# Supplementary material for: Characterizing Membrane Association and Periplasmic Transfer of Bacterial Lipoproteins through Molecular Dynamics Simulations
Source: Structure. 2020 Apr 7;28(4):475–487.e3. doi: 10.1016/j.str.2020.01.012 (PMC7139219; doi:10.1016/j.str.2020.01.012)
Supplement: Data S3. Final Coordinates from Simulations (M–X), Related to Figure 3 [file mmc5.zip › M-X/NLPC-1-atomistic.pdb]

TITLE     Protein
REMARK    THIS IS A SIMULATION BOX
CRYST1  129.318  129.318  136.881  90.00  90.00  90.00 P 1           1
MODEL        1
ATOM      1  N   CYSTA   1      56.019  72.459  77.059  1.00  0.00           N
ATOM      3  CA  CYSTA   1      56.369  71.069  76.831  1.00  0.00           C
ATOM      5  C   CYSTA   1      55.469  70.089  77.611  1.00  0.00           C
ATOM      6  O   CYSTA   1      54.379  70.409  78.081  1.00  0.00           O
ATOM      7  CB  CYSTA   1      57.809  70.869  77.369  1.00  0.00           C
ATOM     10  SG  CYSTA   1      58.969  72.119  76.750  1.00  0.00           S
ATOM     11  C1  CYSTA   1      60.189  71.999  78.110  1.00  0.00           C
ATOM     14  CA1 CYSTA   1      54.829  73.009  76.820  1.00  0.00           C
ATOM     15  OA1 CYSTA   1      54.299  73.579  77.759  1.00  0.00           O
ATOM     16  CA2 CYSTA   1      54.159  73.009  75.479  1.00  0.00           C
ATOM     19  C11 CYSTA   1      61.379  71.019  77.941  1.00  0.00           C
ATOM     21  O11 CYSTA   1      61.789  70.979  76.560  1.00  0.00           O
ATOM     22  CX1 CYSTA   1      62.489  72.039  76.189  1.00  0.00           C
ATOM     23  OX1 CYSTA   1      62.779  72.999  76.881  1.00  0.00           O
ATOM     24  CX2 CYSTA   1      62.959  71.829  74.749  1.00  0.00           C
ATOM     27  C12 CYSTA   1      61.059  69.579  78.460  1.00  0.00           C
ATOM     30  O12 CYSTA   1      62.099  68.629  78.169  1.00  0.00           O
ATOM     31  CD1 CYSTA   1      62.159  68.209  76.919  1.00  0.00           C
ATOM     32  OD1 CYSTA   1      61.219  68.089  76.150  1.00  0.00           O
ATOM     33  CD2 CYSTA   1      63.649  68.199  76.560  1.00  0.00           C
ATOM     36  CA3 CYSTA   1      53.159  71.849  75.380  1.00  0.00           C
ATOM     39  CA4 CYSTA   1      52.349  71.859  74.080  1.00  0.00           C
ATOM     42  CA5 CYSTA   1      51.539  70.559  73.939  1.00  0.00           C
ATOM     45  CA6 CYSTA   1      52.359  69.339  73.479  1.00  0.00           C
ATOM     48  CA7 CYSTA   1      52.669  69.369  71.980  1.00  0.00           C
ATOM     51  CA8 CYSTA   1      51.459  68.919  71.160  1.00  0.00           C
ATOM     54  CA9 CYSTA   1      51.569  69.239  69.660  1.00  0.00           C
ATOM     57 0CA1 CYSTA   1      50.349  68.729  68.861  1.00  0.00           C
ATOM     60 1CA1 CYSTA   1      50.039  67.249  69.120  1.00  0.00           C
ATOM     63 2CA1 CYSTA   1      49.139  66.609  68.061  1.00  0.00           C
ATOM     66 3CA1 CYSTA   1      48.859  65.139  68.410  1.00  0.00           C
ATOM     69 4CA1 CYSTA   1      48.149  64.379  67.291  1.00  0.00           C
ATOM     72 5CA1 CYSTA   1      47.269  63.249  67.830  1.00  0.00           C
ATOM     75 6CA1 CYSTA   1      46.609  62.379  66.750  1.00  0.00           C
ATOM     79  CD3 CYSTA   1      64.069  67.409  75.310  1.00  0.00           C
ATOM     82  CD4 CYSTA   1      64.679  66.029  75.619  1.00  0.00           C
ATOM     85  CD5 CYSTA   1      65.449  65.339  74.471  1.00  0.00           C
ATOM     88  CD6 CYSTA   1      66.599  66.129  73.829  1.00  0.00           C
ATOM     91  CD7 CYSTA   1      66.179  66.929  72.579  1.00  0.00           C
ATOM     94  CD8 CYSTA   1      67.329  67.729  71.951  1.00  0.00           C
ATOM     97  CD9 CYSTA   1      67.189  67.939  70.441  1.00  0.00           C
ATOM    100 0CD1 CYSTA   1      65.839  68.529  69.991  1.00  0.00           C
ATOM    103 1CD1 CYSTA   1      64.929  67.479  69.350  1.00  0.00           C
ATOM    106 2CD1 CYSTA   1      63.849  68.059  68.430  1.00  0.00           C
ATOM    109 3CD1 CYSTA   1      63.319  66.959  67.499  1.00  0.00           C
ATOM    112 4CD1 CYSTA   1      62.189  67.389  66.561  1.00  0.00           C
ATOM    115 5CD1 CYSTA   1      61.739  66.219  65.689  1.00  0.00           C
ATOM    118 6CD1 CYSTA   1      60.799  66.589  64.549  1.00  0.00           C
ATOM    122  CX3 CYSTA   1      64.439  72.259  74.611  1.00  0.00           C
ATOM    125  CX4 CYSTA   1      65.099  71.789  73.300  1.00  0.00           C
ATOM    128  CX5 CYSTA   1      64.479  72.369  72.021  1.00  0.00           C
ATOM    131  CX6 CYSTA   1      65.349  72.229  70.750  1.00  0.00           C
ATOM    134  CX7 CYSTA   1      64.469  72.189  69.479  1.00  0.00           C
ATOM    137  CX8 CYSTA   1      65.149  71.969  68.100  1.00  0.00           C
ATOM    140  CX9 CYSTA   1      64.059  71.599  67.111  1.00  0.00           C
ATOM    142 0CX1 CYSTA   1      64.089  70.999  65.901  1.00  0.00           C
ATOM    144 1CX1 CYSTA   1      65.249  70.559  65.030  1.00  0.00           C
ATOM    147 2CX1 CYSTA   1      65.449  69.029  64.851  1.00  0.00           C
ATOM    150 3CX1 CYSTA   1      65.569  68.589  63.380  1.00  0.00           C
ATOM    153 4CX1 CYSTA   1      66.189  67.199  63.169  1.00  0.00           C
ATOM    156 5CX1 CYSTA   1      65.319  66.009  63.611  1.00  0.00           C
ATOM    159 6CX1 CYSTA   1      64.599  65.269  62.460  1.00  0.00           C
ATOM    162 7CX1 CYSTA   1      63.889  63.999  62.951  1.00  0.00           C
ATOM    165 8CX1 CYSTA   1      63.219  63.189  61.831  1.00  0.00           C
ATOM    169  N   SER A   2      55.939  68.849  77.800  1.00  0.00           N
ATOM    171  CA  SER A   2      56.099  68.189  79.101  1.00  0.00           C
ATOM    173  CB  SER A   2      57.599  67.849  79.279  1.00  0.00           C
ATOM    176  OG  SER A   2      58.009  66.869  78.320  1.00  0.00           O
ATOM    178  C   SER A   2      55.659  68.889  80.380  1.00  0.00           C
ATOM    179  O   SER A   2      56.019  70.049  80.600  1.00  0.00           O
ATOM    180  N   HIS A   3      54.889  68.179  81.240  1.00  0.00           N
ATOM    182  CA  HIS A   3      54.159  68.739  82.370  1.00  0.00           C
ATOM    184  CB  HIS A   3      55.029  69.529  83.410  1.00  0.00           C
ATOM    187  ND1 HIS A   3      54.359  70.779  85.460  1.00  0.00           N
ATOM    188  CG  HIS A   3      54.409  70.719  84.081  1.00  0.00           C
ATOM    189  CE1 HIS A   3      53.959  71.989  85.750  1.00  0.00           C
ATOM    191  NE2 HIS A   3      53.759  72.719  84.630  1.00  0.00           N
ATOM    193  CD2 HIS A   3      54.049  71.919  83.561  1.00  0.00           C
ATOM    195  C   HIS A   3      52.889  69.409  81.889  1.00  0.00           C
ATOM    196  O   HIS A   3      52.899  70.309  81.049  1.00  0.00           O
ATOM    197  N   HIS A   4      51.709  68.909  82.290  1.00  0.00           N
ATOM    199  CA  HIS A   4      51.359  68.409  83.600  1.00  0.00           C
ATOM    201  CB  HIS A   4      50.169  69.289  84.040  1.00  0.00           C
ATOM    204  ND1 HIS A   4      50.209  70.729  86.010  1.00  0.00           N
ATOM    205  CG  HIS A   4      49.879  69.499  85.479  1.00  0.00           C
ATOM    206  CE1 HIS A   4      49.429  70.879  87.059  1.00  0.00           C
ATOM    208  NE2 HIS A   4      48.609  69.809  87.230  1.00  0.00           N
ATOM    210  CD2 HIS A   4      48.909  68.919  86.220  1.00  0.00           C
ATOM    212  C   HIS A   4      50.859  66.989  83.390  1.00  0.00           C
ATOM    213  O   HIS A   4      49.819  66.809  82.780  1.00  0.00           O
ATOM    214  N   LYS A   5      51.579  65.939  83.840  1.00  0.00           N
ATOM    216  CA  LYS A   5      51.249  64.559  83.460  1.00  0.00           C
ATOM    218  CB  LYS A   5      52.519  63.689  83.370  1.00  0.00           C
ATOM    221  CG  LYS A   5      53.439  64.039  82.210  1.00  0.00           C
ATOM    224  CD  LYS A   5      54.589  63.019  82.140  1.00  0.00           C
ATOM    227  CE  LYS A   5      55.589  63.399  81.061  1.00  0.00           C
ATOM    230  NZ  LYS A   5      56.729  62.479  81.040  1.00  0.00           N
ATOM    234  C   LYS A   5      50.349  63.859  84.440  1.00  0.00           C
ATOM    235  O   LYS A   5      50.279  62.629  84.451  1.00  0.00           O
ATOM    236  N   ALA A   6      49.709  64.629  85.331  1.00  0.00           N
ATOM    238  CA  ALA A   6      48.969  64.209  86.480  1.00  0.00           C
ATOM    240  CB  ALA A   6      49.149  62.759  87.010  1.00  0.00           C
ATOM    244  C   ALA A   6      49.359  65.149  87.611  1.00  0.00           C
ATOM    245  O   ALA A   6      50.489  65.659  87.689  1.00  0.00           O
ATOM    246  N   PRO A   7      48.459  65.359  88.530  1.00  0.00           N
ATOM    247  CD  PRO A   7      47.019  65.459  88.309  1.00  0.00           C
ATOM    250  CA  PRO A   7      48.769  65.379  89.930  1.00  0.00           C
ATOM    252  CB  PRO A   7      47.699  66.339  90.490  1.00  0.00           C
ATOM    255  CG  PRO A   7      46.519  66.299  89.490  1.00  0.00           C
ATOM    258  C   PRO A   7      48.629  63.969  90.499  1.00  0.00           C
ATOM    259  O   PRO A   7      47.499  63.539  90.701  1.00  0.00           O
ATOM    260  N   PRO A   8      49.689  63.239  90.849  1.00  0.00           N
ATOM    261  CD  PRO A   8      51.029  63.309  90.249  1.00  0.00           C
ATOM    264  CA  PRO A   8      49.599  62.179  91.840  1.00  0.00           C
ATOM    266  CB  PRO A   8      50.529  61.129  91.210  1.00  0.00           C
ATOM    269  CG  PRO A   8      51.669  61.939  90.569  1.00  0.00           C
ATOM    272  C   PRO A   8      50.049  62.619  93.240  1.00  0.00           C
ATOM    273  O   PRO A   8      51.009  62.039  93.750  1.00  0.00           O
ATOM    274  N   PRO A   9      49.469  63.549  93.999  1.00  0.00           N
ATOM    275  CD  PRO A   9      48.669  64.669  93.540  1.00  0.00           C
ATOM    278  CA  PRO A   9      49.599  63.539  95.450  1.00  0.00           C
ATOM    280  CB  PRO A   9      49.429  65.039  95.779  1.00  0.00           C
ATOM    283  CG  PRO A   9      48.489  65.609  94.730  1.00  0.00           C
ATOM    286  C   PRO A   9      48.529  62.539  95.900  1.00  0.00           C
ATOM    287  O   PRO A   9      47.909  61.919  95.040  1.00  0.00           O
ATOM    288  N   ASN A  10      48.239  62.249  97.170  1.00  0.00           N
ATOM    290  CA  ASN A  10      48.309  63.129  98.309  1.00  0.00           C
ATOM    292  CB  ASN A  10      46.939  63.869  98.391  1.00  0.00           C
ATOM    295  CG  ASN A  10      45.649  63.139  98.799  1.00  0.00           C
ATOM    296  OD1 ASN A  10      44.729  63.829  99.240  1.00  0.00           O
ATOM    297  ND2 ASN A  10      45.499  61.809  98.639  1.00  0.00           N
ATOM    300  C   ASN A  10      48.789  62.409  99.571  1.00  0.00           C
ATOM    301  O   ASN A  10      48.129  61.519 100.079  1.00  0.00           O
ATOM    302  N   ALA A  11      49.949  62.719 100.190  1.00  0.00           N
ATOM    304  CA  ALA A  11      51.109  63.549  99.881  1.00  0.00           C
ATOM    306  CB  ALA A  11      51.399  63.969  98.430  1.00  0.00           C
ATOM    310  C   ALA A  11      51.059  64.739 100.801  1.00  0.00           C
ATOM    311  O   ALA A  11      50.499  65.789 100.499  1.00  0.00           O
ATOM    312  N   ARG A  12      51.519  64.569 102.040  1.00  0.00           N
ATOM    314  CA  ARG A  12      52.669  63.799 102.500  1.00  0.00           C
ATOM    316  CB  ARG A  12      53.639  64.829 103.200  1.00  0.00           C
ATOM    319  CG  ARG A  12      52.989  66.179 103.671  1.00  0.00           C
ATOM    322  CD  ARG A  12      53.969  67.259 104.200  1.00  0.00           C
ATOM    325  NE  ARG A  12      53.169  68.479 104.611  1.00  0.00           N
ATOM    327  CZ  ARG A  12      53.679  69.679 104.869  1.00  0.00           C
ATOM    328  NH1 ARG A  12      52.879  70.719 105.119  1.00  0.00           N
ATOM    331  NH2 ARG A  12      54.959  69.969 104.910  1.00  0.00           N
ATOM    334  C   ARG A  12      52.249  62.579 103.370  1.00  0.00           C
ATOM    335  O   ARG A  12      51.439  62.759 104.279  1.00  0.00           O
ATOM    336  N   LEU A  13      52.749  61.319 103.100  1.00  0.00           N
ATOM    338  CA  LEU A  13      53.049  60.279 104.130  1.00  0.00           C
ATOM    340  CB  LEU A  13      53.229  60.759 105.620  1.00  0.00           C
ATOM    343  CG  LEU A  13      54.539  61.579 105.900  1.00  0.00           C
ATOM    345  CD1 LEU A  13      54.649  62.139 107.331  1.00  0.00           C
ATOM    349  CD2 LEU A  13      55.819  60.759 105.669  1.00  0.00           C
ATOM    353  C   LEU A  13      52.979  58.699 104.021  1.00  0.00           C
ATOM    354  O   LEU A  13      53.749  58.079 104.749  1.00  0.00           O
ATOM    355  N   SER A  14      52.159  57.899 103.251  1.00  0.00           N
ATOM    357  CA  SER A  14      52.099  56.419 103.531  1.00  0.00           C
ATOM    359  CB  SER A  14      50.979  56.219 104.580  1.00  0.00           C
ATOM    362  OG  SER A  14      51.059  54.979 105.289  1.00  0.00           O
ATOM    364  C   SER A  14      51.789  55.479 102.331  1.00  0.00           C
ATOM    365  O   SER A  14      51.079  55.949 101.460  1.00  0.00           O
ATOM    366  N   ASP A  15      52.249  54.159 102.260  1.00  0.00           N
ATOM    368  CA  ASP A  15      52.099  53.239 101.081  1.00  0.00           C
ATOM    370  CB  ASP A  15      50.979  52.169 101.299  1.00  0.00           C
ATOM    373  CG  ASP A  15      50.099  52.019 100.061  1.00  0.00           C
ATOM    374  OD1 ASP A  15      50.279  52.799  99.090  1.00  0.00           O
ATOM    375  OD2 ASP A  15      49.199  51.139 100.070  1.00  0.00           O
ATOM    376  C   ASP A  15      53.359  52.539 100.450  1.00  0.00           C
ATOM    377  O   ASP A  15      54.009  53.149  99.611  1.00  0.00           O
ATOM    378  N   SER A  16      53.749  51.259 100.809  1.00  0.00           N
ATOM    380  CA  SER A  16      55.009  50.549 100.460  1.00  0.00           C
ATOM    382  CB  SER A  16      54.979  49.169  99.740  1.00  0.00           C
ATOM    385  OG  SER A  16      54.609  48.109 100.611  1.00  0.00           O
ATOM    387  C   SER A  16      56.119  51.359  99.881  1.00  0.00           C
ATOM    388  O   SER A  16      56.319  51.469  98.660  1.00  0.00           O
ATOM    389  N   ILE A  17      56.859  51.999 100.780  1.00  0.00           N
ATOM    391  CA  ILE A  17      57.619  53.169 100.471  1.00  0.00           C
ATOM    393  CB  ILE A  17      57.639  54.129 101.660  1.00  0.00           C
ATOM    395  CG2 ILE A  17      58.549  55.339 101.369  1.00  0.00           C
ATOM    399  CG1 ILE A  17      56.199  54.579 102.010  1.00  0.00           C
ATOM    402  CD  ILE A  17      55.579  55.539 100.990  1.00  0.00           C
ATOM    406  C   ILE A  17      58.989  52.729 100.029  1.00  0.00           C
ATOM    407  O   ILE A  17      59.959  52.639 100.780  1.00  0.00           O
ATOM    408  N   THR A  18      59.129  52.489  98.721  1.00  0.00           N
ATOM    410  CA  THR A  18      60.459  52.429  98.160  1.00  0.00           C
ATOM    412  CB  THR A  18      60.719  51.329  97.130  1.00  0.00           C
ATOM    414  OG1 THR A  18      62.119  51.169  96.951  1.00  0.00           O
ATOM    416  CG2 THR A  18      60.059  51.629  95.771  1.00  0.00           C
ATOM    420  C   THR A  18      60.869  53.809  97.730  1.00  0.00           C
ATOM    421  O   THR A  18      60.069  54.629  97.281  1.00  0.00           O
ATOM    422  N   VAL A  19      62.159  54.119  97.941  1.00  0.00           N
ATOM    424  CA  VAL A  19      62.739  55.409  97.680  1.00  0.00           C
ATOM    426  CB  VAL A  19      64.219  55.379  98.090  1.00  0.00           C
ATOM    428  CG1 VAL A  19      64.329  55.689  99.590  1.00  0.00           C
ATOM    432  CG2 VAL A  19      64.889  54.009  97.820  1.00  0.00           C
ATOM    436  C   VAL A  19      62.549  55.849  96.240  1.00  0.00           C
ATOM    437  O   VAL A  19      61.999  56.919  95.980  1.00  0.00           O
ATOM    438  N   ILE A  20      62.859  54.999  95.240  1.00  0.00           N
ATOM    440  CA  ILE A  20      62.709  55.359  93.840  1.00  0.00           C
ATOM    442  CB  ILE A  20      63.409  54.369  92.920  1.00  0.00           C
ATOM    444  CG2 ILE A  20      62.689  53.009  92.889  1.00  0.00           C
ATOM    448  CG1 ILE A  20      63.559  55.009  91.509  1.00  0.00           C
ATOM    451  CD  ILE A  20      64.339  54.139  90.541  1.00  0.00           C
ATOM    455  C   ILE A  20      61.279  55.619  93.380  1.00  0.00           C
ATOM    456  O   ILE A  20      61.019  56.549  92.611  1.00  0.00           O
ATOM    457  N   ALA A  21      60.289  54.829  93.869  1.00  0.00           N
ATOM    459  CA  ALA A  21      58.899  54.969  93.480  1.00  0.00           C
ATOM    461  CB  ALA A  21      58.029  53.869  94.130  1.00  0.00           C
ATOM    465  C   ALA A  21      58.339  56.319  93.850  1.00  0.00           C
ATOM    466  O   ALA A  21      57.619  56.949  93.069  1.00  0.00           O
ATOM    467  N   GLY A  22      58.719  56.799  95.049  1.00  0.00           N
ATOM    469  CA  GLY A  22      58.409  58.139  95.499  1.00  0.00           C
ATOM    472  C   GLY A  22      59.169  59.239  94.780  1.00  0.00           C
ATOM    473  O   GLY A  22      58.569  60.269  94.459  1.00  0.00           O
ATOM    474  N   LEU A  23      60.479  59.069  94.471  1.00  0.00           N
ATOM    476  CA  LEU A  23      61.219  60.049  93.670  1.00  0.00           C
ATOM    478  CB  LEU A  23      62.709  59.659  93.449  1.00  0.00           C
ATOM    481  CG  LEU A  23      63.709  60.159  94.510  1.00  0.00           C
ATOM    483  CD1 LEU A  23      63.619  61.659  94.741  1.00  0.00           C
ATOM    487  CD2 LEU A  23      63.589  59.449  95.849  1.00  0.00           C
ATOM    491  C   LEU A  23      60.619  60.249  92.300  1.00  0.00           C
ATOM    492  O   LEU A  23      60.399  61.359  91.831  1.00  0.00           O
ATOM    493  N   ASN A  24      60.309  59.129  91.630  1.00  0.00           N
ATOM    495  CA  ASN A  24      59.649  59.119  90.360  1.00  0.00           C
ATOM    497  CB  ASN A  24      59.679  57.699  89.760  1.00  0.00           C
ATOM    500  CG  ASN A  24      59.389  57.839  88.279  1.00  0.00           C
ATOM    501  OD1 ASN A  24      60.299  58.119  87.490  1.00  0.00           O
ATOM    502  ND2 ASN A  24      58.109  57.659  87.889  1.00  0.00           N
ATOM    505  C   ASN A  24      58.249  59.719  90.401  1.00  0.00           C
ATOM    506  O   ASN A  24      57.899  60.509  89.521  1.00  0.00           O
ATOM    507  N   ASP A  25      57.439  59.409  91.431  1.00  0.00           N
ATOM    509  CA  ASP A  25      56.099  59.949  91.660  1.00  0.00           C
ATOM    511  CB  ASP A  25      55.529  59.209  92.910  1.00  0.00           C
ATOM    514  CG  ASP A  25      54.269  59.719  93.600  1.00  0.00           C
ATOM    515  OD1 ASP A  25      54.049  60.949  93.720  1.00  0.00           O
ATOM    516  OD2 ASP A  25      53.679  58.859  94.310  1.00  0.00           O
ATOM    517  C   ASP A  25      56.079  61.469  91.760  1.00  0.00           C
ATOM    518  O   ASP A  25      55.329  62.159  91.080  1.00  0.00           O
ATOM    519  N   GLN A  26      56.999  62.059  92.530  1.00  0.00           N
ATOM    521  CA  GLN A  26      57.169  63.499  92.479  1.00  0.00           C
ATOM    523  CB  GLN A  26      57.969  64.019  93.680  1.00  0.00           C
ATOM    526  CG  GLN A  26      58.039  65.559  93.680  1.00  0.00           C
ATOM    529  CD  GLN A  26      57.939  66.189  95.060  1.00  0.00           C
ATOM    530  OE1 GLN A  26      57.429  65.629  96.030  1.00  0.00           O
ATOM    531  NE2 GLN A  26      58.439  67.439  95.140  1.00  0.00           N
ATOM    534  C   GLN A  26      57.699  64.039  91.150  1.00  0.00           C
ATOM    535  O   GLN A  26      57.279  65.099  90.681  1.00  0.00           O
ATOM    536  N   LEU A  27      58.619  63.309  90.479  1.00  0.00           N
ATOM    538  CA  LEU A  27      59.129  63.699  89.180  1.00  0.00           C
ATOM    540  CB  LEU A  27      60.279  62.779  88.710  1.00  0.00           C
ATOM    543  CG  LEU A  27      61.229  63.359  87.630  1.00  0.00           C
ATOM    545  CD1 LEU A  27      60.639  63.589  86.229  1.00  0.00           C
ATOM    549  CD2 LEU A  27      61.909  64.639  88.120  1.00  0.00           C
ATOM    553  C   LEU A  27      58.029  63.759  88.130  1.00  0.00           C
ATOM    554  O   LEU A  27      58.019  64.609  87.249  1.00  0.00           O
ATOM    555  N   GLN A  28      56.999  62.899  88.240  1.00  0.00           N
ATOM    557  CA  GLN A  28      55.759  63.039  87.490  1.00  0.00           C
ATOM    559  CB  GLN A  28      54.739  61.939  87.850  1.00  0.00           C
ATOM    562  CG  GLN A  28      55.239  60.499  87.540  1.00  0.00           C
ATOM    565  CD  GLN A  28      54.109  59.479  87.650  1.00  0.00           C
ATOM    566  OE1 GLN A  28      52.929  59.809  87.570  1.00  0.00           O
ATOM    567  NE2 GLN A  28      54.469  58.189  87.801  1.00  0.00           N
ATOM    570  C   GLN A  28      55.079  64.399  87.530  1.00  0.00           C
ATOM    571  O   GLN A  28      54.639  64.879  86.490  1.00  0.00           O
ATOM    572  N   SER A  29      55.019  65.099  88.680  1.00  0.00           N
ATOM    574  CA  SER A  29      54.609  66.499  88.690  1.00  0.00           C
ATOM    576  CB  SER A  29      54.399  67.029  90.130  1.00  0.00           C
ATOM    579  OG  SER A  29      53.409  66.259  90.809  1.00  0.00           O
ATOM    581  C   SER A  29      55.579  67.409  87.930  1.00  0.00           C
ATOM    582  O   SER A  29      55.189  68.179  87.070  1.00  0.00           O
ATOM    583  N   TRP A  30      56.899  67.279  88.190  1.00  0.00           N
ATOM    585  CA  TRP A  30      57.909  68.209  87.710  1.00  0.00           C
ATOM    587  CB  TRP A  30      59.169  68.109  88.610  1.00  0.00           C
ATOM    590  CG  TRP A  30      58.949  68.689  89.979  1.00  0.00           C
ATOM    591  CD1 TRP A  30      58.609  68.059  91.139  1.00  0.00           C
ATOM    593  NE1 TRP A  30      58.319  68.989  92.111  1.00  0.00           N
ATOM    595  CE2 TRP A  30      58.559  70.239  91.610  1.00  0.00           C
ATOM    596  CD2 TRP A  30      58.919  70.089  90.259  1.00  0.00           C
ATOM    597  CE3 TRP A  30      59.069  71.219  89.459  1.00  0.00           C
ATOM    599  CZ3 TRP A  30      58.999  72.469  90.049  1.00  0.00           C
ATOM    601  CZ2 TRP A  30      58.429  71.489  92.199  1.00  0.00           C
ATOM    603  CH2 TRP A  30      58.709  72.609  91.400  1.00  0.00           C
ATOM    605  C   TRP A  30      58.329  68.079  86.250  1.00  0.00           C
ATOM    606  O   TRP A  30      58.919  69.019  85.701  1.00  0.00           O
ATOM    607  N   HIS A  31      58.079  66.929  85.600  1.00  0.00           N
ATOM    609  CA  HIS A  31      58.679  66.579  84.319  1.00  0.00           C
ATOM    611  CB  HIS A  31      58.169  65.229  83.760  1.00  0.00           C
ATOM    614  ND1 HIS A  31      59.849  64.009  82.389  1.00  0.00           N
ATOM    615  CG  HIS A  31      58.759  64.849  82.430  1.00  0.00           C
ATOM    616  CE1 HIS A  31      60.069  63.769  81.110  1.00  0.00           C
ATOM    618  NE2 HIS A  31      59.139  64.369  80.331  1.00  0.00           N
ATOM    620  CD2 HIS A  31      58.299  65.069  81.170  1.00  0.00           C
ATOM    622  C   HIS A  31      58.489  67.599  83.230  1.00  0.00           C
ATOM    623  O   HIS A  31      57.409  67.729  82.681  1.00  0.00           O
ATOM    624  N   GLY A  32      59.559  68.309  82.850  1.00  0.00           N
ATOM    626  CA  GLY A  32      59.519  69.359  81.850  1.00  0.00           C
ATOM    629  C   GLY A  32      59.889  70.729  82.350  1.00  0.00           C
ATOM    630  O   GLY A  32      60.219  71.589  81.551  1.00  0.00           O
ATOM    631  N   THR A  33      59.879  70.959  83.680  1.00  0.00           N
ATOM    633  CA  THR A  33      60.189  72.269  84.260  1.00  0.00           C
ATOM    635  CB  THR A  33      60.019  72.309  85.790  1.00  0.00           C
ATOM    637  OG1 THR A  33      60.009  73.629  86.340  1.00  0.00           O
ATOM    639  CG2 THR A  33      61.139  71.539  86.490  1.00  0.00           C
ATOM    643  C   THR A  33      61.589  72.789  83.890  1.00  0.00           C
ATOM    644  O   THR A  33      62.519  71.989  83.790  1.00  0.00           O
ATOM    645  N   PRO A  34      61.809  74.079  83.660  1.00  0.00           N
ATOM    646  CD  PRO A  34      60.739  75.029  83.340  1.00  0.00           C
ATOM    649  CA  PRO A  34      63.119  74.569  83.271  1.00  0.00           C
ATOM    651  CB  PRO A  34      62.839  75.889  82.521  1.00  0.00           C
ATOM    654  CG  PRO A  34      61.449  76.339  82.990  1.00  0.00           C
ATOM    657  C   PRO A  34      63.999  74.809  84.471  1.00  0.00           C
ATOM    658  O   PRO A  34      63.549  74.769  85.620  1.00  0.00           O
ATOM    659  N   TYR A  35      65.299  75.029  84.210  1.00  0.00           N
ATOM    661  CA  TYR A  35      66.269  75.359  85.240  1.00  0.00           C
ATOM    663  CB  TYR A  35      67.679  74.959  84.720  1.00  0.00           C
ATOM    666  CG  TYR A  35      68.699  74.949  85.820  1.00  0.00           C
ATOM    667  CD1 TYR A  35      68.839  73.799  86.600  1.00  0.00           C
ATOM    669  CE1 TYR A  35      69.759  73.759  87.650  1.00  0.00           C
ATOM    671  CZ  TYR A  35      70.529  74.879  87.930  1.00  0.00           C
ATOM    672  OH  TYR A  35      71.369  74.859  89.060  1.00  0.00           O
ATOM    674  CD2 TYR A  35      69.519  76.059  86.069  1.00  0.00           C
ATOM    676  CE2 TYR A  35      70.429  76.029  87.140  1.00  0.00           C
ATOM    678  C   TYR A  35      66.209  76.849  85.630  1.00  0.00           C
ATOM    679  O   TYR A  35      66.279  77.739  84.790  1.00  0.00           O
ATOM    680  N   ARG A  36      66.099  77.149  86.951  1.00  0.00           N
ATOM    682  CA  ARG A  36      66.119  78.489  87.510  1.00  0.00           C
ATOM    684  CB  ARG A  36      64.709  79.089  87.790  1.00  0.00           C
ATOM    687  CG  ARG A  36      63.979  79.689  86.570  1.00  0.00           C
ATOM    690  CD  ARG A  36      64.449  81.089  86.139  1.00  0.00           C
ATOM    693  NE  ARG A  36      64.139  82.059  87.249  1.00  0.00           N
ATOM    695  CZ  ARG A  36      64.699  83.259  87.370  1.00  0.00           C
ATOM    696  NH1 ARG A  36      65.489  83.729  86.431  1.00  0.00           N
ATOM    699  NH2 ARG A  36      64.499  84.039  88.419  1.00  0.00           N
ATOM    702  C   ARG A  36      66.829  78.409  88.840  1.00  0.00           C
ATOM    703  O   ARG A  36      66.629  77.439  89.559  1.00  0.00           O
ATOM    704  N   TYR A  37      67.649  79.409  89.229  1.00  0.00           N
ATOM    706  CA  TYR A  37      68.339  79.379  90.510  1.00  0.00           C
ATOM    708  CB  TYR A  37      69.849  79.739  90.410  1.00  0.00           C
ATOM    711  CG  TYR A  37      70.569  79.719  91.760  1.00  0.00           C
ATOM    712  CD1 TYR A  37      70.399  80.759  92.700  1.00  0.00           C
ATOM    714  CE1 TYR A  37      71.009  80.689  93.950  1.00  0.00           C
ATOM    716  CZ  TYR A  37      71.839  79.609  94.270  1.00  0.00           C
ATOM    717  OH  TYR A  37      72.519  79.649  95.499  1.00  0.00           O
ATOM    719  CD2 TYR A  37      71.409  78.649  92.090  1.00  0.00           C
ATOM    721  CE2 TYR A  37      72.019  78.569  93.349  1.00  0.00           C
ATOM    723  C   TYR A  37      67.559  80.139  91.581  1.00  0.00           C
ATOM    724  O   TYR A  37      67.269  81.329  91.490  1.00  0.00           O
ATOM    725  N   GLY A  38      67.219  79.429  92.670  1.00  0.00           N
ATOM    727  CA  GLY A  38      66.619  79.969  93.890  1.00  0.00           C
ATOM    730  C   GLY A  38      65.199  80.439  93.830  1.00  0.00           C
ATOM    731  O   GLY A  38      64.599  80.859  94.819  1.00  0.00           O
ATOM    732  N   GLY A  39      64.599  80.349  92.640  1.00  0.00           N
ATOM    734  CA  GLY A  39      63.219  80.679  92.319  1.00  0.00           C
ATOM    737  C   GLY A  39      62.399  79.459  92.029  1.00  0.00           C
ATOM    738  O   GLY A  39      61.939  79.269  90.919  1.00  0.00           O
ATOM    739  N   MET A  40      62.209  78.579  93.041  1.00  0.00           N
ATOM    741  CA  MET A  40      61.389  77.389  92.950  1.00  0.00           C
ATOM    743  CB  MET A  40      61.479  76.559  94.260  1.00  0.00           C
ATOM    746  CG  MET A  40      60.399  75.469  94.510  1.00  0.00           C
ATOM    749  SD  MET A  40      61.049  73.789  94.419  1.00  0.00           S
ATOM    750  CE  MET A  40      61.849  73.989  96.030  1.00  0.00           C
ATOM    754  C   MET A  40      59.939  77.639  92.650  1.00  0.00           C
ATOM    755  O   MET A  40      59.239  78.339  93.380  1.00  0.00           O
ATOM    756  N   THR A  41      59.459  77.029  91.570  1.00  0.00           N
ATOM    758  CA  THR A  41      58.089  77.119  91.110  1.00  0.00           C
ATOM    760  CB  THR A  41      57.589  78.569  90.880  1.00  0.00           C
ATOM    762  OG1 THR A  41      56.279  78.649  90.320  1.00  0.00           O
ATOM    764  CG2 THR A  41      58.559  79.319  89.960  1.00  0.00           C
ATOM    768  C   THR A  41      58.039  76.279  89.860  1.00  0.00           C
ATOM    769  O   THR A  41      59.019  75.649  89.500  1.00  0.00           O
ATOM    770  N   ARG A  42      56.889  76.249  89.170  1.00  0.00           N
ATOM    772  CA  ARG A  42      56.589  75.559  87.941  1.00  0.00           C
ATOM    774  CB  ARG A  42      55.059  75.539  87.689  1.00  0.00           C
ATOM    777  CG  ARG A  42      54.219  74.649  88.631  1.00  0.00           C
ATOM    780  CD  ARG A  42      54.279  74.919  90.150  1.00  0.00           C
ATOM    783  NE  ARG A  42      53.659  76.249  90.401  1.00  0.00           N
ATOM    785  CZ  ARG A  42      53.489  76.789  91.600  1.00  0.00           C
ATOM    786  NH1 ARG A  42      53.979  76.329  92.730  1.00  0.00           N
ATOM    789  NH2 ARG A  42      52.769  77.879  91.670  1.00  0.00           N
ATOM    792  C   ARG A  42      57.219  76.259  86.760  1.00  0.00           C
ATOM    793  O   ARG A  42      57.399  75.699  85.690  1.00  0.00           O
ATOM    794  N   ARG A  43      57.589  77.529  86.980  1.00  0.00           N
ATOM    796  CA  ARG A  43      58.209  78.379  85.999  1.00  0.00           C
ATOM    798  CB  ARG A  43      57.909  79.859  86.350  1.00  0.00           C
ATOM    801  CG  ARG A  43      56.429  80.239  86.570  1.00  0.00           C
ATOM    804  CD  ARG A  43      56.329  81.679  87.059  1.00  0.00           C
ATOM    807  NE  ARG A  43      54.889  82.079  87.160  1.00  0.00           N
ATOM    809  CZ  ARG A  43      54.269  82.699  86.170  1.00  0.00           C
ATOM    810  NH1 ARG A  43      54.759  82.779  84.960  1.00  0.00           N
ATOM    813  NH2 ARG A  43      53.119  83.289  86.411  1.00  0.00           N
ATOM    816  C   ARG A  43      59.719  78.169  86.061  1.00  0.00           C
ATOM    817  O   ARG A  43      60.459  78.819  85.331  1.00  0.00           O
ATOM    818  N   GLY A  44      60.199  77.269  86.931  1.00  0.00           N
ATOM    820  CA  GLY A  44      61.579  76.819  86.919  1.00  0.00           C
ATOM    823  C   GLY A  44      62.069  76.459  88.290  1.00  0.00           C
ATOM    824  O   GLY A  44      61.589  76.919  89.319  1.00  0.00           O
ATOM    825  N   VAL A  45      63.079  75.569  88.340  1.00  0.00           N
ATOM    827  CA  VAL A  45      63.579  75.079  89.599  1.00  0.00           C
ATOM    829  CB  VAL A  45      62.729  73.929  90.130  1.00  0.00           C
ATOM    831  CG1 VAL A  45      62.839  72.709  89.200  1.00  0.00           C
ATOM    835  CG2 VAL A  45      63.119  73.549  91.560  1.00  0.00           C
ATOM    839  C   VAL A  45      65.049  74.699  89.480  1.00  0.00           C
ATOM    840  O   VAL A  45      65.529  74.279  88.440  1.00  0.00           O
ATOM    841  N   ASP A  46      65.819  74.909  90.569  1.00  0.00           N
ATOM    843  CA  ASP A  46      67.209  74.529  90.690  1.00  0.00           C
ATOM    845  CB  ASP A  46      67.759  75.179  91.980  1.00  0.00           C
ATOM    848  CG  ASP A  46      68.919  76.109  91.721  1.00  0.00           C
ATOM    849  OD1 ASP A  46      69.679  75.879  90.750  1.00  0.00           O
ATOM    850  OD2 ASP A  46      69.099  76.969  92.619  1.00  0.00           O
ATOM    851  C   ASP A  46      67.439  73.029  90.771  1.00  0.00           C
ATOM    852  O   ASP A  46      66.539  72.229  91.020  1.00  0.00           O
ATOM    853  N   CYS A  47      68.709  72.609  90.690  1.00  0.00           N
ATOM    855  CA  CYS A  47      69.079  71.309  91.220  1.00  0.00           C
ATOM    857  CB  CYS A  47      70.509  70.879  90.820  1.00  0.00           C
ATOM    860  SG  CYS A  47      71.839  72.039  91.280  1.00  0.00           S
ATOM    862  C   CYS A  47      68.859  71.179  92.730  1.00  0.00           C
ATOM    863  O   CYS A  47      68.289  70.199  93.201  1.00  0.00           O
ATOM    864  N   SER A  48      69.219  72.209  93.520  1.00  0.00           N
ATOM    866  CA  SER A  48      68.839  72.339  94.930  1.00  0.00           C
ATOM    868  CB  SER A  48      69.389  73.599  95.690  1.00  0.00           C
ATOM    871  OG  SER A  48      68.969  74.839  95.130  1.00  0.00           O
ATOM    873  C   SER A  48      67.369  72.379  95.181  1.00  0.00           C
ATOM    874  O   SER A  48      66.869  71.789  96.131  1.00  0.00           O
ATOM    875  N   GLY A  49      66.639  73.109  94.319  1.00  0.00           N
ATOM    877  CA  GLY A  49      65.199  73.219  94.361  1.00  0.00           C
ATOM    880  C   GLY A  49      64.559  71.899  94.110  1.00  0.00           C
ATOM    881  O   GLY A  49      63.639  71.499  94.819  1.00  0.00           O
ATOM    882  N   PHE A  50      65.049  71.159  93.100  1.00  0.00           N
ATOM    884  CA  PHE A  50      64.539  69.849  92.801  1.00  0.00           C
ATOM    886  CB  PHE A  50      65.099  69.339  91.439  1.00  0.00           C
ATOM    889  CG  PHE A  50      64.359  68.079  91.089  1.00  0.00           C
ATOM    890  CD1 PHE A  50      63.019  68.179  90.660  1.00  0.00           C
ATOM    892  CE1 PHE A  50      62.209  67.039  90.630  1.00  0.00           C
ATOM    894  CZ  PHE A  50      62.719  65.799  90.999  1.00  0.00           C
ATOM    896  CD2 PHE A  50      64.889  66.809  91.390  1.00  0.00           C
ATOM    898  CE2 PHE A  50      64.069  65.679  91.361  1.00  0.00           C
ATOM    900  C   PHE A  50      64.759  68.849  93.939  1.00  0.00           C
ATOM    901  O   PHE A  50      63.829  68.159  94.350  1.00  0.00           O
ATOM    902  N   VAL A  51      65.969  68.779  94.529  1.00  0.00           N
ATOM    904  CA  VAL A  51      66.209  67.809  95.581  1.00  0.00           C
ATOM    906  CB  VAL A  51      67.679  67.389  95.750  1.00  0.00           C
ATOM    908  CG1 VAL A  51      68.329  67.069  94.389  1.00  0.00           C
ATOM    912  CG2 VAL A  51      68.509  68.449  96.490  1.00  0.00           C
ATOM    916  C   VAL A  51      65.649  68.209  96.931  1.00  0.00           C
ATOM    917  O   VAL A  51      65.299  67.349  97.719  1.00  0.00           O
ATOM    918  N   VAL A  52      65.519  69.539  97.220  1.00  0.00           N
ATOM    920  CA  VAL A  52      64.799  69.969  98.400  1.00  0.00           C
ATOM    922  CB  VAL A  52      64.999  71.459  98.771  1.00  0.00           C
ATOM    924  CG1 VAL A  52      64.139  72.429  97.971  1.00  0.00           C
ATOM    928  CG2 VAL A  52      64.679  71.739 100.249  1.00  0.00           C
ATOM    932  C   VAL A  52      63.349  69.579  98.270  1.00  0.00           C
ATOM    933  O   VAL A  52      62.809  68.969  99.179  1.00  0.00           O
ATOM    934  N   VAL A  53      62.689  69.839  97.099  1.00  0.00           N
ATOM    936  CA  VAL A  53      61.259  69.609  96.940  1.00  0.00           C
ATOM    938  CB  VAL A  53      60.629  70.349  95.771  1.00  0.00           C
ATOM    940  CG1 VAL A  53      60.949  69.729  94.400  1.00  0.00           C
ATOM    944  CG2 VAL A  53      59.109  70.519  96.010  1.00  0.00           C
ATOM    948  C   VAL A  53      60.869  68.159  96.980  1.00  0.00           C
ATOM    949  O   VAL A  53      59.889  67.779  97.619  1.00  0.00           O
ATOM    950  N   THR A  54      61.639  67.249  96.350  1.00  0.00           N
ATOM    952  CA  THR A  54      61.349  65.829  96.411  1.00  0.00           C
ATOM    954  CB  THR A  54      62.229  64.989  95.510  1.00  0.00           C
ATOM    956  OG1 THR A  54      63.589  65.369  95.630  1.00  0.00           O
ATOM    958  CG2 THR A  54      61.849  65.249  94.051  1.00  0.00           C
ATOM    962  C   THR A  54      61.429  65.269  97.801  1.00  0.00           C
ATOM    963  O   THR A  54      60.609  64.479  98.251  1.00  0.00           O
ATOM    964  N   MET A  55      62.469  65.689  98.540  1.00  0.00           N
ATOM    966  CA  MET A  55      62.769  65.139  99.820  1.00  0.00           C
ATOM    968  CB  MET A  55      64.269  65.309 100.090  1.00  0.00           C
ATOM    971  CG  MET A  55      65.209  64.629  99.080  1.00  0.00           C
ATOM    974  SD  MET A  55      65.419  62.839  99.279  1.00  0.00           S
ATOM    975  CE  MET A  55      66.999  62.889  98.400  1.00  0.00           C
ATOM    979  C   MET A  55      61.859  65.669 100.920  1.00  0.00           C
ATOM    980  O   MET A  55      61.359  64.919 101.760  1.00  0.00           O
ATOM    981  N   ARG A  56      61.509  66.959 100.861  1.00  0.00           N
ATOM    983  CA  ARG A  56      60.679  67.609 101.861  1.00  0.00           C
ATOM    985  CB  ARG A  56      60.759  69.139 101.691  1.00  0.00           C
ATOM    988  CG  ARG A  56      60.279  69.659 100.330  1.00  0.00           C
ATOM    991  CD  ARG A  56      58.809  70.009 100.210  1.00  0.00           C
ATOM    994  NE  ARG A  56      58.639  71.309 100.900  1.00  0.00           N
ATOM    996  CZ  ARG A  56      58.679  72.449 100.260  1.00  0.00           C
ATOM    997  NH1 ARG A  56      59.109  72.569  99.021  1.00  0.00           N
ATOM   1000  NH2 ARG A  56      58.209  73.509 100.870  1.00  0.00           N
ATOM   1003  C   ARG A  56      59.229  67.219 101.800  1.00  0.00           C
ATOM   1004  O   ARG A  56      58.519  67.369 102.789  1.00  0.00           O
ATOM   1005  N   ASP A  57      58.739  66.749 100.630  1.00  0.00           N
ATOM   1007  CA  ASP A  57      57.349  66.429 100.410  1.00  0.00           C
ATOM   1009  CB  ASP A  57      56.859  66.949  99.021  1.00  0.00           C
ATOM   1012  CG  ASP A  57      56.249  68.339  99.100  1.00  0.00           C
ATOM   1013  OD1 ASP A  57      55.429  68.579 100.029  1.00  0.00           O
ATOM   1014  OD2 ASP A  57      56.489  69.169  98.190  1.00  0.00           O
ATOM   1015  C   ASP A  57      57.219  64.919 100.441  1.00  0.00           C
ATOM   1016  O   ASP A  57      56.319  64.389 101.081  1.00  0.00           O
ATOM   1017  N   ARG A  58      58.079  64.159  99.749  1.00  0.00           N
ATOM   1019  CA  ARG A  58      57.929  62.709  99.749  1.00  0.00           C
ATOM   1021  CB  ARG A  58      58.579  62.069  98.510  1.00  0.00           C
ATOM   1024  CG  ARG A  58      58.019  62.519  97.150  1.00  0.00           C
ATOM   1027  CD  ARG A  58      56.959  61.569  96.581  1.00  0.00           C
ATOM   1030  NE  ARG A  58      55.659  61.799  97.281  1.00  0.00           N
ATOM   1032  CZ  ARG A  58      54.579  61.139  96.880  1.00  0.00           C
ATOM   1033  NH1 ARG A  58      54.649  59.849  96.620  1.00  0.00           N
ATOM   1036  NH2 ARG A  58      53.449  61.789  96.710  1.00  0.00           N
ATOM   1039  C   ARG A  58      58.529  61.989 100.941  1.00  0.00           C
ATOM   1040  O   ARG A  58      58.039  60.939 101.320  1.00  0.00           O
ATOM   1041  N   PHE A  59      59.609  62.519 101.559  1.00  0.00           N
ATOM   1043  CA  PHE A  59      60.209  61.879 102.701  1.00  0.00           C
ATOM   1045  CB  PHE A  59      61.739  61.689 102.529  1.00  0.00           C
ATOM   1048  CG  PHE A  59      61.979  60.729 101.411  1.00  0.00           C
ATOM   1049  CD1 PHE A  59      61.869  59.339 101.600  1.00  0.00           C
ATOM   1051  CE1 PHE A  59      62.109  58.459 100.541  1.00  0.00           C
ATOM   1053  CZ  PHE A  59      62.489  58.969  99.291  1.00  0.00           C
ATOM   1055  CD2 PHE A  59      62.339  61.209 100.149  1.00  0.00           C
ATOM   1057  CE2 PHE A  59      62.609  60.349  99.090  1.00  0.00           C
ATOM   1059  C   PHE A  59      59.949  62.629 103.980  1.00  0.00           C
ATOM   1060  O   PHE A  59      60.329  62.139 105.029  1.00  0.00           O
ATOM   1061  N   ASP A  60      59.309  63.819 103.899  1.00  0.00           N
ATOM   1063  CA  ASP A  60      59.139  64.819 104.960  1.00  0.00           C
ATOM   1065  CB  ASP A  60      57.999  64.449 105.970  1.00  0.00           C
ATOM   1068  CG  ASP A  60      56.679  65.099 105.600  1.00  0.00           C
ATOM   1069  OD1 ASP A  60      56.549  65.569 104.440  1.00  0.00           O
ATOM   1070  OD2 ASP A  60      55.759  65.209 106.460  1.00  0.00           O
ATOM   1071  C   ASP A  60      60.449  65.259 105.620  1.00  0.00           C
ATOM   1072  O   ASP A  60      60.459  65.749 106.749  1.00  0.00           O
ATOM   1073  N   LEU A  61      61.589  65.129 104.900  1.00  0.00           N
ATOM   1075  CA  LEU A  61      62.879  65.449 105.471  1.00  0.00           C
ATOM   1077  CB  LEU A  61      63.989  64.569 104.839  1.00  0.00           C
ATOM   1080  CG  LEU A  61      65.399  64.619 105.480  1.00  0.00           C
ATOM   1082  CD1 LEU A  61      65.439  64.399 107.001  1.00  0.00           C
ATOM   1086  CD2 LEU A  61      66.239  63.519 104.839  1.00  0.00           C
ATOM   1090  C   LEU A  61      63.149  66.939 105.380  1.00  0.00           C
ATOM   1091  O   LEU A  61      62.629  67.659 104.520  1.00  0.00           O
ATOM   1092  N   GLN A  62      63.969  67.479 106.279  1.00  0.00           N
ATOM   1094  CA  GLN A  62      64.319  68.879 106.271  1.00  0.00           C
ATOM   1096  CB  GLN A  62      64.689  69.379 107.690  1.00  0.00           C
ATOM   1099  CG  GLN A  62      65.079  70.869 107.710  1.00  0.00           C
ATOM   1102  CD  GLN A  62      65.419  71.379 109.120  1.00  0.00           C
ATOM   1103  OE1 GLN A  62      65.559  70.659 110.111  1.00  0.00           O
ATOM   1104  NE2 GLN A  62      65.549  72.719 109.200  1.00  0.00           N
ATOM   1107  C   GLN A  62      65.499  69.099 105.340  1.00  0.00           C
ATOM   1108  O   GLN A  62      66.549  68.479 105.499  1.00  0.00           O
ATOM   1109  N   LEU A  63      65.379  70.019 104.361  1.00  0.00           N
ATOM   1111  CA  LEU A  63      66.519  70.389 103.549  1.00  0.00           C
ATOM   1113  CB  LEU A  63      66.549  69.649 102.170  1.00  0.00           C
ATOM   1116  CG  LEU A  63      67.039  68.179 102.160  1.00  0.00           C
ATOM   1118  CD1 LEU A  63      67.089  67.699 100.700  1.00  0.00           C
ATOM   1122  CD2 LEU A  63      68.369  67.929 102.850  1.00  0.00           C
ATOM   1126  C   LEU A  63      66.639  71.909 103.350  1.00  0.00           C
ATOM   1127  O   LEU A  63      65.669  72.669 103.391  1.00  0.00           O
ATOM   1128  N   PRO A  64      67.879  72.369 103.120  1.00  0.00           N
ATOM   1129  CD  PRO A  64      69.079  71.629 103.520  1.00  0.00           C
ATOM   1132  CA  PRO A  64      68.179  73.769 102.859  1.00  0.00           C
ATOM   1134  CB  PRO A  64      69.639  73.889 103.361  1.00  0.00           C
ATOM   1137  CG  PRO A  64      70.229  72.499 103.111  1.00  0.00           C
ATOM   1140  C   PRO A  64      68.079  74.119 101.381  1.00  0.00           C
ATOM   1141  O   PRO A  64      67.699  73.289 100.550  1.00  0.00           O
ATOM   1142  N   ARG A  65      68.399  75.379 101.020  1.00  0.00           N
ATOM   1144  CA  ARG A  65      68.129  75.939  99.699  1.00  0.00           C
ATOM   1146  CB  ARG A  65      67.459  77.339  99.839  1.00  0.00           C
ATOM   1149  CG  ARG A  65      65.969  77.339  99.440  1.00  0.00           C
ATOM   1152  CD  ARG A  65      65.299  78.709  99.580  1.00  0.00           C
ATOM   1155  NE  ARG A  65      63.879  78.549  99.109  1.00  0.00           N
ATOM   1157  CZ  ARG A  65      62.899  78.139  99.910  1.00  0.00           C
ATOM   1158  NH1 ARG A  65      63.019  78.069 101.210  1.00  0.00           N
ATOM   1161  NH2 ARG A  65      61.739  77.799  99.400  1.00  0.00           N
ATOM   1164  C   ARG A  65      69.309  76.049  98.750  1.00  0.00           C
ATOM   1165  O   ARG A  65      69.159  76.559  97.640  1.00  0.00           O
ATOM   1166  N   GLU A  66      70.509  75.559  99.130  1.00  0.00           N
ATOM   1168  CA  GLU A  66      71.669  75.649  98.260  1.00  0.00           C
ATOM   1170  CB  GLU A  66      72.609  76.859  98.610  1.00  0.00           C
ATOM   1173  CG  GLU A  66      73.699  77.069  97.521  1.00  0.00           C
ATOM   1176  CD  GLU A  66      74.529  78.359  97.600  1.00  0.00           C
ATOM   1177  OE1 GLU A  66      74.579  79.049  98.650  1.00  0.00           O
ATOM   1178  OE2 GLU A  66      75.169  78.629  96.551  1.00  0.00           O
ATOM   1179  C   GLU A  66      72.459  74.359  98.330  1.00  0.00           C
ATOM   1180  O   GLU A  66      72.549  73.699  99.370  1.00  0.00           O
ATOM   1181  N   THR A  67      73.059  73.949  97.191  1.00  0.00           N
ATOM   1183  CA  THR A  67      73.819  72.709  97.000  1.00  0.00           C
ATOM   1185  CB  THR A  67      74.299  72.549  95.569  1.00  0.00           C
ATOM   1187  OG1 THR A  67      73.209  72.659  94.680  1.00  0.00           O
ATOM   1189  CG2 THR A  67      74.859  71.139  95.360  1.00  0.00           C
ATOM   1193  C   THR A  67      74.979  72.549  97.950  1.00  0.00           C
ATOM   1194  O   THR A  67      75.269  71.459  98.430  1.00  0.00           O
ATOM   1195  N   LYS A  68      75.669  73.639  98.290  1.00  0.00           N
ATOM   1197  CA  LYS A  68      76.709  73.639  99.310  1.00  0.00           C
ATOM   1199  CB  LYS A  68      77.349  75.029  99.400  1.00  0.00           C
ATOM   1202  CG  LYS A  68      78.139  75.349  98.120  1.00  0.00           C
ATOM   1205  CD  LYS A  68      78.669  76.779  98.139  1.00  0.00           C
ATOM   1208  CE  LYS A  68      79.519  77.069  96.910  1.00  0.00           C
ATOM   1211  NZ  LYS A  68      79.839  78.489  96.850  1.00  0.00           N
ATOM   1215  C   LYS A  68      76.269  73.189 100.690  1.00  0.00           C
ATOM   1216  O   LYS A  68      76.939  72.389 101.340  1.00  0.00           O
ATOM   1217  N   GLN A  69      75.089  73.669 101.150  1.00  0.00           N
ATOM   1219  CA  GLN A  69      74.519  73.289 102.421  1.00  0.00           C
ATOM   1221  CB  GLN A  69      73.409  74.299 102.801  1.00  0.00           C
ATOM   1224  CG  GLN A  69      72.979  74.259 104.300  1.00  0.00           C
ATOM   1227  CD  GLN A  69      74.029  74.699 105.320  1.00  0.00           C
ATOM   1228  OE1 GLN A  69      74.049  74.219 106.451  1.00  0.00           O
ATOM   1229  NE2 GLN A  69      74.859  75.689 104.951  1.00  0.00           N
ATOM   1232  C   GLN A  69      73.889  71.909 102.310  1.00  0.00           C
ATOM   1233  O   GLN A  69      73.819  71.169 103.290  1.00  0.00           O
ATOM   1234  N   GLN A  70      73.479  71.489 101.089  1.00  0.00           N
ATOM   1236  CA  GLN A  70      73.039  70.149 100.751  1.00  0.00           C
ATOM   1238  CB  GLN A  70      72.519  70.109  99.291  1.00  0.00           C
ATOM   1241  CG  GLN A  70      71.249  69.249  99.090  1.00  0.00           C
ATOM   1244  CD  GLN A  70      70.049  69.929  99.749  1.00  0.00           C
ATOM   1245  OE1 GLN A  70      70.019  70.079 100.961  1.00  0.00           O
ATOM   1246  NE2 GLN A  70      69.069  70.409  98.960  1.00  0.00           N
ATOM   1249  C   GLN A  70      74.139  69.119 100.891  1.00  0.00           C
ATOM   1250  O   GLN A  70      73.909  67.979 101.271  1.00  0.00           O
ATOM   1251  N   ALA A  71      75.409  69.469 100.620  1.00  0.00           N
ATOM   1253  CA  ALA A  71      76.529  68.579 100.809  1.00  0.00           C
ATOM   1255  CB  ALA A  71      77.789  69.219 100.210  1.00  0.00           C
ATOM   1259  C   ALA A  71      76.789  68.269 102.281  1.00  0.00           C
ATOM   1260  O   ALA A  71      77.389  67.259 102.631  1.00  0.00           O
ATOM   1261  N   SER A  72      76.309  69.129 103.181  1.00  0.00           N
ATOM   1263  CA  SER A  72      76.659  69.079 104.590  1.00  0.00           C
ATOM   1265  CB  SER A  72      76.629  70.529 105.140  1.00  0.00           C
ATOM   1268  OG  SER A  72      77.479  71.349 104.340  1.00  0.00           O
ATOM   1270  C   SER A  72      75.709  68.189 105.370  1.00  0.00           C
ATOM   1271  O   SER A  72      75.979  67.739 106.480  1.00  0.00           O
ATOM   1272  N   ILE A  73      74.549  67.849 104.760  1.00  0.00           N
ATOM   1274  CA  ILE A  73      73.519  67.009 105.350  1.00  0.00           C
ATOM   1276  CB  ILE A  73      72.229  67.039 104.520  1.00  0.00           C
ATOM   1278  CG2 ILE A  73      71.859  68.519 104.240  1.00  0.00           C
ATOM   1282  CG1 ILE A  73      72.339  66.149 103.260  1.00  0.00           C
ATOM   1285  CD  ILE A  73      71.289  66.359 102.180  1.00  0.00           C
ATOM   1289  C   ILE A  73      73.959  65.559 105.520  1.00  0.00           C
ATOM   1290  O   ILE A  73      73.469  64.859 106.399  1.00  0.00           O
ATOM   1291  N   GLY A  74      74.879  65.059 104.660  1.00  0.00           N
ATOM   1293  CA  GLY A  74      75.129  63.639 104.490  1.00  0.00           C
ATOM   1296  C   GLY A  74      76.589  63.309 104.400  1.00  0.00           C
ATOM   1297  O   GLY A  74      77.439  64.139 104.090  1.00  0.00           O
ATOM   1298  N   THR A  75      76.929  62.019 104.630  1.00  0.00           N
ATOM   1300  CA  THR A  75      78.309  61.549 104.660  1.00  0.00           C
ATOM   1302  CB  THR A  75      78.669  60.589 105.801  1.00  0.00           C
ATOM   1304  OG1 THR A  75      78.069  59.309 105.751  1.00  0.00           O
ATOM   1306  CG2 THR A  75      78.319  61.209 107.160  1.00  0.00           C
ATOM   1310  C   THR A  75      78.669  60.909 103.350  1.00  0.00           C
ATOM   1311  O   THR A  75      77.849  60.239 102.730  1.00  0.00           O
ATOM   1312  N   GLN A  76      79.899  61.159 102.870  1.00  0.00           N
ATOM   1314  CA  GLN A  76      80.369  60.729 101.559  1.00  0.00           C
ATOM   1316  CB  GLN A  76      81.619  61.529 101.119  1.00  0.00           C
ATOM   1319  CG  GLN A  76      82.829  61.269 102.030  1.00  0.00           C
ATOM   1322  CD  GLN A  76      84.039  62.149 101.700  1.00  0.00           C
ATOM   1323  OE1 GLN A  76      83.939  63.379 101.600  1.00  0.00           O
ATOM   1324  NE2 GLN A  76      85.229  61.509 101.650  1.00  0.00           N
ATOM   1327  C   GLN A  76      80.639  59.259 101.430  1.00  0.00           C
ATOM   1328  O   GLN A  76      81.019  58.579 102.381  1.00  0.00           O
ATOM   1329  N   ILE A  77      80.449  58.719 100.219  1.00  0.00           N
ATOM   1331  CA  ILE A  77      80.599  57.309  99.930  1.00  0.00           C
ATOM   1333  CB  ILE A  77      79.289  56.549 100.131  1.00  0.00           C
ATOM   1335  CG2 ILE A  77      79.059  56.339 101.639  1.00  0.00           C
ATOM   1339  CG1 ILE A  77      78.059  57.169  99.419  1.00  0.00           C
ATOM   1342  CD  ILE A  77      77.949  56.859  97.941  1.00  0.00           C
ATOM   1346  C   ILE A  77      81.119  57.139  98.520  1.00  0.00           C
ATOM   1347  O   ILE A  77      81.039  58.069  97.719  1.00  0.00           O
ATOM   1348  N   ASP A  78      81.639  55.929  98.181  1.00  0.00           N
ATOM   1350  CA  ASP A  78      82.159  55.579  96.870  1.00  0.00           C
ATOM   1352  CB  ASP A  78      83.419  54.659  96.971  1.00  0.00           C
ATOM   1355  CG  ASP A  78      84.629  55.269  97.669  1.00  0.00           C
ATOM   1356  OD1 ASP A  78      84.589  56.419  98.169  1.00  0.00           O
ATOM   1357  OD2 ASP A  78      85.649  54.529  97.701  1.00  0.00           O
ATOM   1358  C   ASP A  78      81.069  54.879  96.040  1.00  0.00           C
ATOM   1359  O   ASP A  78      79.879  54.919  96.361  1.00  0.00           O
ATOM   1360  N   LYS A  79      81.419  54.229  94.910  1.00  0.00           N
ATOM   1362  CA  LYS A  79      80.519  53.499  94.009  1.00  0.00           C
ATOM   1364  CB  LYS A  79      81.229  53.089  92.700  1.00  0.00           C
ATOM   1367  CG  LYS A  79      81.859  54.239  91.889  1.00  0.00           C
ATOM   1370  CD  LYS A  79      82.899  53.709  90.870  1.00  0.00           C
ATOM   1373  CE  LYS A  79      83.579  54.829  90.070  1.00  0.00           C
ATOM   1376  NZ  LYS A  79      84.639  54.289  89.191  1.00  0.00           N
ATOM   1380  C   LYS A  79      79.809  52.269  94.620  1.00  0.00           C
ATOM   1381  O   LYS A  79      78.639  51.989  94.331  1.00  0.00           O
ATOM   1382  N   ASP A  80      80.499  51.489  95.479  1.00  0.00           N
ATOM   1384  CA  ASP A  80      79.989  50.279  96.110  1.00  0.00           C
ATOM   1386  CB  ASP A  80      81.109  49.549  96.931  1.00  0.00           C
ATOM   1389  CG  ASP A  80      82.249  49.059  96.069  1.00  0.00           C
ATOM   1390  OD1 ASP A  80      81.999  48.769  94.881  1.00  0.00           O
ATOM   1391  OD2 ASP A  80      83.399  48.929  96.570  1.00  0.00           O
ATOM   1392  C   ASP A  80      78.819  50.569  97.040  1.00  0.00           C
ATOM   1393  O   ASP A  80      77.779  49.889  97.080  1.00  0.00           O
ATOM   1394  N   GLU A  81      78.969  51.669  97.780  1.00  0.00           N
ATOM   1396  CA  GLU A  81      78.129  52.089  98.861  1.00  0.00           C
ATOM   1398  CB  GLU A  81      78.989  52.959  99.799  1.00  0.00           C
ATOM   1401  CG  GLU A  81      80.079  52.259 100.639  1.00  0.00           C
ATOM   1404  CD  GLU A  81      81.419  52.079  99.930  1.00  0.00           C
ATOM   1405  OE1 GLU A  81      81.519  52.419  98.729  1.00  0.00           O
ATOM   1406  OE2 GLU A  81      82.369  51.609 100.611  1.00  0.00           O
ATOM   1407  C   GLU A  81      76.949  52.929  98.430  1.00  0.00           C
ATOM   1408  O   GLU A  81      76.089  53.189  99.270  1.00  0.00           O
ATOM   1409  N   LEU A  82      76.849  53.389  97.140  1.00  0.00           N
ATOM   1411  CA  LEU A  82      75.739  54.179  96.600  1.00  0.00           C
ATOM   1413  CB  LEU A  82      75.709  54.219  95.040  1.00  0.00           C
ATOM   1416  CG  LEU A  82      76.909  54.929  94.350  1.00  0.00           C
ATOM   1418  CD1 LEU A  82      77.009  54.609  92.850  1.00  0.00           C
ATOM   1422  CD2 LEU A  82      76.859  56.449  94.521  1.00  0.00           C
ATOM   1426  C   LEU A  82      74.359  53.779  97.120  1.00  0.00           C
ATOM   1427  O   LEU A  82      73.989  52.599  97.120  1.00  0.00           O
ATOM   1428  N   LEU A  83      73.529  54.719  97.590  1.00  0.00           N
ATOM   1430  CA  LEU A  83      72.199  54.389  98.060  1.00  0.00           C
ATOM   1432  CB  LEU A  83      71.919  54.919  99.490  1.00  0.00           C
ATOM   1435  CG  LEU A  83      72.869  54.399 100.600  1.00  0.00           C
ATOM   1437  CD1 LEU A  83      72.269  54.689 101.980  1.00  0.00           C
ATOM   1441  CD2 LEU A  83      73.159  52.899 100.560  1.00  0.00           C
ATOM   1445  C   LEU A  83      71.159  54.909  97.059  1.00  0.00           C
ATOM   1446  O   LEU A  83      71.299  56.029  96.600  1.00  0.00           O
ATOM   1447  N   PRO A  84      70.109  54.229  96.639  1.00  0.00           N
ATOM   1448  CD  PRO A  84      69.889  52.829  96.959  1.00  0.00           C
ATOM   1451  CA  PRO A  84      68.939  54.879  96.061  1.00  0.00           C
ATOM   1453  CB  PRO A  84      67.969  53.719  95.771  1.00  0.00           C
ATOM   1456  CG  PRO A  84      68.429  52.559  96.670  1.00  0.00           C
ATOM   1459  C   PRO A  84      68.409  55.999  96.940  1.00  0.00           C
ATOM   1460  O   PRO A  84      68.169  55.779  98.130  1.00  0.00           O
ATOM   1461  N   GLY A  85      68.309  57.219  96.380  1.00  0.00           N
ATOM   1463  CA  GLY A  85      68.069  58.469  97.080  1.00  0.00           C
ATOM   1466  C   GLY A  85      69.309  59.169  97.549  1.00  0.00           C
ATOM   1467  O   GLY A  85      69.219  60.159  98.270  1.00  0.00           O
ATOM   1468  N   ASP A  86      70.509  58.659  97.220  1.00  0.00           N
ATOM   1470  CA  ASP A  86      71.759  59.319  97.529  1.00  0.00           C
ATOM   1472  CB  ASP A  86      72.889  58.269  97.381  1.00  0.00           C
ATOM   1475  CG  ASP A  86      74.229  58.599  97.990  1.00  0.00           C
ATOM   1476  OD1 ASP A  86      74.729  59.729  97.859  1.00  0.00           O
ATOM   1477  OD2 ASP A  86      74.789  57.629  98.560  1.00  0.00           O
ATOM   1478  C   ASP A  86      71.939  60.579  96.691  1.00  0.00           C
ATOM   1479  O   ASP A  86      71.509  60.639  95.541  1.00  0.00           O
ATOM   1480  N   LEU A  87      72.549  61.629  97.249  1.00  0.00           N
ATOM   1482  CA  LEU A  87      72.759  62.859  96.530  1.00  0.00           C
ATOM   1484  CB  LEU A  87      72.629  64.099  97.451  1.00  0.00           C
ATOM   1487  CG  LEU A  87      71.199  64.349  97.990  1.00  0.00           C
ATOM   1489  CD1 LEU A  87      71.139  65.709  98.680  1.00  0.00           C
ATOM   1493  CD2 LEU A  87      70.129  64.299  96.900  1.00  0.00           C
ATOM   1497  C   LEU A  87      74.119  62.819  95.890  1.00  0.00           C
ATOM   1498  O   LEU A  87      75.149  62.729  96.551  1.00  0.00           O
ATOM   1499  N   VAL A  88      74.169  62.879  94.550  1.00  0.00           N
ATOM   1501  CA  VAL A  88      75.409  62.839  93.810  1.00  0.00           C
ATOM   1503  CB  VAL A  88      75.319  61.859  92.640  1.00  0.00           C
ATOM   1505  CG1 VAL A  88      74.049  62.049  91.800  1.00  0.00           C
ATOM   1509  CG2 VAL A  88      76.599  61.939  91.800  1.00  0.00           C
ATOM   1513  C   VAL A  88      75.879  64.239  93.449  1.00  0.00           C
ATOM   1514  O   VAL A  88      75.109  65.069  92.960  1.00  0.00           O
ATOM   1515  N   PHE A  89      77.169  64.549  93.729  1.00  0.00           N
ATOM   1517  CA  PHE A  89      77.759  65.869  93.670  1.00  0.00           C
ATOM   1519  CB  PHE A  89      78.659  66.199  94.910  1.00  0.00           C
ATOM   1522  CG  PHE A  89      77.769  66.269  96.131  1.00  0.00           C
ATOM   1523  CD1 PHE A  89      77.509  65.079  96.819  1.00  0.00           C
ATOM   1525  CE1 PHE A  89      76.509  65.039  97.789  1.00  0.00           C
ATOM   1527  CZ  PHE A  89      75.789  66.179  98.120  1.00  0.00           C
ATOM   1529  CD2 PHE A  89      77.109  67.439  96.551  1.00  0.00           C
ATOM   1531  CE2 PHE A  89      76.119  67.399  97.529  1.00  0.00           C
ATOM   1533  C   PHE A  89      78.599  66.009  92.420  1.00  0.00           C
ATOM   1534  O   PHE A  89      79.679  65.439  92.290  1.00  0.00           O
ATOM   1535  N   PHE A  90      78.129  66.849  91.490  1.00  0.00           N
ATOM   1537  CA  PHE A  90      78.789  67.069  90.220  1.00  0.00           C
ATOM   1539  CB  PHE A  90      77.749  67.119  89.070  1.00  0.00           C
ATOM   1542  CG  PHE A  90      77.099  65.769  88.980  1.00  0.00           C
ATOM   1543  CD1 PHE A  90      77.799  64.679  88.440  1.00  0.00           C
ATOM   1545  CE1 PHE A  90      77.199  63.409  88.361  1.00  0.00           C
ATOM   1547  CZ  PHE A  90      75.899  63.239  88.830  1.00  0.00           C
ATOM   1549  CD2 PHE A  90      75.789  65.579  89.440  1.00  0.00           C
ATOM   1551  CE2 PHE A  90      75.189  64.319  89.350  1.00  0.00           C
ATOM   1553  C   PHE A  90      79.629  68.329  90.220  1.00  0.00           C
ATOM   1554  O   PHE A  90      79.199  69.409  90.630  1.00  0.00           O
ATOM   1555  N   LYS A  91      80.879  68.239  89.720  1.00  0.00           N
ATOM   1557  CA  LYS A  91      81.599  69.379  89.240  1.00  0.00           C
ATOM   1559  CB  LYS A  91      83.099  69.119  88.980  1.00  0.00           C
ATOM   1562  CG  LYS A  91      83.879  68.679  90.220  1.00  0.00           C
ATOM   1565  CD  LYS A  91      83.719  69.559  91.480  1.00  0.00           C
ATOM   1568  CE  LYS A  91      84.369  70.959  91.439  1.00  0.00           C
ATOM   1571  NZ  LYS A  91      83.629  71.939  90.620  1.00  0.00           N
ATOM   1575  C   LYS A  91      80.979  69.909  87.971  1.00  0.00           C
ATOM   1576  O   LYS A  91      81.079  69.349  86.889  1.00  0.00           O
ATOM   1577  N   THR A  92      80.329  71.039  88.130  1.00  0.00           N
ATOM   1579  CA  THR A  92      79.789  71.849  87.080  1.00  0.00           C
ATOM   1581  CB  THR A  92      78.269  71.969  87.160  1.00  0.00           C
ATOM   1583  OG1 THR A  92      77.829  72.219  88.491  1.00  0.00           O
ATOM   1585  CG2 THR A  92      77.669  70.609  86.749  1.00  0.00           C
ATOM   1589  C   THR A  92      80.499  73.159  87.249  1.00  0.00           C
ATOM   1590  O   THR A  92      81.359  73.289  88.130  1.00  0.00           O
ATOM   1591  N   GLY A  93      80.219  74.129  86.361  1.00  0.00           N
ATOM   1593  CA  GLY A  93      80.939  75.379  86.280  1.00  0.00           C
ATOM   1596  C   GLY A  93      81.119  76.099  87.590  1.00  0.00           C
ATOM   1597  O   GLY A  93      80.189  76.489  88.290  1.00  0.00           O
ATOM   1598  N   SER A  94      82.369  76.369  87.941  1.00  0.00           N
ATOM   1600  CA  SER A  94      82.719  77.189  89.081  1.00  0.00           C
ATOM   1602  CB  SER A  94      84.209  77.079  89.419  1.00  0.00           C
ATOM   1605  OG  SER A  94      84.509  77.679  90.681  1.00  0.00           O
ATOM   1607  C   SER A  94      82.359  78.629  88.771  1.00  0.00           C
ATOM   1608  O   SER A  94      82.949  79.279  87.920  1.00  0.00           O
ATOM   1609  N   GLY A  95      81.299  79.119  89.440  1.00  0.00           N
ATOM   1611  CA  GLY A  95      80.609  80.349  89.070  1.00  0.00           C
ATOM   1614  C   GLY A  95      79.199  80.019  88.710  1.00  0.00           C
ATOM   1615  O   GLY A  95      78.279  80.399  89.410  1.00  0.00           O
ATOM   1616  N   GLN A  96      79.019  79.249  87.611  1.00  0.00           N
ATOM   1618  CA  GLN A  96      77.719  78.839  87.111  1.00  0.00           C
ATOM   1620  CB  GLN A  96      77.599  78.859  85.550  1.00  0.00           C
ATOM   1623  CG  GLN A  96      78.789  78.309  84.741  1.00  0.00           C
ATOM   1626  CD  GLN A  96      78.439  77.079  83.900  1.00  0.00           C
ATOM   1627  OE1 GLN A  96      78.639  77.019  82.681  1.00  0.00           O
ATOM   1628  NE2 GLN A  96      77.859  76.049  84.559  1.00  0.00           N
ATOM   1631  C   GLN A  96      77.259  77.559  87.770  1.00  0.00           C
ATOM   1632  O   GLN A  96      77.039  76.509  87.160  1.00  0.00           O
ATOM   1633  N   ASN A  97      77.149  77.649  89.110  1.00  0.00           N
ATOM   1635  CA  ASN A  97      76.899  76.579  90.049  1.00  0.00           C
ATOM   1637  CB  ASN A  97      75.569  75.749  89.881  1.00  0.00           C
ATOM   1640  CG  ASN A  97      74.569  76.289  88.840  1.00  0.00           C
ATOM   1641  OD1 ASN A  97      74.099  77.419  88.840  1.00  0.00           O
ATOM   1642  ND2 ASN A  97      74.179  75.389  87.910  1.00  0.00           N
ATOM   1645  C   ASN A  97      78.109  75.669  90.230  1.00  0.00           C
ATOM   1646  O   ASN A  97      78.229  74.649  89.550  1.00  0.00           O
ATOM   1647  N   GLY A  98      79.049  75.979  91.160  1.00  0.00           N
ATOM   1649  CA  GLY A  98      80.299  75.219  91.340  1.00  0.00           C
ATOM   1652  C   GLY A  98      80.119  73.789  91.749  1.00  0.00           C
ATOM   1653  O   GLY A  98      80.959  72.919  91.509  1.00  0.00           O
ATOM   1654  N   LEU A  99      78.969  73.549  92.400  1.00  0.00           N
ATOM   1656  CA  LEU A  99      78.459  72.249  92.700  1.00  0.00           C
ATOM   1658  CB  LEU A  99      78.429  72.029  94.229  1.00  0.00           C
ATOM   1661  CG  LEU A  99      78.679  70.569  94.660  1.00  0.00           C
ATOM   1663  CD1 LEU A  99      77.839  69.589  93.850  1.00  0.00           C
ATOM   1667  CD2 LEU A  99      80.169  70.219  94.500  1.00  0.00           C
ATOM   1671  C   LEU A  99      77.049  72.189  92.120  1.00  0.00           C
ATOM   1672  O   LEU A  99      76.239  73.099  92.330  1.00  0.00           O
ATOM   1673  N   HIS A 100      76.729  71.099  91.411  1.00  0.00           N
ATOM   1675  CA  HIS A 100      75.399  70.689  90.991  1.00  0.00           C
ATOM   1677  CB  HIS A 100      75.409  70.519  89.459  1.00  0.00           C
ATOM   1680  ND1 HIS A 100      73.189  70.909  88.530  1.00  0.00           N
ATOM   1681  CG  HIS A 100      74.149  69.989  88.880  1.00  0.00           C
ATOM   1682  CE1 HIS A 100      72.239  70.209  87.960  1.00  0.00           C
ATOM   1684  NE2 HIS A 100      72.529  68.889  87.920  1.00  0.00           N
ATOM   1686  CD2 HIS A 100      73.759  68.739  88.499  1.00  0.00           C
ATOM   1688  C   HIS A 100      75.039  69.349  91.610  1.00  0.00           C
ATOM   1689  O   HIS A 100      75.899  68.489  91.770  1.00  0.00           O
ATOM   1690  N   VAL A 101      73.769  69.119  92.021  1.00  0.00           N
ATOM   1692  CA  VAL A 101      73.399  67.889  92.710  1.00  0.00           C
ATOM   1694  CB  VAL A 101      72.979  68.149  94.151  1.00  0.00           C
ATOM   1696  CG1 VAL A 101      71.729  69.059  94.249  1.00  0.00           C
ATOM   1700  CG2 VAL A 101      72.779  66.819  94.920  1.00  0.00           C
ATOM   1704  C   VAL A 101      72.349  67.109  91.931  1.00  0.00           C
ATOM   1705  O   VAL A 101      71.439  67.659  91.320  1.00  0.00           O
ATOM   1706  N   GLY A 102      72.479  65.769  91.880  1.00  0.00           N
ATOM   1708  CA  GLY A 102      71.419  64.909  91.380  1.00  0.00           C
ATOM   1711  C   GLY A 102      71.019  63.919  92.420  1.00  0.00           C
ATOM   1712  O   GLY A 102      71.739  63.699  93.390  1.00  0.00           O
ATOM   1713  N   ILE A 103      69.859  63.289  92.230  1.00  0.00           N
ATOM   1715  CA  ILE A 103      69.389  62.239  93.111  1.00  0.00           C
ATOM   1717  CB  ILE A 103      67.919  62.379  93.449  1.00  0.00           C
ATOM   1719  CG2 ILE A 103      67.379  61.099  94.130  1.00  0.00           C
ATOM   1723  CG1 ILE A 103      67.719  63.609  94.350  1.00  0.00           C
ATOM   1726  CD  ILE A 103      66.259  64.069  94.400  1.00  0.00           C
ATOM   1730  C   ILE A 103      69.659  60.939  92.430  1.00  0.00           C
ATOM   1731  O   ILE A 103      69.119  60.639  91.369  1.00  0.00           O
ATOM   1732  N   TYR A 104      70.549  60.139  93.029  1.00  0.00           N
ATOM   1734  CA  TYR A 104      70.829  58.799  92.600  1.00  0.00           C
ATOM   1736  CB  TYR A 104      72.099  58.289  93.330  1.00  0.00           C
ATOM   1739  CG  TYR A 104      72.479  56.899  92.910  1.00  0.00           C
ATOM   1740  CD1 TYR A 104      73.439  56.689  91.900  1.00  0.00           C
ATOM   1742  CE1 TYR A 104      73.839  55.389  91.581  1.00  0.00           C
ATOM   1744  CZ  TYR A 104      73.319  54.289  92.280  1.00  0.00           C
ATOM   1745  OH  TYR A 104      73.809  52.989  92.059  1.00  0.00           O
ATOM   1747  CD2 TYR A 104      71.919  55.789  93.540  1.00  0.00           C
ATOM   1749  CE2 TYR A 104      72.329  54.489  93.240  1.00  0.00           C
ATOM   1751  C   TYR A 104      69.639  57.879  92.790  1.00  0.00           C
ATOM   1752  O   TYR A 104      69.049  57.779  93.861  1.00  0.00           O
ATOM   1753  N   ASP A 105      69.299  57.149  91.729  1.00  0.00           N
ATOM   1755  CA  ASP A 105      68.169  56.259  91.749  1.00  0.00           C
ATOM   1757  CB  ASP A 105      67.269  56.659  90.590  1.00  0.00           C
ATOM   1760  CG  ASP A 105      66.559  57.979  90.800  1.00  0.00           C
ATOM   1761  OD1 ASP A 105      65.919  58.159  91.861  1.00  0.00           O
ATOM   1762  OD2 ASP A 105      66.429  58.709  89.770  1.00  0.00           O
ATOM   1763  C   ASP A 105      68.679  54.859  91.499  1.00  0.00           C
ATOM   1764  O   ASP A 105      68.309  53.899  92.180  1.00  0.00           O
ATOM   1765  N   THR A 106      69.549  54.689  90.490  1.00  0.00           N
ATOM   1767  CA  THR A 106      69.869  53.379  89.960  1.00  0.00           C
ATOM   1769  CB  THR A 106      68.989  52.979  88.760  1.00  0.00           C
ATOM   1771  OG1 THR A 106      67.649  53.409  88.931  1.00  0.00           O
ATOM   1773  CG2 THR A 106      68.919  51.459  88.660  1.00  0.00           C
ATOM   1777  C   THR A 106      71.309  53.459  89.529  1.00  0.00           C
ATOM   1778  O   THR A 106      71.809  54.549  89.319  1.00  0.00           O
ATOM   1779  N   ASN A 107      71.999  52.309  89.370  1.00  0.00           N
ATOM   1781  CA  ASN A 107      73.409  52.109  89.040  1.00  0.00           C
ATOM   1783  CB  ASN A 107      73.549  50.889  88.069  1.00  0.00           C
ATOM   1786  CG  ASN A 107      72.999  51.049  86.651  1.00  0.00           C
ATOM   1787  OD1 ASN A 107      73.709  50.629  85.730  1.00  0.00           O
ATOM   1788  ND2 ASN A 107      71.789  51.609  86.420  1.00  0.00           N
ATOM   1791  C   ASN A 107      74.289  53.279  88.580  1.00  0.00           C
ATOM   1792  O   ASN A 107      75.259  53.629  89.240  1.00  0.00           O
ATOM   1793  N   ASN A 108      73.929  53.909  87.451  1.00  0.00           N
ATOM   1795  CA  ASN A 108      74.539  55.109  86.951  1.00  0.00           C
ATOM   1797  CB  ASN A 108      75.259  54.729  85.639  1.00  0.00           C
ATOM   1800  CG  ASN A 108      76.579  54.049  85.980  1.00  0.00           C
ATOM   1801  OD1 ASN A 108      77.349  54.529  86.810  1.00  0.00           O
ATOM   1802  ND2 ASN A 108      76.849  52.889  85.340  1.00  0.00           N
ATOM   1805  C   ASN A 108      73.509  56.199  86.660  1.00  0.00           C
ATOM   1806  O   ASN A 108      73.839  57.259  86.150  1.00  0.00           O
ATOM   1807  N   GLN A 109      72.209  55.989  86.990  1.00  0.00           N
ATOM   1809  CA  GLN A 109      71.149  56.919  86.660  1.00  0.00           C
ATOM   1811  CB  GLN A 109      69.909  56.259  86.020  1.00  0.00           C
ATOM   1814  CG  GLN A 109      70.199  55.689  84.620  1.00  0.00           C
ATOM   1817  CD  GLN A 109      68.949  55.069  83.990  1.00  0.00           C
ATOM   1818  OE1 GLN A 109      68.669  53.879  84.170  1.00  0.00           O
ATOM   1819  NE2 GLN A 109      68.239  55.839  83.139  1.00  0.00           N
ATOM   1822  C   GLN A 109      70.709  57.769  87.831  1.00  0.00           C
ATOM   1823  O   GLN A 109      70.569  57.319  88.970  1.00  0.00           O
ATOM   1824  N   PHE A 110      70.479  59.059  87.549  1.00  0.00           N
ATOM   1826  CA  PHE A 110      70.099  60.019  88.550  1.00  0.00           C
ATOM   1828  CB  PHE A 110      71.319  60.699  89.249  1.00  0.00           C
ATOM   1831  CG  PHE A 110      72.319  61.219  88.260  1.00  0.00           C
ATOM   1832  CD1 PHE A 110      73.319  60.379  87.759  1.00  0.00           C
ATOM   1834  CE1 PHE A 110      74.219  60.839  86.810  1.00  0.00           C
ATOM   1836  CZ  PHE A 110      74.149  62.169  86.361  1.00  0.00           C
ATOM   1838  CD2 PHE A 110      72.279  62.569  87.850  1.00  0.00           C
ATOM   1840  CE2 PHE A 110      73.189  63.039  86.889  1.00  0.00           C
ATOM   1842  C   PHE A 110      69.169  61.049  87.960  1.00  0.00           C
ATOM   1843  O   PHE A 110      69.259  61.429  86.791  1.00  0.00           O
ATOM   1844  N   ILE A 111      68.209  61.489  88.799  1.00  0.00           N
ATOM   1846  CA  ILE A 111      67.199  62.459  88.440  1.00  0.00           C
ATOM   1848  CB  ILE A 111      65.829  62.029  88.960  1.00  0.00           C
ATOM   1850  CG2 ILE A 111      65.599  62.269  90.460  1.00  0.00           C
ATOM   1854  CG1 ILE A 111      64.689  62.599  88.120  1.00  0.00           C
ATOM   1857  CD  ILE A 111      64.619  61.879  86.779  1.00  0.00           C
ATOM   1861  C   ILE A 111      67.639  63.829  88.950  1.00  0.00           C
ATOM   1862  O   ILE A 111      68.139  63.969  90.060  1.00  0.00           O
ATOM   1863  N   HIS A 112      67.529  64.889  88.130  1.00  0.00           N
ATOM   1865  CA  HIS A 112      68.019  66.199  88.510  1.00  0.00           C
ATOM   1867  CB  HIS A 112      69.569  66.289  88.430  1.00  0.00           C
ATOM   1870  ND1 HIS A 112      70.719  67.249  86.439  1.00  0.00           N
ATOM   1871  CG  HIS A 112      70.159  66.149  87.059  1.00  0.00           C
ATOM   1872  CE1 HIS A 112      71.289  66.779  85.350  1.00  0.00           C
ATOM   1874  NE2 HIS A 112      71.139  65.439  85.240  1.00  0.00           N
ATOM   1876  CD2 HIS A 112      70.409  65.029  86.330  1.00  0.00           C
ATOM   1878  C   HIS A 112      67.369  67.239  87.619  1.00  0.00           C
ATOM   1879  O   HIS A 112      66.759  66.899  86.610  1.00  0.00           O
ATOM   1880  N   ALA A 113      67.459  68.529  87.990  1.00  0.00           N
ATOM   1882  CA  ALA A 113      67.199  69.649  87.099  1.00  0.00           C
ATOM   1884  CB  ALA A 113      66.689  70.859  87.910  1.00  0.00           C
ATOM   1888  C   ALA A 113      68.469  70.059  86.380  1.00  0.00           C
ATOM   1889  O   ALA A 113      69.469  70.339  87.021  1.00  0.00           O
ATOM   1890  N   SER A 114      68.469  70.089  85.040  1.00  0.00           N
ATOM   1892  CA  SER A 114      69.679  70.359  84.260  1.00  0.00           C
ATOM   1894  CB  SER A 114      69.889  69.239  83.221  1.00  0.00           C
ATOM   1897  OG  SER A 114      71.179  69.269  82.600  1.00  0.00           O
ATOM   1899  C   SER A 114      69.519  71.659  83.510  1.00  0.00           C
ATOM   1900  O   SER A 114      68.469  71.929  82.930  1.00  0.00           O
ATOM   1901  N   THR A 115      70.579  72.509  83.460  1.00  0.00           N
ATOM   1903  CA  THR A 115      70.589  73.719  82.619  1.00  0.00           C
ATOM   1905  CB  THR A 115      71.819  74.659  82.759  1.00  0.00           C
ATOM   1907  OG1 THR A 115      72.749  74.629  81.680  1.00  0.00           O
ATOM   1909  CG2 THR A 115      72.609  74.319  84.020  1.00  0.00           C
ATOM   1913  C   THR A 115      70.339  73.359  81.160  1.00  0.00           C
ATOM   1914  O   THR A 115      70.719  72.299  80.669  1.00  0.00           O
ATOM   1915  N   SER A 116      69.579  74.209  80.450  1.00  0.00           N
ATOM   1917  CA  SER A 116      69.139  73.969  79.090  1.00  0.00           C
ATOM   1919  CB  SER A 116      70.279  73.619  78.061  1.00  0.00           C
ATOM   1922  OG  SER A 116      70.069  72.429  77.270  1.00  0.00           O
ATOM   1924  C   SER A 116      67.989  73.019  78.961  1.00  0.00           C
ATOM   1925  O   SER A 116      67.209  73.139  78.020  1.00  0.00           O
ATOM   1926  N   LYS A 117      67.899  71.969  79.789  1.00  0.00           N
ATOM   1928  CA  LYS A 117      67.069  70.839  79.430  1.00  0.00           C
ATOM   1930  CB  LYS A 117      67.949  69.559  79.451  1.00  0.00           C
ATOM   1933  CG  LYS A 117      67.299  68.349  78.780  1.00  0.00           C
ATOM   1936  CD  LYS A 117      66.859  68.609  77.319  1.00  0.00           C
ATOM   1939  CE  LYS A 117      67.979  69.009  76.361  1.00  0.00           C
ATOM   1942  NZ  LYS A 117      67.439  69.289  75.009  1.00  0.00           N
ATOM   1946  C   LYS A 117      65.919  70.659  80.380  1.00  0.00           C
ATOM   1947  O   LYS A 117      64.909  70.049  80.021  1.00  0.00           O
ATOM   1948  N   GLY A 118      66.039  71.239  81.590  1.00  0.00           N
ATOM   1950  CA  GLY A 118      65.039  71.099  82.630  1.00  0.00           C
ATOM   1953  C   GLY A 118      65.249  69.859  83.419  1.00  0.00           C
ATOM   1954  O   GLY A 118      66.319  69.259  83.410  1.00  0.00           O
ATOM   1955  N   VAL A 119      64.239  69.429  84.180  1.00  0.00           N
ATOM   1957  CA  VAL A 119      64.329  68.169  84.889  1.00  0.00           C
ATOM   1959  CB  VAL A 119      63.359  68.049  86.069  1.00  0.00           C
ATOM   1961  CG1 VAL A 119      63.669  69.179  87.080  1.00  0.00           C
ATOM   1965  CG2 VAL A 119      61.899  68.119  85.611  1.00  0.00           C
ATOM   1969  C   VAL A 119      64.249  66.949  83.970  1.00  0.00           C
ATOM   1970  O   VAL A 119      63.189  66.529  83.499  1.00  0.00           O
ATOM   1971  N   MET A 120      65.389  66.279  83.729  1.00  0.00           N
ATOM   1973  CA  MET A 120      65.429  65.009  83.041  1.00  0.00           C
ATOM   1975  CB  MET A 120      65.849  65.109  81.551  1.00  0.00           C
ATOM   1978  CG  MET A 120      67.339  65.249  81.250  1.00  0.00           C
ATOM   1981  SD  MET A 120      68.109  66.709  81.971  1.00  0.00           S
ATOM   1982  CE  MET A 120      69.699  65.899  82.241  1.00  0.00           C
ATOM   1986  C   MET A 120      66.339  64.079  83.810  1.00  0.00           C
ATOM   1987  O   MET A 120      67.019  64.459  84.760  1.00  0.00           O
ATOM   1988  N   ARG A 121      66.279  62.789  83.480  1.00  0.00           N
ATOM   1990  CA  ARG A 121      67.129  61.799  84.100  1.00  0.00           C
ATOM   1992  CB  ARG A 121      66.389  60.449  84.120  1.00  0.00           C
ATOM   1995  CG  ARG A 121      67.059  59.329  84.920  1.00  0.00           C
ATOM   1998  CD  ARG A 121      66.139  58.109  85.040  1.00  0.00           C
ATOM   2001  NE  ARG A 121      65.119  58.439  86.089  1.00  0.00           N
ATOM   2003  CZ  ARG A 121      63.809  58.519  85.949  1.00  0.00           C
ATOM   2004  NH1 ARG A 121      63.239  58.599  84.770  1.00  0.00           N
ATOM   2007  NH2 ARG A 121      63.039  58.509  87.029  1.00  0.00           N
ATOM   2010  C   ARG A 121      68.369  61.689  83.260  1.00  0.00           C
ATOM   2011  O   ARG A 121      68.299  61.629  82.040  1.00  0.00           O
ATOM   2012  N   SER A 122      69.539  61.629  83.900  1.00  0.00           N
ATOM   2014  CA  SER A 122      70.779  61.509  83.160  1.00  0.00           C
ATOM   2016  CB  SER A 122      71.729  62.709  83.419  1.00  0.00           C
ATOM   2019  OG  SER A 122      72.749  62.759  82.430  1.00  0.00           O
ATOM   2021  C   SER A 122      71.449  60.219  83.550  1.00  0.00           C
ATOM   2022  O   SER A 122      70.979  59.479  84.419  1.00  0.00           O
ATOM   2023  N   SER A 123      72.559  59.909  82.860  1.00  0.00           N
ATOM   2025  CA  SER A 123      73.369  58.749  83.120  1.00  0.00           C
ATOM   2027  CB  SER A 123      73.359  57.699  81.990  1.00  0.00           C
ATOM   2030  OG  SER A 123      74.299  56.649  82.241  1.00  0.00           O
ATOM   2032  C   SER A 123      74.769  59.219  83.361  1.00  0.00           C
ATOM   2033  O   SER A 123      75.279  60.099  82.670  1.00  0.00           O
ATOM   2034  N   LEU A 124      75.419  58.599  84.350  1.00  0.00           N
ATOM   2036  CA  LEU A 124      76.829  58.709  84.640  1.00  0.00           C
ATOM   2038  CB  LEU A 124      77.129  57.759  85.830  1.00  0.00           C
ATOM   2041  CG  LEU A 124      78.429  57.999  86.610  1.00  0.00           C
ATOM   2043  CD1 LEU A 124      79.689  57.539  85.880  1.00  0.00           C
ATOM   2047  CD2 LEU A 124      78.559  59.459  87.029  1.00  0.00           C
ATOM   2051  C   LEU A 124      77.689  58.319  83.449  1.00  0.00           C
ATOM   2052  O   LEU A 124      78.669  58.989  83.150  1.00  0.00           O
ATOM   2053  N   ASP A 125      77.299  57.259  82.720  1.00  0.00           N
ATOM   2055  CA  ASP A 125      77.949  56.649  81.570  1.00  0.00           C
ATOM   2057  CB  ASP A 125      76.999  55.539  81.020  1.00  0.00           C
ATOM   2060  CG  ASP A 125      76.649  54.479  82.059  1.00  0.00           C
ATOM   2061  OD1 ASP A 125      77.559  54.199  82.870  1.00  0.00           O
ATOM   2062  OD2 ASP A 125      75.559  53.869  82.021  1.00  0.00           O
ATOM   2063  C   ASP A 125      78.249  57.639  80.450  1.00  0.00           C
ATOM   2064  O   ASP A 125      79.189  57.489  79.670  1.00  0.00           O
ATOM   2065  N   ASN A 126      77.449  58.719  80.370  1.00  0.00           N
ATOM   2067  CA  ASN A 126      77.739  59.879  79.559  1.00  0.00           C
ATOM   2069  CB  ASN A 126      76.529  60.859  79.690  1.00  0.00           C
ATOM   2072  CG  ASN A 126      76.619  62.139  78.861  1.00  0.00           C
ATOM   2073  OD1 ASN A 126      77.659  62.769  78.679  1.00  0.00           O
ATOM   2074  ND2 ASN A 126      75.459  62.569  78.309  1.00  0.00           N
ATOM   2077  C   ASN A 126      79.069  60.569  79.910  1.00  0.00           C
ATOM   2078  O   ASN A 126      79.359  60.889  81.069  1.00  0.00           O
ATOM   2079  N   VAL A 127      79.869  60.919  78.881  1.00  0.00           N
ATOM   2081  CA  VAL A 127      81.179  61.549  78.999  1.00  0.00           C
ATOM   2083  CB  VAL A 127      81.799  61.789  77.619  1.00  0.00           C
ATOM   2085  CG1 VAL A 127      81.019  62.859  76.820  1.00  0.00           C
ATOM   2089  CG2 VAL A 127      83.299  62.139  77.759  1.00  0.00           C
ATOM   2093  C   VAL A 127      81.169  62.829  79.811  1.00  0.00           C
ATOM   2094  O   VAL A 127      82.129  63.159  80.520  1.00  0.00           O
ATOM   2095  N   TYR A 128      80.109  63.659  79.729  1.00  0.00           N
ATOM   2097  CA  TYR A 128      79.989  64.849  80.550  1.00  0.00           C
ATOM   2099  CB  TYR A 128      78.789  65.699  80.061  1.00  0.00           C
ATOM   2102  CG  TYR A 128      78.879  67.119  80.560  1.00  0.00           C
ATOM   2103  CD1 TYR A 128      79.879  67.959  80.061  1.00  0.00           C
ATOM   2105  CE1 TYR A 128      80.039  69.259  80.560  1.00  0.00           C
ATOM   2107  CZ  TYR A 128      79.149  69.739  81.530  1.00  0.00           C
ATOM   2108  OH  TYR A 128      79.339  71.029  82.029  1.00  0.00           O
ATOM   2110  CD2 TYR A 128      77.959  67.629  81.499  1.00  0.00           C
ATOM   2112  CE2 TYR A 128      78.089  68.949  81.971  1.00  0.00           C
ATOM   2114  C   TYR A 128      79.859  64.499  82.029  1.00  0.00           C
ATOM   2115  O   TYR A 128      80.599  64.979  82.880  1.00  0.00           O
ATOM   2116  N   TRP A 129      78.929  63.599  82.350  1.00  0.00           N
ATOM   2118  CA  TRP A 129      78.579  63.289  83.720  1.00  0.00           C
ATOM   2120  CB  TRP A 129      77.119  62.779  83.771  1.00  0.00           C
ATOM   2123  CG  TRP A 129      76.119  63.789  83.279  1.00  0.00           C
ATOM   2124  CD1 TRP A 129      75.459  63.779  82.080  1.00  0.00           C
ATOM   2126  NE1 TRP A 129      74.639  64.889  81.990  1.00  0.00           N
ATOM   2128  CE2 TRP A 129      74.749  65.629  83.111  1.00  0.00           C
ATOM   2129  CD2 TRP A 129      75.679  64.979  83.970  1.00  0.00           C
ATOM   2130  CE3 TRP A 129      75.979  65.549  85.210  1.00  0.00           C
ATOM   2132  CZ3 TRP A 129      75.339  66.739  85.560  1.00  0.00           C
ATOM   2134  CZ2 TRP A 129      74.119  66.809  83.460  1.00  0.00           C
ATOM   2136  CH2 TRP A 129      74.439  67.369  84.699  1.00  0.00           C
ATOM   2138  C   TRP A 129      79.549  62.339  84.440  1.00  0.00           C
ATOM   2139  O   TRP A 129      79.729  62.469  85.650  1.00  0.00           O
ATOM   2140  N   GLN A 130      80.269  61.429  83.729  1.00  0.00           N
ATOM   2142  CA  GLN A 130      81.339  60.619  84.310  1.00  0.00           C
ATOM   2144  CB  GLN A 130      81.919  59.559  83.330  1.00  0.00           C
ATOM   2147  CG  GLN A 130      82.779  60.109  82.160  1.00  0.00           C
ATOM   2150  CD  GLN A 130      83.229  59.069  81.131  1.00  0.00           C
ATOM   2151  OE1 GLN A 130      82.729  57.959  80.949  1.00  0.00           O
ATOM   2152  NE2 GLN A 130      84.249  59.489  80.340  1.00  0.00           N
ATOM   2155  C   GLN A 130      82.469  61.469  84.889  1.00  0.00           C
ATOM   2156  O   GLN A 130      82.939  61.219  85.999  1.00  0.00           O
ATOM   2157  N   LYS A 131      82.899  62.539  84.180  1.00  0.00           N
ATOM   2159  CA  LYS A 131      83.999  63.379  84.650  1.00  0.00           C
ATOM   2161  CB  LYS A 131      84.619  64.169  83.470  1.00  0.00           C
ATOM   2164  CG  LYS A 131      83.689  65.189  82.801  1.00  0.00           C
ATOM   2167  CD  LYS A 131      84.389  66.409  82.220  1.00  0.00           C
ATOM   2170  CE  LYS A 131      83.369  67.309  81.520  1.00  0.00           C
ATOM   2173  NZ  LYS A 131      83.089  66.689  80.219  1.00  0.00           N
ATOM   2177  C   LYS A 131      83.539  64.369  85.701  1.00  0.00           C
ATOM   2178  O   LYS A 131      84.319  64.839  86.530  1.00  0.00           O
ATOM   2179  N   ASN A 132      82.239  64.709  85.701  1.00  0.00           N
ATOM   2181  CA  ASN A 132      81.679  65.679  86.610  1.00  0.00           C
ATOM   2183  CB  ASN A 132      80.269  66.169  86.150  1.00  0.00           C
ATOM   2186  CG  ASN A 132      80.319  67.059  84.900  1.00  0.00           C
ATOM   2187  OD1 ASN A 132      81.359  67.449  84.380  1.00  0.00           O
ATOM   2188  ND2 ASN A 132      79.109  67.419  84.410  1.00  0.00           N
ATOM   2191  C   ASN A 132      81.519  65.039  87.971  1.00  0.00           C
ATOM   2192  O   ASN A 132      81.469  65.709  88.990  1.00  0.00           O
ATOM   2193  N   PHE A 133      81.389  63.699  87.999  1.00  0.00           N
ATOM   2195  CA  PHE A 133      81.129  62.939  89.191  1.00  0.00           C
ATOM   2197  CB  PHE A 133      80.819  61.479  88.771  1.00  0.00           C
ATOM   2200  CG  PHE A 133      80.479  60.539  89.910  1.00  0.00           C
ATOM   2201  CD1 PHE A 133      81.499  59.949  90.669  1.00  0.00           C
ATOM   2203  CE1 PHE A 133      81.189  59.089  91.729  1.00  0.00           C
ATOM   2205  CZ  PHE A 133      79.849  58.789  92.021  1.00  0.00           C
ATOM   2207  CD2 PHE A 133      79.139  60.209  90.200  1.00  0.00           C
ATOM   2209  CE2 PHE A 133      78.819  59.339  91.250  1.00  0.00           C
ATOM   2211  C   PHE A 133      82.279  63.059  90.189  1.00  0.00           C
ATOM   2212  O   PHE A 133      83.349  62.489  90.030  1.00  0.00           O
ATOM   2213  N   TRP A 134      82.049  63.809  91.280  1.00  0.00           N
ATOM   2215  CA  TRP A 134      83.059  63.989  92.290  1.00  0.00           C
ATOM   2217  CB  TRP A 134      82.999  65.439  92.820  1.00  0.00           C
ATOM   2220  CG  TRP A 134      84.069  65.799  93.799  1.00  0.00           C
ATOM   2221  CD1 TRP A 134      85.209  65.109  94.081  1.00  0.00           C
ATOM   2223  NE1 TRP A 134      85.949  65.799  95.000  1.00  0.00           N
ATOM   2225  CE2 TRP A 134      85.289  66.939  95.350  1.00  0.00           C
ATOM   2226  CD2 TRP A 134      84.089  66.979  94.599  1.00  0.00           C
ATOM   2227  CE3 TRP A 134      83.219  68.049  94.749  1.00  0.00           C
ATOM   2229  CZ3 TRP A 134      83.569  69.069  95.639  1.00  0.00           C
ATOM   2231  CZ2 TRP A 134      85.639  67.949  96.220  1.00  0.00           C
ATOM   2233  CH2 TRP A 134      84.759  69.029  96.350  1.00  0.00           C
ATOM   2235  C   TRP A 134      82.859  62.969  93.400  1.00  0.00           C
ATOM   2236  O   TRP A 134      83.719  62.129  93.631  1.00  0.00           O
ATOM   2237  N   GLN A 135      81.709  63.039  94.100  1.00  0.00           N
ATOM   2239  CA  GLN A 135      81.369  62.109  95.161  1.00  0.00           C
ATOM   2241  CB  GLN A 135      81.909  62.559  96.540  1.00  0.00           C
ATOM   2244  CG  GLN A 135      83.399  62.929  96.570  1.00  0.00           C
ATOM   2247  CD  GLN A 135      83.719  63.579  97.900  1.00  0.00           C
ATOM   2248  OE1 GLN A 135      82.989  63.429  98.881  1.00  0.00           O
ATOM   2249  NE2 GLN A 135      84.769  64.409  97.929  1.00  0.00           N
ATOM   2252  C   GLN A 135      79.859  62.079  95.320  1.00  0.00           C
ATOM   2253  O   GLN A 135      79.149  62.959  94.860  1.00  0.00           O
ATOM   2254  N   ALA A 136      79.349  61.099  96.050  1.00  0.00           N
ATOM   2256  CA  ALA A 136      77.969  61.019  96.439  1.00  0.00           C
ATOM   2258  CB  ALA A 136      77.379  59.739  95.809  1.00  0.00           C
ATOM   2262  C   ALA A 136      77.929  61.029  97.971  1.00  0.00           C
ATOM   2263  O   ALA A 136      78.929  60.729  98.619  1.00  0.00           O
ATOM   2264  N   ARG A 137      76.819  61.469  98.581  1.00  0.00           N
ATOM   2266  CA  ARG A 137      76.649  61.529 100.029  1.00  0.00           C
ATOM   2268  CB  ARG A 137      76.969  62.919 100.630  1.00  0.00           C
ATOM   2271  CG  ARG A 137      78.409  63.429 100.471  1.00  0.00           C
ATOM   2274  CD  ARG A 137      78.619  64.809 101.101  1.00  0.00           C
ATOM   2277  NE  ARG A 137      78.919  65.749  99.991  1.00  0.00           N
ATOM   2279  CZ  ARG A 137      80.129  65.849  99.450  1.00  0.00           C
ATOM   2280  NH1 ARG A 137      81.199  65.289  99.960  1.00  0.00           N
ATOM   2283  NH2 ARG A 137      80.249  66.509  98.309  1.00  0.00           N
ATOM   2286  C   ARG A 137      75.229  61.239 100.471  1.00  0.00           C
ATOM   2287  O   ARG A 137      74.249  61.769  99.930  1.00  0.00           O
ATOM   2288  N   ARG A 138      75.059  60.439 101.539  1.00  0.00           N
ATOM   2290  CA  ARG A 138      73.739  59.979 101.919  1.00  0.00           C
ATOM   2292  CB  ARG A 138      73.669  58.599 102.611  1.00  0.00           C
ATOM   2295  CG  ARG A 138      74.379  57.459 101.880  1.00  0.00           C
ATOM   2298  CD  ARG A 138      75.899  57.429 101.950  1.00  0.00           C
ATOM   2301  NE  ARG A 138      76.349  57.579 103.370  1.00  0.00           N
ATOM   2303  CZ  ARG A 138      76.419  56.589 104.249  1.00  0.00           C
ATOM   2304  NH1 ARG A 138      76.199  55.339 103.930  1.00  0.00           N
ATOM   2307  NH2 ARG A 138      76.739  56.889 105.490  1.00  0.00           N
ATOM   2310  C   ARG A 138      73.079  60.929 102.880  1.00  0.00           C
ATOM   2311  O   ARG A 138      73.539  61.169 103.999  1.00  0.00           O
ATOM   2312  N   ILE A 139      71.919  61.419 102.439  1.00  0.00           N
ATOM   2314  CA  ILE A 139      70.949  62.189 103.160  1.00  0.00           C
ATOM   2316  CB  ILE A 139      69.999  62.779 102.130  1.00  0.00           C
ATOM   2318  CG2 ILE A 139      69.359  61.669 101.241  1.00  0.00           C
ATOM   2322  CG1 ILE A 139      68.929  63.639 102.809  1.00  0.00           C
ATOM   2325  CD  ILE A 139      68.039  64.389 101.819  1.00  0.00           C
ATOM   2329  C   ILE A 139      70.239  61.359 104.279  1.00  0.00           C
ATOM   2330  OT1 ILE A 139      69.719  60.239 104.030  1.00  0.00           O
ATOM   2331  OT2 ILE A 139      70.229  61.839 105.450  1.00  0.00           O
ATOM   2332  NH3 POPEB 140      97.599  76.669  84.060  1.00  0.00           N
ATOM   2336  C12 POPEB 140      97.439  75.229  84.471  1.00  0.00           C
ATOM   2339  C11 POPEB 140      96.919  74.329  83.330  1.00  0.00           C
ATOM   2342  P   POPEB 140      96.299  71.879  84.110  1.00  0.00           P
ATOM   2343  O13 POPEB 140      97.079  70.689  84.500  1.00  0.00           O
ATOM   2344  O14 POPEB 140      95.399  72.469  85.130  1.00  0.00           O
ATOM   2345  O11 POPEB 140      95.479  71.609  82.770  1.00  0.00           O
ATOM   2346  O12 POPEB 140      97.329  72.989  83.620  1.00  0.00           O
ATOM   2347  C1  POPEB 140      96.039  71.569  81.460  1.00  0.00           C
ATOM   2350  C2  POPEB 140      94.979  71.149  80.380  1.00  0.00           C
ATOM   2352  O21 POPEB 140      95.599  70.469  79.260  1.00  0.00           O
ATOM   2353  C21 POPEB 140      96.419  71.149  78.491  1.00  0.00           C
ATOM   2354  O22 POPEB 140      96.729  72.319  78.639  1.00  0.00           O
ATOM   2355  C22 POPEB 140      97.039  70.239  77.429  1.00  0.00           C
ATOM   2358  C3  POPEB 140      94.059  72.329  79.951  1.00  0.00           C
ATOM   2361  O31 POPEB 140      92.829  71.939  79.290  1.00  0.00           O
ATOM   2362  C31 POPEB 140      92.929  71.749  77.970  1.00  0.00           C
ATOM   2363  O32 POPEB 140      93.399  70.749  77.439  1.00  0.00           O
ATOM   2364  C32 POPEB 140      92.499  73.009  77.229  1.00  0.00           C
ATOM   2367  C23 POPEB 140      97.199  70.909  76.039  1.00  0.00           C
ATOM   2370  C24 POPEB 140      98.369  70.289  75.249  1.00  0.00           C
ATOM   2373  C25 POPEB 140      98.269  70.519  73.729  1.00  0.00           C
ATOM   2376  C26 POPEB 140      97.229  69.599  73.061  1.00  0.00           C
ATOM   2379  C27 POPEB 140      96.179  70.369  72.241  1.00  0.00           C
ATOM   2382  C28 POPEB 140      95.159  69.439  71.540  1.00  0.00           C
ATOM   2385  C29 POPEB 140      94.249  68.679  72.479  1.00  0.00           C
ATOM   2387 0C21 POPEB 140      93.069  69.109  72.970  1.00  0.00           C
ATOM   2389 1C21 POPEB 140      92.429  70.439  72.720  1.00  0.00           C
ATOM   2392 2C21 POPEB 140      91.149  70.419  71.850  1.00  0.00           C
ATOM   2395 3C21 POPEB 140      91.349  69.839  70.441  1.00  0.00           C
ATOM   2398 4C21 POPEB 140      90.299  70.319  69.419  1.00  0.00           C
ATOM   2401 5C21 POPEB 140      88.869  69.799  69.670  1.00  0.00           C
ATOM   2404 6C21 POPEB 140      87.839  70.559  68.819  1.00  0.00           C
ATOM   2407 7C21 POPEB 140      86.439  69.929  68.850  1.00  0.00           C
ATOM   2410 8C21 POPEB 140      85.359  70.819  68.210  1.00  0.00           C
ATOM   2414  C33 POPEB 140      93.379  73.349  75.999  1.00  0.00           C
ATOM   2417  C34 POPEB 140      92.829  74.549  75.220  1.00  0.00           C
ATOM   2420  C35 POPEB 140      93.619  74.919  73.961  1.00  0.00           C
ATOM   2423  C36 POPEB 140      93.699  73.789  72.921  1.00  0.00           C
ATOM   2426  C37 POPEB 140      94.079  74.269  71.509  1.00  0.00           C
ATOM   2429  C38 POPEB 140      94.019  73.159  70.460  1.00  0.00           C
ATOM   2432  C39 POPEB 140      93.749  73.659  69.029  1.00  0.00           C
ATOM   2435 0C31 POPEB 140      94.939  74.379  68.380  1.00  0.00           C
ATOM   2438 1C31 POPEB 140      94.609  74.879  66.971  1.00  0.00           C
ATOM   2441 2C31 POPEB 140      95.869  75.109  66.130  1.00  0.00           C
ATOM   2444 3C31 POPEB 140      95.599  75.779  64.781  1.00  0.00           C
ATOM   2447 4C31 POPEB 140      96.879  75.869  63.941  1.00  0.00           C
ATOM   2450 5C31 POPEB 140      96.869  77.029  62.941  1.00  0.00           C
ATOM   2453 6C31 POPEB 140      98.169  77.129  62.140  1.00  0.00           C
ATOM   2457  NH3 POPEC 141      81.889  41.719  38.361  1.00  0.00           N
ATOM   2461  C12 POPEC 141      82.109  40.679  37.291  1.00  0.00           C
ATOM   2464  C11 POPEC 141      82.279  39.289  37.919  1.00  0.00           C
ATOM   2467  P   POPEC 141      81.509  37.139  36.579  1.00  0.00           P
ATOM   2468  O13 POPEC 141      80.389  37.699  35.781  1.00  0.00           O
ATOM   2469  O14 POPEC 141      82.149  35.949  35.960  1.00  0.00           O
ATOM   2470  O11 POPEC 141      80.949  36.699  37.989  1.00  0.00           O
ATOM   2471  O12 POPEC 141      82.519  38.299  36.910  1.00  0.00           O
ATOM   2472  C1  POPEC 141      81.849  36.309  39.050  1.00  0.00           C
ATOM   2475  C2  POPEC 141      80.999  35.939  40.301  1.00  0.00           C
ATOM   2477  O21 POPEC 141      81.679  36.109  41.560  1.00  0.00           O
ATOM   2478  C21 POPEC 141      82.739  35.349  41.799  1.00  0.00           C
ATOM   2479  O22 POPEC 141      83.339  34.669  40.989  1.00  0.00           O
ATOM   2480  C22 POPEC 141      83.039  35.369  43.320  1.00  0.00           C
ATOM   2483  C3  POPEC 141      80.369  34.529  40.149  1.00  0.00           C
ATOM   2486  O31 POPEC 141      79.119  34.359  40.861  1.00  0.00           O
ATOM   2487  C31 POPEC 141      79.199  33.759  42.041  1.00  0.00           C
ATOM   2488  O32 POPEC 141      80.209  33.499  42.660  1.00  0.00           O
ATOM   2489  C32 POPEC 141      77.769  33.429  42.500  1.00  0.00           C
ATOM   2492  C23 POPEC 141      83.259  33.949  43.899  1.00  0.00           C
ATOM   2495  C24 POPEC 141      82.529  33.669  45.229  1.00  0.00           C
ATOM   2498  C25 POPEC 141      83.209  34.259  46.469  1.00  0.00           C
ATOM   2501  C26 POPEC 141      84.099  33.209  47.141  1.00  0.00           C
ATOM   2504  C27 POPEC 141      84.949  33.779  48.271  1.00  0.00           C
ATOM   2507  C28 POPEC 141      85.919  32.729  48.819  1.00  0.00           C
ATOM   2510  C29 POPEC 141      86.949  33.369  49.699  1.00  0.00           C
ATOM   2512 0C21 POPEC 141      87.109  33.249  51.031  1.00  0.00           C
ATOM   2514 1C21 POPEC 141      86.289  32.409  51.971  1.00  0.00           C
ATOM   2517 2C21 POPEC 141      87.179  31.429  52.750  1.00  0.00           C
ATOM   2520 3C21 POPEC 141      86.349  30.539  53.671  1.00  0.00           C
ATOM   2523 4C21 POPEC 141      87.059  29.219  53.990  1.00  0.00           C
ATOM   2526 5C21 POPEC 141      86.249  28.289  54.910  1.00  0.00           C
ATOM   2529 6C21 POPEC 141      86.059  28.889  56.311  1.00  0.00           C
ATOM   2532 7C21 POPEC 141      85.529  27.899  57.351  1.00  0.00           C
ATOM   2535 8C21 POPEC 141      85.179  28.609  58.650  1.00  0.00           C
ATOM   2539  C33 POPEC 141      77.579  32.999  43.979  1.00  0.00           C
ATOM   2542  C34 POPEC 141      76.249  32.249  44.130  1.00  0.00           C
ATOM   2545  C35 POPEC 141      75.619  32.309  45.521  1.00  0.00           C
ATOM   2548  C36 POPEC 141      76.359  31.499  46.600  1.00  0.00           C
ATOM   2551  C37 POPEC 141      75.569  31.479  47.910  1.00  0.00           C
ATOM   2554  C38 POPEC 141      76.089  30.459  48.931  1.00  0.00           C
ATOM   2557  C39 POPEC 141      75.709  30.849  50.371  1.00  0.00           C
ATOM   2560 0C31 POPEC 141      76.079  29.789  51.420  1.00  0.00           C
ATOM   2563 1C31 POPEC 141      75.919  30.319  52.850  1.00  0.00           C
ATOM   2566 2C31 POPEC 141      76.569  29.419  53.910  1.00  0.00           C
ATOM   2569 3C31 POPEC 141      75.889  28.049  54.109  1.00  0.00           C
ATOM   2572 4C31 POPEC 141      74.479  28.159  54.711  1.00  0.00           C
ATOM   2575 5C31 POPEC 141      73.979  26.829  55.289  1.00  0.00           C
ATOM   2578 6C31 POPEC 141      72.589  26.929  55.931  1.00  0.00           C
ATOM   2582  NH3 POPED 142      38.459  77.569  39.131  1.00  0.00           N
ATOM   2586  C12 POPED 142      39.059  77.619  37.771  1.00  0.00           C
ATOM   2589  C11 POPED 142      38.759  76.279  37.090  1.00  0.00           C
ATOM   2592  P   POPED 142      40.819  74.949  37.811  1.00  0.00           P
ATOM   2593  O13 POPED 142      41.129  73.509  37.860  1.00  0.00           O
ATOM   2594  O14 POPED 142      41.319  75.679  36.639  1.00  0.00           O
ATOM   2595  O11 POPED 142      41.209  75.729  39.110  1.00  0.00           O
ATOM   2596  O12 POPED 142      39.259  75.139  37.811  1.00  0.00           O
ATOM   2597  C1  POPED 142      41.559  75.129  40.350  1.00  0.00           C
ATOM   2600  C2  POPED 142      40.449  75.339  41.431  1.00  0.00           C
ATOM   2602  O21 POPED 142      41.029  75.589  42.729  1.00  0.00           O
ATOM   2603  C21 POPED 142      41.749  74.589  43.239  1.00  0.00           C
ATOM   2604  O22 POPED 142      42.199  73.639  42.631  1.00  0.00           O
ATOM   2605  C22 POPED 142      41.869  74.759  44.749  1.00  0.00           C
ATOM   2608  C3  POPED 142      39.399  74.179  41.431  1.00  0.00           C
ATOM   2611  O31 POPED 142      38.039  74.539  41.740  1.00  0.00           O
ATOM   2612  C31 POPED 142      37.769  74.559  43.049  1.00  0.00           C
ATOM   2613  O32 POPED 142      38.599  74.419  43.931  1.00  0.00           O
ATOM   2614  C32 POPED 142      36.299  74.879  43.330  1.00  0.00           C
ATOM   2617  C23 POPED 142      42.439  73.519  45.470  1.00  0.00           C
ATOM   2620  C24 POPED 142      42.299  73.659  46.989  1.00  0.00           C
ATOM   2623  C25 POPED 142      42.479  72.329  47.750  1.00  0.00           C
ATOM   2626  C26 POPED 142      42.119  72.489  49.229  1.00  0.00           C
ATOM   2629  C27 POPED 142      42.449  71.259  50.090  1.00  0.00           C
ATOM   2632  C28 POPED 142      42.119  71.439  51.590  1.00  0.00           C
ATOM   2635  C29 POPED 142      42.969  72.509  52.229  1.00  0.00           C
ATOM   2637 0C21 POPED 142      43.559  72.469  53.440  1.00  0.00           C
ATOM   2639 1C21 POPED 142      43.449  71.349  54.451  1.00  0.00           C
ATOM   2642 2C21 POPED 142      44.439  70.199  54.221  1.00  0.00           C
ATOM   2645 3C21 POPED 142      45.889  70.579  54.529  1.00  0.00           C
ATOM   2648 4C21 POPED 142      46.779  69.359  54.799  1.00  0.00           C
ATOM   2651 5C21 POPED 142      48.099  69.759  55.459  1.00  0.00           C
ATOM   2654 6C21 POPED 142      49.099  68.599  55.561  1.00  0.00           C
ATOM   2657 7C21 POPED 142      50.459  69.069  56.080  1.00  0.00           C
ATOM   2660 8C21 POPED 142      51.499  67.949  56.150  1.00  0.00           C
ATOM   2664  C33 POPED 142      36.179  75.789  44.580  1.00  0.00           C
ATOM   2667  C34 POPED 142      34.869  76.579  44.629  1.00  0.00           C
ATOM   2670  C35 POPED 142      34.819  77.609  45.771  1.00  0.00           C
ATOM   2673  C36 POPED 142      35.169  77.029  47.150  1.00  0.00           C
ATOM   2676  C37 POPED 142      34.769  77.939  48.309  1.00  0.00           C
ATOM   2679  C38 POPED 142      35.619  77.719  49.570  1.00  0.00           C
ATOM   2682  C39 POPED 142      34.979  78.339  50.820  1.00  0.00           C
ATOM   2685 0C31 POPED 142      35.689  77.899  52.111  1.00  0.00           C
ATOM   2688 1C31 POPED 142      35.009  78.419  53.391  1.00  0.00           C
ATOM   2691 2C31 POPED 142      35.149  79.939  53.560  1.00  0.00           C
ATOM   2694 3C31 POPED 142      34.719  80.459  54.939  1.00  0.00           C
ATOM   2697 4C31 POPED 142      35.689  80.099  56.069  1.00  0.00           C
ATOM   2700 5C31 POPED 142      35.309  80.769  57.400  1.00  0.00           C
ATOM   2703 6C31 POPED 142      36.259  80.439  58.559  1.00  0.00           C
ATOM   2707  NH3 POPEE 143      65.129  23.169  32.160  1.00  0.00           N
ATOM   2711  C12 POPEE 143      64.739  21.949  32.979  1.00  0.00           C
ATOM   2714  C11 POPEE 143      63.259  21.529  32.729  1.00  0.00           C
ATOM   2717  P   POPEE 143      62.519  18.989  32.230  1.00  0.00           P
ATOM   2718  O13 POPEE 143      61.249  18.779  31.490  1.00  0.00           O
ATOM   2719  O14 POPEE 143      63.619  17.999  32.021  1.00  0.00           O
ATOM   2720  O11 POPEE 143      62.249  19.099  33.779  1.00  0.00           O
ATOM   2721  O12 POPEE 143      63.119  20.409  31.860  1.00  0.00           O
ATOM   2722  C1  POPEE 143      60.949  19.269  34.340  1.00  0.00           C
ATOM   2725  C2  POPEE 143      61.069  19.229  35.890  1.00  0.00           C
ATOM   2727  O21 POPEE 143      59.769  19.339  36.521  1.00  0.00           O
ATOM   2728  C21 POPEE 143      59.719  18.679  37.671  1.00  0.00           C
ATOM   2729  O22 POPEE 143      60.419  17.739  37.989  1.00  0.00           O
ATOM   2730  C22 POPEE 143      58.659  19.299  38.579  1.00  0.00           C
ATOM   2733  C3  POPEE 143      61.989  20.389  36.381  1.00  0.00           C
ATOM   2736  O31 POPEE 143      62.709  20.069  37.601  1.00  0.00           O
ATOM   2737  C31 POPEE 143      63.929  20.609  37.631  1.00  0.00           C
ATOM   2738  O32 POPEE 143      64.359  21.449  36.860  1.00  0.00           O
ATOM   2739  C32 POPEE 143      64.739  20.029  38.779  1.00  0.00           C
ATOM   2742  C23 POPEE 143      58.629  18.589  39.959  1.00  0.00           C
ATOM   2745  C24 POPEE 143      58.159  19.519  41.080  1.00  0.00           C
ATOM   2748  C25 POPEE 143      57.449  18.769  42.220  1.00  0.00           C
ATOM   2751  C26 POPEE 143      58.339  17.799  43.000  1.00  0.00           C
ATOM   2754  C27 POPEE 143      57.499  16.939  43.960  1.00  0.00           C
ATOM   2757  C28 POPEE 143      58.279  16.279  45.120  1.00  0.00           C
ATOM   2760  C29 POPEE 143      58.859  17.289  46.080  1.00  0.00           C
ATOM   2762 0C21 POPEE 143      58.359  17.659  47.269  1.00  0.00           C
ATOM   2764 1C21 POPEE 143      57.079  17.189  47.930  1.00  0.00           C
ATOM   2767 2C21 POPEE 143      56.339  18.379  48.590  1.00  0.00           C
ATOM   2770 3C21 POPEE 143      55.249  17.949  49.590  1.00  0.00           C
ATOM   2773 4C21 POPEE 143      54.659  19.159  50.319  1.00  0.00           C
ATOM   2776 5C21 POPEE 143      53.639  18.799  51.410  1.00  0.00           C
ATOM   2779 6C21 POPEE 143      53.039  20.059  52.059  1.00  0.00           C
ATOM   2782 7C21 POPEE 143      52.019  19.749  53.160  1.00  0.00           C
ATOM   2785 8C21 POPEE 143      51.409  20.979  53.829  1.00  0.00           C
ATOM   2789  C33 POPEE 143      66.179  20.589  38.830  1.00  0.00           C
ATOM   2792  C34 POPEE 143      66.849  20.359  40.191  1.00  0.00           C
ATOM   2795  C35 POPEE 143      66.329  21.319  41.270  1.00  0.00           C
ATOM   2798  C36 POPEE 143      66.659  20.869  42.701  1.00  0.00           C
ATOM   2801  C37 POPEE 143      66.149  21.879  43.730  1.00  0.00           C
ATOM   2804  C38 POPEE 143      66.229  21.369  45.170  1.00  0.00           C
ATOM   2807  C39 POPEE 143      65.569  22.349  46.139  1.00  0.00           C
ATOM   2810 0C31 POPEE 143      65.449  21.819  47.561  1.00  0.00           C
ATOM   2813 1C31 POPEE 143      64.559  22.719  48.419  1.00  0.00           C
ATOM   2816 2C31 POPEE 143      64.349  22.189  49.840  1.00  0.00           C
ATOM   2819 3C31 POPEE 143      65.669  21.849  50.541  1.00  0.00           C
ATOM   2822 4C31 POPEE 143      65.479  21.689  52.050  1.00  0.00           C
ATOM   2825 5C31 POPEE 143      66.799  21.619  52.831  1.00  0.00           C
ATOM   2828 6C31 POPEE 143      66.599  21.579  54.340  1.00  0.00           C
ATOM   2832  NH3 POPEF 144      30.949  39.089  34.271  1.00  0.00           N
ATOM   2836  C12 POPEF 144      29.979  39.999  34.980  1.00  0.00           C
ATOM   2839  C11 POPEF 144      30.199  41.489  34.689  1.00  0.00           C
ATOM   2842  P   POPEF 144      29.629  43.719  35.880  1.00  0.00           P
ATOM   2843  O13 POPEF 144      29.889  44.529  34.669  1.00  0.00           O
ATOM   2844  O14 POPEF 144      28.609  44.229  36.831  1.00  0.00           O
ATOM   2845  O11 POPEF 144      30.999  43.619  36.639  1.00  0.00           O
ATOM   2846  O12 POPEF 144      29.279  42.229  35.500  1.00  0.00           O
ATOM   2847  C1  POPEF 144      31.269  42.679  37.671  1.00  0.00           C
ATOM   2850  C2  POPEF 144      31.419  43.319  39.090  1.00  0.00           C
ATOM   2852  O21 POPEF 144      30.129  43.669  39.630  1.00  0.00           O
ATOM   2853  C21 POPEF 144      29.979  43.399  40.919  1.00  0.00           C
ATOM   2854  O22 POPEF 144      30.519  42.489  41.521  1.00  0.00           O
ATOM   2855  C22 POPEF 144      29.169  44.539  41.539  1.00  0.00           C
ATOM   2858  C3  POPEF 144      32.319  44.609  39.110  1.00  0.00           C
ATOM   2861  O31 POPEF 144      32.479  45.159  40.441  1.00  0.00           O
ATOM   2862  C31 POPEF 144      33.239  44.419  41.241  1.00  0.00           C
ATOM   2863  O32 POPEF 144      33.869  43.439  40.891  1.00  0.00           O
ATOM   2864  C32 POPEF 144      33.069  44.859  42.691  1.00  0.00           C
ATOM   2867  C23 POPEF 144      28.789  44.339  43.029  1.00  0.00           C
ATOM   2870  C24 POPEF 144      28.309  45.629  43.721  1.00  0.00           C
ATOM   2873  C25 POPEF 144      29.419  46.429  44.430  1.00  0.00           C
ATOM   2876  C26 POPEF 144      29.819  45.829  45.791  1.00  0.00           C
ATOM   2879  C27 POPEF 144      30.629  46.799  46.680  1.00  0.00           C
ATOM   2882  C28 POPEF 144      30.869  46.239  48.099  1.00  0.00           C
ATOM   2885  C29 POPEF 144      31.889  47.069  48.850  1.00  0.00           C
ATOM   2887 0C21 POPEF 144      31.889  47.469  50.140  1.00  0.00           C
ATOM   2889 1C21 POPEF 144      30.869  47.169  51.209  1.00  0.00           C
ATOM   2892 2C21 POPEF 144      31.409  46.259  52.330  1.00  0.00           C
ATOM   2895 3C21 POPEF 144      32.499  46.899  53.209  1.00  0.00           C
ATOM   2898 4C21 POPEF 144      33.139  45.929  54.221  1.00  0.00           C
ATOM   2901 5C21 POPEF 144      32.159  45.279  55.210  1.00  0.00           C
ATOM   2904 6C21 POPEF 144      31.459  46.289  56.119  1.00  0.00           C
ATOM   2907 7C21 POPEF 144      30.519  45.629  57.141  1.00  0.00           C
ATOM   2910 8C21 POPEF 144      29.829  46.649  58.050  1.00  0.00           C
ATOM   2914  C33 POPEF 144      33.769  43.879  43.671  1.00  0.00           C
ATOM   2917  C34 POPEF 144      33.329  44.089  45.131  1.00  0.00           C
ATOM   2920  C35 POPEF 144      34.509  44.209  46.111  1.00  0.00           C
ATOM   2923  C36 POPEF 144      35.239  42.889  46.431  1.00  0.00           C
ATOM   2926  C37 POPEF 144      35.029  42.429  47.889  1.00  0.00           C
ATOM   2929  C38 POPEF 144      36.129  41.479  48.379  1.00  0.00           C
ATOM   2932  C39 POPEF 144      35.929  41.009  49.830  1.00  0.00           C
ATOM   2935 0C31 POPEF 144      36.199  42.069  50.910  1.00  0.00           C
ATOM   2938 1C31 POPEF 144      35.619  41.649  52.260  1.00  0.00           C
ATOM   2941 2C31 POPEF 144      35.949  42.639  53.391  1.00  0.00           C
ATOM   2944 3C31 POPEF 144      35.099  42.419  54.650  1.00  0.00           C
ATOM   2947 4C31 POPEF 144      35.589  41.279  55.549  1.00  0.00           C
ATOM   2950 5C31 POPEF 144      34.589  40.969  56.680  1.00  0.00           C
ATOM   2953 6C31 POPEF 144      35.139  40.089  57.800  1.00  0.00           C
ATOM   2957  NH3 POPEG 145     112.229   9.529  37.049  1.00  0.00           N
ATOM   2961  C12 POPEG 145     112.169   9.659  35.561  1.00  0.00           C
ATOM   2964  C11 POPEG 145     111.979  11.119  35.131  1.00  0.00           C
ATOM   2967  P   POPEG 145     110.459  12.619  36.690  1.00  0.00           P
ATOM   2968  O13 POPEG 145     111.449  13.699  36.690  1.00  0.00           O
ATOM   2969  O14 POPEG 145     109.019  12.949  36.771  1.00  0.00           O
ATOM   2970  O11 POPEG 145     110.769  11.659  37.931  1.00  0.00           O
ATOM   2971  O12 POPEG 145     110.699  11.589  35.540  1.00  0.00           O
ATOM   2972  C1  POPEG 145     110.469  12.169  39.239  1.00  0.00           C
ATOM   2975  C2  POPEG 145     111.449  11.549  40.280  1.00  0.00           C
ATOM   2977  O21 POPEG 145     110.869  11.569  41.600  1.00  0.00           O
ATOM   2978  C21 POPEG 145     110.579  12.749  42.150  1.00  0.00           C
ATOM   2979  O22 POPEG 145     111.119  13.809  41.939  1.00  0.00           O
ATOM   2980  C22 POPEG 145     109.279  12.569  42.959  1.00  0.00           C
ATOM   2983  C3  POPEG 145     112.869  12.179  40.131  1.00  0.00           C
ATOM   2986  O31 POPEG 145     113.899  11.399  40.780  1.00  0.00           O
ATOM   2987  C31 POPEG 145     114.449  10.469  40.020  1.00  0.00           C
ATOM   2988  O32 POPEG 145     114.129  10.209  38.870  1.00  0.00           O
ATOM   2989  C32 POPEG 145     115.569   9.799  40.820  1.00  0.00           C
ATOM   2992  C23 POPEG 145     109.499  12.429  44.480  1.00  0.00           C
ATOM   2995  C24 POPEG 145     109.919  13.739  45.160  1.00  0.00           C
ATOM   2998  C25 POPEG 145     110.199  13.579  46.670  1.00  0.00           C
ATOM   3001  C26 POPEG 145     108.939  13.319  47.509  1.00  0.00           C
ATOM   3004  C27 POPEG 145     109.229  12.759  48.910  1.00  0.00           C
ATOM   3007  C28 POPEG 145     107.949  12.339  49.641  1.00  0.00           C
ATOM   3010  C29 POPEG 145     108.209  11.929  51.069  1.00  0.00           C
ATOM   3012 0C21 POPEG 145     107.609  12.419  52.169  1.00  0.00           C
ATOM   3014 1C21 POPEG 145     106.489  13.429  52.211  1.00  0.00           C
ATOM   3017 2C21 POPEG 145     105.509  13.209  53.379  1.00  0.00           C
ATOM   3020 3C21 POPEG 145     104.629  11.959  53.230  1.00  0.00           C
ATOM   3023 4C21 POPEG 145     103.619  11.809  54.389  1.00  0.00           C
ATOM   3026 5C21 POPEG 145     102.509  10.799  54.100  1.00  0.00           C
ATOM   3029 6C21 POPEG 145     101.559  10.609  55.289  1.00  0.00           C
ATOM   3032 7C21 POPEG 145     100.389   9.659  54.991  1.00  0.00           C
ATOM   3035 8C21 POPEG 145      99.479   9.439  56.189  1.00  0.00           C
ATOM   3039  C33 POPEG 145     115.049   8.959  42.010  1.00  0.00           C
ATOM   3042  C34 POPEG 145     114.759   9.739  43.300  1.00  0.00           C
ATOM   3045  C35 POPEG 145     114.679   8.809  44.521  1.00  0.00           C
ATOM   3048  C36 POPEG 145     113.399   7.959  44.669  1.00  0.00           C
ATOM   3051  C37 POPEG 145     113.439   7.149  45.970  1.00  0.00           C
ATOM   3054  C38 POPEG 145     112.129   6.439  46.350  1.00  0.00           C
ATOM   3057  C39 POPEG 145     112.399   5.159  47.169  1.00  0.00           C
ATOM   3060 0C31 POPEG 145     111.149   4.389  47.620  1.00  0.00           C
ATOM   3063 1C31 POPEG 145     111.509   2.939  48.000  1.00  0.00           C
ATOM   3066 2C31 POPEG 145     110.309   2.039  48.351  1.00  0.00           C
ATOM   3069 3C31 POPEG 145     109.939   1.989  49.851  1.00  0.00           C
ATOM   3072 4C31 POPEG 145     110.979   1.259  50.721  1.00  0.00           C
ATOM   3075 5C31 POPEG 145     110.459   0.969  52.141  1.00  0.00           C
ATOM   3078 6C31 POPEG 145     111.469   0.221  53.021  1.00  0.00           C
ATOM   3082  NH3 POPEH 146      54.549  10.019  31.890  1.00  0.00           N
ATOM   3086  C12 POPEH 146      53.399   9.869  32.840  1.00  0.00           C
ATOM   3089  C11 POPEH 146      52.309  10.949  32.650  1.00  0.00           C
ATOM   3092  P   POPEH 146      49.679  10.639  33.070  1.00  0.00           P
ATOM   3093  O13 POPEH 146      49.429  11.299  31.779  1.00  0.00           O
ATOM   3094  O14 POPEH 146      49.169   9.269  33.331  1.00  0.00           O
ATOM   3095  O11 POPEH 146      49.059  11.529  34.209  1.00  0.00           O
ATOM   3096  O12 POPEH 146      51.209  10.599  33.460  1.00  0.00           O
ATOM   3097  C1  POPEH 146      49.709  12.629  34.840  1.00  0.00           C
ATOM   3100  C2  POPEH 146      50.039  12.309  36.330  1.00  0.00           C
ATOM   3102  O21 POPEH 146      50.789  13.419  36.869  1.00  0.00           O
ATOM   3103  C21 POPEH 146      50.979  13.419  38.180  1.00  0.00           C
ATOM   3104  O22 POPEH 146      50.499  12.629  38.979  1.00  0.00           O
ATOM   3105  C22 POPEH 146      51.949  14.529  38.590  1.00  0.00           C
ATOM   3108  C3  POPEH 146      50.809  10.969  36.491  1.00  0.00           C
ATOM   3111  O31 POPEH 146      50.389  10.249  37.660  1.00  0.00           O
ATOM   3112  C31 POPEH 146      51.349   9.699  38.390  1.00  0.00           C
ATOM   3113  O32 POPEH 146      52.539   9.739  38.151  1.00  0.00           O
ATOM   3114  C32 POPEH 146      50.669   8.999  39.569  1.00  0.00           C
ATOM   3117  C23 POPEH 146      52.079  14.659  40.131  1.00  0.00           C
ATOM   3120  C24 POPEH 146      52.839  15.929  40.549  1.00  0.00           C
ATOM   3123  C25 POPEH 146      52.469  16.469  41.951  1.00  0.00           C
ATOM   3126  C26 POPEH 146      52.889  15.599  43.140  1.00  0.00           C
ATOM   3129  C27 POPEH 146      52.749  16.369  44.471  1.00  0.00           C
ATOM   3132  C28 POPEH 146      53.179  15.589  45.721  1.00  0.00           C
ATOM   3135  C29 POPEH 146      52.159  14.559  46.139  1.00  0.00           C
ATOM   3137 0C21 POPEH 146      51.869  14.219  47.410  1.00  0.00           C
ATOM   3139 1C21 POPEH 146      52.569  14.749  48.639  1.00  0.00           C
ATOM   3142 2C21 POPEH 146      52.259  13.899  49.889  1.00  0.00           C
ATOM   3145 3C21 POPEH 146      52.989  14.429  51.139  1.00  0.00           C
ATOM   3148 4C21 POPEH 146      52.539  13.739  52.431  1.00  0.00           C
ATOM   3151 5C21 POPEH 146      53.259  12.409  52.740  1.00  0.00           C
ATOM   3154 6C21 POPEH 146      52.659  11.779  54.000  1.00  0.00           C
ATOM   3157 7C21 POPEH 146      53.289  10.459  54.419  1.00  0.00           C
ATOM   3160 8C21 POPEH 146      52.479   9.789  55.521  1.00  0.00           C
ATOM   3164  C33 POPEH 146      51.089   9.619  40.919  1.00  0.00           C
ATOM   3167  C34 POPEH 146      49.899   9.899  41.860  1.00  0.00           C
ATOM   3170  C35 POPEH 146      50.259   9.799  43.340  1.00  0.00           C
ATOM   3173  C36 POPEH 146      51.429  10.699  43.721  1.00  0.00           C
ATOM   3176  C37 POPEH 146      51.709  10.679  45.219  1.00  0.00           C
ATOM   3179  C38 POPEH 146      53.179  10.999  45.521  1.00  0.00           C
ATOM   3182  C39 POPEH 146      53.459  11.049  47.021  1.00  0.00           C
ATOM   3185 0C31 POPEH 146      53.609   9.679  47.681  1.00  0.00           C
ATOM   3188 1C31 POPEH 146      53.789   9.819  49.200  1.00  0.00           C
ATOM   3191 2C31 POPEH 146      53.989   8.489  49.921  1.00  0.00           C
ATOM   3194 3C31 POPEH 146      52.679   7.749  50.201  1.00  0.00           C
ATOM   3197 4C31 POPEH 146      52.099   8.079  51.590  1.00  0.00           C
ATOM   3200 5C31 POPEH 146      50.709   7.479  51.799  1.00  0.00           C
ATOM   3203 6C31 POPEH 146      50.189   7.579  53.239  1.00  0.00           C
ATOM   3207  NH3 POPEI 147      59.959   6.249  34.219  1.00  0.00           N
ATOM   3211  C12 POPEI 147      59.749   6.639  32.790  1.00  0.00           C
ATOM   3214  C11 POPEI 147      58.509   5.929  32.249  1.00  0.00           C
ATOM   3217  P   POPEI 147      55.899   6.259  32.520  1.00  0.00           P
ATOM   3218  O13 POPEI 147      55.569   7.559  31.890  1.00  0.00           O
ATOM   3219  O14 POPEI 147      55.679   5.009  31.761  1.00  0.00           O
ATOM   3220  O11 POPEI 147      55.129   6.229  33.910  1.00  0.00           O
ATOM   3221  O12 POPEI 147      57.399   6.319  33.029  1.00  0.00           O
ATOM   3222  C1  POPEI 147      55.469   7.219  34.900  1.00  0.00           C
ATOM   3225  C2  POPEI 147      56.649   6.789  35.840  1.00  0.00           C
ATOM   3227  O21 POPEI 147      56.069   6.249  37.041  1.00  0.00           O
ATOM   3228  C21 POPEI 147      56.829   5.409  37.729  1.00  0.00           C
ATOM   3229  O22 POPEI 147      57.949   5.049  37.431  1.00  0.00           O
ATOM   3230  C22 POPEI 147      56.099   5.049  39.021  1.00  0.00           C
ATOM   3233  C3  POPEI 147      57.609   7.989  36.150  1.00  0.00           C
ATOM   3236  O31 POPEI 147      58.939   7.559  36.479  1.00  0.00           O
ATOM   3237  C31 POPEI 147      59.649   8.029  37.520  1.00  0.00           C
ATOM   3238  O32 POPEI 147      60.869   7.939  37.590  1.00  0.00           O
ATOM   3239  C32 POPEI 147      58.829   8.599  38.670  1.00  0.00           C
ATOM   3242  C23 POPEI 147      56.039   3.529  39.299  1.00  0.00           C
ATOM   3245  C24 POPEI 147      54.609   2.979  39.279  1.00  0.00           C
ATOM   3248  C25 POPEI 147      53.839   3.179  40.599  1.00  0.00           C
ATOM   3251  C26 POPEI 147      53.329   4.609  40.851  1.00  0.00           C
ATOM   3254  C27 POPEI 147      52.149   4.629  41.831  1.00  0.00           C
ATOM   3257  C28 POPEI 147      51.669   6.029  42.229  1.00  0.00           C
ATOM   3260  C29 POPEI 147      52.729   6.829  42.959  1.00  0.00           C
ATOM   3262 0C21 POPEI 147      52.759   7.109  44.271  1.00  0.00           C
ATOM   3264 1C21 POPEI 147      51.749   6.669  45.301  1.00  0.00           C
ATOM   3267 2C21 POPEI 147      52.099   5.319  45.961  1.00  0.00           C
ATOM   3270 3C21 POPEI 147      52.449   5.459  47.450  1.00  0.00           C
ATOM   3273 4C21 POPEI 147      53.329   4.329  47.990  1.00  0.00           C
ATOM   3276 5C21 POPEI 147      54.799   4.479  47.541  1.00  0.00           C
ATOM   3279 6C21 POPEI 147      55.709   3.329  48.021  1.00  0.00           C
ATOM   3282 7C21 POPEI 147      57.149   3.479  47.520  1.00  0.00           C
ATOM   3285 8C21 POPEI 147      58.079   2.359  47.990  1.00  0.00           C
ATOM   3289  C33 POPEI 147      59.579   8.599  40.029  1.00  0.00           C
ATOM   3292  C34 POPEI 147      58.879   9.459  41.090  1.00  0.00           C
ATOM   3295  C35 POPEI 147      57.569   8.889  41.660  1.00  0.00           C
ATOM   3298  C36 POPEI 147      57.839   7.819  42.729  1.00  0.00           C
ATOM   3301  C37 POPEI 147      56.589   7.409  43.531  1.00  0.00           C
ATOM   3304  C38 POPEI 147      56.869   6.239  44.480  1.00  0.00           C
ATOM   3307  C39 POPEI 147      58.019   6.469  45.479  1.00  0.00           C
ATOM   3310 0C31 POPEI 147      57.679   7.449  46.600  1.00  0.00           C
ATOM   3313 1C31 POPEI 147      58.879   7.679  47.541  1.00  0.00           C
ATOM   3316 2C31 POPEI 147      58.469   8.209  48.920  1.00  0.00           C
ATOM   3319 3C31 POPEI 147      57.809   7.119  49.781  1.00  0.00           C
ATOM   3322 4C31 POPEI 147      57.369   7.619  51.160  1.00  0.00           C
ATOM   3325 5C31 POPEI 147      56.609   6.539  51.931  1.00  0.00           C
ATOM   3328 6C31 POPEI 147      55.999   7.019  53.239  1.00  0.00           C
ATOM   3332  NH3 POPEJ 148       5.249  26.819  76.580  1.00  0.00           N
ATOM   3336  C12 POPEJ 148       5.379  27.309  78.000  1.00  0.00           C
ATOM   3339  C11 POPEJ 148       4.199  28.209  78.350  1.00  0.00           C
ATOM   3342  P   POPEJ 148       1.711  28.399  77.549  1.00  0.00           P
ATOM   3343  O13 POPEJ 148       0.711  28.489  78.631  1.00  0.00           O
ATOM   3344  O14 POPEJ 148       2.171  29.669  76.951  1.00  0.00           O
ATOM   3345  O11 POPEJ 148       1.101  27.449  76.451  1.00  0.00           O
ATOM   3346  O12 POPEJ 148       2.959  27.549  78.049  1.00  0.00           O
ATOM   3347  C1  POPEJ 148       1.491  26.079  76.369  1.00  0.00           C
ATOM   3350  C2  POPEJ 148       1.011  25.439  75.049  1.00  0.00           C
ATOM   3352  O21 POPEJ 148       1.851  24.299  74.811  1.00  0.00           O
ATOM   3353  C21 POPEJ 148       1.231  23.269  74.241  1.00  0.00           C
ATOM   3354  O22 POPEJ 148       0.031  23.159  74.101  1.00  0.00           O
ATOM   3355  C22 POPEJ 148       2.261  22.229  73.780  1.00  0.00           C
ATOM   3358  C3  POPEJ 148       1.161  26.479  73.899  1.00  0.00           C
ATOM   3361  O31 POPEJ 148       0.791  25.949  72.611  1.00  0.00           O
ATOM   3362  C31 POPEJ 148       1.781  25.399  71.919  1.00  0.00           C
ATOM   3363  O32 POPEJ 148       2.909  25.169  72.330  1.00  0.00           O
ATOM   3364  C32 POPEJ 148       1.241  25.019  70.540  1.00  0.00           C
ATOM   3367  C23 POPEJ 148       1.601  21.049  73.010  1.00  0.00           C
ATOM   3370  C24 POPEJ 148       1.151  21.359  71.570  1.00  0.00           C
ATOM   3373  C25 POPEJ 148       2.281  21.289  70.540  1.00  0.00           C
ATOM   3376  C26 POPEJ 148       1.811  21.159  69.080  1.00  0.00           C
ATOM   3379  C27 POPEJ 148       2.969  20.819  68.131  1.00  0.00           C
ATOM   3382  C28 POPEJ 148       2.551  20.469  66.691  1.00  0.00           C
ATOM   3385  C29 POPEJ 148       3.709  19.819  65.960  1.00  0.00           C
ATOM   3387 0C21 POPEJ 148       3.679  19.259  64.740  1.00  0.00           C
ATOM   3389 1C21 POPEJ 148       2.501  19.199  63.790  1.00  0.00           C
ATOM   3392 2C21 POPEJ 148       2.909  18.659  62.400  1.00  0.00           C
ATOM   3395 3C21 POPEJ 148       3.989  19.509  61.701  1.00  0.00           C
ATOM   3398 4C21 POPEJ 148       4.419  18.979  60.319  1.00  0.00           C
ATOM   3401 5C21 POPEJ 148       4.959  17.539  60.349  1.00  0.00           C
ATOM   3404 6C21 POPEJ 148       5.769  17.189  59.099  1.00  0.00           C
ATOM   3407 7C21 POPEJ 148       6.039  15.679  58.951  1.00  0.00           C
ATOM   3410 8C21 POPEJ 148       6.969  15.339  57.790  1.00  0.00           C
ATOM   3414  C33 POPEJ 148       1.611  26.009  69.419  1.00  0.00           C
ATOM   3417  C34 POPEJ 148       1.461  25.369  68.021  1.00  0.00           C
ATOM   3420  C35 POPEJ 148       0.071  24.749  67.771  1.00  0.00           C
ATOM   3423  C36 POPEJ 148       0.041  23.819  66.550  1.00  0.00           C
ATOM   3426  C37 POPEJ 148      -1.269  23.019  66.529  1.00  0.00           C
ATOM   3429  C38 POPEJ 148      -1.439  22.049  65.349  1.00  0.00           C
ATOM   3432  C39 POPEJ 148      -2.909  21.619  65.229  1.00  0.00           C
ATOM   3435 0C31 POPEJ 148      -3.239  20.829  63.959  1.00  0.00           C
ATOM   3438 1C31 POPEJ 148      -4.749  20.799  63.699  1.00  0.00           C
ATOM   3441 2C31 POPEJ 148      -5.149  20.019  62.431  1.00  0.00           C
ATOM   3444 3C31 POPEJ 148      -4.749  20.729  61.129  1.00  0.00           C
ATOM   3447 4C31 POPEJ 148      -5.159  19.939  59.879  1.00  0.00           C
ATOM   3450 5C31 POPEJ 148      -4.949  20.729  58.580  1.00  0.00           C
ATOM   3453 6C31 POPEJ 148      -5.269  19.909  57.330  1.00  0.00           C
ATOM   3457  NH3 POPEK 149     100.369  75.919  39.061  1.00  0.00           N
ATOM   3461  C12 POPEK 149      99.849  74.839  38.170  1.00  0.00           C
ATOM   3464  C11 POPEK 149      98.389  74.449  38.509  1.00  0.00           C
ATOM   3467  P   POPEK 149      96.649  73.889  40.329  1.00  0.00           P
ATOM   3468  O13 POPEK 149      95.839  75.129  40.470  1.00  0.00           O
ATOM   3469  O14 POPEK 149      96.099  72.849  39.439  1.00  0.00           O
ATOM   3470  O11 POPEK 149      96.839  73.239  41.750  1.00  0.00           O
ATOM   3471  O12 POPEK 149      98.139  74.309  39.920  1.00  0.00           O
ATOM   3472  C1  POPEK 149      97.629  73.819  42.780  1.00  0.00           C
ATOM   3475  C2  POPEK 149      96.679  74.679  43.639  1.00  0.00           C
ATOM   3477  O21 POPEK 149      97.289  75.279  44.790  1.00  0.00           O
ATOM   3478  C21 POPEK 149      98.159  76.239  44.590  1.00  0.00           C
ATOM   3479  O22 POPEK 149      98.839  76.419  43.580  1.00  0.00           O
ATOM   3480  C22 POPEK 149      98.289  77.089  45.840  1.00  0.00           C
ATOM   3483  C3  POPEK 149      95.479  73.809  44.109  1.00  0.00           C
ATOM   3486  O31 POPEK 149      94.569  74.589  44.889  1.00  0.00           O
ATOM   3487  C31 POPEK 149      94.569  74.649  46.230  1.00  0.00           C
ATOM   3488  O32 POPEK 149      93.929  75.489  46.849  1.00  0.00           O
ATOM   3489  C32 POPEK 149      95.429  73.579  46.919  1.00  0.00           C
ATOM   3492  C23 POPEK 149      96.959  77.699  46.329  1.00  0.00           C
ATOM   3495  C24 POPEK 149      97.089  78.279  47.750  1.00  0.00           C
ATOM   3498  C25 POPEK 149      97.139  77.169  48.811  1.00  0.00           C
ATOM   3501  C26 POPEK 149      97.349  77.699  50.229  1.00  0.00           C
ATOM   3504  C27 POPEK 149      97.709  76.569  51.209  1.00  0.00           C
ATOM   3507  C28 POPEK 149      97.959  77.099  52.631  1.00  0.00           C
ATOM   3510  C29 POPEK 149      98.599  76.059  53.519  1.00  0.00           C
ATOM   3512 0C21 POPEK 149      98.189  75.639  54.729  1.00  0.00           C
ATOM   3514 1C21 POPEK 149      96.999  76.109  55.529  1.00  0.00           C
ATOM   3517 2C21 POPEK 149      97.409  76.479  56.971  1.00  0.00           C
ATOM   3520 3C21 POPEK 149      98.219  77.779  57.059  1.00  0.00           C
ATOM   3523 4C21 POPEK 149      98.519  78.199  58.510  1.00  0.00           C
ATOM   3526 5C21 POPEK 149      99.259  79.539  58.611  1.00  0.00           C
ATOM   3529 6C21 POPEK 149      98.369  80.749  58.279  1.00  0.00           C
ATOM   3532 7C21 POPEK 149      99.109  82.089  58.410  1.00  0.00           C
ATOM   3535 8C21 POPEK 149      98.269  83.299  58.000  1.00  0.00           C
ATOM   3539  C33 POPEK 149      95.399  73.659  48.470  1.00  0.00           C
ATOM   3542  C34 POPEK 149      94.629  72.479  49.069  1.00  0.00           C
ATOM   3545  C35 POPEK 149      94.739  72.399  50.599  1.00  0.00           C
ATOM   3548  C36 POPEK 149      96.089  71.839  51.080  1.00  0.00           C
ATOM   3551  C37 POPEK 149      95.899  70.849  52.239  1.00  0.00           C
ATOM   3554  C38 POPEK 149      97.209  70.419  52.910  1.00  0.00           C
ATOM   3557  C39 POPEK 149      97.869  71.569  53.681  1.00  0.00           C
ATOM   3560 0C31 POPEK 149      99.149  71.159  54.410  1.00  0.00           C
ATOM   3563 1C31 POPEK 149      99.819  72.359  55.069  1.00  0.00           C
ATOM   3566 2C31 POPEK 149     101.219  72.039  55.611  1.00  0.00           C
ATOM   3569 3C31 POPEK 149     101.509  72.719  56.951  1.00  0.00           C
ATOM   3572 4C31 POPEK 149     101.679  74.249  56.861  1.00  0.00           C
ATOM   3575 5C31 POPEK 149     101.619  74.869  58.260  1.00  0.00           C
ATOM   3578 6C31 POPEK 149     101.839  76.379  58.291  1.00  0.00           C
ATOM   3582  NH3 POPEL 150     119.689  27.269  32.450  1.00  0.00           N
ATOM   3586  C12 POPEL 150     118.639  26.219  32.300  1.00  0.00           C
ATOM   3589  C11 POPEL 150     119.019  25.209  31.230  1.00  0.00           C
ATOM   3592  P   POPEL 150     118.699  22.699  31.930  1.00  0.00           P
ATOM   3593  O13 POPEL 150     117.839  21.599  31.431  1.00  0.00           O
ATOM   3594  O14 POPEL 150     120.169  22.569  31.771  1.00  0.00           O
ATOM   3595  O11 POPEL 150     118.409  22.949  33.471  1.00  0.00           O
ATOM   3596  O12 POPEL 150     118.199  24.059  31.330  1.00  0.00           O
ATOM   3597  C1  POPEL 150     118.959  22.129  34.511  1.00  0.00           C
ATOM   3600  C2  POPEL 150     119.789  22.969  35.521  1.00  0.00           C
ATOM   3602  O21 POPEL 150     120.159  22.209  36.681  1.00  0.00           O
ATOM   3603  C21 POPEL 150     121.099  21.299  36.521  1.00  0.00           C
ATOM   3604  O22 POPEL 150     121.659  21.029  35.469  1.00  0.00           O
ATOM   3605  C22 POPEL 150     121.409  20.649  37.870  1.00  0.00           C
ATOM   3608  C3  POPEL 150     119.019  24.229  36.020  1.00  0.00           C
ATOM   3611  O31 POPEL 150     119.909  25.139  36.690  1.00  0.00           O
ATOM   3612  C31 POPEL 150     119.669  25.489  37.959  1.00  0.00           C
ATOM   3613  O32 POPEL 150     120.519  25.499  38.830  1.00  0.00           O
ATOM   3614  C32 POPEL 150     118.249  26.089  38.119  1.00  0.00           C
ATOM   3617  C23 POPEL 150     122.169  21.589  38.851  1.00  0.00           C
ATOM   3620  C24 POPEL 150     122.299  21.019  40.271  1.00  0.00           C
ATOM   3623  C25 POPEL 150     121.019  21.169  41.111  1.00  0.00           C
ATOM   3626  C26 POPEL 150     121.319  21.309  42.620  1.00  0.00           C
ATOM   3629  C27 POPEL 150     120.199  20.779  43.519  1.00  0.00           C
ATOM   3632  C28 POPEL 150     120.369  21.149  45.000  1.00  0.00           C
ATOM   3635  C29 POPEL 150     119.269  20.509  45.800  1.00  0.00           C
ATOM   3637 0C21 POPEL 150     119.279  20.159  47.101  1.00  0.00           C
ATOM   3639 1C21 POPEL 150     120.369  20.409  48.119  1.00  0.00           C
ATOM   3642 2C21 POPEL 150     119.769  21.159  49.331  1.00  0.00           C
ATOM   3645 3C21 POPEL 150     120.679  21.189  50.561  1.00  0.00           C
ATOM   3648 4C21 POPEL 150     120.279  22.309  51.551  1.00  0.00           C
ATOM   3651 5C21 POPEL 150     118.999  22.019  52.340  1.00  0.00           C
ATOM   3654 6C21 POPEL 150     119.279  21.229  53.630  1.00  0.00           C
ATOM   3657 7C21 POPEL 150     118.009  20.679  54.299  1.00  0.00           C
ATOM   3660 8C21 POPEL 150     118.289  19.839  55.549  1.00  0.00           C
ATOM   3664  C33 POPEL 150     117.809  26.259  39.601  1.00  0.00           C
ATOM   3667  C34 POPEL 150     116.899  27.469  39.850  1.00  0.00           C
ATOM   3670  C35 POPEL 150     115.659  27.549  38.959  1.00  0.00           C
ATOM   3673  C36 POPEL 150     114.589  28.529  39.479  1.00  0.00           C
ATOM   3676  C37 POPEL 150     113.579  28.939  38.390  1.00  0.00           C
ATOM   3679  C38 POPEL 150     112.659  30.099  38.800  1.00  0.00           C
ATOM   3682  C39 POPEL 150     111.599  29.699  39.829  1.00  0.00           C
ATOM   3685 0C31 POPEL 150     111.039  30.899  40.599  1.00  0.00           C
ATOM   3688 1C31 POPEL 150     109.949  30.499  41.600  1.00  0.00           C
ATOM   3691 2C31 POPEL 150     109.559  31.659  42.529  1.00  0.00           C
ATOM   3694 3C31 POPEL 150     108.679  31.199  43.709  1.00  0.00           C
ATOM   3697 4C31 POPEL 150     107.339  30.599  43.271  1.00  0.00           C
ATOM   3700 5C31 POPEL 150     106.449  30.169  44.439  1.00  0.00           C
ATOM   3703 6C31 POPEL 150     105.139  29.549  43.960  1.00  0.00           C
ATOM   3707  NH3 POPEM 151       6.469 120.379  31.209  1.00  0.00           N
ATOM   3711  C12 POPEM 151       7.809 119.829  31.610  1.00  0.00           C
ATOM   3714  C11 POPEM 151       8.579 120.849  32.450  1.00  0.00           C
ATOM   3717  P   POPEM 151      11.089 121.339  32.590  1.00  0.00           P
ATOM   3718  O13 POPEM 151      11.239 121.599  31.150  1.00  0.00           O
ATOM   3719  O14 POPEM 151      10.919 122.539  33.431  1.00  0.00           O
ATOM   3720  O11 POPEM 151      12.389 120.599  33.090  1.00  0.00           O
ATOM   3721  O12 POPEM 151       9.879 120.339  32.779  1.00  0.00           O
ATOM   3722  C1  POPEM 151      12.479 119.839  34.299  1.00  0.00           C
ATOM   3725  C2  POPEM 151      13.399 120.539  35.340  1.00  0.00           C
ATOM   3727  O21 POPEM 151      14.169 119.599  36.119  1.00  0.00           O
ATOM   3728  C21 POPEM 151      13.499 118.929  37.049  1.00  0.00           C
ATOM   3729  O22 POPEM 151      12.319 119.039  37.310  1.00  0.00           O
ATOM   3730  C22 POPEM 151      14.439 117.949  37.750  1.00  0.00           C
ATOM   3733  C3  POPEM 151      12.709 121.659  36.160  1.00  0.00           C
ATOM   3736  O31 POPEM 151      13.719 122.459  36.799  1.00  0.00           O
ATOM   3737  C31 POPEM 151      13.379 123.739  36.971  1.00  0.00           C
ATOM   3738  O32 POPEM 151      12.399 124.289  36.491  1.00  0.00           O
ATOM   3739  C32 POPEM 151      14.349 124.389  37.940  1.00  0.00           C
ATOM   3742  C23 POPEM 151      14.779 118.309  39.220  1.00  0.00           C
ATOM   3745  C24 POPEM 151      15.609 117.209  39.920  1.00  0.00           C
ATOM   3748  C25 POPEM 151      16.029 117.579  41.350  1.00  0.00           C
ATOM   3751  C26 POPEM 151      16.579 116.399  42.160  1.00  0.00           C
ATOM   3754  C27 POPEM 151      16.709 116.719  43.660  1.00  0.00           C
ATOM   3757  C28 POPEM 151      17.059 115.479  44.521  1.00  0.00           C
ATOM   3760  C29 POPEM 151      16.569 115.609  45.949  1.00  0.00           C
ATOM   3762 0C21 POPEM 151      17.259 115.449  47.090  1.00  0.00           C
ATOM   3764 1C21 POPEM 151      18.709 115.069  47.249  1.00  0.00           C
ATOM   3767 2C21 POPEM 151      18.949 113.959  48.309  1.00  0.00           C
ATOM   3770 3C21 POPEM 151      18.479 112.569  47.871  1.00  0.00           C
ATOM   3773 4C21 POPEM 151      19.279 111.399  48.470  1.00  0.00           C
ATOM   3776 5C21 POPEM 151      18.999 111.139  49.959  1.00  0.00           C
ATOM   3779 6C21 POPEM 151      19.579 109.789  50.410  1.00  0.00           C
ATOM   3782 7C21 POPEM 151      19.389 109.519  51.910  1.00  0.00           C
ATOM   3785 8C21 POPEM 151      19.849 108.119  52.330  1.00  0.00           C
ATOM   3789  C33 POPEM 151      14.069 125.899  38.131  1.00  0.00           C
ATOM   3792  C34 POPEM 151      14.739 126.509  39.369  1.00  0.00           C
ATOM   3795  C35 POPEM 151      14.449 125.739  40.660  1.00  0.00           C
ATOM   3798  C36 POPEM 151      14.949 126.459  41.910  1.00  0.00           C
ATOM   3801  C37 POPEM 151      14.619 125.669  43.189  1.00  0.00           C
ATOM   3804  C38 POPEM 151      15.079 126.399  44.471  1.00  0.00           C
ATOM   3807  C39 POPEM 151      14.299 125.999  45.730  1.00  0.00           C
ATOM   3810 0C31 POPEM 151      14.699 124.639  46.311  1.00  0.00           C
ATOM   3813 1C31 POPEM 151      14.489 124.549  47.829  1.00  0.00           C
ATOM   3816 2C31 POPEM 151      14.619 123.099  48.330  1.00  0.00           C
ATOM   3819 3C31 POPEM 151      15.089 122.959  49.781  1.00  0.00           C
ATOM   3822 4C31 POPEM 151      14.189 123.639  50.830  1.00  0.00           C
ATOM   3825 5C31 POPEM 151      14.539 123.159  52.239  1.00  0.00           C
ATOM   3828 6C31 POPEM 151      13.879 123.969  53.361  1.00  0.00           C
ATOM   3832  NH3 POPEN 152     121.959 130.667  77.479  1.00  0.00           N
ATOM   3836  C12 POPEN 152     122.469 129.429  76.790  1.00  0.00           C
ATOM   3839  C11 POPEN 152     123.389 128.629  77.720  1.00  0.00           C
ATOM   3842  P   POPEN 152     124.689 126.409  77.930  1.00  0.00           P
ATOM   3843  O13 POPEN 152     125.559 127.199  78.811  1.00  0.00           O
ATOM   3844  O14 POPEN 152     123.849 125.359  78.561  1.00  0.00           O
ATOM   3845  O11 POPEN 152     125.579 125.709  76.831  1.00  0.00           O
ATOM   3846  O12 POPEN 152     123.779 127.409  77.090  1.00  0.00           O
ATOM   3847  C1  POPEN 152     126.309 126.349  75.800  1.00  0.00           C
ATOM   3850  C2  POPEN 152     125.969 125.609  74.490  1.00  0.00           C
ATOM   3852  O21 POPEN 152     126.379 126.389  73.350  1.00  0.00           O
ATOM   3853  C21 POPEN 152     127.659 126.229  73.061  1.00  0.00           C
ATOM   3854  O22 POPEN 152     128.439 125.479  73.639  1.00  0.00           O
ATOM   3855  C22 POPEN 152     127.979 126.999  71.770  1.00  0.00           C
ATOM   3858  C3  POPEN 152     124.439 125.389  74.460  1.00  0.00           C
ATOM   3861  O31 POPEN 152     123.969 124.879  73.189  1.00  0.00           O
ATOM   3862  C31 POPEN 152     122.709 125.269  73.010  1.00  0.00           C
ATOM   3863  O32 POPEN 152     122.019 125.829  73.829  1.00  0.00           O
ATOM   3864  C32 POPEN 152     122.249 124.949  71.610  1.00  0.00           C
ATOM   3867  C23 POPEN 152     129.299 126.549  71.109  1.00  0.00           C
ATOM   3870  C24 POPEN 152     129.269 126.709  69.579  1.00  0.00           C
ATOM   3873  C25 POPEN 152     130.479 126.029  68.921  1.00  0.00           C
ATOM   3876  C26 POPEN 152     130.259 125.639  67.450  1.00  0.00           C
ATOM   3879  C27 POPEN 152     130.299 126.789  66.451  1.00  0.00           C
ATOM   3882  C28 POPEN 152     130.609 126.269  65.030  1.00  0.00           C
ATOM   3885  C29 POPEN 152     130.369 127.299  63.959  1.00  0.00           C
ATOM   3887 0C21 POPEN 152     129.399 127.279  63.021  1.00  0.00           C
ATOM   3889 1C21 POPEN 152     128.339 126.219  62.849  1.00  0.00           C
ATOM   3892 2C21 POPEN 152     128.609 125.339  61.621  1.00  0.00           C
ATOM   3895 3C21 POPEN 152     128.259 126.029  60.300  1.00  0.00           C
ATOM   3898 4C21 POPEN 152     129.079 125.519  59.110  1.00  0.00           C
ATOM   3901 5C21 POPEN 152     128.659 126.219  57.819  1.00  0.00           C
ATOM   3904 6C21 POPEN 152     129.589 125.919  56.639  1.00  0.00           C
ATOM   3907 7C21 POPEN 152     129.139 126.689  55.401  1.00  0.00           C
ATOM   3910 8C21 POPEN 152     130.129 126.629  54.240  1.00  0.00           C
ATOM   3914  C33 POPEN 152     121.009 125.809  71.311  1.00  0.00           C
ATOM   3917  C34 POPEN 152     120.489 125.629  69.889  1.00  0.00           C
ATOM   3920  C35 POPEN 152     121.359 126.429  68.921  1.00  0.00           C
ATOM   3923  C36 POPEN 152     120.799 126.479  67.499  1.00  0.00           C
ATOM   3926  C37 POPEN 152     121.589 127.519  66.701  1.00  0.00           C
ATOM   3929  C38 POPEN 152     121.289 127.489  65.201  1.00  0.00           C
ATOM   3932  C39 POPEN 152     119.989 128.179  64.810  1.00  0.00           C
ATOM   3935 0C31 POPEN 152     119.829 128.159  63.291  1.00  0.00           C
ATOM   3938 1C31 POPEN 152     118.759 129.119  62.761  1.00  0.00           C
ATOM   3941 2C31 POPEN 152     118.689 129.049  61.231  1.00  0.00           C
ATOM   3944 3C31 POPEN 152     117.899 130.189  60.569  1.00  0.00           C
ATOM   3947 4C31 POPEN 152     118.749 131.447  60.360  1.00  0.00           C
ATOM   3950 5C31 POPEN 152     118.059 132.487  59.459  1.00  0.00           C
ATOM   3953 6C31 POPEN 152     118.979 133.627  59.029  1.00  0.00           C
ATOM   3957  NH3 POPEO 153      38.939  86.679  79.819  1.00  0.00           N
ATOM   3961  C12 POPEO 153      39.509  88.029  80.149  1.00  0.00           C
ATOM   3964  C11 POPEO 153      38.639  89.149  79.559  1.00  0.00           C
ATOM   3967  P   POPEO 153      36.099  88.399  79.439  1.00  0.00           P
ATOM   3968  O13 POPEO 153      36.119  86.949  79.781  1.00  0.00           O
ATOM   3969  O14 POPEO 153      34.869  89.149  79.719  1.00  0.00           O
ATOM   3970  O11 POPEO 153      36.449  88.429  77.910  1.00  0.00           O
ATOM   3971  O12 POPEO 153      37.329  89.129  80.111  1.00  0.00           O
ATOM   3972  C1  POPEO 153      36.039  89.429  76.990  1.00  0.00           C
ATOM   3975  C2  POPEO 153      35.439  88.749  75.721  1.00  0.00           C
ATOM   3977  O21 POPEO 153      34.619  89.599  74.929  1.00  0.00           O
ATOM   3978  C21 POPEO 153      34.719  90.889  74.939  1.00  0.00           C
ATOM   3979  O22 POPEO 153      35.749  91.549  75.030  1.00  0.00           O
ATOM   3980  C22 POPEO 153      33.269  91.389  74.900  1.00  0.00           C
ATOM   3983  C3  POPEO 153      34.509  87.579  76.131  1.00  0.00           C
ATOM   3986  O31 POPEO 153      33.879  86.959  74.999  1.00  0.00           O
ATOM   3987  C31 POPEO 153      34.509  85.879  74.540  1.00  0.00           C
ATOM   3988  O32 POPEO 153      35.499  85.399  75.061  1.00  0.00           O
ATOM   3989  C32 POPEO 153      33.819  85.389  73.280  1.00  0.00           C
ATOM   3992  C23 POPEO 153      33.029  92.749  74.220  1.00  0.00           C
ATOM   3995  C24 POPEO 153      31.529  93.029  74.050  1.00  0.00           C
ATOM   3998  C25 POPEO 153      31.239  93.979  72.880  1.00  0.00           C
ATOM   4001  C26 POPEO 153      30.959  93.229  71.560  1.00  0.00           C
ATOM   4004  C27 POPEO 153      31.249  94.089  70.320  1.00  0.00           C
ATOM   4007  C28 POPEO 153      31.029  93.399  68.959  1.00  0.00           C
ATOM   4010  C29 POPEO 153      29.619  93.559  68.439  1.00  0.00           C
ATOM   4012 0C21 POPEO 153      29.229  93.749  67.170  1.00  0.00           C
ATOM   4014 1C21 POPEO 153      30.099  93.929  65.960  1.00  0.00           C
ATOM   4017 2C21 POPEO 153      29.929  95.419  65.600  1.00  0.00           C
ATOM   4020 3C21 POPEO 153      30.739  95.859  64.369  1.00  0.00           C
ATOM   4023 4C21 POPEO 153      30.349  97.279  63.951  1.00  0.00           C
ATOM   4026 5C21 POPEO 153      30.909  98.359  64.880  1.00  0.00           C
ATOM   4029 6C21 POPEO 153      30.289  99.739  64.640  1.00  0.00           C
ATOM   4032 7C21 POPEO 153      31.129 100.849  65.279  1.00  0.00           C
ATOM   4035 8C21 POPEO 153      30.399 102.189  65.410  1.00  0.00           C
ATOM   4039  C33 POPEO 153      34.799  85.199  72.100  1.00  0.00           C
ATOM   4042  C34 POPEO 153      35.399  86.509  71.570  1.00  0.00           C
ATOM   4045  C35 POPEO 153      36.259  86.259  70.320  1.00  0.00           C
ATOM   4048  C36 POPEO 153      37.069  87.469  69.840  1.00  0.00           C
ATOM   4051  C37 POPEO 153      38.119  87.069  68.790  1.00  0.00           C
ATOM   4054  C38 POPEO 153      38.639  88.219  67.910  1.00  0.00           C
ATOM   4057  C39 POPEO 153      39.549  87.719  66.771  1.00  0.00           C
ATOM   4060 0C31 POPEO 153      38.779  87.019  65.631  1.00  0.00           C
ATOM   4063 1C31 POPEO 153      39.659  86.149  64.710  1.00  0.00           C
ATOM   4066 2C31 POPEO 153      38.949  85.809  63.390  1.00  0.00           C
ATOM   4069 3C31 POPEO 153      39.599  84.679  62.590  1.00  0.00           C
ATOM   4072 4C31 POPEO 153      39.129  83.279  63.021  1.00  0.00           C
ATOM   4075 5C31 POPEO 153      39.699  82.159  62.130  1.00  0.00           C
ATOM   4078 6C31 POPEO 153      39.149  80.779  62.491  1.00  0.00           C
ATOM   4082  NH3 POPEP 154      83.929 107.149  36.291  1.00  0.00           N
ATOM   4086  C12 POPEP 154      85.019 107.179  35.250  1.00  0.00           C
ATOM   4089  C11 POPEP 154      86.279 107.849  35.781  1.00  0.00           C
ATOM   4092  P   POPEP 154      88.559 108.759  35.009  1.00  0.00           P
ATOM   4093  O13 POPEP 154      89.499 108.449  33.910  1.00  0.00           O
ATOM   4094  O14 POPEP 154      88.129 110.179  35.111  1.00  0.00           O
ATOM   4095  O11 POPEP 154      89.169 108.299  36.389  1.00  0.00           O
ATOM   4096  O12 POPEP 154      87.289 107.859  34.780  1.00  0.00           O
ATOM   4097  C1  POPEP 154      90.009 107.149  36.590  1.00  0.00           C
ATOM   4100  C2  POPEP 154      89.829 106.629  38.049  1.00  0.00           C
ATOM   4102  O21 POPEP 154      90.819 105.669  38.479  1.00  0.00           O
ATOM   4103  C21 POPEP 154      91.939 106.199  38.951  1.00  0.00           C
ATOM   4104  O22 POPEP 154      92.419 107.269  38.619  1.00  0.00           O
ATOM   4105  C22 POPEP 154      92.639 105.259  39.940  1.00  0.00           C
ATOM   4108  C3  POPEP 154      88.419 105.999  38.240  1.00  0.00           C
ATOM   4111  O31 POPEP 154      88.299 105.039  39.311  1.00  0.00           O
ATOM   4112  C31 POPEP 154      88.579 105.529  40.521  1.00  0.00           C
ATOM   4113  O32 POPEP 154      88.959 106.659  40.771  1.00  0.00           O
ATOM   4114  C32 POPEP 154      88.469 104.409  41.551  1.00  0.00           C
ATOM   4117  C23 POPEP 154      92.299 105.499  41.441  1.00  0.00           C
ATOM   4120  C24 POPEP 154      93.089 104.569  42.369  1.00  0.00           C
ATOM   4123  C25 POPEP 154      93.339 105.169  43.759  1.00  0.00           C
ATOM   4126  C26 POPEP 154      94.239 104.279  44.641  1.00  0.00           C
ATOM   4129  C27 POPEP 154      94.529 104.879  46.019  1.00  0.00           C
ATOM   4132  C28 POPEP 154      93.379 104.649  47.030  1.00  0.00           C
ATOM   4135  C29 POPEP 154      93.499 105.449  48.309  1.00  0.00           C
ATOM   4137 0C21 POPEP 154      93.879 105.009  49.521  1.00  0.00           C
ATOM   4139 1C21 POPEP 154      94.319 103.619  49.889  1.00  0.00           C
ATOM   4142 2C21 POPEP 154      93.319 102.889  50.800  1.00  0.00           C
ATOM   4145 3C21 POPEP 154      93.419 103.239  52.290  1.00  0.00           C
ATOM   4148 4C21 POPEP 154      92.469 102.359  53.119  1.00  0.00           C
ATOM   4151 5C21 POPEP 154      92.669 102.449  54.641  1.00  0.00           C
ATOM   4154 6C21 POPEP 154      92.389 101.089  55.301  1.00  0.00           C
ATOM   4157 7C21 POPEP 154      92.459 101.109  56.831  1.00  0.00           C
ATOM   4160 8C21 POPEP 154      92.489  99.699  57.431  1.00  0.00           C
ATOM   4164  C33 POPEP 154      88.729 104.839  43.011  1.00  0.00           C
ATOM   4167  C34 POPEP 154      89.309 103.689  43.850  1.00  0.00           C
ATOM   4170  C35 POPEP 154      89.119 103.859  45.359  1.00  0.00           C
ATOM   4173  C36 POPEP 154      90.019 102.919  46.171  1.00  0.00           C
ATOM   4176  C37 POPEP 154      89.579 102.769  47.631  1.00  0.00           C
ATOM   4179  C38 POPEP 154      90.409 101.719  48.391  1.00  0.00           C
ATOM   4182  C39 POPEP 154      89.759 101.339  49.729  1.00  0.00           C
ATOM   4185 0C31 POPEP 154      90.449 100.149  50.430  1.00  0.00           C
ATOM   4188 1C31 POPEP 154      89.709  99.709  51.700  1.00  0.00           C
ATOM   4191 2C31 POPEP 154      90.079  98.299  52.190  1.00  0.00           C
ATOM   4194 3C31 POPEP 154      89.089  97.729  53.221  1.00  0.00           C
ATOM   4197 4C31 POPEP 154      88.969  98.589  54.489  1.00  0.00           C
ATOM   4200 5C31 POPEP 154      88.089  97.949  55.569  1.00  0.00           C
ATOM   4203 6C31 POPEP 154      88.009  98.789  56.849  1.00  0.00           C
ATOM   4207  NH3 POPEQ 155      34.789  78.959  77.030  1.00  0.00           N
ATOM   4211  C12 POPEQ 155      33.339  78.839  76.620  1.00  0.00           C
ATOM   4214  C11 POPEQ 155      32.679  77.669  77.381  1.00  0.00           C
ATOM   4217  P   POPEQ 155      30.419  77.099  76.080  1.00  0.00           P
ATOM   4218  O13 POPEQ 155      30.369  75.639  76.201  1.00  0.00           O
ATOM   4219  O14 POPEQ 155      29.139  77.859  76.080  1.00  0.00           O
ATOM   4220  O11 POPEQ 155      31.289  77.579  74.869  1.00  0.00           O
ATOM   4221  O12 POPEQ 155      31.259  77.679  77.289  1.00  0.00           O
ATOM   4222  C1  POPEQ 155      31.339  76.939  73.601  1.00  0.00           C
ATOM   4225  C2  POPEQ 155      32.829  76.649  73.271  1.00  0.00           C
ATOM   4227  O21 POPEQ 155      33.229  76.869  71.910  1.00  0.00           O
ATOM   4228  C21 POPEQ 155      32.529  76.389  70.899  1.00  0.00           C
ATOM   4229  O22 POPEQ 155      31.479  75.779  70.950  1.00  0.00           O
ATOM   4230  C22 POPEQ 155      33.309  76.689  69.611  1.00  0.00           C
ATOM   4233  C3  POPEQ 155      33.329  75.279  73.799  1.00  0.00           C
ATOM   4236  O31 POPEQ 155      34.719  75.359  74.191  1.00  0.00           O
ATOM   4237  C31 POPEQ 155      35.599  74.989  73.280  1.00  0.00           C
ATOM   4238  O32 POPEQ 155      35.349  74.419  72.229  1.00  0.00           O
ATOM   4239  C32 POPEQ 155      36.989  75.469  73.720  1.00  0.00           C
ATOM   4242  C23 POPEQ 155      32.819  77.939  68.840  1.00  0.00           C
ATOM   4245  C24 POPEQ 155      32.529  77.709  67.351  1.00  0.00           C
ATOM   4248  C25 POPEQ 155      31.279  76.859  67.090  1.00  0.00           C
ATOM   4251  C26 POPEQ 155      31.069  76.569  65.600  1.00  0.00           C
ATOM   4254  C27 POPEQ 155      30.019  75.469  65.340  1.00  0.00           C
ATOM   4257  C28 POPEQ 155      30.059  74.959  63.889  1.00  0.00           C
ATOM   4260  C29 POPEQ 155      29.229  73.729  63.629  1.00  0.00           C
ATOM   4262 0C21 POPEQ 155      28.749  73.359  62.421  1.00  0.00           C
ATOM   4264 1C21 POPEQ 155      28.949  74.079  61.111  1.00  0.00           C
ATOM   4267 2C21 POPEQ 155      30.419  74.329  60.681  1.00  0.00           C
ATOM   4270 3C21 POPEQ 155      30.519  75.039  59.331  1.00  0.00           C
ATOM   4273 4C21 POPEQ 155      31.979  75.219  58.861  1.00  0.00           C
ATOM   4276 5C21 POPEQ 155      32.089  75.929  57.500  1.00  0.00           C
ATOM   4279 6C21 POPEQ 155      31.829  77.439  57.569  1.00  0.00           C
ATOM   4282 7C21 POPEQ 155      31.629  78.079  56.189  1.00  0.00           C
ATOM   4285 8C21 POPEQ 155      31.249  79.559  56.259  1.00  0.00           C
ATOM   4289  C33 POPEQ 155      37.979  75.629  72.540  1.00  0.00           C
ATOM   4292  C34 POPEQ 155      39.169  76.529  72.910  1.00  0.00           C
ATOM   4295  C35 POPEQ 155      40.069  76.919  71.720  1.00  0.00           C
ATOM   4298  C36 POPEQ 155      39.329  77.799  70.701  1.00  0.00           C
ATOM   4301  C37 POPEQ 155      40.209  78.379  69.590  1.00  0.00           C
ATOM   4304  C38 POPEQ 155      39.359  79.219  68.630  1.00  0.00           C
ATOM   4307  C39 POPEQ 155      40.149  80.079  67.639  1.00  0.00           C
ATOM   4310 0C31 POPEQ 155      41.029  79.289  66.650  1.00  0.00           C
ATOM   4313 1C31 POPEQ 155      42.499  79.199  67.090  1.00  0.00           C
ATOM   4316 2C31 POPEQ 155      43.449  78.789  65.960  1.00  0.00           C
ATOM   4319 3C31 POPEQ 155      43.649  79.889  64.910  1.00  0.00           C
ATOM   4322 4C31 POPEQ 155      44.659  79.479  63.840  1.00  0.00           C
ATOM   4325 5C31 POPEQ 155      44.869  80.589  62.800  1.00  0.00           C
ATOM   4328 6C31 POPEQ 155      45.839  80.179  61.701  1.00  0.00           C
ATOM   4332  NH3 POPER 156     103.879 117.009  77.400  1.00  0.00           N
ATOM   4336  C12 POPER 156     103.489 115.839  76.531  1.00  0.00           C
ATOM   4339  C11 POPER 156     103.849 114.489  77.190  1.00  0.00           C
ATOM   4342  P   POPER 156     106.209 113.849  78.309  1.00  0.00           P
ATOM   4343  O13 POPER 156     106.139 114.899  79.350  1.00  0.00           O
ATOM   4344  O14 POPER 156     106.019 112.459  78.759  1.00  0.00           O
ATOM   4345  O11 POPER 156     107.619 113.899  77.600  1.00  0.00           O
ATOM   4346  O12 POPER 156     105.259 114.269  77.140  1.00  0.00           O
ATOM   4347  C1  POPER 156     107.799 113.069  76.420  1.00  0.00           C
ATOM   4350  C2  POPER 156     109.199 112.349  76.410  1.00  0.00           C
ATOM   4352  O21 POPER 156     109.739 112.299  75.071  1.00  0.00           O
ATOM   4353  C21 POPER 156     110.209 113.429  74.611  1.00  0.00           C
ATOM   4354  O22 POPER 156     110.279 114.489  75.220  1.00  0.00           O
ATOM   4355  C22 POPER 156     110.669 113.199  73.180  1.00  0.00           C
ATOM   4358  C3  POPER 156     109.129 110.899  77.000  1.00  0.00           C
ATOM   4361  O31 POPER 156     109.549 109.879  76.061  1.00  0.00           O
ATOM   4362  C31 POPER 156     108.619 109.609  75.141  1.00  0.00           C
ATOM   4363  O32 POPER 156     107.509 110.099  75.071  1.00  0.00           O
ATOM   4364  C32 POPER 156     109.219 108.589  74.180  1.00  0.00           C
ATOM   4367  C23 POPER 156     111.519 114.379  72.660  1.00  0.00           C
ATOM   4370  C24 POPER 156     112.289 113.999  71.391  1.00  0.00           C
ATOM   4373  C25 POPER 156     111.739 114.579  70.090  1.00  0.00           C
ATOM   4376  C26 POPER 156     112.669 114.179  68.940  1.00  0.00           C
ATOM   4379  C27 POPER 156     112.269 114.739  67.569  1.00  0.00           C
ATOM   4382  C28 POPER 156     113.109 114.119  66.431  1.00  0.00           C
ATOM   4385  C29 POPER 156     114.589 114.179  66.710  1.00  0.00           C
ATOM   4387 0C21 POPER 156     115.509 113.259  66.361  1.00  0.00           C
ATOM   4389 1C21 POPER 156     115.259 112.019  65.540  1.00  0.00           C
ATOM   4392 2C21 POPER 156     115.589 112.259  64.061  1.00  0.00           C
ATOM   4395 3C21 POPER 156     115.299 111.009  63.221  1.00  0.00           C
ATOM   4398 4C21 POPER 156     115.769 111.089  61.771  1.00  0.00           C
ATOM   4401 5C21 POPER 156     115.339 109.819  61.020  1.00  0.00           C
ATOM   4404 6C21 POPER 156     116.029 109.629  59.660  1.00  0.00           C
ATOM   4407 7C21 POPER 156     115.699 108.249  59.081  1.00  0.00           C
ATOM   4410 8C21 POPER 156     116.579 107.869  57.889  1.00  0.00           C
ATOM   4414  C33 POPER 156     108.379 108.359  72.921  1.00  0.00           C
ATOM   4417  C34 POPER 156     109.209 107.689  71.820  1.00  0.00           C
ATOM   4420  C35 POPER 156     108.319 106.869  70.890  1.00  0.00           C
ATOM   4423  C36 POPER 156     109.089 106.119  69.811  1.00  0.00           C
ATOM   4426  C37 POPER 156     108.099 105.279  68.979  1.00  0.00           C
ATOM   4429  C38 POPER 156     108.739 104.579  67.771  1.00  0.00           C
ATOM   4432  C39 POPER 156     109.529 105.529  66.869  1.00  0.00           C
ATOM   4435 0C31 POPER 156     109.689 105.049  65.420  1.00  0.00           C
ATOM   4438 1C31 POPER 156     111.049 105.459  64.851  1.00  0.00           C
ATOM   4441 2C31 POPER 156     111.059 105.409  63.320  1.00  0.00           C
ATOM   4444 3C31 POPER 156     110.769 106.799  62.729  1.00  0.00           C
ATOM   4447 4C31 POPER 156     111.049 106.889  61.241  1.00  0.00           C
ATOM   4450 5C31 POPER 156     111.009 108.339  60.760  1.00  0.00           C
ATOM   4453 6C31 POPER 156     111.379 108.469  59.291  1.00  0.00           C
ATOM   4457  NH3 POPES 157      -3.379  66.609  36.259  1.00  0.00           N
ATOM   4461  C12 POPES 157      -1.949  66.869  36.590  1.00  0.00           C
ATOM   4464  C11 POPES 157      -1.479  68.169  35.931  1.00  0.00           C
ATOM   4467  P   POPES 157       0.821  69.389  35.950  1.00  0.00           P
ATOM   4468  O13 POPES 157       2.091  68.949  36.550  1.00  0.00           O
ATOM   4469  O14 POPES 157       0.691  69.189  34.479  1.00  0.00           O
ATOM   4470  O11 POPES 157       0.541  70.899  36.301  1.00  0.00           O
ATOM   4471  O12 POPES 157      -0.359  68.639  36.660  1.00  0.00           O
ATOM   4472  C1  POPES 157       1.141  71.519  37.440  1.00  0.00           C
ATOM   4475  C2  POPES 157       0.081  72.029  38.471  1.00  0.00           C
ATOM   4477  O21 POPES 157       0.511  73.239  39.120  1.00  0.00           O
ATOM   4478  C21 POPES 157       1.451  73.179  40.050  1.00  0.00           C
ATOM   4479  O22 POPES 157       2.091  72.179  40.359  1.00  0.00           O
ATOM   4480  C22 POPES 157       1.681  74.599  40.619  1.00  0.00           C
ATOM   4483  C3  POPES 157      -0.419  70.939  39.460  1.00  0.00           C
ATOM   4486  O31 POPES 157      -1.089  71.619  40.529  1.00  0.00           O
ATOM   4487  C31 POPES 157      -1.719  70.899  41.431  1.00  0.00           C
ATOM   4488  O32 POPES 157      -1.969  69.709  41.350  1.00  0.00           O
ATOM   4489  C32 POPES 157      -2.139  71.829  42.561  1.00  0.00           C
ATOM   4492  C23 POPES 157       1.041  74.849  42.010  1.00  0.00           C
ATOM   4495  C24 POPES 157       1.861  75.829  42.880  1.00  0.00           C
ATOM   4498  C25 POPES 157       1.521  75.689  44.369  1.00  0.00           C
ATOM   4501  C26 POPES 157       2.351  76.569  45.329  1.00  0.00           C
ATOM   4504  C27 POPES 157       2.211  76.119  46.790  1.00  0.00           C
ATOM   4507  C28 POPES 157       2.909  77.069  47.780  1.00  0.00           C
ATOM   4510  C29 POPES 157       2.719  76.579  49.191  1.00  0.00           C
ATOM   4512 0C21 POPES 157       3.659  76.439  50.140  1.00  0.00           C
ATOM   4514 1C21 POPES 157       5.109  76.819  50.009  1.00  0.00           C
ATOM   4517 2C21 POPES 157       5.849  76.689  51.350  1.00  0.00           C
ATOM   4520 3C21 POPES 157       6.019  75.229  51.811  1.00  0.00           C
ATOM   4523 4C21 POPES 157       6.749  75.109  53.151  1.00  0.00           C
ATOM   4526 5C21 POPES 157       6.909  73.649  53.590  1.00  0.00           C
ATOM   4529 6C21 POPES 157       7.699  73.489  54.900  1.00  0.00           C
ATOM   4532 7C21 POPES 157       7.659  72.049  55.420  1.00  0.00           C
ATOM   4535 8C21 POPES 157       8.699  71.739  56.500  1.00  0.00           C
ATOM   4539  C33 POPES 157      -1.619  71.359  43.931  1.00  0.00           C
ATOM   4542  C34 POPES 157      -1.169  72.559  44.760  1.00  0.00           C
ATOM   4545  C35 POPES 157      -1.449  72.399  46.250  1.00  0.00           C
ATOM   4548  C36 POPES 157      -1.109  73.689  46.989  1.00  0.00           C
ATOM   4551  C37 POPES 157      -1.369  73.619  48.499  1.00  0.00           C
ATOM   4554  C38 POPES 157      -0.879  74.899  49.170  1.00  0.00           C
ATOM   4557  C39 POPES 157      -1.189  74.979  50.669  1.00  0.00           C
ATOM   4560 0C31 POPES 157      -2.669  75.289  50.940  1.00  0.00           C
ATOM   4563 1C31 POPES 157      -2.989  75.379  52.439  1.00  0.00           C
ATOM   4566 2C31 POPES 157      -4.339  76.049  52.729  1.00  0.00           C
ATOM   4569 3C31 POPES 157      -4.349  77.579  52.550  1.00  0.00           C
ATOM   4572 4C31 POPES 157      -3.389  78.329  53.489  1.00  0.00           C
ATOM   4575 5C31 POPES 157      -3.489  79.859  53.349  1.00  0.00           C
ATOM   4578 6C31 POPES 157      -2.419  80.599  54.139  1.00  0.00           C
ATOM   4582  NH3 POPET 158      79.219  17.149  76.790  1.00  0.00           N
ATOM   4586  C12 POPET 158      79.399  16.519  78.150  1.00  0.00           C
ATOM   4589  C11 POPET 158      78.079  16.429  78.939  1.00  0.00           C
ATOM   4592  P   POPET 158      76.419  18.459  78.970  1.00  0.00           P
ATOM   4593  O13 POPET 158      76.159  19.649  79.819  1.00  0.00           O
ATOM   4594  O14 POPET 158      75.299  17.539  78.650  1.00  0.00           O
ATOM   4595  O11 POPET 158      77.049  19.009  77.631  1.00  0.00           O
ATOM   4596  O12 POPET 158      77.689  17.679  79.500  1.00  0.00           O
ATOM   4597  C1  POPET 158      76.409  20.099  76.951  1.00  0.00           C
ATOM   4600  C2  POPET 158      75.499  19.589  75.800  1.00  0.00           C
ATOM   4602  O21 POPET 158      76.209  19.689  74.550  1.00  0.00           O
ATOM   4603  C21 POPET 158      77.069  18.729  74.311  1.00  0.00           C
ATOM   4604  O22 POPET 158      77.239  17.719  74.979  1.00  0.00           O
ATOM   4605  C22 POPET 158      77.889  19.099  73.090  1.00  0.00           C
ATOM   4608  C3  POPET 158      74.169  20.379  75.631  1.00  0.00           C
ATOM   4611  O31 POPET 158      73.169  19.529  75.040  1.00  0.00           O
ATOM   4612  C31 POPET 158      73.389  19.029  73.829  1.00  0.00           C
ATOM   4613  O32 POPET 158      73.429  17.829  73.601  1.00  0.00           O
ATOM   4614  C32 POPET 158      73.559  20.129  72.771  1.00  0.00           C
ATOM   4617  C23 POPET 158      77.889  18.019  72.000  1.00  0.00           C
ATOM   4620  C24 POPET 158      78.829  18.389  70.840  1.00  0.00           C
ATOM   4623  C25 POPET 158      78.699  17.459  69.630  1.00  0.00           C
ATOM   4626  C26 POPET 158      77.499  17.819  68.770  1.00  0.00           C
ATOM   4629  C27 POPET 158      77.479  17.119  67.410  1.00  0.00           C
ATOM   4632  C28 POPET 158      77.059  18.059  66.259  1.00  0.00           C
ATOM   4635  C29 POPET 158      77.109  17.359  64.931  1.00  0.00           C
ATOM   4637 0C21 POPET 158      76.079  17.139  64.090  1.00  0.00           C
ATOM   4639 1C21 POPET 158      74.669  17.619  64.279  1.00  0.00           C
ATOM   4642 2C21 POPET 158      74.019  18.149  62.979  1.00  0.00           C
ATOM   4645 3C21 POPET 158      72.719  18.899  63.299  1.00  0.00           C
ATOM   4648 4C21 POPET 158      72.189  19.759  62.151  1.00  0.00           C
ATOM   4651 5C21 POPET 158      71.299  18.989  61.150  1.00  0.00           C
ATOM   4654 6C21 POPET 158      70.809  19.929  60.051  1.00  0.00           C
ATOM   4657 7C21 POPET 158      69.529  19.459  59.340  1.00  0.00           C
ATOM   4660 8C21 POPET 158      68.989  20.509  58.369  1.00  0.00           C
ATOM   4664  C33 POPET 158      73.239  19.679  71.311  1.00  0.00           C
ATOM   4667  C34 POPET 158      72.039  20.419  70.689  1.00  0.00           C
ATOM   4670  C35 POPET 158      71.839  20.169  69.180  1.00  0.00           C
ATOM   4673  C36 POPET 158      73.069  20.519  68.330  1.00  0.00           C
ATOM   4676  C37 POPET 158      72.809  20.879  66.860  1.00  0.00           C
ATOM   4679  C38 POPET 158      74.079  21.399  66.160  1.00  0.00           C
ATOM   4682  C39 POPET 158      73.879  22.719  65.410  1.00  0.00           C
ATOM   4685 0C31 POPET 158      75.179  23.249  64.770  1.00  0.00           C
ATOM   4688 1C31 POPET 158      75.439  22.639  63.380  1.00  0.00           C
ATOM   4691 2C31 POPET 158      76.849  22.979  62.860  1.00  0.00           C
ATOM   4694 3C31 POPET 158      77.049  22.729  61.350  1.00  0.00           C
ATOM   4697 4C31 POPET 158      76.039  23.489  60.479  1.00  0.00           C
ATOM   4700 5C31 POPET 158      76.419  23.579  59.000  1.00  0.00           C
ATOM   4703 6C31 POPET 158      75.379  24.349  58.181  1.00  0.00           C
ATOM   4707  NH3 POPEU 159      38.159 115.339  31.849  1.00  0.00           N
ATOM   4711  C12 POPEU 159      38.639 116.669  31.361  1.00  0.00           C
ATOM   4714  C11 POPEU 159      39.609 117.309  32.361  1.00  0.00           C
ATOM   4717  P   POPEU 159      41.679 118.879  31.910  1.00  0.00           P
ATOM   4718  O13 POPEU 159      42.749 118.969  30.891  1.00  0.00           O
ATOM   4719  O14 POPEU 159      40.759 120.029  32.060  1.00  0.00           O
ATOM   4720  O11 POPEU 159      42.329 118.569  33.331  1.00  0.00           O
ATOM   4721  O12 POPEU 159      40.819 117.569  31.670  1.00  0.00           O
ATOM   4722  C1  POPEU 159      41.619 118.619  34.581  1.00  0.00           C
ATOM   4725  C2  POPEU 159      42.459 119.299  35.701  1.00  0.00           C
ATOM   4727  O21 POPEU 159      41.559 119.679  36.761  1.00  0.00           O
ATOM   4728  C21 POPEU 159      42.049 120.119  37.919  1.00  0.00           C
ATOM   4729  O22 POPEU 159      41.769 121.189  38.431  1.00  0.00           O
ATOM   4730  C22 POPEU 159      42.889 119.059  38.639  1.00  0.00           C
ATOM   4733  C3  POPEU 159      43.199 120.539  35.090  1.00  0.00           C
ATOM   4736  O31 POPEU 159      43.569 121.539  36.059  1.00  0.00           O
ATOM   4737  C31 POPEU 159      44.749 121.419  36.631  1.00  0.00           C
ATOM   4738  O32 POPEU 159      45.519 120.479  36.500  1.00  0.00           O
ATOM   4739  C32 POPEU 159      44.969 122.619  37.561  1.00  0.00           C
ATOM   4742  C23 POPEU 159      42.649 119.189  40.160  1.00  0.00           C
ATOM   4745  C24 POPEU 159      43.299 118.089  41.019  1.00  0.00           C
ATOM   4748  C25 POPEU 159      42.359 116.949  41.420  1.00  0.00           C
ATOM   4751  C26 POPEU 159      43.069 115.899  42.281  1.00  0.00           C
ATOM   4754  C27 POPEU 159      42.109 115.049  43.131  1.00  0.00           C
ATOM   4757  C28 POPEU 159      42.249 115.279  44.650  1.00  0.00           C
ATOM   4760  C29 POPEU 159      41.909 116.699  45.061  1.00  0.00           C
ATOM   4762 0C21 POPEU 159      41.059 117.079  46.031  1.00  0.00           C
ATOM   4764 1C21 POPEU 159      40.259 116.159  46.919  1.00  0.00           C
ATOM   4767 2C21 POPEU 159      39.569 116.909  48.081  1.00  0.00           C
ATOM   4770 3C21 POPEU 159      38.629 115.999  48.881  1.00  0.00           C
ATOM   4773 4C21 POPEU 159      37.799 116.719  49.971  1.00  0.00           C
ATOM   4776 5C21 POPEU 159      38.549 116.949  51.291  1.00  0.00           C
ATOM   4779 6C21 POPEU 159      37.689 117.639  52.361  1.00  0.00           C
ATOM   4782 7C21 POPEU 159      38.379 117.699  53.730  1.00  0.00           C
ATOM   4785 8C21 POPEU 159      37.609 118.419  54.851  1.00  0.00           C
ATOM   4789  C33 POPEU 159      46.269 122.509  38.369  1.00  0.00           C
ATOM   4792  C34 POPEU 159      46.229 121.439  39.460  1.00  0.00           C
ATOM   4795  C35 POPEU 159      45.599 121.909  40.780  1.00  0.00           C
ATOM   4798  C36 POPEU 159      45.899 120.839  41.840  1.00  0.00           C
ATOM   4801  C37 POPEU 159      45.329 121.009  43.239  1.00  0.00           C
ATOM   4804  C38 POPEU 159      45.529 119.679  44.000  1.00  0.00           C
ATOM   4807  C39 POPEU 159      44.879 119.619  45.380  1.00  0.00           C
ATOM   4810 0C31 POPEU 159      45.909 119.709  46.511  1.00  0.00           C
ATOM   4813 1C31 POPEU 159      45.279 119.369  47.859  1.00  0.00           C
ATOM   4816 2C31 POPEU 159      46.279 119.529  49.011  1.00  0.00           C
ATOM   4819 3C31 POPEU 159      45.669 119.159  50.359  1.00  0.00           C
ATOM   4822 4C31 POPEU 159      46.609 119.489  51.521  1.00  0.00           C
ATOM   4825 5C31 POPEU 159      46.439 118.559  52.719  1.00  0.00           C
ATOM   4828 6C31 POPEU 159      47.519 118.799  53.779  1.00  0.00           C
ATOM   4832  NH3 POPEV 160     102.339  89.069  81.271  1.00  0.00           N
ATOM   4836  C12 POPEV 160     101.119  88.799  82.130  1.00  0.00           C
ATOM   4839  C11 POPEV 160     100.059  89.929  82.010  1.00  0.00           C
ATOM   4842  P   POPEV 160      97.869  90.849  83.160  1.00  0.00           P
ATOM   4843  O13 POPEV 160      97.179  90.539  84.431  1.00  0.00           O
ATOM   4844  O14 POPEV 160      98.419  92.209  83.020  1.00  0.00           O
ATOM   4845  O11 POPEV 160      96.789  90.599  82.010  1.00  0.00           O
ATOM   4846  O12 POPEV 160      98.989  89.739  82.930  1.00  0.00           O
ATOM   4847  C1  POPEV 160      96.799  89.389  81.250  1.00  0.00           C
ATOM   4850  C2  POPEV 160      95.429  89.069  80.569  1.00  0.00           C
ATOM   4852  O21 POPEV 160      95.729  88.429  79.331  1.00  0.00           O
ATOM   4853  C21 POPEV 160      96.029  87.159  79.400  1.00  0.00           C
ATOM   4854  O22 POPEV 160      95.869  86.439  80.370  1.00  0.00           O
ATOM   4855  C22 POPEV 160      96.499  86.689  78.029  1.00  0.00           C
ATOM   4858  C3  POPEV 160      94.549  90.299  80.230  1.00  0.00           C
ATOM   4861  O31 POPEV 160      93.279  89.919  79.620  1.00  0.00           O
ATOM   4862  C31 POPEV 160      93.259  89.839  78.280  1.00  0.00           C
ATOM   4863  O32 POPEV 160      94.219  89.969  77.540  1.00  0.00           O
ATOM   4864  C32 POPEV 160      91.839  89.529  77.830  1.00  0.00           C
ATOM   4867  C23 POPEV 160      97.459  87.679  77.340  1.00  0.00           C
ATOM   4870  C24 POPEV 160      97.539  87.459  75.820  1.00  0.00           C
ATOM   4873  C25 POPEV 160      98.539  86.389  75.380  1.00  0.00           C
ATOM   4876  C26 POPEV 160      98.869  86.479  73.881  1.00  0.00           C
ATOM   4879  C27 POPEV 160     100.279  85.959  73.531  1.00  0.00           C
ATOM   4882  C28 POPEV 160     100.439  85.539  72.050  1.00  0.00           C
ATOM   4885  C29 POPEV 160     100.049  86.619  71.069  1.00  0.00           C
ATOM   4887 0C21 POPEV 160     100.759  87.079  70.030  1.00  0.00           C
ATOM   4889 1C21 POPEV 160     102.129  86.629  69.590  1.00  0.00           C
ATOM   4892 2C21 POPEV 160     102.219  85.189  69.040  1.00  0.00           C
ATOM   4895 3C21 POPEV 160     101.229  84.849  67.910  1.00  0.00           C
ATOM   4898 4C21 POPEV 160     101.709  83.599  67.151  1.00  0.00           C
ATOM   4901 5C21 POPEV 160     100.709  83.059  66.119  1.00  0.00           C
ATOM   4904 6C21 POPEV 160     101.259  81.779  65.479  1.00  0.00           C
ATOM   4907 7C21 POPEV 160     100.369  81.169  64.381  1.00  0.00           C
ATOM   4910 8C21 POPEV 160     100.699  79.709  64.070  1.00  0.00           C
ATOM   4914  C33 POPEV 160      91.529  89.919  76.361  1.00  0.00           C
ATOM   4917  C34 POPEV 160      91.659  88.779  75.340  1.00  0.00           C
ATOM   4920  C35 POPEV 160      93.109  88.409  74.960  1.00  0.00           C
ATOM   4923  C36 POPEV 160      93.129  87.469  73.749  1.00  0.00           C
ATOM   4926  C37 POPEV 160      94.519  87.319  73.100  1.00  0.00           C
ATOM   4929  C38 POPEV 160      94.439  86.529  71.790  1.00  0.00           C
ATOM   4932  C39 POPEV 160      95.809  86.359  71.101  1.00  0.00           C
ATOM   4935 0C31 POPEV 160      95.709  85.489  69.840  1.00  0.00           C
ATOM   4938 1C31 POPEV 160      97.069  85.239  69.180  1.00  0.00           C
ATOM   4941 2C31 POPEV 160      96.929  84.499  67.849  1.00  0.00           C
ATOM   4944 3C31 POPEV 160      96.879  85.449  66.650  1.00  0.00           C
ATOM   4947 4C31 POPEV 160      96.669  84.739  65.311  1.00  0.00           C
ATOM   4950 5C31 POPEV 160      96.649  85.749  64.160  1.00  0.00           C
ATOM   4953 6C31 POPEV 160      96.489  85.099  62.790  1.00  0.00           C
ATOM   4957  NH3 POPEW 161      64.659  31.159  78.829  1.00  0.00           N
ATOM   4961  C12 POPEW 161      65.929  31.199  78.010  1.00  0.00           C
ATOM   4964  C11 POPEW 161      66.619  29.829  78.029  1.00  0.00           C
ATOM   4967  P   POPEW 161      68.839  28.739  78.660  1.00  0.00           P
ATOM   4968  O13 POPEW 161      70.299  28.929  78.710  1.00  0.00           O
ATOM   4969  O14 POPEW 161      68.189  28.459  79.960  1.00  0.00           O
ATOM   4970  O11 POPEW 161      68.419  27.669  77.579  1.00  0.00           O
ATOM   4971  O12 POPEW 161      68.049  29.999  78.081  1.00  0.00           O
ATOM   4972  C1  POPEW 161      69.229  27.219  76.490  1.00  0.00           C
ATOM   4975  C2  POPEW 161      68.769  27.789  75.119  1.00  0.00           C
ATOM   4977  O21 POPEW 161      69.269  26.909  74.101  1.00  0.00           O
ATOM   4978  C21 POPEW 161      68.539  26.819  73.020  1.00  0.00           C
ATOM   4979  O22 POPEW 161      67.409  27.269  72.860  1.00  0.00           O
ATOM   4980  C22 POPEW 161      69.279  25.999  71.971  1.00  0.00           C
ATOM   4983  C3  POPEW 161      69.309  29.229  74.889  1.00  0.00           C
ATOM   4986  O31 POPEW 161      69.219  29.699  73.520  1.00  0.00           O
ATOM   4987  C31 POPEW 161      68.179  30.419  73.180  1.00  0.00           C
ATOM   4988  O32 POPEW 161      67.249  30.749  73.891  1.00  0.00           O
ATOM   4989  C32 POPEW 161      68.359  30.919  71.750  1.00  0.00           C
ATOM   4992  C23 POPEW 161      68.979  26.479  70.529  1.00  0.00           C
ATOM   4995  C24 POPEW 161      69.159  25.379  69.479  1.00  0.00           C
ATOM   4998  C25 POPEW 161      69.519  25.939  68.100  1.00  0.00           C
ATOM   5001  C26 POPEW 161      69.799  24.869  67.049  1.00  0.00           C
ATOM   5004  C27 POPEW 161      70.619  25.459  65.890  1.00  0.00           C
ATOM   5007  C28 POPEW 161      70.689  24.549  64.651  1.00  0.00           C
ATOM   5010  C29 POPEW 161      71.549  25.189  63.590  1.00  0.00           C
ATOM   5012 0C21 POPEW 161      71.159  25.609  62.369  1.00  0.00           C
ATOM   5014 1C21 POPEW 161      69.779  25.489  61.771  1.00  0.00           C
ATOM   5017 2C21 POPEW 161      68.999  26.829  61.800  1.00  0.00           C
ATOM   5020 3C21 POPEW 161      69.369  27.779  60.651  1.00  0.00           C
ATOM   5023 4C21 POPEW 161      68.559  29.079  60.681  1.00  0.00           C
ATOM   5026 5C21 POPEW 161      69.269  30.239  61.399  1.00  0.00           C
ATOM   5029 6C21 POPEW 161      69.879  31.249  60.420  1.00  0.00           C
ATOM   5032 7C21 POPEW 161      70.599  32.399  61.139  1.00  0.00           C
ATOM   5035 8C21 POPEW 161      70.919  33.589  60.241  1.00  0.00           C
ATOM   5039  C33 POPEW 161      69.409  32.049  71.671  1.00  0.00           C
ATOM   5042  C34 POPEW 161      68.999  33.139  70.680  1.00  0.00           C
ATOM   5045  C35 POPEW 161      69.899  34.369  70.780  1.00  0.00           C
ATOM   5048  C36 POPEW 161      69.499  35.469  69.789  1.00  0.00           C
ATOM   5051  C37 POPEW 161      70.259  36.769  70.030  1.00  0.00           C
ATOM   5054  C38 POPEW 161      69.729  37.949  69.191  1.00  0.00           C
ATOM   5057  C39 POPEW 161      70.359  39.269  69.640  1.00  0.00           C
ATOM   5060 0C31 POPEW 161      69.739  40.499  68.959  1.00  0.00           C
ATOM   5063 1C31 POPEW 161      70.569  41.759  69.250  1.00  0.00           C
ATOM   5066 2C31 POPEW 161      69.879  43.069  68.819  1.00  0.00           C
ATOM   5069 3C31 POPEW 161      69.539  43.159  67.329  1.00  0.00           C
ATOM   5072 4C31 POPEW 161      70.179  44.379  66.650  1.00  0.00           C
ATOM   5075 5C31 POPEW 161      69.779  44.529  65.181  1.00  0.00           C
ATOM   5078 6C31 POPEW 161      70.379  45.769  64.521  1.00  0.00           C
ATOM   5082  NH3 POPEX 162      76.919 130.467  79.770  1.00  0.00           N
ATOM   5086  C12 POPEX 162      77.249 129.529  78.660  1.00  0.00           C
ATOM   5089  C11 POPEX 162      78.739 129.339  78.350  1.00  0.00           C
ATOM   5092  P   POPEX 162      79.849 127.689  76.620  1.00  0.00           P
ATOM   5093  O13 POPEX 162      80.979 127.609  77.571  1.00  0.00           O
ATOM   5094  O14 POPEX 162      79.209 126.399  76.259  1.00  0.00           O
ATOM   5095  O11 POPEX 162      80.319 128.399  75.310  1.00  0.00           O
ATOM   5096  O12 POPEX 162      78.789 128.769  77.040  1.00  0.00           O
ATOM   5097  C1  POPEX 162      79.739 128.089  74.040  1.00  0.00           C
ATOM   5100  C2  POPEX 162      80.819 128.399  73.000  1.00  0.00           C
ATOM   5102  O21 POPEX 162      80.229 128.459  71.680  1.00  0.00           O
ATOM   5103  C21 POPEX 162      79.639 129.619  71.420  1.00  0.00           C
ATOM   5104  O22 POPEX 162      79.309 130.457  72.249  1.00  0.00           O
ATOM   5105  C22 POPEX 162      79.629 129.839  69.921  1.00  0.00           C
ATOM   5108  C3  POPEX 162      81.969 127.349  73.140  1.00  0.00           C
ATOM   5111  O31 POPEX 162      82.519 126.919  71.869  1.00  0.00           O
ATOM   5112  C31 POPEX 162      81.909 125.869  71.340  1.00  0.00           C
ATOM   5113  O32 POPEX 162      81.119 125.139  71.919  1.00  0.00           O
ATOM   5114  C32 POPEX 162      82.179 125.829  69.840  1.00  0.00           C
ATOM   5117  C23 POPEX 162      78.679 128.949  69.099  1.00  0.00           C
ATOM   5120  C24 POPEX 162      78.859 129.249  67.611  1.00  0.00           C
ATOM   5123  C25 POPEX 162      78.009 128.379  66.691  1.00  0.00           C
ATOM   5126  C26 POPEX 162      78.049 128.909  65.260  1.00  0.00           C
ATOM   5129  C27 POPEX 162      77.269 128.039  64.271  1.00  0.00           C
ATOM   5132  C28 POPEX 162      77.039 128.799  62.959  1.00  0.00           C
ATOM   5135  C29 POPEX 162      76.419 127.949  61.870  1.00  0.00           C
ATOM   5137 0C21 POPEX 162      77.019 127.559  60.739  1.00  0.00           C
ATOM   5139 1C21 POPEX 162      78.449 127.849  60.340  1.00  0.00           C
ATOM   5142 2C21 POPEX 162      78.709 129.279  59.840  1.00  0.00           C
ATOM   5145 3C21 POPEX 162      77.959 129.659  58.559  1.00  0.00           C
ATOM   5148 4C21 POPEX 162      78.399 131.027  58.041  1.00  0.00           C
ATOM   5151 5C21 POPEX 162      77.709 131.397  56.721  1.00  0.00           C
ATOM   5154 6C21 POPEX 162      78.069 132.817  56.259  1.00  0.00           C
ATOM   5157 7C21 POPEX 162      77.569 133.127  54.851  1.00  0.00           C
ATOM   5160 8C21 POPEX 162      77.169 134.587  54.681  1.00  0.00           C
ATOM   5164  C33 POPEX 162      80.949 125.289  69.080  1.00  0.00           C
ATOM   5167  C34 POPEX 162      80.709 126.039  67.771  1.00  0.00           C
ATOM   5170  C35 POPEX 162      81.549 125.539  66.599  1.00  0.00           C
ATOM   5173  C36 POPEX 162      81.349 126.449  65.381  1.00  0.00           C
ATOM   5176  C37 POPEX 162      81.999 125.899  64.110  1.00  0.00           C
ATOM   5179  C38 POPEX 162      81.629 126.709  62.871  1.00  0.00           C
ATOM   5182  C39 POPEX 162      82.139 126.079  61.569  1.00  0.00           C
ATOM   5185 0C31 POPEX 162      81.339 124.839  61.171  1.00  0.00           C
ATOM   5188 1C31 POPEX 162      81.999 124.039  60.051  1.00  0.00           C
ATOM   5191 2C31 POPEX 162      81.139 122.839  59.660  1.00  0.00           C
ATOM   5194 3C31 POPEX 162      81.819 121.889  58.681  1.00  0.00           C
ATOM   5197 4C31 POPEX 162      80.889 120.729  58.320  1.00  0.00           C
ATOM   5200 5C31 POPEX 162      81.479 119.769  57.281  1.00  0.00           C
ATOM   5203 6C31 POPEX 162      80.529 118.619  56.971  1.00  0.00           C
ATOM   5207  NH3 POPEY 163      18.849 106.779  33.541  1.00  0.00           N
ATOM   5211  C12 POPEY 163      17.849 107.559  32.729  1.00  0.00           C
ATOM   5214  C11 POPEY 163      18.259 109.009  32.480  1.00  0.00           C
ATOM   5217  P   POPEY 163      16.329 110.739  32.899  1.00  0.00           P
ATOM   5218  O13 POPEY 163      15.479 111.629  32.101  1.00  0.00           O
ATOM   5219  O14 POPEY 163      15.689 109.939  33.970  1.00  0.00           O
ATOM   5220  O11 POPEY 163      17.529 111.559  33.541  1.00  0.00           O
ATOM   5221  O12 POPEY 163      17.129 109.719  31.979  1.00  0.00           O
ATOM   5222  C1  POPEY 163      17.279 112.499  34.581  1.00  0.00           C
ATOM   5225  C2  POPEY 163      17.189 111.829  35.989  1.00  0.00           C
ATOM   5227  O21 POPEY 163      17.759 112.719  36.971  1.00  0.00           O
ATOM   5228  C21 POPEY 163      16.969 112.949  38.000  1.00  0.00           C
ATOM   5229  O22 POPEY 163      15.829 113.379  37.919  1.00  0.00           O
ATOM   5230  C22 POPEY 163      17.709 112.639  39.299  1.00  0.00           C
ATOM   5233  C3  POPEY 163      17.999 110.509  36.059  1.00  0.00           C
ATOM   5236  O31 POPEY 163      18.029 109.979  37.410  1.00  0.00           O
ATOM   5237  C31 POPEY 163      18.249 108.669  37.459  1.00  0.00           C
ATOM   5238  O32 POPEY 163      18.339 107.929  36.491  1.00  0.00           O
ATOM   5239  C32 POPEY 163      18.439 108.259  38.910  1.00  0.00           C
ATOM   5242  C23 POPEY 163      16.869 111.819  40.301  1.00  0.00           C
ATOM   5245  C24 POPEY 163      17.729 111.259  41.441  1.00  0.00           C
ATOM   5248  C25 POPEY 163      16.909 110.529  42.509  1.00  0.00           C
ATOM   5251  C26 POPEY 163      16.289 111.499  43.519  1.00  0.00           C
ATOM   5254  C27 POPEY 163      15.579 110.819  44.690  1.00  0.00           C
ATOM   5257  C28 POPEY 163      15.599 111.729  45.931  1.00  0.00           C
ATOM   5260  C29 POPEY 163      14.819 111.219  47.111  1.00  0.00           C
ATOM   5262 0C21 POPEY 163      13.809 111.849  47.750  1.00  0.00           C
ATOM   5264 1C21 POPEY 163      13.219 113.199  47.421  1.00  0.00           C
ATOM   5267 2C21 POPEY 163      13.039 114.109  48.650  1.00  0.00           C
ATOM   5270 3C21 POPEY 163      14.359 114.459  49.361  1.00  0.00           C
ATOM   5273 4C21 POPEY 163      14.539 113.719  50.689  1.00  0.00           C
ATOM   5276 5C21 POPEY 163      15.919 113.969  51.319  1.00  0.00           C
ATOM   5279 6C21 POPEY 163      16.039 113.359  52.719  1.00  0.00           C
ATOM   5282 7C21 POPEY 163      17.409 112.719  52.979  1.00  0.00           C
ATOM   5285 8C21 POPEY 163      17.549 112.149  54.401  1.00  0.00           C
ATOM   5289  C33 POPEY 163      19.079 106.859  38.970  1.00  0.00           C
ATOM   5292  C34 POPEY 163      19.239 106.309  40.389  1.00  0.00           C
ATOM   5295  C35 POPEY 163      20.149 105.079  40.441  1.00  0.00           C
ATOM   5298  C36 POPEY 163      20.689 104.849  41.860  1.00  0.00           C
ATOM   5301  C37 POPEY 163      21.889 103.899  41.919  1.00  0.00           C
ATOM   5304  C38 POPEY 163      22.499 103.869  43.330  1.00  0.00           C
ATOM   5307  C39 POPEY 163      23.669 102.889  43.449  1.00  0.00           C
ATOM   5310 0C31 POPEY 163      24.469 103.009  44.749  1.00  0.00           C
ATOM   5313 1C31 POPEY 163      25.519 101.899  44.840  1.00  0.00           C
ATOM   5316 2C31 POPEY 163      26.689 102.179  45.791  1.00  0.00           C
ATOM   5319 3C31 POPEY 163      26.279 102.399  47.249  1.00  0.00           C
ATOM   5322 4C31 POPEY 163      27.509 102.519  48.160  1.00  0.00           C
ATOM   5325 5C31 POPEY 163      27.169 102.309  49.641  1.00  0.00           C
ATOM   5328 6C31 POPEY 163      28.379 102.479  50.549  1.00  0.00           C
ATOM   5332  NH3 POPEZ 164      10.069   4.399  31.441  1.00  0.00           N
ATOM   5336  C12 POPEZ 164      10.149   5.489  30.410  1.00  0.00           C
ATOM   5339  C11 POPEZ 164      10.379   6.839  31.119  1.00  0.00           C
ATOM   5342  P   POPEZ 164      12.749   7.409  32.140  1.00  0.00           P
ATOM   5343  O13 POPEZ 164      13.299   7.539  30.771  1.00  0.00           O
ATOM   5344  O14 POPEZ 164      12.649   8.669  32.899  1.00  0.00           O
ATOM   5345  O11 POPEZ 164      13.679   6.389  32.910  1.00  0.00           O
ATOM   5346  O12 POPEZ 164      11.359   6.689  32.130  1.00  0.00           O
ATOM   5347  C1  POPEZ 164      13.219   5.779  34.120  1.00  0.00           C
ATOM   5350  C2  POPEZ 164      14.099   6.249  35.300  1.00  0.00           C
ATOM   5352  O21 POPEZ 164      13.819   5.499  36.491  1.00  0.00           O
ATOM   5353  C21 POPEZ 164      12.679   5.709  37.119  1.00  0.00           C
ATOM   5354  O22 POPEZ 164      11.799   6.489  36.790  1.00  0.00           O
ATOM   5355  C22 POPEZ 164      12.639   4.859  38.390  1.00  0.00           C
ATOM   5358  C3  POPEZ 164      14.089   7.799  35.500  1.00  0.00           C
ATOM   5361  O31 POPEZ 164      14.699   8.149  36.761  1.00  0.00           O
ATOM   5362  C31 POPEZ 164      14.209   9.209  37.369  1.00  0.00           C
ATOM   5363  O32 POPEZ 164      13.469  10.049  36.890  1.00  0.00           O
ATOM   5364  C32 POPEZ 164      14.729   9.149  38.811  1.00  0.00           C
ATOM   5367  C23 POPEZ 164      11.559   5.369  39.369  1.00  0.00           C
ATOM   5370  C24 POPEZ 164      11.379   4.439  40.570  1.00  0.00           C
ATOM   5373  C25 POPEZ 164      12.379   4.679  41.709  1.00  0.00           C
ATOM   5376  C26 POPEZ 164      11.759   4.349  43.081  1.00  0.00           C
ATOM   5379  C27 POPEZ 164      12.739   4.469  44.261  1.00  0.00           C
ATOM   5382  C28 POPEZ 164      13.719   3.299  44.381  1.00  0.00           C
ATOM   5385  C29 POPEZ 164      12.959   2.009  44.510  1.00  0.00           C
ATOM   5387 0C21 POPEZ 164      12.599   1.369  45.631  1.00  0.00           C
ATOM   5389 1C21 POPEZ 164      12.929   1.759  47.041  1.00  0.00           C
ATOM   5392 2C21 POPEZ 164      13.909   0.731  47.631  1.00  0.00           C
ATOM   5395 3C21 POPEZ 164      15.269   0.671  46.910  1.00  0.00           C
ATOM   5398 4C21 POPEZ 164      16.209  -0.379  47.520  1.00  0.00           C
ATOM   5401 5C21 POPEZ 164      17.329  -0.809  46.560  1.00  0.00           C
ATOM   5404 6C21 POPEZ 164      18.009  -2.099  47.010  1.00  0.00           C
ATOM   5407 7C21 POPEZ 164      19.319  -2.369  46.259  1.00  0.00           C
ATOM   5410 8C21 POPEZ 164      19.869  -3.779  46.469  1.00  0.00           C
ATOM   5414  C33 POPEZ 164      14.139   7.939  39.581  1.00  0.00           C
ATOM   5417  C34 POPEZ 164      15.059   7.309  40.619  1.00  0.00           C
ATOM   5420  C35 POPEZ 164      15.049   8.009  41.980  1.00  0.00           C
ATOM   5423  C36 POPEZ 164      16.009   7.309  42.959  1.00  0.00           C
ATOM   5426  C37 POPEZ 164      15.949   7.869  44.381  1.00  0.00           C
ATOM   5429  C38 POPEZ 164      17.049   7.289  45.289  1.00  0.00           C
ATOM   5432  C39 POPEZ 164      16.889   7.779  46.729  1.00  0.00           C
ATOM   5435 0C31 POPEZ 164      18.029   7.369  47.681  1.00  0.00           C
ATOM   5438 1C31 POPEZ 164      17.859   8.039  49.051  1.00  0.00           C
ATOM   5441 2C31 POPEZ 164      18.999   7.799  50.041  1.00  0.00           C
ATOM   5444 3C31 POPEZ 164      19.129   6.359  50.590  1.00  0.00           C
ATOM   5447 4C31 POPEZ 164      17.789   5.759  51.069  1.00  0.00           C
ATOM   5450 5C31 POPEZ 164      17.949   4.679  52.150  1.00  0.00           C
ATOM   5453 6C31 POPEZ 164      16.609   4.249  52.761  1.00  0.00           C
ATOM   5457  NH3 POPEa 165      93.809  83.769  83.309  1.00  0.00           N
ATOM   5461  C12 POPEa 165      94.519  82.639  83.990  1.00  0.00           C
ATOM   5464  C11 POPEa 165      94.939  81.579  82.971  1.00  0.00           C
ATOM   5467  P   POPEa 165      95.259  79.229  84.081  1.00  0.00           P
ATOM   5468  O13 POPEa 165      95.939  78.829  85.331  1.00  0.00           O
ATOM   5469  O14 POPEa 165      93.789  79.269  84.040  1.00  0.00           O
ATOM   5470  O11 POPEa 165      95.749  78.169  83.010  1.00  0.00           O
ATOM   5471  O12 POPEa 165      95.799  80.619  83.589  1.00  0.00           O
ATOM   5472  C1  POPEa 165      96.039  78.359  81.639  1.00  0.00           C
ATOM   5475  C2  POPEa 165      95.169  77.419  80.760  1.00  0.00           C
ATOM   5477  O21 POPEa 165      95.909  77.189  79.530  1.00  0.00           O
ATOM   5478  C21 POPEa 165      95.549  76.149  78.771  1.00  0.00           C
ATOM   5479  O22 POPEa 165      94.589  75.429  78.951  1.00  0.00           O
ATOM   5480  C22 POPEa 165      96.539  75.969  77.600  1.00  0.00           C
ATOM   5483  C3  POPEa 165      93.749  78.079  80.639  1.00  0.00           C
ATOM   5486  O31 POPEa 165      92.869  77.409  79.729  1.00  0.00           O
ATOM   5487  C31 POPEa 165      91.679  77.029  80.170  1.00  0.00           C
ATOM   5488  O32 POPEa 165      91.169  77.299  81.240  1.00  0.00           O
ATOM   5489  C32 POPEa 165      91.049  76.219  79.050  1.00  0.00           C
ATOM   5492  C23 POPEa 165      97.059  77.269  76.919  1.00  0.00           C
ATOM   5495  C24 POPEa 165      98.029  77.069  75.740  1.00  0.00           C
ATOM   5498  C25 POPEa 165      97.449  76.289  74.550  1.00  0.00           C
ATOM   5501  C26 POPEa 165      98.309  76.439  73.290  1.00  0.00           C
ATOM   5504  C27 POPEa 165      98.299  75.219  72.351  1.00  0.00           C
ATOM   5507  C28 POPEa 165      99.089  75.419  71.031  1.00  0.00           C
ATOM   5510  C29 POPEa 165     100.459  75.999  71.290  1.00  0.00           C
ATOM   5512 0C21 POPEa 165     101.659  75.439  71.061  1.00  0.00           C
ATOM   5514 1C21 POPEa 165     101.989  74.109  70.421  1.00  0.00           C
ATOM   5517 2C21 POPEa 165     103.259  74.309  69.559  1.00  0.00           C
ATOM   5520 3C21 POPEa 165     103.829  73.019  68.959  1.00  0.00           C
ATOM   5523 4C21 POPEa 165     104.989  73.299  67.990  1.00  0.00           C
ATOM   5526 5C21 POPEa 165     106.209  73.989  68.639  1.00  0.00           C
ATOM   5529 6C21 POPEa 165     107.249  74.439  67.611  1.00  0.00           C
ATOM   5532 7C21 POPEa 165     108.489  75.069  68.250  1.00  0.00           C
ATOM   5535 8C21 POPEa 165     109.369  75.819  67.240  1.00  0.00           C
ATOM   5539  C33 POPEa 165      89.549  75.969  79.260  1.00  0.00           C
ATOM   5542  C34 POPEa 165      88.859  75.449  78.000  1.00  0.00           C
ATOM   5545  C35 POPEa 165      87.629  76.289  77.660  1.00  0.00           C
ATOM   5548  C36 POPEa 165      86.789  75.699  76.521  1.00  0.00           C
ATOM   5551  C37 POPEa 165      85.559  76.549  76.210  1.00  0.00           C
ATOM   5554  C38 POPEa 165      84.379  75.719  75.660  1.00  0.00           C
ATOM   5557  C39 POPEa 165      84.719  74.929  74.390  1.00  0.00           C
ATOM   5560 0C31 POPEa 165      83.869  75.329  73.180  1.00  0.00           C
ATOM   5563 1C31 POPEa 165      84.019  74.339  72.021  1.00  0.00           C
ATOM   5566 2C31 POPEa 165      83.259  74.749  70.750  1.00  0.00           C
ATOM   5569 3C31 POPEa 165      84.029  75.779  69.910  1.00  0.00           C
ATOM   5572 4C31 POPEa 165      85.159  75.139  69.099  1.00  0.00           C
ATOM   5575 5C31 POPEa 165      86.229  76.149  68.660  1.00  0.00           C
ATOM   5578 6C31 POPEa 165      87.409  75.509  67.951  1.00  0.00           C
ATOM   5582  NH3 POPEb 166     103.789   8.119  75.079  1.00  0.00           N
ATOM   5586  C12 POPEb 166     105.199   8.479  75.470  1.00  0.00           C
ATOM   5589  C11 POPEb 166     105.259   9.819  76.241  1.00  0.00           C
ATOM   5592  P   POPEb 166     107.909   9.969  76.720  1.00  0.00           P
ATOM   5593  O13 POPEb 166     108.859  11.099  76.630  1.00  0.00           O
ATOM   5594  O14 POPEb 166     107.729   9.339  78.040  1.00  0.00           O
ATOM   5595  O11 POPEb 166     108.189   8.859  75.660  1.00  0.00           O
ATOM   5596  O12 POPEb 166     106.519  10.489  76.150  1.00  0.00           O
ATOM   5597  C1  POPEb 166     109.339   8.839  74.819  1.00  0.00           C
ATOM   5600  C2  POPEb 166     108.939   8.409  73.399  1.00  0.00           C
ATOM   5602  O21 POPEb 166     110.149   8.229  72.649  1.00  0.00           O
ATOM   5603  C21 POPEb 166     110.579   6.989  72.579  1.00  0.00           C
ATOM   5604  O22 POPEb 166     109.989   5.999  72.960  1.00  0.00           O
ATOM   5605  C22 POPEb 166     111.919   6.969  71.869  1.00  0.00           C
ATOM   5608  C3  POPEb 166     108.059   9.449  72.670  1.00  0.00           C
ATOM   5611  O31 POPEb 166     107.649   8.949  71.391  1.00  0.00           O
ATOM   5612  C31 POPEb 166     106.639   9.629  70.840  1.00  0.00           C
ATOM   5613  O32 POPEb 166     106.189  10.679  71.290  1.00  0.00           O
ATOM   5614  C32 POPEb 166     106.149   8.899  69.600  1.00  0.00           C
ATOM   5617  C23 POPEb 166     112.989   6.099  72.549  1.00  0.00           C
ATOM   5620  C24 POPEb 166     114.399   6.679  72.381  1.00  0.00           C
ATOM   5623  C25 POPEb 166     114.789   6.929  70.920  1.00  0.00           C
ATOM   5626  C26 POPEb 166     115.079   5.639  70.141  1.00  0.00           C
ATOM   5629  C27 POPEb 166     115.529   5.959  68.720  1.00  0.00           C
ATOM   5632  C28 POPEb 166     115.859   4.729  67.860  1.00  0.00           C
ATOM   5635  C29 POPEb 166     116.499   5.209  66.590  1.00  0.00           C
ATOM   5637 0C21 POPEb 166     117.809   5.199  66.340  1.00  0.00           C
ATOM   5639 1C21 POPEb 166     118.869   4.649  67.260  1.00  0.00           C
ATOM   5642 2C21 POPEb 166     120.219   4.489  66.550  1.00  0.00           C
ATOM   5645 3C21 POPEb 166     120.189   3.469  65.410  1.00  0.00           C
ATOM   5648 4C21 POPEb 166     121.549   3.329  64.710  1.00  0.00           C
ATOM   5651 5C21 POPEb 166     121.519   2.279  63.601  1.00  0.00           C
ATOM   5654 6C21 POPEb 166     122.769   2.319  62.709  1.00  0.00           C
ATOM   5657 7C21 POPEb 166     122.419   2.209  61.220  1.00  0.00           C
ATOM   5660 8C21 POPEb 166     123.649   2.239  60.319  1.00  0.00           C
ATOM   5664  C33 POPEb 166     105.989   9.739  68.309  1.00  0.00           C
ATOM   5667  C34 POPEb 166     106.249   8.839  67.100  1.00  0.00           C
ATOM   5670  C35 POPEb 166     105.639   9.319  65.780  1.00  0.00           C
ATOM   5673  C36 POPEb 166     106.129  10.709  65.370  1.00  0.00           C
ATOM   5676  C37 POPEb 166     105.839  11.009  63.889  1.00  0.00           C
ATOM   5679  C38 POPEb 166     106.629  12.239  63.410  1.00  0.00           C
ATOM   5682  C39 POPEb 166     107.049  12.159  61.940  1.00  0.00           C
ATOM   5685 0C31 POPEb 166     108.339  12.939  61.680  1.00  0.00           C
ATOM   5688 1C31 POPEb 166     108.969  12.639  60.311  1.00  0.00           C
ATOM   5691 2C31 POPEb 166     110.429  13.099  60.271  1.00  0.00           C
ATOM   5694 3C31 POPEb 166     111.199  12.579  59.050  1.00  0.00           C
ATOM   5697 4C31 POPEb 166     112.649  13.089  59.061  1.00  0.00           C
ATOM   5700 5C31 POPEb 166     113.499  12.559  57.910  1.00  0.00           C
ATOM   5703 6C31 POPEb 166     114.939  13.079  57.959  1.00  0.00           C
ATOM   5707  NH3 POPEc 167      96.619 108.669  36.389  1.00  0.00           N
ATOM   5711  C12 POPEc 167      95.329 108.949  37.111  1.00  0.00           C
ATOM   5714  C11 POPEc 167      95.539 109.389  38.569  1.00  0.00           C
ATOM   5717  P   POPEc 167      94.219 111.659  38.730  1.00  0.00           P
ATOM   5718  O13 POPEc 167      94.509 112.939  39.410  1.00  0.00           O
ATOM   5719  O14 POPEc 167      93.729 111.819  37.350  1.00  0.00           O
ATOM   5720  O11 POPEc 167      93.179 110.819  39.581  1.00  0.00           O
ATOM   5721  O12 POPEc 167      95.549 110.809  38.681  1.00  0.00           O
ATOM   5722  C1  POPEc 167      92.049 111.469  40.160  1.00  0.00           C
ATOM   5725  C2  POPEc 167      91.589 110.829  41.500  1.00  0.00           C
ATOM   5727  O21 POPEc 167      92.359 111.329  42.611  1.00  0.00           O
ATOM   5728  C21 POPEc 167      93.529 110.799  42.850  1.00  0.00           C
ATOM   5729  O22 POPEc 167      94.159 110.019  42.160  1.00  0.00           O
ATOM   5730  C22 POPEc 167      94.009 111.279  44.220  1.00  0.00           C
ATOM   5733  C3  POPEc 167      91.429 109.279  41.441  1.00  0.00           C
ATOM   5736  O31 POPEc 167      91.339 108.639  42.729  1.00  0.00           O
ATOM   5737  C31 POPEc 167      90.329 108.949  43.531  1.00  0.00           C
ATOM   5738  O32 POPEc 167      89.469 109.789  43.340  1.00  0.00           O
ATOM   5739  C32 POPEc 167      90.369 108.009  44.729  1.00  0.00           C
ATOM   5742  C23 POPEc 167      94.309 110.089  45.160  1.00  0.00           C
ATOM   5745  C24 POPEc 167      95.279 110.469  46.291  1.00  0.00           C
ATOM   5748  C25 POPEc 167      95.749 109.259  47.111  1.00  0.00           C
ATOM   5751  C26 POPEc 167      94.799 108.849  48.250  1.00  0.00           C
ATOM   5754  C27 POPEc 167      94.909 109.789  49.459  1.00  0.00           C
ATOM   5757  C28 POPEc 167      94.119 109.299  50.681  1.00  0.00           C
ATOM   5760  C29 POPEc 167      94.519 110.059  51.919  1.00  0.00           C
ATOM   5762 0C21 POPEc 167      94.329 109.679  53.201  1.00  0.00           C
ATOM   5764 1C21 POPEc 167      93.649 108.419  53.681  1.00  0.00           C
ATOM   5767 2C21 POPEc 167      94.099 108.029  55.111  1.00  0.00           C
ATOM   5770 3C21 POPEc 167      95.499 107.399  55.181  1.00  0.00           C
ATOM   5773 4C21 POPEc 167      95.949 107.149  56.621  1.00  0.00           C
ATOM   5776 5C21 POPEc 167      97.029 106.069  56.761  1.00  0.00           C
ATOM   5779 6C21 POPEc 167      96.459 104.639  56.709  1.00  0.00           C
ATOM   5782 7C21 POPEc 167      97.519 103.569  57.021  1.00  0.00           C
ATOM   5785 8C21 POPEc 167      96.939 102.149  57.099  1.00  0.00           C
ATOM   5789  C33 POPEc 167      90.289 108.749  46.080  1.00  0.00           C
ATOM   5792  C34 POPEc 167      90.179 107.719  47.211  1.00  0.00           C
ATOM   5795  C35 POPEc 167      90.329 108.319  48.611  1.00  0.00           C
ATOM   5798  C36 POPEc 167      90.109 107.249  49.681  1.00  0.00           C
ATOM   5801  C37 POPEc 167      90.489 107.709  51.090  1.00  0.00           C
ATOM   5804  C38 POPEc 167      90.599 106.549  52.090  1.00  0.00           C
ATOM   5807  C39 POPEc 167      89.469 106.499  53.119  1.00  0.00           C
ATOM   5810 0C31 POPEc 167      89.779 105.519  54.250  1.00  0.00           C
ATOM   5813 1C31 POPEc 167      88.709 105.499  55.350  1.00  0.00           C
ATOM   5816 2C31 POPEc 167      88.719 104.179  56.130  1.00  0.00           C
ATOM   5819 3C31 POPEc 167      87.719 104.169  57.291  1.00  0.00           C
ATOM   5822 4C31 POPEc 167      87.489 102.749  57.840  1.00  0.00           C
ATOM   5825 5C31 POPEc 167      86.519 102.729  59.029  1.00  0.00           C
ATOM   5828 6C31 POPEc 167      86.309 101.319  59.599  1.00  0.00           C
ATOM   5832  NH3 POPEd 168      41.909  29.219  32.439  1.00  0.00           N
ATOM   5836  C12 POPEd 168      41.679  27.799  32.000  1.00  0.00           C
ATOM   5839  C11 POPEd 168      40.299  27.579  31.361  1.00  0.00           C
ATOM   5842  P   POPEd 168      37.719  27.489  31.901  1.00  0.00           P
ATOM   5843  O13 POPEd 168      36.909  28.459  32.650  1.00  0.00           O
ATOM   5844  O14 POPEd 168      37.609  27.479  30.441  1.00  0.00           O
ATOM   5845  O11 POPEd 168      37.259  26.029  32.350  1.00  0.00           O
ATOM   5846  O12 POPEd 168      39.239  27.669  32.329  1.00  0.00           O
ATOM   5847  C1  POPEd 168      38.229  25.029  32.611  1.00  0.00           C
ATOM   5850  C2  POPEd 168      38.799  25.139  34.050  1.00  0.00           C
ATOM   5852  O21 POPEd 168      40.119  24.619  34.229  1.00  0.00           O
ATOM   5853  C21 POPEd 168      40.989  24.259  33.331  1.00  0.00           C
ATOM   5854  O22 POPEd 168      40.789  23.949  32.160  1.00  0.00           O
ATOM   5855  C22 POPEd 168      42.379  24.219  33.979  1.00  0.00           C
ATOM   5858  C3  POPEd 168      37.859  24.479  35.111  1.00  0.00           C
ATOM   5861  O31 POPEd 168      36.819  25.369  35.590  1.00  0.00           O
ATOM   5862  C31 POPEd 168      37.259  26.149  36.579  1.00  0.00           C
ATOM   5863  O32 POPEd 168      38.419  26.229  36.940  1.00  0.00           O
ATOM   5864  C32 POPEd 168      36.109  26.869  37.270  1.00  0.00           C
ATOM   5867  C23 POPEd 168      42.339  24.209  35.529  1.00  0.00           C
ATOM   5870  C24 POPEd 168      43.719  24.159  36.181  1.00  0.00           C
ATOM   5873  C25 POPEd 168      43.649  23.879  37.691  1.00  0.00           C
ATOM   5876  C26 POPEd 168      45.029  23.649  38.319  1.00  0.00           C
ATOM   5879  C27 POPEd 168      44.949  23.249  39.799  1.00  0.00           C
ATOM   5882  C28 POPEd 168      46.309  23.339  40.529  1.00  0.00           C
ATOM   5885  C29 POPEd 168      47.299  22.289  40.079  1.00  0.00           C
ATOM   5887 0C21 POPEd 168      48.159  21.619  40.879  1.00  0.00           C
ATOM   5889 1C21 POPEd 168      48.259  21.829  42.361  1.00  0.00           C
ATOM   5892 2C21 POPEd 168      49.069  20.769  43.119  1.00  0.00           C
ATOM   5895 3C21 POPEd 168      48.609  19.329  42.889  1.00  0.00           C
ATOM   5898 4C21 POPEd 168      49.249  18.359  43.890  1.00  0.00           C
ATOM   5901 5C21 POPEd 168      48.299  17.959  45.020  1.00  0.00           C
ATOM   5904 6C21 POPEd 168      48.969  17.149  46.130  1.00  0.00           C
ATOM   5907 7C21 POPEd 168      48.119  17.089  47.400  1.00  0.00           C
ATOM   5910 8C21 POPEd 168      48.789  16.359  48.560  1.00  0.00           C
ATOM   5914  C33 POPEd 168      36.519  27.269  38.709  1.00  0.00           C
ATOM   5917  C34 POPEd 168      35.509  28.199  39.401  1.00  0.00           C
ATOM   5920  C35 POPEd 168      34.339  27.489  40.100  1.00  0.00           C
ATOM   5923  C36 POPEd 168      34.739  26.849  41.441  1.00  0.00           C
ATOM   5926  C37 POPEd 168      33.839  27.289  42.600  1.00  0.00           C
ATOM   5929  C38 POPEd 168      34.529  27.359  43.969  1.00  0.00           C
ATOM   5932  C39 POPEd 168      35.659  28.409  44.021  1.00  0.00           C
ATOM   5935 0C31 POPEd 168      36.219  28.639  45.430  1.00  0.00           C
ATOM   5938 1C31 POPEd 168      36.979  29.969  45.549  1.00  0.00           C
ATOM   5941 2C31 POPEd 168      38.009  29.979  46.691  1.00  0.00           C
ATOM   5944 3C31 POPEd 168      38.649  31.359  46.881  1.00  0.00           C
ATOM   5947 4C31 POPEd 168      39.899  31.289  47.771  1.00  0.00           C
ATOM   5950 5C31 POPEd 168      40.559  32.659  47.970  1.00  0.00           C
ATOM   5953 6C31 POPEd 168      41.859  32.579  48.770  1.00  0.00           C
ATOM   5957  NH3 POPEe 169      28.159  46.849  36.881  1.00  0.00           N
ATOM   5961  C12 POPEe 169      26.759  47.289  36.561  1.00  0.00           C
ATOM   5964  C11 POPEe 169      26.729  48.719  35.999  1.00  0.00           C
ATOM   5967  P   POPEe 169      25.219  50.369  37.380  1.00  0.00           P
ATOM   5968  O13 POPEe 169      26.469  50.709  38.090  1.00  0.00           O
ATOM   5969  O14 POPEe 169      24.409  51.489  36.869  1.00  0.00           O
ATOM   5970  O11 POPEe 169      24.219  49.589  38.319  1.00  0.00           O
ATOM   5971  O12 POPEe 169      25.459  49.329  36.230  1.00  0.00           O
ATOM   5972  C1  POPEe 169      24.629  48.849  39.479  1.00  0.00           C
ATOM   5975  C2  POPEe 169      24.469  49.679  40.791  1.00  0.00           C
ATOM   5977  O21 POPEe 169      24.829  48.809  41.890  1.00  0.00           O
ATOM   5978  C21 POPEe 169      25.159  49.419  43.021  1.00  0.00           C
ATOM   5979  O22 POPEe 169      25.289  50.629  43.160  1.00  0.00           O
ATOM   5980  C22 POPEe 169      25.409  48.399  44.149  1.00  0.00           C
ATOM   5983  C3  POPEe 169      23.009  50.199  40.940  1.00  0.00           C
ATOM   5986  O31 POPEe 169      22.829  51.029  42.101  1.00  0.00           O
ATOM   5987  C31 POPEe 169      21.579  51.149  42.529  1.00  0.00           C
ATOM   5988  O32 POPEe 169      20.609  50.659  41.980  1.00  0.00           O
ATOM   5989  C32 POPEe 169      21.569  51.979  43.819  1.00  0.00           C
ATOM   5992  C23 POPEe 169      26.169  48.989  45.371  1.00  0.00           C
ATOM   5995  C24 POPEe 169      25.359  49.069  46.680  1.00  0.00           C
ATOM   5998  C25 POPEe 169      24.959  47.709  47.290  1.00  0.00           C
ATOM   6001  C26 POPEe 169      25.079  47.669  48.829  1.00  0.00           C
ATOM   6004  C27 POPEe 169      24.469  46.419  49.489  1.00  0.00           C
ATOM   6007  C28 POPEe 169      24.639  46.359  51.031  1.00  0.00           C
ATOM   6010  C29 POPEe 169      26.049  46.039  51.490  1.00  0.00           C
ATOM   6012 0C21 POPEe 169      26.419  45.259  52.529  1.00  0.00           C
ATOM   6014 1C21 POPEe 169      25.539  44.499  53.499  1.00  0.00           C
ATOM   6017 2C21 POPEe 169      25.559  45.119  54.910  1.00  0.00           C
ATOM   6020 3C21 POPEe 169      24.829  44.259  55.970  1.00  0.00           C
ATOM   6023 4C21 POPEe 169      25.649  43.079  56.521  1.00  0.00           C
ATOM   6026 5C21 POPEe 169      26.669  43.409  57.631  1.00  0.00           C
ATOM   6029 6C21 POPEe 169      26.059  44.029  58.899  1.00  0.00           C
ATOM   6032 7C21 POPEe 169      26.269  45.539  59.000  1.00  0.00           C
ATOM   6035 8C21 POPEe 169      25.599  46.189  60.220  1.00  0.00           C
ATOM   6039  C33 POPEe 169      20.279  51.809  44.669  1.00  0.00           C
ATOM   6042  C34 POPEe 169      20.499  52.149  46.150  1.00  0.00           C
ATOM   6045  C35 POPEe 169      19.309  51.789  47.059  1.00  0.00           C
ATOM   6048  C36 POPEe 169      17.999  52.519  46.720  1.00  0.00           C
ATOM   6051  C37 POPEe 169      16.929  52.349  47.810  1.00  0.00           C
ATOM   6054  C38 POPEe 169      15.499  52.529  47.290  1.00  0.00           C
ATOM   6057  C39 POPEe 169      14.409  52.199  48.320  1.00  0.00           C
ATOM   6060 0C31 POPEe 169      14.049  53.379  49.221  1.00  0.00           C
ATOM   6063 1C31 POPEe 169      13.009  52.989  50.280  1.00  0.00           C
ATOM   6066 2C31 POPEe 169      12.609  54.159  51.189  1.00  0.00           C
ATOM   6069 3C31 POPEe 169      11.509  53.759  52.181  1.00  0.00           C
ATOM   6072 4C31 POPEe 169      11.289  54.789  53.291  1.00  0.00           C
ATOM   6075 5C31 POPEe 169      10.229  54.329  54.299  1.00  0.00           C
ATOM   6078 6C31 POPEe 169      10.019  55.299  55.459  1.00  0.00           C
ATOM   6082  NH3 POPEf 170     113.219  53.919  34.110  1.00  0.00           N
ATOM   6086  C12 POPEf 170     114.599  54.489  34.239  1.00  0.00           C
ATOM   6089  C11 POPEf 170     115.419  53.559  35.139  1.00  0.00           C
ATOM   6092  P   POPEf 170     118.009  53.989  35.090  1.00  0.00           P
ATOM   6093  O13 POPEf 170     118.019  53.449  33.721  1.00  0.00           O
ATOM   6094  O14 POPEf 170     118.889  55.149  35.340  1.00  0.00           O
ATOM   6095  O11 POPEf 170     118.499  52.829  36.030  1.00  0.00           O
ATOM   6096  O12 POPEf 170     116.559  54.269  35.619  1.00  0.00           O
ATOM   6097  C1  POPEf 170     117.979  52.579  37.340  1.00  0.00           C
ATOM   6100  C2  POPEf 170     118.979  51.659  38.090  1.00  0.00           C
ATOM   6102  O21 POPEf 170     118.409  50.999  39.239  1.00  0.00           O
ATOM   6103  C21 POPEf 170     118.459  51.659  40.389  1.00  0.00           C
ATOM   6104  O22 POPEf 170     118.449  52.879  40.511  1.00  0.00           O
ATOM   6105  C22 POPEf 170     118.599  50.689  41.569  1.00  0.00           C
ATOM   6108  C3  POPEf 170     120.319  52.399  38.369  1.00  0.00           C
ATOM   6111  O31 POPEf 170     121.229  51.709  39.239  1.00  0.00           O
ATOM   6112  C31 POPEf 170     121.769  50.579  38.811  1.00  0.00           C
ATOM   6113  O32 POPEf 170     121.449  49.949  37.811  1.00  0.00           O
ATOM   6114  C32 POPEf 170     122.859  50.159  39.791  1.00  0.00           C
ATOM   6117  C23 POPEf 170     119.169  51.409  42.819  1.00  0.00           C
ATOM   6120  C24 POPEf 170     119.289  50.489  44.051  1.00  0.00           C
ATOM   6123  C25 POPEf 170     119.839  51.159  45.319  1.00  0.00           C
ATOM   6126  C26 POPEf 170     118.959  52.319  45.809  1.00  0.00           C
ATOM   6129  C27 POPEf 170     119.499  53.129  47.000  1.00  0.00           C
ATOM   6132  C28 POPEf 170     119.879  52.319  48.250  1.00  0.00           C
ATOM   6135  C29 POPEf 170     118.659  51.789  48.979  1.00  0.00           C
ATOM   6137 0C21 POPEf 170     118.429  51.939  50.301  1.00  0.00           C
ATOM   6139 1C21 POPEf 170     119.399  52.619  51.230  1.00  0.00           C
ATOM   6142 2C21 POPEf 170     118.959  52.629  52.710  1.00  0.00           C
ATOM   6145 3C21 POPEf 170     120.089  53.159  53.590  1.00  0.00           C
ATOM   6148 4C21 POPEf 170     119.769  53.079  55.090  1.00  0.00           C
ATOM   6151 5C21 POPEf 170     120.959  53.429  55.999  1.00  0.00           C
ATOM   6154 6C21 POPEf 170     122.189  52.529  55.771  1.00  0.00           C
ATOM   6157 7C21 POPEf 170     123.239  52.629  56.889  1.00  0.00           C
ATOM   6160 8C21 POPEf 170     124.339  51.569  56.761  1.00  0.00           C
ATOM   6164  C33 POPEf 170     123.289  48.679  39.710  1.00  0.00           C
ATOM   6167  C34 POPEf 170     123.619  48.129  41.101  1.00  0.00           C
ATOM   6170  C35 POPEf 170     122.359  47.699  41.860  1.00  0.00           C
ATOM   6173  C36 POPEf 170     122.489  47.709  43.379  1.00  0.00           C
ATOM   6176  C37 POPEf 170     121.259  47.079  44.051  1.00  0.00           C
ATOM   6179  C38 POPEf 170     121.029  47.499  45.511  1.00  0.00           C
ATOM   6182  C39 POPEf 170     122.109  47.049  46.500  1.00  0.00           C
ATOM   6185 0C31 POPEf 170     122.199  48.009  47.701  1.00  0.00           C
ATOM   6188 1C31 POPEf 170     123.189  47.509  48.759  1.00  0.00           C
ATOM   6191 2C31 POPEf 170     123.709  48.619  49.699  1.00  0.00           C
ATOM   6194 3C31 POPEf 170     122.659  49.279  50.599  1.00  0.00           C
ATOM   6197 4C31 POPEf 170     121.939  48.299  51.551  1.00  0.00           C
ATOM   6200 5C31 POPEf 170     121.749  48.869  52.959  1.00  0.00           C
ATOM   6203 6C31 POPEf 170     120.859  47.979  53.840  1.00  0.00           C
ATOM   6207  NH3 POPEg 171      77.029   9.129  76.280  1.00  0.00           N
ATOM   6211  C12 POPEg 171      76.429  10.499  76.259  1.00  0.00           C
ATOM   6214  C11 POPEg 171      74.949  10.429  76.610  1.00  0.00           C
ATOM   6217  P   POPEg 171      73.689  12.609  77.289  1.00  0.00           P
ATOM   6218  O13 POPEg 171      74.539  12.669  78.510  1.00  0.00           O
ATOM   6219  O14 POPEg 171      72.289  12.169  77.470  1.00  0.00           O
ATOM   6220  O11 POPEg 171      73.699  14.019  76.550  1.00  0.00           O
ATOM   6221  O12 POPEg 171      74.359  11.669  76.249  1.00  0.00           O
ATOM   6222  C1  POPEg 171      74.559  14.269  75.430  1.00  0.00           C
ATOM   6225  C2  POPEg 171      73.959  13.729  74.101  1.00  0.00           C
ATOM   6227  O21 POPEg 171      75.029  13.419  73.180  1.00  0.00           O
ATOM   6228  C21 POPEg 171      75.049  12.159  72.771  1.00  0.00           C
ATOM   6229  O22 POPEg 171      74.489  11.219  73.300  1.00  0.00           O
ATOM   6230  C22 POPEg 171      75.919  12.069  71.521  1.00  0.00           C
ATOM   6233  C3  POPEg 171      72.959  14.699  73.410  1.00  0.00           C
ATOM   6236  O31 POPEg 171      71.739  14.009  73.070  1.00  0.00           O
ATOM   6237  C31 POPEg 171      71.679  13.349  71.930  1.00  0.00           C
ATOM   6238  O32 POPEg 171      72.509  13.359  71.039  1.00  0.00           O
ATOM   6239  C32 POPEg 171      70.409  12.489  72.000  1.00  0.00           C
ATOM   6242  C23 POPEg 171      75.349  11.029  70.529  1.00  0.00           C
ATOM   6245  C24 POPEg 171      76.279  10.769  69.340  1.00  0.00           C
ATOM   6248  C25 POPEg 171      77.619  10.189  69.789  1.00  0.00           C
ATOM   6251  C26 POPEg 171      78.249   9.199  68.811  1.00  0.00           C
ATOM   6254  C27 POPEg 171      79.019   8.119  69.570  1.00  0.00           C
ATOM   6257  C28 POPEg 171      79.809   7.109  68.700  1.00  0.00           C
ATOM   6260  C29 POPEg 171      79.059   6.549  67.530  1.00  0.00           C
ATOM   6262 0C21 POPEg 171      79.039   5.279  67.090  1.00  0.00           C
ATOM   6264 1C21 POPEg 171      79.859   4.149  67.660  1.00  0.00           C
ATOM   6267 2C21 POPEg 171      81.289   4.209  67.090  1.00  0.00           C
ATOM   6270 3C21 POPEg 171      81.479   3.379  65.820  1.00  0.00           C
ATOM   6273 4C21 POPEg 171      81.819   1.919  66.139  1.00  0.00           C
ATOM   6276 5C21 POPEg 171      83.309   1.749  66.440  1.00  0.00           C
ATOM   6279 6C21 POPEg 171      83.679   0.371  66.990  1.00  0.00           C
ATOM   6282 7C21 POPEg 171      85.019  -0.129  66.440  1.00  0.00           C
ATOM   6285 8C21 POPEg 171      85.489  -1.429  67.070  1.00  0.00           C
ATOM   6289  C33 POPEg 171      69.929  11.949  70.631  1.00  0.00           C
ATOM   6292  C34 POPEg 171      70.829  10.859  70.030  1.00  0.00           C
ATOM   6295  C35 POPEg 171      70.289  10.339  68.689  1.00  0.00           C
ATOM   6298  C36 POPEg 171      70.499  11.349  67.561  1.00  0.00           C
ATOM   6301  C37 POPEg 171      69.769  11.019  66.249  1.00  0.00           C
ATOM   6304  C38 POPEg 171      69.879  12.189  65.260  1.00  0.00           C
ATOM   6307  C39 POPEg 171      68.809  12.159  64.150  1.00  0.00           C
ATOM   6310 0C31 POPEg 171      69.059  11.109  63.060  1.00  0.00           C
ATOM   6313 1C31 POPEg 171      67.839  10.969  62.140  1.00  0.00           C
ATOM   6316 2C31 POPEg 171      68.049   9.939  61.020  1.00  0.00           C
ATOM   6319 3C31 POPEg 171      66.759   9.499  60.331  1.00  0.00           C
ATOM   6322 4C31 POPEg 171      65.819   8.699  61.241  1.00  0.00           C
ATOM   6325 5C31 POPEg 171      64.629   8.089  60.490  1.00  0.00           C
ATOM   6328 6C31 POPEg 171      63.629   7.379  61.420  1.00  0.00           C
ATOM   6332  NH3 POPEh 172      44.159  21.529  77.889  1.00  0.00           N
ATOM   6336  C12 POPEh 172      44.329  22.999  77.689  1.00  0.00           C
ATOM   6339  C11 POPEh 172      45.689  23.449  78.230  1.00  0.00           C
ATOM   6342  P   POPEh 172      45.109  24.939  80.310  1.00  0.00           P
ATOM   6343  O13 POPEh 172      43.629  24.809  80.370  1.00  0.00           O
ATOM   6344  O14 POPEh 172      45.869  23.999  81.160  1.00  0.00           O
ATOM   6345  O11 POPEh 172      45.489  26.459  80.529  1.00  0.00           O
ATOM   6346  O12 POPEh 172      45.549  24.729  78.811  1.00  0.00           O
ATOM   6347  C1  POPEh 172      44.739  27.439  79.781  1.00  0.00           C
ATOM   6350  C2  POPEh 172      45.619  28.229  78.759  1.00  0.00           C
ATOM   6352  O21 POPEh 172      44.839  29.169  78.010  1.00  0.00           O
ATOM   6353  C21 POPEh 172      43.849  28.769  77.229  1.00  0.00           C
ATOM   6354  O22 POPEh 172      43.439  27.639  77.100  1.00  0.00           O
ATOM   6355  C22 POPEh 172      43.279  29.999  76.521  1.00  0.00           C
ATOM   6358  C3  POPEh 172      46.509  27.359  77.820  1.00  0.00           C
ATOM   6361  O31 POPEh 172      47.249  28.219  76.919  1.00  0.00           O
ATOM   6362  C31 POPEh 172      48.499  27.859  76.650  1.00  0.00           C
ATOM   6363  O32 POPEh 172      49.069  26.859  77.090  1.00  0.00           O
ATOM   6364  C32 POPEh 172      49.149  28.899  75.759  1.00  0.00           C
ATOM   6367  C23 POPEh 172      42.869  29.699  75.071  1.00  0.00           C
ATOM   6370  C24 POPEh 172      42.729  30.969  74.229  1.00  0.00           C
ATOM   6373  C25 POPEh 172      42.179  30.729  72.810  1.00  0.00           C
ATOM   6376  C26 POPEh 172      43.169  30.079  71.831  1.00  0.00           C
ATOM   6379  C27 POPEh 172      42.499  29.679  70.500  1.00  0.00           C
ATOM   6382  C28 POPEh 172      43.349  28.739  69.630  1.00  0.00           C
ATOM   6385  C29 POPEh 172      44.409  29.569  68.951  1.00  0.00           C
ATOM   6387 0C21 POPEh 172      44.429  29.949  67.660  1.00  0.00           C
ATOM   6389 1C21 POPEh 172      43.369  29.619  66.631  1.00  0.00           C
ATOM   6392 2C21 POPEh 172      43.319  30.619  65.451  1.00  0.00           C
ATOM   6395 3C21 POPEh 172      44.609  30.679  64.611  1.00  0.00           C
ATOM   6398 4C21 POPEh 172      44.499  31.699  63.460  1.00  0.00           C
ATOM   6401 5C21 POPEh 172      45.799  31.859  62.660  1.00  0.00           C
ATOM   6404 6C21 POPEh 172      45.909  30.879  61.491  1.00  0.00           C
ATOM   6407 7C21 POPEh 172      47.179  31.109  60.651  1.00  0.00           C
ATOM   6410 8C21 POPEh 172      47.269  30.209  59.419  1.00  0.00           C
ATOM   6414  C33 POPEh 172      49.299  28.429  74.299  1.00  0.00           C
ATOM   6417  C34 POPEh 172      49.839  29.559  73.430  1.00  0.00           C
ATOM   6420  C35 POPEh 172      49.909  29.199  71.939  1.00  0.00           C
ATOM   6423  C36 POPEh 172      48.559  29.039  71.229  1.00  0.00           C
ATOM   6426  C37 POPEh 172      48.659  27.989  70.119  1.00  0.00           C
ATOM   6429  C38 POPEh 172      47.639  28.129  68.991  1.00  0.00           C
ATOM   6432  C39 POPEh 172      47.789  26.979  67.979  1.00  0.00           C
ATOM   6435 0C31 POPEh 172      46.989  27.129  66.680  1.00  0.00           C
ATOM   6438 1C31 POPEh 172      47.619  28.149  65.710  1.00  0.00           C
ATOM   6441 2C31 POPEh 172      47.209  27.919  64.250  1.00  0.00           C
ATOM   6444 3C31 POPEh 172      47.839  26.669  63.590  1.00  0.00           C
ATOM   6447 4C31 POPEh 172      49.369  26.659  63.580  1.00  0.00           C
ATOM   6450 5C31 POPEh 172      49.929  25.639  62.579  1.00  0.00           C
ATOM   6453 6C31 POPEh 172      51.449  25.479  62.660  1.00  0.00           C
ATOM   6457  NH3 POPEi 173     116.039  92.299  35.370  1.00  0.00           N
ATOM   6461  C12 POPEi 173     116.699  91.549  34.250  1.00  0.00           C
ATOM   6464  C11 POPEi 173     117.929  90.769  34.749  1.00  0.00           C
ATOM   6467  P   POPEi 173     119.719  92.639  35.101  1.00  0.00           P
ATOM   6468  O13 POPEi 173     120.869  92.069  34.381  1.00  0.00           O
ATOM   6469  O14 POPEi 173     118.909  93.619  34.331  1.00  0.00           O
ATOM   6470  O11 POPEi 173     120.249  93.339  36.410  1.00  0.00           O
ATOM   6471  O12 POPEi 173     118.729  91.539  35.651  1.00  0.00           O
ATOM   6472  C1  POPEi 173     120.829  94.639  36.200  1.00  0.00           C
ATOM   6475  C2  POPEi 173     121.259  95.319  37.520  1.00  0.00           C
ATOM   6477  O21 POPEi 173     120.329  95.259  38.611  1.00  0.00           O
ATOM   6478  C21 POPEi 173     119.029  95.289  38.460  1.00  0.00           C
ATOM   6479  O22 POPEi 173     118.369  95.419  37.440  1.00  0.00           O
ATOM   6480  C22 POPEi 173     118.429  95.119  39.861  1.00  0.00           C
ATOM   6483  C3  POPEi 173     121.679  96.789  37.250  1.00  0.00           C
ATOM   6486  O31 POPEi 173     122.289  97.379  38.401  1.00  0.00           O
ATOM   6487  C31 POPEi 173     121.469  98.019  39.220  1.00  0.00           C
ATOM   6488  O32 POPEi 173     120.279  98.209  39.050  1.00  0.00           O
ATOM   6489  C32 POPEi 173     122.239  98.459  40.459  1.00  0.00           C
ATOM   6492  C23 POPEi 173     117.159  95.949  40.111  1.00  0.00           C
ATOM   6495  C24 POPEi 173     117.449  97.379  40.581  1.00  0.00           C
ATOM   6498  C25 POPEi 173     117.969  97.509  42.030  1.00  0.00           C
ATOM   6501  C26 POPEi 173     116.849  97.329  43.061  1.00  0.00           C
ATOM   6504  C27 POPEi 173     117.369  97.319  44.500  1.00  0.00           C
ATOM   6507  C28 POPEi 173     116.239  97.059  45.511  1.00  0.00           C
ATOM   6510  C29 POPEi 173     115.359  98.279  45.721  1.00  0.00           C
ATOM   6512 0C21 POPEi 173     114.539  98.509  46.761  1.00  0.00           C
ATOM   6514 1C21 POPEi 173     114.219  97.599  47.910  1.00  0.00           C
ATOM   6517 2C21 POPEi 173     114.769  98.179  49.221  1.00  0.00           C
ATOM   6520 3C21 POPEi 173     114.299  97.409  50.459  1.00  0.00           C
ATOM   6523 4C21 POPEi 173     115.089  97.829  51.691  1.00  0.00           C
ATOM   6526 5C21 POPEi 173     114.789  96.989  52.941  1.00  0.00           C
ATOM   6529 6C21 POPEi 173     115.549  97.519  54.151  1.00  0.00           C
ATOM   6532 7C21 POPEi 173     115.519  96.589  55.359  1.00  0.00           C
ATOM   6535 8C21 POPEi 173     114.109  96.269  55.870  1.00  0.00           C
ATOM   6539  C33 POPEi 173     121.999  97.499  41.649  1.00  0.00           C
ATOM   6542  C34 POPEi 173     122.739  97.959  42.910  1.00  0.00           C
ATOM   6545  C35 POPEi 173     122.589  97.009  44.109  1.00  0.00           C
ATOM   6548  C36 POPEi 173     123.319  97.459  45.399  1.00  0.00           C
ATOM   6551  C37 POPEi 173     122.819  98.799  45.961  1.00  0.00           C
ATOM   6554  C38 POPEi 173     123.329  99.089  47.380  1.00  0.00           C
ATOM   6557  C39 POPEi 173     122.619 100.309  48.000  1.00  0.00           C
ATOM   6560 0C31 POPEi 173     122.659 100.359  49.529  1.00  0.00           C
ATOM   6563 1C31 POPEi 173     121.609 101.339  50.100  1.00  0.00           C
ATOM   6566 2C31 POPEi 173     121.529 101.359  51.639  1.00  0.00           C
ATOM   6569 3C31 POPEi 173     121.019 100.059  52.281  1.00  0.00           C
ATOM   6572 4C31 POPEi 173     121.259 100.039  53.800  1.00  0.00           C
ATOM   6575 5C31 POPEi 173     120.859  98.709  54.459  1.00  0.00           C
ATOM   6578 6C31 POPEi 173     121.109  98.689  55.970  1.00  0.00           C
ATOM   6582  NH3 POPEj 174      88.249 124.279  33.049  1.00  0.00           N
ATOM   6586  C12 POPEj 174      87.219 124.889  32.160  1.00  0.00           C
ATOM   6589  C11 POPEj 174      87.229 124.199  30.789  1.00  0.00           C
ATOM   6592  P   POPEj 174      86.429 126.209  29.300  1.00  0.00           P
ATOM   6593  O13 POPEj 174      85.469 126.399  28.190  1.00  0.00           O
ATOM   6594  O14 POPEj 174      87.859 126.439  28.990  1.00  0.00           O
ATOM   6595  O11 POPEj 174      86.029 127.069  30.561  1.00  0.00           O
ATOM   6596  O12 POPEj 174      86.249 124.749  29.900  1.00  0.00           O
ATOM   6597  C1  POPEj 174      84.669 127.379  30.879  1.00  0.00           C
ATOM   6600  C2  POPEj 174      84.319 127.099  32.361  1.00  0.00           C
ATOM   6602  O21 POPEj 174      82.909 127.299  32.471  1.00  0.00           O
ATOM   6603  C21 POPEj 174      82.299 126.959  33.590  1.00  0.00           C
ATOM   6604  O22 POPEj 174      81.469 127.659  34.149  1.00  0.00           O
ATOM   6605  C22 POPEj 174      82.699 125.559  34.061  1.00  0.00           C
ATOM   6608  C3  POPEj 174      85.079 128.019  33.369  1.00  0.00           C
ATOM   6611  O31 POPEj 174      85.089 127.529  34.739  1.00  0.00           O
ATOM   6612  C31 POPEj 174      85.249 128.499  35.669  1.00  0.00           C
ATOM   6613  O32 POPEj 174      85.239 129.689  35.431  1.00  0.00           O
ATOM   6614  C32 POPEj 174      85.399 127.919  37.070  1.00  0.00           C
ATOM   6617  C23 POPEj 174      81.799 125.009  35.191  1.00  0.00           C
ATOM   6620  C24 POPEj 174      82.279 123.619  35.640  1.00  0.00           C
ATOM   6623  C25 POPEj 174      81.569 123.089  36.881  1.00  0.00           C
ATOM   6626  C26 POPEj 174      81.859 123.859  38.180  1.00  0.00           C
ATOM   6629  C27 POPEj 174      81.299 123.129  39.410  1.00  0.00           C
ATOM   6632  C28 POPEj 174      81.819 123.679  40.750  1.00  0.00           C
ATOM   6635  C29 POPEj 174      81.209 125.019  41.069  1.00  0.00           C
ATOM   6637 0C21 POPEj 174      81.469 125.769  42.160  1.00  0.00           C
ATOM   6639 1C21 POPEj 174      82.439 125.439  43.260  1.00  0.00           C
ATOM   6642 2C21 POPEj 174      81.729 124.709  44.419  1.00  0.00           C
ATOM   6645 3C21 POPEj 174      82.549 124.719  45.710  1.00  0.00           C
ATOM   6648 4C21 POPEj 174      82.039 123.729  46.761  1.00  0.00           C
ATOM   6651 5C21 POPEj 174      80.669 124.099  47.351  1.00  0.00           C
ATOM   6654 6C21 POPEj 174      80.219 123.069  48.391  1.00  0.00           C
ATOM   6657 7C21 POPEj 174      78.849 123.379  49.000  1.00  0.00           C
ATOM   6660 8C21 POPEj 174      78.369 122.279  49.950  1.00  0.00           C
ATOM   6664  C33 POPEj 174      85.599 129.019  38.131  1.00  0.00           C
ATOM   6667  C34 POPEj 174      85.569 128.489  39.581  1.00  0.00           C
ATOM   6670  C35 POPEj 174      85.669 129.599  40.631  1.00  0.00           C
ATOM   6673  C36 POPEj 174      87.069 130.207  40.771  1.00  0.00           C
ATOM   6676  C37 POPEj 174      87.099 131.547  41.511  1.00  0.00           C
ATOM   6679  C38 POPEj 174      88.529 132.097  41.709  1.00  0.00           C
ATOM   6682  C39 POPEj 174      88.869 132.317  43.189  1.00  0.00           C
ATOM   6685 0C31 POPEj 174      90.169 133.097  43.440  1.00  0.00           C
ATOM   6688 1C31 POPEj 174      90.459 133.237  44.939  1.00  0.00           C
ATOM   6691 2C31 POPEj 174      91.789 133.917  45.271  1.00  0.00           C
ATOM   6694 3C31 POPEj 174      92.989 132.967  45.181  1.00  0.00           C
ATOM   6697 4C31 POPEj 174      94.299 133.557  45.730  1.00  0.00           C
ATOM   6700 5C31 POPEj 174      95.459 132.567  45.631  1.00  0.00           C
ATOM   6703 6C31 POPEj 174      96.689 132.947  46.469  1.00  0.00           C
ATOM   6707  NH3 POPEk 175      60.009  12.389  75.650  1.00  0.00           N
ATOM   6711  C12 POPEk 175      58.879  11.609  76.249  1.00  0.00           C
ATOM   6714  C11 POPEk 175      57.799  11.299  75.220  1.00  0.00           C
ATOM   6717  P   POPEk 175      55.529  10.089  75.249  1.00  0.00           P
ATOM   6718  O13 POPEk 175      54.889   8.809  75.640  1.00  0.00           O
ATOM   6719  O14 POPEk 175      54.799  11.279  75.721  1.00  0.00           O
ATOM   6720  O11 POPEk 175      55.649  10.079  73.679  1.00  0.00           O
ATOM   6721  O12 POPEk 175      57.019  10.209  75.740  1.00  0.00           O
ATOM   6722  C1  POPEk 175      54.929  11.009  72.880  1.00  0.00           C
ATOM   6725  C2  POPEk 175      54.119  10.259  71.790  1.00  0.00           C
ATOM   6727  O21 POPEk 175      54.839   9.459  70.840  1.00  0.00           O
ATOM   6728  C21 POPEk 175      56.069   9.739  70.430  1.00  0.00           C
ATOM   6729  O22 POPEk 175      56.799  10.639  70.790  1.00  0.00           O
ATOM   6730  C22 POPEk 175      56.419   8.709  69.360  1.00  0.00           C
ATOM   6733  C3  POPEk 175      53.139  11.229  71.090  1.00  0.00           C
ATOM   6736  O31 POPEk 175      52.299  10.559  70.131  1.00  0.00           O
ATOM   6737  C31 POPEk 175      51.019  10.469  70.389  1.00  0.00           C
ATOM   6738  O32 POPEk 175      50.439  10.849  71.399  1.00  0.00           O
ATOM   6739  C32 POPEk 175      50.299   9.839  69.191  1.00  0.00           C
ATOM   6742  C23 POPEk 175      57.679   9.059  68.531  1.00  0.00           C
ATOM   6745  C24 POPEk 175      57.679   8.319  67.189  1.00  0.00           C
ATOM   6748  C25 POPEk 175      58.669   8.909  66.189  1.00  0.00           C
ATOM   6751  C26 POPEk 175      58.389   8.449  64.760  1.00  0.00           C
ATOM   6754  C27 POPEk 175      59.309   9.119  63.731  1.00  0.00           C
ATOM   6757  C28 POPEk 175      59.159   8.519  62.319  1.00  0.00           C
ATOM   6760  C29 POPEk 175      57.779   8.689  61.721  1.00  0.00           C
ATOM   6762 0C21 POPEk 175      57.489   9.209  60.511  1.00  0.00           C
ATOM   6764 1C21 POPEk 175      58.499   9.719  59.521  1.00  0.00           C
ATOM   6767 2C21 POPEk 175      59.379   8.619  58.910  1.00  0.00           C
ATOM   6770 3C21 POPEk 175      58.769   7.939  57.670  1.00  0.00           C
ATOM   6773 4C21 POPEk 175      59.669   6.829  57.080  1.00  0.00           C
ATOM   6776 5C21 POPEk 175      61.069   7.319  56.670  1.00  0.00           C
ATOM   6779 6C21 POPEk 175      62.089   6.199  56.441  1.00  0.00           C
ATOM   6782 7C21 POPEk 175      63.529   6.699  56.660  1.00  0.00           C
ATOM   6785 8C21 POPEk 175      64.569   5.579  56.761  1.00  0.00           C
ATOM   6789  C33 POPEk 175      49.369  10.839  68.471  1.00  0.00           C
ATOM   6792  C34 POPEk 175      48.399  10.149  67.499  1.00  0.00           C
ATOM   6795  C35 POPEk 175      49.079   9.609  66.230  1.00  0.00           C
ATOM   6798  C36 POPEk 175      49.059  10.609  65.061  1.00  0.00           C
ATOM   6801  C37 POPEk 175      49.979  10.149  63.910  1.00  0.00           C
ATOM   6804  C38 POPEk 175      49.769  10.899  62.590  1.00  0.00           C
ATOM   6807  C39 POPEk 175      48.529  10.459  61.779  1.00  0.00           C
ATOM   6810 0C31 POPEk 175      48.479   8.949  61.479  1.00  0.00           C
ATOM   6813 1C31 POPEk 175      47.419   8.569  60.441  1.00  0.00           C
ATOM   6816 2C31 POPEk 175      47.819   8.829  58.979  1.00  0.00           C
ATOM   6819 3C31 POPEk 175      48.929   7.909  58.431  1.00  0.00           C
ATOM   6822 4C31 POPEk 175      48.529   6.429  58.340  1.00  0.00           C
ATOM   6825 5C31 POPEk 175      49.539   5.599  57.540  1.00  0.00           C
ATOM   6828 6C31 POPEk 175      49.169   4.119  57.439  1.00  0.00           C
ATOM   6832  NH3 POPEl 176      87.969  59.919  37.459  1.00  0.00           N
ATOM   6836  C12 POPEl 176      86.719  59.729  36.669  1.00  0.00           C
ATOM   6839  C11 POPEl 176      85.939  61.049  36.761  1.00  0.00           C
ATOM   6842  P   POPEl 176      83.489  60.099  36.719  1.00  0.00           P
ATOM   6843  O13 POPEl 176      82.339  61.009  36.881  1.00  0.00           O
ATOM   6844  O14 POPEl 176      83.319  58.879  35.901  1.00  0.00           O
ATOM   6845  O11 POPEl 176      84.079  59.689  38.140  1.00  0.00           O
ATOM   6846  O12 POPEl 176      84.659  60.969  36.139  1.00  0.00           O
ATOM   6847  C1  POPEl 176      83.359  58.729  38.910  1.00  0.00           C
ATOM   6850  C2  POPEl 176      84.169  58.289  40.160  1.00  0.00           C
ATOM   6852  O21 POPEl 176      83.239  57.549  40.961  1.00  0.00           O
ATOM   6853  C21 POPEl 176      83.499  57.459  42.249  1.00  0.00           C
ATOM   6854  O22 POPEl 176      84.469  56.929  42.761  1.00  0.00           O
ATOM   6855  C22 POPEl 176      82.319  58.129  42.970  1.00  0.00           C
ATOM   6858  C3  POPEl 176      84.749  59.569  40.861  1.00  0.00           C
ATOM   6861  O31 POPEl 176      85.559  59.329  42.030  1.00  0.00           O
ATOM   6862  C31 POPEl 176      86.809  58.989  41.729  1.00  0.00           C
ATOM   6863  O32 POPEl 176      87.249  58.859  40.599  1.00  0.00           O
ATOM   6864  C32 POPEl 176      87.649  59.029  42.990  1.00  0.00           C
ATOM   6867  C23 POPEl 176      82.319  58.029  44.510  1.00  0.00           C
ATOM   6870  C24 POPEl 176      82.309  59.419  45.170  1.00  0.00           C
ATOM   6873  C25 POPEl 176      83.679  60.129  45.170  1.00  0.00           C
ATOM   6876  C26 POPEl 176      84.699  59.559  46.171  1.00  0.00           C
ATOM   6879  C27 POPEl 176      84.379  59.899  47.631  1.00  0.00           C
ATOM   6882  C28 POPEl 176      85.589  60.349  48.461  1.00  0.00           C
ATOM   6885  C29 POPEl 176      85.149  60.709  49.861  1.00  0.00           C
ATOM   6887 0C21 POPEl 176      85.879  61.309  50.820  1.00  0.00           C
ATOM   6889 1C21 POPEl 176      87.319  61.759  50.721  1.00  0.00           C
ATOM   6892 2C21 POPEl 176      87.529  63.229  51.130  1.00  0.00           C
ATOM   6895 3C21 POPEl 176      89.019  63.569  51.279  1.00  0.00           C
ATOM   6898 4C21 POPEl 176      89.309  64.999  51.779  1.00  0.00           C
ATOM   6901 5C21 POPEl 176      89.089  65.169  53.291  1.00  0.00           C
ATOM   6904 6C21 POPEl 176      89.429  66.599  53.759  1.00  0.00           C
ATOM   6907 7C21 POPEl 176      88.969  66.859  55.201  1.00  0.00           C
ATOM   6910 8C21 POPEl 176      89.209  68.299  55.669  1.00  0.00           C
ATOM   6914  C33 POPEl 176      87.899  60.509  43.320  1.00  0.00           C
ATOM   6917  C34 POPEl 176      89.009  60.739  44.340  1.00  0.00           C
ATOM   6920  C35 POPEl 176      88.639  60.289  45.750  1.00  0.00           C
ATOM   6923  C36 POPEl 176      89.759  60.619  46.750  1.00  0.00           C
ATOM   6926  C37 POPEl 176      89.859  59.579  47.859  1.00  0.00           C
ATOM   6929  C38 POPEl 176      91.119  59.739  48.721  1.00  0.00           C
ATOM   6932  C39 POPEl 176      91.049  60.929  49.681  1.00  0.00           C
ATOM   6935 0C31 POPEl 176      92.349  61.089  50.471  1.00  0.00           C
ATOM   6938 1C31 POPEl 176      92.229  62.089  51.630  1.00  0.00           C
ATOM   6941 2C31 POPEl 176      93.479  62.119  52.509  1.00  0.00           C
ATOM   6944 3C31 POPEl 176      93.369  63.109  53.681  1.00  0.00           C
ATOM   6947 4C31 POPEl 176      92.269  62.749  54.690  1.00  0.00           C
ATOM   6950 5C31 POPEl 176      92.109  63.799  55.800  1.00  0.00           C
ATOM   6953 6C31 POPEl 176      90.889  63.529  56.680  1.00  0.00           C
ATOM   6957  NH3 POPEm 177      57.769   1.459  76.061  1.00  0.00           N
ATOM   6961  C12 POPEm 177      59.049   2.189  75.790  1.00  0.00           C
ATOM   6964  C11 POPEm 177      59.909   2.309  77.030  1.00  0.00           C
ATOM   6967  P   POPEm 177      62.419   2.619  76.461  1.00  0.00           P
ATOM   6968  O13 POPEm 177      62.429   3.809  77.319  1.00  0.00           O
ATOM   6969  O14 POPEm 177      63.609   1.749  76.391  1.00  0.00           O
ATOM   6970  O11 POPEm 177      62.099   3.179  75.021  1.00  0.00           O
ATOM   6971  O12 POPEm 177      61.169   1.709  76.770  1.00  0.00           O
ATOM   6972  C1  POPEm 177      62.459   2.399  73.891  1.00  0.00           C
ATOM   6975  C2  POPEm 177      62.219   3.229  72.619  1.00  0.00           C
ATOM   6977  O21 POPEm 177      61.869   2.389  71.521  1.00  0.00           O
ATOM   6978  C21 POPEm 177      62.769   1.539  71.109  1.00  0.00           C
ATOM   6979  O22 POPEm 177      63.879   1.329  71.570  1.00  0.00           O
ATOM   6980  C22 POPEm 177      62.229   0.871  69.851  1.00  0.00           C
ATOM   6983  C3  POPEm 177      63.369   4.229  72.281  1.00  0.00           C
ATOM   6986  O31 POPEm 177      63.109   4.829  70.999  1.00  0.00           O
ATOM   6987  C31 POPEm 177      64.149   5.099  70.240  1.00  0.00           C
ATOM   6988  O32 POPEm 177      65.319   5.129  70.570  1.00  0.00           O
ATOM   6989  C32 POPEm 177      63.619   5.299  68.819  1.00  0.00           C
ATOM   6992  C23 POPEm 177      63.069  -0.339  69.419  1.00  0.00           C
ATOM   6995  C24 POPEm 177      62.889  -0.719  67.951  1.00  0.00           C
ATOM   6998  C25 POPEm 177      63.379   0.361  66.971  1.00  0.00           C
ATOM   7001  C26 POPEm 177      63.439  -0.129  65.521  1.00  0.00           C
ATOM   7004  C27 POPEm 177      63.919   0.939  64.530  1.00  0.00           C
ATOM   7007  C28 POPEm 177      64.169   0.381  63.111  1.00  0.00           C
ATOM   7010  C29 POPEm 177      62.909   0.181  62.299  1.00  0.00           C
ATOM   7012 0C21 POPEm 177      62.869   0.111  60.950  1.00  0.00           C
ATOM   7014 1C21 POPEm 177      64.059   0.121  60.030  1.00  0.00           C
ATOM   7017 2C21 POPEm 177      63.869  -0.719  58.759  1.00  0.00           C
ATOM   7020 3C21 POPEm 177      63.969  -2.239  59.011  1.00  0.00           C
ATOM   7023 4C21 POPEm 177      63.539  -3.109  57.819  1.00  0.00           C
ATOM   7026 5C21 POPEm 177      64.429  -3.019  56.569  1.00  0.00           C
ATOM   7029 6C21 POPEm 177      64.309  -4.279  55.701  1.00  0.00           C
ATOM   7032 7C21 POPEm 177      65.139  -4.229  54.401  1.00  0.00           C
ATOM   7035 8C21 POPEm 177      65.219  -5.589  53.700  1.00  0.00           C
ATOM   7039  C33 POPEm 177      64.729   5.379  67.749  1.00  0.00           C
ATOM   7042  C34 POPEm 177      64.299   4.839  66.381  1.00  0.00           C
ATOM   7045  C35 POPEm 177      63.029   5.479  65.820  1.00  0.00           C
ATOM   7048  C36 POPEm 177      62.659   4.939  64.430  1.00  0.00           C
ATOM   7051  C37 POPEm 177      61.389   5.569  63.850  1.00  0.00           C
ATOM   7054  C38 POPEm 177      60.809   4.769  62.670  1.00  0.00           C
ATOM   7057  C39 POPEm 177      59.889   3.629  63.130  1.00  0.00           C
ATOM   7060 0C31 POPEm 177      59.349   2.779  61.971  1.00  0.00           C
ATOM   7063 1C31 POPEm 177      58.249   1.799  62.439  1.00  0.00           C
ATOM   7066 2C31 POPEm 177      57.929   0.671  61.451  1.00  0.00           C
ATOM   7069 3C31 POPEm 177      58.989  -0.449  61.479  1.00  0.00           C
ATOM   7072 4C31 POPEm 177      58.749  -1.559  60.441  1.00  0.00           C
ATOM   7075 5C31 POPEm 177      59.929  -2.539  60.381  1.00  0.00           C
ATOM   7078 6C31 POPEm 177      59.739  -3.659  59.361  1.00  0.00           C
ATOM   7082  NH3 POPEn 178      15.459  99.639  35.711  1.00  0.00           N
ATOM   7086  C12 POPEn 178      15.859 100.289  34.419  1.00  0.00           C
ATOM   7089  C11 POPEn 178      16.089 101.779  34.669  1.00  0.00           C
ATOM   7092  P   POPEn 178      15.899 104.079  33.471  1.00  0.00           P
ATOM   7093  O13 POPEn 178      17.259 104.649  33.271  1.00  0.00           O
ATOM   7094  O14 POPEn 178      14.829 104.549  32.569  1.00  0.00           O
ATOM   7095  O11 POPEn 178      15.449 104.389  34.950  1.00  0.00           O
ATOM   7096  O12 POPEn 178      15.959 102.489  33.439  1.00  0.00           O
ATOM   7097  C1  POPEn 178      16.079 105.399  35.740  1.00  0.00           C
ATOM   7100  C2  POPEn 178      15.719 105.259  37.250  1.00  0.00           C
ATOM   7102  O21 POPEn 178      15.879 103.909  37.729  1.00  0.00           O
ATOM   7103  C21 POPEn 178      17.119 103.469  37.790  1.00  0.00           C
ATOM   7104  O22 POPEn 178      18.119 104.089  37.490  1.00  0.00           O
ATOM   7105  C22 POPEn 178      17.109 102.039  38.319  1.00  0.00           C
ATOM   7108  C3  POPEn 178      14.269 105.709  37.580  1.00  0.00           C
ATOM   7111  O31 POPEn 178      14.059 105.989  38.979  1.00  0.00           O
ATOM   7112  C31 POPEn 178      14.569 107.149  39.410  1.00  0.00           C
ATOM   7113  O32 POPEn 178      15.219 107.919  38.721  1.00  0.00           O
ATOM   7114  C32 POPEn 178      14.169 107.379  40.870  1.00  0.00           C
ATOM   7117  C23 POPEn 178      18.079 101.869  39.511  1.00  0.00           C
ATOM   7120  C24 POPEn 178      17.959 100.479  40.131  1.00  0.00           C
ATOM   7123  C25 POPEn 178      19.039 100.149  41.171  1.00  0.00           C
ATOM   7126  C26 POPEn 178      18.959 101.019  42.431  1.00  0.00           C
ATOM   7129  C27 POPEn 178      19.879 100.529  43.560  1.00  0.00           C
ATOM   7132  C28 POPEn 178      19.609 101.259  44.889  1.00  0.00           C
ATOM   7135  C29 POPEn 178      20.499 100.779  46.010  1.00  0.00           C
ATOM   7137 0C21 POPEn 178      20.769 101.479  47.120  1.00  0.00           C
ATOM   7139 1C21 POPEn 178      20.199 102.839  47.431  1.00  0.00           C
ATOM   7142 2C21 POPEn 178      20.899 103.609  48.569  1.00  0.00           C
ATOM   7145 3C21 POPEn 178      22.259 104.199  48.189  1.00  0.00           C
ATOM   7148 4C21 POPEn 178      22.489 105.619  48.750  1.00  0.00           C
ATOM   7151 5C21 POPEn 178      22.759 105.699  50.261  1.00  0.00           C
ATOM   7154 6C21 POPEn 178      24.149 105.179  50.660  1.00  0.00           C
ATOM   7157 7C21 POPEn 178      24.539 105.579  52.080  1.00  0.00           C
ATOM   7160 8C21 POPEn 178      25.919 105.089  52.509  1.00  0.00           C
ATOM   7164  C33 POPEn 178      15.219 106.869  41.890  1.00  0.00           C
ATOM   7167  C34 POPEn 178      14.739 106.939  43.361  1.00  0.00           C
ATOM   7170  C35 POPEn 178      15.859 106.579  44.360  1.00  0.00           C
ATOM   7173  C36 POPEn 178      15.419 106.569  45.830  1.00  0.00           C
ATOM   7176  C37 POPEn 178      16.609 106.309  46.779  1.00  0.00           C
ATOM   7179  C38 POPEn 178      16.269 106.359  48.280  1.00  0.00           C
ATOM   7182  C39 POPEn 178      15.819 107.759  48.730  1.00  0.00           C
ATOM   7185 0C31 POPEn 178      15.489 107.869  50.219  1.00  0.00           C
ATOM   7188 1C31 POPEn 178      14.919 109.259  50.569  1.00  0.00           C
ATOM   7191 2C31 POPEn 178      14.639 109.449  52.070  1.00  0.00           C
ATOM   7194 3C31 POPEn 178      13.399 108.689  52.550  1.00  0.00           C
ATOM   7197 4C31 POPEn 178      13.359 108.499  54.081  1.00  0.00           C
ATOM   7200 5C31 POPEn 178      12.249 107.539  54.510  1.00  0.00           C
ATOM   7203 6C31 POPEn 178      12.419 107.019  55.940  1.00  0.00           C
ATOM   7207  NH3 POPEo 179      13.779 108.469  35.051  1.00  0.00           N
ATOM   7211  C12 POPEo 179      12.979 107.789  33.970  1.00  0.00           C
ATOM   7214  C11 POPEo 179      12.519 108.839  32.919  1.00  0.00           C
ATOM   7217  P   POPEo 179      11.669 110.899  34.239  1.00  0.00           P
ATOM   7218  O13 POPEo 179      10.499 111.149  33.369  1.00  0.00           O
ATOM   7219  O14 POPEo 179      11.529 110.049  35.440  1.00  0.00           O
ATOM   7220  O11 POPEo 179      12.239 112.309  34.700  1.00  0.00           O
ATOM   7221  O12 POPEo 179      12.769 110.199  33.340  1.00  0.00           O
ATOM   7222  C1  POPEo 179      13.329 112.489  35.610  1.00  0.00           C
ATOM   7225  C2  POPEo 179      13.039 113.519  36.761  1.00  0.00           C
ATOM   7227  O21 POPEo 179      13.139 112.789  37.989  1.00  0.00           O
ATOM   7228  C21 POPEo 179      13.029 113.449  39.131  1.00  0.00           C
ATOM   7229  O22 POPEo 179      12.939 114.659  39.279  1.00  0.00           O
ATOM   7230  C22 POPEo 179      12.969 112.399  40.240  1.00  0.00           C
ATOM   7233  C3  POPEo 179      11.659 114.229  36.639  1.00  0.00           C
ATOM   7236  O31 POPEo 179      11.539 115.579  37.169  1.00  0.00           O
ATOM   7237  C31 POPEo 179      10.279 115.799  37.631  1.00  0.00           C
ATOM   7238  O32 POPEo 179       9.379 114.989  37.580  1.00  0.00           O
ATOM   7239  C32 POPEo 179      10.209 117.149  38.331  1.00  0.00           C
ATOM   7242  C23 POPEo 179      12.889 112.929  41.700  1.00  0.00           C
ATOM   7245  C24 POPEo 179      12.479 111.779  42.631  1.00  0.00           C
ATOM   7248  C25 POPEo 179      12.149 112.169  44.079  1.00  0.00           C
ATOM   7251  C26 POPEo 179      11.269 111.129  44.819  1.00  0.00           C
ATOM   7254  C27 POPEo 179      11.499 109.659  44.451  1.00  0.00           C
ATOM   7257  C28 POPEo 179      10.759 108.679  45.389  1.00  0.00           C
ATOM   7260  C29 POPEo 179      11.559 108.309  46.609  1.00  0.00           C
ATOM   7262 0C21 POPEo 179      11.489 108.879  47.829  1.00  0.00           C
ATOM   7264 1C21 POPEo 179      10.599 110.029  48.230  1.00  0.00           C
ATOM   7267 2C21 POPEo 179      10.099 109.929  49.690  1.00  0.00           C
ATOM   7270 3C21 POPEo 179       9.819 111.329  50.261  1.00  0.00           C
ATOM   7273 4C21 POPEo 179       9.389 111.299  51.729  1.00  0.00           C
ATOM   7276 5C21 POPEo 179       8.969 112.689  52.220  1.00  0.00           C
ATOM   7279 6C21 POPEo 179       8.619 112.699  53.709  1.00  0.00           C
ATOM   7282 7C21 POPEo 179       7.969 113.989  54.200  1.00  0.00           C
ATOM   7285 8C21 POPEo 179       7.859 114.019  55.721  1.00  0.00           C
ATOM   7289  C33 POPEo 179       9.019 117.239  39.320  1.00  0.00           C
ATOM   7292  C34 POPEo 179       9.209 118.339  40.371  1.00  0.00           C
ATOM   7295  C35 POPEo 179      10.409 118.089  41.291  1.00  0.00           C
ATOM   7298  C36 POPEo 179      10.049 118.239  42.780  1.00  0.00           C
ATOM   7301  C37 POPEo 179      11.219 117.919  43.721  1.00  0.00           C
ATOM   7304  C38 POPEo 179      10.739 117.699  45.160  1.00  0.00           C
ATOM   7307  C39 POPEo 179      11.899 117.439  46.139  1.00  0.00           C
ATOM   7310 0C31 POPEo 179      12.739 118.699  46.420  1.00  0.00           C
ATOM   7313 1C31 POPEo 179      13.949 118.399  47.310  1.00  0.00           C
ATOM   7316 2C31 POPEo 179      14.659 119.689  47.750  1.00  0.00           C
ATOM   7319 3C31 POPEo 179      15.909 119.429  48.611  1.00  0.00           C
ATOM   7322 4C31 POPEo 179      15.589 118.899  50.009  1.00  0.00           C
ATOM   7325 5C31 POPEo 179      16.839 118.809  50.900  1.00  0.00           C
ATOM   7328 6C31 POPEo 179      16.549 118.269  52.299  1.00  0.00           C
ATOM   7332  NH3 POPEp 180      34.769  25.349  31.840  1.00  0.00           N
ATOM   7336  C12 POPEp 180      34.379  24.419  32.951  1.00  0.00           C
ATOM   7339  C11 POPEp 180      32.929  23.939  32.761  1.00  0.00           C
ATOM   7342  P   POPEp 180      31.289  22.659  31.301  1.00  0.00           P
ATOM   7343  O13 POPEp 180      30.789  23.839  30.570  1.00  0.00           O
ATOM   7344  O14 POPEp 180      31.159  21.379  30.581  1.00  0.00           O
ATOM   7345  O11 POPEp 180      30.619  22.459  32.741  1.00  0.00           O
ATOM   7346  O12 POPEp 180      32.799  22.999  31.681  1.00  0.00           O
ATOM   7347  C1  POPEp 180      30.979  21.209  33.380  1.00  0.00           C
ATOM   7350  C2  POPEp 180      30.879  21.279  34.910  1.00  0.00           C
ATOM   7352  O21 POPEp 180      31.229  19.979  35.410  1.00  0.00           O
ATOM   7353  C21 POPEp 180      32.169  19.929  36.340  1.00  0.00           C
ATOM   7354  O22 POPEp 180      32.919  20.839  36.631  1.00  0.00           O
ATOM   7355  C22 POPEp 180      32.119  18.519  36.951  1.00  0.00           C
ATOM   7358  C3  POPEp 180      29.439  21.619  35.370  1.00  0.00           C
ATOM   7361  O31 POPEp 180      29.429  21.769  36.799  1.00  0.00           O
ATOM   7362  C31 POPEp 180      28.269  22.139  37.310  1.00  0.00           C
ATOM   7363  O32 POPEp 180      27.239  22.349  36.701  1.00  0.00           O
ATOM   7364  C32 POPEp 180      28.449  22.349  38.800  1.00  0.00           C
ATOM   7367  C23 POPEp 180      32.719  18.399  38.380  1.00  0.00           C
ATOM   7370  C24 POPEp 180      31.849  19.009  39.490  1.00  0.00           C
ATOM   7373  C25 POPEp 180      30.719  18.099  39.980  1.00  0.00           C
ATOM   7376  C26 POPEp 180      31.079  17.309  41.259  1.00  0.00           C
ATOM   7379  C27 POPEp 180      29.979  16.319  41.691  1.00  0.00           C
ATOM   7382  C28 POPEp 180      30.249  15.539  43.000  1.00  0.00           C
ATOM   7385  C29 POPEp 180      30.289  16.449  44.200  1.00  0.00           C
ATOM   7387 0C21 POPEp 180      29.609  16.329  45.350  1.00  0.00           C
ATOM   7389 1C21 POPEp 180      28.679  15.209  45.750  1.00  0.00           C
ATOM   7392 2C21 POPEp 180      28.509  15.189  47.290  1.00  0.00           C
ATOM   7395 3C21 POPEp 180      27.449  14.209  47.780  1.00  0.00           C
ATOM   7398 4C21 POPEp 180      27.169  14.389  49.279  1.00  0.00           C
ATOM   7401 5C21 POPEp 180      26.159  13.389  49.861  1.00  0.00           C
ATOM   7404 6C21 POPEp 180      25.879  13.599  51.350  1.00  0.00           C
ATOM   7407 7C21 POPEp 180      25.269  12.359  52.000  1.00  0.00           C
ATOM   7410 8C21 POPEp 180      24.579  12.639  53.330  1.00  0.00           C
ATOM   7414  C33 POPEp 180      27.799  21.259  39.669  1.00  0.00           C
ATOM   7417  C34 POPEp 180      27.959  21.639  41.139  1.00  0.00           C
ATOM   7420  C35 POPEp 180      27.599  20.529  42.129  1.00  0.00           C
ATOM   7423  C36 POPEp 180      27.829  21.009  43.569  1.00  0.00           C
ATOM   7426  C37 POPEp 180      27.539  19.929  44.629  1.00  0.00           C
ATOM   7429  C38 POPEp 180      27.679  20.439  46.069  1.00  0.00           C
ATOM   7432  C39 POPEp 180      28.959  21.259  46.319  1.00  0.00           C
ATOM   7435 0C31 POPEp 180      29.269  21.439  47.810  1.00  0.00           C
ATOM   7438 1C31 POPEp 180      30.019  20.229  48.400  1.00  0.00           C
ATOM   7441 2C31 POPEp 180      30.059  20.219  49.931  1.00  0.00           C
ATOM   7444 3C31 POPEp 180      30.719  21.429  50.599  1.00  0.00           C
ATOM   7447 4C31 POPEp 180      32.129  21.739  50.079  1.00  0.00           C
ATOM   7450 5C31 POPEp 180      32.859  22.809  50.900  1.00  0.00           C
ATOM   7453 6C31 POPEp 180      34.109  23.329  50.210  1.00  0.00           C
ATOM   7457  NH3 POPEq 181       6.899  28.149  32.021  1.00  0.00           N
ATOM   7461  C12 POPEq 181       6.099  28.959  31.020  1.00  0.00           C
ATOM   7464  C11 POPEq 181       6.969  29.629  29.950  1.00  0.00           C
ATOM   7467  P   POPEq 181       7.099  32.219  30.240  1.00  0.00           P
ATOM   7468  O13 POPEq 181       6.189  33.379  30.020  1.00  0.00           O
ATOM   7469  O14 POPEq 181       8.499  32.439  29.801  1.00  0.00           O
ATOM   7470  O11 POPEq 181       7.089  31.839  31.771  1.00  0.00           O
ATOM   7471  O12 POPEq 181       6.469  30.919  29.580  1.00  0.00           O
ATOM   7472  C1  POPEq 181       6.109  32.399  32.650  1.00  0.00           C
ATOM   7475  C2  POPEq 181       6.659  32.489  34.090  1.00  0.00           C
ATOM   7477  O21 POPEq 181       5.769  33.339  34.819  1.00  0.00           O
ATOM   7478  C21 POPEq 181       5.589  33.009  36.079  1.00  0.00           C
ATOM   7479  O22 POPEq 181       6.149  32.099  36.669  1.00  0.00           O
ATOM   7480  C22 POPEq 181       4.529  33.939  36.690  1.00  0.00           C
ATOM   7483  C3  POPEq 181       8.099  33.079  34.149  1.00  0.00           C
ATOM   7486  O31 POPEq 181       8.869  32.529  35.229  1.00  0.00           O
ATOM   7487  C31 POPEq 181       8.979  33.239  36.340  1.00  0.00           C
ATOM   7488  O32 POPEq 181       8.589  34.389  36.511  1.00  0.00           O
ATOM   7489  C32 POPEq 181       9.639  32.339  37.380  1.00  0.00           C
ATOM   7492  C23 POPEq 181       3.299  33.159  37.229  1.00  0.00           C
ATOM   7495  C24 POPEq 181       3.559  32.359  38.520  1.00  0.00           C
ATOM   7498  C25 POPEq 181       4.019  33.209  39.710  1.00  0.00           C
ATOM   7501  C26 POPEq 181       4.139  32.359  40.979  1.00  0.00           C
ATOM   7504  C27 POPEq 181       4.339  33.179  42.260  1.00  0.00           C
ATOM   7507  C28 POPEq 181       4.099  32.309  43.499  1.00  0.00           C
ATOM   7510  C29 POPEq 181       4.229  33.059  44.799  1.00  0.00           C
ATOM   7512 0C21 POPEq 181       4.059  32.499  46.010  1.00  0.00           C
ATOM   7514 1C21 POPEq 181       3.679  31.059  46.221  1.00  0.00           C
ATOM   7517 2C21 POPEq 181       3.139  30.779  47.640  1.00  0.00           C
ATOM   7520 3C21 POPEq 181       4.259  30.739  48.689  1.00  0.00           C
ATOM   7523 4C21 POPEq 181       3.719  30.739  50.131  1.00  0.00           C
ATOM   7526 5C21 POPEq 181       4.729  30.279  51.181  1.00  0.00           C
ATOM   7529 6C21 POPEq 181       6.149  30.849  50.989  1.00  0.00           C
ATOM   7532 7C21 POPEq 181       7.029  30.649  52.229  1.00  0.00           C
ATOM   7535 8C21 POPEq 181       7.099  31.909  53.099  1.00  0.00           C
ATOM   7539  C33 POPEq 181       9.289  32.659  38.851  1.00  0.00           C
ATOM   7542  C34 POPEq 181       9.549  31.439  39.750  1.00  0.00           C
ATOM   7545  C35 POPEq 181       9.549  31.749  41.250  1.00  0.00           C
ATOM   7548  C36 POPEq 181       8.159  32.069  41.820  1.00  0.00           C
ATOM   7551  C37 POPEq 181       8.149  32.279  43.351  1.00  0.00           C
ATOM   7554  C38 POPEq 181       8.589  31.019  44.121  1.00  0.00           C
ATOM   7557  C39 POPEq 181       8.199  31.019  45.610  1.00  0.00           C
ATOM   7560 0C31 POPEq 181       9.009  31.989  46.479  1.00  0.00           C
ATOM   7563 1C31 POPEq 181       8.929  31.639  47.970  1.00  0.00           C
ATOM   7566 2C31 POPEq 181       9.799  32.559  48.829  1.00  0.00           C
ATOM   7569 3C31 POPEq 181       9.829  32.199  50.319  1.00  0.00           C
ATOM   7572 4C31 POPEq 181      10.599  30.909  50.619  1.00  0.00           C
ATOM   7575 5C31 POPEq 181      11.209  30.909  52.029  1.00  0.00           C
ATOM   7578 6C31 POPEq 181      12.169  29.729  52.260  1.00  0.00           C
ATOM   7582  NH3 POPEr 182      49.559 113.429  31.831  1.00  0.00           N
ATOM   7586  C12 POPEr 182      49.699 114.509  32.860  1.00  0.00           C
ATOM   7589  C11 POPEr 182      50.589 115.629  32.329  1.00  0.00           C
ATOM   7592  P   POPEr 182      49.569 118.009  32.709  1.00  0.00           P
ATOM   7593  O13 POPEr 182      50.439 118.849  31.849  1.00  0.00           O
ATOM   7594  O14 POPEr 182      48.369 117.459  32.060  1.00  0.00           O
ATOM   7595  O11 POPEr 182      49.249 118.739  34.079  1.00  0.00           O
ATOM   7596  O12 POPEr 182      50.469 116.779  33.169  1.00  0.00           O
ATOM   7597  C1  POPEr 182      48.669 118.069  35.209  1.00  0.00           C
ATOM   7600  C2  POPEr 182      49.719 117.609  36.291  1.00  0.00           C
ATOM   7602  O21 POPEr 182      49.169 117.419  37.611  1.00  0.00           O
ATOM   7603  C21 POPEr 182      48.129 116.619  37.779  1.00  0.00           C
ATOM   7604  O22 POPEr 182      47.589 115.949  36.930  1.00  0.00           O
ATOM   7605  C22 POPEr 182      47.639 116.829  39.229  1.00  0.00           C
ATOM   7608  C3  POPEr 182      50.909 118.619  36.441  1.00  0.00           C
ATOM   7611  O31 POPEr 182      50.619 119.689  37.369  1.00  0.00           O
ATOM   7612  C31 POPEr 182      51.069 119.489  38.619  1.00  0.00           C
ATOM   7613  O32 POPEr 182      51.819 118.619  38.979  1.00  0.00           O
ATOM   7614  C32 POPEr 182      50.379 120.519  39.530  1.00  0.00           C
ATOM   7617  C23 POPEr 182      46.729 115.729  39.840  1.00  0.00           C
ATOM   7620  C24 POPEr 182      47.339 115.009  41.060  1.00  0.00           C
ATOM   7623  C25 POPEr 182      47.649 115.899  42.281  1.00  0.00           C
ATOM   7626  C26 POPEr 182      47.799 115.189  43.639  1.00  0.00           C
ATOM   7629  C27 POPEr 182      47.379 116.099  44.819  1.00  0.00           C
ATOM   7632  C28 POPEr 182      47.219 115.359  46.171  1.00  0.00           C
ATOM   7635  C29 POPEr 182      48.479 115.229  46.980  1.00  0.00           C
ATOM   7637 0C21 POPEr 182      48.599 115.379  48.320  1.00  0.00           C
ATOM   7639 1C21 POPEr 182      47.479 115.659  49.299  1.00  0.00           C
ATOM   7642 2C21 POPEr 182      47.649 114.979  50.681  1.00  0.00           C
ATOM   7645 3C21 POPEr 182      48.779 115.579  51.539  1.00  0.00           C
ATOM   7648 4C21 POPEr 182      48.729 115.129  53.011  1.00  0.00           C
ATOM   7651 5C21 POPEr 182      49.759 115.819  53.910  1.00  0.00           C
ATOM   7654 6C21 POPEr 182      51.229 115.579  53.531  1.00  0.00           C
ATOM   7657 7C21 POPEr 182      51.689 114.129  53.721  1.00  0.00           C
ATOM   7660 8C21 POPEr 182      53.149 113.899  53.340  1.00  0.00           C
ATOM   7664  C33 POPEr 182      51.129 120.859  40.851  1.00  0.00           C
ATOM   7667  C34 POPEr 182      50.259 120.689  42.111  1.00  0.00           C
ATOM   7670  C35 POPEr 182      50.619 121.609  43.291  1.00  0.00           C
ATOM   7673  C36 POPEr 182      49.899 121.179  44.590  1.00  0.00           C
ATOM   7676  C37 POPEr 182      50.049 122.179  45.750  1.00  0.00           C
ATOM   7679  C38 POPEr 182      48.819 123.089  45.949  1.00  0.00           C
ATOM   7682  C39 POPEr 182      48.919 124.029  47.169  1.00  0.00           C
ATOM   7685 0C31 POPEr 182      49.019 123.269  48.499  1.00  0.00           C
ATOM   7688 1C31 POPEr 182      48.739 124.109  49.760  1.00  0.00           C
ATOM   7691 2C31 POPEr 182      48.689 123.239  51.019  1.00  0.00           C
ATOM   7694 3C31 POPEr 182      47.939 123.849  52.220  1.00  0.00           C
ATOM   7697 4C31 POPEr 182      48.809 124.669  53.181  1.00  0.00           C
ATOM   7700 5C31 POPEr 182      47.989 125.149  54.389  1.00  0.00           C
ATOM   7703 6C31 POPEr 182      48.769 126.009  55.380  1.00  0.00           C
ATOM   7707  NH3 POPEs 183      47.939  91.699  76.980  1.00  0.00           N
ATOM   7711  C12 POPEs 183      49.249  92.099  76.361  1.00  0.00           C
ATOM   7714  C11 POPEs 183      49.859  93.319  77.030  1.00  0.00           C
ATOM   7717  P   POPEs 183      51.079  93.859  79.270  1.00  0.00           P
ATOM   7718  O13 POPEs 183      50.069  93.659  80.320  1.00  0.00           O
ATOM   7719  O14 POPEs 183      52.489  93.669  79.649  1.00  0.00           O
ATOM   7720  O11 POPEs 183      50.859  95.259  78.601  1.00  0.00           O
ATOM   7721  O12 POPEs 183      50.679  92.869  78.100  1.00  0.00           O
ATOM   7722  C1  POPEs 183      49.769  96.089  78.999  1.00  0.00           C
ATOM   7725  C2  POPEs 183      49.849  97.439  78.230  1.00  0.00           C
ATOM   7727  O21 POPEs 183      48.819  97.399  77.241  1.00  0.00           O
ATOM   7728  C21 POPEs 183      48.369  98.599  76.890  1.00  0.00           C
ATOM   7729  O22 POPEs 183      48.719  99.659  77.381  1.00  0.00           O
ATOM   7730  C22 POPEs 183      47.439  98.449  75.701  1.00  0.00           C
ATOM   7733  C3  POPEs 183      51.249  97.609  77.561  1.00  0.00           C
ATOM   7736  O31 POPEs 183      51.349  98.789  76.729  1.00  0.00           O
ATOM   7737  C31 POPEs 183      52.129  99.759  77.130  1.00  0.00           C
ATOM   7738  O32 POPEs 183      52.759  99.809  78.169  1.00  0.00           O
ATOM   7739  C32 POPEs 183      52.229 100.789  76.031  1.00  0.00           C
ATOM   7742  C23 POPEs 183      48.079  99.019  74.410  1.00  0.00           C
ATOM   7745  C24 POPEs 183      47.589  98.229  73.189  1.00  0.00           C
ATOM   7748  C25 POPEs 183      48.199  98.689  71.860  1.00  0.00           C
ATOM   7751  C26 POPEs 183      47.759  97.819  70.669  1.00  0.00           C
ATOM   7754  C27 POPEs 183      46.289  97.969  70.230  1.00  0.00           C
ATOM   7757  C28 POPEs 183      45.769  96.729  69.460  1.00  0.00           C
ATOM   7760  C29 POPEs 183      46.539  96.449  68.189  1.00  0.00           C
ATOM   7762 0C21 POPEs 183      46.039  96.189  66.971  1.00  0.00           C
ATOM   7764 1C21 POPEs 183      44.579  96.109  66.570  1.00  0.00           C
ATOM   7767 2C21 POPEs 183      43.819  94.889  67.130  1.00  0.00           C
ATOM   7770 3C21 POPEs 183      42.479  94.669  66.399  1.00  0.00           C
ATOM   7773 4C21 POPEs 183      41.629  93.539  67.000  1.00  0.00           C
ATOM   7776 5C21 POPEs 183      41.009  93.949  68.350  1.00  0.00           C
ATOM   7779 6C21 POPEs 183      40.199  92.839  69.010  1.00  0.00           C
ATOM   7782 7C21 POPEs 183      40.139  93.059  70.529  1.00  0.00           C
ATOM   7785 8C21 POPEs 183      39.219  92.089  71.249  1.00  0.00           C
ATOM   7789  C33 POPEs 183      53.629 100.709  75.421  1.00  0.00           C
ATOM   7792  C34 POPEs 183      53.739 101.499  74.130  1.00  0.00           C
ATOM   7795  C35 POPEs 183      55.159 101.379  73.580  1.00  0.00           C
ATOM   7798  C36 POPEs 183      55.279 102.029  72.210  1.00  0.00           C
ATOM   7801  C37 POPEs 183      56.709 101.999  71.680  1.00  0.00           C
ATOM   7804  C38 POPEs 183      56.759 102.489  70.240  1.00  0.00           C
ATOM   7807  C39 POPEs 183      58.059 102.059  69.559  1.00  0.00           C
ATOM   7810 0C31 POPEs 183      57.879 101.759  68.081  1.00  0.00           C
ATOM   7813 1C31 POPEs 183      59.069 100.939  67.590  1.00  0.00           C
ATOM   7816 2C31 POPEs 183      59.029 100.619  66.090  1.00  0.00           C
ATOM   7819 3C31 POPEs 183      60.299  99.869  65.660  1.00  0.00           C
ATOM   7822 4C31 POPEs 183      61.549 100.749  65.650  1.00  0.00           C
ATOM   7825 5C31 POPEs 183      62.809  99.979  65.229  1.00  0.00           C
ATOM   7828 6C31 POPEs 183      64.069 100.849  65.190  1.00  0.00           C
ATOM   7832  NH3 POPEt 184      53.059  62.849  39.799  1.00  0.00           N
ATOM   7836  C12 POPEt 184      54.149  63.719  40.329  1.00  0.00           C
ATOM   7839  C11 POPEt 184      55.499  63.349  39.721  1.00  0.00           C
ATOM   7842  P   POPEt 184      57.459  64.859  40.619  1.00  0.00           P
ATOM   7843  O13 POPEt 184      58.339  64.689  39.439  1.00  0.00           O
ATOM   7844  O14 POPEt 184      56.699  66.129  40.660  1.00  0.00           O
ATOM   7845  O11 POPEt 184      58.269  64.789  41.960  1.00  0.00           O
ATOM   7846  O12 POPEt 184      56.489  63.619  40.701  1.00  0.00           O
ATOM   7847  C1  POPEt 184      57.939  63.969  43.081  1.00  0.00           C
ATOM   7850  C2  POPEt 184      57.109  64.729  44.170  1.00  0.00           C
ATOM   7852  O21 POPEt 184      57.069  64.049  45.430  1.00  0.00           O
ATOM   7853  C21 POPEt 184      58.099  63.379  45.870  1.00  0.00           C
ATOM   7854  O22 POPEt 184      58.099  62.169  46.060  1.00  0.00           O
ATOM   7855  C22 POPEt 184      59.239  64.349  46.241  1.00  0.00           C
ATOM   7858  C3  POPEt 184      55.629  64.919  43.750  1.00  0.00           C
ATOM   7861  O31 POPEt 184      54.839  65.419  44.851  1.00  0.00           O
ATOM   7862  C31 POPEt 184      53.639  64.849  45.020  1.00  0.00           C
ATOM   7863  O32 POPEt 184      53.189  63.949  44.331  1.00  0.00           O
ATOM   7864  C32 POPEt 184      52.879  65.549  46.160  1.00  0.00           C
ATOM   7867  C23 POPEt 184      60.109  63.799  47.389  1.00  0.00           C
ATOM   7870  C24 POPEt 184      59.319  63.529  48.681  1.00  0.00           C
ATOM   7873  C25 POPEt 184      58.809  64.799  49.389  1.00  0.00           C
ATOM   7876  C26 POPEt 184      57.609  64.529  50.331  1.00  0.00           C
ATOM   7879  C27 POPEt 184      57.209  65.759  51.171  1.00  0.00           C
ATOM   7882  C28 POPEt 184      57.619  65.719  52.660  1.00  0.00           C
ATOM   7885  C29 POPEt 184      57.199  66.999  53.330  1.00  0.00           C
ATOM   7887 0C21 POPEt 184      56.909  67.249  54.629  1.00  0.00           C
ATOM   7889 1C21 POPEt 184      56.919  66.299  55.800  1.00  0.00           C
ATOM   7892 2C21 POPEt 184      57.589  66.919  57.050  1.00  0.00           C
ATOM   7895 3C21 POPEt 184      59.119  66.939  56.989  1.00  0.00           C
ATOM   7898 4C21 POPEt 184      59.819  67.659  58.160  1.00  0.00           C
ATOM   7901 5C21 POPEt 184      61.349  67.629  58.011  1.00  0.00           C
ATOM   7904 6C21 POPEt 184      62.099  68.549  58.970  1.00  0.00           C
ATOM   7907 7C21 POPEt 184      63.609  68.599  58.671  1.00  0.00           C
ATOM   7910 8C21 POPEt 184      64.409  69.479  59.630  1.00  0.00           C
ATOM   7914  C33 POPEt 184      53.679  65.669  47.480  1.00  0.00           C
ATOM   7917  C34 POPEt 184      53.349  66.919  48.309  1.00  0.00           C
ATOM   7920  C35 POPEt 184      51.889  67.089  48.750  1.00  0.00           C
ATOM   7923  C36 POPEt 184      51.449  66.029  49.769  1.00  0.00           C
ATOM   7926  C37 POPEt 184      50.419  66.539  50.791  1.00  0.00           C
ATOM   7929  C38 POPEt 184      49.969  65.459  51.779  1.00  0.00           C
ATOM   7932  C39 POPEt 184      51.189  64.919  52.529  1.00  0.00           C
ATOM   7935 0C31 POPEt 184      50.879  64.139  53.800  1.00  0.00           C
ATOM   7938 1C31 POPEt 184      52.189  63.549  54.319  1.00  0.00           C
ATOM   7941 2C31 POPEt 184      52.089  62.949  55.721  1.00  0.00           C
ATOM   7944 3C31 POPEt 184      52.099  64.019  56.811  1.00  0.00           C
ATOM   7947 4C31 POPEt 184      52.529  63.459  58.160  1.00  0.00           C
ATOM   7950 5C31 POPEt 184      52.479  64.529  59.250  1.00  0.00           C
ATOM   7953 6C31 POPEt 184      52.779  63.989  60.651  1.00  0.00           C
ATOM   7957  NH3 POPEu 185     121.309  53.819  34.570  1.00  0.00           N
ATOM   7961  C12 POPEu 185     122.389  54.839  34.360  1.00  0.00           C
ATOM   7964  C11 POPEu 185     123.689  54.379  35.029  1.00  0.00           C
ATOM   7967  P   POPEu 185     123.889  51.799  35.451  1.00  0.00           P
ATOM   7968  O13 POPEu 185     122.639  52.049  36.209  1.00  0.00           O
ATOM   7969  O14 POPEu 185     123.849  50.609  34.581  1.00  0.00           O
ATOM   7970  O11 POPEu 185     125.119  51.729  36.451  1.00  0.00           O
ATOM   7971  O12 POPEu 185     124.109  53.089  34.560  1.00  0.00           O
ATOM   7972  C1  POPEu 185     125.269  52.729  37.471  1.00  0.00           C
ATOM   7975  C2  POPEu 185     126.379  52.339  38.471  1.00  0.00           C
ATOM   7977  O21 POPEu 185     126.439  53.359  39.500  1.00  0.00           O
ATOM   7978  C21 POPEu 185     125.719  53.139  40.590  1.00  0.00           C
ATOM   7979  O22 POPEu 185     125.089  52.129  40.861  1.00  0.00           O
ATOM   7980  C22 POPEu 185     125.789  54.359  41.479  1.00  0.00           C
ATOM   7983  C3  POPEu 185     127.749  52.239  37.729  1.00  0.00           C
ATOM   7986  O31 POPEu 185     128.869  52.709  38.500  1.00  0.00           O
ATOM   7987  C31 POPEu 185     129.629  51.989  39.340  1.00  0.00           C
ATOM   7988  O32 POPEu 185     130.609  52.449  39.899  1.00  0.00           O
ATOM   7989  C32 POPEu 185     129.229  50.529  39.549  1.00  0.00           C
ATOM   7992  C23 POPEu 185     124.399  54.709  42.090  1.00  0.00           C
ATOM   7995  C24 POPEu 185     124.349  54.419  43.590  1.00  0.00           C
ATOM   7998  C25 POPEu 185     122.999  54.799  44.220  1.00  0.00           C
ATOM   8001  C26 POPEu 185     122.929  54.559  45.730  1.00  0.00           C
ATOM   8004  C27 POPEu 185     123.979  55.279  46.600  1.00  0.00           C
ATOM   8007  C28 POPEu 185     123.879  54.759  48.049  1.00  0.00           C
ATOM   8010  C29 POPEu 185     124.959  55.249  48.990  1.00  0.00           C
ATOM   8012 0C21 POPEu 185     124.789  55.349  50.319  1.00  0.00           C
ATOM   8014 1C21 POPEu 185     123.509  54.989  51.040  1.00  0.00           C
ATOM   8017 2C21 POPEu 185     123.629  54.929  52.569  1.00  0.00           C
ATOM   8020 3C21 POPEu 185     123.839  56.309  53.230  1.00  0.00           C
ATOM   8023 4C21 POPEu 185     123.639  56.259  54.749  1.00  0.00           C
ATOM   8026 5C21 POPEu 185     123.529  57.649  55.401  1.00  0.00           C
ATOM   8029 6C21 POPEu 185     124.829  58.449  55.350  1.00  0.00           C
ATOM   8032 7C21 POPEu 185     124.729  59.799  56.069  1.00  0.00           C
ATOM   8035 8C21 POPEu 185     126.009  60.629  55.970  1.00  0.00           C
ATOM   8039  C33 POPEu 185     128.299  50.249  40.750  1.00  0.00           C
ATOM   8042  C34 POPEu 185     127.949  48.749  40.861  1.00  0.00           C
ATOM   8045  C35 POPEu 185     129.109  47.869  41.340  1.00  0.00           C
ATOM   8048  C36 POPEu 185     129.259  47.809  42.859  1.00  0.00           C
ATOM   8051  C37 POPEu 185     130.399  46.859  43.260  1.00  0.00           C
ATOM   8054  C38 POPEu 185     130.559  46.659  44.781  1.00  0.00           C
ATOM   8057  C39 POPEu 185     130.859  47.959  45.540  1.00  0.00           C
ATOM   8060 0C31 POPEu 185     131.599  47.689  46.849  1.00  0.00           C
ATOM   8063 1C31 POPEu 185     131.699  48.939  47.729  1.00  0.00           C
ATOM   8066 2C31 POPEu 185     132.527  48.729  49.000  1.00  0.00           C
ATOM   8069 3C31 POPEu 185     132.387  49.919  49.939  1.00  0.00           C
ATOM   8072 4C31 POPEu 185     133.207  49.819  51.230  1.00  0.00           C
ATOM   8075 5C31 POPEu 185     133.137  51.139  52.010  1.00  0.00           C
ATOM   8078 6C31 POPEu 185     133.887  51.169  53.340  1.00  0.00           C
ATOM   8082  NH3 POPEv 186      24.039  57.049  77.830  1.00  0.00           N
ATOM   8086  C12 POPEv 186      22.849  57.579  77.111  1.00  0.00           C
ATOM   8089  C11 POPEv 186      22.919  57.289  75.600  1.00  0.00           C
ATOM   8092  P   POPEv 186      22.109  59.499  74.480  1.00  0.00           P
ATOM   8093  O13 POPEv 186      20.979  60.019  73.701  1.00  0.00           O
ATOM   8094  O14 POPEv 186      22.579  60.329  75.610  1.00  0.00           O
ATOM   8095  O11 POPEv 186      23.349  59.459  73.520  1.00  0.00           O
ATOM   8096  O12 POPEv 186      21.869  57.999  74.939  1.00  0.00           O
ATOM   8097  C1  POPEv 186      23.399  58.519  72.470  1.00  0.00           C
ATOM   8100  C2  POPEv 186      24.719  58.799  71.750  1.00  0.00           C
ATOM   8102  O21 POPEv 186      24.799  58.109  70.500  1.00  0.00           O
ATOM   8103  C21 POPEv 186      24.869  56.789  70.561  1.00  0.00           C
ATOM   8104  O22 POPEv 186      24.949  56.099  71.560  1.00  0.00           O
ATOM   8105  C22 POPEv 186      24.799  56.269  69.120  1.00  0.00           C
ATOM   8108  C3  POPEv 186      25.939  58.599  72.711  1.00  0.00           C
ATOM   8111  O31 POPEv 186      27.189  58.479  72.009  1.00  0.00           O
ATOM   8112  C31 POPEv 186      27.649  59.549  71.420  1.00  0.00           C
ATOM   8113  O32 POPEv 186      27.169  60.679  71.480  1.00  0.00           O
ATOM   8114  C32 POPEv 186      28.799  59.129  70.529  1.00  0.00           C
ATOM   8117  C23 POPEv 186      24.749  54.739  69.029  1.00  0.00           C
ATOM   8120  C24 POPEv 186      26.049  54.099  68.520  1.00  0.00           C
ATOM   8123  C25 POPEv 186      26.299  54.329  67.030  1.00  0.00           C
ATOM   8126  C26 POPEv 186      25.629  53.279  66.111  1.00  0.00           C
ATOM   8129  C27 POPEv 186      25.999  53.579  64.651  1.00  0.00           C
ATOM   8132  C28 POPEv 186      25.339  52.649  63.619  1.00  0.00           C
ATOM   8135  C29 POPEv 186      25.939  52.949  62.260  1.00  0.00           C
ATOM   8137 0C21 POPEv 186      25.359  53.569  61.210  1.00  0.00           C
ATOM   8139 1C21 POPEv 186      23.929  54.049  61.090  1.00  0.00           C
ATOM   8142 2C21 POPEv 186      23.299  53.599  59.760  1.00  0.00           C
ATOM   8145 3C21 POPEv 186      23.089  52.079  59.619  1.00  0.00           C
ATOM   8148 4C21 POPEv 186      21.969  51.499  60.490  1.00  0.00           C
ATOM   8151 5C21 POPEv 186      21.749  50.009  60.170  1.00  0.00           C
ATOM   8154 6C21 POPEv 186      21.139  49.169  61.301  1.00  0.00           C
ATOM   8157 7C21 POPEv 186      21.559  47.699  61.171  1.00  0.00           C
ATOM   8160 8C21 POPEv 186      20.859  46.739  62.130  1.00  0.00           C
ATOM   8164  C33 POPEv 186      28.319  58.599  69.160  1.00  0.00           C
ATOM   8167  C34 POPEv 186      29.129  57.369  68.730  1.00  0.00           C
ATOM   8170  C35 POPEv 186      29.089  57.079  67.221  1.00  0.00           C
ATOM   8173  C36 POPEv 186      30.089  55.979  66.850  1.00  0.00           C
ATOM   8176  C37 POPEv 186      30.209  55.729  65.340  1.00  0.00           C
ATOM   8179  C38 POPEv 186      31.679  55.529  64.931  1.00  0.00           C
ATOM   8182  C39 POPEv 186      31.909  55.339  63.419  1.00  0.00           C
ATOM   8185 0C31 POPEv 186      33.419  55.239  63.139  1.00  0.00           C
ATOM   8188 1C31 POPEv 186      33.809  55.249  61.660  1.00  0.00           C
ATOM   8191 2C31 POPEv 186      35.339  55.259  61.491  1.00  0.00           C
ATOM   8194 3C31 POPEv 186      35.829  54.719  60.139  1.00  0.00           C
ATOM   8197 4C31 POPEv 186      37.369  54.679  60.051  1.00  0.00           C
ATOM   8200 5C31 POPEv 186      37.859  54.049  58.741  1.00  0.00           C
ATOM   8203 6C31 POPEv 186      39.369  54.119  58.549  1.00  0.00           C
ATOM   8207  NH3 POPEw 187     117.489  66.409  75.430  1.00  0.00           N
ATOM   8211  C12 POPEw 187     116.749  65.939  74.210  1.00  0.00           C
ATOM   8214  C11 POPEw 187     115.299  65.509  74.530  1.00  0.00           C
ATOM   8217  P   POPEw 187     114.639  63.139  75.619  1.00  0.00           P
ATOM   8218  O13 POPEw 187     115.469  62.369  76.570  1.00  0.00           O
ATOM   8219  O14 POPEw 187     113.199  63.249  75.940  1.00  0.00           O
ATOM   8220  O11 POPEw 187     114.819  62.639  74.130  1.00  0.00           O
ATOM   8221  O12 POPEw 187     115.249  64.599  75.631  1.00  0.00           O
ATOM   8222  C1  POPEw 187     113.699  62.719  73.240  1.00  0.00           C
ATOM   8225  C2  POPEw 187     114.159  62.659  71.760  1.00  0.00           C
ATOM   8227  O21 POPEw 187     113.009  62.419  70.940  1.00  0.00           O
ATOM   8228  C21 POPEw 187     112.309  63.509  70.640  1.00  0.00           C
ATOM   8229  O22 POPEw 187     112.649  64.649  70.880  1.00  0.00           O
ATOM   8230  C22 POPEw 187     110.969  63.059  70.040  1.00  0.00           C
ATOM   8233  C3  POPEw 187     115.179  61.519  71.540  1.00  0.00           C
ATOM   8236  O31 POPEw 187     115.589  61.449  70.170  1.00  0.00           O
ATOM   8237  C31 POPEw 187     114.889  60.859  69.201  1.00  0.00           C
ATOM   8238  O32 POPEw 187     115.049  61.109  68.010  1.00  0.00           O
ATOM   8239  C32 POPEw 187     113.879  59.809  69.660  1.00  0.00           C
ATOM   8242  C23 POPEw 187     109.899  64.179  70.030  1.00  0.00           C
ATOM   8245  C24 POPEw 187     108.479  63.639  69.781  1.00  0.00           C
ATOM   8248  C25 POPEw 187     108.369  62.709  68.549  1.00  0.00           C
ATOM   8251  C26 POPEw 187     108.719  63.389  67.221  1.00  0.00           C
ATOM   8254  C27 POPEw 187     108.589  62.429  66.020  1.00  0.00           C
ATOM   8257  C28 POPEw 187     109.439  62.849  64.799  1.00  0.00           C
ATOM   8260  C29 POPEw 187     108.899  64.049  64.061  1.00  0.00           C
ATOM   8262 0C21 POPEw 187     108.529  64.119  62.771  1.00  0.00           C
ATOM   8264 1C21 POPEw 187     108.559  63.019  61.740  1.00  0.00           C
ATOM   8267 2C21 POPEw 187     107.159  62.749  61.139  1.00  0.00           C
ATOM   8270 3C21 POPEw 187     106.159  62.199  62.160  1.00  0.00           C
ATOM   8273 4C21 POPEw 187     104.879  61.639  61.500  1.00  0.00           C
ATOM   8276 5C21 POPEw 187     104.159  60.609  62.379  1.00  0.00           C
ATOM   8279 6C21 POPEw 187     103.159  59.769  61.581  1.00  0.00           C
ATOM   8282 7C21 POPEw 187     102.549  58.619  62.389  1.00  0.00           C
ATOM   8285 8C21 POPEw 187     101.529  57.789  61.610  1.00  0.00           C
ATOM   8289  C33 POPEw 187     112.809  59.619  68.569  1.00  0.00           C
ATOM   8292  C34 POPEw 187     111.589  58.809  69.040  1.00  0.00           C
ATOM   8295  C35 POPEw 187     110.559  58.749  67.920  1.00  0.00           C
ATOM   8298  C36 POPEw 187     109.269  58.019  68.290  1.00  0.00           C
ATOM   8301  C37 POPEw 187     108.309  57.989  67.090  1.00  0.00           C
ATOM   8304  C38 POPEw 187     107.039  57.189  67.380  1.00  0.00           C
ATOM   8307  C39 POPEw 187     106.109  57.109  66.171  1.00  0.00           C
ATOM   8310 0C31 POPEw 187     104.879  56.259  66.499  1.00  0.00           C
ATOM   8313 1C31 POPEw 187     103.759  56.309  65.451  1.00  0.00           C
ATOM   8316 2C31 POPEw 187     102.389  56.149  66.119  1.00  0.00           C
ATOM   8319 3C31 POPEw 187     101.209  56.299  65.160  1.00  0.00           C
ATOM   8322 4C31 POPEw 187      99.909  56.579  65.910  1.00  0.00           C
ATOM   8325 5C31 POPEw 187      98.649  56.179  65.139  1.00  0.00           C
ATOM   8328 6C31 POPEw 187      97.369  56.709  65.771  1.00  0.00           C
ATOM   8332  NH3 POPEx 188      50.489  33.509  78.020  1.00  0.00           N
ATOM   8336  C12 POPEx 188      51.099  33.279  79.369  1.00  0.00           C
ATOM   8339  C11 POPEx 188      50.589  31.969  79.991  1.00  0.00           C
ATOM   8342  P   POPEx 188      51.199  29.539  79.070  1.00  0.00           P
ATOM   8343  O13 POPEx 188      51.579  28.439  79.991  1.00  0.00           O
ATOM   8344  O14 POPEx 188      49.799  29.569  78.631  1.00  0.00           O
ATOM   8345  O11 POPEx 188      52.159  29.509  77.840  1.00  0.00           O
ATOM   8346  O12 POPEx 188      51.519  30.919  79.760  1.00  0.00           O
ATOM   8347  C1  POPEx 188      52.969  30.619  77.509  1.00  0.00           C
ATOM   8350  C2  POPEx 188      53.929  30.249  76.369  1.00  0.00           C
ATOM   8352  O21 POPEx 188      53.159  30.259  75.170  1.00  0.00           O
ATOM   8353  C21 POPEx 188      53.559  30.759  73.990  1.00  0.00           C
ATOM   8354  O22 POPEx 188      52.839  30.739  73.000  1.00  0.00           O
ATOM   8355  C22 POPEx 188      54.959  31.339  74.009  1.00  0.00           C
ATOM   8358  C3  POPEx 188      54.549  28.849  76.610  1.00  0.00           C
ATOM   8361  O31 POPEx 188      55.789  28.699  75.910  1.00  0.00           O
ATOM   8362  C31 POPEx 188      55.959  28.039  74.749  1.00  0.00           C
ATOM   8363  O32 POPEx 188      57.009  28.089  74.130  1.00  0.00           O
ATOM   8364  C32 POPEx 188      54.729  27.289  74.220  1.00  0.00           C
ATOM   8367  C23 POPEx 188      55.289  31.979  72.649  1.00  0.00           C
ATOM   8370  C24 POPEx 188      55.359  30.989  71.480  1.00  0.00           C
ATOM   8373  C25 POPEx 188      56.359  31.479  70.430  1.00  0.00           C
ATOM   8376  C26 POPEx 188      55.919  31.279  68.979  1.00  0.00           C
ATOM   8379  C27 POPEx 188      57.089  31.619  68.049  1.00  0.00           C
ATOM   8382  C28 POPEx 188      56.729  31.699  66.561  1.00  0.00           C
ATOM   8385  C29 POPEx 188      56.519  30.349  65.930  1.00  0.00           C
ATOM   8387 0C21 POPEx 188      55.729  30.099  64.869  1.00  0.00           C
ATOM   8389 1C21 POPEx 188      54.949  31.159  64.131  1.00  0.00           C
ATOM   8392 2C21 POPEx 188      54.919  30.979  62.600  1.00  0.00           C
ATOM   8395 3C21 POPEx 188      54.089  29.779  62.140  1.00  0.00           C
ATOM   8398 4C21 POPEx 188      53.729  29.879  60.651  1.00  0.00           C
ATOM   8401 5C21 POPEx 188      52.909  28.669  60.181  1.00  0.00           C
ATOM   8404 6C21 POPEx 188      52.339  28.879  58.769  1.00  0.00           C
ATOM   8407 7C21 POPEx 188      51.819  27.599  58.099  1.00  0.00           C
ATOM   8410 8C21 POPEx 188      50.709  26.869  58.861  1.00  0.00           C
ATOM   8414  C33 POPEx 188      54.849  26.969  72.711  1.00  0.00           C
ATOM   8417  C34 POPEx 188      53.519  27.189  71.980  1.00  0.00           C
ATOM   8420  C35 POPEx 188      53.689  27.409  70.479  1.00  0.00           C
ATOM   8423  C36 POPEx 188      52.479  28.109  69.881  1.00  0.00           C
ATOM   8426  C37 POPEx 188      52.699  28.699  68.479  1.00  0.00           C
ATOM   8429  C38 POPEx 188      51.389  29.239  67.900  1.00  0.00           C
ATOM   8432  C39 POPEx 188      51.569  30.129  66.660  1.00  0.00           C
ATOM   8435 0C31 POPEx 188      52.069  31.539  67.010  1.00  0.00           C
ATOM   8438 1C31 POPEx 188      51.789  32.539  65.880  1.00  0.00           C
ATOM   8441 2C31 POPEx 188      52.299  33.949  66.189  1.00  0.00           C
ATOM   8444 3C31 POPEx 188      52.059  34.899  65.009  1.00  0.00           C
ATOM   8447 4C31 POPEx 188      52.259  36.379  65.381  1.00  0.00           C
ATOM   8450 5C31 POPEx 188      52.119  37.309  64.170  1.00  0.00           C
ATOM   8453 6C31 POPEx 188      52.319  38.779  64.540  1.00  0.00           C
ATOM   8457  NH3 POPEy 189      91.929  -1.639  73.829  1.00  0.00           N
ATOM   8461  C12 POPEy 189      90.759  -1.759  72.900  1.00  0.00           C
ATOM   8464  C11 POPEy 189      90.309  -0.389  72.330  1.00  0.00           C
ATOM   8467  P   POPEy 189      89.329  -1.069  69.999  1.00  0.00           P
ATOM   8468  O13 POPEy 189      90.329  -2.169  69.910  1.00  0.00           O
ATOM   8469  O14 POPEy 189      87.989  -1.369  69.471  1.00  0.00           O
ATOM   8470  O11 POPEy 189      89.899   0.191  69.250  1.00  0.00           O
ATOM   8471  O12 POPEy 189      89.169  -0.559  71.480  1.00  0.00           O
ATOM   8472  C1  POPEy 189      89.889   0.091  67.820  1.00  0.00           C
ATOM   8475  C2  POPEy 189      90.659   1.259  67.200  1.00  0.00           C
ATOM   8477  O21 POPEy 189      91.039   0.861  65.880  1.00  0.00           O
ATOM   8478  C21 POPEy 189      91.019   1.819  64.991  1.00  0.00           C
ATOM   8479  O22 POPEy 189      90.659   2.969  65.160  1.00  0.00           O
ATOM   8480  C22 POPEy 189      91.549   1.269  63.671  1.00  0.00           C
ATOM   8483  C3  POPEy 189      91.939   1.619  68.000  1.00  0.00           C
ATOM   8486  O31 POPEy 189      92.499   2.829  67.450  1.00  0.00           O
ATOM   8487  C31 POPEy 189      93.739   3.099  67.790  1.00  0.00           C
ATOM   8488  O32 POPEy 189      94.469   2.409  68.479  1.00  0.00           O
ATOM   8489  C32 POPEy 189      94.069   4.509  67.329  1.00  0.00           C
ATOM   8492  C23 POPEy 189      90.809   1.899  62.470  1.00  0.00           C
ATOM   8495  C24 POPEy 189      91.359   1.429  61.119  1.00  0.00           C
ATOM   8498  C25 POPEy 189      92.679   2.119  60.709  1.00  0.00           C
ATOM   8501  C26 POPEy 189      92.509   3.569  60.229  1.00  0.00           C
ATOM   8504  C27 POPEy 189      91.879   3.699  58.829  1.00  0.00           C
ATOM   8507  C28 POPEy 189      92.179   5.049  58.139  1.00  0.00           C
ATOM   8510  C29 POPEy 189      93.649   5.239  57.831  1.00  0.00           C
ATOM   8512 0C21 POPEy 189      94.289   4.769  56.750  1.00  0.00           C
ATOM   8514 1C21 POPEy 189      93.649   3.999  55.631  1.00  0.00           C
ATOM   8517 2C21 POPEy 189      94.559   3.929  54.389  1.00  0.00           C
ATOM   8520 3C21 POPEy 189      94.739   5.299  53.709  1.00  0.00           C
ATOM   8523 4C21 POPEy 189      95.789   5.309  52.590  1.00  0.00           C
ATOM   8526 5C21 POPEy 189      95.669   4.199  51.530  1.00  0.00           C
ATOM   8529 6C21 POPEy 189      94.309   4.199  50.830  1.00  0.00           C
ATOM   8532 7C21 POPEy 189      94.119   3.019  49.880  1.00  0.00           C
ATOM   8535 8C21 POPEy 189      92.659   2.869  49.451  1.00  0.00           C
ATOM   8539  C33 POPEy 189      95.589   4.739  67.160  1.00  0.00           C
ATOM   8542  C34 POPEy 189      96.179   3.999  65.950  1.00  0.00           C
ATOM   8545  C35 POPEy 189      95.499   4.429  64.651  1.00  0.00           C
ATOM   8548  C36 POPEy 189      96.259   4.029  63.390  1.00  0.00           C
ATOM   8551  C37 POPEy 189      95.579   4.659  62.181  1.00  0.00           C
ATOM   8554  C38 POPEy 189      96.239   4.309  60.849  1.00  0.00           C
ATOM   8557  C39 POPEy 189      97.529   5.079  60.560  1.00  0.00           C
ATOM   8560 0C31 POPEy 189      97.779   5.109  59.050  1.00  0.00           C
ATOM   8563 1C31 POPEy 189      99.069   5.809  58.629  1.00  0.00           C
ATOM   8566 2C31 POPEy 189      99.189   5.979  57.099  1.00  0.00           C
ATOM   8569 3C31 POPEy 189      99.119   4.649  56.340  1.00  0.00           C
ATOM   8572 4C31 POPEy 189      99.129   4.809  54.819  1.00  0.00           C
ATOM   8575 5C31 POPEy 189      98.699   3.519  54.100  1.00  0.00           C
ATOM   8578 6C31 POPEy 189      99.059   3.479  52.611  1.00  0.00           C
ATOM   8582  NH3 POPEz 190     115.439  63.869  78.961  1.00  0.00           N
ATOM   8586  C12 POPEz 190     114.089  64.499  78.679  1.00  0.00           C
ATOM   8589  C11 POPEz 190     113.409  65.059  79.939  1.00  0.00           C
ATOM   8592  P   POPEz 190     115.179  66.859  80.760  1.00  0.00           P
ATOM   8593  O13 POPEz 190     115.199  66.429  82.160  1.00  0.00           O
ATOM   8594  O14 POPEz 190     116.199  66.329  79.830  1.00  0.00           O
ATOM   8595  O11 POPEz 190     115.109  68.439  80.669  1.00  0.00           O
ATOM   8596  O12 POPEz 190     113.779  66.399  80.210  1.00  0.00           O
ATOM   8597  C1  POPEz 190     114.049  69.119  79.979  1.00  0.00           C
ATOM   8600  C2  POPEz 190     114.579  69.899  78.741  1.00  0.00           C
ATOM   8602  O21 POPEz 190     113.539  70.029  77.759  1.00  0.00           O
ATOM   8603  C21 POPEz 190     113.299  69.069  76.890  1.00  0.00           C
ATOM   8604  O22 POPEz 190     113.819  67.979  76.811  1.00  0.00           O
ATOM   8605  C22 POPEz 190     112.239  69.579  75.899  1.00  0.00           C
ATOM   8608  C3  POPEz 190     115.919  69.329  78.180  1.00  0.00           C
ATOM   8611  O31 POPEz 190     116.189  69.909  76.890  1.00  0.00           O
ATOM   8612  C31 POPEz 190     116.889  71.039  76.930  1.00  0.00           C
ATOM   8613  O32 POPEz 190     117.429  71.509  77.921  1.00  0.00           O
ATOM   8614  C32 POPEz 190     116.919  71.649  75.529  1.00  0.00           C
ATOM   8617  C23 POPEz 190     111.479  68.459  75.149  1.00  0.00           C
ATOM   8620  C24 POPEz 190     110.379  69.069  74.270  1.00  0.00           C
ATOM   8623  C25 POPEz 190     109.759  68.179  73.189  1.00  0.00           C
ATOM   8626  C26 POPEz 190     108.749  68.999  72.359  1.00  0.00           C
ATOM   8629  C27 POPEz 190     108.089  68.179  71.259  1.00  0.00           C
ATOM   8632  C28 POPEz 190     106.849  68.859  70.640  1.00  0.00           C
ATOM   8635  C29 POPEz 190     107.039  70.209  69.999  1.00  0.00           C
ATOM   8637 0C21 POPEz 190     107.519  70.429  68.770  1.00  0.00           C
ATOM   8639 1C21 POPEz 190     108.079  69.389  67.820  1.00  0.00           C
ATOM   8642 2C21 POPEz 190     107.059  68.679  66.910  1.00  0.00           C
ATOM   8645 3C21 POPEz 190     107.739  68.019  65.710  1.00  0.00           C
ATOM   8648 4C21 POPEz 190     106.849  67.089  64.869  1.00  0.00           C
ATOM   8651 5C21 POPEz 190     105.529  67.709  64.369  1.00  0.00           C
ATOM   8654 6C21 POPEz 190     105.699  68.909  63.431  1.00  0.00           C
ATOM   8657 7C21 POPEz 190     104.379  69.659  63.209  1.00  0.00           C
ATOM   8660 8C21 POPEz 190     104.549  71.009  62.509  1.00  0.00           C
ATOM   8664  C33 POPEz 190     115.509  72.019  74.991  1.00  0.00           C
ATOM   8667  C34 POPEz 190     115.529  72.349  73.479  1.00  0.00           C
ATOM   8670  C35 POPEz 190     114.189  72.119  72.771  1.00  0.00           C
ATOM   8673  C36 POPEz 190     113.049  73.059  73.180  1.00  0.00           C
ATOM   8676  C37 POPEz 190     111.699  72.459  72.749  1.00  0.00           C
ATOM   8679  C38 POPEz 190     110.519  73.419  72.641  1.00  0.00           C
ATOM   8682  C39 POPEz 190     109.199  72.679  72.351  1.00  0.00           C
ATOM   8685 0C31 POPEz 190     107.939  73.579  72.270  1.00  0.00           C
ATOM   8688 1C31 POPEz 190     106.709  72.969  72.979  1.00  0.00           C
ATOM   8691 2C31 POPEz 190     105.409  73.729  72.681  1.00  0.00           C
ATOM   8694 3C31 POPEz 190     104.209  73.349  73.580  1.00  0.00           C
ATOM   8697 4C31 POPEz 190     103.759  71.889  73.440  1.00  0.00           C
ATOM   8700 5C31 POPEz 190     102.699  71.489  74.480  1.00  0.00           C
ATOM   8703 6C31 POPEz 190     102.249  70.029  74.360  1.00  0.00           C
ATOM   8707  NH3 POPE0 191     102.269 105.299  36.771  1.00  0.00           N
ATOM   8711  C12 POPE0 191     102.659 104.199  35.799  1.00  0.00           C
ATOM   8714  C11 POPE0 191     103.569 103.109  36.421  1.00  0.00           C
ATOM   8717  P   POPE0 191     105.259 101.449  35.171  1.00  0.00           P
ATOM   8718  O13 POPE0 191     104.139 100.479  35.080  1.00  0.00           O
ATOM   8719  O14 POPE0 191     106.079 101.619  33.941  1.00  0.00           O
ATOM   8720  O11 POPE0 191     106.199 100.989  36.381  1.00  0.00           O
ATOM   8721  O12 POPE0 191     104.709 102.869  35.590  1.00  0.00           O
ATOM   8722  C1  POPE0 191     105.679 101.209  37.691  1.00  0.00           C
ATOM   8725  C2  POPE0 191     106.629 100.699  38.791  1.00  0.00           C
ATOM   8727  O21 POPE0 191     106.139 101.169  40.061  1.00  0.00           O
ATOM   8728  C21 POPE0 191     104.979 100.709  40.441  1.00  0.00           C
ATOM   8729  O22 POPE0 191     104.399  99.709  40.020  1.00  0.00           O
ATOM   8730  C22 POPE0 191     104.369 101.719  41.420  1.00  0.00           C
ATOM   8733  C3  POPE0 191     108.059 101.239  38.549  1.00  0.00           C
ATOM   8736  O31 POPE0 191     108.909 101.059  39.710  1.00  0.00           O
ATOM   8737  C31 POPE0 191     109.409 102.149  40.280  1.00  0.00           C
ATOM   8738  O32 POPE0 191     109.299 103.299  39.861  1.00  0.00           O
ATOM   8739  C32 POPE0 191     110.179 101.749  41.530  1.00  0.00           C
ATOM   8742  C23 POPE0 191     105.099 101.759  42.780  1.00  0.00           C
ATOM   8745  C24 POPE0 191     106.439 102.519  42.761  1.00  0.00           C
ATOM   8748  C25 POPE0 191     106.409 103.839  43.549  1.00  0.00           C
ATOM   8751  C26 POPE0 191     107.819 104.319  43.899  1.00  0.00           C
ATOM   8754  C27 POPE0 191     107.829 105.599  44.749  1.00  0.00           C
ATOM   8757  C28 POPE0 191     109.109 105.809  45.610  1.00  0.00           C
ATOM   8760  C29 POPE0 191     109.349 104.719  46.630  1.00  0.00           C
ATOM   8762 0C21 POPE0 191     109.369 104.839  47.979  1.00  0.00           C
ATOM   8764 1C21 POPE0 191     109.149 106.089  48.800  1.00  0.00           C
ATOM   8767 2C21 POPE0 191     110.139 106.209  49.980  1.00  0.00           C
ATOM   8770 3C21 POPE0 191     109.919 107.509  50.779  1.00  0.00           C
ATOM   8773 4C21 POPE0 191     110.799 107.599  52.041  1.00  0.00           C
ATOM   8776 5C21 POPE0 191     110.249 106.749  53.201  1.00  0.00           C
ATOM   8779 6C21 POPE0 191     111.059 106.859  54.510  1.00  0.00           C
ATOM   8782 7C21 POPE0 191     112.189 105.829  54.599  1.00  0.00           C
ATOM   8785 8C21 POPE0 191     112.679 105.579  56.031  1.00  0.00           C
ATOM   8789  C33 POPE0 191     110.939 102.929  42.181  1.00  0.00           C
ATOM   8792  C34 POPE0 191     111.569 102.509  43.510  1.00  0.00           C
ATOM   8795  C35 POPE0 191     112.219 103.669  44.261  1.00  0.00           C
ATOM   8798  C36 POPE0 191     112.819 103.319  45.631  1.00  0.00           C
ATOM   8801  C37 POPE0 191     113.489 104.549  46.270  1.00  0.00           C
ATOM   8804  C38 POPE0 191     114.439 104.249  47.431  1.00  0.00           C
ATOM   8807  C39 POPE0 191     113.749 104.279  48.800  1.00  0.00           C
ATOM   8810 0C31 POPE0 191     114.749 104.179  49.950  1.00  0.00           C
ATOM   8813 1C31 POPE0 191     114.109 104.429  51.319  1.00  0.00           C
ATOM   8816 2C31 POPE0 191     115.099 104.269  52.480  1.00  0.00           C
ATOM   8819 3C31 POPE0 191     115.589 102.829  52.660  1.00  0.00           C
ATOM   8822 4C31 POPE0 191     116.499 102.669  53.881  1.00  0.00           C
ATOM   8825 5C31 POPE0 191     116.979 101.219  54.021  1.00  0.00           C
ATOM   8828 6C31 POPE0 191     117.779 100.999  55.301  1.00  0.00           C
ATOM   8832  NH3 POPE1 192      32.299  88.439  34.799  1.00  0.00           N
ATOM   8836  C12 POPE1 192      31.799  89.849  34.980  1.00  0.00           C
ATOM   8839  C11 POPE1 192      31.919  90.269  36.451  1.00  0.00           C
ATOM   8842  P   POPE1 192      32.169  92.859  36.669  1.00  0.00           P
ATOM   8843  O13 POPE1 192      32.639  93.129  35.300  1.00  0.00           O
ATOM   8844  O14 POPE1 192      33.209  92.749  37.709  1.00  0.00           O
ATOM   8845  O11 POPE1 192      31.169  94.029  37.021  1.00  0.00           O
ATOM   8846  O12 POPE1 192      31.279  91.529  36.701  1.00  0.00           O
ATOM   8847  C1  POPE1 192      30.079  93.959  37.919  1.00  0.00           C
ATOM   8850  C2  POPE1 192      30.319  94.999  39.040  1.00  0.00           C
ATOM   8852  O21 POPE1 192      29.789  94.599  40.319  1.00  0.00           O
ATOM   8853  C21 POPE1 192      28.529  94.229  40.410  1.00  0.00           C
ATOM   8854  O22 POPE1 192      27.739  94.049  39.490  1.00  0.00           O
ATOM   8855  C22 POPE1 192      28.169  94.139  41.890  1.00  0.00           C
ATOM   8858  C3  POPE1 192      29.919  96.459  38.639  1.00  0.00           C
ATOM   8861  O31 POPE1 192      28.709  96.919  39.290  1.00  0.00           O
ATOM   8862  C31 POPE1 192      27.609  97.029  38.560  1.00  0.00           C
ATOM   8863  O32 POPE1 192      27.529  96.969  37.350  1.00  0.00           O
ATOM   8864  C32 POPE1 192      26.429  97.189  39.530  1.00  0.00           C
ATOM   8867  C23 POPE1 192      26.649  93.939  42.101  1.00  0.00           C
ATOM   8870  C24 POPE1 192      26.299  93.699  43.569  1.00  0.00           C
ATOM   8873  C25 POPE1 192      24.819  93.339  43.750  1.00  0.00           C
ATOM   8876  C26 POPE1 192      24.529  92.729  45.120  1.00  0.00           C
ATOM   8879  C27 POPE1 192      23.019  92.599  45.371  1.00  0.00           C
ATOM   8882  C28 POPE1 192      22.659  92.079  46.771  1.00  0.00           C
ATOM   8885  C29 POPE1 192      21.219  92.369  47.070  1.00  0.00           C
ATOM   8887 0C21 POPE1 192      20.649  92.379  48.291  1.00  0.00           C
ATOM   8889 1C21 POPE1 192      21.339  92.029  49.580  1.00  0.00           C
ATOM   8892 2C21 POPE1 192      22.119  93.189  50.210  1.00  0.00           C
ATOM   8895 3C21 POPE1 192      21.239  94.319  50.771  1.00  0.00           C
ATOM   8898 4C21 POPE1 192      22.069  95.379  51.521  1.00  0.00           C
ATOM   8901 5C21 POPE1 192      22.549  94.919  52.901  1.00  0.00           C
ATOM   8904 6C21 POPE1 192      23.729  95.749  53.419  1.00  0.00           C
ATOM   8907 7C21 POPE1 192      24.229  95.289  54.790  1.00  0.00           C
ATOM   8910 8C21 POPE1 192      25.439  96.079  55.271  1.00  0.00           C
ATOM   8914  C33 POPE1 192      25.069  96.789  38.921  1.00  0.00           C
ATOM   8917  C34 POPE1 192      24.119  96.159  39.940  1.00  0.00           C
ATOM   8920  C35 POPE1 192      22.659  96.149  39.471  1.00  0.00           C
ATOM   8923  C36 POPE1 192      21.759  95.379  40.441  1.00  0.00           C
ATOM   8926  C37 POPE1 192      20.259  95.589  40.149  1.00  0.00           C
ATOM   8929  C38 POPE1 192      19.329  95.079  41.259  1.00  0.00           C
ATOM   8932  C39 POPE1 192      19.539  95.779  42.611  1.00  0.00           C
ATOM   8935 0C31 POPE1 192      18.339  95.609  43.560  1.00  0.00           C
ATOM   8938 1C31 POPE1 192      18.489  96.399  44.869  1.00  0.00           C
ATOM   8941 2C31 POPE1 192      19.309  95.679  45.949  1.00  0.00           C
ATOM   8944 3C31 POPE1 192      19.539  96.519  47.220  1.00  0.00           C
ATOM   8947 4C31 POPE1 192      18.259  96.989  47.920  1.00  0.00           C
ATOM   8950 5C31 POPE1 192      18.519  97.909  49.121  1.00  0.00           C
ATOM   8953 6C31 POPE1 192      17.239  98.489  49.729  1.00  0.00           C
ATOM   8957  NH3 POPE2 193      13.409  19.729  76.590  1.00  0.00           N
ATOM   8961  C12 POPE2 193      14.449  20.789  76.729  1.00  0.00           C
ATOM   8964  C11 POPE2 193      15.129  21.049  75.380  1.00  0.00           C
ATOM   8967  P   POPE2 193      17.749  20.839  75.500  1.00  0.00           P
ATOM   8968  O13 POPE2 193      18.819  21.509  76.271  1.00  0.00           O
ATOM   8969  O14 POPE2 193      17.489  19.409  75.800  1.00  0.00           O
ATOM   8970  O11 POPE2 193      18.139  20.869  73.970  1.00  0.00           O
ATOM   8971  O12 POPE2 193      16.409  21.679  75.561  1.00  0.00           O
ATOM   8972  C1  POPE2 193      17.329  21.539  73.000  1.00  0.00           C
ATOM   8975  C2  POPE2 193      17.659  21.109  71.550  1.00  0.00           C
ATOM   8977  O21 POPE2 193      17.489  22.299  70.759  1.00  0.00           O
ATOM   8978  C21 POPE2 193      18.359  22.429  69.789  1.00  0.00           C
ATOM   8979  O22 POPE2 193      19.319  21.719  69.570  1.00  0.00           O
ATOM   8980  C22 POPE2 193      17.969  23.669  69.010  1.00  0.00           C
ATOM   8983  C3  POPE2 193      16.729  19.979  71.020  1.00  0.00           C
ATOM   8986  O31 POPE2 193      17.169  19.419  69.760  1.00  0.00           O
ATOM   8987  C31 POPE2 193      16.619  19.869  68.639  1.00  0.00           C
ATOM   8988  O32 POPE2 193      15.869  20.829  68.531  1.00  0.00           O
ATOM   8989  C32 POPE2 193      17.099  18.949  67.509  1.00  0.00           C
ATOM   8992  C23 POPE2 193      18.939  23.959  67.840  1.00  0.00           C
ATOM   8995  C24 POPE2 193      18.579  23.159  66.580  1.00  0.00           C
ATOM   8998  C25 POPE2 193      19.399  21.879  66.329  1.00  0.00           C
ATOM   9001  C26 POPE2 193      20.319  21.979  65.111  1.00  0.00           C
ATOM   9004  C27 POPE2 193      20.719  20.609  64.530  1.00  0.00           C
ATOM   9007  C28 POPE2 193      21.549  20.759  63.239  1.00  0.00           C
ATOM   9010  C29 POPE2 193      21.399  19.599  62.281  1.00  0.00           C
ATOM   9012 0C21 POPE2 193      20.839  19.649  61.049  1.00  0.00           C
ATOM   9014 1C21 POPE2 193      20.189  20.849  60.401  1.00  0.00           C
ATOM   9017 2C21 POPE2 193      18.919  20.499  59.590  1.00  0.00           C
ATOM   9020 3C21 POPE2 193      19.119  20.449  58.069  1.00  0.00           C
ATOM   9023 4C21 POPE2 193      20.159  19.429  57.590  1.00  0.00           C
ATOM   9026 5C21 POPE2 193      20.159  19.259  56.060  1.00  0.00           C
ATOM   9029 6C21 POPE2 193      21.199  18.229  55.590  1.00  0.00           C
ATOM   9032 7C21 POPE2 193      21.079  17.869  54.100  1.00  0.00           C
ATOM   9035 8C21 POPE2 193      21.619  16.469  53.770  1.00  0.00           C
ATOM   9039  C33 POPE2 193      16.419  19.119  66.130  1.00  0.00           C
ATOM   9042  C34 POPE2 193      16.949  18.039  65.190  1.00  0.00           C
ATOM   9045  C35 POPE2 193      16.399  18.039  63.759  1.00  0.00           C
ATOM   9048  C36 POPE2 193      17.049  16.929  62.930  1.00  0.00           C
ATOM   9051  C37 POPE2 193      16.379  16.699  61.569  1.00  0.00           C
ATOM   9054  C38 POPE2 193      17.029  15.529  60.809  1.00  0.00           C
ATOM   9057  C39 POPE2 193      16.079  14.909  59.770  1.00  0.00           C
ATOM   9060 0C31 POPE2 193      15.069  13.949  60.410  1.00  0.00           C
ATOM   9063 1C31 POPE2 193      14.079  13.389  59.380  1.00  0.00           C
ATOM   9066 2C31 POPE2 193      13.179  12.299  59.970  1.00  0.00           C
ATOM   9069 3C31 POPE2 193      12.369  11.569  58.889  1.00  0.00           C
ATOM   9072 4C31 POPE2 193      11.469  10.469  59.459  1.00  0.00           C
ATOM   9075 5C31 POPE2 193      10.609   9.799  58.390  1.00  0.00           C
ATOM   9078 6C31 POPE2 193       9.519   8.889  58.959  1.00  0.00           C
ATOM   9082  NH3 POPE3 194      44.709  64.569  80.471  1.00  0.00           N
ATOM   9086  C12 POPE3 194      43.339  63.939  80.581  1.00  0.00           C
ATOM   9089  C11 POPE3 194      42.979  62.989  79.410  1.00  0.00           C
ATOM   9092  P   POPE3 194      40.359  62.889  79.590  1.00  0.00           P
ATOM   9093  O13 POPE3 194      39.399  61.869  80.049  1.00  0.00           O
ATOM   9094  O14 POPE3 194      40.379  64.169  80.320  1.00  0.00           O
ATOM   9095  O11 POPE3 194      40.129  63.189  78.049  1.00  0.00           O
ATOM   9096  O12 POPE3 194      41.789  62.239  79.680  1.00  0.00           O
ATOM   9097  C1  POPE3 194      39.079  64.099  77.641  1.00  0.00           C
ATOM   9100  C2  POPE3 194      39.579  65.209  76.660  1.00  0.00           C
ATOM   9102  O21 POPE3 194      38.949  65.229  75.380  1.00  0.00           O
ATOM   9103  C21 POPE3 194      38.889  64.149  74.630  1.00  0.00           C
ATOM   9104  O22 POPE3 194      39.049  62.989  74.970  1.00  0.00           O
ATOM   9105  C22 POPE3 194      38.669  64.619  73.201  1.00  0.00           C
ATOM   9108  C3  POPE3 194      41.129  65.279  76.521  1.00  0.00           C
ATOM   9111  O31 POPE3 194      41.569  66.509  75.890  1.00  0.00           O
ATOM   9112  C31 POPE3 194      42.039  66.379  74.640  1.00  0.00           C
ATOM   9113  O32 POPE3 194      42.109  65.349  74.009  1.00  0.00           O
ATOM   9114  C32 POPE3 194      42.589  67.729  74.160  1.00  0.00           C
ATOM   9117  C23 POPE3 194      37.689  63.769  72.381  1.00  0.00           C
ATOM   9120  C24 POPE3 194      37.709  64.179  70.899  1.00  0.00           C
ATOM   9123  C25 POPE3 194      39.109  64.069  70.290  1.00  0.00           C
ATOM   9126  C26 POPE3 194      39.149  64.099  68.759  1.00  0.00           C
ATOM   9129  C27 POPE3 194      40.599  64.079  68.271  1.00  0.00           C
ATOM   9132  C28 POPE3 194      40.719  64.119  66.740  1.00  0.00           C
ATOM   9135  C29 POPE3 194      42.179  64.149  66.350  1.00  0.00           C
ATOM   9137 0C21 POPE3 194      42.769  63.429  65.381  1.00  0.00           C
ATOM   9139 1C21 POPE3 194      42.089  62.449  64.451  1.00  0.00           C
ATOM   9142 2C21 POPE3 194      41.549  63.139  63.181  1.00  0.00           C
ATOM   9145 3C21 POPE3 194      42.619  63.889  62.369  1.00  0.00           C
ATOM   9148 4C21 POPE3 194      42.149  64.209  60.939  1.00  0.00           C
ATOM   9151 5C21 POPE3 194      43.079  65.189  60.209  1.00  0.00           C
ATOM   9154 6C21 POPE3 194      42.909  66.639  60.681  1.00  0.00           C
ATOM   9157 7C21 POPE3 194      43.669  67.669  59.840  1.00  0.00           C
ATOM   9160 8C21 POPE3 194      43.719  69.059  60.500  1.00  0.00           C
ATOM   9164  C33 POPE3 194      43.649  67.529  73.061  1.00  0.00           C
ATOM   9167  C34 POPE3 194      44.159  68.849  72.451  1.00  0.00           C
ATOM   9170  C35 POPE3 194      43.079  69.529  71.610  1.00  0.00           C
ATOM   9173  C36 POPE3 194      43.629  70.549  70.610  1.00  0.00           C
ATOM   9176  C37 POPE3 194      42.549  70.949  69.590  1.00  0.00           C
ATOM   9179  C38 POPE3 194      43.119  71.279  68.210  1.00  0.00           C
ATOM   9182  C39 POPE3 194      42.009  71.459  67.170  1.00  0.00           C
ATOM   9185 0C31 POPE3 194      42.439  71.079  65.740  1.00  0.00           C
ATOM   9188 1C31 POPE3 194      41.249  71.049  64.781  1.00  0.00           C
ATOM   9191 2C31 POPE3 194      41.639  70.629  63.361  1.00  0.00           C
ATOM   9194 3C31 POPE3 194      40.439  70.409  62.439  1.00  0.00           C
ATOM   9197 4C31 POPE3 194      39.589  71.679  62.229  1.00  0.00           C
ATOM   9200 5C31 POPE3 194      38.539  71.489  61.129  1.00  0.00           C
ATOM   9203 6C31 POPE3 194      37.759  72.759  60.849  1.00  0.00           C
ATOM   9207  NH3 POPE4 195      21.199  23.119  76.280  1.00  0.00           N
ATOM   9211  C12 POPE4 195      21.009  24.199  75.249  1.00  0.00           C
ATOM   9214  C11 POPE4 195      22.239  25.149  75.119  1.00  0.00           C
ATOM   9217  P   POPE4 195      21.919  27.599  75.979  1.00  0.00           P
ATOM   9218  O13 POPE4 195      20.999  27.229  77.079  1.00  0.00           O
ATOM   9219  O14 POPE4 195      23.319  27.949  76.241  1.00  0.00           O
ATOM   9220  O11 POPE4 195      21.219  28.799  75.249  1.00  0.00           O
ATOM   9221  O12 POPE4 195      21.809  26.489  74.851  1.00  0.00           O
ATOM   9222  C1  POPE4 195      21.959  29.719  74.480  1.00  0.00           C
ATOM   9225  C2  POPE4 195      21.089  30.029  73.250  1.00  0.00           C
ATOM   9227  O21 POPE4 195      21.839  30.409  72.090  1.00  0.00           O
ATOM   9228  C21 POPE4 195      22.819  31.289  72.249  1.00  0.00           C
ATOM   9229  O22 POPE4 195      22.909  32.099  73.160  1.00  0.00           O
ATOM   9230  C22 POPE4 195      23.889  31.119  71.171  1.00  0.00           C
ATOM   9233  C3  POPE4 195      19.889  30.979  73.590  1.00  0.00           C
ATOM   9236  O31 POPE4 195      18.729  30.609  72.810  1.00  0.00           O
ATOM   9237  C31 POPE4 195      17.779  29.899  73.399  1.00  0.00           C
ATOM   9238  O32 POPE4 195      17.689  29.639  74.579  1.00  0.00           O
ATOM   9239  C32 POPE4 195      16.949  29.219  72.289  1.00  0.00           C
ATOM   9242  C23 POPE4 195      23.379  30.489  69.851  1.00  0.00           C
ATOM   9245  C24 POPE4 195      22.299  31.309  69.131  1.00  0.00           C
ATOM   9248  C25 POPE4 195      21.509  30.509  68.090  1.00  0.00           C
ATOM   9251  C26 POPE4 195      22.349  30.119  66.869  1.00  0.00           C
ATOM   9254  C27 POPE4 195      21.979  30.909  65.610  1.00  0.00           C
ATOM   9257  C28 POPE4 195      23.029  30.759  64.500  1.00  0.00           C
ATOM   9260  C29 POPE4 195      22.619  31.429  63.209  1.00  0.00           C
ATOM   9262 0C21 POPE4 195      23.099  31.139  61.989  1.00  0.00           C
ATOM   9264 1C21 POPE4 195      24.119  30.079  61.660  1.00  0.00           C
ATOM   9267 2C21 POPE4 195      25.539  30.619  61.431  1.00  0.00           C
ATOM   9270 3C21 POPE4 195      26.279  31.029  62.720  1.00  0.00           C
ATOM   9273 4C21 POPE4 195      27.809  30.919  62.540  1.00  0.00           C
ATOM   9276 5C21 POPE4 195      28.619  31.359  63.769  1.00  0.00           C
ATOM   9279 6C21 POPE4 195      30.119  31.149  63.541  1.00  0.00           C
ATOM   9282 7C21 POPE4 195      30.969  31.529  64.760  1.00  0.00           C
ATOM   9285 8C21 POPE4 195      32.469  31.259  64.580  1.00  0.00           C
ATOM   9289  C33 POPE4 195      15.729  29.999  71.741  1.00  0.00           C
ATOM   9292  C34 POPE4 195      15.739  30.059  70.211  1.00  0.00           C
ATOM   9295  C35 POPE4 195      14.489  30.699  69.600  1.00  0.00           C
ATOM   9298  C36 POPE4 195      14.539  30.749  68.061  1.00  0.00           C
ATOM   9301  C37 POPE4 195      13.379  31.529  67.431  1.00  0.00           C
ATOM   9304  C38 POPE4 195      13.569  31.769  65.920  1.00  0.00           C
ATOM   9307  C39 POPE4 195      12.349  32.359  65.209  1.00  0.00           C
ATOM   9310 0C31 POPE4 195      11.869  33.719  65.729  1.00  0.00           C
ATOM   9313 1C31 POPE4 195      10.539  34.109  65.069  1.00  0.00           C
ATOM   9316 2C31 POPE4 195       9.969  35.439  65.570  1.00  0.00           C
ATOM   9319 3C31 POPE4 195       8.549  35.709  65.050  1.00  0.00           C
ATOM   9322 4C31 POPE4 195       8.419  35.839  63.531  1.00  0.00           C
ATOM   9325 5C31 POPE4 195       6.949  35.989  63.090  1.00  0.00           C
ATOM   9328 6C31 POPE4 195       6.689  35.539  61.651  1.00  0.00           C
ATOM   9332  NH3 POPE5 196     104.719 100.239  78.380  1.00  0.00           N
ATOM   9336  C12 POPE5 196     105.629  99.149  78.861  1.00  0.00           C
ATOM   9339  C11 POPE5 196     106.969  99.129  78.090  1.00  0.00           C
ATOM   9342  P   POPE5 196     107.869 101.569  77.800  1.00  0.00           P
ATOM   9343  O13 POPE5 196     106.499 102.109  77.781  1.00  0.00           O
ATOM   9344  O14 POPE5 196     108.929 102.329  78.491  1.00  0.00           O
ATOM   9345  O11 POPE5 196     108.379 101.159  76.369  1.00  0.00           O
ATOM   9346  O12 POPE5 196     107.839 100.179  78.510  1.00  0.00           O
ATOM   9347  C1  POPE5 196     108.929 102.119  75.470  1.00  0.00           C
ATOM   9350  C2  POPE5 196     110.469 102.259  75.619  1.00  0.00           C
ATOM   9352  O21 POPE5 196     110.999 103.279  74.760  1.00  0.00           O
ATOM   9353  C21 POPE5 196     111.059 102.919  73.479  1.00  0.00           C
ATOM   9354  O22 POPE5 196     110.289 102.169  72.921  1.00  0.00           O
ATOM   9355  C22 POPE5 196     112.329 103.489  72.870  1.00  0.00           C
ATOM   9358  C3  POPE5 196     111.239 100.919  75.441  1.00  0.00           C
ATOM   9361  O31 POPE5 196     112.669 101.129  75.310  1.00  0.00           O
ATOM   9362  C31 POPE5 196     113.349 100.939  76.431  1.00  0.00           C
ATOM   9363  O32 POPE5 196     112.849 100.799  77.530  1.00  0.00           O
ATOM   9364  C32 POPE5 196     114.809 100.649  76.109  1.00  0.00           C
ATOM   9367  C23 POPE5 196     112.299 103.579  71.340  1.00  0.00           C
ATOM   9370  C24 POPE5 196     112.359 102.259  70.549  1.00  0.00           C
ATOM   9373  C25 POPE5 196     112.579 102.609  69.080  1.00  0.00           C
ATOM   9376  C26 POPE5 196     112.859 101.479  68.090  1.00  0.00           C
ATOM   9379  C27 POPE5 196     113.099 102.089  66.701  1.00  0.00           C
ATOM   9382  C28 POPE5 196     113.119 101.039  65.581  1.00  0.00           C
ATOM   9385  C29 POPE5 196     113.519 101.649  64.260  1.00  0.00           C
ATOM   9387 0C21 POPE5 196     112.839 101.659  63.099  1.00  0.00           C
ATOM   9389 1C21 POPE5 196     111.469 101.079  62.819  1.00  0.00           C
ATOM   9392 2C21 POPE5 196     110.929 101.739  61.540  1.00  0.00           C
ATOM   9395 3C21 POPE5 196     109.579 101.209  61.031  1.00  0.00           C
ATOM   9398 4C21 POPE5 196     109.229 101.889  59.689  1.00  0.00           C
ATOM   9401 5C21 POPE5 196     107.799 101.659  59.191  1.00  0.00           C
ATOM   9404 6C21 POPE5 196     107.729 100.709  57.979  1.00  0.00           C
ATOM   9407 7C21 POPE5 196     106.349 100.699  57.309  1.00  0.00           C
ATOM   9410 8C21 POPE5 196     106.299  99.859  56.031  1.00  0.00           C
ATOM   9414  C33 POPE5 196     114.899  99.769  74.859  1.00  0.00           C
ATOM   9417  C34 POPE5 196     116.309  99.219  74.590  1.00  0.00           C
ATOM   9420  C35 POPE5 196     116.399  98.529  73.230  1.00  0.00           C
ATOM   9423  C36 POPE5 196     116.819  97.059  73.309  1.00  0.00           C
ATOM   9426  C37 POPE5 196     116.269  96.209  72.160  1.00  0.00           C
ATOM   9429  C38 POPE5 196     116.349  94.709  72.439  1.00  0.00           C
ATOM   9432  C39 POPE5 196     115.399  93.889  71.550  1.00  0.00           C
ATOM   9435 0C31 POPE5 196     116.049  93.479  70.230  1.00  0.00           C
ATOM   9438 1C31 POPE5 196     115.029  93.029  69.170  1.00  0.00           C
ATOM   9441 2C31 POPE5 196     115.659  92.189  68.061  1.00  0.00           C
ATOM   9444 3C31 POPE5 196     115.009  92.379  66.691  1.00  0.00           C
ATOM   9447 4C31 POPE5 196     113.539  91.929  66.599  1.00  0.00           C
ATOM   9450 5C31 POPE5 196     112.949  92.269  65.229  1.00  0.00           C
ATOM   9453 6C31 POPE5 196     111.479  91.879  65.050  1.00  0.00           C
ATOM   9457  NH3 POPE6 197      93.319  75.819  40.760  1.00  0.00           N
ATOM   9461  C12 POPE6 197      92.419  75.069  39.819  1.00  0.00           C
ATOM   9464  C11 POPE6 197      92.509  73.549  40.061  1.00  0.00           C
ATOM   9467  P   POPE6 197      91.289  71.479  39.079  1.00  0.00           P
ATOM   9468  O13 POPE6 197      89.879  71.869  39.320  1.00  0.00           O
ATOM   9469  O14 POPE6 197      91.529  70.549  37.970  1.00  0.00           O
ATOM   9470  O11 POPE6 197      91.879  70.899  40.410  1.00  0.00           O
ATOM   9471  O12 POPE6 197      92.079  72.819  38.889  1.00  0.00           O
ATOM   9472  C1  POPE6 197      91.659  69.529  40.750  1.00  0.00           C
ATOM   9475  C2  POPE6 197      92.269  69.229  42.141  1.00  0.00           C
ATOM   9477  O21 POPE6 197      91.339  69.639  43.160  1.00  0.00           O
ATOM   9478  C21 POPE6 197      91.439  70.769  43.811  1.00  0.00           C
ATOM   9479  O22 POPE6 197      92.139  71.739  43.549  1.00  0.00           O
ATOM   9480  C22 POPE6 197      90.429  70.729  44.971  1.00  0.00           C
ATOM   9483  C3  POPE6 197      93.729  69.749  42.281  1.00  0.00           C
ATOM   9486  O31 POPE6 197      94.209  69.629  43.630  1.00  0.00           O
ATOM   9487  C31 POPE6 197      94.839  68.499  43.920  1.00  0.00           C
ATOM   9488  O32 POPE6 197      94.939  67.519  43.201  1.00  0.00           O
ATOM   9489  C32 POPE6 197      95.499  68.679  45.271  1.00  0.00           C
ATOM   9492  C23 POPE6 197      91.079  71.059  46.329  1.00  0.00           C
ATOM   9495  C24 POPE6 197      90.219  70.589  47.509  1.00  0.00           C
ATOM   9498  C25 POPE6 197      90.559  71.309  48.829  1.00  0.00           C
ATOM   9501  C26 POPE6 197      90.169  70.509  50.079  1.00  0.00           C
ATOM   9504  C27 POPE6 197      90.139  71.399  51.340  1.00  0.00           C
ATOM   9507  C28 POPE6 197      89.979  70.599  52.649  1.00  0.00           C
ATOM   9510  C29 POPE6 197      91.269  69.989  53.151  1.00  0.00           C
ATOM   9512 0C21 POPE6 197      92.249  70.649  53.791  1.00  0.00           C
ATOM   9514 1C21 POPE6 197      92.279  72.119  54.109  1.00  0.00           C
ATOM   9517 2C21 POPE6 197      92.459  72.399  55.611  1.00  0.00           C
ATOM   9520 3C21 POPE6 197      92.549  73.909  55.900  1.00  0.00           C
ATOM   9523 4C21 POPE6 197      92.359  74.259  57.379  1.00  0.00           C
ATOM   9526 5C21 POPE6 197      92.239  75.769  57.649  1.00  0.00           C
ATOM   9529 6C21 POPE6 197      93.549  76.549  57.460  1.00  0.00           C
ATOM   9532 7C21 POPE6 197      93.359  78.059  57.660  1.00  0.00           C
ATOM   9535 8C21 POPE6 197      94.649  78.869  57.579  1.00  0.00           C
ATOM   9539  C33 POPE6 197      96.649  69.689  45.131  1.00  0.00           C
ATOM   9542  C34 POPE6 197      97.319  69.989  46.469  1.00  0.00           C
ATOM   9545  C35 POPE6 197      98.419  71.039  46.381  1.00  0.00           C
ATOM   9548  C36 POPE6 197      98.739  71.589  47.771  1.00  0.00           C
ATOM   9551  C37 POPE6 197      99.759  72.729  47.740  1.00  0.00           C
ATOM   9554  C38 POPE6 197      99.719  73.589  49.011  1.00  0.00           C
ATOM   9557  C39 POPE6 197     100.029  72.829  50.310  1.00  0.00           C
ATOM   9560 0C31 POPE6 197     101.449  72.259  50.310  1.00  0.00           C
ATOM   9563 1C31 POPE6 197     101.929  71.749  51.680  1.00  0.00           C
ATOM   9566 2C31 POPE6 197     103.419  71.409  51.651  1.00  0.00           C
ATOM   9569 3C31 POPE6 197     103.929  70.839  52.979  1.00  0.00           C
ATOM   9572 4C31 POPE6 197     105.439  70.609  52.990  1.00  0.00           C
ATOM   9575 5C31 POPE6 197     105.929  69.999  54.311  1.00  0.00           C
ATOM   9578 6C31 POPE6 197     107.459  69.949  54.410  1.00  0.00           C
ATOM   9582  NH3 POPE7 198       8.969  56.009  76.750  1.00  0.00           N
ATOM   9586  C12 POPE7 198       8.359  54.649  76.919  1.00  0.00           C
ATOM   9589  C11 POPE7 198       9.079  53.779  77.991  1.00  0.00           C
ATOM   9592  P   POPE7 198      11.689  53.749  77.810  1.00  0.00           P
ATOM   9593  O13 POPE7 198      12.699  54.809  77.810  1.00  0.00           O
ATOM   9594  O14 POPE7 198      12.059  52.529  78.539  1.00  0.00           O
ATOM   9595  O11 POPE7 198      11.209  53.419  76.340  1.00  0.00           O
ATOM   9596  O12 POPE7 198      10.339  54.319  78.430  1.00  0.00           O
ATOM   9597  C1  POPE7 198      12.169  53.009  75.370  1.00  0.00           C
ATOM   9600  C2  POPE7 198      11.529  52.159  74.250  1.00  0.00           C
ATOM   9602  O21 POPE7 198      12.519  52.119  73.210  1.00  0.00           O
ATOM   9603  C21 POPE7 198      12.399  51.099  72.381  1.00  0.00           C
ATOM   9604  O22 POPE7 198      11.609  50.179  72.491  1.00  0.00           O
ATOM   9605  C22 POPE7 198      13.409  51.239  71.249  1.00  0.00           C
ATOM   9608  C3  POPE7 198      10.179  52.769  73.720  1.00  0.00           C
ATOM   9611  O31 POPE7 198       9.699  52.119  72.521  1.00  0.00           O
ATOM   9612  C31 POPE7 198       8.519  51.499  72.561  1.00  0.00           C
ATOM   9613  O32 POPE7 198       7.689  51.649  73.450  1.00  0.00           O
ATOM   9614  C32 POPE7 198       8.319  50.629  71.321  1.00  0.00           C
ATOM   9617  C23 POPE7 198      13.069  50.309  70.061  1.00  0.00           C
ATOM   9620  C24 POPE7 198      13.859  50.709  68.811  1.00  0.00           C
ATOM   9623  C25 POPE7 198      13.979  49.579  67.779  1.00  0.00           C
ATOM   9626  C26 POPE7 198      12.649  49.069  67.200  1.00  0.00           C
ATOM   9629  C27 POPE7 198      12.899  48.039  66.090  1.00  0.00           C
ATOM   9632  C28 POPE7 198      11.629  47.369  65.561  1.00  0.00           C
ATOM   9635  C29 POPE7 198      11.959  46.259  64.600  1.00  0.00           C
ATOM   9637 0C21 POPE7 198      11.109  45.329  64.139  1.00  0.00           C
ATOM   9639 1C21 POPE7 198       9.639  45.239  64.479  1.00  0.00           C
ATOM   9642 2C21 POPE7 198       8.749  45.369  63.229  1.00  0.00           C
ATOM   9645 3C21 POPE7 198       7.269  45.369  63.629  1.00  0.00           C
ATOM   9648 4C21 POPE7 198       6.289  45.659  62.481  1.00  0.00           C
ATOM   9651 5C21 POPE7 198       4.859  45.679  63.011  1.00  0.00           C
ATOM   9654 6C21 POPE7 198       3.839  46.359  62.090  1.00  0.00           C
ATOM   9657 7C21 POPE7 198       2.411  46.239  62.649  1.00  0.00           C
ATOM   9660 8C21 POPE7 198       1.371  47.029  61.861  1.00  0.00           C
ATOM   9664  C33 POPE7 198       8.799  51.299  70.009  1.00  0.00           C
ATOM   9667  C34 POPE7 198       8.529  50.469  68.749  1.00  0.00           C
ATOM   9670  C35 POPE7 198       9.179  51.119  67.509  1.00  0.00           C
ATOM   9673  C36 POPE7 198       9.169  50.209  66.270  1.00  0.00           C
ATOM   9676  C37 POPE7 198       7.969  50.439  65.349  1.00  0.00           C
ATOM   9679  C38 POPE7 198       7.949  49.399  64.210  1.00  0.00           C
ATOM   9682  C39 POPE7 198       6.989  49.709  63.060  1.00  0.00           C
ATOM   9685 0C31 POPE7 198       7.339  50.999  62.299  1.00  0.00           C
ATOM   9688 1C31 POPE7 198       6.749  51.029  60.880  1.00  0.00           C
ATOM   9691 2C31 POPE7 198       6.939  52.379  60.170  1.00  0.00           C
ATOM   9694 3C31 POPE7 198       6.399  52.399  58.731  1.00  0.00           C
ATOM   9697 4C31 POPE7 198       7.219  51.529  57.750  1.00  0.00           C
ATOM   9700 5C31 POPE7 198       6.659  51.529  56.319  1.00  0.00           C
ATOM   9703 6C31 POPE7 198       7.079  52.749  55.500  1.00  0.00           C
ATOM   9707  NH3 POPE8 199      70.069  63.909  44.620  1.00  0.00           N
ATOM   9711  C12 POPE8 199      69.469  64.469  43.361  1.00  0.00           C
ATOM   9714  C11 POPE8 199      70.379  64.179  42.181  1.00  0.00           C
ATOM   9717  P   POPE8 199      72.239  66.049  41.910  1.00  0.00           P
ATOM   9718  O13 POPE8 199      73.019  65.729  40.701  1.00  0.00           O
ATOM   9719  O14 POPE8 199      71.099  66.989  41.831  1.00  0.00           O
ATOM   9720  O11 POPE8 199      73.159  66.449  43.119  1.00  0.00           O
ATOM   9721  O12 POPE8 199      71.689  64.679  42.459  1.00  0.00           O
ATOM   9722  C1  POPE8 199      72.539  66.559  44.410  1.00  0.00           C
ATOM   9725  C2  POPE8 199      73.559  67.059  45.450  1.00  0.00           C
ATOM   9727  O21 POPE8 199      73.089  66.649  46.771  1.00  0.00           O
ATOM   9728  C21 POPE8 199      73.769  65.609  47.269  1.00  0.00           C
ATOM   9729  O22 POPE8 199      74.719  65.069  46.740  1.00  0.00           O
ATOM   9730  C22 POPE8 199      73.219  65.199  48.639  1.00  0.00           C
ATOM   9733  C3  POPE8 199      73.719  68.599  45.389  1.00  0.00           C
ATOM   9736  O31 POPE8 199      75.019  68.989  44.869  1.00  0.00           O
ATOM   9737  C31 POPE8 199      75.979  68.929  45.800  1.00  0.00           C
ATOM   9738  O32 POPE8 199      75.849  68.439  46.910  1.00  0.00           O
ATOM   9739  C32 POPE8 199      77.219  69.629  45.271  1.00  0.00           C
ATOM   9742  C23 POPE8 199      72.899  63.689  48.759  1.00  0.00           C
ATOM   9745  C24 POPE8 199      73.259  63.129  50.149  1.00  0.00           C
ATOM   9748  C25 POPE8 199      74.679  62.569  50.229  1.00  0.00           C
ATOM   9751  C26 POPE8 199      75.259  62.449  51.651  1.00  0.00           C
ATOM   9754  C27 POPE8 199      76.499  61.539  51.660  1.00  0.00           C
ATOM   9757  C28 POPE8 199      76.989  61.199  53.069  1.00  0.00           C
ATOM   9760  C29 POPE8 199      78.269  60.409  53.011  1.00  0.00           C
ATOM   9762 0C21 POPE8 199      79.419  60.749  53.611  1.00  0.00           C
ATOM   9764 1C21 POPE8 199      79.609  61.989  54.439  1.00  0.00           C
ATOM   9767 2C21 POPE8 199      81.089  62.319  54.729  1.00  0.00           C
ATOM   9770 3C21 POPE8 199      81.999  62.349  53.489  1.00  0.00           C
ATOM   9773 4C21 POPE8 199      83.269  63.199  53.700  1.00  0.00           C
ATOM   9776 5C21 POPE8 199      84.059  62.789  54.950  1.00  0.00           C
ATOM   9779 6C21 POPE8 199      85.169  63.789  55.301  1.00  0.00           C
ATOM   9782 7C21 POPE8 199      85.709  63.559  56.721  1.00  0.00           C
ATOM   9785 8C21 POPE8 199      86.909  64.439  57.059  1.00  0.00           C
ATOM   9789  C33 POPE8 199      78.299  69.839  46.350  1.00  0.00           C
ATOM   9792  C34 POPE8 199      79.719  69.649  45.820  1.00  0.00           C
ATOM   9795  C35 POPE8 199      80.759  70.569  46.479  1.00  0.00           C
ATOM   9798  C36 POPE8 199      80.759  70.579  48.021  1.00  0.00           C
ATOM   9801  C37 POPE8 199      81.509  71.809  48.560  1.00  0.00           C
ATOM   9804  C38 POPE8 199      81.099  72.209  49.980  1.00  0.00           C
ATOM   9807  C39 POPE8 199      80.839  73.719  50.170  1.00  0.00           C
ATOM   9810 0C31 POPE8 199      82.089  74.599  49.980  1.00  0.00           C
ATOM   9813 1C31 POPE8 199      81.729  76.089  50.090  1.00  0.00           C
ATOM   9816 2C31 POPE8 199      82.969  76.999  50.100  1.00  0.00           C
ATOM   9819 3C31 POPE8 199      82.619  78.499  50.170  1.00  0.00           C
ATOM   9822 4C31 POPE8 199      82.089  78.949  51.551  1.00  0.00           C
ATOM   9825 5C31 POPE8 199      81.749  80.449  51.609  1.00  0.00           C
ATOM   9828 6C31 POPE8 199      81.289  80.919  52.990  1.00  0.00           C
ATOM   9832  NH3 POPE9 200     102.409 123.539  78.150  1.00  0.00           N
ATOM   9836  C12 POPE9 200     100.899 123.559  78.100  1.00  0.00           C
ATOM   9839  C11 POPE9 200     100.339 124.309  76.850  1.00  0.00           C
ATOM   9842  P   POPE9 200     101.799 126.509  77.009  1.00  0.00           P
ATOM   9843  O13 POPE9 200     101.649 127.919  76.570  1.00  0.00           O
ATOM   9844  O14 POPE9 200     102.389 126.239  78.340  1.00  0.00           O
ATOM   9845  O11 POPE9 200     102.659 125.649  76.020  1.00  0.00           O
ATOM   9846  O12 POPE9 200     100.439 125.749  76.881  1.00  0.00           O
ATOM   9847  C1  POPE9 200     103.839 126.169  75.421  1.00  0.00           C
ATOM   9850  C2  POPE9 200     103.689 126.389  73.891  1.00  0.00           C
ATOM   9852  O21 POPE9 200     102.999 125.269  73.290  1.00  0.00           O
ATOM   9853  C21 POPE9 200     101.719 125.429  73.040  1.00  0.00           C
ATOM   9854  O22 POPE9 200     101.009 126.349  73.390  1.00  0.00           O
ATOM   9855  C22 POPE9 200     101.259 124.259  72.160  1.00  0.00           C
ATOM   9858  C3  POPE9 200     105.099 126.539  73.250  1.00  0.00           C
ATOM   9861  O31 POPE9 200     105.009 126.429  71.820  1.00  0.00           O
ATOM   9862  C31 POPE9 200     105.459 125.309  71.259  1.00  0.00           C
ATOM   9863  O32 POPE9 200     105.959 124.379  71.850  1.00  0.00           O
ATOM   9864  C32 POPE9 200     105.009 125.329  69.811  1.00  0.00           C
ATOM   9867  C23 POPE9 200      99.889 124.489  71.490  1.00  0.00           C
ATOM   9870  C24 POPE9 200      99.559 123.439  70.410  1.00  0.00           C
ATOM   9873  C25 POPE9 200     100.289 123.689  69.080  1.00  0.00           C
ATOM   9876  C26 POPE9 200     100.059 122.599  68.021  1.00  0.00           C
ATOM   9879  C27 POPE9 200     100.469 123.049  66.599  1.00  0.00           C
ATOM   9882  C28 POPE9 200     100.819 121.879  65.650  1.00  0.00           C
ATOM   9885  C29 POPE9 200     101.039 122.329  64.229  1.00  0.00           C
ATOM   9887 0C21 POPE9 200     102.169 122.249  63.499  1.00  0.00           C
ATOM   9889 1C21 POPE9 200     103.489 121.669  63.970  1.00  0.00           C
ATOM   9892 2C21 POPE9 200     104.439 121.279  62.819  1.00  0.00           C
ATOM   9895 3C21 POPE9 200     103.929 120.149  61.910  1.00  0.00           C
ATOM   9898 4C21 POPE9 200     105.069 119.219  61.459  1.00  0.00           C
ATOM   9901 5C21 POPE9 200     104.609 118.039  60.581  1.00  0.00           C
ATOM   9904 6C21 POPE9 200     104.879 118.259  59.090  1.00  0.00           C
ATOM   9907 7C21 POPE9 200     105.069 116.949  58.330  1.00  0.00           C
ATOM   9910 8C21 POPE9 200     105.659 117.149  56.931  1.00  0.00           C
ATOM   9914  C33 POPE9 200     106.039 124.819  68.780  1.00  0.00           C
ATOM   9917  C34 POPE9 200     105.709 125.339  67.369  1.00  0.00           C
ATOM   9920  C35 POPE9 200     104.269 125.069  66.900  1.00  0.00           C
ATOM   9923  C36 POPE9 200     103.749 126.099  65.910  1.00  0.00           C
ATOM   9926  C37 POPE9 200     104.189 125.849  64.471  1.00  0.00           C
ATOM   9929  C38 POPE9 200     103.449 126.769  63.499  1.00  0.00           C
ATOM   9932  C39 POPE9 200     103.649 126.379  62.041  1.00  0.00           C
ATOM   9935 0C31 POPE9 200     102.779 127.239  61.119  1.00  0.00           C
ATOM   9938 1C31 POPE9 200     102.949 126.879  59.651  1.00  0.00           C
ATOM   9941 2C31 POPE9 200     102.279 127.909  58.731  1.00  0.00           C
ATOM   9944 3C31 POPE9 200     102.439 127.579  57.239  1.00  0.00           C
ATOM   9947 4C31 POPE9 200     101.499 126.469  56.750  1.00  0.00           C
ATOM   9950 5C31 POPE9 200     101.769 126.069  55.301  1.00  0.00           C
ATOM   9953 6C31 POPE9 200     100.639 125.249  54.681  1.00  0.00           C
ATOM   9957  NH3 POPE  201      64.949 120.999  77.050  1.00  0.00           N
ATOM   9961  C12 POPE  201      64.839 120.739  78.520  1.00  0.00           C
ATOM   9964  C11 POPE  201      65.099 119.259  78.811  1.00  0.00           C
ATOM   9967  P   POPE  201      64.029 116.949  79.050  1.00  0.00           P
ATOM   9968  O13 POPE  201      65.459 116.629  79.241  1.00  0.00           O
ATOM   9969  O14 POPE  201      63.059 116.649  80.140  1.00  0.00           O
ATOM   9970  O11 POPE  201      63.529 116.169  77.790  1.00  0.00           O
ATOM   9971  O12 POPE  201      63.909 118.469  78.609  1.00  0.00           O
ATOM   9972  C1  POPE  201      64.159 116.309  76.521  1.00  0.00           C
ATOM   9975  C2  POPE  201      63.129 116.809  75.479  1.00  0.00           C
ATOM   9977  O21 POPE  201      63.819 117.299  74.320  1.00  0.00           O
ATOM   9978  C21 POPE  201      64.019 116.359  73.410  1.00  0.00           C
ATOM   9979  O22 POPE  201      63.709 115.189  73.491  1.00  0.00           O
ATOM   9980  C22 POPE  201      64.609 117.009  72.160  1.00  0.00           C
ATOM   9983  C3  POPE  201      62.259 117.949  76.020  1.00  0.00           C
ATOM   9986  O31 POPE  201      61.369 118.459  75.009  1.00  0.00           O
ATOM   9987  C31 POPE  201      61.399 119.749  74.799  1.00  0.00           C
ATOM   9988  O32 POPE  201      62.179 120.549  75.320  1.00  0.00           O
ATOM   9989  C32 POPE  201      60.209 120.149  73.920  1.00  0.00           C
ATOM   9992  C23 POPE  201      63.519 117.259  71.101  1.00  0.00           C
ATOM   9995  C24 POPE  201      63.869 118.369  70.111  1.00  0.00           C
ATOM   9998  C25 POPE  201      65.239 118.219  69.439  1.00  0.00           C
ATOM  10001  C26 POPE  201      65.279 117.089  68.410  1.00  0.00           C
ATOM  10004  C27 POPE  201      64.339 117.339  67.210  1.00  0.00           C
ATOM  10007  C28 POPE  201      64.699 116.509  65.971  1.00  0.00           C
ATOM  10010  C29 POPE  201      66.029 116.919  65.389  1.00  0.00           C
ATOM  10012 0C21 POPE  201      66.229 117.829  64.430  1.00  0.00           C
ATOM  10014 1C21 POPE  201      65.189 118.609  63.671  1.00  0.00           C
ATOM  10017 2C21 POPE  201      65.389 118.379  62.169  1.00  0.00           C
ATOM  10020 3C21 POPE  201      64.609 119.349  61.280  1.00  0.00           C
ATOM  10023 4C21 POPE  201      64.909 119.059  59.799  1.00  0.00           C
ATOM  10026 5C21 POPE  201      64.849 120.269  58.861  1.00  0.00           C
ATOM  10029 6C21 POPE  201      63.769 120.129  57.771  1.00  0.00           C
ATOM  10032 7C21 POPE  201      63.799 121.309  56.791  1.00  0.00           C
ATOM  10035 8C21 POPE  201      62.769 121.169  55.669  1.00  0.00           C
ATOM  10039  C33 POPE  201      60.529 121.189  72.810  1.00  0.00           C
ATOM  10042  C34 POPE  201      60.709 120.519  71.439  1.00  0.00           C
ATOM  10045  C35 POPE  201      60.819 121.499  70.271  1.00  0.00           C
ATOM  10048  C36 POPE  201      61.029 120.749  68.951  1.00  0.00           C
ATOM  10051  C37 POPE  201      61.099 121.599  67.671  1.00  0.00           C
ATOM  10054  C38 POPE  201      59.729 121.979  67.090  1.00  0.00           C
ATOM  10057  C39 POPE  201      59.729 121.919  65.549  1.00  0.00           C
ATOM  10060 0C31 POPE  201      58.409 122.379  64.910  1.00  0.00           C
ATOM  10063 1C31 POPE  201      58.429 122.179  63.380  1.00  0.00           C
ATOM  10066 2C31 POPE  201      57.079 122.479  62.720  1.00  0.00           C
ATOM  10069 3C31 POPE  201      57.059 122.089  61.241  1.00  0.00           C
ATOM  10072 4C31 POPE  201      55.639 121.869  60.701  1.00  0.00           C
ATOM  10075 5C31 POPE  201      55.649 121.289  59.279  1.00  0.00           C
ATOM  10078 6C31 POPE  201      54.289 120.749  58.829  1.00  0.00           C
ATOM  10082  NH3 POPE  202      94.379  83.489  39.850  1.00  0.00           N
ATOM  10086  C12 POPE  202      95.299  84.599  40.319  1.00  0.00           C
ATOM  10089  C11 POPE  202      96.709  84.499  39.689  1.00  0.00           C
ATOM  10092  P   POPE  202      98.299  86.439  38.800  1.00  0.00           P
ATOM  10093  O13 POPE  202      98.099  85.789  37.480  1.00  0.00           O
ATOM  10094  O14 POPE  202      98.049  87.909  38.830  1.00  0.00           O
ATOM  10095  O11 POPE  202      99.779  86.209  39.290  1.00  0.00           O
ATOM  10096  O12 POPE  202      97.419  85.719  39.910  1.00  0.00           O
ATOM  10097  C1  POPE  202     100.309  87.009  40.359  1.00  0.00           C
ATOM  10100  C2  POPE  202     100.259  86.259  41.720  1.00  0.00           C
ATOM  10102  O21 POPE  202      99.819  87.169  42.750  1.00  0.00           O
ATOM  10103  C21 POPE  202      99.859  86.909  44.069  1.00  0.00           C
ATOM  10104  O22 POPE  202      99.989  87.769  44.921  1.00  0.00           O
ATOM  10105  C22 POPE  202      99.519  85.459  44.471  1.00  0.00           C
ATOM  10108  C3  POPE  202     101.629  85.569  42.000  1.00  0.00           C
ATOM  10111  O31 POPE  202     102.459  86.419  42.789  1.00  0.00           O
ATOM  10112  C31 POPE  202     103.639  86.809  42.319  1.00  0.00           C
ATOM  10113  O32 POPE  202     104.099  86.539  41.230  1.00  0.00           O
ATOM  10114  C32 POPE  202     104.309  87.589  43.449  1.00  0.00           C
ATOM  10117  C23 POPE  202     100.369  84.999  45.689  1.00  0.00           C
ATOM  10120  C24 POPE  202      99.969  83.599  46.171  1.00  0.00           C
ATOM  10123  C25 POPE  202     101.069  82.869  46.939  1.00  0.00           C
ATOM  10126  C26 POPE  202     101.379  83.419  48.340  1.00  0.00           C
ATOM  10129  C27 POPE  202     102.459  82.569  49.051  1.00  0.00           C
ATOM  10132  C28 POPE  202     102.349  82.559  50.590  1.00  0.00           C
ATOM  10135  C29 POPE  202     102.479  83.929  51.200  1.00  0.00           C
ATOM  10137 0C21 POPE  202     103.199  84.249  52.290  1.00  0.00           C
ATOM  10139 1C21 POPE  202     103.979  83.299  53.169  1.00  0.00           C
ATOM  10142 2C21 POPE  202     103.899  83.689  54.660  1.00  0.00           C
ATOM  10145 3C21 POPE  202     102.529  83.419  55.310  1.00  0.00           C
ATOM  10148 4C21 POPE  202     101.939  84.639  56.040  1.00  0.00           C
ATOM  10151 5C21 POPE  202     102.689  85.059  57.309  1.00  0.00           C
ATOM  10154 6C21 POPE  202     102.339  84.199  58.541  1.00  0.00           C
ATOM  10157 7C21 POPE  202     103.059  84.659  59.809  1.00  0.00           C
ATOM  10160 8C21 POPE  202     102.579  83.879  61.041  1.00  0.00           C
ATOM  10164  C33 POPE  202     104.559  86.709  44.699  1.00  0.00           C
ATOM  10167  C34 POPE  202     104.299  87.459  46.019  1.00  0.00           C
ATOM  10170  C35 POPE  202     104.039  86.509  47.211  1.00  0.00           C
ATOM  10173  C36 POPE  202     105.209  86.369  48.201  1.00  0.00           C
ATOM  10176  C37 POPE  202     105.469  87.639  49.030  1.00  0.00           C
ATOM  10179  C38 POPE  202     106.539  87.439  50.111  1.00  0.00           C
ATOM  10182  C39 POPE  202     106.039  86.719  51.370  1.00  0.00           C
ATOM  10185 0C31 POPE  202     107.119  86.649  52.471  1.00  0.00           C
ATOM  10188 1C31 POPE  202     106.609  86.019  53.770  1.00  0.00           C
ATOM  10191 2C31 POPE  202     107.559  86.189  54.971  1.00  0.00           C
ATOM  10194 3C31 POPE  202     106.909  85.769  56.300  1.00  0.00           C
ATOM  10197 4C31 POPE  202     107.729  86.149  57.551  1.00  0.00           C
ATOM  10200 5C31 POPE  202     106.999  85.749  58.840  1.00  0.00           C
ATOM  10203 6C31 POPE  202     107.699  86.139  60.149  1.00  0.00           C
ATOM  10207  NH3 POPE  203      39.879  88.119  37.259  1.00  0.00           N
ATOM  10211  C12 POPE  203      40.889  87.219  36.620  1.00  0.00           C
ATOM  10214  C11 POPE  203      40.399  85.779  36.669  1.00  0.00           C
ATOM  10217  P   POPE  203      40.959  83.419  35.901  1.00  0.00           P
ATOM  10218  O13 POPE  203      39.609  83.399  35.271  1.00  0.00           O
ATOM  10219  O14 POPE  203      41.999  82.639  35.191  1.00  0.00           O
ATOM  10220  O11 POPE  203      40.739  82.899  37.380  1.00  0.00           O
ATOM  10221  O12 POPE  203      41.409  84.939  36.111  1.00  0.00           O
ATOM  10222  C1  POPE  203      41.769  82.889  38.369  1.00  0.00           C
ATOM  10225  C2  POPE  203      41.179  82.739  39.799  1.00  0.00           C
ATOM  10227  O21 POPE  203      42.149  82.239  40.739  1.00  0.00           O
ATOM  10228  C21 POPE  203      42.329  82.959  41.831  1.00  0.00           C
ATOM  10229  O22 POPE  203      42.249  84.169  41.901  1.00  0.00           O
ATOM  10230  C22 POPE  203      42.519  82.059  43.049  1.00  0.00           C
ATOM  10233  C3  POPE  203      40.019  81.709  39.840  1.00  0.00           C
ATOM  10236  O31 POPE  203      39.439  81.719  41.160  1.00  0.00           O
ATOM  10237  C31 POPE  203      38.939  80.579  41.600  1.00  0.00           C
ATOM  10238  O32 POPE  203      38.959  79.529  40.989  1.00  0.00           O
ATOM  10239  C32 POPE  203      38.279  80.869  42.970  1.00  0.00           C
ATOM  10242  C23 POPE  203      42.059  82.849  44.290  1.00  0.00           C
ATOM  10245  C24 POPE  203      41.999  82.089  45.619  1.00  0.00           C
ATOM  10248  C25 POPE  203      40.849  82.659  46.490  1.00  0.00           C
ATOM  10251  C26 POPE  203      40.479  81.779  47.691  1.00  0.00           C
ATOM  10254  C27 POPE  203      39.289  82.359  48.461  1.00  0.00           C
ATOM  10257  C28 POPE  203      38.659  81.359  49.451  1.00  0.00           C
ATOM  10260  C29 POPE  203      37.339  81.859  49.980  1.00  0.00           C
ATOM  10262 0C21 POPE  203      37.089  82.349  51.209  1.00  0.00           C
ATOM  10264 1C21 POPE  203      38.069  82.499  52.340  1.00  0.00           C
ATOM  10267 2C21 POPE  203      38.589  83.939  52.500  1.00  0.00           C
ATOM  10270 3C21 POPE  203      39.499  84.149  53.730  1.00  0.00           C
ATOM  10273 4C21 POPE  203      38.779  83.909  55.061  1.00  0.00           C
ATOM  10276 5C21 POPE  203      39.699  83.909  56.291  1.00  0.00           C
ATOM  10279 6C21 POPE  203      39.689  85.219  57.090  1.00  0.00           C
ATOM  10282 7C21 POPE  203      40.449  85.089  58.410  1.00  0.00           C
ATOM  10285 8C21 POPE  203      40.469  86.359  59.261  1.00  0.00           C
ATOM  10289  C33 POPE  203      38.299  79.699  43.979  1.00  0.00           C
ATOM  10292  C34 POPE  203      39.719  79.219  44.299  1.00  0.00           C
ATOM  10295  C35 POPE  203      39.809  77.889  45.061  1.00  0.00           C
ATOM  10298  C36 POPE  203      39.059  77.899  46.399  1.00  0.00           C
ATOM  10301  C37 POPE  203      39.259  76.589  47.181  1.00  0.00           C
ATOM  10304  C38 POPE  203      40.209  76.709  48.379  1.00  0.00           C
ATOM  10307  C39 POPE  203      39.399  76.879  49.669  1.00  0.00           C
ATOM  10310 0C31 POPE  203      40.189  76.709  50.979  1.00  0.00           C
ATOM  10313 1C31 POPE  203      39.209  76.239  52.059  1.00  0.00           C
ATOM  10316 2C31 POPE  203      39.619  76.509  53.510  1.00  0.00           C
ATOM  10319 3C31 POPE  203      38.429  76.249  54.439  1.00  0.00           C
ATOM  10322 4C31 POPE  203      38.579  74.989  55.301  1.00  0.00           C
ATOM  10325 5C31 POPE  203      37.319  74.729  56.139  1.00  0.00           C
ATOM  10328 6C31 POPE  203      37.439  73.499  57.050  1.00  0.00           C
ATOM  10332  NH3 POPE  204      36.009  16.009  78.440  1.00  0.00           N
ATOM  10336  C12 POPE  204      36.819  15.109  77.549  1.00  0.00           C
ATOM  10339  C11 POPE  204      36.369  13.649  77.711  1.00  0.00           C
ATOM  10342  P   POPE  204      38.569  12.149  77.670  1.00  0.00           P
ATOM  10343  O13 POPE  204      38.649  10.769  77.140  1.00  0.00           O
ATOM  10344  O14 POPE  204      38.619  12.339  79.139  1.00  0.00           O
ATOM  10345  O11 POPE  204      39.579  13.119  76.930  1.00  0.00           O
ATOM  10346  O12 POPE  204      37.249  12.749  77.050  1.00  0.00           O
ATOM  10347  C1  POPE  204      40.719  12.679  76.201  1.00  0.00           C
ATOM  10350  C2  POPE  204      40.419  12.339  74.710  1.00  0.00           C
ATOM  10352  O21 POPE  204      41.669  12.169  74.009  1.00  0.00           O
ATOM  10353  C21 POPE  204      42.009  10.889  73.780  1.00  0.00           C
ATOM  10354  O22 POPE  204      41.339   9.929  74.120  1.00  0.00           O
ATOM  10355  C22 POPE  204      43.209  10.829  72.830  1.00  0.00           C
ATOM  10358  C3  POPE  204      39.549  13.399  73.951  1.00  0.00           C
ATOM  10361  O31 POPE  204      39.469  13.259  72.509  1.00  0.00           O
ATOM  10362  C31 POPE  204      39.149  12.089  71.951  1.00  0.00           C
ATOM  10363  O32 POPE  204      39.019  11.029  72.530  1.00  0.00           O
ATOM  10364  C32 POPE  204      39.039  12.259  70.430  1.00  0.00           C
ATOM  10367  C23 POPE  204      42.889  11.499  71.470  1.00  0.00           C
ATOM  10370  C24 POPE  204      44.009  11.379  70.421  1.00  0.00           C
ATOM  10373  C25 POPE  204      44.039  10.069  69.611  1.00  0.00           C
ATOM  10376  C26 POPE  204      44.459  10.349  68.150  1.00  0.00           C
ATOM  10379  C27 POPE  204      44.709   9.129  67.240  1.00  0.00           C
ATOM  10382  C28 POPE  204      44.999   9.599  65.799  1.00  0.00           C
ATOM  10385  C29 POPE  204      45.619   8.619  64.829  1.00  0.00           C
ATOM  10387 0C21 POPE  204      44.989   7.689  64.099  1.00  0.00           C
ATOM  10389 1C21 POPE  204      43.519   7.349  64.160  1.00  0.00           C
ATOM  10392 2C21 POPE  204      43.319   6.139  65.079  1.00  0.00           C
ATOM  10395 3C21 POPE  204      43.919   4.819  64.590  1.00  0.00           C
ATOM  10398 4C21 POPE  204      43.779   3.719  65.660  1.00  0.00           C
ATOM  10401 5C21 POPE  204      44.619   2.469  65.349  1.00  0.00           C
ATOM  10404 6C21 POPE  204      44.619   1.479  66.521  1.00  0.00           C
ATOM  10407 7C21 POPE  204      45.789   0.491  66.459  1.00  0.00           C
ATOM  10410 8C21 POPE  204      45.769  -0.489  67.639  1.00  0.00           C
ATOM  10414  C33 POPE  204      39.099  10.909  69.640  1.00  0.00           C
ATOM  10417  C34 POPE  204      37.989  10.759  68.590  1.00  0.00           C
ATOM  10420  C35 POPE  204      38.049  11.719  67.389  1.00  0.00           C
ATOM  10423  C36 POPE  204      39.119  11.359  66.350  1.00  0.00           C
ATOM  10426  C37 POPE  204      40.469  12.069  66.510  1.00  0.00           C
ATOM  10429  C38 POPE  204      41.559  11.479  65.600  1.00  0.00           C
ATOM  10432  C39 POPE  204      41.299  11.679  64.099  1.00  0.00           C
ATOM  10435 0C31 POPE  204      42.439  11.169  63.201  1.00  0.00           C
ATOM  10438 1C31 POPE  204      42.259  11.619  61.740  1.00  0.00           C
ATOM  10441 2C31 POPE  204      43.469  11.329  60.840  1.00  0.00           C
ATOM  10444 3C31 POPE  204      43.659   9.849  60.471  1.00  0.00           C
ATOM  10447 4C31 POPE  204      42.489   9.259  59.681  1.00  0.00           C
ATOM  10450 5C31 POPE  204      42.789   7.879  59.099  1.00  0.00           C
ATOM  10453 6C31 POPE  204      41.609   7.329  58.309  1.00  0.00           C
ATOM  10457  NH3 POPE  205      32.749 102.929  79.490  1.00  0.00           N
ATOM  10461  C12 POPE  205      32.609 103.999  78.440  1.00  0.00           C
ATOM  10464  C11 POPE  205      32.659 105.409  79.031  1.00  0.00           C
ATOM  10467  P   POPE  205      31.059 107.439  78.539  1.00  0.00           P
ATOM  10468  O13 POPE  205      29.739 107.119  77.950  1.00  0.00           O
ATOM  10469  O14 POPE  205      31.139 107.689  79.991  1.00  0.00           O
ATOM  10470  O11 POPE  205      31.649 108.709  77.771  1.00  0.00           O
ATOM  10471  O12 POPE  205      32.059 106.309  78.100  1.00  0.00           O
ATOM  10472  C1  POPE  205      31.999 108.409  76.399  1.00  0.00           C
ATOM  10475  C2  POPE  205      32.499 109.639  75.610  1.00  0.00           C
ATOM  10477  O21 POPE  205      32.959 109.139  74.331  1.00  0.00           O
ATOM  10478  C21 POPE  205      32.299 109.519  73.250  1.00  0.00           C
ATOM  10479  O22 POPE  205      31.389 110.329  73.210  1.00  0.00           O
ATOM  10480  C22 POPE  205      32.769 108.729  72.030  1.00  0.00           C
ATOM  10483  C3  POPE  205      33.649 110.309  76.399  1.00  0.00           C
ATOM  10486  O31 POPE  205      34.429 111.199  75.581  1.00  0.00           O
ATOM  10487  C31 POPE  205      35.749 110.959  75.549  1.00  0.00           C
ATOM  10488  O32 POPE  205      36.349 110.139  76.220  1.00  0.00           O
ATOM  10489  C32 POPE  205      36.409 111.809  74.490  1.00  0.00           C
ATOM  10492  C23 POPE  205      31.719 108.779  70.890  1.00  0.00           C
ATOM  10495  C24 POPE  205      32.029 107.829  69.741  1.00  0.00           C
ATOM  10498  C25 POPE  205      31.179 108.109  68.490  1.00  0.00           C
ATOM  10501  C26 POPE  205      31.319 106.969  67.470  1.00  0.00           C
ATOM  10504  C27 POPE  205      30.689 107.279  66.101  1.00  0.00           C
ATOM  10507  C28 POPE  205      30.689 106.079  65.139  1.00  0.00           C
ATOM  10510  C29 POPE  205      32.059 105.499  64.910  1.00  0.00           C
ATOM  10512 0C21 POPE  205      32.569 105.029  63.759  1.00  0.00           C
ATOM  10514 1C21 POPE  205      31.839 104.919  62.439  1.00  0.00           C
ATOM  10517 2C21 POPE  205      32.029 103.519  61.831  1.00  0.00           C
ATOM  10520 3C21 POPE  205      31.199 103.349  60.560  1.00  0.00           C
ATOM  10523 4C21 POPE  205      31.519 102.059  59.781  1.00  0.00           C
ATOM  10526 5C21 POPE  205      31.239 100.769  60.560  1.00  0.00           C
ATOM  10529 6C21 POPE  205      31.209  99.539  59.640  1.00  0.00           C
ATOM  10532 7C21 POPE  205      30.989  98.229  60.401  1.00  0.00           C
ATOM  10535 8C21 POPE  205      30.959  96.999  59.510  1.00  0.00           C
ATOM  10539  C33 POPE  205      36.139 111.169  73.110  1.00  0.00           C
ATOM  10542  C34 POPE  205      36.779 111.959  71.980  1.00  0.00           C
ATOM  10545  C35 POPE  205      36.769 111.179  70.669  1.00  0.00           C
ATOM  10548  C36 POPE  205      37.159 112.079  69.500  1.00  0.00           C
ATOM  10551  C37 POPE  205      37.019 111.379  68.140  1.00  0.00           C
ATOM  10554  C38 POPE  205      37.229 112.369  67.000  1.00  0.00           C
ATOM  10557  C39 POPE  205      36.959 111.779  65.610  1.00  0.00           C
ATOM  10560 0C31 POPE  205      38.039 110.789  65.171  1.00  0.00           C
ATOM  10563 1C31 POPE  205      38.029 110.529  63.661  1.00  0.00           C
ATOM  10566 2C31 POPE  205      39.339 109.899  63.160  1.00  0.00           C
ATOM  10569 3C31 POPE  205      39.209 109.169  61.810  1.00  0.00           C
ATOM  10572 4C31 POPE  205      38.759 110.019  60.620  1.00  0.00           C
ATOM  10575 5C31 POPE  205      38.679 109.189  59.340  1.00  0.00           C
ATOM  10578 6C31 POPE  205      38.339 109.979  58.081  1.00  0.00           C
ATOM  10582  NH3 POPE  206      57.639   0.161  34.869  1.00  0.00           N
ATOM  10586  C12 POPE  206      57.249   1.389  34.099  1.00  0.00           C
ATOM  10589  C11 POPE  206      57.729   2.649  34.861  1.00  0.00           C
ATOM  10592  P   POPE  206      60.239   2.649  33.941  1.00  0.00           P
ATOM  10593  O13 POPE  206      61.159   3.779  33.629  1.00  0.00           O
ATOM  10594  O14 POPE  206      60.149   1.559  32.959  1.00  0.00           O
ATOM  10595  O11 POPE  206      60.709   1.959  35.271  1.00  0.00           O
ATOM  10596  O12 POPE  206      58.849   3.269  34.261  1.00  0.00           O
ATOM  10597  C1  POPE  206      61.209   2.659  36.400  1.00  0.00           C
ATOM  10600  C2  POPE  206      60.309   2.419  37.631  1.00  0.00           C
ATOM  10602  O21 POPE  206      60.979   3.019  38.740  1.00  0.00           O
ATOM  10603  C21 POPE  206      60.319   3.019  39.889  1.00  0.00           C
ATOM  10604  O22 POPE  206      59.159   2.649  40.050  1.00  0.00           O
ATOM  10605  C22 POPE  206      61.269   3.549  40.961  1.00  0.00           C
ATOM  10608  C3  POPE  206      60.099   0.889  37.849  1.00  0.00           C
ATOM  10611  O31 POPE  206      58.699   0.531  37.829  1.00  0.00           O
ATOM  10612  C31 POPE  206      58.309  -0.199  38.870  1.00  0.00           C
ATOM  10613  O32 POPE  206      59.029  -0.599  39.759  1.00  0.00           O
ATOM  10614  C32 POPE  206      56.809  -0.439  38.750  1.00  0.00           C
ATOM  10617  C23 POPE  206      60.679   4.719  41.771  1.00  0.00           C
ATOM  10620  C24 POPE  206      61.799   5.539  42.431  1.00  0.00           C
ATOM  10623  C25 POPE  206      61.269   6.589  43.400  1.00  0.00           C
ATOM  10626  C26 POPE  206      62.359   7.549  43.850  1.00  0.00           C
ATOM  10629  C27 POPE  206      61.949   8.379  45.069  1.00  0.00           C
ATOM  10632  C28 POPE  206      63.079   9.359  45.450  1.00  0.00           C
ATOM  10635  C29 POPE  206      63.179   9.559  46.939  1.00  0.00           C
ATOM  10637 0C21 POPE  206      63.999   8.889  47.771  1.00  0.00           C
ATOM  10639 1C21 POPE  206      64.999   7.809  47.410  1.00  0.00           C
ATOM  10642 2C21 POPE  206      66.349   7.969  48.131  1.00  0.00           C
ATOM  10645 3C21 POPE  206      66.239   7.779  49.650  1.00  0.00           C
ATOM  10648 4C21 POPE  206      67.549   7.929  50.430  1.00  0.00           C
ATOM  10651 5C21 POPE  206      67.219   8.019  51.931  1.00  0.00           C
ATOM  10654 6C21 POPE  206      68.429   8.009  52.871  1.00  0.00           C
ATOM  10657 7C21 POPE  206      68.219   8.969  54.051  1.00  0.00           C
ATOM  10660 8C21 POPE  206      69.169   8.739  55.210  1.00  0.00           C
ATOM  10664  C33 POPE  206      56.189  -1.099  40.000  1.00  0.00           C
ATOM  10667  C34 POPE  206      55.959  -0.119  41.171  1.00  0.00           C
ATOM  10670  C35 POPE  206      55.909  -0.899  42.491  1.00  0.00           C
ATOM  10673  C36 POPE  206      55.659  -0.059  43.750  1.00  0.00           C
ATOM  10676  C37 POPE  206      54.179   0.341  43.931  1.00  0.00           C
ATOM  10679  C38 POPE  206      53.789   0.781  45.350  1.00  0.00           C
ATOM  10682  C39 POPE  206      54.149  -0.239  46.441  1.00  0.00           C
ATOM  10685 0C31 POPE  206      53.459   0.021  47.789  1.00  0.00           C
ATOM  10688 1C31 POPE  206      54.119  -0.779  48.920  1.00  0.00           C
ATOM  10691 2C31 POPE  206      53.429  -0.609  50.289  1.00  0.00           C
ATOM  10694 3C31 POPE  206      53.519   0.811  50.870  1.00  0.00           C
ATOM  10697 4C31 POPE  206      54.919   1.179  51.390  1.00  0.00           C
ATOM  10700 5C31 POPE  206      54.969   2.579  52.010  1.00  0.00           C
ATOM  10703 6C31 POPE  206      56.119   2.739  53.011  1.00  0.00           C
ATOM  10707  NH3 POPE  207      60.419  93.129  82.130  1.00  0.00           N
ATOM  10711  C12 POPE  207      60.559  93.279  83.620  1.00  0.00           C
ATOM  10714  C11 POPE  207      62.019  93.489  83.999  1.00  0.00           C
ATOM  10717  P   POPE  207      64.189  94.539  83.181  1.00  0.00           P
ATOM  10718  O13 POPE  207      64.599  95.939  82.941  1.00  0.00           O
ATOM  10719  O14 POPE  207      64.669  93.929  84.431  1.00  0.00           O
ATOM  10720  O11 POPE  207      64.509  93.629  81.951  1.00  0.00           O
ATOM  10721  O12 POPE  207      62.599  94.509  83.160  1.00  0.00           O
ATOM  10722  C1  POPE  207      65.419  94.149  80.979  1.00  0.00           C
ATOM  10725  C2  POPE  207      65.449  93.219  79.741  1.00  0.00           C
ATOM  10727  O21 POPE  207      66.159  93.849  78.671  1.00  0.00           O
ATOM  10728  C21 POPE  207      67.439  94.049  78.850  1.00  0.00           C
ATOM  10729  O22 POPE  207      68.099  93.659  79.811  1.00  0.00           O
ATOM  10730  C22 POPE  207      68.059  94.849  77.701  1.00  0.00           C
ATOM  10733  C3  POPE  207      63.999  92.939  79.260  1.00  0.00           C
ATOM  10736  O31 POPE  207      63.949  91.889  78.271  1.00  0.00           O
ATOM  10737  C31 POPE  207      64.199  92.259  77.030  1.00  0.00           C
ATOM  10738  O32 POPE  207      64.289  93.389  76.601  1.00  0.00           O
ATOM  10739  C32 POPE  207      64.329  90.979  76.189  1.00  0.00           C
ATOM  10742  C23 POPE  207      67.329  94.709  76.350  1.00  0.00           C
ATOM  10745  C24 POPE  207      68.239  94.969  75.149  1.00  0.00           C
ATOM  10748  C25 POPE  207      68.439  96.459  74.819  1.00  0.00           C
ATOM  10751  C26 POPE  207      69.339  96.629  73.590  1.00  0.00           C
ATOM  10754  C27 POPE  207      69.299  98.039  73.000  1.00  0.00           C
ATOM  10757  C28 POPE  207      70.199  98.159  71.750  1.00  0.00           C
ATOM  10760  C29 POPE  207      70.439  99.599  71.381  1.00  0.00           C
ATOM  10762 0C21 POPE  207      70.329 100.189  70.181  1.00  0.00           C
ATOM  10764 1C21 POPE  207      69.919  99.569  68.870  1.00  0.00           C
ATOM  10767 2C21 POPE  207      68.669 100.289  68.309  1.00  0.00           C
ATOM  10770 3C21 POPE  207      67.359  99.789  68.931  1.00  0.00           C
ATOM  10773 4C21 POPE  207      66.149 100.599  68.479  1.00  0.00           C
ATOM  10776 5C21 POPE  207      65.939 101.909  69.260  1.00  0.00           C
ATOM  10779 6C21 POPE  207      64.629 102.589  68.861  1.00  0.00           C
ATOM  10782 7C21 POPE  207      64.249 103.799  69.719  1.00  0.00           C
ATOM  10785 8C21 POPE  207      62.849 104.329  69.400  1.00  0.00           C
ATOM  10789  C33 POPE  207      65.449  91.059  75.141  1.00  0.00           C
ATOM  10792  C34 POPE  207      66.089  89.689  74.900  1.00  0.00           C
ATOM  10795  C35 POPE  207      66.599  89.519  73.469  1.00  0.00           C
ATOM  10798  C36 POPE  207      65.429  89.299  72.499  1.00  0.00           C
ATOM  10801  C37 POPE  207      65.829  89.429  71.031  1.00  0.00           C
ATOM  10804  C38 POPE  207      64.619  89.839  70.181  1.00  0.00           C
ATOM  10807  C39 POPE  207      64.939  89.849  68.681  1.00  0.00           C
ATOM  10810 0C31 POPE  207      65.919  90.969  68.309  1.00  0.00           C
ATOM  10813 1C31 POPE  207      66.379  90.839  66.860  1.00  0.00           C
ATOM  10816 2C31 POPE  207      67.379  91.939  66.499  1.00  0.00           C
ATOM  10819 3C31 POPE  207      67.699  91.969  64.999  1.00  0.00           C
ATOM  10822 4C31 POPE  207      66.589  92.549  64.120  1.00  0.00           C
ATOM  10825 5C31 POPE  207      66.969  92.479  62.639  1.00  0.00           C
ATOM  10828 6C31 POPE  207      65.949  93.189  61.740  1.00  0.00           C
ATOM  10832  NH3 POPE  208      94.989   2.669  71.061  1.00  0.00           N
ATOM  10836  C12 POPE  208      94.489   1.619  71.990  1.00  0.00           C
ATOM  10839  C11 POPE  208      94.389   2.149  73.420  1.00  0.00           C
ATOM  10842  P   POPE  208      92.579   1.529  75.240  1.00  0.00           P
ATOM  10843  O13 POPE  208      92.009   0.271  75.771  1.00  0.00           O
ATOM  10844  O14 POPE  208      93.159   2.499  76.201  1.00  0.00           O
ATOM  10845  O11 POPE  208      91.489   2.189  74.320  1.00  0.00           O
ATOM  10846  O12 POPE  208      93.699   1.169  74.191  1.00  0.00           O
ATOM  10847  C1  POPE  208      91.239   3.579  74.171  1.00  0.00           C
ATOM  10850  C2  POPE  208      91.239   3.939  72.670  1.00  0.00           C
ATOM  10852  O21 POPE  208      91.499   5.339  72.521  1.00  0.00           O
ATOM  10853  C21 POPE  208      92.559   5.719  71.840  1.00  0.00           C
ATOM  10854  O22 POPE  208      93.319   4.979  71.229  1.00  0.00           O
ATOM  10855  C22 POPE  208      92.709   7.249  71.971  1.00  0.00           C
ATOM  10858  C3  POPE  208      89.899   3.609  71.990  1.00  0.00           C
ATOM  10861  O31 POPE  208      90.059   3.779  70.570  1.00  0.00           O
ATOM  10862  C31 POPE  208      89.399   4.779  70.021  1.00  0.00           C
ATOM  10863  O32 POPE  208      88.549   5.479  70.540  1.00  0.00           O
ATOM  10864  C32 POPE  208      89.919   4.959  68.611  1.00  0.00           C
ATOM  10867  C23 POPE  208      93.979   7.899  71.340  1.00  0.00           C
ATOM  10870  C24 POPE  208      93.889   8.209  69.830  1.00  0.00           C
ATOM  10873  C25 POPE  208      93.409   9.639  69.510  1.00  0.00           C
ATOM  10876  C26 POPE  208      93.219   9.919  68.010  1.00  0.00           C
ATOM  10879  C27 POPE  208      92.429  11.219  67.709  1.00  0.00           C
ATOM  10882  C28 POPE  208      92.759  11.899  66.361  1.00  0.00           C
ATOM  10885  C29 POPE  208      91.849  13.059  66.010  1.00  0.00           C
ATOM  10887 0C21 POPE  208      91.859  13.769  64.861  1.00  0.00           C
ATOM  10889 1C21 POPE  208      92.739  13.549  63.650  1.00  0.00           C
ATOM  10892 2C21 POPE  208      92.049  13.989  62.340  1.00  0.00           C
ATOM  10895 3C21 POPE  208      93.009  14.089  61.139  1.00  0.00           C
ATOM  10898 4C21 POPE  208      92.299  14.579  59.869  1.00  0.00           C
ATOM  10901 5C21 POPE  208      93.259  14.999  58.741  1.00  0.00           C
ATOM  10904 6C21 POPE  208      93.799  16.429  58.899  1.00  0.00           C
ATOM  10907 7C21 POPE  208      94.679  16.879  57.729  1.00  0.00           C
ATOM  10910 8C21 POPE  208      95.299  18.269  57.951  1.00  0.00           C
ATOM  10914  C33 POPE  208      90.269   6.439  68.330  1.00  0.00           C
ATOM  10917  C34 POPE  208      90.149   6.749  66.840  1.00  0.00           C
ATOM  10920  C35 POPE  208      91.429   6.389  66.101  1.00  0.00           C
ATOM  10923  C36 POPE  208      91.649   7.229  64.851  1.00  0.00           C
ATOM  10926  C37 POPE  208      93.009   6.909  64.229  1.00  0.00           C
ATOM  10929  C38 POPE  208      93.239   7.649  62.920  1.00  0.00           C
ATOM  10932  C39 POPE  208      92.419   7.039  61.771  1.00  0.00           C
ATOM  10935 0C31 POPE  208      91.799   8.109  60.869  1.00  0.00           C
ATOM  10938 1C31 POPE  208      92.849   8.989  60.191  1.00  0.00           C
ATOM  10941 2C31 POPE  208      92.239  10.039  59.250  1.00  0.00           C
ATOM  10944 3C31 POPE  208      91.639   9.399  57.990  1.00  0.00           C
ATOM  10947 4C31 POPE  208      91.229  10.439  56.939  1.00  0.00           C
ATOM  10950 5C31 POPE  208      90.879   9.819  55.581  1.00  0.00           C
ATOM  10953 6C31 POPE  208      89.949   8.599  55.660  1.00  0.00           C
ATOM  10957  NH3 POPE  209      22.129  31.039  31.670  1.00  0.00           N
ATOM  10961  C12 POPE  209      22.309  29.679  31.069  1.00  0.00           C
ATOM  10964  C11 POPE  209      23.289  28.859  31.910  1.00  0.00           C
ATOM  10967  P   POPE  209      25.789  29.269  31.230  1.00  0.00           P
ATOM  10968  O13 POPE  209      25.379  28.599  29.980  1.00  0.00           O
ATOM  10969  O14 POPE  209      26.509  30.539  31.010  1.00  0.00           O
ATOM  10970  O11 POPE  209      26.779  28.389  32.130  1.00  0.00           O
ATOM  10971  O12 POPE  209      24.519  29.549  32.130  1.00  0.00           O
ATOM  10972  C1  POPE  209      26.539  28.319  33.549  1.00  0.00           C
ATOM  10975  C2  POPE  209      27.369  27.179  34.239  1.00  0.00           C
ATOM  10977  O21 POPE  209      26.949  26.999  35.619  1.00  0.00           O
ATOM  10978  C21 POPE  209      27.359  27.859  36.540  1.00  0.00           C
ATOM  10979  O22 POPE  209      27.959  28.899  36.340  1.00  0.00           O
ATOM  10980  C22 POPE  209      26.849  27.429  37.919  1.00  0.00           C
ATOM  10983  C3  POPE  209      28.919  27.319  34.040  1.00  0.00           C
ATOM  10986  O31 POPE  209      29.639  26.379  34.879  1.00  0.00           O
ATOM  10987  C31 POPE  209      30.939  26.299  34.651  1.00  0.00           C
ATOM  10988  O32 POPE  209      31.549  26.889  33.770  1.00  0.00           O
ATOM  10989  C32 POPE  209      31.549  25.389  35.721  1.00  0.00           C
ATOM  10992  C23 POPE  209      27.779  27.789  39.110  1.00  0.00           C
ATOM  10995  C24 POPE  209      27.079  27.689  40.490  1.00  0.00           C
ATOM  10998  C25 POPE  209      26.909  26.239  40.989  1.00  0.00           C
ATOM  11001  C26 POPE  209      28.069  25.719  41.849  1.00  0.00           C
ATOM  11004  C27 POPE  209      27.869  25.919  43.361  1.00  0.00           C
ATOM  11007  C28 POPE  209      28.759  25.009  44.229  1.00  0.00           C
ATOM  11010  C29 POPE  209      30.239  25.279  44.100  1.00  0.00           C
ATOM  11012 0C21 POPE  209      31.069  25.709  45.069  1.00  0.00           C
ATOM  11014 1C21 POPE  209      30.669  26.089  46.479  1.00  0.00           C
ATOM  11017 2C21 POPE  209      31.479  27.269  47.059  1.00  0.00           C
ATOM  11020 3C21 POPE  209      32.829  26.879  47.681  1.00  0.00           C
ATOM  11023 4C21 POPE  209      33.379  28.029  48.540  1.00  0.00           C
ATOM  11026 5C21 POPE  209      34.749  27.759  49.180  1.00  0.00           C
ATOM  11029 6C21 POPE  209      35.169  28.939  50.069  1.00  0.00           C
ATOM  11032 7C21 POPE  209      36.599  28.849  50.611  1.00  0.00           C
ATOM  11035 8C21 POPE  209      37.089  30.179  51.189  1.00  0.00           C
ATOM  11039  C33 POPE  209      31.499  26.019  37.130  1.00  0.00           C
ATOM  11042  C34 POPE  209      31.059  25.039  38.229  1.00  0.00           C
ATOM  11045  C35 POPE  209      32.189  24.149  38.791  1.00  0.00           C
ATOM  11048  C36 POPE  209      31.929  23.799  40.261  1.00  0.00           C
ATOM  11051  C37 POPE  209      32.839  22.689  40.800  1.00  0.00           C
ATOM  11054  C38 POPE  209      32.399  22.229  42.211  1.00  0.00           C
ATOM  11057  C39 POPE  209      33.289  21.129  42.789  1.00  0.00           C
ATOM  11060 0C31 POPE  209      32.879  20.719  44.209  1.00  0.00           C
ATOM  11063 1C31 POPE  209      33.679  19.509  44.699  1.00  0.00           C
ATOM  11066 2C31 POPE  209      33.129  18.899  45.999  1.00  0.00           C
ATOM  11069 3C31 POPE  209      33.919  17.659  46.460  1.00  0.00           C
ATOM  11072 4C31 POPE  209      33.689  16.429  45.570  1.00  0.00           C
ATOM  11075 5C31 POPE  209      34.639  15.279  45.879  1.00  0.00           C
ATOM  11078 6C31 POPE  209      34.339  14.039  45.041  1.00  0.00           C
ATOM  11082  NH3 POPE  210       6.629 108.529  35.041  1.00  0.00           N
ATOM  11086  C12 POPE  210       6.199 107.149  34.619  1.00  0.00           C
ATOM  11089  C11 POPE  210       7.399 106.229  34.340  1.00  0.00           C
ATOM  11092  P   POPE  210       9.129 106.399  36.330  1.00  0.00           P
ATOM  11093  O13 POPE  210      10.399 105.739  35.910  1.00  0.00           O
ATOM  11094  O14 POPE  210       8.969 107.869  36.139  1.00  0.00           O
ATOM  11095  O11 POPE  210       8.769 105.989  37.811  1.00  0.00           O
ATOM  11096  O12 POPE  210       7.959 105.689  35.529  1.00  0.00           O
ATOM  11097  C1  POPE  210       8.629 104.569  38.040  1.00  0.00           C
ATOM  11100  C2  POPE  210       8.389 104.259  39.530  1.00  0.00           C
ATOM  11102  O21 POPE  210       7.009 104.529  39.840  1.00  0.00           O
ATOM  11103  C21 POPE  210       6.669 104.609  41.119  1.00  0.00           C
ATOM  11104  O22 POPE  210       6.219 105.609  41.660  1.00  0.00           O
ATOM  11105  C22 POPE  210       6.739 103.259  41.840  1.00  0.00           C
ATOM  11108  C3  POPE  210       9.409 105.009  40.441  1.00  0.00           C
ATOM  11111  O31 POPE  210       9.539 104.309  41.700  1.00  0.00           O
ATOM  11112  C31 POPE  210      10.469 104.809  42.500  1.00  0.00           C
ATOM  11113  O32 POPE  210      11.189 105.759  42.260  1.00  0.00           O
ATOM  11114  C32 POPE  210      10.489 103.979  43.791  1.00  0.00           C
ATOM  11117  C23 POPE  210       6.569 103.499  43.361  1.00  0.00           C
ATOM  11120  C24 POPE  210       6.539 102.249  44.240  1.00  0.00           C
ATOM  11123  C25 POPE  210       6.339 102.629  45.721  1.00  0.00           C
ATOM  11126  C26 POPE  210       6.689 101.519  46.729  1.00  0.00           C
ATOM  11129  C27 POPE  210       5.529 100.589  47.141  1.00  0.00           C
ATOM  11132  C28 POPE  210       5.319 100.609  48.671  1.00  0.00           C
ATOM  11135  C29 POPE  210       4.319  99.629  49.229  1.00  0.00           C
ATOM  11137 0C21 POPE  210       4.609  98.519  49.939  1.00  0.00           C
ATOM  11139 1C21 POPE  210       5.989  97.979  50.240  1.00  0.00           C
ATOM  11142 2C21 POPE  210       6.549  98.339  51.630  1.00  0.00           C
ATOM  11145 3C21 POPE  210       6.289  97.299  52.740  1.00  0.00           C
ATOM  11148 4C21 POPE  210       7.119  97.599  54.000  1.00  0.00           C
ATOM  11151 5C21 POPE  210       7.339  96.399  54.939  1.00  0.00           C
ATOM  11154 6C21 POPE  210       6.079  95.839  55.599  1.00  0.00           C
ATOM  11157 7C21 POPE  210       6.409  94.749  56.630  1.00  0.00           C
ATOM  11160 8C21 POPE  210       5.169  94.159  57.309  1.00  0.00           C
ATOM  11164  C33 POPE  210      11.319 104.609  44.931  1.00  0.00           C
ATOM  11167  C34 POPE  210      10.689 104.419  46.319  1.00  0.00           C
ATOM  11170  C35 POPE  210      10.719 102.989  46.881  1.00  0.00           C
ATOM  11173  C36 POPE  210       9.929 102.889  48.189  1.00  0.00           C
ATOM  11176  C37 POPE  210      10.009 101.509  48.870  1.00  0.00           C
ATOM  11179  C38 POPE  210       9.219 101.429  50.191  1.00  0.00           C
ATOM  11182  C39 POPE  210       9.839 102.279  51.311  1.00  0.00           C
ATOM  11185 0C31 POPE  210       9.249 102.029  52.710  1.00  0.00           C
ATOM  11188 1C31 POPE  210      10.049 102.799  53.770  1.00  0.00           C
ATOM  11191 2C31 POPE  210       9.569 102.589  55.219  1.00  0.00           C
ATOM  11194 3C31 POPE  210      10.309 103.519  56.181  1.00  0.00           C
ATOM  11197 4C31 POPE  210      10.009 103.249  57.660  1.00  0.00           C
ATOM  11200 5C31 POPE  210      10.669 104.259  58.611  1.00  0.00           C
ATOM  11203 6C31 POPE  210      10.289 104.049  60.069  1.00  0.00           C
ATOM  11207  NH3 POPE  211     107.039  43.129  35.521  1.00  0.00           N
ATOM  11211  C12 POPE  211     108.039  42.369  34.710  1.00  0.00           C
ATOM  11214  C11 POPE  211     109.289  42.129  35.549  1.00  0.00           C
ATOM  11217  P   POPE  211     111.619  41.019  35.389  1.00  0.00           P
ATOM  11218  O13 POPE  211     111.559  39.609  35.869  1.00  0.00           O
ATOM  11219  O14 POPE  211     112.719  41.349  34.461  1.00  0.00           O
ATOM  11220  O11 POPE  211     111.729  41.959  36.660  1.00  0.00           O
ATOM  11221  O12 POPE  211     110.249  41.459  34.739  1.00  0.00           O
ATOM  11222  C1  POPE  211     111.449  41.429  37.959  1.00  0.00           C
ATOM  11225  C2  POPE  211     111.639  42.519  39.040  1.00  0.00           C
ATOM  11227  O21 POPE  211     111.799  41.849  40.301  1.00  0.00           O
ATOM  11228  C21 POPE  211     112.779  42.309  41.040  1.00  0.00           C
ATOM  11229  O22 POPE  211     113.579  43.169  40.739  1.00  0.00           O
ATOM  11230  C22 POPE  211     112.719  41.569  42.380  1.00  0.00           C
ATOM  11233  C3  POPE  211     110.429  43.499  39.099  1.00  0.00           C
ATOM  11236  O31 POPE  211     110.679  44.619  39.980  1.00  0.00           O
ATOM  11237  C31 POPE  211     110.239  44.719  41.250  1.00  0.00           C
ATOM  11238  O32 POPE  211     110.579  45.609  42.000  1.00  0.00           O
ATOM  11239  C32 POPE  211     109.289  43.599  41.700  1.00  0.00           C
ATOM  11242  C23 POPE  211     113.509  42.269  43.499  1.00  0.00           C
ATOM  11245  C24 POPE  211     113.459  41.519  44.840  1.00  0.00           C
ATOM  11248  C25 POPE  211     112.759  42.299  45.970  1.00  0.00           C
ATOM  11251  C26 POPE  211     112.999  41.669  47.351  1.00  0.00           C
ATOM  11254  C27 POPE  211     112.349  42.479  48.489  1.00  0.00           C
ATOM  11257  C28 POPE  211     113.099  42.349  49.830  1.00  0.00           C
ATOM  11260  C29 POPE  211     113.219  40.939  50.359  1.00  0.00           C
ATOM  11262 0C21 POPE  211     114.139  40.559  51.259  1.00  0.00           C
ATOM  11264 1C21 POPE  211     115.149  41.489  51.910  1.00  0.00           C
ATOM  11267 2C21 POPE  211     115.129  41.439  53.449  1.00  0.00           C
ATOM  11270 3C21 POPE  211     113.769  41.719  54.100  1.00  0.00           C
ATOM  11273 4C21 POPE  211     113.799  41.659  55.639  1.00  0.00           C
ATOM  11276 5C21 POPE  211     114.419  42.879  56.329  1.00  0.00           C
ATOM  11279 6C21 POPE  211     114.199  42.849  57.849  1.00  0.00           C
ATOM  11282 7C21 POPE  211     114.909  43.989  58.590  1.00  0.00           C
ATOM  11285 8C21 POPE  211     114.539  44.069  60.069  1.00  0.00           C
ATOM  11289  C33 POPE  211     108.829  43.749  43.169  1.00  0.00           C
ATOM  11292  C34 POPE  211     108.309  42.419  43.741  1.00  0.00           C
ATOM  11295  C35 POPE  211     108.389  42.309  45.271  1.00  0.00           C
ATOM  11298  C36 POPE  211     108.609  40.859  45.721  1.00  0.00           C
ATOM  11301  C37 POPE  211     108.919  40.769  47.220  1.00  0.00           C
ATOM  11304  C38 POPE  211     108.959  39.349  47.771  1.00  0.00           C
ATOM  11307  C39 POPE  211     109.659  39.309  49.139  1.00  0.00           C
ATOM  11310 0C31 POPE  211     109.609  37.949  49.830  1.00  0.00           C
ATOM  11313 1C31 POPE  211     110.489  37.949  51.090  1.00  0.00           C
ATOM  11316 2C31 POPE  211     110.389  36.659  51.931  1.00  0.00           C
ATOM  11319 3C31 POPE  211     110.889  36.859  53.370  1.00  0.00           C
ATOM  11322 4C31 POPE  211     112.389  37.149  53.479  1.00  0.00           C
ATOM  11325 5C31 POPE  211     112.819  37.479  54.921  1.00  0.00           C
ATOM  11328 6C31 POPE  211     114.289  37.899  55.041  1.00  0.00           C
ATOM  11332  NH3 POPE  212      80.849  93.909  38.340  1.00  0.00           N
ATOM  11336  C12 POPE  212      80.709  92.429  38.619  1.00  0.00           C
ATOM  11339  C11 POPE  212      80.729  92.069  40.120  1.00  0.00           C
ATOM  11342  P   POPE  212      80.259  89.469  39.770  1.00  0.00           P
ATOM  11343  O13 POPE  212      78.929  88.859  39.530  1.00  0.00           O
ATOM  11344  O14 POPE  212      81.099  89.619  38.569  1.00  0.00           O
ATOM  11345  O11 POPE  212      81.069  88.559  40.750  1.00  0.00           O
ATOM  11346  O12 POPE  212      80.029  90.869  40.459  1.00  0.00           O
ATOM  11347  C1  POPE  212      81.419  88.759  42.101  1.00  0.00           C
ATOM  11350  C2  POPE  212      82.899  88.349  42.281  1.00  0.00           C
ATOM  11352  O21 POPE  212      83.019  87.359  43.330  1.00  0.00           O
ATOM  11353  C21 POPE  212      83.629  86.249  42.990  1.00  0.00           C
ATOM  11354  O22 POPE  212      84.189  86.019  41.930  1.00  0.00           O
ATOM  11355  C22 POPE  212      83.379  85.199  44.090  1.00  0.00           C
ATOM  11358  C3  POPE  212      83.759  89.579  42.611  1.00  0.00           C
ATOM  11361  O31 POPE  212      85.159  89.349  42.319  1.00  0.00           O
ATOM  11362  C31 POPE  212      86.129  89.459  43.239  1.00  0.00           C
ATOM  11363  O32 POPE  212      87.309  89.609  42.950  1.00  0.00           O
ATOM  11364  C32 POPE  212      85.659  89.269  44.681  1.00  0.00           C
ATOM  11367  C23 POPE  212      84.439  85.129  45.210  1.00  0.00           C
ATOM  11370  C24 POPE  212      84.289  83.879  46.090  1.00  0.00           C
ATOM  11373  C25 POPE  212      83.289  84.029  47.249  1.00  0.00           C
ATOM  11376  C26 POPE  212      83.769  84.969  48.370  1.00  0.00           C
ATOM  11379  C27 POPE  212      83.619  84.349  49.769  1.00  0.00           C
ATOM  11382  C28 POPE  212      84.369  85.069  50.910  1.00  0.00           C
ATOM  11385  C29 POPE  212      83.999  86.509  51.150  1.00  0.00           C
ATOM  11387 0C21 POPE  212      83.129  86.949  52.080  1.00  0.00           C
ATOM  11389 1C21 POPE  212      82.279  86.089  52.990  1.00  0.00           C
ATOM  11392 2C21 POPE  212      82.879  85.789  54.381  1.00  0.00           C
ATOM  11395 3C21 POPE  212      82.959  87.019  55.310  1.00  0.00           C
ATOM  11398 4C21 POPE  212      83.479  86.699  56.721  1.00  0.00           C
ATOM  11401 5C21 POPE  212      82.539  85.819  57.569  1.00  0.00           C
ATOM  11404 6C21 POPE  212      82.979  85.749  59.040  1.00  0.00           C
ATOM  11407 7C21 POPE  212      81.879  85.229  59.981  1.00  0.00           C
ATOM  11410 8C21 POPE  212      82.289  85.219  61.451  1.00  0.00           C
ATOM  11414  C33 POPE  212      86.829  88.829  45.581  1.00  0.00           C
ATOM  11417  C34 POPE  212      86.419  88.639  47.030  1.00  0.00           C
ATOM  11420  C35 POPE  212      85.989  89.949  47.670  1.00  0.00           C
ATOM  11423  C36 POPE  212      85.569  89.759  49.121  1.00  0.00           C
ATOM  11426  C37 POPE  212      85.069  91.079  49.699  1.00  0.00           C
ATOM  11429  C38 POPE  212      84.499  90.939  51.101  1.00  0.00           C
ATOM  11432  C39 POPE  212      85.529  90.389  52.090  1.00  0.00           C
ATOM  11435 0C31 POPE  212      85.119  90.629  53.540  1.00  0.00           C
ATOM  11438 1C31 POPE  212      86.009  89.839  54.489  1.00  0.00           C
ATOM  11441 2C31 POPE  212      85.689  90.059  55.970  1.00  0.00           C
ATOM  11444 3C31 POPE  212      86.349  88.959  56.791  1.00  0.00           C
ATOM  11447 4C31 POPE  212      86.059  89.009  58.291  1.00  0.00           C
ATOM  11450 5C31 POPE  212      86.599  87.729  58.941  1.00  0.00           C
ATOM  11453 6C31 POPE  212      86.429  87.679  60.451  1.00  0.00           C
ATOM  11457  NH3 POPE  213     119.989  63.839  33.951  1.00  0.00           N
ATOM  11461  C12 POPE  213     119.249  65.129  33.681  1.00  0.00           C
ATOM  11464  C11 POPE  213     118.779  65.179  32.221  1.00  0.00           C
ATOM  11467  P   POPE  213     117.149  67.249  32.389  1.00  0.00           P
ATOM  11468  O13 POPE  213     117.639  68.359  33.229  1.00  0.00           O
ATOM  11469  O14 POPE  213     116.289  67.699  31.279  1.00  0.00           O
ATOM  11470  O11 POPE  213     116.369  66.199  33.320  1.00  0.00           O
ATOM  11471  O12 POPE  213     118.429  66.499  31.860  1.00  0.00           O
ATOM  11472  C1  POPE  213     115.369  66.689  34.239  1.00  0.00           C
ATOM  11475  C2  POPE  213     114.689  65.599  35.131  1.00  0.00           C
ATOM  11477  O21 POPE  213     113.899  66.259  36.150  1.00  0.00           O
ATOM  11478  C21 POPE  213     112.659  66.619  35.840  1.00  0.00           C
ATOM  11479  O22 POPE  213     112.059  66.269  34.829  1.00  0.00           O
ATOM  11480  C22 POPE  213     112.079  67.499  36.951  1.00  0.00           C
ATOM  11483  C3  POPE  213     115.709  64.659  35.861  1.00  0.00           C
ATOM  11486  O31 POPE  213     116.699  65.369  36.620  1.00  0.00           O
ATOM  11487  C31 POPE  213     116.539  65.749  37.910  1.00  0.00           C
ATOM  11488  O32 POPE  213     117.209  66.629  38.431  1.00  0.00           O
ATOM  11489  C32 POPE  213     115.509  64.939  38.700  1.00  0.00           C
ATOM  11492  C23 POPE  213     112.749  67.259  38.319  1.00  0.00           C
ATOM  11495  C24 POPE  213     112.129  68.029  39.490  1.00  0.00           C
ATOM  11498  C25 POPE  213     111.299  67.149  40.430  1.00  0.00           C
ATOM  11501  C26 POPE  213     111.319  67.699  41.860  1.00  0.00           C
ATOM  11504  C27 POPE  213     110.359  66.969  42.810  1.00  0.00           C
ATOM  11507  C28 POPE  213     110.999  66.709  44.180  1.00  0.00           C
ATOM  11510  C29 POPE  213     110.029  66.039  45.111  1.00  0.00           C
ATOM  11512 0C21 POPE  213     109.939  66.259  46.431  1.00  0.00           C
ATOM  11514 1C21 POPE  213     110.829  67.189  47.229  1.00  0.00           C
ATOM  11517 2C21 POPE  213     110.619  67.009  48.750  1.00  0.00           C
ATOM  11520 3C21 POPE  213     109.229  67.459  49.229  1.00  0.00           C
ATOM  11523 4C21 POPE  213     108.879  66.879  50.611  1.00  0.00           C
ATOM  11526 5C21 POPE  213     107.459  67.249  51.101  1.00  0.00           C
ATOM  11529 6C21 POPE  213     106.339  66.589  50.280  1.00  0.00           C
ATOM  11532 7C21 POPE  213     104.939  66.979  50.771  1.00  0.00           C
ATOM  11535 8C21 POPE  213     103.809  66.329  49.971  1.00  0.00           C
ATOM  11539  C33 POPE  213     115.479  65.339  40.201  1.00  0.00           C
ATOM  11542  C34 POPE  213     114.419  64.549  40.999  1.00  0.00           C
ATOM  11545  C35 POPE  213     114.399  64.839  42.520  1.00  0.00           C
ATOM  11548  C36 POPE  213     115.659  64.389  43.260  1.00  0.00           C
ATOM  11551  C37 POPE  213     115.439  64.189  44.769  1.00  0.00           C
ATOM  11554  C38 POPE  213     116.699  63.769  45.549  1.00  0.00           C
ATOM  11557  C39 POPE  213     116.349  63.369  47.000  1.00  0.00           C
ATOM  11560 0C31 POPE  213     117.549  62.829  47.789  1.00  0.00           C
ATOM  11563 1C31 POPE  213     117.159  62.439  49.229  1.00  0.00           C
ATOM  11566 2C31 POPE  213     118.379  62.169  50.120  1.00  0.00           C
ATOM  11569 3C31 POPE  213     118.019  61.759  51.560  1.00  0.00           C
ATOM  11572 4C31 POPE  213     117.469  62.899  52.431  1.00  0.00           C
ATOM  11575 5C31 POPE  213     117.179  62.419  53.861  1.00  0.00           C
ATOM  11578 6C31 POPE  213     116.589  63.489  54.781  1.00  0.00           C
ATOM  11582  NH3 POPE  214      56.409  20.089  77.611  1.00  0.00           N
ATOM  11586  C12 POPE  214      57.329  19.969  78.780  1.00  0.00           C
ATOM  11589  C11 POPE  214      58.389  18.939  78.420  1.00  0.00           C
ATOM  11592  P   POPE  214      59.969  17.479  79.869  1.00  0.00           P
ATOM  11593  O13 POPE  214      61.289  17.719  80.490  1.00  0.00           O
ATOM  11594  O14 POPE  214      58.909  16.769  80.611  1.00  0.00           O
ATOM  11595  O11 POPE  214      60.149  16.789  78.440  1.00  0.00           O
ATOM  11596  O12 POPE  214      59.379  18.879  79.439  1.00  0.00           O
ATOM  11597  C1  POPE  214      61.059  17.369  77.491  1.00  0.00           C
ATOM  11600  C2  POPE  214      60.849  16.869  76.020  1.00  0.00           C
ATOM  11602  O21 POPE  214      61.629  17.779  75.211  1.00  0.00           O
ATOM  11603  C21 POPE  214      62.529  17.169  74.439  1.00  0.00           C
ATOM  11604  O22 POPE  214      62.539  15.989  74.160  1.00  0.00           O
ATOM  11605  C22 POPE  214      63.529  18.239  73.951  1.00  0.00           C
ATOM  11608  C3  POPE  214      59.379  16.889  75.500  1.00  0.00           C
ATOM  11611  O31 POPE  214      59.289  16.739  74.060  1.00  0.00           O
ATOM  11612  C31 POPE  214      59.159  15.489  73.619  1.00  0.00           C
ATOM  11613  O32 POPE  214      59.099  14.499  74.320  1.00  0.00           O
ATOM  11614  C32 POPE  214      59.159  15.399  72.090  1.00  0.00           C
ATOM  11617  C23 POPE  214      64.329  17.869  72.681  1.00  0.00           C
ATOM  11620  C24 POPE  214      63.749  18.509  71.399  1.00  0.00           C
ATOM  11623  C25 POPE  214      64.679  18.449  70.181  1.00  0.00           C
ATOM  11626  C26 POPE  214      64.679  17.099  69.439  1.00  0.00           C
ATOM  11629  C27 POPE  214      65.519  17.139  68.160  1.00  0.00           C
ATOM  11632  C28 POPE  214      65.829  15.759  67.550  1.00  0.00           C
ATOM  11635  C29 POPE  214      64.859  15.329  66.479  1.00  0.00           C
ATOM  11637 0C21 POPE  214      65.019  15.509  65.149  1.00  0.00           C
ATOM  11639 1C21 POPE  214      66.199  16.159  64.460  1.00  0.00           C
ATOM  11642 2C21 POPE  214      66.699  15.359  63.250  1.00  0.00           C
ATOM  11645 3C21 POPE  214      67.999  15.929  62.649  1.00  0.00           C
ATOM  11648 4C21 POPE  214      68.449  15.249  61.340  1.00  0.00           C
ATOM  11651 5C21 POPE  214      67.589  15.669  60.131  1.00  0.00           C
ATOM  11654 6C21 POPE  214      68.059  15.089  58.790  1.00  0.00           C
ATOM  11657 7C21 POPE  214      67.189  15.589  57.631  1.00  0.00           C
ATOM  11660 8C21 POPE  214      67.599  15.079  56.250  1.00  0.00           C
ATOM  11664  C33 POPE  214      60.319  16.159  71.410  1.00  0.00           C
ATOM  11667  C34 POPE  214      59.869  17.419  70.680  1.00  0.00           C
ATOM  11670  C35 POPE  214      59.819  17.279  69.150  1.00  0.00           C
ATOM  11673  C36 POPE  214      58.469  17.729  68.601  1.00  0.00           C
ATOM  11676  C37 POPE  214      58.289  17.459  67.111  1.00  0.00           C
ATOM  11679  C38 POPE  214      56.829  17.589  66.670  1.00  0.00           C
ATOM  11682  C39 POPE  214      56.679  17.459  65.149  1.00  0.00           C
ATOM  11685 0C31 POPE  214      55.219  17.449  64.680  1.00  0.00           C
ATOM  11688 1C31 POPE  214      55.109  17.849  63.201  1.00  0.00           C
ATOM  11691 2C31 POPE  214      53.659  17.849  62.691  1.00  0.00           C
ATOM  11694 3C31 POPE  214      53.209  16.469  62.189  1.00  0.00           C
ATOM  11697 4C31 POPE  214      51.699  16.419  61.959  1.00  0.00           C
ATOM  11700 5C31 POPE  214      51.249  15.129  61.269  1.00  0.00           C
ATOM  11703 6C31 POPE  214      49.719  14.989  61.220  1.00  0.00           C
ATOM  11707  NH3 POPE  215      68.339 123.689  73.380  1.00  0.00           N
ATOM  11711  C12 POPE  215      69.229 124.329  74.410  1.00  0.00           C
ATOM  11714  C11 POPE  215      68.429 124.519  75.689  1.00  0.00           C
ATOM  11717  P   POPE  215      65.919 124.869  76.321  1.00  0.00           P
ATOM  11718  O13 POPE  215      65.429 123.469  76.210  1.00  0.00           O
ATOM  11719  O14 POPE  215      66.399 125.309  77.649  1.00  0.00           O
ATOM  11720  O11 POPE  215      64.889 125.869  75.689  1.00  0.00           O
ATOM  11721  O12 POPE  215      67.139 125.009  75.330  1.00  0.00           O
ATOM  11722  C1  POPE  215      64.029 125.319  74.690  1.00  0.00           C
ATOM  11725  C2  POPE  215      63.329 126.409  73.869  1.00  0.00           C
ATOM  11727  O21 POPE  215      62.529 125.669  72.941  1.00  0.00           O
ATOM  11728  C21 POPE  215      61.609 126.329  72.289  1.00  0.00           C
ATOM  11729  O22 POPE  215      61.339 127.509  72.410  1.00  0.00           O
ATOM  11730  C22 POPE  215      60.959 125.329  71.321  1.00  0.00           C
ATOM  11733  C3  POPE  215      64.359 127.389  73.189  1.00  0.00           C
ATOM  11736  O31 POPE  215      64.479 127.139  71.779  1.00  0.00           O
ATOM  11737  C31 POPE  215      65.149 126.069  71.431  1.00  0.00           C
ATOM  11738  O32 POPE  215      66.019 125.479  72.059  1.00  0.00           O
ATOM  11739  C32 POPE  215      64.469 125.519  70.181  1.00  0.00           C
ATOM  11742  C23 POPE  215      59.729 125.889  70.590  1.00  0.00           C
ATOM  11745  C24 POPE  215      59.339 125.099  69.340  1.00  0.00           C
ATOM  11748  C25 POPE  215      58.279 125.859  68.531  1.00  0.00           C
ATOM  11751  C26 POPE  215      58.899 126.899  67.579  1.00  0.00           C
ATOM  11754  C27 POPE  215      57.879 127.919  67.070  1.00  0.00           C
ATOM  11757  C28 POPE  215      58.209 128.529  65.689  1.00  0.00           C
ATOM  11760  C29 POPE  215      59.529 129.249  65.540  1.00  0.00           C
ATOM  11762 0C21 POPE  215      59.919 130.377  66.150  1.00  0.00           C
ATOM  11764 1C21 POPE  215      59.149 131.157  67.180  1.00  0.00           C
ATOM  11767 2C21 POPE  215      59.869 132.447  67.600  1.00  0.00           C
ATOM  11770 3C21 POPE  215      59.119 133.217  68.700  1.00  0.00           C
ATOM  11773 4C21 POPE  215      59.939 134.367  69.290  1.00  0.00           C
ATOM  11776 5C21 POPE  215      59.139 135.197  70.300  1.00  0.00           C
ATOM  11779 6C21 POPE  215      59.949 136.347  70.899  1.00  0.00           C
ATOM  11782 7C21 POPE  215      59.179 137.107  71.980  1.00  0.00           C
ATOM  11785 8C21 POPE  215      59.909 138.357  72.491  1.00  0.00           C
ATOM  11789  C33 POPE  215      65.419 124.999  69.090  1.00  0.00           C
ATOM  11792  C34 POPE  215      64.559 124.419  67.960  1.00  0.00           C
ATOM  11795  C35 POPE  215      65.329 123.929  66.740  1.00  0.00           C
ATOM  11798  C36 POPE  215      65.949 122.549  66.930  1.00  0.00           C
ATOM  11801  C37 POPE  215      67.379 122.599  67.470  1.00  0.00           C
ATOM  11804  C38 POPE  215      67.999 121.209  67.569  1.00  0.00           C
ATOM  11807  C39 POPE  215      68.059 120.449  66.249  1.00  0.00           C
ATOM  11810 0C31 POPE  215      68.869 121.199  65.190  1.00  0.00           C
ATOM  11813 1C31 POPE  215      68.979 120.389  63.910  1.00  0.00           C
ATOM  11816 2C31 POPE  215      69.909 121.009  62.860  1.00  0.00           C
ATOM  11819 3C31 POPE  215      70.579 119.929  62.010  1.00  0.00           C
ATOM  11822 4C31 POPE  215      69.589 118.969  61.329  1.00  0.00           C
ATOM  11825 5C31 POPE  215      70.239 117.649  60.910  1.00  0.00           C
ATOM  11828 6C31 POPE  215      69.199 116.639  60.420  1.00  0.00           C
ATOM  11832  NH3 POPE  216      84.769  18.169  76.590  1.00  0.00           N
ATOM  11836  C12 POPE  216      85.939  18.169  77.540  1.00  0.00           C
ATOM  11839  C11 POPE  216      87.269  18.579  76.850  1.00  0.00           C
ATOM  11842  P   POPE  216      87.289  21.149  77.311  1.00  0.00           P
ATOM  11843  O13 POPE  216      87.419  20.649  78.689  1.00  0.00           O
ATOM  11844  O14 POPE  216      86.099  21.979  77.050  1.00  0.00           O
ATOM  11845  O11 POPE  216      88.539  22.009  77.000  1.00  0.00           O
ATOM  11846  O12 POPE  216      87.249  19.919  76.311  1.00  0.00           O
ATOM  11847  C1  POPE  216      89.569  21.839  76.039  1.00  0.00           C
ATOM  11850  C2  POPE  216      90.319  23.189  75.930  1.00  0.00           C
ATOM  11852  O21 POPE  216      91.499  23.129  75.119  1.00  0.00           O
ATOM  11853  C21 POPE  216      91.259  23.099  73.811  1.00  0.00           C
ATOM  11854  O22 POPE  216      90.179  22.969  73.271  1.00  0.00           O
ATOM  11855  C22 POPE  216      92.599  23.209  73.081  1.00  0.00           C
ATOM  11858  C3  POPE  216      90.729  23.699  77.351  1.00  0.00           C
ATOM  11861  O31 POPE  216      91.549  22.739  78.061  1.00  0.00           O
ATOM  11862  C31 POPE  216      92.869  22.789  78.131  1.00  0.00           C
ATOM  11863  O32 POPE  216      93.559  21.889  78.631  1.00  0.00           O
ATOM  11864  C32 POPE  216      93.529  24.039  77.540  1.00  0.00           C
ATOM  11867  C23 POPE  216      93.279  24.589  73.280  1.00  0.00           C
ATOM  11870  C24 POPE  216      94.669  24.669  72.641  1.00  0.00           C
ATOM  11873  C25 POPE  216      94.669  24.689  71.101  1.00  0.00           C
ATOM  11876  C26 POPE  216      94.229  26.039  70.520  1.00  0.00           C
ATOM  11879  C27 POPE  216      93.759  25.939  69.061  1.00  0.00           C
ATOM  11882  C28 POPE  216      93.409  27.309  68.460  1.00  0.00           C
ATOM  11885  C29 POPE  216      92.719  27.189  67.119  1.00  0.00           C
ATOM  11887 0C21 POPE  216      92.999  27.859  65.979  1.00  0.00           C
ATOM  11889 1C21 POPE  216      94.069  28.909  65.780  1.00  0.00           C
ATOM  11892 2C21 POPE  216      94.879  28.719  64.479  1.00  0.00           C
ATOM  11895 3C21 POPE  216      95.919  29.839  64.290  1.00  0.00           C
ATOM  11898 4C21 POPE  216      96.559  29.879  62.889  1.00  0.00           C
ATOM  11901 5C21 POPE  216      97.619  30.979  62.750  1.00  0.00           C
ATOM  11904 6C21 POPE  216      97.959  31.309  61.280  1.00  0.00           C
ATOM  11907 7C21 POPE  216      99.099  32.329  61.139  1.00  0.00           C
ATOM  11910 8C21 POPE  216      99.279  32.839  59.700  1.00  0.00           C
ATOM  11914  C33 POPE  216      95.049  24.059  77.860  1.00  0.00           C
ATOM  11917  C34 POPE  216      95.789  25.339  77.421  1.00  0.00           C
ATOM  11920  C35 POPE  216      96.339  25.319  75.979  1.00  0.00           C
ATOM  11923  C36 POPE  216      97.859  25.599  75.930  1.00  0.00           C
ATOM  11926  C37 POPE  216      98.359  26.259  74.630  1.00  0.00           C
ATOM  11929  C38 POPE  216      99.879  26.469  74.640  1.00  0.00           C
ATOM  11932  C39 POPE  216     100.429  27.589  73.729  1.00  0.00           C
ATOM  11935 0C31 POPE  216     100.389  27.259  72.219  1.00  0.00           C
ATOM  11938 1C31 POPE  216     101.349  28.109  71.361  1.00  0.00           C
ATOM  11941 2C31 POPE  216     100.909  29.549  71.039  1.00  0.00           C
ATOM  11944 3C31 POPE  216      99.699  29.659  70.079  1.00  0.00           C
ATOM  11947 4C31 POPE  216      99.579  31.079  69.500  1.00  0.00           C
ATOM  11950 5C31 POPE  216      98.229  31.389  68.861  1.00  0.00           C
ATOM  11953 6C31 POPE  216      98.199  32.769  68.201  1.00  0.00           C
ATOM  11957  NH3 POPE  217      56.399  81.369  39.250  1.00  0.00           N
ATOM  11961  C12 POPE  217      56.569  80.949  37.811  1.00  0.00           C
ATOM  11964  C11 POPE  217      57.489  81.919  37.011  1.00  0.00           C
ATOM  11967  P   POPE  217      55.569  83.329  35.910  1.00  0.00           P
ATOM  11968  O13 POPE  217      55.599  84.609  35.191  1.00  0.00           O
ATOM  11969  O14 POPE  217      55.389  82.079  35.139  1.00  0.00           O
ATOM  11970  O11 POPE  217      54.589  83.429  37.151  1.00  0.00           O
ATOM  11971  O12 POPE  217      56.929  83.199  36.739  1.00  0.00           O
ATOM  11972  C1  POPE  217      54.829  84.489  38.100  1.00  0.00           C
ATOM  11975  C2  POPE  217      53.509  84.959  38.740  1.00  0.00           C
ATOM  11977  O21 POPE  217      53.529  86.379  39.011  1.00  0.00           O
ATOM  11978  C21 POPE  217      54.329  86.809  39.980  1.00  0.00           C
ATOM  11979  O22 POPE  217      55.209  86.159  40.521  1.00  0.00           O
ATOM  11980  C22 POPE  217      53.949  88.259  40.271  1.00  0.00           C
ATOM  11983  C3  POPE  217      53.079  84.069  39.940  1.00  0.00           C
ATOM  11986  O31 POPE  217      51.709  84.319  40.280  1.00  0.00           O
ATOM  11987  C31 POPE  217      51.459  84.859  41.469  1.00  0.00           C
ATOM  11988  O32 POPE  217      52.279  85.089  42.340  1.00  0.00           O
ATOM  11989  C32 POPE  217      49.969  85.169  41.511  1.00  0.00           C
ATOM  11992  C23 POPE  217      55.119  89.159  40.730  1.00  0.00           C
ATOM  11995  C24 POPE  217      55.119  89.379  42.249  1.00  0.00           C
ATOM  11998  C25 POPE  217      56.109  90.479  42.660  1.00  0.00           C
ATOM  12001  C26 POPE  217      56.239  90.679  44.180  1.00  0.00           C
ATOM  12004  C27 POPE  217      55.389  91.839  44.729  1.00  0.00           C
ATOM  12007  C28 POPE  217      55.999  92.499  45.999  1.00  0.00           C
ATOM  12010  C29 POPE  217      56.139  91.549  47.169  1.00  0.00           C
ATOM  12012 0C21 POPE  217      56.319  91.889  48.461  1.00  0.00           C
ATOM  12014 1C21 POPE  217      56.349  93.279  49.030  1.00  0.00           C
ATOM  12017 2C21 POPE  217      55.799  93.329  50.471  1.00  0.00           C
ATOM  12020 3C21 POPE  217      54.349  92.859  50.611  1.00  0.00           C
ATOM  12023 4C21 POPE  217      53.629  93.419  51.849  1.00  0.00           C
ATOM  12026 5C21 POPE  217      54.249  93.029  53.201  1.00  0.00           C
ATOM  12029 6C21 POPE  217      53.369  93.529  54.361  1.00  0.00           C
ATOM  12032 7C21 POPE  217      53.919  93.169  55.750  1.00  0.00           C
ATOM  12035 8C21 POPE  217      52.959  93.519  56.889  1.00  0.00           C
ATOM  12039  C33 POPE  217      49.479  85.769  42.840  1.00  0.00           C
ATOM  12042  C34 POPE  217      50.099  87.129  43.189  1.00  0.00           C
ATOM  12045  C35 POPE  217      49.289  87.849  44.279  1.00  0.00           C
ATOM  12048  C36 POPE  217      49.629  87.409  45.701  1.00  0.00           C
ATOM  12051  C37 POPE  217      48.849  88.229  46.729  1.00  0.00           C
ATOM  12054  C38 POPE  217      49.159  87.799  48.169  1.00  0.00           C
ATOM  12057  C39 POPE  217      48.549  86.449  48.549  1.00  0.00           C
ATOM  12060 0C31 POPE  217      48.769  86.119  50.029  1.00  0.00           C
ATOM  12063 1C31 POPE  217      48.259  84.709  50.380  1.00  0.00           C
ATOM  12066 2C31 POPE  217      48.289  84.429  51.889  1.00  0.00           C
ATOM  12069 3C31 POPE  217      49.709  84.339  52.459  1.00  0.00           C
ATOM  12072 4C31 POPE  217      49.719  84.239  53.990  1.00  0.00           C
ATOM  12075 5C31 POPE  217      51.109  83.959  54.559  1.00  0.00           C
ATOM  12078 6C31 POPE  217      51.109  83.869  56.090  1.00  0.00           C
ATOM  12082  NH3 POPE  218     101.909   1.189  77.509  1.00  0.00           N
ATOM  12086  C12 POPE  218     102.309   1.979  76.290  1.00  0.00           C
ATOM  12089  C11 POPE  218     102.849   3.379  76.680  1.00  0.00           C
ATOM  12092  P   POPE  218     100.659   4.439  77.561  1.00  0.00           P
ATOM  12093  O13 POPE  218      99.829   3.289  78.010  1.00  0.00           O
ATOM  12094  O14 POPE  218     100.429   5.769  78.150  1.00  0.00           O
ATOM  12095  O11 POPE  218     100.569   4.519  75.979  1.00  0.00           O
ATOM  12096  O12 POPE  218     102.169   4.009  77.771  1.00  0.00           O
ATOM  12097  C1  POPE  218      99.959   5.589  75.281  1.00  0.00           C
ATOM  12100  C2  POPE  218      99.879   5.279  73.759  1.00  0.00           C
ATOM  12102  O21 POPE  218      99.009   6.259  73.140  1.00  0.00           O
ATOM  12103  C21 POPE  218      99.279   6.479  71.840  1.00  0.00           C
ATOM  12104  O22 POPE  218     100.169   5.939  71.210  1.00  0.00           O
ATOM  12105  C22 POPE  218      98.319   7.499  71.241  1.00  0.00           C
ATOM  12108  C3  POPE  218      99.339   3.849  73.469  1.00  0.00           C
ATOM  12111  O31 POPE  218      99.779   3.379  72.180  1.00  0.00           O
ATOM  12112  C31 POPE  218      98.899   3.239  71.210  1.00  0.00           C
ATOM  12113  O32 POPE  218      97.689   3.219  71.340  1.00  0.00           O
ATOM  12114  C32 POPE  218      99.669   2.939  69.921  1.00  0.00           C
ATOM  12117  C23 POPE  218      98.679   7.789  69.760  1.00  0.00           C
ATOM  12120  C24 POPE  218      98.109   9.119  69.271  1.00  0.00           C
ATOM  12123  C25 POPE  218      98.449   9.429  67.811  1.00  0.00           C
ATOM  12126  C26 POPE  218      97.489   8.769  66.799  1.00  0.00           C
ATOM  12129  C27 POPE  218      97.679   9.329  65.370  1.00  0.00           C
ATOM  12132  C28 POPE  218      96.449   9.159  64.460  1.00  0.00           C
ATOM  12135  C29 POPE  218      96.289  10.309  63.499  1.00  0.00           C
ATOM  12137 0C21 POPE  218      96.399  10.299  62.151  1.00  0.00           C
ATOM  12139 1C21 POPE  218      96.699   9.139  61.250  1.00  0.00           C
ATOM  12142 2C21 POPE  218      98.029   9.299  60.479  1.00  0.00           C
ATOM  12145 3C21 POPE  218      99.269   8.989  61.329  1.00  0.00           C
ATOM  12148 4C21 POPE  218     100.569   9.099  60.521  1.00  0.00           C
ATOM  12151 5C21 POPE  218     101.839   9.079  61.381  1.00  0.00           C
ATOM  12154 6C21 POPE  218     101.949   7.859  62.299  1.00  0.00           C
ATOM  12157 7C21 POPE  218     103.339   7.739  62.941  1.00  0.00           C
ATOM  12160 8C21 POPE  218     103.489   6.509  63.829  1.00  0.00           C
ATOM  12164  C33 POPE  218      99.429   3.899  68.730  1.00  0.00           C
ATOM  12167  C34 POPE  218     100.149   3.379  67.480  1.00  0.00           C
ATOM  12170  C35 POPE  218     101.669   3.639  67.450  1.00  0.00           C
ATOM  12173  C36 POPE  218     102.419   2.609  66.590  1.00  0.00           C
ATOM  12176  C37 POPE  218     103.649   3.129  65.830  1.00  0.00           C
ATOM  12179  C38 POPE  218     104.649   2.009  65.510  1.00  0.00           C
ATOM  12182  C39 POPE  218     105.829   2.439  64.619  1.00  0.00           C
ATOM  12185 0C31 POPE  218     105.549   2.289  63.111  1.00  0.00           C
ATOM  12188 1C31 POPE  218     105.379   0.821  62.681  1.00  0.00           C
ATOM  12191 2C31 POPE  218     105.589   0.561  61.181  1.00  0.00           C
ATOM  12194 3C31 POPE  218     107.049   0.691  60.739  1.00  0.00           C
ATOM  12197 4C31 POPE  218     107.259   0.261  59.279  1.00  0.00           C
ATOM  12200 5C31 POPE  218     108.719   0.401  58.840  1.00  0.00           C
ATOM  12203 6C31 POPE  218     108.939   0.031  57.369  1.00  0.00           C
ATOM  12207  NH3 POPE  219     110.329  87.579  37.590  1.00  0.00           N
ATOM  12211  C12 POPE  219     111.479  88.109  38.390  1.00  0.00           C
ATOM  12214  C11 POPE  219     112.559  88.779  37.520  1.00  0.00           C
ATOM  12217  P   POPE  219     112.959  91.289  36.690  1.00  0.00           P
ATOM  12218  O13 POPE  219     113.459  91.339  35.300  1.00  0.00           O
ATOM  12219  O14 POPE  219     112.319  92.509  37.239  1.00  0.00           O
ATOM  12220  O11 POPE  219     114.309  91.019  37.490  1.00  0.00           O
ATOM  12221  O12 POPE  219     112.069  89.989  36.961  1.00  0.00           O
ATOM  12222  C1  POPE  219     114.509  91.559  38.791  1.00  0.00           C
ATOM  12225  C2  POPE  219     115.519  90.679  39.590  1.00  0.00           C
ATOM  12227  O21 POPE  219     115.249  90.819  40.989  1.00  0.00           O
ATOM  12228  C21 POPE  219     115.649  91.919  41.609  1.00  0.00           C
ATOM  12229  O22 POPE  219     116.159  92.899  41.101  1.00  0.00           O
ATOM  12230  C22 POPE  219     115.419  91.719  43.099  1.00  0.00           C
ATOM  12233  C3  POPE  219     117.029  90.869  39.201  1.00  0.00           C
ATOM  12236  O31 POPE  219     117.889  90.359  40.240  1.00  0.00           O
ATOM  12237  C31 POPE  219     117.909  89.039  40.371  1.00  0.00           C
ATOM  12238  O32 POPE  219     117.479  88.239  39.560  1.00  0.00           O
ATOM  12239  C32 POPE  219     118.429  88.759  41.790  1.00  0.00           C
ATOM  12242  C23 POPE  219     116.029  92.839  43.951  1.00  0.00           C
ATOM  12245  C24 POPE  219     116.189  92.399  45.410  1.00  0.00           C
ATOM  12248  C25 POPE  219     116.809  93.489  46.270  1.00  0.00           C
ATOM  12251  C26 POPE  219     116.869  93.139  47.761  1.00  0.00           C
ATOM  12254  C27 POPE  219     116.409  94.309  48.630  1.00  0.00           C
ATOM  12257  C28 POPE  219     116.219  93.949  50.120  1.00  0.00           C
ATOM  12260  C29 POPE  219     117.439  93.359  50.760  1.00  0.00           C
ATOM  12262 0C21 POPE  219     117.429  92.479  51.779  1.00  0.00           C
ATOM  12264 1C21 POPE  219     116.189  91.969  52.471  1.00  0.00           C
ATOM  12267 2C21 POPE  219     115.559  92.979  53.449  1.00  0.00           C
[truncated: 1,729,638 more chars]
