# Supplementary material for: Characterizing Membrane Association and Periplasmic Transfer of Bacterial Lipoproteins through Molecular Dynamics Simulations
Source: Structure. 2020 Apr 7;28(4):475–487.e3. doi: 10.1016/j.str.2020.01.012 (PMC7139219; doi:10.1016/j.str.2020.01.012)
Supplement: Data S3. Final Coordinates from Simulations (M–X), Related to Figure 3 [file mmc5.zip › M-X/NLPC-2-atomistic.pdb]

TITLE     Protein
REMARK    THIS IS A SIMULATION BOX
CRYST1  129.205  129.205  137.168  90.00  90.00  90.00 P 1           1
MODEL        1
ATOM      1  N   CYSTA   1      56.312  65.207  74.494  1.00  0.00           N
ATOM      3  CA  CYSTA   1      57.612  65.178  75.164  1.00  0.00           C
ATOM      5  C   CYSTA   1      57.973  63.937  76.024  1.00  0.00           C
ATOM      6  O   CYSTA   1      58.062  63.977  77.254  1.00  0.00           O
ATOM      7  CB  CYSTA   1      57.952  66.547  75.834  1.00  0.00           C
ATOM     10  SG  CYSTA   1      58.403  67.888  74.644  1.00  0.00           S
ATOM     11  C1  CYSTA   1      56.893  68.687  73.994  1.00  0.00           C
ATOM     14  CA1 CYSTA   1      55.592  64.117  74.204  1.00  0.00           C
ATOM     15  OA1 CYSTA   1      55.192  63.377  75.094  1.00  0.00           O
ATOM     16  CA2 CYSTA   1      55.372  63.727  72.784  1.00  0.00           C
ATOM     19  C11 CYSTA   1      57.132  69.867  72.984  1.00  0.00           C
ATOM     21  O11 CYSTA   1      58.363  69.687  72.264  1.00  0.00           O
ATOM     22  CX1 CYSTA   1      58.303  68.918  71.194  1.00  0.00           C
ATOM     23  OX1 CYSTA   1      57.283  68.447  70.714  1.00  0.00           O
ATOM     24  CX2 CYSTA   1      59.683  68.767  70.584  1.00  0.00           C
ATOM     27  C12 CYSTA   1      57.173  71.267  73.674  1.00  0.00           C
ATOM     30  O12 CYSTA   1      57.412  72.287  72.684  1.00  0.00           O
ATOM     31  CD1 CYSTA   1      57.682  73.488  73.184  1.00  0.00           C
ATOM     32  OD1 CYSTA   1      57.652  73.757  74.374  1.00  0.00           O
ATOM     33  CD2 CYSTA   1      57.932  74.517  72.094  1.00  0.00           C
ATOM     36  CA3 CYSTA   1      56.682  63.058  72.344  1.00  0.00           C
ATOM     39  CA4 CYSTA   1      56.702  62.558  70.904  1.00  0.00           C
ATOM     42  CA5 CYSTA   1      57.692  63.267  69.994  1.00  0.00           C
ATOM     45  CA6 CYSTA   1      57.332  64.727  69.704  1.00  0.00           C
ATOM     48  CA7 CYSTA   1      58.482  65.477  69.014  1.00  0.00           C
ATOM     51  CA8 CYSTA   1      58.902  64.837  67.694  1.00  0.00           C
ATOM     54  CA9 CYSTA   1      60.322  65.238  67.264  1.00  0.00           C
ATOM     57 0CA1 CYSTA   1      60.803  64.357  66.114  1.00  0.00           C
ATOM     60 1CA1 CYSTA   1      61.012  65.117  64.804  1.00  0.00           C
ATOM     63 2CA1 CYSTA   1      61.112  64.138  63.624  1.00  0.00           C
ATOM     66 3CA1 CYSTA   1      61.842  64.727  62.424  1.00  0.00           C
ATOM     69 4CA1 CYSTA   1      61.062  65.837  61.714  1.00  0.00           C
ATOM     72 5CA1 CYSTA   1      61.863  66.447  60.564  1.00  0.00           C
ATOM     75 6CA1 CYSTA   1      61.082  67.488  59.754  1.00  0.00           C
ATOM     79  CD3 CYSTA   1      57.103  74.367  70.794  1.00  0.00           C
ATOM     82  CD4 CYSTA   1      57.602  73.278  69.854  1.00  0.00           C
ATOM     85  CD5 CYSTA   1      56.452  72.638  69.074  1.00  0.00           C
ATOM     88  CD6 CYSTA   1      55.753  73.648  68.154  1.00  0.00           C
ATOM     91  CD7 CYSTA   1      55.292  73.107  66.794  1.00  0.00           C
ATOM     94  CD8 CYSTA   1      54.882  74.238  65.834  1.00  0.00           C
ATOM     97  CD9 CYSTA   1      55.262  73.977  64.364  1.00  0.00           C
ATOM    100 0CD1 CYSTA   1      54.252  73.147  63.534  1.00  0.00           C
ATOM    103 1CD1 CYSTA   1      53.862  73.877  62.234  1.00  0.00           C
ATOM    106 2CD1 CYSTA   1      53.612  72.947  61.034  1.00  0.00           C
ATOM    109 3CD1 CYSTA   1      53.433  73.738  59.724  1.00  0.00           C
ATOM    112 4CD1 CYSTA   1      53.882  72.967  58.464  1.00  0.00           C
ATOM    115 5CD1 CYSTA   1      52.752  72.278  57.704  1.00  0.00           C
ATOM    118 6CD1 CYSTA   1      53.253  71.367  56.584  1.00  0.00           C
ATOM    122  CX3 CYSTA   1      59.802  69.578  69.284  1.00  0.00           C
ATOM    125  CX4 CYSTA   1      61.272  69.937  68.984  1.00  0.00           C
ATOM    128  CX5 CYSTA   1      61.903  69.168  67.814  1.00  0.00           C
ATOM    131  CX6 CYSTA   1      61.402  69.677  66.454  1.00  0.00           C
ATOM    134  CX7 CYSTA   1      62.283  69.257  65.274  1.00  0.00           C
ATOM    137  CX8 CYSTA   1      61.952  70.108  64.024  1.00  0.00           C
ATOM    140  CX9 CYSTA   1      62.463  69.467  62.754  1.00  0.00           C
ATOM    142 0CX1 CYSTA   1      63.072  70.067  61.714  1.00  0.00           C
ATOM    144 1CX1 CYSTA   1      63.393  71.528  61.524  1.00  0.00           C
ATOM    147 2CX1 CYSTA   1      62.943  72.037  60.134  1.00  0.00           C
ATOM    150 3CX1 CYSTA   1      63.762  73.257  59.664  1.00  0.00           C
ATOM    153 4CX1 CYSTA   1      62.962  74.287  58.864  1.00  0.00           C
ATOM    156 5CX1 CYSTA   1      63.363  74.458  57.384  1.00  0.00           C
ATOM    159 6CX1 CYSTA   1      62.903  75.818  56.854  1.00  0.00           C
ATOM    162 7CX1 CYSTA   1      62.552  75.867  55.364  1.00  0.00           C
ATOM    165 8CX1 CYSTA   1      62.033  77.257  54.964  1.00  0.00           C
ATOM    169  N   SER A   2      58.193  62.777  75.364  1.00  0.00           N
ATOM    171  CA  SER A   2      58.852  61.577  75.844  1.00  0.00           C
ATOM    173  CB  SER A   2      60.352  61.727  76.184  1.00  0.00           C
ATOM    176  OG  SER A   2      61.082  61.707  74.964  1.00  0.00           O
ATOM    178  C   SER A   2      58.113  60.667  76.814  1.00  0.00           C
ATOM    179  O   SER A   2      57.862  59.497  76.524  1.00  0.00           O
ATOM    180  N   HIS A   3      57.752  61.177  77.984  1.00  0.00           N
ATOM    182  CA  HIS A   3      56.852  60.488  78.894  1.00  0.00           C
ATOM    184  CB  HIS A   3      57.632  59.797  80.074  1.00  0.00           C
ATOM    187  ND1 HIS A   3      59.753  58.598  79.594  1.00  0.00           N
ATOM    188  CG  HIS A   3      58.393  58.517  79.774  1.00  0.00           C
ATOM    189  CE1 HIS A   3      60.192  57.357  79.584  1.00  0.00           C
ATOM    191  NE2 HIS A   3      59.182  56.478  79.794  1.00  0.00           N
ATOM    193  CD2 HIS A   3      58.032  57.217  79.944  1.00  0.00           C
ATOM    195  C   HIS A   3      55.952  61.577  79.444  1.00  0.00           C
ATOM    196  O   HIS A   3      56.402  62.427  80.204  1.00  0.00           O
ATOM    197  N   HIS A   4      54.643  61.647  79.094  1.00  0.00           N
ATOM    199  CA  HIS A   4      53.894  62.858  79.404  1.00  0.00           C
ATOM    201  CB  HIS A   4      54.034  63.918  78.264  1.00  0.00           C
ATOM    204  ND1 HIS A   4      52.332  63.608  76.424  1.00  0.00           N
ATOM    205  CG  HIS A   4      52.784  64.337  77.514  1.00  0.00           C
ATOM    206  CE1 HIS A   4      51.422  64.377  75.864  1.00  0.00           C
ATOM    208  NE2 HIS A   4      51.232  65.528  76.544  1.00  0.00           N
ATOM    210  CD2 HIS A   4      52.113  65.507  77.604  1.00  0.00           C
ATOM    212  C   HIS A   4      52.432  62.658  79.714  1.00  0.00           C
ATOM    213  O   HIS A   4      51.733  61.907  79.034  1.00  0.00           O
ATOM    214  N   LYS A   5      51.873  63.427  80.694  1.00  0.00           N
ATOM    216  CA  LYS A   5      52.402  63.608  82.044  1.00  0.00           C
ATOM    218  CB  LYS A   5      53.303  64.877  82.204  1.00  0.00           C
ATOM    221  CG  LYS A   5      52.552  66.218  82.144  1.00  0.00           C
ATOM    224  CD  LYS A   5      53.102  67.278  81.184  1.00  0.00           C
ATOM    227  CE  LYS A   5      52.062  68.397  81.014  1.00  0.00           C
ATOM    230  NZ  LYS A   5      52.652  69.657  80.534  1.00  0.00           N
ATOM    234  C   LYS A   5      51.182  63.738  82.964  1.00  0.00           C
ATOM    235  O   LYS A   5      50.192  64.367  82.604  1.00  0.00           O
ATOM    236  N   ALA A   6      51.103  63.138  84.144  1.00  0.00           N
ATOM    238  CA  ALA A   6      52.062  62.387  84.874  1.00  0.00           C
ATOM    240  CB  ALA A   6      52.702  63.348  85.884  1.00  0.00           C
ATOM    244  C   ALA A   6      51.232  61.308  85.554  1.00  0.00           C
ATOM    245  O   ALA A   6      50.012  61.367  85.464  1.00  0.00           O
ATOM    246  N   PRO A   7      51.803  60.277  86.154  1.00  0.00           N
ATOM    247  CD  PRO A   7      53.222  60.017  86.134  1.00  0.00           C
ATOM    250  CA  PRO A   7      51.103  59.108  86.664  1.00  0.00           C
ATOM    252  CB  PRO A   7      52.123  58.567  87.714  1.00  0.00           C
ATOM    255  CG  PRO A   7      53.463  59.287  87.444  1.00  0.00           C
ATOM    258  C   PRO A   7      49.662  59.167  87.234  1.00  0.00           C
ATOM    259  O   PRO A   7      49.492  59.657  88.344  1.00  0.00           O
ATOM    260  N   PRO A   8      48.612  58.558  86.684  1.00  0.00           N
ATOM    261  CD  PRO A   8      47.644  57.928  87.574  1.00  0.00           C
ATOM    264  CA  PRO A   8      48.433  58.188  85.284  1.00  0.00           C
ATOM    266  CB  PRO A   8      47.732  56.828  85.444  1.00  0.00           C
ATOM    269  CG  PRO A   8      46.922  56.877  86.734  1.00  0.00           C
ATOM    272  C   PRO A   8      47.542  59.097  84.394  1.00  0.00           C
ATOM    273  O   PRO A   8      47.103  58.537  83.384  1.00  0.00           O
ATOM    274  N   PRO A   9      47.272  60.397  84.544  1.00  0.00           N
ATOM    275  CD  PRO A   9      46.803  60.967  85.824  1.00  0.00           C
ATOM    278  CA  PRO A   9      46.593  61.087  83.474  1.00  0.00           C
ATOM    280  CB  PRO A   9      45.172  61.168  84.034  1.00  0.00           C
ATOM    283  CG  PRO A   9      45.352  61.408  85.544  1.00  0.00           C
ATOM    286  C   PRO A   9      47.243  62.447  83.284  1.00  0.00           C
ATOM    287  O   PRO A   9      47.012  63.388  84.044  1.00  0.00           O
ATOM    288  N   ASN A  10      48.092  62.677  82.294  1.00  0.00           N
ATOM    290  CA  ASN A  10      48.353  61.997  81.054  1.00  0.00           C
ATOM    292  CB  ASN A  10      48.493  63.058  79.874  1.00  0.00           C
ATOM    295  CG  ASN A  10      48.062  64.547  79.974  1.00  0.00           C
ATOM    296  OD1 ASN A  10      47.602  65.077  78.954  1.00  0.00           O
ATOM    297  ND2 ASN A  10      48.132  65.248  81.114  1.00  0.00           N
ATOM    300  C   ASN A  10      49.562  61.047  81.254  1.00  0.00           C
ATOM    301  O   ASN A  10      50.214  61.058  82.294  1.00  0.00           O
ATOM    302  N   ALA A  11      50.002  60.168  80.344  1.00  0.00           N
ATOM    304  CA  ALA A  11      49.433  59.487  79.214  1.00  0.00           C
ATOM    306  CB  ALA A  11      48.443  58.388  79.634  1.00  0.00           C
ATOM    310  C   ALA A  11      48.932  60.347  78.074  1.00  0.00           C
ATOM    311  O   ALA A  11      47.822  60.837  78.024  1.00  0.00           O
ATOM    312  N   ARG A  12      49.732  60.417  77.014  1.00  0.00           N
ATOM    314  CA  ARG A  12      49.382  59.568  75.914  1.00  0.00           C
ATOM    316  CB  ARG A  12      48.283  60.187  75.014  1.00  0.00           C
ATOM    319  CG  ARG A  12      48.592  61.618  74.504  1.00  0.00           C
ATOM    322  CD  ARG A  12      47.353  62.497  74.414  1.00  0.00           C
ATOM    325  NE  ARG A  12      46.903  62.917  75.784  1.00  0.00           N
ATOM    327  CZ  ARG A  12      45.882  63.767  75.954  1.00  0.00           C
ATOM    328  NH1 ARG A  12      45.772  64.517  77.014  1.00  0.00           N
ATOM    331  NH2 ARG A  12      44.952  63.907  75.024  1.00  0.00           N
ATOM    334  C   ARG A  12      50.583  59.197  75.114  1.00  0.00           C
ATOM    335  O   ARG A  12      50.452  58.797  73.974  1.00  0.00           O
ATOM    336  N   LEU A  13      51.763  59.267  75.754  1.00  0.00           N
ATOM    338  CA  LEU A  13      52.952  58.808  75.084  1.00  0.00           C
ATOM    340  CB  LEU A  13      53.542  59.907  74.184  1.00  0.00           C
ATOM    343  CG  LEU A  13      53.992  59.297  72.844  1.00  0.00           C
ATOM    345  CD1 LEU A  13      55.214  60.017  72.294  1.00  0.00           C
ATOM    349  CD2 LEU A  13      52.832  59.328  71.844  1.00  0.00           C
ATOM    353  C   LEU A  13      53.972  58.307  76.064  1.00  0.00           C
ATOM    354  O   LEU A  13      54.972  58.957  76.344  1.00  0.00           O
ATOM    355  N   SER A  14      53.762  57.117  76.654  1.00  0.00           N
ATOM    357  CA  SER A  14      54.842  56.168  76.754  1.00  0.00           C
ATOM    359  CB  SER A  14      56.012  56.478  77.714  1.00  0.00           C
ATOM    362  OG  SER A  14      57.143  55.688  77.364  1.00  0.00           O
ATOM    364  C   SER A  14      54.202  54.887  77.214  1.00  0.00           C
ATOM    365  O   SER A  14      53.072  54.887  77.684  1.00  0.00           O
ATOM    366  N   ASP A  15      54.932  53.757  77.154  1.00  0.00           N
ATOM    368  CA  ASP A  15      54.393  52.407  77.124  1.00  0.00           C
ATOM    370  CB  ASP A  15      55.413  51.558  76.354  1.00  0.00           C
ATOM    373  CG  ASP A  15      55.284  51.947  74.894  1.00  0.00           C
ATOM    374  OD1 ASP A  15      56.272  52.457  74.314  1.00  0.00           O
ATOM    375  OD2 ASP A  15      54.163  51.758  74.354  1.00  0.00           O
ATOM    376  C   ASP A  15      54.102  51.837  78.514  1.00  0.00           C
ATOM    377  O   ASP A  15      53.694  50.697  78.674  1.00  0.00           O
ATOM    378  N   SER A  16      54.252  52.728  79.504  1.00  0.00           N
ATOM    380  CA  SER A  16      53.682  52.747  80.834  1.00  0.00           C
ATOM    382  CB  SER A  16      53.694  51.418  81.654  1.00  0.00           C
ATOM    385  OG  SER A  16      52.482  50.688  81.504  1.00  0.00           O
ATOM    387  C   SER A  16      54.512  53.787  81.544  1.00  0.00           C
ATOM    388  O   SER A  16      55.742  53.707  81.584  1.00  0.00           O
ATOM    389  N   ILE A  17      53.894  54.827  82.134  1.00  0.00           N
ATOM    391  CA  ILE A  17      54.673  55.767  82.914  1.00  0.00           C
ATOM    393  CB  ILE A  17      54.052  57.148  83.134  1.00  0.00           C
ATOM    395  CG2 ILE A  17      55.122  58.017  83.834  1.00  0.00           C
ATOM    399  CG1 ILE A  17      53.512  57.808  81.834  1.00  0.00           C
ATOM    402  CD  ILE A  17      54.562  58.467  80.964  1.00  0.00           C
ATOM    406  C   ILE A  17      54.923  55.117  84.264  1.00  0.00           C
ATOM    407  O   ILE A  17      53.992  54.877  85.034  1.00  0.00           O
ATOM    408  N   THR A  18      56.194  54.827  84.564  1.00  0.00           N
ATOM    410  CA  THR A  18      56.632  54.458  85.894  1.00  0.00           C
ATOM    412  CB  THR A  18      57.312  53.087  86.024  1.00  0.00           C
ATOM    414  OG1 THR A  18      57.802  52.827  87.344  1.00  0.00           O
ATOM    416  CG2 THR A  18      58.522  52.938  85.104  1.00  0.00           C
ATOM    420  C   THR A  18      57.552  55.547  86.354  1.00  0.00           C
ATOM    421  O   THR A  18      58.283  56.157  85.564  1.00  0.00           O
ATOM    422  N   VAL A  19      57.533  55.857  87.654  1.00  0.00           N
ATOM    424  CA  VAL A  19      58.353  56.927  88.194  1.00  0.00           C
ATOM    426  CB  VAL A  19      58.092  57.148  89.684  1.00  0.00           C
ATOM    428  CG1 VAL A  19      56.752  57.877  89.874  1.00  0.00           C
ATOM    432  CG2 VAL A  19      58.053  55.807  90.434  1.00  0.00           C
ATOM    436  C   VAL A  19      59.853  56.748  87.934  1.00  0.00           C
ATOM    437  O   VAL A  19      60.522  57.668  87.474  1.00  0.00           O
ATOM    438  N   ILE A  20      60.403  55.527  88.134  1.00  0.00           N
ATOM    440  CA  ILE A  20      61.822  55.267  87.944  1.00  0.00           C
ATOM    442  CB  ILE A  20      62.253  53.927  88.504  1.00  0.00           C
ATOM    444  CG2 ILE A  20      61.612  52.747  87.744  1.00  0.00           C
ATOM    448  CG1 ILE A  20      63.792  53.837  88.534  1.00  0.00           C
ATOM    451  CD  ILE A  20      64.302  52.607  89.274  1.00  0.00           C
ATOM    455  C   ILE A  20      62.292  55.457  86.514  1.00  0.00           C
ATOM    456  O   ILE A  20      63.353  56.028  86.274  1.00  0.00           O
ATOM    457  N   ALA A  21      61.472  55.037  85.534  1.00  0.00           N
ATOM    459  CA  ALA A  21      61.782  55.187  84.134  1.00  0.00           C
ATOM    461  CB  ALA A  21      60.672  54.587  83.254  1.00  0.00           C
ATOM    465  C   ALA A  21      61.952  56.618  83.724  1.00  0.00           C
ATOM    466  O   ALA A  21      62.913  56.997  83.064  1.00  0.00           O
ATOM    467  N   GLY A  22      61.022  57.488  84.174  1.00  0.00           N
ATOM    469  CA  GLY A  22      61.103  58.908  83.854  1.00  0.00           C
ATOM    472  C   GLY A  22      62.262  59.557  84.544  1.00  0.00           C
ATOM    473  O   GLY A  22      62.952  60.397  83.974  1.00  0.00           O
ATOM    474  N   LEU A  23      62.522  59.188  85.824  1.00  0.00           N
ATOM    476  CA  LEU A  23      63.643  59.747  86.564  1.00  0.00           C
ATOM    478  CB  LEU A  23      63.694  59.157  88.004  1.00  0.00           C
ATOM    481  CG  LEU A  23      63.013  59.967  89.124  1.00  0.00           C
ATOM    483  CD1 LEU A  23      63.353  61.457  89.074  1.00  0.00           C
ATOM    487  CD2 LEU A  23      61.492  59.808  89.184  1.00  0.00           C
ATOM    491  C   LEU A  23      64.972  59.438  85.904  1.00  0.00           C
ATOM    492  O   LEU A  23      65.832  60.298  85.704  1.00  0.00           O
ATOM    493  N   ASN A  24      65.132  58.167  85.514  1.00  0.00           N
ATOM    495  CA  ASN A  24      66.243  57.687  84.754  1.00  0.00           C
ATOM    497  CB  ASN A  24      66.092  56.148  84.684  1.00  0.00           C
ATOM    500  CG  ASN A  24      67.332  55.537  84.084  1.00  0.00           C
ATOM    501  OD1 ASN A  24      68.292  55.287  84.814  1.00  0.00           O
ATOM    502  ND2 ASN A  24      67.332  55.347  82.754  1.00  0.00           N
ATOM    505  C   ASN A  24      66.394  58.318  83.384  1.00  0.00           C
ATOM    506  O   ASN A  24      67.503  58.668  82.984  1.00  0.00           O
ATOM    507  N   ASP A  25      65.293  58.477  82.624  1.00  0.00           N
ATOM    509  CA  ASP A  25      65.253  59.108  81.314  1.00  0.00           C
ATOM    511  CB  ASP A  25      63.802  58.927  80.784  1.00  0.00           C
ATOM    514  CG  ASP A  25      63.503  59.547  79.424  1.00  0.00           C
ATOM    515  OD1 ASP A  25      63.682  60.778  79.284  1.00  0.00           O
ATOM    516  OD2 ASP A  25      62.952  58.808  78.574  1.00  0.00           O
ATOM    517  C   ASP A  25      65.733  60.558  81.344  1.00  0.00           C
ATOM    518  O   ASP A  25      66.692  60.918  80.664  1.00  0.00           O
ATOM    519  N   GLN A  26      65.223  61.377  82.284  1.00  0.00           N
ATOM    521  CA  GLN A  26      65.772  62.717  82.474  1.00  0.00           C
ATOM    523  CB  GLN A  26      64.912  63.627  83.374  1.00  0.00           C
ATOM    526  CG  GLN A  26      65.552  65.028  83.544  1.00  0.00           C
ATOM    529  CD  GLN A  26      64.552  66.177  83.654  1.00  0.00           C
ATOM    530  OE1 GLN A  26      63.342  66.058  83.474  1.00  0.00           O
ATOM    531  NE2 GLN A  26      65.083  67.358  84.004  1.00  0.00           N
ATOM    534  C   GLN A  26      67.223  62.747  82.914  1.00  0.00           C
ATOM    535  O   GLN A  26      68.003  63.608  82.494  1.00  0.00           O
ATOM    536  N   LEU A  27      67.662  61.787  83.774  1.00  0.00           N
ATOM    538  CA  LEU A  27      69.052  61.667  84.174  1.00  0.00           C
ATOM    540  CB  LEU A  27      69.272  60.498  85.154  1.00  0.00           C
ATOM    543  CG  LEU A  27      70.592  60.508  85.974  1.00  0.00           C
ATOM    545  CD1 LEU A  27      71.912  60.267  85.224  1.00  0.00           C
ATOM    549  CD2 LEU A  27      70.753  61.808  86.754  1.00  0.00           C
ATOM    553  C   LEU A  27      69.982  61.517  82.984  1.00  0.00           C
ATOM    554  O   LEU A  27      71.062  62.117  82.984  1.00  0.00           O
ATOM    555  N   GLN A  28      69.574  60.807  81.904  1.00  0.00           N
ATOM    557  CA  GLN A  28      70.332  60.697  80.674  1.00  0.00           C
ATOM    559  CB  GLN A  28      69.542  59.977  79.544  1.00  0.00           C
ATOM    562  CG  GLN A  28      69.082  58.537  79.874  1.00  0.00           C
ATOM    565  CD  GLN A  28      68.143  58.027  78.774  1.00  0.00           C
ATOM    566  OE1 GLN A  28      67.683  58.778  77.924  1.00  0.00           O
ATOM    567  NE2 GLN A  28      67.852  56.707  78.784  1.00  0.00           N
ATOM    570  C   GLN A  28      70.792  62.047  80.104  1.00  0.00           C
ATOM    571  O   GLN A  28      71.934  62.168  79.674  1.00  0.00           O
ATOM    572  N   SER A  29      69.952  63.097  80.164  1.00  0.00           N
ATOM    574  CA  SER A  29      70.284  64.458  79.764  1.00  0.00           C
ATOM    576  CB  SER A  29      69.022  65.377  79.764  1.00  0.00           C
ATOM    579  OG  SER A  29      67.933  64.727  79.124  1.00  0.00           O
ATOM    581  C   SER A  29      71.272  65.168  80.684  1.00  0.00           C
ATOM    582  O   SER A  29      71.912  66.148  80.304  1.00  0.00           O
ATOM    583  N   TRP A  30      71.372  64.747  81.954  1.00  0.00           N
ATOM    585  CA  TRP A  30      72.143  65.458  82.964  1.00  0.00           C
ATOM    587  CB  TRP A  30      71.272  65.587  84.254  1.00  0.00           C
ATOM    590  CG  TRP A  30      70.202  66.617  84.104  1.00  0.00           C
ATOM    591  CD1 TRP A  30      68.872  66.488  83.844  1.00  0.00           C
ATOM    593  NE1 TRP A  30      68.292  67.727  83.674  1.00  0.00           N
ATOM    595  CE2 TRP A  30      69.232  68.687  83.894  1.00  0.00           C
ATOM    596  CD2 TRP A  30      70.464  68.028  84.154  1.00  0.00           C
ATOM    597  CE3 TRP A  30      71.613  68.767  84.344  1.00  0.00           C
ATOM    599  CZ3 TRP A  30      71.522  70.147  84.344  1.00  0.00           C
ATOM    601  CZ2 TRP A  30      69.162  70.067  83.834  1.00  0.00           C
ATOM    603  CH2 TRP A  30      70.323  70.797  84.094  1.00  0.00           C
ATOM    605  C   TRP A  30      73.452  64.767  83.304  1.00  0.00           C
ATOM    606  O   TRP A  30      74.294  65.327  84.004  1.00  0.00           O
ATOM    607  N   HIS A  31      73.653  63.517  82.834  1.00  0.00           N
ATOM    609  CA  HIS A  31      74.673  62.617  83.324  1.00  0.00           C
ATOM    611  CB  HIS A  31      74.533  61.197  82.714  1.00  0.00           C
ATOM    614  ND1 HIS A  31      75.442  59.467  84.314  1.00  0.00           N
ATOM    615  CG  HIS A  31      75.592  60.238  83.174  1.00  0.00           C
ATOM    616  CE1 HIS A  31      76.543  58.738  84.364  1.00  0.00           C
ATOM    618  NE2 HIS A  31      77.363  58.988  83.324  1.00  0.00           N
ATOM    620  CD2 HIS A  31      76.762  59.947  82.554  1.00  0.00           C
ATOM    622  C   HIS A  31      76.103  63.107  83.124  1.00  0.00           C
ATOM    623  O   HIS A  31      76.643  63.087  82.024  1.00  0.00           O
ATOM    624  N   GLY A  32      76.742  63.507  84.244  1.00  0.00           N
ATOM    626  CA  GLY A  32      78.103  64.037  84.264  1.00  0.00           C
ATOM    629  C   GLY A  32      78.233  65.447  84.774  1.00  0.00           C
ATOM    630  O   GLY A  32      79.323  65.837  85.174  1.00  0.00           O
ATOM    631  N   THR A  33      77.114  66.207  84.794  1.00  0.00           N
ATOM    633  CA  THR A  33      77.082  67.627  85.164  1.00  0.00           C
ATOM    635  CB  THR A  33      75.673  68.238  85.074  1.00  0.00           C
ATOM    637  OG1 THR A  33      75.673  69.657  85.194  1.00  0.00           O
ATOM    639  CG2 THR A  33      74.763  67.727  86.194  1.00  0.00           C
ATOM    643  C   THR A  33      77.672  67.888  86.554  1.00  0.00           C
ATOM    644  O   THR A  33      77.452  67.078  87.464  1.00  0.00           O
ATOM    645  N   PRO A  34      78.423  68.957  86.804  1.00  0.00           N
ATOM    646  CD  PRO A  34      79.043  69.757  85.754  1.00  0.00           C
ATOM    649  CA  PRO A  34      79.073  69.147  88.094  1.00  0.00           C
ATOM    651  CB  PRO A  34      80.252  70.087  87.774  1.00  0.00           C
ATOM    654  CG  PRO A  34      79.842  70.818  86.494  1.00  0.00           C
ATOM    657  C   PRO A  34      78.103  69.787  89.074  1.00  0.00           C
ATOM    658  O   PRO A  34      76.983  70.147  88.734  1.00  0.00           O
ATOM    659  N   TYR A  35      78.513  69.907  90.344  1.00  0.00           N
ATOM    661  CA  TYR A  35      77.632  70.507  91.334  1.00  0.00           C
ATOM    663  CB  TYR A  35      77.852  69.837  92.704  1.00  0.00           C
ATOM    666  CG  TYR A  35      76.863  70.327  93.724  1.00  0.00           C
ATOM    667  CD1 TYR A  35      75.592  69.727  93.804  1.00  0.00           C
ATOM    669  CE1 TYR A  35      74.732  70.038  94.864  1.00  0.00           C
ATOM    671  CZ  TYR A  35      75.092  71.007  95.804  1.00  0.00           C
ATOM    672  OH  TYR A  35      74.192  71.367  96.814  1.00  0.00           O
ATOM    674  CD2 TYR A  35      77.214  71.308  94.674  1.00  0.00           C
ATOM    676  CE2 TYR A  35      76.324  71.657  95.694  1.00  0.00           C
ATOM    678  C   TYR A  35      77.772  72.028  91.374  1.00  0.00           C
ATOM    679  O   TYR A  35      78.872  72.577  91.384  1.00  0.00           O
ATOM    680  N   ARG A  36      76.643  72.757  91.384  1.00  0.00           N
ATOM    682  CA  ARG A  36      76.602  74.197  91.524  1.00  0.00           C
ATOM    684  CB  ARG A  36      76.512  74.927  90.154  1.00  0.00           C
ATOM    687  CG  ARG A  36      77.842  75.087  89.404  1.00  0.00           C
ATOM    690  CD  ARG A  36      78.812  76.108  90.004  1.00  0.00           C
ATOM    693  NE  ARG A  36      78.092  77.418  90.054  1.00  0.00           N
ATOM    695  CZ  ARG A  36      78.693  78.558  90.324  1.00  0.00           C
ATOM    696  NH1 ARG A  36      79.903  78.598  90.844  1.00  0.00           N
ATOM    699  NH2 ARG A  36      78.092  79.708  90.074  1.00  0.00           N
ATOM    702  C   ARG A  36      75.382  74.598  92.314  1.00  0.00           C
ATOM    703  O   ARG A  36      74.262  74.257  91.944  1.00  0.00           O
ATOM    704  N   TYR A  37      75.552  75.397  93.384  1.00  0.00           N
ATOM    706  CA  TYR A  37      74.402  75.837  94.164  1.00  0.00           C
ATOM    708  CB  TYR A  37      74.732  76.028  95.674  1.00  0.00           C
ATOM    711  CG  TYR A  37      73.562  76.558  96.494  1.00  0.00           C
ATOM    712  CD1 TYR A  37      73.132  77.897  96.394  1.00  0.00           C
ATOM    714  CE1 TYR A  37      71.942  78.308  97.004  1.00  0.00           C
ATOM    716  CZ  TYR A  37      71.193  77.398  97.764  1.00  0.00           C
ATOM    717  OH  TYR A  37      69.982  77.827  98.344  1.00  0.00           O
ATOM    719  CD2 TYR A  37      72.842  75.677  97.304  1.00  0.00           C
ATOM    721  CE2 TYR A  37      71.654  76.087  97.934  1.00  0.00           C
ATOM    723  C   TYR A  37      73.613  76.947  93.494  1.00  0.00           C
ATOM    724  O   TYR A  37      74.154  77.977  93.084  1.00  0.00           O
ATOM    725  N   GLY A  38      72.283  76.748  93.344  1.00  0.00           N
ATOM    727  CA  GLY A  38      71.324  77.738  92.864  1.00  0.00           C
ATOM    730  C   GLY A  38      71.534  78.278  91.464  1.00  0.00           C
ATOM    731  O   GLY A  38      70.812  79.138  90.974  1.00  0.00           O
ATOM    732  N   GLY A  39      72.543  77.757  90.754  1.00  0.00           N
ATOM    734  CA  GLY A  39      72.872  78.107  89.394  1.00  0.00           C
ATOM    737  C   GLY A  39      72.644  76.897  88.564  1.00  0.00           C
ATOM    738  O   GLY A  39      73.552  76.117  88.334  1.00  0.00           O
ATOM    739  N   MET A  40      71.372  76.708  88.164  1.00  0.00           N
ATOM    741  CA  MET A  40      70.942  75.598  87.344  1.00  0.00           C
ATOM    743  CB  MET A  40      69.423  75.377  87.534  1.00  0.00           C
ATOM    746  CG  MET A  40      68.702  74.447  86.534  1.00  0.00           C
ATOM    749  SD  MET A  40      68.012  72.967  87.294  1.00  0.00           S
ATOM    750  CE  MET A  40      66.882  73.907  88.344  1.00  0.00           C
ATOM    754  C   MET A  40      71.243  75.797  85.884  1.00  0.00           C
ATOM    755  O   MET A  40      70.792  76.778  85.284  1.00  0.00           O
ATOM    756  N   THR A  41      72.022  74.858  85.324  1.00  0.00           N
ATOM    758  CA  THR A  41      72.394  74.827  83.924  1.00  0.00           C
ATOM    760  CB  THR A  41      73.162  76.077  83.474  1.00  0.00           C
ATOM    762  OG1 THR A  41      73.653  76.037  82.124  1.00  0.00           O
ATOM    764  CG2 THR A  41      74.342  76.317  84.424  1.00  0.00           C
ATOM    768  C   THR A  41      73.152  73.547  83.674  1.00  0.00           C
ATOM    769  O   THR A  41      73.423  72.767  84.584  1.00  0.00           O
ATOM    770  N   ARG A  42      73.582  73.297  82.424  1.00  0.00           N
ATOM    772  CA  ARG A  42      74.423  72.187  82.044  1.00  0.00           C
ATOM    774  CB  ARG A  42      74.393  71.977  80.514  1.00  0.00           C
ATOM    777  CG  ARG A  42      73.052  71.467  79.934  1.00  0.00           C
ATOM    780  CD  ARG A  42      71.832  72.407  79.944  1.00  0.00           C
ATOM    783  NE  ARG A  42      72.232  73.657  79.214  1.00  0.00           N
ATOM    785  CZ  ARG A  42      71.482  74.738  79.154  1.00  0.00           C
ATOM    786  NH1 ARG A  42      70.293  74.797  79.714  1.00  0.00           N
ATOM    789  NH2 ARG A  42      71.942  75.837  78.584  1.00  0.00           N
ATOM    792  C   ARG A  42      75.853  72.377  82.544  1.00  0.00           C
ATOM    793  O   ARG A  42      76.602  71.428  82.684  1.00  0.00           O
ATOM    794  N   ARG A  43      76.214  73.637  82.904  1.00  0.00           N
ATOM    796  CA  ARG A  43      77.472  74.028  83.494  1.00  0.00           C
ATOM    798  CB  ARG A  43      77.692  75.568  83.364  1.00  0.00           C
ATOM    801  CG  ARG A  43      77.583  76.137  81.934  1.00  0.00           C
ATOM    804  CD  ARG A  43      77.622  77.668  81.924  1.00  0.00           C
ATOM    807  NE  ARG A  43      77.714  78.157  80.504  1.00  0.00           N
ATOM    809  CZ  ARG A  43      78.842  78.418  79.864  1.00  0.00           C
ATOM    810  NH1 ARG A  43      79.993  78.528  80.504  1.00  0.00           N
ATOM    813  NH2 ARG A  43      78.833  78.627  78.564  1.00  0.00           N
ATOM    816  C   ARG A  43      77.534  73.707  84.994  1.00  0.00           C
ATOM    817  O   ARG A  43      78.542  73.947  85.644  1.00  0.00           O
ATOM    818  N   GLY A  44      76.433  73.168  85.564  1.00  0.00           N
ATOM    820  CA  GLY A  44      76.342  72.687  86.934  1.00  0.00           C
ATOM    823  C   GLY A  44      74.964  72.867  87.514  1.00  0.00           C
ATOM    824  O   GLY A  44      74.162  73.687  87.084  1.00  0.00           O
ATOM    825  N   VAL A  45      74.614  72.078  88.544  1.00  0.00           N
ATOM    827  CA  VAL A  45      73.272  72.078  89.104  1.00  0.00           C
ATOM    829  CB  VAL A  45      72.332  71.218  88.234  1.00  0.00           C
ATOM    831  CG1 VAL A  45      72.772  69.747  88.244  1.00  0.00           C
ATOM    835  CG2 VAL A  45      70.864  71.367  88.654  1.00  0.00           C
ATOM    839  C   VAL A  45      73.302  71.617  90.554  1.00  0.00           C
ATOM    840  O   VAL A  45      74.242  70.947  90.994  1.00  0.00           O
ATOM    841  N   ASP A  46      72.302  72.007  91.374  1.00  0.00           N
ATOM    843  CA  ASP A  46      72.173  71.657  92.774  1.00  0.00           C
ATOM    845  CB  ASP A  46      71.214  72.638  93.504  1.00  0.00           C
ATOM    848  CG  ASP A  46      71.893  73.497  94.534  1.00  0.00           C
ATOM    849  OD1 ASP A  46      72.842  73.007  95.194  1.00  0.00           O
ATOM    850  OD2 ASP A  46      71.362  74.617  94.754  1.00  0.00           O
ATOM    851  C   ASP A  46      71.592  70.267  92.944  1.00  0.00           C
ATOM    852  O   ASP A  46      71.103  69.627  92.024  1.00  0.00           O
ATOM    853  N   CYS A  47      71.562  69.767  94.194  1.00  0.00           N
ATOM    855  CA  CYS A  47      70.702  68.668  94.584  1.00  0.00           C
ATOM    857  CB  CYS A  47      71.082  68.168  96.004  1.00  0.00           C
ATOM    860  SG  CYS A  47      71.182  69.458  97.294  1.00  0.00           S
ATOM    862  C   CYS A  47      69.232  69.028  94.504  1.00  0.00           C
ATOM    863  O   CYS A  47      68.442  68.357  93.844  1.00  0.00           O
ATOM    864  N   SER A  48      68.872  70.187  95.084  1.00  0.00           N
ATOM    866  CA  SER A  48      67.602  70.857  94.904  1.00  0.00           C
ATOM    868  CB  SER A  48      67.503  72.127  95.794  1.00  0.00           C
ATOM    871  OG  SER A  48      68.693  72.897  95.704  1.00  0.00           O
ATOM    873  C   SER A  48      67.302  71.227  93.474  1.00  0.00           C
ATOM    874  O   SER A  48      66.202  71.028  92.984  1.00  0.00           O
ATOM    875  N   GLY A  49      68.302  71.738  92.734  1.00  0.00           N
ATOM    877  CA  GLY A  49      68.222  72.028  91.304  1.00  0.00           C
ATOM    880  C   GLY A  49      67.964  70.797  90.474  1.00  0.00           C
ATOM    881  O   GLY A  49      67.123  70.778  89.574  1.00  0.00           O
ATOM    882  N   PHE A  50      68.662  69.697  90.764  1.00  0.00           N
ATOM    884  CA  PHE A  50      68.393  68.427  90.134  1.00  0.00           C
ATOM    886  CB  PHE A  50      69.493  67.367  90.444  1.00  0.00           C
ATOM    889  CG  PHE A  50      69.202  66.157  89.604  1.00  0.00           C
ATOM    890  CD1 PHE A  50      69.463  66.207  88.224  1.00  0.00           C
ATOM    892  CE1 PHE A  50      69.022  65.178  87.374  1.00  0.00           C
ATOM    894  CZ  PHE A  50      68.324  64.087  87.904  1.00  0.00           C
ATOM    896  CD2 PHE A  50      68.504  65.047  90.124  1.00  0.00           C
ATOM    898  CE2 PHE A  50      68.052  64.037  89.284  1.00  0.00           C
ATOM    900  C   PHE A  50      66.993  67.888  90.434  1.00  0.00           C
ATOM    901  O   PHE A  50      66.263  67.517  89.524  1.00  0.00           O
ATOM    902  N   VAL A  51      66.552  67.858  91.704  1.00  0.00           N
ATOM    904  CA  VAL A  51      65.202  67.358  91.994  1.00  0.00           C
ATOM    906  CB  VAL A  51      64.943  66.947  93.444  1.00  0.00           C
ATOM    908  CG1 VAL A  51      66.082  66.058  93.974  1.00  0.00           C
ATOM    912  CG2 VAL A  51      64.723  68.147  94.364  1.00  0.00           C
ATOM    916  C   VAL A  51      64.092  68.247  91.454  1.00  0.00           C
ATOM    917  O   VAL A  51      63.083  67.757  90.964  1.00  0.00           O
ATOM    918  N   VAL A  52      64.253  69.598  91.484  1.00  0.00           N
ATOM    920  CA  VAL A  52      63.283  70.507  90.894  1.00  0.00           C
ATOM    922  CB  VAL A  52      63.452  71.967  91.344  1.00  0.00           C
ATOM    924  CG1 VAL A  52      64.623  72.678  90.664  1.00  0.00           C
ATOM    928  CG2 VAL A  52      62.213  72.837  91.074  1.00  0.00           C
ATOM    932  C   VAL A  52      63.193  70.297  89.384  1.00  0.00           C
ATOM    933  O   VAL A  52      62.103  70.318  88.824  1.00  0.00           O
ATOM    934  N   VAL A  53      64.323  70.058  88.674  1.00  0.00           N
ATOM    936  CA  VAL A  53      64.302  69.787  87.234  1.00  0.00           C
ATOM    938  CB  VAL A  53      65.632  70.067  86.514  1.00  0.00           C
ATOM    940  CG1 VAL A  53      66.662  68.937  86.654  1.00  0.00           C
ATOM    944  CG2 VAL A  53      65.352  70.458  85.044  1.00  0.00           C
ATOM    948  C   VAL A  53      63.662  68.488  86.814  1.00  0.00           C
ATOM    949  O   VAL A  53      62.903  68.447  85.854  1.00  0.00           O
ATOM    950  N   THR A  54      63.922  67.367  87.514  1.00  0.00           N
ATOM    952  CA  THR A  54      63.253  66.108  87.174  1.00  0.00           C
ATOM    954  CB  THR A  54      63.802  64.907  87.914  1.00  0.00           C
ATOM    956  OG1 THR A  54      63.972  65.187  89.294  1.00  0.00           O
ATOM    958  CG2 THR A  54      65.202  64.587  87.374  1.00  0.00           C
ATOM    962  C   THR A  54      61.752  66.168  87.364  1.00  0.00           C
ATOM    963  O   THR A  54      60.963  65.727  86.534  1.00  0.00           O
ATOM    964  N   MET A  55      61.312  66.757  88.484  1.00  0.00           N
ATOM    966  CA  MET A  55      59.923  66.867  88.844  1.00  0.00           C
ATOM    968  CB  MET A  55      59.823  67.197  90.334  1.00  0.00           C
ATOM    971  CG  MET A  55      60.502  66.117  91.214  1.00  0.00           C
ATOM    974  SD  MET A  55      59.683  64.507  91.274  1.00  0.00           S
ATOM    975  CE  MET A  55      60.733  63.947  92.654  1.00  0.00           C
ATOM    979  C   MET A  55      59.093  67.787  87.964  1.00  0.00           C
ATOM    980  O   MET A  55      57.943  67.488  87.634  1.00  0.00           O
ATOM    981  N   ARG A  56      59.662  68.928  87.544  1.00  0.00           N
ATOM    983  CA  ARG A  56      58.964  69.947  86.794  1.00  0.00           C
ATOM    985  CB  ARG A  56      59.662  71.327  86.984  1.00  0.00           C
ATOM    988  CG  ARG A  56      61.082  71.437  86.374  1.00  0.00           C
ATOM    991  CD  ARG A  56      61.232  71.907  84.924  1.00  0.00           C
ATOM    994  NE  ARG A  56      61.173  73.407  84.934  1.00  0.00           N
ATOM    996  CZ  ARG A  56      62.222  74.217  84.934  1.00  0.00           C
ATOM    997  NH1 ARG A  56      63.452  73.778  84.834  1.00  0.00           N
ATOM   1000  NH2 ARG A  56      62.113  75.517  85.064  1.00  0.00           N
ATOM   1003  C   ARG A  56      58.872  69.687  85.294  1.00  0.00           C
ATOM   1004  O   ARG A  56      58.083  70.337  84.614  1.00  0.00           O
ATOM   1005  N   ASP A  57      59.683  68.757  84.734  1.00  0.00           N
ATOM   1007  CA  ASP A  57      59.623  68.458  83.314  1.00  0.00           C
ATOM   1009  CB  ASP A  57      61.042  68.517  82.674  1.00  0.00           C
ATOM   1012  CG  ASP A  57      61.362  69.927  82.244  1.00  0.00           C
ATOM   1013  OD1 ASP A  57      60.452  70.598  81.704  1.00  0.00           O
ATOM   1014  OD2 ASP A  57      62.552  70.337  82.314  1.00  0.00           O
ATOM   1015  C   ASP A  57      59.052  67.087  83.084  1.00  0.00           C
ATOM   1016  O   ASP A  57      58.353  66.848  82.094  1.00  0.00           O
ATOM   1017  N   ARG A  58      59.312  66.127  83.984  1.00  0.00           N
ATOM   1019  CA  ARG A  58      58.824  64.787  83.764  1.00  0.00           C
ATOM   1021  CB  ARG A  58      59.732  63.748  84.434  1.00  0.00           C
ATOM   1024  CG  ARG A  58      61.173  63.697  83.874  1.00  0.00           C
ATOM   1027  CD  ARG A  58      61.382  62.647  82.774  1.00  0.00           C
ATOM   1030  NE  ARG A  58      61.012  63.208  81.444  1.00  0.00           N
ATOM   1032  CZ  ARG A  58      60.753  62.437  80.394  1.00  0.00           C
ATOM   1033  NH1 ARG A  58      61.012  61.148  80.424  1.00  0.00           N
ATOM   1036  NH2 ARG A  58      60.292  62.998  79.304  1.00  0.00           N
ATOM   1039  C   ARG A  58      57.444  64.617  84.324  1.00  0.00           C
ATOM   1040  O   ARG A  58      56.562  64.028  83.704  1.00  0.00           O
ATOM   1041  N   PHE A  59      57.222  65.138  85.544  1.00  0.00           N
ATOM   1043  CA  PHE A  59      55.972  64.927  86.244  1.00  0.00           C
ATOM   1045  CB  PHE A  59      56.194  64.558  87.744  1.00  0.00           C
ATOM   1048  CG  PHE A  59      56.933  63.258  87.854  1.00  0.00           C
ATOM   1049  CD1 PHE A  59      56.252  62.028  87.724  1.00  0.00           C
ATOM   1051  CE1 PHE A  59      56.943  60.818  87.824  1.00  0.00           C
ATOM   1053  CZ  PHE A  59      58.312  60.818  88.124  1.00  0.00           C
ATOM   1055  CD2 PHE A  59      58.312  63.237  88.114  1.00  0.00           C
ATOM   1057  CE2 PHE A  59      58.992  62.028  88.284  1.00  0.00           C
ATOM   1059  C   PHE A  59      55.102  66.168  86.184  1.00  0.00           C
ATOM   1060  O   PHE A  59      53.964  66.127  86.644  1.00  0.00           O
ATOM   1061  N   ASP A  60      55.602  67.287  85.634  1.00  0.00           N
ATOM   1063  CA  ASP A  60      55.062  68.627  85.804  1.00  0.00           C
ATOM   1065  CB  ASP A  60      53.964  68.967  84.764  1.00  0.00           C
ATOM   1068  CG  ASP A  60      54.573  69.497  83.494  1.00  0.00           C
ATOM   1069  OD1 ASP A  60      55.722  69.157  83.154  1.00  0.00           O
ATOM   1070  OD2 ASP A  60      53.832  70.238  82.794  1.00  0.00           O
ATOM   1071  C   ASP A  60      54.603  68.967  87.214  1.00  0.00           C
ATOM   1072  O   ASP A  60      53.552  69.547  87.444  1.00  0.00           O
ATOM   1073  N   LEU A  61      55.403  68.617  88.234  1.00  0.00           N
ATOM   1075  CA  LEU A  61      55.082  68.928  89.604  1.00  0.00           C
ATOM   1077  CB  LEU A  61      55.403  67.778  90.574  1.00  0.00           C
ATOM   1080  CG  LEU A  61      54.902  67.947  92.024  1.00  0.00           C
ATOM   1082  CD1 LEU A  61      53.433  68.357  92.154  1.00  0.00           C
ATOM   1086  CD2 LEU A  61      55.022  66.617  92.754  1.00  0.00           C
ATOM   1090  C   LEU A  61      55.783  70.217  89.974  1.00  0.00           C
ATOM   1091  O   LEU A  61      56.952  70.437  89.674  1.00  0.00           O
ATOM   1092  N   GLN A  62      55.033  71.137  90.614  1.00  0.00           N
ATOM   1094  CA  GLN A  62      55.602  72.377  91.074  1.00  0.00           C
ATOM   1096  CB  GLN A  62      54.512  73.388  91.534  1.00  0.00           C
ATOM   1099  CG  GLN A  62      55.144  74.687  92.094  1.00  0.00           C
ATOM   1102  CD  GLN A  62      54.112  75.747  92.454  1.00  0.00           C
ATOM   1103  OE1 GLN A  62      52.932  75.447  92.644  1.00  0.00           O
ATOM   1104  NE2 GLN A  62      54.562  77.017  92.584  1.00  0.00           N
ATOM   1107  C   GLN A  62      56.552  72.197  92.224  1.00  0.00           C
ATOM   1108  O   GLN A  62      56.152  71.757  93.304  1.00  0.00           O
ATOM   1109  N   LEU A  63      57.832  72.608  92.064  1.00  0.00           N
ATOM   1111  CA  LEU A  63      58.783  72.517  93.154  1.00  0.00           C
ATOM   1113  CB  LEU A  63      59.792  71.358  92.894  1.00  0.00           C
ATOM   1116  CG  LEU A  63      59.293  69.937  93.184  1.00  0.00           C
ATOM   1118  CD1 LEU A  63      60.513  68.998  93.274  1.00  0.00           C
ATOM   1122  CD2 LEU A  63      58.512  69.848  94.504  1.00  0.00           C
ATOM   1126  C   LEU A  63      59.522  73.827  93.424  1.00  0.00           C
ATOM   1127  O   LEU A  63      59.542  74.738  92.584  1.00  0.00           O
ATOM   1128  N   PRO A  64      60.122  74.017  94.594  1.00  0.00           N
ATOM   1129  CD  PRO A  64      59.632  73.377  95.814  1.00  0.00           C
ATOM   1132  CA  PRO A  64      60.993  75.157  94.884  1.00  0.00           C
ATOM   1134  CB  PRO A  64      60.742  75.388  96.384  1.00  0.00           C
ATOM   1137  CG  PRO A  64      60.462  73.988  96.924  1.00  0.00           C
ATOM   1140  C   PRO A  64      62.463  74.887  94.594  1.00  0.00           C
ATOM   1141  O   PRO A  64      62.872  73.808  94.174  1.00  0.00           O
ATOM   1142  N   ARG A  65      63.292  75.937  94.794  1.00  0.00           N
ATOM   1144  CA  ARG A  65      64.702  75.977  94.484  1.00  0.00           C
ATOM   1146  CB  ARG A  65      65.074  77.407  93.994  1.00  0.00           C
ATOM   1149  CG  ARG A  65      65.192  77.488  92.464  1.00  0.00           C
ATOM   1152  CD  ARG A  65      65.482  78.897  91.964  1.00  0.00           C
ATOM   1155  NE  ARG A  65      65.722  78.808  90.494  1.00  0.00           N
ATOM   1157  CZ  ARG A  65      64.772  78.668  89.564  1.00  0.00           C
ATOM   1158  NH1 ARG A  65      63.493  78.707  89.834  1.00  0.00           N
ATOM   1161  NH2 ARG A  65      65.162  78.517  88.314  1.00  0.00           N
ATOM   1164  C   ARG A  65      65.652  75.598  95.604  1.00  0.00           C
ATOM   1165  O   ARG A  65      66.853  75.488  95.364  1.00  0.00           O
ATOM   1166  N   GLU A  66      65.183  75.367  96.854  1.00  0.00           N
ATOM   1168  CA  GLU A  66      66.082  75.147  97.964  1.00  0.00           C
ATOM   1170  CB  GLU A  66      66.202  76.367  98.924  1.00  0.00           C
ATOM   1173  CG  GLU A  66      67.342  76.177  99.954  1.00  0.00           C
ATOM   1176  CD  GLU A  66      67.683  77.358 100.854  1.00  0.00           C
ATOM   1177  OE1 GLU A  66      66.893  78.308 100.984  1.00  0.00           O
ATOM   1178  OE2 GLU A  66      68.772  77.297 101.484  1.00  0.00           O
ATOM   1179  C   GLU A  66      65.652  73.937  98.754  1.00  0.00           C
ATOM   1180  O   GLU A  66      64.472  73.707  98.984  1.00  0.00           O
ATOM   1181  N   THR A  67      66.632  73.107  99.194  1.00  0.00           N
ATOM   1183  CA  THR A  67      66.394  71.837  99.864  1.00  0.00           C
ATOM   1185  CB  THR A  67      67.653  71.058 100.184  1.00  0.00           C
ATOM   1187  OG1 THR A  67      68.382  70.828  98.994  1.00  0.00           O
ATOM   1189  CG2 THR A  67      67.292  69.668 100.684  1.00  0.00           C
ATOM   1193  C   THR A  67      65.544  71.938 101.114  1.00  0.00           C
ATOM   1194  O   THR A  67      64.702  71.087 101.384  1.00  0.00           O
ATOM   1195  N   LYS A  68      65.702  73.007 101.904  1.00  0.00           N
ATOM   1197  CA  LYS A  68      64.832  73.297 103.024  1.00  0.00           C
ATOM   1199  CB  LYS A  68      65.352  74.517 103.814  1.00  0.00           C
ATOM   1202  CG  LYS A  68      66.673  74.238 104.544  1.00  0.00           C
ATOM   1205  CD  LYS A  68      67.223  75.537 105.154  1.00  0.00           C
ATOM   1208  CE  LYS A  68      68.493  75.397 105.994  1.00  0.00           C
ATOM   1211  NZ  LYS A  68      69.102  76.717 106.224  1.00  0.00           N
ATOM   1215  C   LYS A  68      63.363  73.468 102.694  1.00  0.00           C
ATOM   1216  O   LYS A  68      62.512  72.907 103.384  1.00  0.00           O
ATOM   1217  N   GLN A  69      63.043  74.168 101.594  1.00  0.00           N
ATOM   1219  CA  GLN A  69      61.672  74.337 101.134  1.00  0.00           C
ATOM   1221  CB  GLN A  69      61.632  75.558 100.174  1.00  0.00           C
ATOM   1224  CG  GLN A  69      60.222  76.157  99.934  1.00  0.00           C
ATOM   1227  CD  GLN A  69      59.433  76.377 101.224  1.00  0.00           C
ATOM   1228  OE1 GLN A  69      58.353  75.818 101.434  1.00  0.00           O
ATOM   1229  NE2 GLN A  69      59.952  77.238 102.124  1.00  0.00           N
ATOM   1232  C   GLN A  69      61.213  73.068 100.404  1.00  0.00           C
ATOM   1233  O   GLN A  69      60.022  72.757 100.364  1.00  0.00           O
ATOM   1234  N   GLN A  70      62.153  72.267  99.884  1.00  0.00           N
ATOM   1236  CA  GLN A  70      61.933  70.977  99.244  1.00  0.00           C
ATOM   1238  CB  GLN A  70      63.262  70.507  98.584  1.00  0.00           C
ATOM   1241  CG  GLN A  70      63.072  69.668  97.314  1.00  0.00           C
ATOM   1244  CD  GLN A  70      62.722  70.568  96.134  1.00  0.00           C
ATOM   1245  OE1 GLN A  70      61.562  70.867  95.874  1.00  0.00           O
ATOM   1246  NE2 GLN A  70      63.752  71.077  95.424  1.00  0.00           N
ATOM   1249  C   GLN A  70      61.552  69.927 100.284  1.00  0.00           C
ATOM   1250  O   GLN A  70      61.003  68.858  99.994  1.00  0.00           O
ATOM   1251  N   ALA A  71      61.822  70.187 101.564  1.00  0.00           N
ATOM   1253  CA  ALA A  71      61.542  69.278 102.654  1.00  0.00           C
ATOM   1255  CB  ALA A  71      62.602  69.488 103.754  1.00  0.00           C
ATOM   1259  C   ALA A  71      60.192  69.558 103.264  1.00  0.00           C
ATOM   1260  O   ALA A  71      59.743  68.858 104.174  1.00  0.00           O
ATOM   1261  N   SER A  72      59.522  70.607 102.754  1.00  0.00           N
ATOM   1263  CA  SER A  72      58.253  71.047 103.294  1.00  0.00           C
ATOM   1265  CB  SER A  72      58.202  72.577 103.504  1.00  0.00           C
ATOM   1268  OG  SER A  72      59.193  72.977 104.454  1.00  0.00           O
ATOM   1270  C   SER A  72      57.143  70.638 102.384  1.00  0.00           C
ATOM   1271  O   SER A  72      55.972  70.767 102.744  1.00  0.00           O
ATOM   1272  N   ILE A  73      57.493  70.108 101.194  1.00  0.00           N
ATOM   1274  CA  ILE A  73      56.562  69.757 100.124  1.00  0.00           C
ATOM   1276  CB  ILE A  73      57.243  69.598  98.754  1.00  0.00           C
ATOM   1278  CG2 ILE A  73      58.043  70.888  98.444  1.00  0.00           C
ATOM   1282  CG1 ILE A  73      58.092  68.308  98.644  1.00  0.00           C
ATOM   1285  CD  ILE A  73      58.972  68.227  97.414  1.00  0.00           C
ATOM   1289  C   ILE A  73      55.863  68.458 100.394  1.00  0.00           C
ATOM   1290  O   ILE A  73      54.842  68.147  99.804  1.00  0.00           O
ATOM   1291  N   GLY A  74      56.464  67.638 101.264  1.00  0.00           N
ATOM   1293  CA  GLY A  74      56.103  66.238 101.364  1.00  0.00           C
ATOM   1296  C   GLY A  74      56.003  65.818 102.784  1.00  0.00           C
ATOM   1297  O   GLY A  74      56.432  66.528 103.694  1.00  0.00           O
ATOM   1298  N   THR A  75      55.443  64.617 103.024  1.00  0.00           N
ATOM   1300  CA  THR A  75      55.284  64.127 104.374  1.00  0.00           C
ATOM   1302  CB  THR A  75      53.882  63.707 104.784  1.00  0.00           C
ATOM   1304  OG1 THR A  75      53.353  62.627 104.034  1.00  0.00           O
ATOM   1306  CG2 THR A  75      52.932  64.887 104.594  1.00  0.00           C
ATOM   1310  C   THR A  75      56.202  62.967 104.604  1.00  0.00           C
ATOM   1311  O   THR A  75      56.394  62.127 103.734  1.00  0.00           O
ATOM   1312  N   GLN A  76      56.833  62.967 105.784  1.00  0.00           N
ATOM   1314  CA  GLN A  76      57.822  62.017 106.224  1.00  0.00           C
ATOM   1316  CB  GLN A  76      58.562  62.497 107.504  1.00  0.00           C
ATOM   1319  CG  GLN A  76      57.602  62.637 108.704  1.00  0.00           C
ATOM   1322  CD  GLN A  76      58.332  63.258 109.894  1.00  0.00           C
ATOM   1323  OE1 GLN A  76      58.802  64.397 109.784  1.00  0.00           O
ATOM   1324  NE2 GLN A  76      58.342  62.547 111.044  1.00  0.00           N
ATOM   1327  C   GLN A  76      57.342  60.618 106.414  1.00  0.00           C
ATOM   1328  O   GLN A  76      56.202  60.377 106.824  1.00  0.00           O
ATOM   1329  N   ILE A  77      58.262  59.687 106.114  1.00  0.00           N
ATOM   1331  CA  ILE A  77      58.083  58.267 106.194  1.00  0.00           C
ATOM   1333  CB  ILE A  77      57.552  57.658 104.914  1.00  0.00           C
ATOM   1335  CG2 ILE A  77      56.052  58.017 104.794  1.00  0.00           C
ATOM   1339  CG1 ILE A  77      58.373  57.988 103.644  1.00  0.00           C
ATOM   1342  CD  ILE A  77      59.662  57.197 103.444  1.00  0.00           C
ATOM   1346  C   ILE A  77      59.393  57.598 106.554  1.00  0.00           C
ATOM   1347  O   ILE A  77      60.473  58.197 106.464  1.00  0.00           O
ATOM   1348  N   ASP A  78      59.312  56.317 106.994  1.00  0.00           N
ATOM   1350  CA  ASP A  78      60.443  55.508 107.384  1.00  0.00           C
ATOM   1352  CB  ASP A  78      60.144  54.797 108.744  1.00  0.00           C
ATOM   1355  CG  ASP A  78      59.963  55.807 109.864  1.00  0.00           C
ATOM   1356  OD1 ASP A  78      60.812  56.727 110.034  1.00  0.00           O
ATOM   1357  OD2 ASP A  78      58.992  55.607 110.644  1.00  0.00           O
ATOM   1358  C   ASP A  78      60.792  54.497 106.284  1.00  0.00           C
ATOM   1359  O   ASP A  78      60.403  54.617 105.124  1.00  0.00           O
ATOM   1360  N   LYS A  79      61.612  53.488 106.614  1.00  0.00           N
ATOM   1362  CA  LYS A  79      62.153  52.517 105.684  1.00  0.00           C
ATOM   1364  CB  LYS A  79      63.132  51.587 106.424  1.00  0.00           C
ATOM   1367  CG  LYS A  79      64.353  52.278 107.064  1.00  0.00           C
ATOM   1370  CD  LYS A  79      65.102  51.308 107.994  1.00  0.00           C
ATOM   1373  CE  LYS A  79      66.512  51.777 108.414  1.00  0.00           C
ATOM   1376  NZ  LYS A  79      67.232  50.727 109.164  1.00  0.00           N
ATOM   1380  C   LYS A  79      61.143  51.667 104.924  1.00  0.00           C
ATOM   1381  O   LYS A  79      61.312  51.367 103.744  1.00  0.00           O
ATOM   1382  N   ASP A  80      60.042  51.247 105.574  1.00  0.00           N
ATOM   1384  CA  ASP A  80      59.122  50.257 105.064  1.00  0.00           C
ATOM   1386  CB  ASP A  80      58.493  49.517 106.284  1.00  0.00           C
ATOM   1389  CG  ASP A  80      59.492  48.717 107.134  1.00  0.00           C
ATOM   1390  OD1 ASP A  80      60.713  48.607 106.804  1.00  0.00           O
ATOM   1391  OD2 ASP A  80      59.034  48.118 108.134  1.00  0.00           O
ATOM   1392  C   ASP A  80      58.083  50.958 104.174  1.00  0.00           C
ATOM   1393  O   ASP A  80      57.332  50.377 103.384  1.00  0.00           O
ATOM   1394  N   GLU A  81      58.043  52.287 104.284  1.00  0.00           N
ATOM   1396  CA  GLU A  81      57.153  53.197 103.594  1.00  0.00           C
ATOM   1398  CB  GLU A  81      56.702  54.248 104.634  1.00  0.00           C
ATOM   1401  CG  GLU A  81      55.772  53.767 105.774  1.00  0.00           C
ATOM   1404  CD  GLU A  81      56.502  53.267 107.034  1.00  0.00           C
ATOM   1405  OE1 GLU A  81      57.722  52.977 106.964  1.00  0.00           O
ATOM   1406  OE2 GLU A  81      55.832  53.227 108.114  1.00  0.00           O
ATOM   1407  C   GLU A  81      57.812  53.947 102.434  1.00  0.00           C
ATOM   1408  O   GLU A  81      57.123  54.717 101.754  1.00  0.00           O
ATOM   1409  N   LEU A  82      59.122  53.717 102.154  1.00  0.00           N
ATOM   1411  CA  LEU A  82      59.853  54.368 101.064  1.00  0.00           C
ATOM   1413  CB  LEU A  82      61.312  53.848 100.914  1.00  0.00           C
ATOM   1416  CG  LEU A  82      62.232  54.087 102.134  1.00  0.00           C
ATOM   1418  CD1 LEU A  82      63.472  53.188 102.084  1.00  0.00           C
ATOM   1422  CD2 LEU A  82      62.702  55.547 102.234  1.00  0.00           C
ATOM   1426  C   LEU A  82      59.182  54.197  99.704  1.00  0.00           C
ATOM   1427  O   LEU A  82      58.922  53.087  99.254  1.00  0.00           O
ATOM   1428  N   LEU A  83      58.862  55.317  99.024  1.00  0.00           N
ATOM   1430  CA  LEU A  83      58.222  55.238  97.724  1.00  0.00           C
ATOM   1432  CB  LEU A  83      57.053  56.238  97.584  1.00  0.00           C
ATOM   1435  CG  LEU A  83      55.933  56.037  98.624  1.00  0.00           C
ATOM   1437  CD1 LEU A  83      54.753  56.907  98.244  1.00  0.00           C
ATOM   1441  CD2 LEU A  83      55.462  54.578  98.714  1.00  0.00           C
ATOM   1445  C   LEU A  83      59.212  55.488  96.604  1.00  0.00           C
ATOM   1446  O   LEU A  83      60.122  56.287  96.794  1.00  0.00           O
ATOM   1447  N   PRO A  84      59.163  54.867  95.444  1.00  0.00           N
ATOM   1448  CD  PRO A  84      58.143  53.877  95.084  1.00  0.00           C
ATOM   1451  CA  PRO A  84      59.912  55.327  94.284  1.00  0.00           C
ATOM   1453  CB  PRO A  84      59.643  54.248  93.234  1.00  0.00           C
ATOM   1456  CG  PRO A  84      58.242  53.717  93.574  1.00  0.00           C
ATOM   1459  C   PRO A  84      59.542  56.748  93.874  1.00  0.00           C
ATOM   1460  O   PRO A  84      58.363  57.087  93.784  1.00  0.00           O
ATOM   1461  N   GLY A  85      60.562  57.617  93.694  1.00  0.00           N
ATOM   1463  CA  GLY A  85      60.413  59.037  93.434  1.00  0.00           C
ATOM   1466  C   GLY A  85      60.432  59.857  94.694  1.00  0.00           C
ATOM   1467  O   GLY A  85      60.403  61.077  94.654  1.00  0.00           O
ATOM   1468  N   ASP A  86      60.462  59.217  95.874  1.00  0.00           N
ATOM   1470  CA  ASP A  86      60.522  59.867  97.164  1.00  0.00           C
ATOM   1472  CB  ASP A  86      60.144  58.797  98.224  1.00  0.00           C
ATOM   1475  CG  ASP A  86      60.022  59.188  99.674  1.00  0.00           C
ATOM   1476  OD1 ASP A  86      60.923  59.918 100.154  1.00  0.00           O
ATOM   1477  OD2 ASP A  86      59.142  58.607 100.364  1.00  0.00           O
ATOM   1478  C   ASP A  86      61.822  60.648  97.394  1.00  0.00           C
ATOM   1479  O   ASP A  86      62.903  60.267  96.904  1.00  0.00           O
ATOM   1480  N   LEU A  87      61.742  61.797  98.094  1.00  0.00           N
ATOM   1482  CA  LEU A  87      62.882  62.647  98.324  1.00  0.00           C
ATOM   1484  CB  LEU A  87      62.552  64.168  98.304  1.00  0.00           C
ATOM   1487  CG  LEU A  87      62.062  64.708  96.944  1.00  0.00           C
ATOM   1489  CD1 LEU A  87      62.033  66.238  96.934  1.00  0.00           C
ATOM   1493  CD2 LEU A  87      62.932  64.238  95.774  1.00  0.00           C
ATOM   1497  C   LEU A  87      63.552  62.308  99.644  1.00  0.00           C
ATOM   1498  O   LEU A  87      62.962  62.327 100.714  1.00  0.00           O
ATOM   1499  N   VAL A  88      64.853  61.997  99.554  1.00  0.00           N
ATOM   1501  CA  VAL A  88      65.603  61.497 100.674  1.00  0.00           C
ATOM   1503  CB  VAL A  88      66.333  60.217 100.284  1.00  0.00           C
ATOM   1505  CG1 VAL A  88      67.123  60.358  98.974  1.00  0.00           C
ATOM   1509  CG2 VAL A  88      67.272  59.817 101.404  1.00  0.00           C
ATOM   1513  C   VAL A  88      66.503  62.587 101.264  1.00  0.00           C
ATOM   1514  O   VAL A  88      67.254  63.247 100.544  1.00  0.00           O
ATOM   1515  N   PHE A  89      66.422  62.837 102.594  1.00  0.00           N
ATOM   1517  CA  PHE A  89      67.003  63.998 103.234  1.00  0.00           C
ATOM   1519  CB  PHE A  89      66.022  64.697 104.224  1.00  0.00           C
ATOM   1522  CG  PHE A  89      64.872  65.248 103.424  1.00  0.00           C
ATOM   1523  CD1 PHE A  89      63.772  64.407 103.164  1.00  0.00           C
ATOM   1525  CE1 PHE A  89      62.773  64.808 102.284  1.00  0.00           C
ATOM   1527  CZ  PHE A  89      62.812  66.058 101.674  1.00  0.00           C
ATOM   1529  CD2 PHE A  89      64.872  66.537 102.844  1.00  0.00           C
ATOM   1531  CE2 PHE A  89      63.872  66.927 101.954  1.00  0.00           C
ATOM   1533  C   PHE A  89      68.253  63.608 103.994  1.00  0.00           C
ATOM   1534  O   PHE A  89      68.233  62.868 104.974  1.00  0.00           O
ATOM   1535  N   PHE A  90      69.402  64.108 103.534  1.00  0.00           N
ATOM   1537  CA  PHE A  90      70.692  63.788 104.094  1.00  0.00           C
ATOM   1539  CB  PHE A  90      71.714  63.497 102.964  1.00  0.00           C
ATOM   1542  CG  PHE A  90      71.272  62.287 102.194  1.00  0.00           C
ATOM   1543  CD1 PHE A  90      71.422  60.997 102.734  1.00  0.00           C
ATOM   1545  CE1 PHE A  90      71.033  59.867 102.004  1.00  0.00           C
ATOM   1547  CZ  PHE A  90      70.512  60.028 100.724  1.00  0.00           C
ATOM   1549  CD2 PHE A  90      70.722  62.427 100.904  1.00  0.00           C
ATOM   1551  CE2 PHE A  90      70.352  61.297 100.164  1.00  0.00           C
ATOM   1553  C   PHE A  90      71.202  64.887 105.004  1.00  0.00           C
ATOM   1554  O   PHE A  90      71.153  66.077 104.694  1.00  0.00           O
ATOM   1555  N   LYS A  91      71.753  64.517 106.174  1.00  0.00           N
ATOM   1557  CA  LYS A  91      72.723  65.347 106.844  1.00  0.00           C
ATOM   1559  CB  LYS A  91      73.003  64.867 108.284  1.00  0.00           C
ATOM   1562  CG  LYS A  91      71.723  64.848 109.124  1.00  0.00           C
ATOM   1565  CD  LYS A  91      70.923  66.157 109.174  1.00  0.00           C
ATOM   1568  CE  LYS A  91      71.512  67.317 110.004  1.00  0.00           C
ATOM   1571  NZ  LYS A  91      72.672  67.998 109.384  1.00  0.00           N
ATOM   1575  C   LYS A  91      74.012  65.418 106.074  1.00  0.00           C
ATOM   1576  O   LYS A  91      74.792  64.477 106.024  1.00  0.00           O
ATOM   1577  N   THR A  92      74.253  66.568 105.454  1.00  0.00           N
ATOM   1579  CA  THR A  92      75.533  66.947 104.914  1.00  0.00           C
ATOM   1581  CB  THR A  92      75.464  67.187 103.404  1.00  0.00           C
ATOM   1583  OG1 THR A  92      74.363  68.007 103.054  1.00  0.00           O
ATOM   1585  CG2 THR A  92      75.223  65.828 102.714  1.00  0.00           C
ATOM   1589  C   THR A  92      75.964  68.138 105.724  1.00  0.00           C
ATOM   1590  O   THR A  92      75.423  68.397 106.814  1.00  0.00           O
ATOM   1591  N   GLY A  93      77.012  68.888 105.314  1.00  0.00           N
ATOM   1593  CA  GLY A  93      77.574  69.957 106.124  1.00  0.00           C
ATOM   1596  C   GLY A  93      76.673  71.077 106.554  1.00  0.00           C
ATOM   1597  O   GLY A  93      75.993  71.738 105.784  1.00  0.00           O
ATOM   1598  N   SER A  94      76.723  71.377 107.864  1.00  0.00           N
ATOM   1600  CA  SER A  94      75.993  72.488 108.454  1.00  0.00           C
ATOM   1602  CB  SER A  94      75.934  72.407 109.994  1.00  0.00           C
ATOM   1605  OG  SER A  94      75.162  73.477 110.554  1.00  0.00           O
ATOM   1607  C   SER A  94      76.643  73.788 108.084  1.00  0.00           C
ATOM   1608  O   SER A  94      77.574  74.248 108.744  1.00  0.00           O
ATOM   1609  N   GLY A  95      76.162  74.377 106.974  1.00  0.00           N
ATOM   1611  CA  GLY A  95      76.902  75.407 106.264  1.00  0.00           C
ATOM   1614  C   GLY A  95      76.912  75.007 104.824  1.00  0.00           C
ATOM   1615  O   GLY A  95      76.122  75.537 104.054  1.00  0.00           O
ATOM   1616  N   GLN A  96      77.753  74.047 104.424  1.00  0.00           N
ATOM   1618  CA  GLN A  96      77.893  73.558 103.054  1.00  0.00           C
ATOM   1620  CB  GLN A  96      79.262  72.858 102.774  1.00  0.00           C
ATOM   1623  CG  GLN A  96      79.832  71.967 103.904  1.00  0.00           C
ATOM   1626  CD  GLN A  96      79.952  70.458 103.644  1.00  0.00           C
ATOM   1627  OE1 GLN A  96      80.833  69.858 104.274  1.00  0.00           O
ATOM   1628  NE2 GLN A  96      79.102  69.827 102.814  1.00  0.00           N
ATOM   1631  C   GLN A  96      76.753  72.717 102.564  1.00  0.00           C
ATOM   1632  O   GLN A  96      76.882  71.517 102.314  1.00  0.00           O
ATOM   1633  N   ASN A  97      75.582  73.388 102.454  1.00  0.00           N
ATOM   1635  CA  ASN A  97      74.242  72.837 102.354  1.00  0.00           C
ATOM   1637  CB  ASN A  97      73.772  72.348 100.954  1.00  0.00           C
ATOM   1640  CG  ASN A  97      74.903  72.177  99.954  1.00  0.00           C
ATOM   1641  OD1 ASN A  97      75.433  73.138  99.394  1.00  0.00           O
ATOM   1642  ND2 ASN A  97      75.262  70.907  99.694  1.00  0.00           N
ATOM   1645  C   ASN A  97      73.922  71.897 103.504  1.00  0.00           C
ATOM   1646  O   ASN A  97      74.242  70.717 103.494  1.00  0.00           O
ATOM   1647  N   GLY A  98      73.243  72.447 104.544  1.00  0.00           N
ATOM   1649  CA  GLY A  98      72.872  71.738 105.774  1.00  0.00           C
ATOM   1652  C   GLY A  98      72.052  70.517 105.534  1.00  0.00           C
ATOM   1653  O   GLY A  98      72.184  69.507 106.234  1.00  0.00           O
ATOM   1654  N   LEU A  99      71.193  70.607 104.514  1.00  0.00           N
ATOM   1656  CA  LEU A  99      70.363  69.558 104.004  1.00  0.00           C
ATOM   1658  CB  LEU A  99      68.862  69.937 104.174  1.00  0.00           C
ATOM   1661  CG  LEU A  99      67.904  68.738 104.364  1.00  0.00           C
ATOM   1663  CD1 LEU A  99      68.243  67.558 103.454  1.00  0.00           C
ATOM   1667  CD2 LEU A  99      67.923  68.227 105.804  1.00  0.00           C
ATOM   1671  C   LEU A  99      70.722  69.427 102.534  1.00  0.00           C
ATOM   1672  O   LEU A  99      70.722  70.397 101.784  1.00  0.00           O
ATOM   1673  N   HIS A 100      71.033  68.177 102.124  1.00  0.00           N
ATOM   1675  CA  HIS A 100      71.173  67.707 100.764  1.00  0.00           C
ATOM   1677  CB  HIS A 100      72.522  66.967 100.644  1.00  0.00           C
ATOM   1680  ND1 HIS A 100      73.393  67.138  98.364  1.00  0.00           N
ATOM   1681  CG  HIS A 100      72.772  66.358  99.314  1.00  0.00           C
ATOM   1682  CE1 HIS A 100      73.493  66.367  97.304  1.00  0.00           C
ATOM   1684  NE2 HIS A 100      73.003  65.127  97.534  1.00  0.00           N
ATOM   1686  CD2 HIS A 100      72.552  65.108  98.824  1.00  0.00           C
ATOM   1688  C   HIS A 100      70.074  66.697 100.464  1.00  0.00           C
ATOM   1689  O   HIS A 100      69.673  65.937 101.334  1.00  0.00           O
ATOM   1690  N   VAL A 101      69.542  66.668  99.224  1.00  0.00           N
ATOM   1692  CA  VAL A 101      68.423  65.808  98.854  1.00  0.00           C
ATOM   1694  CB  VAL A 101      67.162  66.627  98.564  1.00  0.00           C
ATOM   1696  CG1 VAL A 101      67.353  67.577  97.364  1.00  0.00           C
ATOM   1700  CG2 VAL A 101      65.934  65.717  98.384  1.00  0.00           C
ATOM   1704  C   VAL A 101      68.784  64.877  97.704  1.00  0.00           C
ATOM   1705  O   VAL A 101      69.522  65.238  96.784  1.00  0.00           O
ATOM   1706  N   GLY A 102      68.283  63.627  97.724  1.00  0.00           N
ATOM   1708  CA  GLY A 102      68.353  62.747  96.564  1.00  0.00           C
ATOM   1711  C   GLY A 102      66.983  62.257  96.194  1.00  0.00           C
ATOM   1712  O   GLY A 102      66.022  62.447  96.934  1.00  0.00           O
ATOM   1713  N   ILE A 103      66.882  61.558  95.044  1.00  0.00           N
ATOM   1715  CA  ILE A 103      65.652  60.918  94.634  1.00  0.00           C
ATOM   1717  CB  ILE A 103      65.192  61.317  93.234  1.00  0.00           C
ATOM   1719  CG2 ILE A 103      63.982  60.477  92.794  1.00  0.00           C
ATOM   1723  CG1 ILE A 103      64.863  62.827  93.174  1.00  0.00           C
ATOM   1726  CD  ILE A 103      64.964  63.407  91.764  1.00  0.00           C
ATOM   1730  C   ILE A 103      65.832  59.427  94.724  1.00  0.00           C
ATOM   1731  O   ILE A 103      66.643  58.808  94.034  1.00  0.00           O
ATOM   1732  N   TYR A 104      65.052  58.808  95.634  1.00  0.00           N
ATOM   1734  CA  TYR A 104      64.943  57.377  95.784  1.00  0.00           C
ATOM   1736  CB  TYR A 104      64.082  57.078  97.054  1.00  0.00           C
ATOM   1739  CG  TYR A 104      63.952  55.607  97.384  1.00  0.00           C
ATOM   1740  CD1 TYR A 104      64.783  54.988  98.334  1.00  0.00           C
ATOM   1742  CE1 TYR A 104      64.603  53.668  98.704  1.00  0.00           C
ATOM   1744  CZ  TYR A 104      63.533  52.938  98.194  1.00  0.00           C
ATOM   1745  OH  TYR A 104      63.332  51.637  98.694  1.00  0.00           O
ATOM   1747  CD2 TYR A 104      62.903  54.848  96.844  1.00  0.00           C
ATOM   1749  CE2 TYR A 104      62.682  53.517  97.244  1.00  0.00           C
ATOM   1751  C   TYR A 104      64.353  56.738  94.544  1.00  0.00           C
ATOM   1752  O   TYR A 104      63.283  57.127  94.074  1.00  0.00           O
ATOM   1753  N   ASP A 105      65.034  55.727  93.994  1.00  0.00           N
ATOM   1755  CA  ASP A 105      64.512  54.937  92.894  1.00  0.00           C
ATOM   1757  CB  ASP A 105      65.652  54.797  91.854  1.00  0.00           C
ATOM   1760  CG  ASP A 105      65.853  56.047  91.024  1.00  0.00           C
ATOM   1761  OD1 ASP A 105      64.832  56.608  90.544  1.00  0.00           O
ATOM   1762  OD2 ASP A 105      67.022  56.397  90.714  1.00  0.00           O
ATOM   1763  C   ASP A 105      64.132  53.547  93.374  1.00  0.00           C
ATOM   1764  O   ASP A 105      63.083  52.998  93.034  1.00  0.00           O
ATOM   1765  N   THR A 106      65.003  52.938  94.194  1.00  0.00           N
ATOM   1767  CA  THR A 106      65.062  51.497  94.424  1.00  0.00           C
ATOM   1769  CB  THR A 106      65.912  50.747  93.374  1.00  0.00           C
ATOM   1771  OG1 THR A 106      65.652  51.207  92.044  1.00  0.00           O
ATOM   1773  CG2 THR A 106      65.562  49.258  93.374  1.00  0.00           C
ATOM   1777  C   THR A 106      65.684  51.397  95.804  1.00  0.00           C
ATOM   1778  O   THR A 106      66.263  52.377  96.274  1.00  0.00           O
ATOM   1779  N   ASN A 107      65.573  50.228  96.484  1.00  0.00           N
ATOM   1781  CA  ASN A 107      65.864  49.887  97.894  1.00  0.00           C
ATOM   1783  CB  ASN A 107      66.302  48.398  98.014  1.00  0.00           C
ATOM   1786  CG  ASN A 107      67.653  48.008  97.374  1.00  0.00           C
ATOM   1787  OD1 ASN A 107      68.653  47.808  98.054  1.00  0.00           O
ATOM   1788  ND2 ASN A 107      67.683  47.827  96.044  1.00  0.00           N
ATOM   1791  C   ASN A 107      66.794  50.787  98.714  1.00  0.00           C
ATOM   1792  O   ASN A 107      66.482  51.238  99.814  1.00  0.00           O
ATOM   1793  N   ASN A 108      67.992  51.047  98.174  1.00  0.00           N
ATOM   1795  CA  ASN A 108      69.012  51.818  98.844  1.00  0.00           C
ATOM   1797  CB  ASN A 108      70.132  50.888  99.364  1.00  0.00           C
ATOM   1800  CG  ASN A 108      69.643  50.228 100.654  1.00  0.00           C
ATOM   1801  OD1 ASN A 108      68.933  50.837 101.454  1.00  0.00           O
ATOM   1802  ND2 ASN A 108      70.013  48.947 100.864  1.00  0.00           N
ATOM   1805  C   ASN A 108      69.623  52.847  97.914  1.00  0.00           C
ATOM   1806  O   ASN A 108      70.352  53.717  98.374  1.00  0.00           O
ATOM   1807  N   GLN A 109      69.323  52.798  96.614  1.00  0.00           N
ATOM   1809  CA  GLN A 109      69.923  53.677  95.634  1.00  0.00           C
ATOM   1811  CB  GLN A 109      70.253  52.988  94.294  1.00  0.00           C
ATOM   1814  CG  GLN A 109      71.452  52.008  94.344  1.00  0.00           C
ATOM   1817  CD  GLN A 109      71.503  51.257  93.024  1.00  0.00           C
ATOM   1818  OE1 GLN A 109      70.464  51.047  92.394  1.00  0.00           O
ATOM   1819  NE2 GLN A 109      72.702  50.857  92.554  1.00  0.00           N
ATOM   1822  C   GLN A 109      69.073  54.887  95.364  1.00  0.00           C
ATOM   1823  O   GLN A 109      67.832  54.848  95.354  1.00  0.00           O
ATOM   1824  N   PHE A 110      69.754  56.007  95.114  1.00  0.00           N
ATOM   1826  CA  PHE A 110      69.132  57.267  94.824  1.00  0.00           C
ATOM   1828  CB  PHE A 110      68.802  58.078  96.114  1.00  0.00           C
ATOM   1831  CG  PHE A 110      69.982  58.118  97.064  1.00  0.00           C
ATOM   1832  CD1 PHE A 110      70.223  57.047  97.944  1.00  0.00           C
ATOM   1834  CE1 PHE A 110      71.352  57.047  98.764  1.00  0.00           C
ATOM   1836  CZ  PHE A 110      72.223  58.138  98.744  1.00  0.00           C
ATOM   1838  CD2 PHE A 110      70.853  59.217  97.064  1.00  0.00           C
ATOM   1840  CE2 PHE A 110      71.972  59.238  97.904  1.00  0.00           C
ATOM   1842  C   PHE A 110      70.022  58.068  93.904  1.00  0.00           C
ATOM   1843  O   PHE A 110      71.243  58.068  94.024  1.00  0.00           O
ATOM   1844  N   ILE A 111      69.412  58.797  92.954  1.00  0.00           N
ATOM   1846  CA  ILE A 111      70.122  59.697  92.064  1.00  0.00           C
ATOM   1848  CB  ILE A 111      69.483  59.727  90.674  1.00  0.00           C
ATOM   1850  CG2 ILE A 111      68.324  60.737  90.614  1.00  0.00           C
ATOM   1854  CG1 ILE A 111      70.452  60.098  89.544  1.00  0.00           C
ATOM   1857  CD  ILE A 111      71.522  59.067  89.244  1.00  0.00           C
ATOM   1861  C   ILE A 111      70.192  61.067  92.714  1.00  0.00           C
ATOM   1862  O   ILE A 111      69.262  61.517  93.384  1.00  0.00           O
ATOM   1863  N   HIS A 112      71.324  61.777  92.564  1.00  0.00           N
ATOM   1865  CA  HIS A 112      71.452  63.107  93.104  1.00  0.00           C
ATOM   1867  CB  HIS A 112      71.592  63.097  94.654  1.00  0.00           C
ATOM   1870  ND1 HIS A 112      73.842  63.087  95.724  1.00  0.00           N
ATOM   1871  CG  HIS A 112      72.802  62.377  95.144  1.00  0.00           C
ATOM   1872  CE1 HIS A 112      74.723  62.177  96.074  1.00  0.00           C
ATOM   1874  NE2 HIS A 112      74.312  60.927  95.764  1.00  0.00           N
ATOM   1876  CD2 HIS A 112      73.073  61.047  95.174  1.00  0.00           C
ATOM   1878  C   HIS A 112      72.653  63.757  92.464  1.00  0.00           C
ATOM   1879  O   HIS A 112      73.513  63.097  91.884  1.00  0.00           O
ATOM   1880  N   ALA A 113      72.742  65.087  92.564  1.00  0.00           N
ATOM   1882  CA  ALA A 113      73.952  65.808  92.234  1.00  0.00           C
ATOM   1884  CB  ALA A 113      73.592  67.238  91.804  1.00  0.00           C
ATOM   1888  C   ALA A 113      74.882  65.818  93.444  1.00  0.00           C
ATOM   1889  O   ALA A 113      74.574  66.437  94.464  1.00  0.00           O
ATOM   1890  N   SER A 114      76.033  65.127  93.374  1.00  0.00           N
ATOM   1892  CA  SER A 114      76.942  64.947  94.504  1.00  0.00           C
ATOM   1894  CB  SER A 114      77.464  63.488  94.594  1.00  0.00           C
ATOM   1897  OG  SER A 114      78.132  63.197  95.834  1.00  0.00           O
ATOM   1899  C   SER A 114      78.162  65.818  94.294  1.00  0.00           C
ATOM   1900  O   SER A 114      78.662  65.918  93.174  1.00  0.00           O
ATOM   1901  N   THR A 115      78.693  66.447  95.374  1.00  0.00           N
ATOM   1903  CA  THR A 115      79.853  67.317  95.274  1.00  0.00           C
ATOM   1905  CB  THR A 115      80.184  68.217  96.494  1.00  0.00           C
ATOM   1907  OG1 THR A 115      81.273  67.847  97.334  1.00  0.00           O
ATOM   1909  CG2 THR A 115      78.982  68.468  97.414  1.00  0.00           C
ATOM   1913  C   THR A 115      81.062  66.547  94.764  1.00  0.00           C
ATOM   1914  O   THR A 115      81.253  65.377  95.094  1.00  0.00           O
ATOM   1915  N   SER A 116      81.852  67.187  93.894  1.00  0.00           N
ATOM   1917  CA  SER A 116      83.062  66.687  93.244  1.00  0.00           C
ATOM   1919  CB  SER A 116      84.063  65.988  94.214  1.00  0.00           C
ATOM   1922  OG  SER A 116      83.893  64.568  94.284  1.00  0.00           O
ATOM   1924  C   SER A 116      82.803  65.808  92.024  1.00  0.00           C
ATOM   1925  O   SER A 116      83.442  65.958  90.974  1.00  0.00           O
ATOM   1926  N   LYS A 117      81.903  64.808  92.114  1.00  0.00           N
ATOM   1928  CA  LYS A 117      81.732  63.858  91.044  1.00  0.00           C
ATOM   1930  CB  LYS A 117      81.253  62.477  91.564  1.00  0.00           C
ATOM   1933  CG  LYS A 117      80.893  61.437  90.474  1.00  0.00           C
ATOM   1936  CD  LYS A 117      82.052  61.067  89.534  1.00  0.00           C
ATOM   1939  CE  LYS A 117      83.132  60.197  90.184  1.00  0.00           C
ATOM   1942  NZ  LYS A 117      84.193  59.918  89.204  1.00  0.00           N
ATOM   1946  C   LYS A 117      80.753  64.367  90.024  1.00  0.00           C
ATOM   1947  O   LYS A 117      80.922  64.138  88.824  1.00  0.00           O
ATOM   1948  N   GLY A 118      79.732  65.108  90.494  1.00  0.00           N
ATOM   1950  CA  GLY A 118      78.582  65.488  89.704  1.00  0.00           C
ATOM   1953  C   GLY A 118      77.423  64.578  89.974  1.00  0.00           C
ATOM   1954  O   GLY A 118      77.363  63.858  90.964  1.00  0.00           O
ATOM   1955  N   VAL A 119      76.422  64.617  89.094  1.00  0.00           N
ATOM   1957  CA  VAL A 119      75.293  63.697  89.174  1.00  0.00           C
ATOM   1959  CB  VAL A 119      74.113  64.087  88.284  1.00  0.00           C
ATOM   1961  CG1 VAL A 119      73.574  65.467  88.714  1.00  0.00           C
ATOM   1965  CG2 VAL A 119      74.503  64.077  86.814  1.00  0.00           C
ATOM   1969  C   VAL A 119      75.684  62.227  89.004  1.00  0.00           C
ATOM   1970  O   VAL A 119      76.193  61.777  87.974  1.00  0.00           O
ATOM   1971  N   MET A 120      75.433  61.427  90.044  1.00  0.00           N
ATOM   1973  CA  MET A 120      75.562  59.997  89.934  1.00  0.00           C
ATOM   1975  CB  MET A 120      77.003  59.467  90.184  1.00  0.00           C
ATOM   1978  CG  MET A 120      77.432  59.227  91.644  1.00  0.00           C
ATOM   1981  SD  MET A 120      77.644  60.727  92.624  1.00  0.00           S
ATOM   1982  CE  MET A 120      77.363  59.918  94.224  1.00  0.00           C
ATOM   1986  C   MET A 120      74.603  59.427  90.944  1.00  0.00           C
ATOM   1987  O   MET A 120      73.964  60.117  91.734  1.00  0.00           O
ATOM   1988  N   ARG A 121      74.463  58.097  90.914  1.00  0.00           N
ATOM   1990  CA  ARG A 121      73.513  57.387  91.714  1.00  0.00           C
ATOM   1992  CB  ARG A 121      72.933  56.257  90.864  1.00  0.00           C
ATOM   1995  CG  ARG A 121      71.742  55.578  91.524  1.00  0.00           C
ATOM   1998  CD  ARG A 121      71.062  54.578  90.604  1.00  0.00           C
ATOM   2001  NE  ARG A 121      70.232  55.337  89.604  1.00  0.00           N
ATOM   2003  CZ  ARG A 121      70.533  55.527  88.324  1.00  0.00           C
ATOM   2004  NH1 ARG A 121      71.673  55.117  87.814  1.00  0.00           N
ATOM   2007  NH2 ARG A 121      69.673  56.148  87.544  1.00  0.00           N
ATOM   2010  C   ARG A 121      74.253  56.777  92.864  1.00  0.00           C
ATOM   2011  O   ARG A 121      75.153  55.958  92.684  1.00  0.00           O
ATOM   2012  N   SER A 122      73.912  57.168  94.094  1.00  0.00           N
ATOM   2014  CA  SER A 122      74.603  56.618  95.244  1.00  0.00           C
ATOM   2016  CB  SER A 122      74.952  57.677  96.294  1.00  0.00           C
ATOM   2019  OG  SER A 122      76.062  57.257  97.094  1.00  0.00           O
ATOM   2021  C   SER A 122      73.784  55.508  95.844  1.00  0.00           C
ATOM   2022  O   SER A 122      72.672  55.217  95.394  1.00  0.00           O
ATOM   2023  N   SER A 123      74.342  54.827  96.854  1.00  0.00           N
ATOM   2025  CA  SER A 123      73.673  53.787  97.624  1.00  0.00           C
ATOM   2027  CB  SER A 123      74.272  52.367  97.384  1.00  0.00           C
ATOM   2030  OG  SER A 123      73.632  51.367  98.174  1.00  0.00           O
ATOM   2032  C   SER A 123      73.753  54.118  99.094  1.00  0.00           C
ATOM   2033  O   SER A 123      74.772  54.607  99.584  1.00  0.00           O
ATOM   2034  N   LEU A 124      72.672  53.827  99.834  1.00  0.00           N
ATOM   2036  CA  LEU A 124      72.562  53.937 101.274  1.00  0.00           C
ATOM   2038  CB  LEU A 124      71.082  53.697 101.674  1.00  0.00           C
ATOM   2041  CG  LEU A 124      70.643  54.087 103.104  1.00  0.00           C
ATOM   2043  CD1 LEU A 124      71.074  53.097 104.194  1.00  0.00           C
ATOM   2047  CD2 LEU A 124      71.122  55.477 103.484  1.00  0.00           C
ATOM   2051  C   LEU A 124      73.504  52.967 101.984  1.00  0.00           C
ATOM   2052  O   LEU A 124      73.992  53.237 103.074  1.00  0.00           O
ATOM   2053  N   ASP A 125      73.862  51.828 101.344  1.00  0.00           N
ATOM   2055  CA  ASP A 125      74.792  50.857 101.874  1.00  0.00           C
ATOM   2057  CB  ASP A 125      74.912  49.648 100.914  1.00  0.00           C
ATOM   2060  CG  ASP A 125      73.644  48.848 100.784  1.00  0.00           C
ATOM   2061  OD1 ASP A 125      72.723  49.037 101.614  1.00  0.00           O
ATOM   2062  OD2 ASP A 125      73.622  48.008  99.854  1.00  0.00           O
ATOM   2063  C   ASP A 125      76.214  51.397 101.994  1.00  0.00           C
ATOM   2064  O   ASP A 125      77.092  50.797 102.594  1.00  0.00           O
ATOM   2065  N   ASN A 126      76.503  52.547 101.374  1.00  0.00           N
ATOM   2067  CA  ASN A 126      77.742  53.267 101.554  1.00  0.00           C
ATOM   2069  CB  ASN A 126      77.872  54.267 100.374  1.00  0.00           C
ATOM   2072  CG  ASN A 126      79.173  55.067 100.354  1.00  0.00           C
ATOM   2073  OD1 ASN A 126      79.552  55.727 101.324  1.00  0.00           O
ATOM   2074  ND2 ASN A 126      79.842  55.047  99.184  1.00  0.00           N
ATOM   2077  C   ASN A 126      77.812  53.927 102.924  1.00  0.00           C
ATOM   2078  O   ASN A 126      76.853  54.547 103.394  1.00  0.00           O
ATOM   2079  N   VAL A 127      78.952  53.817 103.624  1.00  0.00           N
ATOM   2081  CA  VAL A 127      79.122  54.328 104.974  1.00  0.00           C
ATOM   2083  CB  VAL A 127      80.464  53.897 105.564  1.00  0.00           C
ATOM   2085  CG1 VAL A 127      81.632  54.607 104.854  1.00  0.00           C
ATOM   2089  CG2 VAL A 127      80.492  54.147 107.084  1.00  0.00           C
ATOM   2093  C   VAL A 127      78.912  55.828 105.114  1.00  0.00           C
ATOM   2094  O   VAL A 127      78.402  56.308 106.134  1.00  0.00           O
ATOM   2095  N   TYR A 128      79.302  56.637 104.094  1.00  0.00           N
ATOM   2097  CA  TYR A 128      79.012  58.047 104.074  1.00  0.00           C
ATOM   2099  CB  TYR A 128      79.723  58.767 102.884  1.00  0.00           C
ATOM   2102  CG  TYR A 128      79.702  60.267 103.084  1.00  0.00           C
ATOM   2103  CD1 TYR A 128      80.392  60.797 104.184  1.00  0.00           C
ATOM   2105  CE1 TYR A 128      80.303  62.157 104.494  1.00  0.00           C
ATOM   2107  CZ  TYR A 128      79.603  63.017 103.654  1.00  0.00           C
ATOM   2108  OH  TYR A 128      79.522  64.367 104.024  1.00  0.00           O
ATOM   2110  CD2 TYR A 128      79.022  61.148 102.224  1.00  0.00           C
ATOM   2112  CE2 TYR A 128      79.003  62.528 102.484  1.00  0.00           C
ATOM   2114  C   TYR A 128      77.513  58.307 104.064  1.00  0.00           C
ATOM   2115  O   TYR A 128      76.993  59.077 104.864  1.00  0.00           O
ATOM   2116  N   TRP A 129      76.762  57.607 103.214  1.00  0.00           N
ATOM   2118  CA  TRP A 129      75.372  57.938 102.984  1.00  0.00           C
ATOM   2120  CB  TRP A 129      74.972  57.577 101.534  1.00  0.00           C
ATOM   2123  CG  TRP A 129      75.722  58.407 100.534  1.00  0.00           C
ATOM   2124  CD1 TRP A 129      76.842  58.037  99.834  1.00  0.00           C
ATOM   2126  NE1 TRP A 129      77.263  59.097  99.064  1.00  0.00           N
ATOM   2128  CE2 TRP A 129      76.482  60.177  99.284  1.00  0.00           C
ATOM   2129  CD2 TRP A 129      75.492  59.797 100.224  1.00  0.00           C
ATOM   2130  CE3 TRP A 129      74.562  60.747 100.634  1.00  0.00           C
ATOM   2132  CZ3 TRP A 129      74.632  62.037 100.104  1.00  0.00           C
ATOM   2134  CZ2 TRP A 129      76.573  61.447  98.774  1.00  0.00           C
ATOM   2136  CH2 TRP A 129      75.632  62.387  99.194  1.00  0.00           C
ATOM   2138  C   TRP A 129      74.423  57.348 104.004  1.00  0.00           C
ATOM   2139  O   TRP A 129      73.373  57.917 104.274  1.00  0.00           O
ATOM   2140  N   GLN A 130      74.783  56.207 104.644  1.00  0.00           N
ATOM   2142  CA  GLN A 130      74.003  55.627 105.724  1.00  0.00           C
ATOM   2144  CB  GLN A 130      74.512  54.238 106.164  1.00  0.00           C
ATOM   2147  CG  GLN A 130      75.622  54.178 107.234  1.00  0.00           C
ATOM   2150  CD  GLN A 130      75.973  52.717 107.524  1.00  0.00           C
ATOM   2151  OE1 GLN A 130      75.223  51.797 107.174  1.00  0.00           O
ATOM   2152  NE2 GLN A 130      77.162  52.497 108.124  1.00  0.00           N
ATOM   2155  C   GLN A 130      73.933  56.517 106.954  1.00  0.00           C
ATOM   2156  O   GLN A 130      72.923  56.567 107.634  1.00  0.00           O
ATOM   2157  N   LYS A 131      75.034  57.217 107.304  1.00  0.00           N
ATOM   2159  CA  LYS A 131      75.013  58.087 108.464  1.00  0.00           C
ATOM   2161  CB  LYS A 131      76.412  58.398 109.034  1.00  0.00           C
ATOM   2164  CG  LYS A 131      77.412  59.027 108.054  1.00  0.00           C
ATOM   2167  CD  LYS A 131      78.574  59.708 108.784  1.00  0.00           C
ATOM   2170  CE  LYS A 131      79.562  60.447 107.874  1.00  0.00           C
ATOM   2173  NZ  LYS A 131      80.473  59.477 107.244  1.00  0.00           N
ATOM   2177  C   LYS A 131      74.332  59.388 108.174  1.00  0.00           C
ATOM   2178  O   LYS A 131      73.722  60.007 109.044  1.00  0.00           O
ATOM   2179  N   ASN A 132      74.412  59.827 106.904  1.00  0.00           N
ATOM   2181  CA  ASN A 132      73.802  61.058 106.484  1.00  0.00           C
ATOM   2183  CB  ASN A 132      74.363  61.467 105.104  1.00  0.00           C
ATOM   2186  CG  ASN A 132      75.873  61.758 105.124  1.00  0.00           C
ATOM   2187  OD1 ASN A 132      76.582  61.738 106.144  1.00  0.00           O
ATOM   2188  ND2 ASN A 132      76.412  62.017 103.914  1.00  0.00           N
ATOM   2191  C   ASN A 132      72.283  60.898 106.434  1.00  0.00           C
ATOM   2192  O   ASN A 132      71.543  61.857 106.604  1.00  0.00           O
ATOM   2193  N   PHE A 133      71.794  59.648 106.234  1.00  0.00           N
ATOM   2195  CA  PHE A 133      70.382  59.347 106.204  1.00  0.00           C
ATOM   2197  CB  PHE A 133      70.112  57.887 105.744  1.00  0.00           C
ATOM   2200  CG  PHE A 133      68.673  57.407 105.634  1.00  0.00           C
ATOM   2201  CD1 PHE A 133      67.812  57.308 106.754  1.00  0.00           C
ATOM   2203  CE1 PHE A 133      66.492  56.868 106.604  1.00  0.00           C
ATOM   2205  CZ  PHE A 133      66.042  56.408 105.364  1.00  0.00           C
ATOM   2207  CD2 PHE A 133      68.184  56.987 104.384  1.00  0.00           C
ATOM   2209  CE2 PHE A 133      66.893  56.447 104.254  1.00  0.00           C
ATOM   2211  C   PHE A 133      69.632  59.778 107.444  1.00  0.00           C
ATOM   2212  O   PHE A 133      69.842  59.297 108.564  1.00  0.00           O
ATOM   2213  N   TRP A 134      68.732  60.758 107.254  1.00  0.00           N
ATOM   2215  CA  TRP A 134      67.923  61.327 108.294  1.00  0.00           C
ATOM   2217  CB  TRP A 134      67.982  62.887 108.214  1.00  0.00           C
ATOM   2220  CG  TRP A 134      67.363  63.648 109.354  1.00  0.00           C
ATOM   2221  CD1 TRP A 134      66.983  63.087 110.534  1.00  0.00           C
ATOM   2223  NE1 TRP A 134      66.422  64.028 111.344  1.00  0.00           N
ATOM   2225  CE2 TRP A 134      66.473  65.238 110.734  1.00  0.00           C
ATOM   2226  CD2 TRP A 134      67.062  65.047 109.464  1.00  0.00           C
ATOM   2227  CE3 TRP A 134      67.254  66.148 108.634  1.00  0.00           C
ATOM   2229  CZ3 TRP A 134      66.842  67.407 109.084  1.00  0.00           C
ATOM   2231  CZ2 TRP A 134      66.052  66.477 111.184  1.00  0.00           C
ATOM   2233  CH2 TRP A 134      66.253  67.567 110.334  1.00  0.00           C
ATOM   2235  C   TRP A 134      66.512  60.787 108.124  1.00  0.00           C
ATOM   2236  O   TRP A 134      66.033  60.017 108.944  1.00  0.00           O
ATOM   2237  N   GLN A 135      65.812  61.207 107.054  1.00  0.00           N
ATOM   2239  CA  GLN A 135      64.412  60.888 106.864  1.00  0.00           C
ATOM   2241  CB  GLN A 135      63.443  61.888 107.554  1.00  0.00           C
ATOM   2244  CG  GLN A 135      63.722  62.138 109.054  1.00  0.00           C
ATOM   2247  CD  GLN A 135      62.792  63.208 109.614  1.00  0.00           C
ATOM   2248  OE1 GLN A 135      61.642  63.337 109.184  1.00  0.00           O
ATOM   2249  NE2 GLN A 135      63.262  64.017 110.584  1.00  0.00           N
ATOM   2252  C   GLN A 135      64.143  60.977 105.384  1.00  0.00           C
ATOM   2253  O   GLN A 135      64.943  61.507 104.614  1.00  0.00           O
ATOM   2254  N   ALA A 136      63.022  60.428 104.914  1.00  0.00           N
ATOM   2256  CA  ALA A 136      62.574  60.537 103.554  1.00  0.00           C
ATOM   2258  CB  ALA A 136      62.522  59.137 102.914  1.00  0.00           C
ATOM   2262  C   ALA A 136      61.202  61.168 103.624  1.00  0.00           C
ATOM   2263  O   ALA A 136      60.592  61.177 104.694  1.00  0.00           O
ATOM   2264  N   ARG A 137      60.713  61.777 102.524  1.00  0.00           N
ATOM   2266  CA  ARG A 137      59.422  62.427 102.474  1.00  0.00           C
ATOM   2268  CB  ARG A 137      59.422  63.918 102.924  1.00  0.00           C
ATOM   2271  CG  ARG A 137      59.932  64.187 104.354  1.00  0.00           C
ATOM   2274  CD  ARG A 137      59.923  65.657 104.774  1.00  0.00           C
ATOM   2277  NE  ARG A 137      61.342  66.037 105.044  1.00  0.00           N
ATOM   2279  CZ  ARG A 137      61.983  65.808 106.184  1.00  0.00           C
ATOM   2280  NH1 ARG A 137      61.362  65.377 107.264  1.00  0.00           N
ATOM   2283  NH2 ARG A 137      63.283  66.037 106.254  1.00  0.00           N
ATOM   2286  C   ARG A 137      58.842  62.357 101.074  1.00  0.00           C
ATOM   2287  O   ARG A 137      59.512  62.627 100.064  1.00  0.00           O
ATOM   2288  N   ARG A 138      57.542  62.057 100.974  1.00  0.00           N
ATOM   2290  CA  ARG A 138      56.893  61.888  99.694  1.00  0.00           C
ATOM   2292  CB  ARG A 138      55.702  60.898  99.644  1.00  0.00           C
ATOM   2295  CG  ARG A 138      55.982  59.508 100.214  1.00  0.00           C
ATOM   2298  CD  ARG A 138      56.132  59.388 101.724  1.00  0.00           C
ATOM   2301  NE  ARG A 138      54.952  60.037 102.394  1.00  0.00           N
ATOM   2303  CZ  ARG A 138      53.743  59.497 102.344  1.00  0.00           C
ATOM   2304  NH1 ARG A 138      53.573  58.247 101.964  1.00  0.00           N
ATOM   2307  NH2 ARG A 138      52.682  60.197 102.684  1.00  0.00           N
ATOM   2310  C   ARG A 138      56.342  63.197  99.214  1.00  0.00           C
ATOM   2311  O   ARG A 138      55.483  63.797  99.864  1.00  0.00           O
ATOM   2312  N   ILE A 139      56.833  63.567  98.044  1.00  0.00           N
ATOM   2314  CA  ILE A 139      56.352  64.547  97.134  1.00  0.00           C
ATOM   2316  CB  ILE A 139      57.512  64.797  96.184  1.00  0.00           C
ATOM   2318  CG2 ILE A 139      57.922  63.497  95.444  1.00  0.00           C
ATOM   2322  CG1 ILE A 139      57.153  65.927  95.214  1.00  0.00           C
ATOM   2325  CD  ILE A 139      58.272  66.248  94.234  1.00  0.00           C
ATOM   2329  C   ILE A 139      55.042  64.108  96.404  1.00  0.00           C
ATOM   2330  OT1 ILE A 139      54.912  62.917  95.984  1.00  0.00           O
ATOM   2331  OT2 ILE A 139      54.132  64.968  96.264  1.00  0.00           O
ATOM   2332  NH3 POPEB 140      32.382  72.468  77.184  1.00  0.00           N
ATOM   2336  C12 POPEB 140      31.312  71.437  76.874  1.00  0.00           C
ATOM   2339  C11 POPEB 140      30.972  70.458  78.034  1.00  0.00           C
ATOM   2342  P   POPEB 140      31.602  67.998  77.404  1.00  0.00           P
ATOM   2343  O13 POPEB 140      32.912  68.637  77.334  1.00  0.00           O
ATOM   2344  O14 POPEB 140      31.412  66.958  78.424  1.00  0.00           O
ATOM   2345  O11 POPEB 140      31.462  67.377  75.954  1.00  0.00           O
ATOM   2346  O12 POPEB 140      30.523  69.187  77.504  1.00  0.00           O
ATOM   2347  C1  POPEB 140      30.262  66.818  75.484  1.00  0.00           C
ATOM   2350  C2  POPEB 140      30.422  66.148  74.094  1.00  0.00           C
ATOM   2352  O21 POPEB 140      29.112  65.747  73.644  1.00  0.00           O
ATOM   2353  C21 POPEB 140      28.812  65.997  72.364  1.00  0.00           C
ATOM   2354  O22 POPEB 140      29.443  66.697  71.604  1.00  0.00           O
ATOM   2355  C22 POPEB 140      27.552  65.217  71.994  1.00  0.00           C
ATOM   2358  C3  POPEB 140      31.362  64.918  74.204  1.00  0.00           C
ATOM   2361  O31 POPEB 140      31.952  64.568  72.934  1.00  0.00           O
ATOM   2362  C31 POPEB 140      31.283  63.657  72.224  1.00  0.00           C
ATOM   2363  O32 POPEB 140      30.282  63.078  72.594  1.00  0.00           O
ATOM   2364  C32 POPEB 140      31.982  63.507  70.874  1.00  0.00           C
ATOM   2367  C23 POPEB 140      26.912  65.537  70.604  1.00  0.00           C
ATOM   2370  C24 POPEB 140      26.852  64.348  69.624  1.00  0.00           C
ATOM   2373  C25 POPEB 140      25.922  64.607  68.434  1.00  0.00           C
ATOM   2376  C26 POPEB 140      25.752  63.397  67.494  1.00  0.00           C
ATOM   2379  C27 POPEB 140      24.612  63.577  66.474  1.00  0.00           C
ATOM   2382  C28 POPEB 140      24.282  62.287  65.684  1.00  0.00           C
ATOM   2385  C29 POPEB 140      25.212  62.068  64.524  1.00  0.00           C
ATOM   2387 0C21 POPEB 140      24.852  62.117  63.224  1.00  0.00           C
ATOM   2389 1C21 POPEB 140      23.462  62.387  62.714  1.00  0.00           C
ATOM   2392 2C21 POPEB 140      23.382  62.497  61.184  1.00  0.00           C
ATOM   2395 3C21 POPEB 140      23.713  61.187  60.444  1.00  0.00           C
ATOM   2398 4C21 POPEB 140      22.623  60.778  59.444  1.00  0.00           C
ATOM   2401 5C21 POPEB 140      22.582  61.678  58.194  1.00  0.00           C
ATOM   2404 6C21 POPEB 140      21.302  61.497  57.364  1.00  0.00           C
ATOM   2407 7C21 POPEB 140      21.152  62.558  56.264  1.00  0.00           C
ATOM   2410 8C21 POPEB 140      19.942  62.348  55.354  1.00  0.00           C
ATOM   2414  C33 POPEB 140      31.102  62.847  69.784  1.00  0.00           C
ATOM   2417  C34 POPEB 140      31.773  62.897  68.404  1.00  0.00           C
ATOM   2420  C35 POPEB 140      30.992  62.197  67.294  1.00  0.00           C
ATOM   2423  C36 POPEB 140      30.832  60.688  67.534  1.00  0.00           C
ATOM   2426  C37 POPEB 140      30.123  59.967  66.394  1.00  0.00           C
ATOM   2429  C38 POPEB 140      29.852  58.497  66.744  1.00  0.00           C
ATOM   2432  C39 POPEB 140      29.273  57.687  65.574  1.00  0.00           C
ATOM   2435 0C31 POPEB 140      30.262  57.528  64.414  1.00  0.00           C
ATOM   2438 1C31 POPEB 140      29.662  56.748  63.254  1.00  0.00           C
ATOM   2441 2C31 POPEB 140      30.572  56.697  62.024  1.00  0.00           C
ATOM   2444 3C31 POPEB 140      30.002  55.818  60.914  1.00  0.00           C
ATOM   2447 4C31 POPEB 140      30.912  55.807  59.684  1.00  0.00           C
ATOM   2450 5C31 POPEB 140      30.342  54.988  58.534  1.00  0.00           C
ATOM   2453 6C31 POPEB 140      31.172  55.137  57.264  1.00  0.00           C
ATOM   2457  NH3 POPEC 141      76.942  10.267  34.984  1.00  0.00           N
ATOM   2461  C12 POPEC 141      78.373  10.537  34.664  1.00  0.00           C
ATOM   2464  C11 POPEC 141      78.992  11.487  35.704  1.00  0.00           C
ATOM   2467  P   POPEC 141      81.154  11.887  34.334  1.00  0.00           P
ATOM   2468  O13 POPEC 141      81.533  10.547  34.834  1.00  0.00           O
ATOM   2469  O14 POPEC 141      80.873  12.007  32.884  1.00  0.00           O
ATOM   2470  O11 POPEC 141      82.232  12.927  34.764  1.00  0.00           O
ATOM   2471  O12 POPEC 141      79.872  12.417  35.084  1.00  0.00           O
ATOM   2472  C1  POPEC 141      82.242  13.497  36.074  1.00  0.00           C
ATOM   2475  C2  POPEC 141      82.783  12.497  37.134  1.00  0.00           C
ATOM   2477  O21 POPEC 141      82.442  12.887  38.474  1.00  0.00           O
ATOM   2478  C21 POPEC 141      82.892  14.037  38.924  1.00  0.00           C
ATOM   2479  O22 POPEC 141      83.412  14.937  38.284  1.00  0.00           O
ATOM   2480  C22 POPEC 141      82.562  14.097  40.424  1.00  0.00           C
ATOM   2483  C3  POPEC 141      84.294  12.157  36.974  1.00  0.00           C
ATOM   2486  O31 POPEC 141      84.562  10.947  37.724  1.00  0.00           O
ATOM   2487  C31 POPEC 141      84.793  11.157  39.014  1.00  0.00           C
ATOM   2488  O32 POPEC 141      85.173  12.197  39.524  1.00  0.00           O
ATOM   2489  C32 POPEC 141      84.333   9.937  39.794  1.00  0.00           C
ATOM   2492  C23 POPEC 141      83.324  15.187  41.214  1.00  0.00           C
ATOM   2495  C24 POPEC 141      82.503  15.857  42.324  1.00  0.00           C
ATOM   2498  C25 POPEC 141      83.004  15.547  43.734  1.00  0.00           C
ATOM   2501  C26 POPEC 141      82.312  16.417  44.794  1.00  0.00           C
ATOM   2504  C27 POPEC 141      82.862  16.157  46.194  1.00  0.00           C
ATOM   2507  C28 POPEC 141      82.074  16.837  47.334  1.00  0.00           C
ATOM   2510  C29 POPEC 141      80.733  16.167  47.614  1.00  0.00           C
ATOM   2512 0C21 POPEC 141      80.423  15.427  48.684  1.00  0.00           C
ATOM   2514 1C21 POPEC 141      81.383  15.077  49.794  1.00  0.00           C
ATOM   2517 2C21 POPEC 141      81.803  16.287  50.664  1.00  0.00           C
ATOM   2520 3C21 POPEC 141      81.253  16.238  52.104  1.00  0.00           C
ATOM   2523 4C21 POPEC 141      79.723  16.318  52.204  1.00  0.00           C
ATOM   2526 5C21 POPEC 141      79.262  16.117  53.654  1.00  0.00           C
ATOM   2529 6C21 POPEC 141      77.933  15.347  53.784  1.00  0.00           C
ATOM   2532 7C21 POPEC 141      77.672  14.837  55.204  1.00  0.00           C
ATOM   2535 8C21 POPEC 141      76.272  14.267  55.394  1.00  0.00           C
ATOM   2539  C33 POPEC 141      84.242  10.167  41.324  1.00  0.00           C
ATOM   2542  C34 POPEC 141      83.324   9.127  41.984  1.00  0.00           C
ATOM   2545  C35 POPEC 141      83.214   9.197  43.514  1.00  0.00           C
ATOM   2548  C36 POPEC 141      82.544  10.467  44.064  1.00  0.00           C
ATOM   2551  C37 POPEC 141      82.283  10.417  45.574  1.00  0.00           C
ATOM   2554  C38 POPEC 141      81.973  11.797  46.194  1.00  0.00           C
ATOM   2557  C39 POPEC 141      80.632  11.917  46.934  1.00  0.00           C
ATOM   2560 0C31 POPEC 141      80.432  10.937  48.114  1.00  0.00           C
ATOM   2563 1C31 POPEC 141      79.272  11.367  49.024  1.00  0.00           C
ATOM   2566 2C31 POPEC 141      79.062  10.467  50.244  1.00  0.00           C
ATOM   2569 3C31 POPEC 141      77.893  10.947  51.114  1.00  0.00           C
ATOM   2572 4C31 POPEC 141      77.812  10.257  52.484  1.00  0.00           C
ATOM   2575 5C31 POPEC 141      78.702  10.927  53.544  1.00  0.00           C
ATOM   2578 6C31 POPEC 141      78.622  10.267  54.914  1.00  0.00           C
ATOM   2582  NH3 POPED 142       7.212 114.668  35.474  1.00  0.00           N
ATOM   2586  C12 POPED 142       7.462 113.867  34.224  1.00  0.00           C
ATOM   2589  C11 POPED 142       7.742 112.368  34.504  1.00  0.00           C
ATOM   2592  P   POPED 142       6.322 110.138  34.564  1.00  0.00           P
ATOM   2593  O13 POPED 142       4.892 109.927  34.244  1.00  0.00           O
ATOM   2594  O14 POPED 142       7.312 109.687  33.564  1.00  0.00           O
ATOM   2595  O11 POPED 142       6.632 109.327  35.874  1.00  0.00           O
ATOM   2596  O12 POPED 142       6.562 111.668  34.934  1.00  0.00           O
ATOM   2597  C1  POPED 142       7.962 109.197  36.374  1.00  0.00           C
ATOM   2600  C2  POPED 142       8.062 109.858  37.754  1.00  0.00           C
ATOM   2602  O21 POPED 142       9.422 109.687  38.214  1.00  0.00           O
ATOM   2603  C21 POPED 142      10.182 110.767  38.154  1.00  0.00           C
ATOM   2604  O22 POPED 142       9.862 111.827  37.624  1.00  0.00           O
ATOM   2605  C22 POPED 142      11.502 110.487  38.874  1.00  0.00           C
ATOM   2608  C3  POPED 142       7.082 109.187  38.754  1.00  0.00           C
ATOM   2611  O31 POPED 142       6.802 110.047  39.884  1.00  0.00           O
ATOM   2612  C31 POPED 142       7.672 109.927  40.884  1.00  0.00           C
ATOM   2613  O32 POPED 142       8.622 109.178  40.924  1.00  0.00           O
ATOM   2614  C32 POPED 142       7.312 110.937  41.954  1.00  0.00           C
ATOM   2617  C23 POPED 142      11.742 111.497  40.024  1.00  0.00           C
ATOM   2620  C24 POPED 142      12.542 110.907  41.194  1.00  0.00           C
ATOM   2623  C25 POPED 142      11.682 110.078  42.154  1.00  0.00           C
ATOM   2626  C26 POPED 142      12.362 109.787  43.494  1.00  0.00           C
ATOM   2629  C27 POPED 142      11.522 108.817  44.344  1.00  0.00           C
ATOM   2632  C28 POPED 142      12.062 108.527  45.754  1.00  0.00           C
ATOM   2635  C29 POPED 142      12.112 109.767  46.614  1.00  0.00           C
ATOM   2637 0C21 POPED 142      12.882 109.947  47.704  1.00  0.00           C
ATOM   2639 1C21 POPED 142      13.812 108.918  48.284  1.00  0.00           C
ATOM   2642 2C21 POPED 142      13.142 108.177  49.464  1.00  0.00           C
ATOM   2645 3C21 POPED 142      13.912 106.918  49.894  1.00  0.00           C
ATOM   2648 4C21 POPED 142      12.992 105.797  50.394  1.00  0.00           C
ATOM   2651 5C21 POPED 142      12.012 106.217  51.494  1.00  0.00           C
ATOM   2654 6C21 POPED 142      11.912 105.197  52.634  1.00  0.00           C
ATOM   2657 7C21 POPED 142      10.852 105.537  53.684  1.00  0.00           C
ATOM   2660 8C21 POPED 142      10.982 104.697  54.954  1.00  0.00           C
ATOM   2664  C33 POPED 142       7.802 110.498  43.344  1.00  0.00           C
ATOM   2667  C34 POPED 142       7.872 111.708  44.274  1.00  0.00           C
ATOM   2670  C35 POPED 142       8.532 111.407  45.614  1.00  0.00           C
ATOM   2673  C36 POPED 142       8.542 112.668  46.484  1.00  0.00           C
ATOM   2676  C37 POPED 142       8.942 112.407  47.944  1.00  0.00           C
ATOM   2679  C38 POPED 142       8.802 113.697  48.754  1.00  0.00           C
ATOM   2682  C39 POPED 142       8.382 113.498  50.214  1.00  0.00           C
ATOM   2685 0C31 POPED 142       7.592 114.697  50.744  1.00  0.00           C
ATOM   2688 1C31 POPED 142       7.092 114.517  52.184  1.00  0.00           C
ATOM   2691 2C31 POPED 142       6.052 115.568  52.614  1.00  0.00           C
ATOM   2694 3C31 POPED 142       6.562 117.017  52.614  1.00  0.00           C
ATOM   2697 4C31 POPED 142       6.192 117.808  51.354  1.00  0.00           C
ATOM   2700 5C31 POPED 142       6.742 119.237  51.364  1.00  0.00           C
ATOM   2703 6C31 POPED 142       6.302 120.078  50.164  1.00  0.00           C
ATOM   2707  NH3 POPEE 143      96.493  67.517  36.224  1.00  0.00           N
ATOM   2711  C12 POPEE 143      97.453  68.208  35.284  1.00  0.00           C
ATOM   2714  C11 POPEE 143      98.223  67.238  34.364  1.00  0.00           C
ATOM   2717  P   POPEE 143     100.762  67.818  34.744  1.00  0.00           P
ATOM   2718  O13 POPEE 143     101.402  67.608  33.434  1.00  0.00           O
ATOM   2719  O14 POPEE 143     100.413  69.208  35.054  1.00  0.00           O
ATOM   2720  O11 POPEE 143     101.703  67.348  35.924  1.00  0.00           O
ATOM   2721  O12 POPEE 143      99.483  66.897  34.924  1.00  0.00           O
ATOM   2722  C1  POPEE 143     101.934  65.977  36.264  1.00  0.00           C
ATOM   2725  C2  POPEE 143     101.423  65.657  37.694  1.00  0.00           C
ATOM   2727  O21 POPEE 143     102.083  64.507  38.264  1.00  0.00           O
ATOM   2728  C21 POPEE 143     101.703  63.307  37.864  1.00  0.00           C
ATOM   2729  O22 POPEE 143     101.073  63.008  36.874  1.00  0.00           O
ATOM   2730  C22 POPEE 143     102.043  62.297  38.954  1.00  0.00           C
ATOM   2733  C3  POPEE 143      99.872  65.587  37.714  1.00  0.00           C
ATOM   2736  O31 POPEE 143      99.372  65.187  39.004  1.00  0.00           O
ATOM   2737  C31 POPEE 143      98.132  65.558  39.234  1.00  0.00           C
ATOM   2738  O32 POPEE 143      97.433  66.207  38.474  1.00  0.00           O
ATOM   2739  C32 POPEE 143      97.702  65.047  40.614  1.00  0.00           C
ATOM   2742  C23 POPEE 143     100.933  62.287  40.034  1.00  0.00           C
ATOM   2745  C24 POPEE 143     101.094  61.168  41.074  1.00  0.00           C
ATOM   2748  C25 POPEE 143     102.332  61.357  41.944  1.00  0.00           C
ATOM   2751  C26 POPEE 143     102.493  60.277  43.024  1.00  0.00           C
ATOM   2754  C27 POPEE 143     103.482  60.737  44.104  1.00  0.00           C
ATOM   2757  C28 POPEE 143     103.843  59.677  45.154  1.00  0.00           C
ATOM   2760  C29 POPEE 143     102.722  59.377  46.114  1.00  0.00           C
ATOM   2762 0C21 POPEE 143     102.803  58.528  47.154  1.00  0.00           C
ATOM   2764 1C21 POPEE 143     104.002  57.677  47.514  1.00  0.00           C
ATOM   2767 2C21 POPEE 143     103.622  56.187  47.574  1.00  0.00           C
ATOM   2770 3C21 POPEE 143     104.844  55.257  47.564  1.00  0.00           C
ATOM   2773 4C21 POPEE 143     104.714  54.067  48.524  1.00  0.00           C
ATOM   2776 5C21 POPEE 143     105.093  54.407  49.984  1.00  0.00           C
ATOM   2779 6C21 POPEE 143     106.592  54.687  50.144  1.00  0.00           C
ATOM   2782 7C21 POPEE 143     107.052  54.787  51.604  1.00  0.00           C
ATOM   2785 8C21 POPEE 143     108.552  55.067  51.734  1.00  0.00           C
ATOM   2789  C33 POPEE 143      96.574  65.907  41.214  1.00  0.00           C
ATOM   2792  C34 POPEE 143      96.203  65.547  42.664  1.00  0.00           C
ATOM   2795  C35 POPEE 143      97.344  65.697  43.684  1.00  0.00           C
ATOM   2798  C36 POPEE 143      97.862  64.348  44.184  1.00  0.00           C
ATOM   2801  C37 POPEE 143      99.053  64.497  45.144  1.00  0.00           C
ATOM   2804  C38 POPEE 143      99.193  63.287  46.074  1.00  0.00           C
ATOM   2807  C39 POPEE 143      98.403  63.458  47.394  1.00  0.00           C
ATOM   2810 0C31 POPEE 143      99.193  64.217  48.474  1.00  0.00           C
ATOM   2813 1C31 POPEE 143      98.442  64.257  49.804  1.00  0.00           C
ATOM   2816 2C31 POPEE 143      99.154  65.098  50.884  1.00  0.00           C
ATOM   2819 3C31 POPEE 143      98.233  65.488  52.044  1.00  0.00           C
ATOM   2822 4C31 POPEE 143      97.582  64.287  52.764  1.00  0.00           C
ATOM   2825 5C31 POPEE 143      96.714  64.708  53.944  1.00  0.00           C
ATOM   2828 6C31 POPEE 143      95.992  63.528  54.594  1.00  0.00           C
ATOM   2832  NH3 POPEF 144      20.932  84.028  31.964  1.00  0.00           N
ATOM   2836  C12 POPEF 144      20.472  84.178  33.394  1.00  0.00           C
ATOM   2839  C11 POPEF 144      18.942  84.058  33.584  1.00  0.00           C
ATOM   2842  P   POPEF 144      18.652  81.627  32.624  1.00  0.00           P
ATOM   2843  O13 POPEF 144      18.783  82.358  31.344  1.00  0.00           O
ATOM   2844  O14 POPEF 144      19.812  80.818  33.044  1.00  0.00           O
ATOM   2845  O11 POPEF 144      17.342  80.747  32.684  1.00  0.00           O
ATOM   2846  O12 POPEF 144      18.452  82.727  33.724  1.00  0.00           O
ATOM   2847  C1  POPEF 144      16.472  80.697  33.834  1.00  0.00           C
ATOM   2850  C2  POPEF 144      17.002  79.818  35.004  1.00  0.00           C
ATOM   2852  O21 POPEF 144      18.112  80.447  35.634  1.00  0.00           O
ATOM   2853  C21 POPEF 144      17.912  81.488  36.394  1.00  0.00           C
ATOM   2854  O22 POPEF 144      16.842  81.867  36.834  1.00  0.00           O
ATOM   2855  C22 POPEF 144      19.272  82.127  36.664  1.00  0.00           C
ATOM   2858  C3  POPEF 144      17.462  78.418  34.534  1.00  0.00           C
ATOM   2861  O31 POPEF 144      17.862  77.587  35.644  1.00  0.00           O
ATOM   2862  C31 POPEF 144      19.142  77.697  36.014  1.00  0.00           C
ATOM   2863  O32 POPEF 144      19.972  78.407  35.494  1.00  0.00           O
ATOM   2864  C32 POPEF 144      19.402  76.808  37.224  1.00  0.00           C
ATOM   2867  C23 POPEF 144      20.062  81.357  37.724  1.00  0.00           C
ATOM   2870  C24 POPEF 144      20.062  82.067  39.074  1.00  0.00           C
ATOM   2873  C25 POPEF 144      20.812  81.267  40.144  1.00  0.00           C
ATOM   2876  C26 POPEF 144      21.192  82.127  41.354  1.00  0.00           C
ATOM   2879  C27 POPEF 144      22.172  81.407  42.294  1.00  0.00           C
ATOM   2882  C28 POPEF 144      22.612  82.308  43.464  1.00  0.00           C
ATOM   2885  C29 POPEF 144      23.842  81.778  44.144  1.00  0.00           C
ATOM   2887 0C21 POPEF 144      24.192  82.028  45.414  1.00  0.00           C
ATOM   2889 1C21 POPEF 144      23.432  82.928  46.354  1.00  0.00           C
ATOM   2892 2C21 POPEF 144      24.222  83.227  47.644  1.00  0.00           C
ATOM   2895 3C21 POPEF 144      23.672  84.447  48.384  1.00  0.00           C
ATOM   2898 4C21 POPEF 144      24.422  84.718  49.694  1.00  0.00           C
ATOM   2901 5C21 POPEF 144      24.072  86.097  50.284  1.00  0.00           C
ATOM   2904 6C21 POPEF 144      24.792  86.418  51.604  1.00  0.00           C
ATOM   2907 7C21 POPEF 144      24.552  85.377  52.704  1.00  0.00           C
ATOM   2910 8C21 POPEF 144      24.992  85.828  54.094  1.00  0.00           C
ATOM   2914  C33 POPEF 144      20.432  77.447  38.184  1.00  0.00           C
ATOM   2917  C34 POPEF 144      20.562  76.617  39.464  1.00  0.00           C
ATOM   2920  C35 POPEF 144      21.443  77.257  40.544  1.00  0.00           C
ATOM   2923  C36 POPEF 144      21.152  76.657  41.924  1.00  0.00           C
ATOM   2926  C37 POPEF 144      22.422  76.388  42.744  1.00  0.00           C
ATOM   2929  C38 POPEF 144      22.272  75.227  43.734  1.00  0.00           C
ATOM   2932  C39 POPEF 144      21.392  75.558  44.934  1.00  0.00           C
ATOM   2935 0C31 POPEF 144      21.312  74.357  45.874  1.00  0.00           C
ATOM   2938 1C31 POPEF 144      20.562  74.687  47.174  1.00  0.00           C
ATOM   2941 2C31 POPEF 144      20.562  73.488  48.124  1.00  0.00           C
ATOM   2944 3C31 POPEF 144      19.842  73.788  49.444  1.00  0.00           C
ATOM   2947 4C31 POPEF 144      20.592  74.757  50.364  1.00  0.00           C
ATOM   2950 5C31 POPEF 144      19.902  74.877  51.724  1.00  0.00           C
ATOM   2953 6C31 POPEF 144      20.492  75.968  52.614  1.00  0.00           C
ATOM   2957  NH3 POPEG 145     129.503  55.117  36.684  1.00  0.00           N
ATOM   2961  C12 POPEG 145     129.232  54.648  35.284  1.00  0.00           C
ATOM   2964  C11 POPEG 145     127.792  54.137  35.214  1.00  0.00           C
ATOM   2967  P   POPEG 145     125.733  55.597  34.424  1.00  0.00           P
ATOM   2968  O13 POPEG 145     126.173  55.168  33.074  1.00  0.00           O
ATOM   2969  O14 POPEG 145     125.413  57.037  34.584  1.00  0.00           O
ATOM   2970  O11 POPEG 145     124.503  54.708  34.874  1.00  0.00           O
ATOM   2971  O12 POPEG 145     126.872  55.217  35.454  1.00  0.00           O
ATOM   2972  C1  POPEG 145     124.583  53.627  35.804  1.00  0.00           C
ATOM   2975  C2  POPEG 145     124.303  54.007  37.294  1.00  0.00           C
ATOM   2977  O21 POPEG 145     123.162  53.278  37.774  1.00  0.00           O
ATOM   2978  C21 POPEG 145     121.964  53.558  37.334  1.00  0.00           C
ATOM   2979  O22 POPEG 145     121.592  54.547  36.714  1.00  0.00           O
ATOM   2980  C22 POPEG 145     121.103  52.308  37.474  1.00  0.00           C
ATOM   2983  C3  POPEG 145     124.254  55.547  37.594  1.00  0.00           C
ATOM   2986  O31 POPEG 145     123.972  55.828  38.974  1.00  0.00           O
ATOM   2987  C31 POPEG 145     125.012  55.758  39.804  1.00  0.00           C
ATOM   2988  O32 POPEG 145     126.143  55.438  39.484  1.00  0.00           O
ATOM   2989  C32 POPEG 145     124.543  56.157  41.204  1.00  0.00           C
ATOM   2992  C23 POPEG 145     120.574  52.068  38.894  1.00  0.00           C
ATOM   2995  C24 POPEG 145     121.663  51.627  39.874  1.00  0.00           C
ATOM   2998  C25 POPEG 145     121.073  51.478  41.274  1.00  0.00           C
ATOM   3001  C26 POPEG 145     122.083  51.007  42.324  1.00  0.00           C
ATOM   3004  C27 POPEG 145     121.493  51.187  43.724  1.00  0.00           C
ATOM   3007  C28 POPEG 145     122.344  50.558  44.834  1.00  0.00           C
ATOM   3010  C29 POPEG 145     122.132  49.067  44.864  1.00  0.00           C
ATOM   3012 0C21 POPEG 145     121.283  48.427  45.694  1.00  0.00           C
ATOM   3014 1C21 POPEG 145     120.423  49.058  46.754  1.00  0.00           C
ATOM   3017 2C21 POPEG 145     121.052  48.848  48.134  1.00  0.00           C
ATOM   3020 3C21 POPEG 145     120.352  49.598  49.274  1.00  0.00           C
ATOM   3023 4C21 POPEG 145     121.154  49.458  50.574  1.00  0.00           C
ATOM   3026 5C21 POPEG 145     120.362  49.787  51.844  1.00  0.00           C
ATOM   3029 6C21 POPEG 145     119.574  48.587  52.364  1.00  0.00           C
ATOM   3032 7C21 POPEG 145     118.983  48.817  53.764  1.00  0.00           C
ATOM   3035 8C21 POPEG 145     118.393  47.537  54.374  1.00  0.00           C
ATOM   3039  C33 POPEG 145     123.412  55.228  41.734  1.00  0.00           C
ATOM   3042  C34 POPEG 145     122.323  55.977  42.524  1.00  0.00           C
ATOM   3045  C35 POPEG 145     122.633  56.238  44.004  1.00  0.00           C
ATOM   3048  C36 POPEG 145     122.862  54.937  44.774  1.00  0.00           C
ATOM   3051  C37 POPEG 145     122.562  54.988  46.284  1.00  0.00           C
ATOM   3054  C38 POPEG 145     122.382  53.567  46.834  1.00  0.00           C
ATOM   3057  C39 POPEG 145     122.544  53.427  48.344  1.00  0.00           C
ATOM   3060 0C31 POPEG 145     121.452  54.127  49.164  1.00  0.00           C
ATOM   3063 1C31 POPEG 145     121.673  53.947  50.674  1.00  0.00           C
ATOM   3066 2C31 POPEG 145     120.562  54.587  51.494  1.00  0.00           C
ATOM   3069 3C31 POPEG 145     120.952  54.837  52.964  1.00  0.00           C
ATOM   3072 4C31 POPEG 145     121.872  56.047  53.164  1.00  0.00           C
ATOM   3075 5C31 POPEG 145     122.453  56.117  54.594  1.00  0.00           C
ATOM   3078 6C31 POPEG 145     123.482  57.238  54.784  1.00  0.00           C
ATOM   3082  NH3 POPEH 146      85.273 101.167  35.064  1.00  0.00           N
ATOM   3086  C12 POPEH 146      86.022 101.787  36.204  1.00  0.00           C
ATOM   3089  C11 POPEH 146      86.912 102.947  35.764  1.00  0.00           C
ATOM   3092  P   POPEH 146      88.363 104.827  36.734  1.00  0.00           P
ATOM   3093  O13 POPEH 146      89.592 104.578  35.954  1.00  0.00           O
ATOM   3094  O14 POPEH 146      87.372 105.778  36.164  1.00  0.00           O
ATOM   3095  O11 POPEH 146      88.683 105.197  38.234  1.00  0.00           O
ATOM   3096  O12 POPEH 146      87.652 103.428  36.894  1.00  0.00           O
ATOM   3097  C1  POPEH 146      90.012 105.537  38.634  1.00  0.00           C
ATOM   3100  C2  POPEH 146      90.062 105.907  40.134  1.00  0.00           C
ATOM   3102  O21 POPEH 146      91.413 106.297  40.474  1.00  0.00           O
ATOM   3103  C21 POPEH 146      91.523 107.477  41.074  1.00  0.00           C
ATOM   3104  O22 POPEH 146      90.602 108.267  41.234  1.00  0.00           O
ATOM   3105  C22 POPEH 146      92.943 107.727  41.554  1.00  0.00           C
ATOM   3108  C3  POPEH 146      89.643 104.748  41.074  1.00  0.00           C
ATOM   3111  O31 POPEH 146      90.044 105.028  42.434  1.00  0.00           O
ATOM   3112  C31 POPEH 146      89.092 105.498  43.214  1.00  0.00           C
ATOM   3113  O32 POPEH 146      87.913 105.558  42.934  1.00  0.00           O
ATOM   3114  C32 POPEH 146      89.692 106.118  44.484  1.00  0.00           C
ATOM   3117  C23 POPEH 146      93.193 107.178  42.974  1.00  0.00           C
ATOM   3120  C24 POPEH 146      94.464 107.757  43.604  1.00  0.00           C
ATOM   3123  C25 POPEH 146      94.923 106.988  44.854  1.00  0.00           C
ATOM   3126  C26 POPEH 146      94.163 107.358  46.134  1.00  0.00           C
ATOM   3129  C27 POPEH 146      94.434 106.367  47.274  1.00  0.00           C
ATOM   3132  C28 POPEH 146      93.533 106.587  48.504  1.00  0.00           C
ATOM   3135  C29 POPEH 146      93.952 107.778  49.324  1.00  0.00           C
ATOM   3137 0C21 POPEH 146      93.603 107.967  50.604  1.00  0.00           C
ATOM   3139 1C21 POPEH 146      92.733 107.038  51.414  1.00  0.00           C
ATOM   3142 2C21 POPEH 146      92.783 107.337  52.914  1.00  0.00           C
ATOM   3145 3C21 POPEH 146      94.083 106.857  53.574  1.00  0.00           C
ATOM   3148 4C21 POPEH 146      94.063 106.988  55.094  1.00  0.00           C
ATOM   3151 5C21 POPEH 146      95.233 106.227  55.754  1.00  0.00           C
ATOM   3154 6C21 POPEH 146      95.003 104.718  55.824  1.00  0.00           C
ATOM   3157 7C21 POPEH 146      96.253 103.937  56.254  1.00  0.00           C
ATOM   3160 8C21 POPEH 146      95.992 102.458  56.514  1.00  0.00           C
ATOM   3164  C33 POPEH 146      90.742 105.268  45.244  1.00  0.00           C
ATOM   3167  C34 POPEH 146      90.184 104.377  46.374  1.00  0.00           C
ATOM   3170  C35 POPEH 146      89.632 105.138  47.594  1.00  0.00           C
ATOM   3173  C36 POPEH 146      89.193 104.178  48.714  1.00  0.00           C
ATOM   3176  C37 POPEH 146      89.023 104.818  50.094  1.00  0.00           C
ATOM   3179  C38 POPEH 146      88.363 103.837  51.084  1.00  0.00           C
ATOM   3182  C39 POPEH 146      88.643 104.138  52.564  1.00  0.00           C
ATOM   3185 0C31 POPEH 146      89.923 103.447  53.034  1.00  0.00           C
ATOM   3188 1C31 POPEH 146      90.233 103.568  54.534  1.00  0.00           C
ATOM   3191 2C31 POPEH 146      91.413 102.668  54.934  1.00  0.00           C
ATOM   3194 3C31 POPEH 146      91.592 102.517  56.454  1.00  0.00           C
ATOM   3197 4C31 POPEH 146      90.492 101.668  57.114  1.00  0.00           C
ATOM   3200 5C31 POPEH 146      90.644 101.558  58.634  1.00  0.00           C
ATOM   3203 6C31 POPEH 146      89.552 100.708  59.294  1.00  0.00           C
ATOM   3207  NH3 POPEI 147      63.363 109.298  35.594  1.00  0.00           N
ATOM   3211  C12 POPEI 147      64.132 108.007  35.504  1.00  0.00           C
ATOM   3214  C11 POPEI 147      63.522 106.977  36.474  1.00  0.00           C
ATOM   3217  P   POPEI 147      65.062 104.897  36.104  1.00  0.00           P
ATOM   3218  O13 POPEI 147      64.242 104.647  34.894  1.00  0.00           O
ATOM   3219  O14 POPEI 147      66.512 105.078  35.904  1.00  0.00           O
ATOM   3220  O11 POPEI 147      64.832 103.727  37.124  1.00  0.00           O
ATOM   3221  O12 POPEI 147      64.503 106.077  36.964  1.00  0.00           O
ATOM   3222  C1  POPEI 147      63.694 103.558  37.954  1.00  0.00           C
ATOM   3225  C2  POPEI 147      63.902 104.067  39.424  1.00  0.00           C
ATOM   3227  O21 POPEI 147      64.643 103.107  40.224  1.00  0.00           O
ATOM   3228  C21 POPEI 147      65.552 103.638  41.034  1.00  0.00           C
ATOM   3229  O22 POPEI 147      65.942 104.787  41.014  1.00  0.00           O
ATOM   3230  C22 POPEI 147      66.042 102.578  42.044  1.00  0.00           C
ATOM   3233  C3  POPEI 147      62.493 104.287  40.054  1.00  0.00           C
ATOM   3236  O31 POPEI 147      62.552 104.847  41.374  1.00  0.00           O
ATOM   3237  C31 POPEI 147      62.193 104.208  42.484  1.00  0.00           C
ATOM   3238  O32 POPEI 147      62.082 104.767  43.574  1.00  0.00           O
ATOM   3239  C32 POPEI 147      61.972 102.697  42.344  1.00  0.00           C
ATOM   3242  C23 POPEI 147      67.143 103.157  42.974  1.00  0.00           C
ATOM   3245  C24 POPEI 147      67.574 102.238  44.124  1.00  0.00           C
ATOM   3248  C25 POPEI 147      66.622 102.287  45.334  1.00  0.00           C
ATOM   3251  C26 POPEI 147      67.092 101.398  46.504  1.00  0.00           C
ATOM   3254  C27 POPEI 147      66.092 101.398  47.674  1.00  0.00           C
ATOM   3257  C28 POPEI 147      66.512 100.517  48.874  1.00  0.00           C
ATOM   3260  C29 POPEI 147      67.732 101.037  49.594  1.00  0.00           C
ATOM   3262 0C21 POPEI 147      67.992 100.907  50.904  1.00  0.00           C
ATOM   3264 1C21 POPEI 147      67.132 100.157  51.894  1.00  0.00           C
ATOM   3267 2C21 POPEI 147      67.632 100.207  53.354  1.00  0.00           C
ATOM   3270 3C21 POPEI 147      69.073  99.707  53.544  1.00  0.00           C
ATOM   3273 4C21 POPEI 147      69.312  98.997  54.884  1.00  0.00           C
ATOM   3276 5C21 POPEI 147      69.262  99.847  56.154  1.00  0.00           C
ATOM   3279 6C21 POPEI 147      69.173  98.947  57.404  1.00  0.00           C
ATOM   3282 7C21 POPEI 147      69.223  99.687  58.744  1.00  0.00           C
ATOM   3285 8C21 POPEI 147      68.973  98.797  59.974  1.00  0.00           C
ATOM   3289  C33 POPEI 147      61.702 102.078  43.734  1.00  0.00           C
ATOM   3292  C34 POPEI 147      61.523 100.558  43.754  1.00  0.00           C
ATOM   3295  C35 POPEI 147      61.712  99.947  45.164  1.00  0.00           C
ATOM   3298  C36 POPEI 147      60.823 100.617  46.234  1.00  0.00           C
ATOM   3301  C37 POPEI 147      61.022 100.168  47.694  1.00  0.00           C
ATOM   3304  C38 POPEI 147      59.882 100.617  48.644  1.00  0.00           C
ATOM   3307  C39 POPEI 147      60.392 101.278  49.944  1.00  0.00           C
ATOM   3310 0C31 POPEI 147      59.463 101.138  51.164  1.00  0.00           C
ATOM   3313 1C31 POPEI 147      58.053 101.767  51.034  1.00  0.00           C
ATOM   3316 2C31 POPEI 147      57.283 101.627  52.364  1.00  0.00           C
ATOM   3319 3C31 POPEI 147      55.823 102.087  52.304  1.00  0.00           C
ATOM   3322 4C31 POPEI 147      55.112 101.877  53.654  1.00  0.00           C
ATOM   3325 5C31 POPEI 147      53.673 102.407  53.704  1.00  0.00           C
ATOM   3328 6C31 POPEI 147      53.013 102.218  55.064  1.00  0.00           C
ATOM   3332  NH3 POPEJ 148     101.934 119.087  78.164  1.00  0.00           N
ATOM   3336  C12 POPEJ 148     100.693 119.938  78.084  1.00  0.00           C
ATOM   3339  C11 POPEJ 148     100.243 120.408  79.474  1.00  0.00           C
ATOM   3342  P   POPEJ 148      97.633 120.537  79.364  1.00  0.00           P
ATOM   3343  O13 POPEJ 148      97.873 119.117  79.054  1.00  0.00           O
ATOM   3344  O14 POPEJ 148      96.922 120.747  80.644  1.00  0.00           O
ATOM   3345  O11 POPEJ 148      96.852 121.227  78.164  1.00  0.00           O
ATOM   3346  O12 POPEJ 148      99.063 121.217  79.414  1.00  0.00           O
ATOM   3347  C1  POPEJ 148      97.393 121.197  76.834  1.00  0.00           C
ATOM   3350  C2  POPEJ 148      96.312 120.778  75.774  1.00  0.00           C
ATOM   3352  O21 POPEJ 148      96.612 121.197  74.424  1.00  0.00           O
ATOM   3353  C21 POPEJ 148      97.733 120.797  73.844  1.00  0.00           C
ATOM   3354  O22 POPEJ 148      98.734 120.377  74.394  1.00  0.00           O
ATOM   3355  C22 POPEJ 148      97.533 120.778  72.334  1.00  0.00           C
ATOM   3358  C3  POPEJ 148      94.913 121.348  76.164  1.00  0.00           C
ATOM   3361  O31 POPEJ 148      93.943 121.348  75.084  1.00  0.00           O
ATOM   3362  C31 POPEJ 148      93.373 120.168  74.834  1.00  0.00           C
ATOM   3363  O32 POPEJ 148      93.513 119.158  75.504  1.00  0.00           O
ATOM   3364  C32 POPEJ 148      92.423 120.268  73.614  1.00  0.00           C
ATOM   3367  C23 POPEJ 148      96.983 122.087  71.714  1.00  0.00           C
ATOM   3370  C24 POPEJ 148      96.602 121.848  70.244  1.00  0.00           C
ATOM   3373  C25 POPEJ 148      96.423 123.138  69.434  1.00  0.00           C
ATOM   3376  C26 POPEJ 148      96.483 122.877  67.914  1.00  0.00           C
ATOM   3379  C27 POPEJ 148      95.283 122.098  67.364  1.00  0.00           C
ATOM   3382  C28 POPEJ 148      95.553 121.558  65.944  1.00  0.00           C
ATOM   3385  C29 POPEJ 148      94.422 121.798  64.984  1.00  0.00           C
ATOM   3387 0C21 POPEJ 148      94.333 122.827  64.124  1.00  0.00           C
ATOM   3389 1C21 POPEJ 148      95.333 123.937  63.924  1.00  0.00           C
ATOM   3392 2C21 POPEJ 148      95.632 124.217  62.434  1.00  0.00           C
ATOM   3395 3C21 POPEJ 148      94.412 124.748  61.654  1.00  0.00           C
ATOM   3398 4C21 POPEJ 148      93.753 123.657  60.804  1.00  0.00           C
ATOM   3401 5C21 POPEJ 148      92.344 124.028  60.324  1.00  0.00           C
ATOM   3404 6C21 POPEJ 148      91.642 122.817  59.714  1.00  0.00           C
ATOM   3407 7C21 POPEJ 148      90.213 123.107  59.234  1.00  0.00           C
ATOM   3410 8C21 POPEJ 148      89.492 121.837  58.774  1.00  0.00           C
ATOM   3414  C33 POPEJ 148      93.053 119.897  72.244  1.00  0.00           C
ATOM   3417  C34 POPEJ 148      92.012 119.668  71.114  1.00  0.00           C
ATOM   3420  C35 POPEJ 148      92.652 119.348  69.754  1.00  0.00           C
ATOM   3423  C36 POPEJ 148      91.703 119.237  68.534  1.00  0.00           C
ATOM   3426  C37 POPEJ 148      90.583 118.188  68.634  1.00  0.00           C
ATOM   3429  C38 POPEJ 148      89.832 117.928  67.304  1.00  0.00           C
ATOM   3432  C39 POPEJ 148      90.602 117.028  66.334  1.00  0.00           C
ATOM   3435 0C31 POPEJ 148      89.933 116.748  64.984  1.00  0.00           C
ATOM   3438 1C31 POPEJ 148      90.922 116.118  63.984  1.00  0.00           C
ATOM   3441 2C31 POPEJ 148      90.243 115.548  62.744  1.00  0.00           C
ATOM   3444 3C31 POPEJ 148      91.192 115.028  61.654  1.00  0.00           C
ATOM   3447 4C31 POPEJ 148      92.202 113.957  62.114  1.00  0.00           C
ATOM   3450 5C31 POPEJ 148      92.842 113.238  60.914  1.00  0.00           C
ATOM   3453 6C31 POPEJ 148      94.014 112.318  61.284  1.00  0.00           C
ATOM   3457  NH3 POPEK 149      99.254  54.438  34.304  1.00  0.00           N
ATOM   3461  C12 POPEK 149      97.813  54.887  34.464  1.00  0.00           C
ATOM   3464  C11 POPEK 149      97.382  55.828  33.314  1.00  0.00           C
ATOM   3467  P   POPEK 149      94.732  55.737  33.164  1.00  0.00           P
ATOM   3468  O13 POPEK 149      95.073  54.657  32.204  1.00  0.00           O
ATOM   3469  O14 POPEK 149      93.703  56.748  32.754  1.00  0.00           O
ATOM   3470  O11 POPEK 149      94.312  55.117  34.554  1.00  0.00           O
ATOM   3471  O12 POPEK 149      96.103  56.467  33.514  1.00  0.00           O
ATOM   3472  C1  POPEK 149      94.574  55.727  35.824  1.00  0.00           C
ATOM   3475  C2  POPEK 149      93.293  55.937  36.684  1.00  0.00           C
ATOM   3477  O21 POPEK 149      93.324  55.238  37.944  1.00  0.00           O
ATOM   3478  C21 POPEK 149      94.092  55.818  38.854  1.00  0.00           C
ATOM   3479  O22 POPEK 149      95.044  56.548  38.644  1.00  0.00           O
ATOM   3480  C22 POPEK 149      93.533  55.498  40.254  1.00  0.00           C
ATOM   3483  C3  POPEK 149      91.973  55.537  35.944  1.00  0.00           C
ATOM   3486  O31 POPEK 149      90.784  55.358  36.754  1.00  0.00           O
ATOM   3487  C31 POPEK 149      90.413  56.357  37.534  1.00  0.00           C
ATOM   3488  O32 POPEK 149      91.052  57.348  37.784  1.00  0.00           O
ATOM   3489  C32 POPEK 149      88.983  56.127  38.044  1.00  0.00           C
ATOM   3492  C23 POPEK 149      92.964  56.758  40.954  1.00  0.00           C
ATOM   3495  C24 POPEK 149      91.882  56.537  42.024  1.00  0.00           C
ATOM   3498  C25 POPEK 149      91.583  57.777  42.884  1.00  0.00           C
ATOM   3501  C26 POPEK 149      92.463  57.877  44.134  1.00  0.00           C
ATOM   3504  C27 POPEK 149      92.012  58.957  45.124  1.00  0.00           C
ATOM   3507  C28 POPEK 149      92.593  58.747  46.544  1.00  0.00           C
ATOM   3510  C29 POPEK 149      94.092  58.887  46.614  1.00  0.00           C
ATOM   3512 0C21 POPEK 149      94.783  59.827  47.274  1.00  0.00           C
ATOM   3514 1C21 POPEK 149      94.203  60.967  48.074  1.00  0.00           C
ATOM   3517 2C21 POPEK 149      93.943  60.527  49.524  1.00  0.00           C
ATOM   3520 3C21 POPEK 149      93.184  61.577  50.354  1.00  0.00           C
ATOM   3523 4C21 POPEK 149      92.192  60.937  51.344  1.00  0.00           C
ATOM   3526 5C21 POPEK 149      92.842  59.937  52.304  1.00  0.00           C
ATOM   3529 6C21 POPEK 149      91.872  59.318  53.324  1.00  0.00           C
ATOM   3532 7C21 POPEK 149      92.484  58.138  54.094  1.00  0.00           C
ATOM   3535 8C21 POPEK 149      91.523  57.507  55.114  1.00  0.00           C
ATOM   3539  C33 POPEK 149      88.713  56.637  39.474  1.00  0.00           C
ATOM   3542  C34 POPEK 149      87.202  56.797  39.714  1.00  0.00           C
ATOM   3545  C35 POPEK 149      86.763  57.337  41.094  1.00  0.00           C
ATOM   3548  C36 POPEK 149      87.393  56.597  42.274  1.00  0.00           C
ATOM   3551  C37 POPEK 149      87.052  57.197  43.644  1.00  0.00           C
ATOM   3554  C38 POPEK 149      87.953  56.587  44.734  1.00  0.00           C
ATOM   3557  C39 POPEK 149      88.022  57.407  46.024  1.00  0.00           C
ATOM   3560 0C31 POPEK 149      86.763  57.337  46.894  1.00  0.00           C
ATOM   3563 1C31 POPEK 149      87.022  57.868  48.314  1.00  0.00           C
ATOM   3566 2C31 POPEK 149      85.802  57.847  49.254  1.00  0.00           C
ATOM   3569 3C31 POPEK 149      85.062  59.197  49.364  1.00  0.00           C
ATOM   3572 4C31 POPEK 149      84.363  59.627  48.074  1.00  0.00           C
ATOM   3575 5C31 POPEK 149      83.663  60.977  48.164  1.00  0.00           C
ATOM   3578 6C31 POPEK 149      82.953  61.327  46.854  1.00  0.00           C
ATOM   3582  NH3 POPEL 150      23.432 115.098  30.534  1.00  0.00           N
ATOM   3586  C12 POPEL 150      24.062 115.397  29.194  1.00  0.00           C
ATOM   3589  C11 POPEL 150      25.292 114.497  28.924  1.00  0.00           C
ATOM   3592  P   POPEL 150      26.803 115.238  30.974  1.00  0.00           P
ATOM   3593  O13 POPEL 150      26.262 116.567  31.314  1.00  0.00           O
ATOM   3594  O14 POPEL 150      28.212 114.927  31.344  1.00  0.00           O
ATOM   3595  O11 POPEL 150      25.783 114.208  31.614  1.00  0.00           O
ATOM   3596  O12 POPEL 150      26.532 114.998  29.434  1.00  0.00           O
ATOM   3597  C1  POPEL 150      26.222 112.967  32.154  1.00  0.00           C
ATOM   3600  C2  POPEL 150      26.782 113.188  33.574  1.00  0.00           C
ATOM   3602  O21 POPEL 150      27.002 111.897  34.194  1.00  0.00           O
ATOM   3603  C21 POPEL 150      28.102 111.317  33.714  1.00  0.00           C
ATOM   3604  O22 POPEL 150      28.912 111.837  32.984  1.00  0.00           O
ATOM   3605  C22 POPEL 150      28.242 109.917  34.334  1.00  0.00           C
ATOM   3608  C3  POPEL 150      25.822 114.047  34.454  1.00  0.00           C
ATOM   3611  O31 POPEL 150      26.182 114.058  35.844  1.00  0.00           O
ATOM   3612  C31 POPEL 150      27.382 114.528  36.144  1.00  0.00           C
ATOM   3613  O32 POPEL 150      28.082 115.227  35.444  1.00  0.00           O
ATOM   3614  C32 POPEL 150      27.772 113.918  37.484  1.00  0.00           C
ATOM   3617  C23 POPEL 150      29.062 109.958  35.634  1.00  0.00           C
ATOM   3620  C24 POPEL 150      28.352 109.257  36.794  1.00  0.00           C
ATOM   3623  C25 POPEL 150      28.792 109.808  38.154  1.00  0.00           C
ATOM   3626  C26 POPEL 150      28.002 109.257  39.364  1.00  0.00           C
ATOM   3629  C27 POPEL 150      27.752 110.358  40.404  1.00  0.00           C
ATOM   3632  C28 POPEL 150      27.022 109.847  41.654  1.00  0.00           C
ATOM   3635  C29 POPEL 150      26.842 110.977  42.624  1.00  0.00           C
ATOM   3637 0C21 POPEL 150      26.232 110.897  43.824  1.00  0.00           C
ATOM   3639 1C21 POPEL 150      25.612 109.657  44.424  1.00  0.00           C
ATOM   3642 2C21 POPEL 150      26.283 109.267  45.744  1.00  0.00           C
ATOM   3645 3C21 POPEL 150      25.512 108.177  46.494  1.00  0.00           C
ATOM   3648 4C21 POPEL 150      26.252 107.738  47.764  1.00  0.00           C
ATOM   3651 5C21 POPEL 150      25.492 106.708  48.614  1.00  0.00           C
ATOM   3654 6C21 POPEL 150      24.312 107.308  49.384  1.00  0.00           C
ATOM   3657 7C21 POPEL 150      23.632 106.287  50.304  1.00  0.00           C
ATOM   3660 8C21 POPEL 150      22.393 106.837  50.994  1.00  0.00           C
ATOM   3664  C33 POPEL 150      27.302 114.808  38.644  1.00  0.00           C
ATOM   3667  C34 POPEL 150      27.492 114.178  40.024  1.00  0.00           C
ATOM   3670  C35 POPEL 150      27.582 115.257  41.104  1.00  0.00           C
ATOM   3673  C36 POPEL 150      27.872 114.697  42.484  1.00  0.00           C
ATOM   3676  C37 POPEL 150      28.082 115.788  43.534  1.00  0.00           C
ATOM   3679  C38 POPEL 150      27.792 115.278  44.944  1.00  0.00           C
ATOM   3682  C39 POPEL 150      28.672 114.108  45.374  1.00  0.00           C
ATOM   3685 0C31 POPEL 150      28.142 113.407  46.624  1.00  0.00           C
ATOM   3688 1C31 POPEL 150      29.232 112.587  47.334  1.00  0.00           C
ATOM   3691 2C31 POPEL 150      28.702 111.317  48.014  1.00  0.00           C
ATOM   3694 3C31 POPEL 150      27.482 111.528  48.924  1.00  0.00           C
ATOM   3697 4C31 POPEL 150      27.742 112.508  50.084  1.00  0.00           C
ATOM   3700 5C31 POPEL 150      26.662 112.397  51.164  1.00  0.00           C
ATOM   3703 6C31 POPEL 150      27.162 112.778  52.564  1.00  0.00           C
ATOM   3707  NH3 POPEM 151     103.663  69.568  35.804  1.00  0.00           N
ATOM   3711  C12 POPEM 151     105.082  69.968  36.074  1.00  0.00           C
ATOM   3714  C11 POPEM 151     105.243  71.447  36.464  1.00  0.00           C
ATOM   3717  P   POPEM 151     107.842  71.288  36.604  1.00  0.00           P
ATOM   3718  O13 POPEM 151     107.982  71.797  35.214  1.00  0.00           O
ATOM   3719  O14 POPEM 151     108.053  69.837  36.734  1.00  0.00           O
ATOM   3720  O11 POPEM 151     108.923  71.997  37.494  1.00  0.00           O
ATOM   3721  O12 POPEM 151     106.434  71.687  37.224  1.00  0.00           O
ATOM   3722  C1  POPEM 151     109.343  73.348  37.334  1.00  0.00           C
ATOM   3725  C2  POPEM 151     109.074  74.187  38.604  1.00  0.00           C
ATOM   3727  O21 POPEM 151     110.222  74.998  38.854  1.00  0.00           O
ATOM   3728  C21 POPEM 151     110.173  75.778  39.914  1.00  0.00           C
ATOM   3729  O22 POPEM 151     109.154  76.187  40.454  1.00  0.00           O
ATOM   3730  C22 POPEM 151     111.592  75.997  40.424  1.00  0.00           C
ATOM   3733  C3  POPEM 151     108.692  73.297  39.834  1.00  0.00           C
ATOM   3736  O31 POPEM 151     109.802  72.538  40.394  1.00  0.00           O
ATOM   3737  C31 POPEM 151     109.372  71.647  41.294  1.00  0.00           C
ATOM   3738  O32 POPEM 151     108.202  71.428  41.544  1.00  0.00           O
ATOM   3739  C32 POPEM 151     110.532  71.047  42.074  1.00  0.00           C
ATOM   3742  C23 POPEM 151     111.623  76.288  41.944  1.00  0.00           C
ATOM   3745  C24 POPEM 151     111.243  75.077  42.814  1.00  0.00           C
ATOM   3748  C25 POPEM 151     110.432  75.437  44.074  1.00  0.00           C
ATOM   3751  C26 POPEM 151     111.113  76.437  45.024  1.00  0.00           C
ATOM   3754  C27 POPEM 151     110.193  77.617  45.394  1.00  0.00           C
ATOM   3757  C28 POPEM 151     110.863  78.778  46.134  1.00  0.00           C
ATOM   3760  C29 POPEM 151     111.443  78.348  47.454  1.00  0.00           C
ATOM   3762 0C21 POPEM 151     111.022  78.727  48.664  1.00  0.00           C
ATOM   3764 1C21 POPEM 151     109.863  79.638  49.004  1.00  0.00           C
ATOM   3767 2C21 POPEM 151     108.923  78.998  50.034  1.00  0.00           C
ATOM   3770 3C21 POPEM 151     109.643  78.567  51.334  1.00  0.00           C
ATOM   3773 4C21 POPEM 151     108.654  78.037  52.374  1.00  0.00           C
ATOM   3776 5C21 POPEM 151     109.324  77.427  53.604  1.00  0.00           C
ATOM   3779 6C21 POPEM 151     109.933  78.497  54.514  1.00  0.00           C
ATOM   3782 7C21 POPEM 151     110.672  77.907  55.704  1.00  0.00           C
ATOM   3785 8C21 POPEM 151     111.243  78.977  56.634  1.00  0.00           C
ATOM   3789  C33 POPEM 151     110.404  71.418  43.574  1.00  0.00           C
ATOM   3792  C34 POPEM 151     111.294  70.587  44.504  1.00  0.00           C
ATOM   3795  C35 POPEM 151     111.052  70.968  45.974  1.00  0.00           C
ATOM   3798  C36 POPEM 151     111.693  70.017  46.994  1.00  0.00           C
ATOM   3801  C37 POPEM 151     111.383  70.437  48.434  1.00  0.00           C
ATOM   3804  C38 POPEM 151     111.463  69.257  49.404  1.00  0.00           C
ATOM   3807  C39 POPEM 151     111.413  69.647  50.894  1.00  0.00           C
ATOM   3810 0C31 POPEM 151     112.773  70.157  51.404  1.00  0.00           C
ATOM   3813 1C31 POPEM 151     112.873  70.138  52.944  1.00  0.00           C
ATOM   3816 2C31 POPEM 151     114.223  70.647  53.464  1.00  0.00           C
ATOM   3819 3C31 POPEM 151     115.432  69.787  53.064  1.00  0.00           C
ATOM   3822 4C31 POPEM 151     116.772  70.388  53.504  1.00  0.00           C
ATOM   3825 5C31 POPEM 151     117.943  69.418  53.304  1.00  0.00           C
ATOM   3828 6C31 POPEM 151     119.294  70.017  53.704  1.00  0.00           C
ATOM   3832  NH3 POPEN 152      39.643 124.028  75.804  1.00  0.00           N
ATOM   3836  C12 POPEN 152      40.332 124.407  74.524  1.00  0.00           C
ATOM   3839  C11 POPEN 152      41.752 124.958  74.774  1.00  0.00           C
ATOM   3842  P   POPEN 152      42.952 122.778  75.734  1.00  0.00           P
ATOM   3843  O13 POPEN 152      44.312 122.537  76.264  1.00  0.00           O
ATOM   3844  O14 POPEN 152      41.852 121.927  76.234  1.00  0.00           O
ATOM   3845  O11 POPEN 152      43.013 122.487  74.194  1.00  0.00           O
ATOM   3846  O12 POPEN 152      42.482 124.278  75.814  1.00  0.00           O
ATOM   3847  C1  POPEN 152      44.122 123.017  73.434  1.00  0.00           C
ATOM   3850  C2  POPEN 152      44.352 122.187  72.164  1.00  0.00           C
ATOM   3852  O21 POPEN 152      43.522 122.707  71.114  1.00  0.00           O
ATOM   3853  C21 POPEN 152      44.034 122.487  69.914  1.00  0.00           C
ATOM   3854  O22 POPEN 152      45.144 122.038  69.684  1.00  0.00           O
ATOM   3855  C22 POPEN 152      42.983 122.768  68.844  1.00  0.00           C
ATOM   3858  C3  POPEN 152      44.002 120.697  72.444  1.00  0.00           C
ATOM   3861  O31 POPEN 152      44.582 119.757  71.524  1.00  0.00           O
ATOM   3862  C31 POPEN 152      45.803 119.348  71.804  1.00  0.00           C
ATOM   3863  O32 POPEN 152      46.502 119.787  72.694  1.00  0.00           O
ATOM   3864  C32 POPEN 152      46.194 118.188  70.884  1.00  0.00           C
ATOM   3867  C23 POPEN 152      43.512 122.227  67.504  1.00  0.00           C
ATOM   3870  C24 POPEN 152      42.732 122.657  66.264  1.00  0.00           C
ATOM   3873  C25 POPEN 152      43.022 124.097  65.834  1.00  0.00           C
ATOM   3876  C26 POPEN 152      42.672 124.318  64.354  1.00  0.00           C
ATOM   3879  C27 POPEN 152      43.062 125.697  63.824  1.00  0.00           C
ATOM   3882  C28 POPEN 152      43.193 125.677  62.284  1.00  0.00           C
ATOM   3885  C29 POPEN 152      43.694 126.977  61.694  1.00  0.00           C
ATOM   3887 0C21 POPEN 152      44.972 127.267  61.374  1.00  0.00           C
ATOM   3889 1C21 POPEN 152      46.162 126.357  61.544  1.00  0.00           C
ATOM   3892 2C21 POPEN 152      46.833 126.418  62.934  1.00  0.00           C
ATOM   3895 3C21 POPEN 152      47.452 127.778  63.274  1.00  0.00           C
ATOM   3898 4C21 POPEN 152      48.043 127.837  64.694  1.00  0.00           C
ATOM   3901 5C21 POPEN 152      48.592 129.237  65.024  1.00  0.00           C
ATOM   3904 6C21 POPEN 152      49.272 129.317  66.394  1.00  0.00           C
ATOM   3907 7C21 POPEN 152      49.893 130.703  66.614  1.00  0.00           C
ATOM   3910 8C21 POPEN 152      50.632 130.862  67.934  1.00  0.00           C
ATOM   3914  C33 POPEN 152      46.782 118.597  69.514  1.00  0.00           C
ATOM   3917  C34 POPEN 152      45.772 118.937  68.404  1.00  0.00           C
ATOM   3920  C35 POPEN 152      46.412 119.097  67.014  1.00  0.00           C
ATOM   3923  C36 POPEN 152      45.572 119.927  66.034  1.00  0.00           C
ATOM   3926  C37 POPEN 152      46.092 119.868  64.584  1.00  0.00           C
ATOM   3929  C38 POPEN 152      45.933 121.208  63.854  1.00  0.00           C
ATOM   3932  C39 POPEN 152      46.324 121.167  62.364  1.00  0.00           C
ATOM   3935 0C31 POPEN 152      47.802 120.837  62.114  1.00  0.00           C
ATOM   3938 1C31 POPEN 152      48.172 120.617  60.634  1.00  0.00           C
ATOM   3941 2C31 POPEN 152      47.962 121.837  59.724  1.00  0.00           C
ATOM   3944 3C31 POPEN 152      46.582 121.867  59.034  1.00  0.00           C
ATOM   3947 4C31 POPEN 152      46.452 123.048  58.074  1.00  0.00           C
ATOM   3950 5C31 POPEN 152      45.042 123.188  57.484  1.00  0.00           C
ATOM   3953 6C31 POPEN 152      44.862 124.458  56.644  1.00  0.00           C
ATOM   3957  NH3 POPEO 153      43.964  85.247  76.794  1.00  0.00           N
ATOM   3961  C12 POPEO 153      44.142  83.957  77.594  1.00  0.00           C
ATOM   3964  C11 POPEO 153      43.032  82.897  77.354  1.00  0.00           C
ATOM   3967  P   POPEO 153      43.262  80.268  77.824  1.00  0.00           P
ATOM   3968  O13 POPEO 153      44.122  79.517  78.764  1.00  0.00           O
ATOM   3969  O14 POPEO 153      41.903  79.708  77.594  1.00  0.00           O
ATOM   3970  O11 POPEO 153      43.972  80.347  76.424  1.00  0.00           O
ATOM   3971  O12 POPEO 153      43.143  81.778  78.264  1.00  0.00           O
ATOM   3972  C1  POPEO 153      44.993  79.417  76.064  1.00  0.00           C
ATOM   3975  C2  POPEO 153      45.012  79.367  74.534  1.00  0.00           C
ATOM   3977  O21 POPEO 153      45.993  78.397  74.114  1.00  0.00           O
ATOM   3978  C21 POPEO 153      46.173  78.217  72.794  1.00  0.00           C
ATOM   3979  O22 POPEO 153      47.253  78.227  72.234  1.00  0.00           O
ATOM   3980  C22 POPEO 153      44.842  77.837  72.094  1.00  0.00           C
ATOM   3983  C3  POPEO 153      45.312  80.788  73.984  1.00  0.00           C
ATOM   3986  O31 POPEO 153      44.893  80.918  72.614  1.00  0.00           O
ATOM   3987  C31 POPEO 153      44.112  81.947  72.314  1.00  0.00           C
ATOM   3988  O32 POPEO 153      43.772  82.827  73.084  1.00  0.00           O
ATOM   3989  C32 POPEO 153      43.673  81.798  70.854  1.00  0.00           C
ATOM   3992  C23 POPEO 153      45.022  77.287  70.654  1.00  0.00           C
ATOM   3995  C24 POPEO 153      45.613  75.877  70.604  1.00  0.00           C
ATOM   3998  C25 POPEO 153      46.003  75.458  69.174  1.00  0.00           C
ATOM   4001  C26 POPEO 153      44.823  75.077  68.264  1.00  0.00           C
ATOM   4004  C27 POPEO 153      45.262  74.937  66.794  1.00  0.00           C
ATOM   4007  C28 POPEO 153      44.163  74.547  65.794  1.00  0.00           C
ATOM   4010  C29 POPEO 153      44.683  74.227  64.414  1.00  0.00           C
ATOM   4012 0C21 POPEO 153      44.882  75.067  63.374  1.00  0.00           C
ATOM   4014 1C21 POPEO 153      44.662  76.558  63.324  1.00  0.00           C
ATOM   4017 2C21 POPEO 153      43.622  77.017  62.274  1.00  0.00           C
ATOM   4020 3C21 POPEO 153      44.002  76.727  60.814  1.00  0.00           C
ATOM   4023 4C21 POPEO 153      43.143  77.558  59.844  1.00  0.00           C
ATOM   4026 5C21 POPEO 153      43.533  77.407  58.374  1.00  0.00           C
ATOM   4029 6C21 POPEO 153      42.682  78.318  57.474  1.00  0.00           C
ATOM   4032 7C21 POPEO 153      43.292  78.528  56.084  1.00  0.00           C
ATOM   4035 8C21 POPEO 153      42.432  79.438  55.204  1.00  0.00           C
ATOM   4039  C33 POPEO 153      44.463  82.668  69.844  1.00  0.00           C
ATOM   4042  C34 POPEO 153      43.862  82.557  68.434  1.00  0.00           C
ATOM   4045  C35 POPEO 153      44.623  83.337  67.344  1.00  0.00           C
ATOM   4048  C36 POPEO 153      44.352  84.847  67.354  1.00  0.00           C
ATOM   4051  C37 POPEO 153      45.022  85.568  66.174  1.00  0.00           C
ATOM   4054  C38 POPEO 153      44.632  87.047  66.074  1.00  0.00           C
ATOM   4057  C39 POPEO 153      43.323  87.287  65.314  1.00  0.00           C
ATOM   4060 0C31 POPEO 153      43.512  87.517  63.804  1.00  0.00           C
ATOM   4063 1C31 POPEO 153      42.183  87.888  63.124  1.00  0.00           C
ATOM   4066 2C31 POPEO 153      42.332  88.608  61.774  1.00  0.00           C
ATOM   4069 3C31 POPEO 153      42.962  87.757  60.664  1.00  0.00           C
ATOM   4072 4C31 POPEO 153      42.742  88.387  59.274  1.00  0.00           C
ATOM   4075 5C31 POPEO 153      43.303  87.537  58.124  1.00  0.00           C
ATOM   4078 6C31 POPEO 153      42.943  88.098  56.744  1.00  0.00           C
ATOM   4082  NH3 POPEP 154      70.512  98.197  31.694  1.00  0.00           N
ATOM   4086  C12 POPEP 154      69.592  99.217  32.304  1.00  0.00           C
ATOM   4089  C11 POPEP 154      69.853 100.568  31.614  1.00  0.00           C
ATOM   4092  P   POPEP 154      71.952 102.007  30.924  1.00  0.00           P
ATOM   4093  O13 POPEP 154      72.653 101.918  29.634  1.00  0.00           O
ATOM   4094  O14 POPEP 154      70.973 103.087  31.164  1.00  0.00           O
ATOM   4095  O11 POPEP 154      72.992 102.017  32.134  1.00  0.00           O
ATOM   4096  O12 POPEP 154      71.214 100.638  31.164  1.00  0.00           O
ATOM   4097  C1  POPEP 154      73.262 100.897  32.994  1.00  0.00           C
ATOM   4100  C2  POPEP 154      73.283 101.337  34.484  1.00  0.00           C
ATOM   4102  O21 POPEP 154      73.533 100.177  35.304  1.00  0.00           O
ATOM   4103  C21 POPEP 154      74.783 100.037  35.714  1.00  0.00           C
ATOM   4104  O22 POPEP 154      75.713 100.788  35.454  1.00  0.00           O
ATOM   4105  C22 POPEP 154      74.972  98.787  36.594  1.00  0.00           C
ATOM   4108  C3  POPEP 154      71.912 101.968  34.884  1.00  0.00           C
ATOM   4111  O31 POPEP 154      71.972 102.668  36.144  1.00  0.00           O
ATOM   4112  C31 POPEP 154      71.643 101.988  37.234  1.00  0.00           C
ATOM   4113  O32 POPEP 154      71.222 100.848  37.254  1.00  0.00           O
ATOM   4114  C32 POPEP 154      71.753 102.908  38.454  1.00  0.00           C
ATOM   4117  C23 POPEP 154      73.753  97.858  36.814  1.00  0.00           C
ATOM   4120  C24 POPEP 154      74.154  96.678  37.714  1.00  0.00           C
ATOM   4123  C25 POPEP 154      73.143  95.528  37.774  1.00  0.00           C
ATOM   4126  C26 POPEP 154      73.653  94.318  38.574  1.00  0.00           C
ATOM   4129  C27 POPEP 154      72.592  93.218  38.714  1.00  0.00           C
ATOM   4132  C28 POPEP 154      73.143  91.938  39.374  1.00  0.00           C
ATOM   4135  C29 POPEP 154      73.423  92.207  40.834  1.00  0.00           C
ATOM   4137 0C21 POPEP 154      73.062  91.427  41.874  1.00  0.00           C
ATOM   4139 1C21 POPEP 154      72.412  90.078  41.764  1.00  0.00           C
ATOM   4142 2C21 POPEP 154      72.452  89.298  43.094  1.00  0.00           C
ATOM   4145 3C21 POPEP 154      71.253  89.578  44.004  1.00  0.00           C
ATOM   4148 4C21 POPEP 154      70.952  88.397  44.944  1.00  0.00           C
ATOM   4151 5C21 POPEP 154      69.923  88.708  46.034  1.00  0.00           C
ATOM   4154 6C21 POPEP 154      69.472  87.438  46.774  1.00  0.00           C
ATOM   4157 7C21 POPEP 154      68.342  87.668  47.784  1.00  0.00           C
ATOM   4160 8C21 POPEP 154      67.784  86.367  48.374  1.00  0.00           C
ATOM   4164  C33 POPEP 154      73.192 102.998  39.034  1.00  0.00           C
ATOM   4167  C34 POPEP 154      73.233 103.587  40.454  1.00  0.00           C
ATOM   4170  C35 POPEP 154      72.472 102.727  41.474  1.00  0.00           C
ATOM   4173  C36 POPEP 154      72.863 102.947  42.944  1.00  0.00           C
ATOM   4176  C37 POPEP 154      72.003 102.078  43.874  1.00  0.00           C
ATOM   4179  C38 POPEP 154      72.123 102.407  45.364  1.00  0.00           C
ATOM   4182  C39 POPEP 154      73.373 101.818  46.054  1.00  0.00           C
ATOM   4185 0C31 POPEP 154      73.292 100.297  46.234  1.00  0.00           C
ATOM   4188 1C31 POPEP 154      74.483  99.727  47.024  1.00  0.00           C
ATOM   4191 2C31 POPEP 154      74.242  98.267  47.434  1.00  0.00           C
ATOM   4194 3C31 POPEP 154      75.512  97.557  47.934  1.00  0.00           C
ATOM   4197 4C31 POPEP 154      76.193  96.727  46.834  1.00  0.00           C
ATOM   4200 5C31 POPEP 154      77.452  96.007  47.354  1.00  0.00           C
ATOM   4203 6C31 POPEP 154      78.073  95.067  46.324  1.00  0.00           C
ATOM   4207  NH3 POPEQ 155      46.422 120.968  75.364  1.00  0.00           N
ATOM   4211  C12 POPEQ 155      47.702 121.427  74.694  1.00  0.00           C
ATOM   4214  C11 POPEQ 155      48.493 122.567  75.384  1.00  0.00           C
ATOM   4217  P   POPEQ 155      47.822 125.017  74.804  1.00  0.00           P
ATOM   4218  O13 POPEQ 155      46.402 124.678  74.794  1.00  0.00           O
ATOM   4219  O14 POPEQ 155      48.353 125.638  76.024  1.00  0.00           O
ATOM   4220  O11 POPEQ 155      48.183 125.968  73.604  1.00  0.00           O
ATOM   4221  O12 POPEQ 155      48.632 123.688  74.504  1.00  0.00           O
ATOM   4222  C1  POPEQ 155      48.242 125.507  72.264  1.00  0.00           C
ATOM   4225  C2  POPEQ 155      46.842 125.138  71.714  1.00  0.00           C
ATOM   4227  O21 POPEQ 155      47.003 124.528  70.434  1.00  0.00           O
ATOM   4228  C21 POPEQ 155      47.143 125.288  69.364  1.00  0.00           C
ATOM   4229  O22 POPEQ 155      47.353 126.488  69.354  1.00  0.00           O
ATOM   4230  C22 POPEQ 155      46.972 124.407  68.134  1.00  0.00           C
ATOM   4233  C3  POPEQ 155      45.803 126.307  71.754  1.00  0.00           C
ATOM   4236  O31 POPEQ 155      44.582 125.918  71.104  1.00  0.00           O
ATOM   4237  C31 POPEQ 155      44.303 126.437  69.904  1.00  0.00           C
ATOM   4238  O32 POPEQ 155      44.163 125.788  68.884  1.00  0.00           O
ATOM   4239  C32 POPEQ 155      44.163 127.958  69.964  1.00  0.00           C
ATOM   4242  C23 POPEQ 155      48.123 124.567  67.124  1.00  0.00           C
ATOM   4245  C24 POPEQ 155      47.983 123.558  65.984  1.00  0.00           C
ATOM   4248  C25 POPEQ 155      49.303 123.157  65.284  1.00  0.00           C
ATOM   4251  C26 POPEQ 155      49.993 124.298  64.524  1.00  0.00           C
ATOM   4254  C27 POPEQ 155      50.662 123.807  63.234  1.00  0.00           C
ATOM   4257  C28 POPEQ 155      51.612 124.837  62.584  1.00  0.00           C
ATOM   4260  C29 POPEQ 155      50.912 126.118  62.184  1.00  0.00           C
ATOM   4262 0C21 POPEQ 155      50.562 126.488  60.934  1.00  0.00           C
ATOM   4264 1C21 POPEQ 155      50.733 125.677  59.674  1.00  0.00           C
ATOM   4267 2C21 POPEQ 155      49.422 125.537  58.884  1.00  0.00           C
ATOM   4270 3C21 POPEQ 155      49.012 126.827  58.164  1.00  0.00           C
ATOM   4273 4C21 POPEQ 155      47.702 126.687  57.394  1.00  0.00           C
ATOM   4276 5C21 POPEQ 155      47.444 127.878  56.464  1.00  0.00           C
ATOM   4279 6C21 POPEQ 155      46.042 127.847  55.834  1.00  0.00           C
ATOM   4282 7C21 POPEQ 155      45.783 129.078  54.964  1.00  0.00           C
ATOM   4285 8C21 POPEQ 155      44.333 129.147  54.464  1.00  0.00           C
ATOM   4289  C33 POPEQ 155      43.193 128.457  68.864  1.00  0.00           C
ATOM   4292  C34 POPEQ 155      42.932 129.968  68.984  1.00  0.00           C
ATOM   4295  C35 POPEQ 155      41.922 130.502  67.944  1.00  0.00           C
ATOM   4298  C36 POPEQ 155      42.262 130.203  66.474  1.00  0.00           C
ATOM   4301  C37 POPEQ 155      41.382 131.052  65.534  1.00  0.00           C
ATOM   4304  C38 POPEQ 155      41.502 130.692  64.054  1.00  0.00           C
ATOM   4307  C39 POPEQ 155      40.863 129.348  63.674  1.00  0.00           C
ATOM   4310 0C31 POPEQ 155      40.583 129.278  62.164  1.00  0.00           C
ATOM   4313 1C31 POPEQ 155      39.922 127.977  61.694  1.00  0.00           C
ATOM   4316 2C31 POPEQ 155      39.722 127.987  60.174  1.00  0.00           C
ATOM   4319 3C31 POPEQ 155      39.472 126.608  59.554  1.00  0.00           C
ATOM   4322 4C31 POPEQ 155      39.512 126.668  58.024  1.00  0.00           C
ATOM   4325 5C31 POPEQ 155      39.503 125.288  57.354  1.00  0.00           C
ATOM   4328 6C31 POPEQ 155      39.873 125.358  55.864  1.00  0.00           C
ATOM   4332  NH3 POPER 156      42.232  99.097  73.024  1.00  0.00           N
ATOM   4336  C12 POPER 156      41.653  98.397  74.224  1.00  0.00           C
ATOM   4339  C11 POPER 156      40.903  97.127  73.814  1.00  0.00           C
ATOM   4342  P   POPER 156      41.022  94.947  75.354  1.00  0.00           P
ATOM   4343  O13 POPER 156      42.382  94.598  74.884  1.00  0.00           O
ATOM   4344  O14 POPER 156      40.653  94.697  76.764  1.00  0.00           O
ATOM   4345  O11 POPER 156      39.972  94.097  74.554  1.00  0.00           O
ATOM   4346  O12 POPER 156      40.583  96.427  75.004  1.00  0.00           O
ATOM   4347  C1  POPER 156      40.033  93.778  73.164  1.00  0.00           C
ATOM   4350  C2  POPER 156      40.112  92.238  73.014  1.00  0.00           C
ATOM   4352  O21 POPER 156      40.513  91.767  71.714  1.00  0.00           O
ATOM   4353  C21 POPER 156      39.832  92.147  70.654  1.00  0.00           C
ATOM   4354  O22 POPER 156      38.852  92.858  70.664  1.00  0.00           O
ATOM   4355  C22 POPER 156      40.352  91.357  69.444  1.00  0.00           C
ATOM   4358  C3  POPER 156      38.852  91.497  73.594  1.00  0.00           C
ATOM   4361  O31 POPER 156      37.602  92.007  73.074  1.00  0.00           O
ATOM   4362  C31 POPER 156      36.952  91.208  72.244  1.00  0.00           C
ATOM   4363  O32 POPER 156      37.182  90.017  72.094  1.00  0.00           O
ATOM   4364  C32 POPER 156      35.882  91.958  71.454  1.00  0.00           C
ATOM   4367  C23 POPER 156      40.713  92.207  68.204  1.00  0.00           C
ATOM   4370  C24 POPER 156      41.132  91.328  67.014  1.00  0.00           C
ATOM   4373  C25 POPER 156      42.622  91.388  66.664  1.00  0.00           C
ATOM   4376  C26 POPER 156      42.913  92.238  65.414  1.00  0.00           C
ATOM   4379  C27 POPER 156      44.403  92.368  65.064  1.00  0.00           C
ATOM   4382  C28 POPER 156      45.042  91.017  64.694  1.00  0.00           C
ATOM   4385  C29 POPER 156      46.452  91.147  64.174  1.00  0.00           C
ATOM   4387 0C21 POPER 156      46.833  91.058  62.894  1.00  0.00           C
ATOM   4389 1C21 POPER 156      45.933  90.867  61.694  1.00  0.00           C
ATOM   4392 2C21 POPER 156      46.432  91.678  60.484  1.00  0.00           C
ATOM   4395 3C21 POPER 156      46.292  90.918  59.154  1.00  0.00           C
ATOM   4398 4C21 POPER 156      46.972  91.687  58.004  1.00  0.00           C
ATOM   4401 5C21 POPER 156      47.272  90.837  56.764  1.00  0.00           C
ATOM   4404 6C21 POPER 156      46.042  90.187  56.124  1.00  0.00           C
ATOM   4407 7C21 POPER 156      46.382  89.558  54.764  1.00  0.00           C
ATOM   4410 8C21 POPER 156      45.192  88.878  54.084  1.00  0.00           C
ATOM   4414  C33 POPER 156      35.963  91.597  69.954  1.00  0.00           C
ATOM   4417  C34 POPER 156      35.202  92.587  69.054  1.00  0.00           C
ATOM   4420  C35 POPER 156      35.623  92.487  67.584  1.00  0.00           C
ATOM   4423  C36 POPER 156      35.212  91.167  66.934  1.00  0.00           C
ATOM   4426  C37 POPER 156      36.342  90.477  66.144  1.00  0.00           C
ATOM   4429  C38 POPER 156      36.283  90.797  64.654  1.00  0.00           C
ATOM   4432  C39 POPER 156      37.112  89.847  63.774  1.00  0.00           C
ATOM   4435 0C31 POPER 156      36.632  89.888  62.314  1.00  0.00           C
ATOM   4438 1C31 POPER 156      37.012  88.638  61.514  1.00  0.00           C
ATOM   4441 2C31 POPER 156      36.213  88.548  60.204  1.00  0.00           C
ATOM   4444 3C31 POPER 156      36.582  87.337  59.344  1.00  0.00           C
ATOM   4447 4C31 POPER 156      38.022  87.407  58.824  1.00  0.00           C
ATOM   4450 5C31 POPER 156      38.342  86.418  57.694  1.00  0.00           C
ATOM   4453 6C31 POPER 156      39.682  86.678  57.024  1.00  0.00           C
ATOM   4457  NH3 POPES 157      51.372  47.037  31.484  1.00  0.00           N
ATOM   4461  C12 POPES 157      51.362  45.587  31.874  1.00  0.00           C
ATOM   4464  C11 POPES 157      50.012  45.117  32.444  1.00  0.00           C
ATOM   4467  P   POPES 157      49.753  43.027  34.044  1.00  0.00           P
ATOM   4468  O13 POPES 157      48.323  43.267  34.314  1.00  0.00           O
ATOM   4469  O14 POPES 157      50.132  41.608  34.034  1.00  0.00           O
ATOM   4470  O11 POPES 157      50.572  43.877  35.114  1.00  0.00           O
ATOM   4471  O12 POPES 157      50.092  43.707  32.664  1.00  0.00           O
ATOM   4472  C1  POPES 157      50.662  43.528  36.504  1.00  0.00           C
ATOM   4475  C2  POPES 157      49.643  44.328  37.394  1.00  0.00           C
ATOM   4477  O21 POPES 157      50.062  44.598  38.744  1.00  0.00           O
ATOM   4478  C21 POPES 157      50.403  43.607  39.544  1.00  0.00           C
ATOM   4479  O22 POPES 157      50.462  42.427  39.234  1.00  0.00           O
ATOM   4480  C22 POPES 157      50.672  44.167  40.954  1.00  0.00           C
ATOM   4483  C3  POPES 157      48.222  43.707  37.354  1.00  0.00           C
ATOM   4486  O31 POPES 157      47.323  44.337  38.274  1.00  0.00           O
ATOM   4487  C31 POPES 157      46.752  43.517  39.134  1.00  0.00           C
ATOM   4488  O32 POPES 157      47.022  42.337  39.294  1.00  0.00           O
ATOM   4489  C32 POPES 157      45.713  44.308  39.914  1.00  0.00           C
ATOM   4492  C23 POPES 157      49.802  43.537  42.074  1.00  0.00           C
ATOM   4495  C24 POPES 157      49.512  44.537  43.214  1.00  0.00           C
ATOM   4498  C25 POPES 157      49.052  43.877  44.524  1.00  0.00           C
ATOM   4501  C26 POPES 157      48.592  44.898  45.584  1.00  0.00           C
ATOM   4504  C27 POPES 157      48.393  44.267  46.974  1.00  0.00           C
ATOM   4507  C28 POPES 157      49.553  44.517  47.964  1.00  0.00           C
ATOM   4510  C29 POPES 157      49.492  45.898  48.584  1.00  0.00           C
ATOM   4512 0C21 POPES 157      49.613  46.177  49.904  1.00  0.00           C
ATOM   4514 1C21 POPES 157      49.912  45.187  51.004  1.00  0.00           C
ATOM   4517 2C21 POPES 157      48.682  44.377  51.474  1.00  0.00           C
ATOM   4520 3C21 POPES 157      49.012  43.427  52.634  1.00  0.00           C
ATOM   4523 4C21 POPES 157      47.903  42.398  52.894  1.00  0.00           C
ATOM   4526 5C21 POPES 157      48.222  41.478  54.084  1.00  0.00           C
ATOM   4529 6C21 POPES 157      47.283  40.267  54.164  1.00  0.00           C
ATOM   4532 7C21 POPES 157      47.702  39.258  55.244  1.00  0.00           C
ATOM   4535 8C21 POPES 157      46.893  37.957  55.244  1.00  0.00           C
ATOM   4539  C33 POPES 157      44.683  43.357  40.594  1.00  0.00           C
ATOM   4542  C34 POPES 157      45.192  42.877  41.944  1.00  0.00           C
ATOM   4545  C35 POPES 157      45.152  43.997  42.994  1.00  0.00           C
ATOM   4548  C36 POPES 157      43.842  44.037  43.774  1.00  0.00           C
ATOM   4551  C37 POPES 157      43.713  45.337  44.564  1.00  0.00           C
ATOM   4554  C38 POPES 157      42.742  45.277  45.734  1.00  0.00           C
ATOM   4557  C39 POPES 157      43.153  44.227  46.774  1.00  0.00           C
ATOM   4560 0C31 POPES 157      42.574  44.497  48.164  1.00  0.00           C
ATOM   4563 1C31 POPES 157      42.913  43.388  49.144  1.00  0.00           C
ATOM   4566 2C31 POPES 157      42.602  43.747  50.604  1.00  0.00           C
ATOM   4569 3C31 POPES 157      43.783  44.487  51.244  1.00  0.00           C
ATOM   4572 4C31 POPES 157      43.443  45.127  52.594  1.00  0.00           C
ATOM   4575 5C31 POPES 157      44.613  45.087  53.574  1.00  0.00           C
ATOM   4578 6C31 POPES 157      44.263  45.657  54.944  1.00  0.00           C
ATOM   4582  NH3 POPET 158      94.723  21.407  75.764  1.00  0.00           N
ATOM   4586  C12 POPET 158      94.662  20.147  74.954  1.00  0.00           C
ATOM   4589  C11 POPET 158      95.062  18.957  75.844  1.00  0.00           C
ATOM   4592  P   POPET 158      94.534  16.737  74.554  1.00  0.00           P
ATOM   4593  O13 POPET 158      94.512  15.657  75.574  1.00  0.00           O
ATOM   4594  O14 POPET 158      93.233  17.367  74.224  1.00  0.00           O
ATOM   4595  O11 POPET 158      95.252  16.217  73.254  1.00  0.00           O
ATOM   4596  O12 POPET 158      95.513  17.857  75.064  1.00  0.00           O
ATOM   4597  C1  POPET 158      96.434  15.427  73.384  1.00  0.00           C
ATOM   4600  C2  POPET 158      97.003  15.097  71.974  1.00  0.00           C
ATOM   4602  O21 POPET 158      97.752  13.887  72.114  1.00  0.00           O
ATOM   4603  C21 POPET 158      97.882  12.937  71.184  1.00  0.00           C
ATOM   4604  O22 POPET 158      98.543  11.917  71.354  1.00  0.00           O
ATOM   4605  C22 POPET 158      97.092  13.137  69.894  1.00  0.00           C
ATOM   4608  C3  POPET 158      97.862  16.308  71.484  1.00  0.00           C
ATOM   4611  O31 POPET 158      98.093  16.367  70.054  1.00  0.00           O
ATOM   4612  C31 POPET 158      99.242  15.837  69.654  1.00  0.00           C
ATOM   4613  O32 POPET 158      99.904  15.037  70.294  1.00  0.00           O
ATOM   4614  C32 POPET 158      99.592  16.377  68.274  1.00  0.00           C
ATOM   4617  C23 POPET 158      97.593  12.207  68.764  1.00  0.00           C
ATOM   4620  C24 POPET 158      96.732  12.317  67.494  1.00  0.00           C
ATOM   4623  C25 POPET 158      97.263  13.317  66.464  1.00  0.00           C
ATOM   4626  C26 POPET 158      98.272  12.667  65.494  1.00  0.00           C
ATOM   4629  C27 POPET 158      98.762  13.617  64.404  1.00  0.00           C
ATOM   4632  C28 POPET 158      99.723  12.957  63.394  1.00  0.00           C
ATOM   4635  C29 POPET 158      98.993  12.077  62.394  1.00  0.00           C
ATOM   4637 0C21 POPET 158      99.154  12.107  61.054  1.00  0.00           C
ATOM   4639 1C21 POPET 158     100.124  12.967  60.294  1.00  0.00           C
ATOM   4642 2C21 POPET 158     100.504  12.387  58.914  1.00  0.00           C
ATOM   4645 3C21 POPET 158     101.213  11.027  58.964  1.00  0.00           C
ATOM   4648 4C21 POPET 158     101.663  10.507  57.584  1.00  0.00           C
ATOM   4651 5C21 POPET 158     100.492  10.127  56.654  1.00  0.00           C
ATOM   4654 6C21 POPET 158     100.952   9.677  55.264  1.00  0.00           C
ATOM   4657 7C21 POPET 158      99.802   9.607  54.254  1.00  0.00           C
ATOM   4660 8C21 POPET 158     100.252   9.488  52.794  1.00  0.00           C
ATOM   4664  C33 POPET 158     100.802  15.687  67.594  1.00  0.00           C
ATOM   4667  C34 POPET 158     101.062  16.318  66.214  1.00  0.00           C
ATOM   4670  C35 POPET 158     102.092  15.578  65.334  1.00  0.00           C
ATOM   4673  C36 POPET 158     101.973  16.027  63.874  1.00  0.00           C
ATOM   4676  C37 POPET 158     103.013  15.427  62.924  1.00  0.00           C
ATOM   4679  C38 POPET 158     102.743  15.847  61.464  1.00  0.00           C
ATOM   4682  C39 POPET 158     103.722  15.247  60.454  1.00  0.00           C
ATOM   4685 0C31 POPET 158     103.442  15.697  59.014  1.00  0.00           C
ATOM   4688 1C31 POPET 158     104.543  15.237  58.044  1.00  0.00           C
ATOM   4691 2C31 POPET 158     104.254  15.567  56.574  1.00  0.00           C
ATOM   4694 3C31 POPET 158     105.544  15.697  55.734  1.00  0.00           C
ATOM   4697 4C31 POPET 158     106.514  14.517  55.894  1.00  0.00           C
ATOM   4700 5C31 POPET 158     107.652  14.537  54.874  1.00  0.00           C
ATOM   4703 6C31 POPET 158     108.683  13.427  55.114  1.00  0.00           C
ATOM   4707  NH3 POPEU 159     109.312 126.077  37.094  1.00  0.00           N
ATOM   4711  C12 POPEU 159     109.613 124.998  36.094  1.00  0.00           C
ATOM   4714  C11 POPEU 159     109.483 123.568  36.664  1.00  0.00           C
ATOM   4717  P   POPEU 159     110.644 121.297  35.994  1.00  0.00           P
ATOM   4718  O13 POPEU 159     109.254 120.788  35.814  1.00  0.00           O
ATOM   4719  O14 POPEU 159     111.583 121.037  34.894  1.00  0.00           O
ATOM   4720  O11 POPEU 159     111.294 120.638  37.284  1.00  0.00           O
ATOM   4721  O12 POPEU 159     110.653 122.827  36.304  1.00  0.00           O
ATOM   4722  C1  POPEU 159     110.432 120.428  38.414  1.00  0.00           C
ATOM   4725  C2  POPEU 159     111.163 119.998  39.714  1.00  0.00           C
ATOM   4727  O21 POPEU 159     110.753 120.928  40.744  1.00  0.00           O
ATOM   4728  C21 POPEU 159     110.413 120.377  41.894  1.00  0.00           C
ATOM   4729  O22 POPEU 159     110.432 119.178  42.144  1.00  0.00           O
ATOM   4730  C22 POPEU 159     109.933 121.468  42.854  1.00  0.00           C
ATOM   4733  C3  POPEU 159     112.713 119.987  39.594  1.00  0.00           C
ATOM   4736  O31 POPEU 159     113.333 119.757  40.884  1.00  0.00           O
ATOM   4737  C31 POPEU 159     114.562 119.227  40.814  1.00  0.00           C
ATOM   4738  O32 POPEU 159     115.133 118.927  39.784  1.00  0.00           O
ATOM   4739  C32 POPEU 159     115.202 119.087  42.194  1.00  0.00           C
ATOM   4742  C23 POPEU 159     110.082 121.058  44.334  1.00  0.00           C
ATOM   4745  C24 POPEU 159     109.254 121.938  45.294  1.00  0.00           C
ATOM   4748  C25 POPEU 159     107.743 121.748  45.104  1.00  0.00           C
ATOM   4751  C26 POPEU 159     107.003 121.348  46.384  1.00  0.00           C
ATOM   4754  C27 POPEU 159     105.613 120.757  46.074  1.00  0.00           C
ATOM   4757  C28 POPEU 159     105.044 119.877  47.194  1.00  0.00           C
ATOM   4760  C29 POPEU 159     104.863 120.607  48.494  1.00  0.00           C
ATOM   4762 0C21 POPEU 159     103.713 121.097  48.984  1.00  0.00           C
ATOM   4764 1C21 POPEU 159     102.372 121.017  48.294  1.00  0.00           C
ATOM   4767 2C21 POPEU 159     102.202 122.028  47.134  1.00  0.00           C
ATOM   4770 3C21 POPEU 159     101.463 121.427  45.914  1.00  0.00           C
ATOM   4773 4C21 POPEU 159     101.742 122.147  44.584  1.00  0.00           C
ATOM   4776 5C21 POPEU 159     101.132 123.548  44.494  1.00  0.00           C
ATOM   4779 6C21 POPEU 159     101.703 124.367  43.334  1.00  0.00           C
ATOM   4782 7C21 POPEU 159     101.192 125.817  43.324  1.00  0.00           C
ATOM   4785 8C21 POPEU 159     102.043 126.757  42.464  1.00  0.00           C
ATOM   4789  C33 POPEU 159     114.242 119.257  43.384  1.00  0.00           C
ATOM   4792  C34 POPEU 159     114.984 119.208  44.734  1.00  0.00           C
ATOM   4795  C35 POPEU 159     115.824 120.467  44.994  1.00  0.00           C
ATOM   4798  C36 POPEU 159     116.574 120.447  46.334  1.00  0.00           C
ATOM   4801  C37 POPEU 159     117.272 121.787  46.624  1.00  0.00           C
ATOM   4804  C38 POPEU 159     118.302 121.717  47.764  1.00  0.00           C
ATOM   4807  C39 POPEU 159     117.792 120.977  49.004  1.00  0.00           C
ATOM   4810 0C31 POPEU 159     118.673 121.167  50.244  1.00  0.00           C
ATOM   4813 1C31 POPEU 159     118.452 120.037  51.254  1.00  0.00           C
ATOM   4816 2C31 POPEU 159     118.913 120.347  52.684  1.00  0.00           C
ATOM   4819 3C31 POPEU 159     120.392 120.727  52.824  1.00  0.00           C
ATOM   4822 4C31 POPEU 159     120.802 120.767  54.294  1.00  0.00           C
ATOM   4825 5C31 POPEU 159     122.092 121.558  54.544  1.00  0.00           C
ATOM   4828 6C31 POPEU 159     122.353 121.818  56.034  1.00  0.00           C
ATOM   4832  NH3 POPEV 160      13.132 123.168  77.094  1.00  0.00           N
ATOM   4836  C12 POPEV 160      14.602 122.928  77.324  1.00  0.00           C
ATOM   4839  C11 POPEV 160      15.082 123.468  78.684  1.00  0.00           C
ATOM   4842  P   POPEV 160      17.542 124.117  79.514  1.00  0.00           P
ATOM   4843  O13 POPEV 160      18.193 123.618  80.734  1.00  0.00           O
ATOM   4844  O14 POPEV 160      17.092 125.528  79.494  1.00  0.00           O
ATOM   4845  O11 POPEV 160      18.612 124.058  78.364  1.00  0.00           O
ATOM   4846  O12 POPEV 160      16.442 123.098  78.954  1.00  0.00           O
ATOM   4847  C1  POPEV 160      19.162 122.817  77.964  1.00  0.00           C
ATOM   4850  C2  POPEV 160      18.542 122.407  76.614  1.00  0.00           C
ATOM   4852  O21 POPEV 160      19.412 121.488  75.964  1.00  0.00           O
ATOM   4853  C21 POPEV 160      20.482 121.938  75.354  1.00  0.00           C
ATOM   4854  O22 POPEV 160      20.992 123.048  75.484  1.00  0.00           O
ATOM   4855  C22 POPEV 160      20.982 120.817  74.444  1.00  0.00           C
ATOM   4858  C3  POPEV 160      18.152 123.627  75.714  1.00  0.00           C
ATOM   4861  O31 POPEV 160      18.042 123.297  74.314  1.00  0.00           O
ATOM   4862  C31 POPEV 160      16.972 122.557  73.984  1.00  0.00           C
ATOM   4863  O32 POPEV 160      16.012 122.358  74.714  1.00  0.00           O
ATOM   4864  C32 POPEV 160      17.232 121.877  72.634  1.00  0.00           C
ATOM   4867  C23 POPEV 160      21.352 121.307  73.034  1.00  0.00           C
ATOM   4870  C24 POPEV 160      21.522 120.148  72.034  1.00  0.00           C
ATOM   4873  C25 POPEV 160      21.602 120.627  70.584  1.00  0.00           C
ATOM   4876  C26 POPEV 160      21.692 119.507  69.544  1.00  0.00           C
ATOM   4879  C27 POPEV 160      22.052 120.087  68.164  1.00  0.00           C
ATOM   4882  C28 POPEV 160      23.482 119.738  67.714  1.00  0.00           C
ATOM   4885  C29 POPEV 160      23.492 118.407  67.004  1.00  0.00           C
ATOM   4887 0C21 POPEV 160      23.952 118.188  65.764  1.00  0.00           C
ATOM   4889 1C21 POPEV 160      24.592 119.237  64.904  1.00  0.00           C
ATOM   4892 2C21 POPEV 160      24.732 118.888  63.414  1.00  0.00           C
ATOM   4895 3C21 POPEV 160      26.002 119.528  62.854  1.00  0.00           C
ATOM   4898 4C21 POPEV 160      26.213 119.298  61.364  1.00  0.00           C
ATOM   4901 5C21 POPEV 160      27.702 119.348  61.004  1.00  0.00           C
ATOM   4904 6C21 POPEV 160      28.382 117.977  60.874  1.00  0.00           C
ATOM   4907 7C21 POPEV 160      27.782 117.127  59.744  1.00  0.00           C
ATOM   4910 8C21 POPEV 160      28.732 116.048  59.224  1.00  0.00           C
ATOM   4914  C33 POPEV 160      16.642 122.628  71.424  1.00  0.00           C
ATOM   4917  C34 POPEV 160      17.052 121.988  70.084  1.00  0.00           C
ATOM   4920  C35 POPEV 160      16.392 120.627  69.824  1.00  0.00           C
ATOM   4923  C36 POPEV 160      16.882 119.967  68.524  1.00  0.00           C
ATOM   4926  C37 POPEV 160      16.072 118.717  68.164  1.00  0.00           C
ATOM   4929  C38 POPEV 160      16.693 117.817  67.094  1.00  0.00           C
ATOM   4932  C39 POPEV 160      17.202 118.507  65.824  1.00  0.00           C
ATOM   4935 0C31 POPEV 160      18.002 117.537  64.934  1.00  0.00           C
ATOM   4938 1C31 POPEV 160      18.652 118.247  63.744  1.00  0.00           C
ATOM   4941 2C31 POPEV 160      19.702 117.407  63.014  1.00  0.00           C
ATOM   4944 3C31 POPEV 160      20.372 118.238  61.904  1.00  0.00           C
ATOM   4947 4C31 POPEV 160      21.472 117.498  61.124  1.00  0.00           C
ATOM   4950 5C31 POPEV 160      22.092 118.407  60.054  1.00  0.00           C
ATOM   4953 6C31 POPEV 160      23.082 117.697  59.124  1.00  0.00           C
ATOM   4957  NH3 POPEW 161      37.682  94.377  75.834  1.00  0.00           N
ATOM   4961  C12 POPEW 161      37.073  93.227  76.554  1.00  0.00           C
ATOM   4964  C11 POPEW 161      35.572  93.168  76.274  1.00  0.00           C
ATOM   4967  P   POPEW 161      33.553  91.827  77.154  1.00  0.00           P
ATOM   4968  O13 POPEW 161      33.362  90.638  78.004  1.00  0.00           O
ATOM   4969  O14 POPEW 161      33.042  93.107  77.694  1.00  0.00           O
ATOM   4970  O11 POPEW 161      32.932  91.547  75.714  1.00  0.00           O
ATOM   4971  O12 POPEW 161      35.082  91.997  76.894  1.00  0.00           O
ATOM   4972  C1  POPEW 161      33.553  90.778  74.684  1.00  0.00           C
ATOM   4975  C2  POPEW 161      32.742  89.488  74.364  1.00  0.00           C
ATOM   4977  O21 POPEW 161      33.393  88.748  73.304  1.00  0.00           O
ATOM   4978  C21 POPEW 161      33.072  87.458  73.234  1.00  0.00           C
ATOM   4979  O22 POPEW 161      32.602  86.787  74.144  1.00  0.00           O
ATOM   4980  C22 POPEW 161      33.312  86.938  71.814  1.00  0.00           C
ATOM   4983  C3  POPEW 161      31.272  89.837  73.944  1.00  0.00           C
ATOM   4986  O31 POPEW 161      30.902  89.208  72.684  1.00  0.00           O
ATOM   4987  C31 POPEW 161      30.382  89.958  71.724  1.00  0.00           C
ATOM   4988  O32 POPEW 161      30.152  91.147  71.794  1.00  0.00           O
ATOM   4989  C32 POPEW 161      30.182  89.097  70.474  1.00  0.00           C
ATOM   4992  C23 POPEW 161      32.292  85.858  71.324  1.00  0.00           C
ATOM   4995  C24 POPEW 161      32.373  85.638  69.804  1.00  0.00           C
ATOM   4998  C25 POPEW 161      31.143  84.947  69.184  1.00  0.00           C
ATOM   5001  C26 POPEW 161      31.192  85.017  67.644  1.00  0.00           C
ATOM   5004  C27 POPEW 161      29.893  84.668  66.904  1.00  0.00           C
ATOM   5007  C28 POPEW 161      29.982  84.967  65.394  1.00  0.00           C
ATOM   5010  C29 POPEW 161      28.662  84.847  64.654  1.00  0.00           C
ATOM   5012 0C21 POPEW 161      28.482  84.388  63.404  1.00  0.00           C
ATOM   5014 1C21 POPEW 161      29.572  83.957  62.454  1.00  0.00           C
ATOM   5017 2C21 POPEW 161      29.812  82.427  62.404  1.00  0.00           C
ATOM   5020 3C21 POPEW 161      28.762  81.638  61.604  1.00  0.00           C
ATOM   5023 4C21 POPEW 161      28.943  81.757  60.084  1.00  0.00           C
ATOM   5026 5C21 POPEW 161      27.902  80.947  59.294  1.00  0.00           C
ATOM   5029 6C21 POPEW 161      28.512  79.977  58.284  1.00  0.00           C
ATOM   5032 7C21 POPEW 161      27.452  79.238  57.464  1.00  0.00           C
ATOM   5035 8C21 POPEW 161      28.023  78.567  56.204  1.00  0.00           C
ATOM   5039  C33 POPEW 161      30.072  89.947  69.184  1.00  0.00           C
ATOM   5042  C34 POPEW 161      30.252  89.117  67.904  1.00  0.00           C
ATOM   5045  C35 POPEW 161      29.112  88.107  67.644  1.00  0.00           C
ATOM   5048  C36 POPEW 161      27.762  88.787  67.404  1.00  0.00           C
ATOM   5051  C37 POPEW 161      26.622  87.788  67.164  1.00  0.00           C
ATOM   5054  C38 POPEW 161      25.242  88.457  67.164  1.00  0.00           C
ATOM   5057  C39 POPEW 161      25.033  89.538  66.094  1.00  0.00           C
ATOM   5060 0C31 POPEW 161      24.972  88.957  64.684  1.00  0.00           C
ATOM   5063 1C31 POPEW 161      25.022  90.047  63.614  1.00  0.00           C
ATOM   5066 2C31 POPEW 161      24.952  89.497  62.184  1.00  0.00           C
ATOM   5069 3C31 POPEW 161      23.613  88.807  61.884  1.00  0.00           C
ATOM   5072 4C31 POPEW 161      23.442  88.498  60.394  1.00  0.00           C
ATOM   5075 5C31 POPEW 161      22.033  88.007  60.054  1.00  0.00           C
ATOM   5078 6C31 POPEW 161      21.873  87.617  58.584  1.00  0.00           C
ATOM   5082  NH3 POPEX 162      92.363 111.767  80.774  1.00  0.00           N
ATOM   5086  C12 POPEX 162      93.562 110.887  80.814  1.00  0.00           C
ATOM   5089  C11 POPEX 162      93.543 109.927  82.014  1.00  0.00           C
ATOM   5092  P   POPEX 162      92.162 107.778  82.514  1.00  0.00           P
ATOM   5093  O13 POPEX 162      93.162 107.528  83.584  1.00  0.00           O
ATOM   5094  O14 POPEX 162      90.742 107.458  82.804  1.00  0.00           O
ATOM   5095  O11 POPEX 162      92.652 107.117  81.154  1.00  0.00           O
ATOM   5096  O12 POPEX 162      92.253 109.308  82.134  1.00  0.00           O
ATOM   5097  C1  POPEX 162      91.714 106.737  80.144  1.00  0.00           C
ATOM   5100  C2  POPEX 162      92.214 107.127  78.724  1.00  0.00           C
ATOM   5102  O21 POPEX 162      91.463 106.378  77.734  1.00  0.00           O
ATOM   5103  C21 POPEX 162      90.662 107.137  77.004  1.00  0.00           C
ATOM   5104  O22 POPEX 162      90.583 108.358  77.074  1.00  0.00           O
ATOM   5105  C22 POPEX 162      89.882 106.287  76.004  1.00  0.00           C
ATOM   5108  C3  POPEX 162      93.734 106.857  78.574  1.00  0.00           C
ATOM   5111  O31 POPEX 162      94.142 106.287  77.314  1.00  0.00           O
ATOM   5112  C31 POPEX 162      94.294 107.137  76.314  1.00  0.00           C
ATOM   5113  O32 POPEX 162      93.743 108.227  76.204  1.00  0.00           O
ATOM   5114  C32 POPEX 162      95.352 106.587  75.354  1.00  0.00           C
ATOM   5117  C23 POPEX 162      89.692 107.028  74.664  1.00  0.00           C
ATOM   5120  C24 POPEX 162      88.713 106.307  73.714  1.00  0.00           C
ATOM   5123  C25 POPEX 162      88.923 106.697  72.244  1.00  0.00           C
ATOM   5126  C26 POPEX 162      87.773 107.528  71.664  1.00  0.00           C
ATOM   5129  C27 POPEX 162      87.973 107.797  70.164  1.00  0.00           C
ATOM   5132  C28 POPEX 162      86.772 108.488  69.504  1.00  0.00           C
ATOM   5135  C29 POPEX 162      86.663 109.917  69.934  1.00  0.00           C
ATOM   5137 0C21 POPEX 162      85.522 110.607  70.094  1.00  0.00           C
ATOM   5139 1C21 POPEX 162      84.132 110.087  69.824  1.00  0.00           C
ATOM   5142 2C21 POPEX 162      83.122 111.237  69.594  1.00  0.00           C
ATOM   5145 3C21 POPEX 162      83.242 111.907  68.224  1.00  0.00           C
ATOM   5148 4C21 POPEX 162      82.442 113.227  68.154  1.00  0.00           C
ATOM   5151 5C21 POPEX 162      81.812 113.517  66.784  1.00  0.00           C
ATOM   5154 6C21 POPEX 162      82.773 114.058  65.714  1.00  0.00           C
ATOM   5157 7C21 POPEX 162      82.062 114.248  64.364  1.00  0.00           C
ATOM   5160 8C21 POPEX 162      82.892 114.958  63.304  1.00  0.00           C
ATOM   5164  C33 POPEX 162      95.082 106.877  73.854  1.00  0.00           C
ATOM   5167  C34 POPEX 162      94.074 105.918  73.214  1.00  0.00           C
ATOM   5170  C35 POPEX 162      94.173 105.877  71.684  1.00  0.00           C
ATOM   5173  C36 POPEX 162      93.113 104.958  71.064  1.00  0.00           C
ATOM   5176  C37 POPEX 162      93.284 104.738  69.564  1.00  0.00           C
ATOM   5179  C38 POPEX 162      92.113 103.988  68.904  1.00  0.00           C
ATOM   5182  C39 POPEX 162      92.472 102.587  68.394  1.00  0.00           C
ATOM   5185 0C31 POPEX 162      91.602 102.127  67.214  1.00  0.00           C
ATOM   5188 1C31 POPEX 162      91.803 100.638  66.884  1.00  0.00           C
ATOM   5191 2C31 POPEX 162      91.303 100.207  65.494  1.00  0.00           C
ATOM   5194 3C31 POPEX 162      89.823 100.528  65.214  1.00  0.00           C
ATOM   5197 4C31 POPEX 162      89.282  99.687  64.044  1.00  0.00           C
ATOM   5200 5C31 POPEX 162      87.882 100.098  63.564  1.00  0.00           C
ATOM   5203 6C31 POPEX 162      87.283  99.117  62.554  1.00  0.00           C
ATOM   5207  NH3 POPEY 163      45.012   1.927  35.234  1.00  0.00           N
ATOM   5211  C12 POPEY 163      43.652   1.337  35.044  1.00  0.00           C
ATOM   5214  C11 POPEY 163      43.722  -0.178  35.184  1.00  0.00           C
ATOM   5217  P   POPEY 163      42.103  -2.198  35.004  1.00  0.00           P
ATOM   5218  O13 POPEY 163      41.972  -2.888  33.704  1.00  0.00           O
ATOM   5219  O14 POPEY 163      43.013  -2.768  36.004  1.00  0.00           O
ATOM   5220  O11 POPEY 163      40.672  -2.088  35.634  1.00  0.00           O
ATOM   5221  O12 POPEY 163      42.482  -0.698  34.714  1.00  0.00           O
ATOM   5222  C1  POPEY 163      40.284  -0.978  36.424  1.00  0.00           C
ATOM   5225  C2  POPEY 163      40.392  -1.278  37.954  1.00  0.00           C
ATOM   5227  O21 POPEY 163      39.373  -0.538  38.654  1.00  0.00           O
ATOM   5228  C21 POPEY 163      39.412   0.772  38.454  1.00  0.00           C
ATOM   5229  O22 POPEY 163      40.352   1.437  38.074  1.00  0.00           O
ATOM   5230  C22 POPEY 163      38.042   1.357  38.754  1.00  0.00           C
ATOM   5233  C3  POPEY 163      41.803  -1.098  38.604  1.00  0.00           C
ATOM   5236  O31 POPEY 163      42.073  -2.088  39.604  1.00  0.00           O
ATOM   5237  C31 POPEY 163      41.352  -2.208  40.724  1.00  0.00           C
ATOM   5238  O32 POPEY 163      41.122  -3.288  41.254  1.00  0.00           O
ATOM   5239  C32 POPEY 163      40.993  -0.878  41.394  1.00  0.00           C
ATOM   5242  C23 POPEY 163      37.752   1.527  40.264  1.00  0.00           C
ATOM   5245  C24 POPEY 163      36.472   2.347  40.454  1.00  0.00           C
ATOM   5248  C25 POPEY 163      36.162   2.807  41.874  1.00  0.00           C
ATOM   5251  C26 POPEY 163      35.623   1.697  42.784  1.00  0.00           C
ATOM   5254  C27 POPEY 163      34.862   2.267  43.984  1.00  0.00           C
ATOM   5257  C28 POPEY 163      34.622   1.207  45.074  1.00  0.00           C
ATOM   5260  C29 POPEY 163      34.042   1.797  46.324  1.00  0.00           C
ATOM   5262 0C21 POPEY 163      34.673   2.677  47.134  1.00  0.00           C
ATOM   5264 1C21 POPEY 163      36.062   3.237  46.954  1.00  0.00           C
ATOM   5267 2C21 POPEY 163      36.042   4.727  46.544  1.00  0.00           C
ATOM   5270 3C21 POPEY 163      35.302   5.607  47.554  1.00  0.00           C
ATOM   5273 4C21 POPEY 163      35.452   7.107  47.274  1.00  0.00           C
ATOM   5276 5C21 POPEY 163      34.552   7.967  48.164  1.00  0.00           C
ATOM   5279 6C21 POPEY 163      34.522   7.467  49.614  1.00  0.00           C
ATOM   5282 7C21 POPEY 163      33.832   8.417  50.594  1.00  0.00           C
ATOM   5285 8C21 POPEY 163      33.752   7.787  51.984  1.00  0.00           C
ATOM   5289  C33 POPEY 163      39.862  -1.038  42.444  1.00  0.00           C
ATOM   5292  C34 POPEY 163      40.033  -0.098  43.634  1.00  0.00           C
ATOM   5295  C35 POPEY 163      39.943   1.387  43.294  1.00  0.00           C
ATOM   5298  C36 POPEY 163      40.272   2.227  44.534  1.00  0.00           C
ATOM   5301  C37 POPEY 163      40.132   3.737  44.344  1.00  0.00           C
ATOM   5304  C38 POPEY 163      40.012   4.457  45.694  1.00  0.00           C
ATOM   5307  C39 POPEY 163      41.232   4.277  46.604  1.00  0.00           C
ATOM   5310 0C31 POPEY 163      40.863   4.277  48.094  1.00  0.00           C
ATOM   5313 1C31 POPEY 163      40.232   5.587  48.544  1.00  0.00           C
ATOM   5316 2C31 POPEY 163      40.022   5.587  50.054  1.00  0.00           C
ATOM   5319 3C31 POPEY 163      39.352   6.867  50.544  1.00  0.00           C
ATOM   5322 4C31 POPEY 163      38.892   6.727  51.984  1.00  0.00           C
ATOM   5325 5C31 POPEY 163      38.012   7.897  52.404  1.00  0.00           C
ATOM   5328 6C31 POPEY 163      37.332   7.597  53.724  1.00  0.00           C
ATOM   5332  NH3 POPEZ 164      44.952  56.758  33.054  1.00  0.00           N
ATOM   5336  C12 POPEZ 164      45.232  55.337  32.674  1.00  0.00           C
ATOM   5339  C11 POPEZ 164      46.632  55.007  33.174  1.00  0.00           C
ATOM   5342  P   POPEZ 164      47.862  54.877  35.474  1.00  0.00           P
ATOM   5343  O13 POPEZ 164      47.482  53.918  36.534  1.00  0.00           O
ATOM   5344  O14 POPEZ 164      49.023  54.537  34.614  1.00  0.00           O
ATOM   5345  O11 POPEZ 164      48.172  56.247  36.174  1.00  0.00           O
ATOM   5346  O12 POPEZ 164      46.622  55.257  34.584  1.00  0.00           O
ATOM   5347  C1  POPEZ 164      49.132  56.187  37.224  1.00  0.00           C
ATOM   5350  C2  POPEZ 164      49.753  57.567  37.454  1.00  0.00           C
ATOM   5352  O21 POPEZ 164      48.894  58.427  38.194  1.00  0.00           O
ATOM   5353  C21 POPEZ 164      48.792  58.388  39.534  1.00  0.00           C
ATOM   5354  O22 POPEZ 164      47.983  59.067  40.144  1.00  0.00           O
ATOM   5355  C22 POPEZ 164      49.762  57.418  40.234  1.00  0.00           C
ATOM   5358  C3  POPEZ 164      50.062  58.227  36.084  1.00  0.00           C
ATOM   5361  O31 POPEZ 164      50.632  59.547  36.224  1.00  0.00           O
ATOM   5362  C31 POPEZ 164      51.863  59.557  36.734  1.00  0.00           C
ATOM   5363  O32 POPEZ 164      52.493  58.577  37.084  1.00  0.00           O
ATOM   5364  C32 POPEZ 164      52.342  61.007  36.724  1.00  0.00           C
ATOM   5367  C23 POPEZ 164      49.673  57.437  41.784  1.00  0.00           C
ATOM   5370  C24 POPEZ 164      48.393  56.797  42.344  1.00  0.00           C
ATOM   5373  C25 POPEZ 164      48.433  56.707  43.874  1.00  0.00           C
ATOM   5376  C26 POPEZ 164      47.092  56.267  44.484  1.00  0.00           C
ATOM   5379  C27 POPEZ 164      47.123  56.267  46.024  1.00  0.00           C
ATOM   5382  C28 POPEZ 164      45.812  55.758  46.654  1.00  0.00           C
ATOM   5385  C29 POPEZ 164      45.733  54.248  46.774  1.00  0.00           C
ATOM   5387 0C21 POPEZ 164      46.302  53.517  47.764  1.00  0.00           C
ATOM   5389 1C21 POPEZ 164      47.162  54.058  48.884  1.00  0.00           C
ATOM   5392 2C21 POPEZ 164      46.672  53.697  50.304  1.00  0.00           C
ATOM   5395 3C21 POPEZ 164      45.403  54.458  50.734  1.00  0.00           C
ATOM   5398 4C21 POPEZ 164      45.033  54.188  52.204  1.00  0.00           C
ATOM   5401 5C21 POPEZ 164      43.772  54.937  52.654  1.00  0.00           C
ATOM   5404 6C21 POPEZ 164      43.423  54.677  54.124  1.00  0.00           C
ATOM   5407 7C21 POPEZ 164      42.143  55.407  54.584  1.00  0.00           C
ATOM   5410 8C21 POPEZ 164      41.542  54.927  55.904  1.00  0.00           C
ATOM   5414  C33 POPEZ 164      53.862  61.117  36.934  1.00  0.00           C
ATOM   5417  C34 POPEZ 164      54.333  61.197  38.394  1.00  0.00           C
ATOM   5420  C35 POPEZ 164      53.652  60.287  39.424  1.00  0.00           C
ATOM   5423  C36 POPEZ 164      54.282  60.467  40.824  1.00  0.00           C
ATOM   5426  C37 POPEZ 164      53.894  59.388  41.844  1.00  0.00           C
ATOM   5429  C38 POPEZ 164      54.753  59.477  43.114  1.00  0.00           C
ATOM   5432  C39 POPEZ 164      54.272  60.488  44.164  1.00  0.00           C
ATOM   5435 0C31 POPEZ 164      53.172  59.918  45.064  1.00  0.00           C
ATOM   5438 1C31 POPEZ 164      52.983  60.677  46.384  1.00  0.00           C
ATOM   5441 2C31 POPEZ 164      52.012  59.947  47.324  1.00  0.00           C
ATOM   5444 3C31 POPEZ 164      51.382  60.837  48.404  1.00  0.00           C
ATOM   5447 4C31 POPEZ 164      52.382  61.738  49.134  1.00  0.00           C
ATOM   5450 5C31 POPEZ 164      51.763  62.447  50.334  1.00  0.00           C
ATOM   5453 6C31 POPEZ 164      52.662  63.558  50.874  1.00  0.00           C
ATOM   5457  NH3 POPEa 165      60.033 121.167  77.984  1.00  0.00           N
ATOM   5461  C12 POPEa 165      60.343 119.718  78.304  1.00  0.00           C
ATOM   5464  C11 POPEa 165      60.713 119.517  79.784  1.00  0.00           C
ATOM   5467  P   POPEa 165      60.372 116.947  80.244  1.00  0.00           P
ATOM   5468  O13 POPEa 165      61.243 115.837  80.714  1.00  0.00           O
ATOM   5469  O14 POPEa 165      59.242 117.347  81.114  1.00  0.00           O
ATOM   5470  O11 POPEa 165      59.802 116.638  78.804  1.00  0.00           O
ATOM   5471  O12 POPEa 165      61.272 118.218  79.994  1.00  0.00           O
ATOM   5472  C1  POPEa 165      58.694 115.767  78.644  1.00  0.00           C
ATOM   5475  C2  POPEa 165      59.153 114.447  77.984  1.00  0.00           C
ATOM   5477  O21 POPEa 165      58.002 113.677  77.624  1.00  0.00           O
ATOM   5478  C21 POPEa 165      57.253 113.968  76.574  1.00  0.00           C
ATOM   5479  O22 POPEa 165      56.092 113.587  76.424  1.00  0.00           O
ATOM   5480  C22 POPEa 165      57.943 114.827  75.494  1.00  0.00           C
ATOM   5483  C3  POPEa 165      60.074 113.638  78.944  1.00  0.00           C
ATOM   5486  O31 POPEa 165      60.292 112.267  78.544  1.00  0.00           O
ATOM   5487  C31 POPEa 165      60.882 112.127  77.384  1.00  0.00           C
ATOM   5488  O32 POPEa 165      61.324 113.028  76.684  1.00  0.00           O
ATOM   5489  C32 POPEa 165      61.042 110.638  77.094  1.00  0.00           C
ATOM   5492  C23 POPEa 165      57.012 114.998  74.264  1.00  0.00           C
ATOM   5495  C24 POPEa 165      57.622 115.757  73.074  1.00  0.00           C
ATOM   5498  C25 POPEa 165      56.653 115.887  71.874  1.00  0.00           C
ATOM   5501  C26 POPEa 165      56.173 114.528  71.334  1.00  0.00           C
ATOM   5504  C27 POPEa 165      55.192 114.617  70.144  1.00  0.00           C
ATOM   5507  C28 POPEa 165      55.853 114.647  68.754  1.00  0.00           C
ATOM   5510  C29 POPEa 165      56.272 116.017  68.284  1.00  0.00           C
ATOM   5512 0C21 POPEa 165      56.542 116.307  67.004  1.00  0.00           C
ATOM   5514 1C21 POPEa 165      56.452 115.308  65.884  1.00  0.00           C
ATOM   5517 2C21 POPEa 165      56.893 115.867  64.524  1.00  0.00           C
ATOM   5520 3C21 POPEa 165      58.412 115.947  64.404  1.00  0.00           C
ATOM   5523 4C21 POPEa 165      58.842 116.638  63.114  1.00  0.00           C
ATOM   5526 5C21 POPEa 165      60.352 116.658  62.894  1.00  0.00           C
ATOM   5529 6C21 POPEa 165      60.753 117.607  61.754  1.00  0.00           C
ATOM   5532 7C21 POPEa 165      62.183 117.337  61.274  1.00  0.00           C
ATOM   5535 8C21 POPEa 165      62.682 118.308  60.204  1.00  0.00           C
ATOM   5539  C33 POPEa 165      61.152 110.397  75.574  1.00  0.00           C
ATOM   5542  C34 POPEa 165      61.712 109.018  75.234  1.00  0.00           C
ATOM   5545  C35 POPEa 165      62.372 109.028  73.854  1.00  0.00           C
ATOM   5548  C36 POPEa 165      63.153 107.757  73.514  1.00  0.00           C
ATOM   5551  C37 POPEa 165      64.582 108.037  73.014  1.00  0.00           C
ATOM   5554  C38 POPEa 165      64.684 109.038  71.844  1.00  0.00           C
ATOM   5557  C39 POPEa 165      63.812 108.708  70.634  1.00  0.00           C
ATOM   5560 0C31 POPEa 165      64.272 107.458  69.874  1.00  0.00           C
ATOM   5563 1C31 POPEa 165      63.433 107.197  68.624  1.00  0.00           C
ATOM   5566 2C31 POPEa 165      64.262 106.697  67.434  1.00  0.00           C
ATOM   5569 3C31 POPEa 165      63.403 106.567  66.164  1.00  0.00           C
ATOM   5572 4C31 POPEa 165      64.214 106.217  64.904  1.00  0.00           C
ATOM   5575 5C31 POPEa 165      63.403 106.437  63.614  1.00  0.00           C
ATOM   5578 6C31 POPEa 165      64.173 106.077  62.334  1.00  0.00           C
ATOM   5582  NH3 POPEb 166      80.243  62.008  75.244  1.00  0.00           N
ATOM   5586  C12 POPEb 166      79.202  61.447  74.314  1.00  0.00           C
ATOM   5589  C11 POPEb 166      79.533  59.967  74.134  1.00  0.00           C
ATOM   5592  P   POPEb 166      78.493  58.558  76.124  1.00  0.00           P
ATOM   5593  O13 POPEb 166      78.682  57.107  75.904  1.00  0.00           O
ATOM   5594  O14 POPEb 166      78.382  59.017  77.534  1.00  0.00           O
ATOM   5595  O11 POPEb 166      77.232  59.077  75.314  1.00  0.00           O
ATOM   5596  O12 POPEb 166      79.652  59.368  75.414  1.00  0.00           O
ATOM   5597  C1  POPEb 166      76.433  58.107  74.614  1.00  0.00           C
ATOM   5600  C2  POPEb 166      75.382  58.808  73.724  1.00  0.00           C
ATOM   5602  O21 POPEb 166      75.473  58.278  72.384  1.00  0.00           O
ATOM   5603  C21 POPEb 166      74.423  57.528  72.034  1.00  0.00           C
ATOM   5604  O22 POPEb 166      73.442  57.327  72.724  1.00  0.00           O
ATOM   5605  C22 POPEb 166      74.673  56.907  70.664  1.00  0.00           C
ATOM   5608  C3  POPEb 166      75.632  60.327  73.604  1.00  0.00           C
ATOM   5611  O31 POPEb 166      74.522  60.988  72.954  1.00  0.00           O
ATOM   5612  C31 POPEb 166      74.632  61.707  71.824  1.00  0.00           C
ATOM   5613  O32 POPEb 166      73.682  62.287  71.324  1.00  0.00           O
ATOM   5614  C32 POPEb 166      76.033  61.758  71.194  1.00  0.00           C
ATOM   5617  C23 POPEb 166      74.943  57.947  69.554  1.00  0.00           C
ATOM   5620  C24 POPEb 166      75.144  57.308  68.164  1.00  0.00           C
ATOM   5623  C25 POPEb 166      73.894  57.138  67.304  1.00  0.00           C
ATOM   5626  C26 POPEb 166      72.882  56.168  67.904  1.00  0.00           C
ATOM   5629  C27 POPEb 166      71.692  55.947  66.974  1.00  0.00           C
ATOM   5632  C28 POPEb 166      70.582  55.147  67.674  1.00  0.00           C
ATOM   5635  C29 POPEb 166      69.312  55.298  66.884  1.00  0.00           C
ATOM   5637 0C21 POPEb 166      68.113  55.667  67.354  1.00  0.00           C
ATOM   5639 1C21 POPEb 166      67.732  55.927  68.794  1.00  0.00           C
ATOM   5642 2C21 POPEb 166      66.382  55.267  69.154  1.00  0.00           C
ATOM   5645 3C21 POPEb 166      65.232  55.648  68.204  1.00  0.00           C
ATOM   5648 4C21 POPEb 166      63.842  55.257  68.714  1.00  0.00           C
ATOM   5651 5C21 POPEb 166      63.292  56.187  69.794  1.00  0.00           C
ATOM   5654 6C21 POPEb 166      61.852  55.837  70.154  1.00  0.00           C
ATOM   5657 7C21 POPEb 166      61.394  56.497  71.454  1.00  0.00           C
ATOM   5660 8C21 POPEb 166      59.952  56.137  71.834  1.00  0.00           C
ATOM   5664  C33 POPEb 166      76.173  62.808  70.054  1.00  0.00           C
ATOM   5667  C34 POPEb 166      76.723  62.247  68.744  1.00  0.00           C
ATOM   5670  C35 POPEb 166      75.684  61.447  67.944  1.00  0.00           C
ATOM   5673  C36 POPEb 166      76.062  61.308  66.474  1.00  0.00           C
ATOM   5676  C37 POPEb 166      74.972  60.638  65.624  1.00  0.00           C
ATOM   5679  C38 POPEb 166      75.552  59.517  64.754  1.00  0.00           C
ATOM   5682  C39 POPEb 166      74.582  58.947  63.714  1.00  0.00           C
ATOM   5685 0C31 POPEb 166      74.223  59.947  62.604  1.00  0.00           C
ATOM   5688 1C31 POPEb 166      73.973  59.227  61.274  1.00  0.00           C
ATOM   5691 2C31 POPEb 166      73.272  60.107  60.224  1.00  0.00           C
ATOM   5694 3C31 POPEb 166      73.113  59.368  58.884  1.00  0.00           C
ATOM   5697 4C31 POPEb 166      74.423  59.267  58.104  1.00  0.00           C
ATOM   5700 5C31 POPEb 166      74.393  58.197  57.014  1.00  0.00           C
ATOM   5703 6C31 POPEb 166      75.713  58.138  56.244  1.00  0.00           C
ATOM   5707  NH3 POPEc 167      93.262  11.177  34.394  1.00  0.00           N
ATOM   5711  C12 POPEc 167      91.973  10.577  33.894  1.00  0.00           C
ATOM   5714  C11 POPEc 167      91.632   9.267  34.614  1.00  0.00           C
ATOM   5717  P   POPEc 167      90.593   6.907  34.354  1.00  0.00           P
ATOM   5718  O13 POPEc 167      89.173   6.837  34.784  1.00  0.00           O
ATOM   5719  O14 POPEc 167      91.043   5.877  33.394  1.00  0.00           O
ATOM   5720  O11 POPEc 167      91.533   6.937  35.594  1.00  0.00           O
ATOM   5721  O12 POPEc 167      90.912   8.357  33.754  1.00  0.00           O
ATOM   5722  C1  POPEc 167      91.693   6.007  36.644  1.00  0.00           C
ATOM   5725  C2  POPEc 167      90.842   6.397  37.884  1.00  0.00           C
ATOM   5727  O21 POPEc 167      91.632   6.177  39.064  1.00  0.00           O
ATOM   5728  C21 POPEc 167      91.383   6.997  40.074  1.00  0.00           C
ATOM   5729  O22 POPEc 167      90.562   7.897  40.074  1.00  0.00           O
ATOM   5730  C22 POPEc 167      92.263   6.597  41.254  1.00  0.00           C
ATOM   5733  C3  POPEc 167      89.543   5.537  37.944  1.00  0.00           C
ATOM   5736  O31 POPEc 167      88.464   6.257  38.554  1.00  0.00           O
ATOM   5737  C31 POPEc 167      88.132   5.977  39.814  1.00  0.00           C
ATOM   5738  O32 POPEc 167      88.422   4.967  40.424  1.00  0.00           O
ATOM   5739  C32 POPEc 167      87.293   7.137  40.324  1.00  0.00           C
ATOM   5742  C23 POPEc 167      91.983   7.397  42.554  1.00  0.00           C
ATOM   5745  C24 POPEc 167      93.302   7.867  43.184  1.00  0.00           C
ATOM   5748  C25 POPEc 167      93.144   8.317  44.634  1.00  0.00           C
ATOM   5751  C26 POPEc 167      92.503   9.697  44.774  1.00  0.00           C
ATOM   5754  C27 POPEc 167      92.183  10.107  46.224  1.00  0.00           C
ATOM   5757  C28 POPEc 167      93.363  10.017  47.214  1.00  0.00           C
ATOM   5760  C29 POPEc 167      93.613   8.637  47.774  1.00  0.00           C
ATOM   5762 0C21 POPEc 167      94.802   8.147  48.164  1.00  0.00           C
ATOM   5764 1C21 POPEc 167      96.113   8.887  48.194  1.00  0.00           C
ATOM   5767 2C21 POPEc 167      96.723   8.907  49.614  1.00  0.00           C
ATOM   5770 3C21 POPEc 167      95.833   9.637  50.644  1.00  0.00           C
ATOM   5773 4C21 POPEc 167      96.553   9.947  51.964  1.00  0.00           C
ATOM   5776 5C21 POPEc 167      95.583  10.527  53.004  1.00  0.00           C
ATOM   5779 6C21 POPEc 167      96.262  11.207  54.194  1.00  0.00           C
ATOM   5782 7C21 POPEc 167      95.243  11.617  55.264  1.00  0.00           C
ATOM   5785 8C21 POPEc 167      95.833  12.407  56.434  1.00  0.00           C
ATOM   5789  C33 POPEc 167      87.404   7.347  41.844  1.00  0.00           C
ATOM   5792  C34 POPEc 167      86.574   6.337  42.634  1.00  0.00           C
ATOM   5795  C35 POPEc 167      86.332   6.807  44.074  1.00  0.00           C
ATOM   5798  C36 POPEc 167      85.062   6.197  44.684  1.00  0.00           C
ATOM   5801  C37 POPEc 167      84.832   6.677  46.114  1.00  0.00           C
ATOM   5804  C38 POPEc 167      83.342   6.807  46.454  1.00  0.00           C
ATOM   5807  C39 POPEc 167      83.132   7.637  47.724  1.00  0.00           C
ATOM   5810 0C31 POPEc 167      83.214   6.797  48.984  1.00  0.00           C
ATOM   5813 1C31 POPEc 167      83.312   7.667  50.234  1.00  0.00           C
ATOM   5816 2C31 POPEc 167      83.373   6.807  51.494  1.00  0.00           C
ATOM   5819 3C31 POPEc 167      83.492   7.637  52.774  1.00  0.00           C
ATOM   5822 4C31 POPEc 167      83.412   6.727  53.994  1.00  0.00           C
ATOM   5825 5C31 POPEc 167      83.253   7.507  55.304  1.00  0.00           C
ATOM   5828 6C31 POPEc 167      82.923   6.567  56.454  1.00  0.00           C
ATOM   5832  NH3 POPEd 168      57.482  41.177  35.534  1.00  0.00           N
ATOM   5836  C12 POPEd 168      57.692  42.658  35.764  1.00  0.00           C
ATOM   5839  C11 POPEd 168      58.802  43.287  34.874  1.00  0.00           C
ATOM   5842  P   POPEd 168      60.033  45.648  34.634  1.00  0.00           P
ATOM   5843  O13 POPEd 168      60.522  45.098  33.344  1.00  0.00           O
ATOM   5844  O14 POPEd 168      59.293  46.927  34.544  1.00  0.00           O
ATOM   5845  O11 POPEd 168      61.202  45.747  35.684  1.00  0.00           O
ATOM   5846  O12 POPEd 168      59.052  44.617  35.334  1.00  0.00           O
ATOM   5847  C1  POPEd 168      60.963  46.597  36.824  1.00  0.00           C
ATOM   5850  C2  POPEd 168      61.653  46.077  38.104  1.00  0.00           C
ATOM   5852  O21 POPEd 168      61.552  47.138  39.064  1.00  0.00           O
ATOM   5853  C21 POPEd 168      61.143  46.787  40.274  1.00  0.00           C
ATOM   5854  O22 POPEd 168      60.853  45.667  40.634  1.00  0.00           O
ATOM   5855  C22 POPEd 168      61.092  48.037  41.144  1.00  0.00           C
ATOM   5858  C3  POPEd 168      63.132  45.697  37.844  1.00  0.00           C
ATOM   5861  O31 POPEd 168      63.964  45.767  39.004  1.00  0.00           O
ATOM   5862  C31 POPEd 168      64.372  44.747  39.744  1.00  0.00           C
ATOM   5863  O32 POPEd 168      65.183  44.848  40.654  1.00  0.00           O
ATOM   5864  C32 POPEd 168      63.812  43.388  39.334  1.00  0.00           C
ATOM   5867  C23 POPEd 168      61.803  47.787  42.484  1.00  0.00           C
ATOM   5870  C24 POPEd 168      62.012  49.097  43.244  1.00  0.00           C
ATOM   5873  C25 POPEd 168      62.622  48.897  44.634  1.00  0.00           C
ATOM   5876  C26 POPEd 168      61.723  48.118  45.594  1.00  0.00           C
ATOM   5879  C27 POPEd 168      62.232  48.167  47.044  1.00  0.00           C
ATOM   5882  C28 POPEd 168      61.394  47.308  48.004  1.00  0.00           C
ATOM   5885  C29 POPEd 168      62.092  46.028  48.384  1.00  0.00           C
ATOM   5887 0C21 POPEd 168      62.323  45.568  49.634  1.00  0.00           C
ATOM   5889 1C21 POPEd 168      61.873  46.207  50.924  1.00  0.00           C
ATOM   5892 2C21 POPEd 168      63.013  46.717  51.834  1.00  0.00           C
ATOM   5895 3C21 POPEd 168      62.432  47.457  53.044  1.00  0.00           C
ATOM   5898 4C21 POPEd 168      63.472  47.957  54.054  1.00  0.00           C
ATOM   5901 5C21 POPEd 168      62.822  48.918  55.064  1.00  0.00           C
ATOM   5904 6C21 POPEd 168      63.783  49.427  56.144  1.00  0.00           C
ATOM   5907 7C21 POPEd 168      63.213  50.677  56.844  1.00  0.00           C
ATOM   5910 8C21 POPEd 168      64.092  51.207  57.974  1.00  0.00           C
ATOM   5914  C33 POPEd 168      64.003  42.357  40.474  1.00  0.00           C
ATOM   5917  C34 POPEd 168      63.172  42.747  41.714  1.00  0.00           C
ATOM   5920  C35 POPEd 168      63.032  41.647  42.754  1.00  0.00           C
ATOM   5923  C36 POPEd 168      62.132  40.508  42.274  1.00  0.00           C
ATOM   5926  C37 POPEd 168      61.402  39.787  43.414  1.00  0.00           C
ATOM   5929  C38 POPEd 168      60.572  38.587  42.934  1.00  0.00           C
ATOM   5932  C39 POPEd 168      59.542  38.907  41.844  1.00  0.00           C
ATOM   5935 0C31 POPEd 168      58.932  37.627  41.274  1.00  0.00           C
ATOM   5938 1C31 POPEd 168      57.682  37.857  40.414  1.00  0.00           C
ATOM   5941 2C31 POPEd 168      57.213  36.607  39.664  1.00  0.00           C
ATOM   5944 3C31 POPEd 168      57.183  35.317  40.494  1.00  0.00           C
ATOM   5947 4C31 POPEd 168      56.262  35.367  41.724  1.00  0.00           C
ATOM   5950 5C31 POPEd 168      56.512  34.157  42.634  1.00  0.00           C
ATOM   5953 6C31 POPEd 168      55.912  34.277  44.034  1.00  0.00           C
ATOM   5957  NH3 POPEe 169      24.192  46.597  33.114  1.00  0.00           N
ATOM   5961  C12 POPEe 169      24.142  45.417  32.194  1.00  0.00           C
ATOM   5964  C11 POPEe 169      25.182  44.337  32.594  1.00  0.00           C
ATOM   5967  P   POPEe 169      27.602  45.187  33.184  1.00  0.00           P
ATOM   5968  O13 POPEe 169      28.622  45.967  32.454  1.00  0.00           O
ATOM   5969  O14 POPEe 169      28.102  43.957  33.864  1.00  0.00           O
ATOM   5970  O11 POPEe 169      26.762  46.127  34.144  1.00  0.00           O
ATOM   5971  O12 POPEe 169      26.502  44.697  32.174  1.00  0.00           O
ATOM   5972  C1  POPEe 169      27.022  46.227  35.544  1.00  0.00           C
ATOM   5975  C2  POPEe 169      27.642  47.607  35.894  1.00  0.00           C
ATOM   5977  O21 POPEe 169      27.742  47.738  37.334  1.00  0.00           O
ATOM   5978  C21 POPEe 169      26.642  47.977  38.024  1.00  0.00           C
ATOM   5979  O22 POPEe 169      25.523  48.148  37.584  1.00  0.00           O
ATOM   5980  C22 POPEe 169      26.922  47.868  39.524  1.00  0.00           C
ATOM   5983  C3  POPEe 169      26.902  48.767  35.164  1.00  0.00           C
ATOM   5986  O31 POPEe 169      27.282  50.058  35.694  1.00  0.00           O
ATOM   5987  C31 POPEe 169      26.652  51.067  35.114  1.00  0.00           C
ATOM   5988  O32 POPEe 169      25.962  51.007  34.114  1.00  0.00           O
ATOM   5989  C32 POPEe 169      26.932  52.337  35.914  1.00  0.00           C
ATOM   5992  C23 POPEe 169      25.832  48.587  40.354  1.00  0.00           C
ATOM   5995  C24 POPEe 169      26.102  48.567  41.864  1.00  0.00           C
ATOM   5998  C25 POPEe 169      25.472  47.337  42.504  1.00  0.00           C
ATOM   6001  C26 POPEe 169      25.502  47.327  44.034  1.00  0.00           C
ATOM   6004  C27 POPEe 169      24.342  46.478  44.584  1.00  0.00           C
ATOM   6007  C28 POPEe 169      24.462  46.107  46.064  1.00  0.00           C
ATOM   6010  C29 POPEe 169      24.443  47.317  46.954  1.00  0.00           C
ATOM   6012 0C21 POPEe 169      24.882  47.367  48.224  1.00  0.00           C
ATOM   6014 1C21 POPEe 169      25.492  46.227  49.004  1.00  0.00           C
ATOM   6017 2C21 POPEe 169      26.612  46.697  49.964  1.00  0.00           C
ATOM   6020 3C21 POPEe 169      26.113  47.577  51.114  1.00  0.00           C
ATOM   6023 4C21 POPEe 169      27.242  48.258  51.894  1.00  0.00           C
ATOM   6026 5C21 POPEe 169      27.962  47.357  52.904  1.00  0.00           C
ATOM   6029 6C21 POPEe 169      29.122  48.107  53.584  1.00  0.00           C
ATOM   6032 7C21 POPEe 169      29.602  47.447  54.874  1.00  0.00           C
ATOM   6035 8C21 POPEe 169      30.732  48.227  55.554  1.00  0.00           C
ATOM   6039  C33 POPEe 169      25.712  52.787  36.744  1.00  0.00           C
ATOM   6042  C34 POPEe 169      25.922  54.157  37.404  1.00  0.00           C
ATOM   6045  C35 POPEe 169      26.972  54.167  38.514  1.00  0.00           C
ATOM   6048  C36 POPEe 169      26.443  53.727  39.884  1.00  0.00           C
ATOM   6051  C37 POPEe 169      27.472  54.007  40.984  1.00  0.00           C
ATOM   6054  C38 POPEe 169      26.842  54.417  42.324  1.00  0.00           C
ATOM   6057  C39 POPEe 169      26.032  53.328  43.024  1.00  0.00           C
ATOM   6060 0C31 POPEe 169      26.862  52.068  43.304  1.00  0.00           C
ATOM   6063 1C31 POPEe 169      26.432  51.317  44.574  1.00  0.00           C
ATOM   6066 2C31 POPEe 169      26.992  51.997  45.834  1.00  0.00           C
ATOM   6069 3C31 POPEe 169      26.592  51.267  47.124  1.00  0.00           C
ATOM   6072 4C31 POPEe 169      27.402  51.767  48.334  1.00  0.00           C
ATOM   6075 5C31 POPEe 169      27.052  51.047  49.634  1.00  0.00           C
ATOM   6078 6C31 POPEe 169      25.772  51.567  50.294  1.00  0.00           C
ATOM   6082  NH3 POPEf 170      10.242  78.238  31.374  1.00  0.00           N
ATOM   6086  C12 POPEf 170      11.482  79.028  31.674  1.00  0.00           C
ATOM   6089  C11 POPEf 170      12.712  78.267  31.154  1.00  0.00           C
ATOM   6092  P   POPEf 170      14.182  76.227  31.904  1.00  0.00           P
ATOM   6093  O13 POPEf 170      14.112  74.918  31.214  1.00  0.00           O
ATOM   6094  O14 POPEf 170      15.262  77.147  31.494  1.00  0.00           O
ATOM   6095  O11 POPEf 170      14.362  75.907  33.424  1.00  0.00           O
ATOM   6096  O12 POPEf 170      12.802  76.988  31.784  1.00  0.00           O
ATOM   6097  C1  POPEf 170      13.872  76.797  34.424  1.00  0.00           C
ATOM   6100  C2  POPEf 170      13.882  76.077  35.774  1.00  0.00           C
ATOM   6102  O21 POPEf 170      13.352  76.967  36.774  1.00  0.00           O
ATOM   6103  C21 POPEf 170      12.792  76.367  37.804  1.00  0.00           C
ATOM   6104  O22 POPEf 170      12.622  75.168  37.914  1.00  0.00           O
ATOM   6105  C22 POPEf 170      12.462  77.367  38.894  1.00  0.00           C
ATOM   6108  C3  POPEf 170      15.312  75.607  36.164  1.00  0.00           C
ATOM   6111  O31 POPEf 170      15.272  74.578  37.164  1.00  0.00           O
ATOM   6112  C31 POPEf 170      15.152  73.337  36.734  1.00  0.00           C
ATOM   6113  O32 POPEf 170      15.232  72.958  35.564  1.00  0.00           O
ATOM   6114  C32 POPEf 170      14.732  72.477  37.924  1.00  0.00           C
ATOM   6117  C23 POPEf 170      13.762  77.847  39.534  1.00  0.00           C
ATOM   6120  C24 POPEf 170      13.622  78.337  40.984  1.00  0.00           C
ATOM   6123  C25 POPEf 170      13.302  77.197  41.954  1.00  0.00           C
ATOM   6126  C26 POPEf 170      13.552  77.598  43.414  1.00  0.00           C
ATOM   6129  C27 POPEf 170      14.772  76.877  44.014  1.00  0.00           C
ATOM   6132  C28 POPEf 170      15.062  77.247  45.484  1.00  0.00           C
ATOM   6135  C29 POPEf 170      13.892  76.967  46.394  1.00  0.00           C
ATOM   6137 0C21 POPEf 170      13.152  77.888  47.054  1.00  0.00           C
ATOM   6139 1C21 POPEf 170      13.342  79.388  47.034  1.00  0.00           C
ATOM   6142 2C21 POPEf 170      13.852  79.958  48.374  1.00  0.00           C
ATOM   6145 3C21 POPEf 170      14.782  79.017  49.154  1.00  0.00           C
ATOM   6148 4C21 POPEf 170      15.562  79.738  50.264  1.00  0.00           C
ATOM   6151 5C21 POPEf 170      16.102  78.767  51.324  1.00  0.00           C
ATOM   6154 6C21 POPEf 170      16.992  79.477  52.334  1.00  0.00           C
ATOM   6157 7C21 POPEf 170      17.462  78.577  53.474  1.00  0.00           C
ATOM   6160 8C21 POPEf 170      18.472  79.287  54.364  1.00  0.00           C
ATOM   6164  C33 POPEf 170      14.582  70.988  37.584  1.00  0.00           C
ATOM   6167  C34 POPEf 170      13.472  70.287  38.374  1.00  0.00           C
ATOM   6170  C35 POPEf 170      13.822  69.947  39.824  1.00  0.00           C
ATOM   6173  C36 POPEf 170      12.662  69.197  40.494  1.00  0.00           C
ATOM   6176  C37 POPEf 170      12.962  68.788  41.934  1.00  0.00           C
ATOM   6179  C38 POPEf 170      11.872  67.897  42.524  1.00  0.00           C
ATOM   6182  C39 POPEf 170      10.732  68.657  43.224  1.00  0.00           C
ATOM   6185 0C31 POPEf 170       9.642  67.678  43.644  1.00  0.00           C
ATOM   6188 1C31 POPEf 170       8.612  68.157  44.674  1.00  0.00           C
ATOM   6191 2C31 POPEf 170       7.602  67.047  45.024  1.00  0.00           C
ATOM   6194 3C31 POPEf 170       6.592  66.697  43.924  1.00  0.00           C
ATOM   6197 4C31 POPEf 170       5.282  67.488  44.044  1.00  0.00           C
ATOM   6200 5C31 POPEf 170       4.402  67.398  42.804  1.00  0.00           C
ATOM   6203 6C31 POPEf 170       3.092  68.168  42.974  1.00  0.00           C
ATOM   6207  NH3 POPEg 171     113.983  67.958  77.854  1.00  0.00           N
ATOM   6211  C12 POPEg 171     114.154  68.287  79.304  1.00  0.00           C
ATOM   6214  C11 POPEg 171     112.792  68.447  79.974  1.00  0.00           C
ATOM   6217  P   POPEg 171     111.052  69.778  78.534  1.00  0.00           P
ATOM   6218  O13 POPEg 171     109.783  69.397  79.144  1.00  0.00           O
ATOM   6219  O14 POPEg 171     111.132  71.087  77.864  1.00  0.00           O
ATOM   6220  O11 POPEg 171     111.463  68.648  77.474  1.00  0.00           O
ATOM   6221  O12 POPEg 171     112.223  69.697  79.594  1.00  0.00           O
ATOM   6222  C1  POPEg 171     110.482  68.397  76.454  1.00  0.00           C
ATOM   6225  C2  POPEg 171     111.052  67.547  75.284  1.00  0.00           C
ATOM   6227  O21 POPEg 171     110.733  68.168  74.034  1.00  0.00           O
ATOM   6228  C21 POPEg 171     111.443  69.227  73.684  1.00  0.00           C
ATOM   6229  O22 POPEg 171     112.612  69.427  73.984  1.00  0.00           O
ATOM   6230  C22 POPEg 171     110.473  70.168  72.944  1.00  0.00           C
ATOM   6233  C3  POPEg 171     110.373  66.157  75.254  1.00  0.00           C
ATOM   6236  O31 POPEg 171     111.132  65.217  74.494  1.00  0.00           O
ATOM   6237  C31 POPEg 171     110.432  64.157  74.084  1.00  0.00           C
ATOM   6238  O32 POPEg 171     109.214  64.058  74.164  1.00  0.00           O
ATOM   6239  C32 POPEg 171     111.383  63.068  73.594  1.00  0.00           C
ATOM   6242  C23 POPEg 171     110.933  70.767  71.594  1.00  0.00           C
ATOM   6245  C24 POPEg 171     109.723  70.968  70.654  1.00  0.00           C
ATOM   6248  C25 POPEg 171     110.023  71.797  69.404  1.00  0.00           C
ATOM   6251  C26 POPEg 171     110.133  70.977  68.104  1.00  0.00           C
ATOM   6254  C27 POPEg 171     110.772  71.778  66.964  1.00  0.00           C
ATOM   6257  C28 POPEg 171     112.283  71.477  66.754  1.00  0.00           C
ATOM   6260  C29 POPEg 171     113.083  71.517  68.034  1.00  0.00           C
ATOM   6262 0C21 POPEg 171     113.722  72.577  68.544  1.00  0.00           C
ATOM   6264 1C21 POPEg 171     113.794  73.957  67.934  1.00  0.00           C
ATOM   6267 2C21 POPEg 171     115.093  74.087  67.124  1.00  0.00           C
ATOM   6270 3C21 POPEg 171     115.342  75.507  66.614  1.00  0.00           C
ATOM   6273 4C21 POPEg 171     116.362  75.558  65.474  1.00  0.00           C
ATOM   6276 5C21 POPEg 171     117.764  75.067  65.864  1.00  0.00           C
ATOM   6279 6C21 POPEg 171     118.703  75.038  64.654  1.00  0.00           C
ATOM   6282 7C21 POPEg 171     120.012  74.278  64.894  1.00  0.00           C
ATOM   6285 8C21 POPEg 171     120.833  74.138  63.614  1.00  0.00           C
ATOM   6289  C33 POPEg 171     112.752  63.567  73.084  1.00  0.00           C
ATOM   6292  C34 POPEg 171     112.722  63.897  71.584  1.00  0.00           C
ATOM   6295  C35 POPEg 171     112.764  62.607  70.754  1.00  0.00           C
ATOM   6298  C36 POPEg 171     112.633  62.858  69.244  1.00  0.00           C
ATOM   6301  C37 POPEg 171     112.472  61.537  68.474  1.00  0.00           C
ATOM   6304  C38 POPEg 171     112.612  61.707  66.964  1.00  0.00           C
ATOM   6307  C39 POPEg 171     111.463  62.517  66.354  1.00  0.00           C
ATOM   6310 0C31 POPEg 171     111.703  62.787  64.864  1.00  0.00           C
ATOM   6313 1C31 POPEg 171     110.492  63.418  64.174  1.00  0.00           C
ATOM   6316 2C31 POPEg 171     110.793  63.727  62.704  1.00  0.00           C
ATOM   6319 3C31 POPEg 171     109.613  64.377  61.964  1.00  0.00           C
ATOM   6322 4C31 POPEg 171     108.513  63.388  61.594  1.00  0.00           C
ATOM   6325 5C31 POPEg 171     107.253  64.087  61.074  1.00  0.00           C
ATOM   6328 6C31 POPEg 171     106.192  63.118  60.554  1.00  0.00           C
ATOM   6332  NH3 POPEh 172      62.353  18.457  77.764  1.00  0.00           N
ATOM   6336  C12 POPEh 172      62.773  19.797  78.274  1.00  0.00           C
ATOM   6339  C11 POPEh 172      62.143  20.898  77.404  1.00  0.00           C
ATOM   6342  P   POPEh 172      62.493  22.957  78.964  1.00  0.00           P
ATOM   6343  O13 POPEh 172      61.062  23.347  78.984  1.00  0.00           O
ATOM   6344  O14 POPEh 172      63.002  22.177  80.114  1.00  0.00           O
ATOM   6345  O11 POPEh 172      63.342  24.267  78.774  1.00  0.00           O
ATOM   6346  O12 POPEh 172      62.742  22.157  77.644  1.00  0.00           O
ATOM   6347  C1  POPEh 172      64.452  24.277  77.894  1.00  0.00           C
ATOM   6350  C2  POPEh 172      64.062  24.857  76.514  1.00  0.00           C
ATOM   6352  O21 POPEh 172      65.223  24.737  75.664  1.00  0.00           O
ATOM   6353  C21 POPEh 172      65.223  23.627  74.914  1.00  0.00           C
ATOM   6354  O22 POPEh 172      64.272  22.917  74.704  1.00  0.00           O
ATOM   6355  C22 POPEh 172      66.662  23.347  74.464  1.00  0.00           C
ATOM   6358  C3  POPEh 172      63.662  26.347  76.624  1.00  0.00           C
ATOM   6361  O31 POPEh 172      63.482  26.918  75.304  1.00  0.00           O
ATOM   6362  C31 POPEh 172      63.533  28.247  75.244  1.00  0.00           C
ATOM   6363  O32 POPEh 172      63.772  28.977  76.194  1.00  0.00           O
ATOM   6364  C32 POPEh 172      63.443  28.677  73.774  1.00  0.00           C
ATOM   6367  C23 POPEh 172      66.802  21.967  73.764  1.00  0.00           C
ATOM   6370  C24 POPEh 172      66.853  22.058  72.234  1.00  0.00           C
ATOM   6373  C25 POPEh 172      67.152  20.687  71.614  1.00  0.00           C
ATOM   6376  C26 POPEh 172      67.042  20.687  70.084  1.00  0.00           C
ATOM   6379  C27 POPEh 172      67.583  19.398  69.454  1.00  0.00           C
ATOM   6382  C28 POPEh 172      67.493  19.347  67.914  1.00  0.00           C
ATOM   6385  C29 POPEh 172      66.082  19.297  67.374  1.00  0.00           C
ATOM   6387 0C21 POPEh 172      65.753  19.037  66.094  1.00  0.00           C
ATOM   6389 1C21 POPEh 172      66.742  18.747  64.984  1.00  0.00           C
ATOM   6392 2C21 POPEh 172      67.074  19.997  64.144  1.00  0.00           C
ATOM   6395 3C21 POPEh 172      66.004  20.417  63.124  1.00  0.00           C
ATOM   6398 4C21 POPEh 172      66.403  21.737  62.444  1.00  0.00           C
ATOM   6401 5C21 POPEh 172      65.613  22.058  61.174  1.00  0.00           C
ATOM   6404 6C21 POPEh 172      66.074  23.387  60.564  1.00  0.00           C
ATOM   6407 7C21 POPEh 172      65.792  23.507  59.064  1.00  0.00           C
ATOM   6410 8C21 POPEh 172      66.352  24.797  58.464  1.00  0.00           C
ATOM   6414  C33 POPEh 172      63.932  30.127  73.544  1.00  0.00           C
ATOM   6417  C34 POPEh 172      64.214  30.438  72.064  1.00  0.00           C
ATOM   6420  C35 POPEh 172      64.332  31.937  71.754  1.00  0.00           C
ATOM   6423  C36 POPEh 172      65.052  32.247  70.414  1.00  0.00           C
ATOM   6426  C37 POPEh 172      65.013  33.738  70.014  1.00  0.00           C
ATOM   6429  C38 POPEh 172      65.964  34.087  68.854  1.00  0.00           C
ATOM   6432  C39 POPEh 172      65.772  35.497  68.254  1.00  0.00           C
ATOM   6435 0C31 POPEh 172      65.573  35.488  66.724  1.00  0.00           C
ATOM   6438 1C31 POPEh 172      64.202  34.927  66.364  1.00  0.00           C
ATOM   6441 2C31 POPEh 172      63.802  34.898  64.874  1.00  0.00           C
ATOM   6444 3C31 POPEh 172      64.982  34.808  63.904  1.00  0.00           C
ATOM   6447 4C31 POPEh 172      64.542  34.688  62.444  1.00  0.00           C
ATOM   6450 5C31 POPEh 172      65.743  34.547  61.504  1.00  0.00           C
ATOM   6453 6C31 POPEh 172      65.412  34.837  60.034  1.00  0.00           C
ATOM   6457  NH3 POPEi 173      13.882 110.308  32.564  1.00  0.00           N
ATOM   6461  C12 POPEi 173      12.432 109.958  32.794  1.00  0.00           C
ATOM   6464  C11 POPEi 173      11.802 110.877  33.874  1.00  0.00           C
ATOM   6467  P   POPEi 173      12.692 113.358  33.264  1.00  0.00           P
ATOM   6468  O13 POPEi 173      13.572 112.977  32.144  1.00  0.00           O
ATOM   6469  O14 POPEi 173      12.092 114.718  33.264  1.00  0.00           O
ATOM   6470  O11 POPEi 173      13.562 113.197  34.554  1.00  0.00           O
ATOM   6471  O12 POPEi 173      11.582 112.227  33.434  1.00  0.00           O
ATOM   6472  C1  POPEi 173      13.112 113.077  35.904  1.00  0.00           C
ATOM   6475  C2  POPEi 173      13.012 114.438  36.624  1.00  0.00           C
ATOM   6477  O21 POPEi 173      13.302 114.208  38.014  1.00  0.00           O
ATOM   6478  C21 POPEi 173      13.922 115.197  38.634  1.00  0.00           C
ATOM   6479  O22 POPEi 173      14.292 116.248  38.124  1.00  0.00           O
ATOM   6480  C22 POPEi 173      14.192 114.837  40.084  1.00  0.00           C
ATOM   6483  C3  POPEi 173      11.592 115.057  36.454  1.00  0.00           C
ATOM   6486  O31 POPEi 173      11.322 116.007  37.504  1.00  0.00           O
ATOM   6487  C31 POPEi 173      10.052 116.157  37.804  1.00  0.00           C
ATOM   6488  O32 POPEi 173       9.112 115.617  37.244  1.00  0.00           O
ATOM   6489  C32 POPEi 173       9.962 117.117  38.994  1.00  0.00           C
ATOM   6492  C23 POPEi 173      13.132 115.278  41.124  1.00  0.00           C
ATOM   6495  C24 POPEi 173      13.362 114.488  42.414  1.00  0.00           C
ATOM   6498  C25 POPEi 173      13.432 115.288  43.714  1.00  0.00           C
ATOM   6501  C26 POPEi 173      13.662 114.298  44.864  1.00  0.00           C
ATOM   6504  C27 POPEi 173      13.812 114.927  46.254  1.00  0.00           C
ATOM   6507  C28 POPEi 173      13.712 113.828  47.334  1.00  0.00           C
ATOM   6510  C29 POPEi 173      14.032 114.327  48.714  1.00  0.00           C
ATOM   6512 0C21 POPEi 173      14.922 113.807  49.594  1.00  0.00           C
ATOM   6514 1C21 POPEi 173      15.792 112.587  49.394  1.00  0.00           C
ATOM   6517 2C21 POPEi 173      15.662 111.538  50.524  1.00  0.00           C
ATOM   6520 3C21 POPEi 173      16.012 112.078  51.924  1.00  0.00           C
ATOM   6523 4C21 POPEi 173      16.132 110.968  52.974  1.00  0.00           C
ATOM   6526 5C21 POPEi 173      16.022 111.497  54.404  1.00  0.00           C
ATOM   6529 6C21 POPEi 173      16.472 110.498  55.474  1.00  0.00           C
ATOM   6532 7C21 POPEi 173      16.102 110.937  56.894  1.00  0.00           C
ATOM   6535 8C21 POPEi 173      16.442 109.907  57.974  1.00  0.00           C
ATOM   6539  C33 POPEi 173       8.912 118.227  38.794  1.00  0.00           C
ATOM   6542  C34 POPEi 173       9.262 119.528  39.544  1.00  0.00           C
ATOM   6545  C35 POPEi 173       9.502 119.308  41.044  1.00  0.00           C
ATOM   6548  C36 POPEi 173       9.632 120.638  41.804  1.00  0.00           C
ATOM   6551  C37 POPEi 173       9.872 120.467  43.314  1.00  0.00           C
ATOM   6554  C38 POPEi 173       9.922 121.787  44.094  1.00  0.00           C
ATOM   6557  C39 POPEi 173      10.772 121.687  45.374  1.00  0.00           C
ATOM   6560 0C31 POPEi 173      10.862 123.017  46.144  1.00  0.00           C
ATOM   6563 1C31 POPEi 173       9.832 123.138  47.284  1.00  0.00           C
ATOM   6566 2C31 POPEi 173       9.952 124.458  48.064  1.00  0.00           C
ATOM   6569 3C31 POPEi 173       9.202 124.418  49.404  1.00  0.00           C
ATOM   6572 4C31 POPEi 173       8.892 125.808  49.974  1.00  0.00           C
ATOM   6575 5C31 POPEi 173       8.172 125.727  51.324  1.00  0.00           C
ATOM   6578 6C31 POPEi 173       7.682 127.078  51.854  1.00  0.00           C
ATOM   6582  NH3 POPEj 174      40.042 104.138  29.664  1.00  0.00           N
ATOM   6586  C12 POPEj 174      39.562 105.458  29.174  1.00  0.00           C
ATOM   6589  C11 POPEj 174      38.592 105.297  27.984  1.00  0.00           C
ATOM   6592  P   POPEj 174      37.412 102.947  27.654  1.00  0.00           P
ATOM   6593  O13 POPEj 174      36.162 102.858  26.894  1.00  0.00           O
ATOM   6594  O14 POPEj 174      38.662 102.547  26.944  1.00  0.00           O
ATOM   6595  O11 POPEj 174      37.292 102.108  28.994  1.00  0.00           O
ATOM   6596  O12 POPEj 174      37.562 104.377  28.314  1.00  0.00           O
ATOM   6597  C1  POPEj 174      38.372 101.248  29.374  1.00  0.00           C
ATOM   6600  C2  POPEj 174      38.053 100.437  30.664  1.00  0.00           C
ATOM   6602  O21 POPEj 174      37.283 101.127  31.654  1.00  0.00           O
ATOM   6603  C21 POPEj 174      37.492 102.397  31.894  1.00  0.00           C
ATOM   6604  O22 POPEj 174      38.472 103.058  31.574  1.00  0.00           O
ATOM   6605  C22 POPEj 174      36.312 102.897  32.714  1.00  0.00           C
ATOM   6608  C3  POPEj 174      39.312  99.808  31.314  1.00  0.00           C
ATOM   6611  O31 POPEj 174      40.242 100.788  31.854  1.00  0.00           O
ATOM   6612  C31 POPEj 174      41.162 100.227  32.654  1.00  0.00           C
ATOM   6613  O32 POPEj 174      41.432  99.038  32.674  1.00  0.00           O
ATOM   6614  C32 POPEj 174      41.763 101.248  33.594  1.00  0.00           C
ATOM   6617  C23 POPEj 174      36.783 103.407  34.074  1.00  0.00           C
ATOM   6620  C24 POPEj 174      35.632 104.097  34.804  1.00  0.00           C
ATOM   6623  C25 POPEj 174      36.053 104.587  36.194  1.00  0.00           C
ATOM   6626  C26 POPEj 174      35.902 103.507  37.274  1.00  0.00           C
ATOM   6629  C27 POPEj 174      36.283 104.038  38.654  1.00  0.00           C
ATOM   6632  C28 POPEj 174      35.952 103.037  39.784  1.00  0.00           C
ATOM   6635  C29 POPEj 174      37.152 102.238  40.224  1.00  0.00           C
ATOM   6637 0C21 POPEj 174      37.642 102.137  41.474  1.00  0.00           C
ATOM   6639 1C21 POPEj 174      37.073 102.747  42.734  1.00  0.00           C
ATOM   6642 2C21 POPEj 174      36.862 101.687  43.834  1.00  0.00           C
ATOM   6645 3C21 POPEj 174      35.553 100.887  43.694  1.00  0.00           C
ATOM   6648 4C21 POPEj 174      35.642  99.488  44.314  1.00  0.00           C
ATOM   6651 5C21 POPEj 174      36.022  99.427  45.794  1.00  0.00           C
ATOM   6654 6C21 POPEj 174      34.882  99.798  46.744  1.00  0.00           C
ATOM   6657 7C21 POPEj 174      35.232  99.447  48.194  1.00  0.00           C
ATOM   6660 8C21 POPEj 174      34.132  99.827  49.194  1.00  0.00           C
ATOM   6664  C33 POPEj 174      40.742 102.287  34.084  1.00  0.00           C
ATOM   6667  C34 POPEj 174      41.222 102.908  35.394  1.00  0.00           C
ATOM   6670  C35 POPEj 174      40.362 104.097  35.834  1.00  0.00           C
ATOM   6673  C36 POPEj 174      40.753 105.397  35.134  1.00  0.00           C
ATOM   6676  C37 POPEj 174      40.052 106.597  35.774  1.00  0.00           C
ATOM   6679  C38 POPEj 174      40.783 107.918  35.514  1.00  0.00           C
ATOM   6682  C39 POPEj 174      40.222 109.108  36.314  1.00  0.00           C
ATOM   6685 0C31 POPEj 174      40.413 108.968  37.834  1.00  0.00           C
ATOM   6688 1C31 POPEj 174      39.943 110.207  38.614  1.00  0.00           C
ATOM   6691 2C31 POPEj 174      40.812 111.457  38.354  1.00  0.00           C
ATOM   6694 3C31 POPEj 174      41.542 111.958  39.604  1.00  0.00           C
ATOM   6697 4C31 POPEj 174      42.482 113.138  39.304  1.00  0.00           C
ATOM   6700 5C31 POPEj 174      43.242 113.657  40.534  1.00  0.00           C
ATOM   6703 6C31 POPEj 174      43.964 114.987  40.304  1.00  0.00           C
ATOM   6707  NH3 POPEk 175     125.553  31.767  72.114  1.00  0.00           N
ATOM   6711  C12 POPEk 175     126.483  32.558  72.994  1.00  0.00           C
ATOM   6714  C11 POPEk 175     127.022  33.828  72.284  1.00  0.00           C
ATOM   6717  P   POPEk 175     124.793  35.227  72.374  1.00  0.00           P
ATOM   6718  O13 POPEk 175     123.613  34.507  71.844  1.00  0.00           O
ATOM   6719  O14 POPEk 175     125.073  35.157  73.824  1.00  0.00           O
ATOM   6720  O11 POPEk 175     124.844  36.727  71.884  1.00  0.00           O
ATOM   6721  O12 POPEk 175     126.013  34.567  71.584  1.00  0.00           O
ATOM   6722  C1  POPEk 175     124.092  37.217  70.784  1.00  0.00           C
ATOM   6725  C2  POPEk 175     124.993  37.547  69.564  1.00  0.00           C
ATOM   6727  O21 POPEk 175     124.464  38.717  68.904  1.00  0.00           O
ATOM   6728  C21 POPEk 175     125.352  39.398  68.204  1.00  0.00           C
ATOM   6729  O22 POPEk 175     126.553  39.157  68.174  1.00  0.00           O
ATOM   6730  C22 POPEk 175     124.643  40.467  67.384  1.00  0.00           C
ATOM   6733  C3  POPEk 175     125.133  36.337  68.604  1.00  0.00           C
ATOM   6736  O31 POPEk 175     126.043  36.587  67.494  1.00  0.00           O
ATOM   6737  C31 POPEk 175     125.413  36.777  66.304  1.00  0.00           C
ATOM   6738  O32 POPEk 175     124.214  36.688  66.134  1.00  0.00           O
ATOM   6739  C32 POPEk 175     126.443  37.127  65.224  1.00  0.00           C
ATOM   6742  C23 POPEk 175     125.602  41.467  66.694  1.00  0.00           C
ATOM   6745  C24 POPEk 175     125.933  42.677  67.584  1.00  0.00           C
ATOM   6748  C25 POPEk 175     126.863  43.697  66.914  1.00  0.00           C
ATOM   6751  C26 POPEk 175     126.262  44.347  65.664  1.00  0.00           C
ATOM   6754  C27 POPEk 175     127.153  45.488  65.114  1.00  0.00           C
ATOM   6757  C28 POPEk 175     127.143  45.587  63.574  1.00  0.00           C
ATOM   6760  C29 POPEk 175     127.842  44.388  62.974  1.00  0.00           C
ATOM   6762 0C21 POPEk 175     129.063  44.368  62.414  1.00  0.00           C
ATOM   6764 1C21 POPEk 175     129.968  45.558  62.184  1.00  0.00           C
ATOM   6767 2C21 POPEk 175     130.978  45.298  61.044  1.00  0.00           C
ATOM   6770 3C21 POPEk 175     130.318  44.947  59.694  1.00  0.00           C
ATOM   6773 4C21 POPEk 175     130.497  43.467  59.304  1.00  0.00           C
ATOM   6776 5C21 POPEk 175     129.798  43.087  57.994  1.00  0.00           C
ATOM   6779 6C21 POPEk 175     128.262  43.078  58.094  1.00  0.00           C
ATOM   6782 7C21 POPEk 175     127.593  42.827  56.734  1.00  0.00           C
ATOM   6785 8C21 POPEk 175     126.062  42.928  56.804  1.00  0.00           C
ATOM   6789  C33 POPEk 175     125.784  37.107  63.834  1.00  0.00           C
ATOM   6792  C34 POPEk 175     126.742  37.058  62.634  1.00  0.00           C
ATOM   6795  C35 POPEk 175     125.982  36.747  61.334  1.00  0.00           C
ATOM   6798  C36 POPEk 175     126.803  36.988  60.064  1.00  0.00           C
ATOM   6801  C37 POPEk 175     125.992  36.707  58.784  1.00  0.00           C
ATOM   6804  C38 POPEk 175     126.592  37.367  57.534  1.00  0.00           C
ATOM   6807  C39 POPEk 175     128.033  36.927  57.224  1.00  0.00           C
ATOM   6810 0C31 POPEk 175     128.564  37.537  55.924  1.00  0.00           C
ATOM   6813 1C31 POPEk 175     129.958  37.017  55.534  1.00  0.00           C
ATOM   6816 2C31 POPEk 175     130.518  37.637  54.244  1.00  0.00           C
ATOM   6819 3C31 POPEk 175     129.617  37.377  53.014  1.00  0.00           C
ATOM   6822 4C31 POPEk 175     130.257  37.757  51.674  1.00  0.00           C
ATOM   6825 5C31 POPEk 175     129.343  37.367  50.494  1.00  0.00           C
ATOM   6828 6C31 POPEk 175     129.919  37.727  49.114  1.00  0.00           C
ATOM   6832  NH3 POPEl 176      69.684  26.347  37.514  1.00  0.00           N
ATOM   6836  C12 POPEl 176      71.162  26.297  37.234  1.00  0.00           C
ATOM   6839  C11 POPEl 176      71.522  25.377  36.054  1.00  0.00           C
ATOM   6842  P   POPEl 176      73.772  24.137  36.514  1.00  0.00           P
ATOM   6843  O13 POPEl 176      75.223  24.277  36.304  1.00  0.00           O
ATOM   6844  O14 POPEl 176      73.152  22.877  36.024  1.00  0.00           O
ATOM   6845  O11 POPEl 176      73.434  24.188  38.064  1.00  0.00           O
ATOM   6846  O12 POPEl 176      72.942  25.337  35.894  1.00  0.00           O
ATOM   6847  C1  POPEl 176      73.673  22.967  38.814  1.00  0.00           C
ATOM   6850  C2  POPEl 176      73.852  23.257  40.324  1.00  0.00           C
ATOM   6852  O21 POPEl 176      74.603  22.177  40.944  1.00  0.00           O
ATOM   6853  C21 POPEl 176      75.272  22.558  42.034  1.00  0.00           C
ATOM   6854  O22 POPEl 176      75.323  23.687  42.464  1.00  0.00           O
ATOM   6855  C22 POPEl 176      75.882  21.317  42.674  1.00  0.00           C
ATOM   6858  C3  POPEl 176      72.503  23.537  41.034  1.00  0.00           C
ATOM   6861  O31 POPEl 176      71.863  22.337  41.514  1.00  0.00           O
ATOM   6862  C31 POPEl 176      71.783  21.988  42.814  1.00  0.00           C
ATOM   6863  O32 POPEl 176      71.382  20.898  43.184  1.00  0.00           O
ATOM   6864  C32 POPEl 176      72.202  23.067  43.804  1.00  0.00           C
ATOM   6867  C23 POPEl 176      76.863  21.688  43.804  1.00  0.00           C
ATOM   6870  C24 POPEl 176      76.934  20.617  44.894  1.00  0.00           C
ATOM   6873  C25 POPEl 176      77.534  21.207  46.174  1.00  0.00           C
ATOM   6876  C26 POPEl 176      77.292  20.377  47.434  1.00  0.00           C
ATOM   6879  C27 POPEl 176      77.882  21.077  48.664  1.00  0.00           C
ATOM   6882  C28 POPEl 176      78.003  20.197  49.914  1.00  0.00           C
ATOM   6885  C29 POPEl 176      78.504  21.047  51.054  1.00  0.00           C
ATOM   6887 0C21 POPEl 176      79.684  20.957  51.704  1.00  0.00           C
ATOM   6889 1C21 POPEl 176      80.793  19.978  51.474  1.00  0.00           C
ATOM   6892 2C21 POPEl 176      82.034  20.617  50.824  1.00  0.00           C
ATOM   6895 3C21 POPEl 176      83.312  19.787  51.024  1.00  0.00           C
ATOM   6898 4C21 POPEl 176      84.483  20.227  50.134  1.00  0.00           C
ATOM   6901 5C21 POPEl 176      84.372  19.677  48.704  1.00  0.00           C
ATOM   6904 6C21 POPEl 176      85.532  20.117  47.804  1.00  0.00           C
ATOM   6907 7C21 POPEl 176      85.464  19.427  46.434  1.00  0.00           C
ATOM   6910 8C21 POPEl 176      86.563  19.857  45.474  1.00  0.00           C
ATOM   6914  C33 POPEl 176      71.963  22.637  45.274  1.00  0.00           C
ATOM   6917  C34 POPEl 176      72.472  23.687  46.254  1.00  0.00           C
ATOM   6920  C35 POPEl 176      73.912  23.447  46.744  1.00  0.00           C
ATOM   6923  C36 POPEl 176      74.393  24.597  47.644  1.00  0.00           C
ATOM   6926  C37 POPEl 176      75.812  24.398  48.194  1.00  0.00           C
ATOM   6929  C38 POPEl 176      76.433  25.637  48.854  1.00  0.00           C
ATOM   6932  C39 POPEl 176      76.442  26.857  47.924  1.00  0.00           C
ATOM   6935 0C31 POPEl 176      77.513  27.897  48.294  1.00  0.00           C
ATOM   6938 1C31 POPEl 176      77.324  29.207  47.514  1.00  0.00           C
ATOM   6941 2C31 POPEl 176      78.393  30.287  47.764  1.00  0.00           C
ATOM   6944 3C31 POPEl 176      79.772  29.807  47.304  1.00  0.00           C
ATOM   6947 4C31 POPEl 176      80.893  30.847  47.344  1.00  0.00           C
ATOM   6950 5C31 POPEl 176      82.232  30.177  47.034  1.00  0.00           C
ATOM   6953 6C31 POPEl 176      83.442  31.098  47.104  1.00  0.00           C
ATOM   6957  NH3 POPEm 177      15.262  40.297  77.144  1.00  0.00           N
ATOM   6961  C12 POPEm 177      15.172  41.058  78.444  1.00  0.00           C
ATOM   6964  C11 POPEm 177      15.632  42.528  78.294  1.00  0.00           C
ATOM   6967  P   POPEm 177      13.892  44.407  77.684  1.00  0.00           P
ATOM   6968  O13 POPEm 177      13.212  44.048  78.944  1.00  0.00           O
ATOM   6969  O14 POPEm 177      14.612  45.708  77.664  1.00  0.00           O
ATOM   6970  O11 POPEm 177      12.862  44.347  76.484  1.00  0.00           O
ATOM   6971  O12 POPEm 177      14.892  43.237  77.304  1.00  0.00           O
ATOM   6972  C1  POPEm 177      13.112  45.158  75.324  1.00  0.00           C
ATOM   6975  C2  POPEm 177      11.952  45.067  74.294  1.00  0.00           C
ATOM   6977  O21 POPEm 177      12.222  45.997  73.234  1.00  0.00           O
ATOM   6978  C21 POPEm 177      12.842  45.457  72.194  1.00  0.00           C
ATOM   6979  O22 POPEm 177      13.002  44.267  71.994  1.00  0.00           O
ATOM   6980  C22 POPEm 177      13.332  46.567  71.254  1.00  0.00           C
ATOM   6983  C3  POPEm 177      10.602  45.438  74.974  1.00  0.00           C
ATOM   6986  O31 POPEm 177       9.462  45.298  74.084  1.00  0.00           O
ATOM   6987  C31 POPEm 177       8.982  46.437  73.604  1.00  0.00           C
ATOM   6988  O32 POPEm 177       9.402  47.547  73.894  1.00  0.00           O
ATOM   6989  C32 POPEm 177       7.822  46.187  72.634  1.00  0.00           C
ATOM   6992  C23 POPEm 177      13.672  45.977  69.874  1.00  0.00           C
ATOM   6995  C24 POPEm 177      14.432  46.917  68.924  1.00  0.00           C
ATOM   6998  C25 POPEm 177      14.472  46.377  67.474  1.00  0.00           C
ATOM   7001  C26 POPEm 177      13.322  46.888  66.584  1.00  0.00           C
ATOM   7004  C27 POPEm 177      13.502  46.497  65.104  1.00  0.00           C
ATOM   7007  C28 POPEm 177      12.282  46.837  64.204  1.00  0.00           C
ATOM   7010  C29 POPEm 177      12.122  48.307  63.924  1.00  0.00           C
ATOM   7012 0C21 POPEm 177      11.562  48.837  62.814  1.00  0.00           C
ATOM   7014 1C21 POPEm 177      10.932  48.027  61.704  1.00  0.00           C
ATOM   7017 2C21 POPEm 177       9.992  48.857  60.814  1.00  0.00           C
ATOM   7020 3C21 POPEm 177       8.992  48.008  60.024  1.00  0.00           C
ATOM   7023 4C21 POPEm 177       8.172  48.848  59.024  1.00  0.00           C
ATOM   7026 5C21 POPEm 177       6.802  48.258  58.654  1.00  0.00           C
ATOM   7029 6C21 POPEm 177       6.862  46.917  57.904  1.00  0.00           C
ATOM   7032 7C21 POPEm 177       5.452  46.387  57.604  1.00  0.00           C
ATOM   7035 8C21 POPEm 177       5.432  45.037  56.874  1.00  0.00           C
ATOM   7039  C33 POPEm 177       8.292  45.947  71.174  1.00  0.00           C
ATOM   7042  C34 POPEm 177       8.472  44.458  70.854  1.00  0.00           C
ATOM   7045  C35 POPEm 177       8.772  44.157  69.374  1.00  0.00           C
ATOM   7048  C36 POPEm 177       8.432  42.717  68.974  1.00  0.00           C
ATOM   7051  C37 POPEm 177       8.192  42.537  67.464  1.00  0.00           C
ATOM   7054  C38 POPEm 177       7.952  41.067  67.064  1.00  0.00           C
ATOM   7057  C39 POPEm 177       7.912  40.867  65.534  1.00  0.00           C
ATOM   7060 0C31 POPEm 177       6.492  40.898  64.934  1.00  0.00           C
ATOM   7063 1C31 POPEm 177       5.872  39.508  64.714  1.00  0.00           C
ATOM   7066 2C31 POPEm 177       5.632  38.717  66.014  1.00  0.00           C
ATOM   7069 3C31 POPEm 177       4.832  37.427  65.824  1.00  0.00           C
ATOM   7072 4C31 POPEm 177       3.382  37.637  65.394  1.00  0.00           C
ATOM   7075 5C31 POPEm 177       2.542  36.347  65.454  1.00  0.00           C
ATOM   7078 6C31 POPEm 177       1.072  36.577  65.084  1.00  0.00           C
ATOM   7082  NH3 POPEn 178      39.482  23.577  34.584  1.00  0.00           N
ATOM   7086  C12 POPEn 178      38.922  22.237  34.204  1.00  0.00           C
ATOM   7089  C11 POPEn 178      38.253  22.257  32.814  1.00  0.00           C
ATOM   7092  P   POPEn 178      36.822  24.427  32.414  1.00  0.00           P
ATOM   7093  O13 POPEn 178      36.912  24.547  30.944  1.00  0.00           O
ATOM   7094  O14 POPEn 178      37.842  25.137  33.214  1.00  0.00           O
ATOM   7095  O11 POPEn 178      35.393  24.857  32.924  1.00  0.00           O
ATOM   7096  O12 POPEn 178      36.992  22.908  32.834  1.00  0.00           O
ATOM   7097  C1  POPEn 178      34.652  24.027  33.814  1.00  0.00           C
ATOM   7100  C2  POPEn 178      35.262  24.007  35.244  1.00  0.00           C
ATOM   7102  O21 POPEn 178      34.522  23.127  36.094  1.00  0.00           O
ATOM   7103  C21 POPEn 178      33.323  23.498  36.494  1.00  0.00           C
ATOM   7104  O22 POPEn 178      32.823  24.607  36.394  1.00  0.00           O
ATOM   7105  C22 POPEn 178      32.623  22.307  37.154  1.00  0.00           C
ATOM   7108  C3  POPEn 178      35.452  25.447  35.794  1.00  0.00           C
ATOM   7111  O31 POPEn 178      35.493  25.487  37.234  1.00  0.00           O
ATOM   7112  C31 POPEn 178      36.662  25.217  37.784  1.00  0.00           C
ATOM   7113  O32 POPEn 178      37.693  24.918  37.194  1.00  0.00           O
ATOM   7114  C32 POPEn 178      36.462  25.327  39.294  1.00  0.00           C
ATOM   7117  C23 POPEn 178      32.972  22.187  38.654  1.00  0.00           C
ATOM   7120  C24 POPEn 178      32.022  21.257  39.424  1.00  0.00           C
ATOM   7123  C25 POPEn 178      32.412  21.157  40.914  1.00  0.00           C
ATOM   7126  C26 POPEn 178      32.022  22.377  41.764  1.00  0.00           C
ATOM   7129  C27 POPEn 178      33.022  22.648  42.904  1.00  0.00           C
ATOM   7132  C28 POPEn 178      32.512  23.697  43.924  1.00  0.00           C
ATOM   7135  C29 POPEn 178      33.612  24.188  44.844  1.00  0.00           C
ATOM   7137 0C21 POPEn 178      33.512  24.457  46.164  1.00  0.00           C
ATOM   7139 1C21 POPEn 178      32.272  24.347  47.014  1.00  0.00           C
ATOM   7142 2C21 POPEn 178      32.492  24.637  48.524  1.00  0.00           C
ATOM   7145 3C21 POPEn 178      33.012  26.047  48.824  1.00  0.00           C
ATOM   7148 4C21 POPEn 178      32.742  26.577  50.254  1.00  0.00           C
ATOM   7151 5C21 POPEn 178      32.872  25.597  51.424  1.00  0.00           C
ATOM   7154 6C21 POPEn 178      34.272  24.988  51.634  1.00  0.00           C
ATOM   7157 7C21 POPEn 178      34.482  24.517  53.084  1.00  0.00           C
ATOM   7160 8C21 POPEn 178      35.882  23.987  53.374  1.00  0.00           C
ATOM   7164  C33 POPEn 178      35.862  26.697  39.704  1.00  0.00           C
ATOM   7167  C34 POPEn 178      35.553  26.807  41.204  1.00  0.00           C
ATOM   7170  C35 POPEn 178      35.572  28.257  41.704  1.00  0.00           C
ATOM   7173  C36 POPEn 178      35.022  28.407  43.124  1.00  0.00           C
ATOM   7176  C37 POPEn 178      35.252  29.807  43.714  1.00  0.00           C
ATOM   7179  C38 POPEn 178      34.562  30.027  45.074  1.00  0.00           C
ATOM   7182  C39 POPEn 178      35.072  29.117  46.204  1.00  0.00           C
ATOM   7185 0C31 POPEn 178      34.812  29.687  47.614  1.00  0.00           C
ATOM   7188 1C31 POPEn 178      35.662  30.927  47.944  1.00  0.00           C
ATOM   7191 2C31 POPEn 178      35.493  31.447  49.384  1.00  0.00           C
ATOM   7194 3C31 POPEn 178      35.323  32.977  49.424  1.00  0.00           C
ATOM   7197 4C31 POPEn 178      35.282  33.587  50.834  1.00  0.00           C
ATOM   7200 5C31 POPEn 178      36.632  33.537  51.554  1.00  0.00           C
ATOM   7203 6C31 POPEn 178      36.743  34.517  52.734  1.00  0.00           C
ATOM   7207  NH3 POPEo 179       6.972  11.567  31.194  1.00  0.00           N
ATOM   7211  C12 POPEo 179       7.702  10.407  30.554  1.00  0.00           C
ATOM   7214  C11 POPEo 179       6.912   9.097  30.724  1.00  0.00           C
ATOM   7217  P   POPEo 179       8.592   7.057  30.824  1.00  0.00           P
ATOM   7218  O13 POPEo 179       8.012   5.707  30.944  1.00  0.00           O
ATOM   7219  O14 POPEo 179       9.842   7.197  30.054  1.00  0.00           O
ATOM   7220  O11 POPEo 179       8.762   7.697  32.264  1.00  0.00           O
ATOM   7221  O12 POPEo 179       7.552   7.997  30.084  1.00  0.00           O
ATOM   7222  C1  POPEo 179       8.342   6.947  33.424  1.00  0.00           C
ATOM   7225  C2  POPEo 179       8.892   7.587  34.724  1.00  0.00           C
ATOM   7227  O21 POPEo 179       8.792   6.637  35.794  1.00  0.00           O
ATOM   7228  C21 POPEo 179       7.842   6.697  36.704  1.00  0.00           C
ATOM   7229  O22 POPEo 179       6.922   7.487  36.784  1.00  0.00           O
ATOM   7230  C22 POPEo 179       8.072   5.577  37.724  1.00  0.00           C
ATOM   7233  C3  POPEo 179       8.352   9.027  34.974  1.00  0.00           C
ATOM   7236  O31 POPEo 179       8.932   9.537  36.184  1.00  0.00           O
ATOM   7237  C31 POPEo 179       8.402  10.677  36.614  1.00  0.00           C
ATOM   7238  O32 POPEo 179       7.452  11.247  36.094  1.00  0.00           O
ATOM   7239  C32 POPEo 179       9.122  11.147  37.894  1.00  0.00           C
ATOM   7242  C23 POPEo 179       6.892   5.507  38.724  1.00  0.00           C
ATOM   7245  C24 POPEo 179       7.022   4.327  39.694  1.00  0.00           C
ATOM   7248  C25 POPEo 179       5.862   4.277  40.694  1.00  0.00           C
ATOM   7251  C26 POPEo 179       6.112   5.117  41.944  1.00  0.00           C
ATOM   7254  C27 POPEo 179       4.912   5.167  42.904  1.00  0.00           C
ATOM   7257  C28 POPEo 179       5.282   5.897  44.204  1.00  0.00           C
ATOM   7260  C29 POPEo 179       4.122   6.097  45.144  1.00  0.00           C
ATOM   7262 0C21 POPEo 179       4.112   6.957  46.174  1.00  0.00           C
ATOM   7264 1C21 POPEo 179       5.262   7.847  46.554  1.00  0.00           C
ATOM   7267 2C21 POPEo 179       6.392   7.057  47.244  1.00  0.00           C
ATOM   7270 3C21 POPEo 179       7.682   7.867  47.434  1.00  0.00           C
ATOM   7273 4C21 POPEo 179       7.782   8.557  48.794  1.00  0.00           C
ATOM   7276 5C21 POPEo 179       7.972   7.567  49.954  1.00  0.00           C
ATOM   7279 6C21 POPEo 179       8.302   8.237  51.294  1.00  0.00           C
ATOM   7282 7C21 POPEo 179       8.542   7.217  52.414  1.00  0.00           C
ATOM   7285 8C21 POPEo 179       8.952   7.837  53.744  1.00  0.00           C
ATOM   7289  C33 POPEo 179      10.412  10.387  38.344  1.00  0.00           C
ATOM   7292  C34 POPEo 179      10.172   9.507  39.584  1.00  0.00           C
ATOM   7295  C35 POPEo 179      11.392   8.747  40.124  1.00  0.00           C
ATOM   7298  C36 POPEo 179      12.442   9.597  40.844  1.00  0.00           C
ATOM   7301  C37 POPEo 179      13.572   8.707  41.394  1.00  0.00           C
ATOM   7304  C38 POPEo 179      14.832   9.467  41.814  1.00  0.00           C
ATOM   7307  C39 POPEo 179      14.672  10.337  43.064  1.00  0.00           C
ATOM   7310 0C31 POPEo 179      14.262   9.537  44.304  1.00  0.00           C
ATOM   7313 1C31 POPEo 179      14.512  10.327  45.604  1.00  0.00           C
ATOM   7316 2C31 POPEo 179      15.932  10.127  46.134  1.00  0.00           C
ATOM   7319 3C31 POPEo 179      16.002   9.107  47.274  1.00  0.00           C
ATOM   7322 4C31 POPEo 179      15.492   9.667  48.614  1.00  0.00           C
ATOM   7325 5C31 POPEo 179      15.802   8.747  49.804  1.00  0.00           C
ATOM   7328 6C31 POPEo 179      16.202   9.517  51.064  1.00  0.00           C
ATOM   7332  NH3 POPEp 180      79.073  64.257  30.414  1.00  0.00           N
ATOM   7336  C12 POPEp 180      80.352  64.877  30.934  1.00  0.00           C
ATOM   7339  C11 POPEp 180      81.343  65.197  29.794  1.00  0.00           C
ATOM   7342  P   POPEp 180      82.312  62.858  29.004  1.00  0.00           P
ATOM   7343  O13 POPEp 180      81.563  61.717  28.424  1.00  0.00           O
ATOM   7344  O14 POPEp 180      83.713  63.118  28.554  1.00  0.00           O
ATOM   7345  O11 POPEp 180      82.353  62.707  30.574  1.00  0.00           O
ATOM   7346  O12 POPEp 180      81.423  64.147  28.814  1.00  0.00           O
ATOM   7347  C1  POPEp 180      82.484  61.418  31.164  1.00  0.00           C
ATOM   7350  C2  POPEp 180      82.132  61.548  32.664  1.00  0.00           C
ATOM   7352  O21 POPEp 180      83.032  60.758  33.454  1.00  0.00           O
ATOM   7353  C21 POPEp 180      82.612  59.627  33.964  1.00  0.00           C
ATOM   7354  O22 POPEp 180      81.742  58.877  33.534  1.00  0.00           O
ATOM   7355  C22 POPEp 180      83.333  59.377  35.274  1.00  0.00           C
ATOM   7358  C3  POPEp 180      80.602  61.418  32.944  1.00  0.00           C
ATOM   7361  O31 POPEp 180      80.303  61.577  34.344  1.00  0.00           O
ATOM   7362  C31 POPEp 180      80.082  62.837  34.744  1.00  0.00           C
ATOM   7363  O32 POPEp 180      80.103  63.808  34.004  1.00  0.00           O
ATOM   7364  C32 POPEp 180      79.863  62.877  36.244  1.00  0.00           C
ATOM   7367  C23 POPEp 180      82.773  60.238  36.424  1.00  0.00           C
ATOM   7370  C24 POPEp 180      83.202  59.648  37.774  1.00  0.00           C
ATOM   7373  C25 POPEp 180      83.004  60.578  38.974  1.00  0.00           C
ATOM   7376  C26 POPEp 180      82.842  59.817  40.304  1.00  0.00           C
ATOM   7379  C27 POPEp 180      82.702  60.758  41.514  1.00  0.00           C
ATOM   7382  C28 POPEp 180      82.353  60.017  42.824  1.00  0.00           C
ATOM   7385  C29 POPEp 180      83.543  59.357  43.474  1.00  0.00           C
ATOM   7387 0C21 POPEp 180      83.492  58.488  44.494  1.00  0.00           C
ATOM   7389 1C21 POPEp 180      82.253  57.967  45.184  1.00  0.00           C
ATOM   7392 2C21 POPEp 180      82.633  56.828  46.144  1.00  0.00           C
ATOM   7395 3C21 POPEp 180      81.443  56.278  46.954  1.00  0.00           C
ATOM   7398 4C21 POPEp 180      81.073  57.068  48.214  1.00  0.00           C
ATOM   7401 5C21 POPEp 180      80.173  56.257  49.164  1.00  0.00           C
ATOM   7404 6C21 POPEp 180      80.922  55.127  49.894  1.00  0.00           C
ATOM   7407 7C21 POPEp 180      80.044  54.318  50.844  1.00  0.00           C
ATOM   7410 8C21 POPEp 180      80.873  53.348  51.704  1.00  0.00           C
ATOM   7414  C33 POPEp 180      80.733  63.967  36.904  1.00  0.00           C
ATOM   7417  C34 POPEp 180      80.464  64.087  38.404  1.00  0.00           C
ATOM   7420  C35 POPEp 180      81.213  65.257  39.054  1.00  0.00           C
ATOM   7423  C36 POPEp 180      80.992  65.347  40.574  1.00  0.00           C
ATOM   7426  C37 POPEp 180      80.003  66.447  41.014  1.00  0.00           C
ATOM   7429  C38 POPEp 180      78.562  66.197  40.544  1.00  0.00           C
ATOM   7432  C39 POPEp 180      77.503  67.028  41.294  1.00  0.00           C
ATOM   7435 0C31 POPEp 180      77.332  66.558  42.754  1.00  0.00           C
ATOM   7438 1C31 POPEp 180      76.162  67.218  43.494  1.00  0.00           C
ATOM   7441 2C31 POPEp 180      76.132  66.697  44.944  1.00  0.00           C
ATOM   7444 3C31 POPEp 180      74.872  67.047  45.734  1.00  0.00           C
ATOM   7447 4C31 POPEp 180      74.943  66.418  47.134  1.00  0.00           C
ATOM   7450 5C31 POPEp 180      73.582  66.297  47.814  1.00  0.00           C
ATOM   7453 6C31 POPEp 180      73.702  65.697  49.214  1.00  0.00           C
ATOM   7457  NH3 POPEq 181       8.982  33.327  32.214  1.00  0.00           N
ATOM   7461  C12 POPEq 181       7.862  34.238  32.644  1.00  0.00           C
ATOM   7464  C11 POPEq 181       8.262  35.727  32.744  1.00  0.00           C
ATOM   7467  P   POPEq 181      10.652  35.827  33.794  1.00  0.00           P
ATOM   7468  O13 POPEq 181      10.942  34.377  33.964  1.00  0.00           O
ATOM   7469  O14 POPEq 181      11.172  36.427  32.544  1.00  0.00           O
ATOM   7470  O11 POPEq 181      11.202  36.637  35.034  1.00  0.00           O
ATOM   7471  O12 POPEq 181       9.082  35.997  33.874  1.00  0.00           O
ATOM   7472  C1  POPEq 181      10.932  36.078  36.334  1.00  0.00           C
ATOM   7475  C2  POPEq 181      11.262  37.118  37.434  1.00  0.00           C
ATOM   7477  O21 POPEq 181      11.472  36.528  38.734  1.00  0.00           O
ATOM   7478  C21 POPEq 181      10.482  35.868  39.294  1.00  0.00           C
ATOM   7479  O22 POPEq 181       9.342  35.797  38.864  1.00  0.00           O
ATOM   7480  C22 POPEq 181      10.962  35.217  40.584  1.00  0.00           C
ATOM   7483  C3  POPEq 181      10.222  38.278  37.434  1.00  0.00           C
ATOM   7486  O31 POPEq 181      10.482  39.287  38.434  1.00  0.00           O
ATOM   7487  C31 POPEq 181      11.512  40.067  38.184  1.00  0.00           C
ATOM   7488  O32 POPEq 181      12.192  40.037  37.164  1.00  0.00           O
ATOM   7489  C32 POPEq 181      11.722  41.037  39.334  1.00  0.00           C
ATOM   7492  C23 POPEq 181       9.792  34.688  41.444  1.00  0.00           C
ATOM   7495  C24 POPEq 181      10.272  33.757  42.554  1.00  0.00           C
ATOM   7498  C25 POPEq 181       9.222  32.757  43.064  1.00  0.00           C
ATOM   7501  C26 POPEq 181       8.252  33.317  44.104  1.00  0.00           C
ATOM   7504  C27 POPEq 181       7.222  32.258  44.524  1.00  0.00           C
ATOM   7507  C28 POPEq 181       6.332  32.667  45.714  1.00  0.00           C
ATOM   7510  C29 POPEq 181       5.262  31.627  45.904  1.00  0.00           C
ATOM   7512 0C21 POPEq 181       5.062  30.827  46.974  1.00  0.00           C
ATOM   7514 1C21 POPEq 181       5.832  30.808  48.274  1.00  0.00           C
ATOM   7517 2C21 POPEq 181       4.972  30.357  49.464  1.00  0.00           C
ATOM   7520 3C21 POPEq 181       3.942  31.398  49.954  1.00  0.00           C
ATOM   7523 4C21 POPEq 181       3.042  30.898  51.094  1.00  0.00           C
ATOM   7526 5C21 POPEq 181       2.322  29.587  50.744  1.00  0.00           C
ATOM   7529 6C21 POPEq 181       1.302  29.117  51.794  1.00  0.00           C
ATOM   7532 7C21 POPEq 181       0.742  27.737  51.434  1.00  0.00           C
ATOM   7535 8C21 POPEq 181      -0.073  27.107  52.554  1.00  0.00           C
ATOM   7539  C33 POPEq 181      12.482  40.417  40.514  1.00  0.00           C
ATOM   7542  C34 POPEq 181      11.592  39.497  41.354  1.00  0.00           C
ATOM   7545  C35 POPEq 181      12.302  38.837  42.534  1.00  0.00           C
ATOM   7548  C36 POPEq 181      12.562  39.797  43.694  1.00  0.00           C
ATOM   7551  C37 POPEq 181      13.132  39.028  44.894  1.00  0.00           C
ATOM   7554  C38 POPEq 181      13.432  39.888  46.124  1.00  0.00           C
ATOM   7557  C39 POPEq 181      12.152  40.187  46.914  1.00  0.00           C
ATOM   7560 0C31 POPEq 181      12.432  40.657  48.354  1.00  0.00           C
ATOM   7563 1C31 POPEq 181      11.172  40.657  49.244  1.00  0.00           C
ATOM   7566 2C31 POPEq 181      10.062  41.608  48.774  1.00  0.00           C
ATOM   7569 3C31 POPEq 181      10.362  43.087  49.054  1.00  0.00           C
ATOM   7572 4C31 POPEq 181      10.022  43.497  50.494  1.00  0.00           C
ATOM   7575 5C31 POPEq 181      10.232  44.997  50.754  1.00  0.00           C
ATOM   7578 6C31 POPEq 181       9.732  45.447  52.134  1.00  0.00           C
ATOM   7582  NH3 POPEr 182     101.952  36.677  34.474  1.00  0.00           N
ATOM   7586  C12 POPEr 182     103.132  36.297  33.624  1.00  0.00           C
ATOM   7589  C11 POPEr 182     103.993  37.507  33.294  1.00  0.00           C
ATOM   7592  P   POPEr 182     106.362  38.008  32.434  1.00  0.00           P
ATOM   7593  O13 POPEr 182     107.413  37.328  31.624  1.00  0.00           O
ATOM   7594  O14 POPEr 182     105.952  39.388  32.114  1.00  0.00           O
ATOM   7595  O11 POPEr 182     106.742  38.008  33.964  1.00  0.00           O
ATOM   7596  O12 POPEr 182     105.082  37.077  32.464  1.00  0.00           O
ATOM   7597  C1  POPEr 182     107.083  36.828  34.704  1.00  0.00           C
ATOM   7600  C2  POPEr 182     108.214  37.137  35.734  1.00  0.00           C
ATOM   7602  O21 POPEr 182     107.684  37.258  37.074  1.00  0.00           O
ATOM   7603  C21 POPEr 182     108.503  36.777  38.004  1.00  0.00           C
ATOM   7604  O22 POPEr 182     109.412  36.008  37.814  1.00  0.00           O
ATOM   7605  C22 POPEr 182     108.153  37.377  39.364  1.00  0.00           C
ATOM   7608  C3  POPEr 182     108.893  38.467  35.344  1.00  0.00           C
ATOM   7611  O31 POPEr 182     110.124  38.747  36.034  1.00  0.00           O
ATOM   7612  C31 POPEr 182     110.093  39.567  37.054  1.00  0.00           C
ATOM   7613  O32 POPEr 182     109.123  40.197  37.454  1.00  0.00           O
ATOM   7614  C32 POPEr 182     111.472  39.567  37.714  1.00  0.00           C
ATOM   7617  C23 POPEr 182     109.002  36.817  40.534  1.00  0.00           C
ATOM   7620  C24 POPEr 182     108.184  36.738  41.824  1.00  0.00           C
ATOM   7623  C25 POPEr 182     108.893  36.227  43.084  1.00  0.00           C
ATOM   7626  C26 POPEr 182     109.683  37.337  43.794  1.00  0.00           C
ATOM   7629  C27 POPEr 182     110.073  36.967  45.234  1.00  0.00           C
ATOM   7632  C28 POPEr 182     110.053  38.168  46.194  1.00  0.00           C
ATOM   7635  C29 POPEr 182     108.643  38.637  46.464  1.00  0.00           C
ATOM   7637 0C21 POPEr 182     108.272  39.897  46.754  1.00  0.00           C
ATOM   7639 1C21 POPEr 182     109.182  41.087  46.944  1.00  0.00           C
ATOM   7642 2C21 POPEr 182     108.893  41.777  48.294  1.00  0.00           C
ATOM   7645 3C21 POPEr 182     109.154  40.817  49.464  1.00  0.00           C
ATOM   7648 4C21 POPEr 182     109.672  41.497  50.724  1.00  0.00           C
ATOM   7651 5C21 POPEr 182     110.173  40.428  51.704  1.00  0.00           C
ATOM   7654 6C21 POPEr 182     110.784  40.988  52.994  1.00  0.00           C
ATOM   7657 7C21 POPEr 182     111.253  39.837  53.904  1.00  0.00           C
ATOM   7660 8C21 POPEr 182     111.882  40.297  55.214  1.00  0.00           C
ATOM   7664  C33 POPEr 182     111.463  40.347  39.034  1.00  0.00           C
ATOM   7667  C34 POPEr 182     112.792  40.288  39.814  1.00  0.00           C
ATOM   7670  C35 POPEr 182     112.593  40.997  41.154  1.00  0.00           C
ATOM   7673  C36 POPEr 182     113.713  40.857  42.194  1.00  0.00           C
ATOM   7676  C37 POPEr 182     113.102  41.098  43.574  1.00  0.00           C
ATOM   7679  C38 POPEr 182     114.083  41.168  44.754  1.00  0.00           C
ATOM   7682  C39 POPEr 182     113.262  41.287  46.054  1.00  0.00           C
ATOM   7685 0C31 POPEr 182     114.074  41.387  47.354  1.00  0.00           C
ATOM   7688 1C31 POPEr 182     113.132  41.387  48.564  1.00  0.00           C
ATOM   7691 2C31 POPEr 182     113.823  41.537  49.924  1.00  0.00           C
ATOM   7694 3C31 POPEr 182     114.522  40.267  50.414  1.00  0.00           C
ATOM   7697 4C31 POPEr 182     114.963  40.387  51.884  1.00  0.00           C
ATOM   7700 5C31 POPEr 182     115.544  39.077  52.444  1.00  0.00           C
ATOM   7703 6C31 POPEr 182     116.003  39.197  53.904  1.00  0.00           C
ATOM   7707  NH3 POPEs 183     104.844 128.317  77.324  1.00  0.00           N
ATOM   7711  C12 POPEs 183     105.133 126.827  77.254  1.00  0.00           C
ATOM   7714  C11 POPEs 183     106.623 126.497  77.514  1.00  0.00           C
ATOM   7717  P   POPEs 183     107.923 124.147  77.384  1.00  0.00           P
ATOM   7718  O13 POPEs 183     109.092 124.227  78.284  1.00  0.00           O
ATOM   7719  O14 POPEs 183     107.404 122.778  77.184  1.00  0.00           O
ATOM   7720  O11 POPEs 183     108.442 124.727  76.014  1.00  0.00           O
ATOM   7721  O12 POPEs 183     106.754 125.117  77.844  1.00  0.00           O
ATOM   7722  C1  POPEs 183     107.743 124.657  74.774  1.00  0.00           C
ATOM   7725  C2  POPEs 183     108.703 124.397  73.584  1.00  0.00           C
ATOM   7727  O21 POPEs 183     109.403 123.157  73.814  1.00  0.00           O
ATOM   7728  C21 POPEs 183     110.003 122.528  72.794  1.00  0.00           C
ATOM   7729  O22 POPEs 183     111.003 121.848  72.914  1.00  0.00           O
ATOM   7730  C22 POPEs 183     109.254 122.718  71.474  1.00  0.00           C
ATOM   7733  C3  POPEs 183     109.732 125.558  73.394  1.00  0.00           C
ATOM   7736  O31 POPEs 183     110.662 125.367  72.274  1.00  0.00           O
ATOM   7737  C31 POPEs 183     110.544 126.258  71.274  1.00  0.00           C
ATOM   7738  O32 POPEs 183     109.714 127.137  71.244  1.00  0.00           O
ATOM   7739  C32 POPEs 183     111.514 125.998  70.124  1.00  0.00           C
ATOM   7742  C23 POPEs 183     109.632 121.748  70.334  1.00  0.00           C
ATOM   7745  C24 POPEs 183     109.083 122.347  69.044  1.00  0.00           C
ATOM   7748  C25 POPEs 183     108.803 121.337  67.944  1.00  0.00           C
ATOM   7751  C26 POPEs 183     110.033 120.647  67.354  1.00  0.00           C
ATOM   7754  C27 POPEs 183     109.702 120.107  65.954  1.00  0.00           C
ATOM   7757  C28 POPEs 183     110.863 119.357  65.284  1.00  0.00           C
ATOM   7760  C29 POPEs 183     111.033 117.977  65.854  1.00  0.00           C
ATOM   7762 0C21 POPEs 183     110.443 116.877  65.364  1.00  0.00           C
ATOM   7764 1C21 POPEs 183     109.503 116.857  64.174  1.00  0.00           C
ATOM   7767 2C21 POPEs 183     108.832 115.487  63.964  1.00  0.00           C
ATOM   7770 3C21 POPEs 183     109.812 114.418  63.454  1.00  0.00           C
ATOM   7773 4C21 POPEs 183     109.602 113.017  64.054  1.00  0.00           C
ATOM   7776 5C21 POPEs 183     109.723 112.998  65.584  1.00  0.00           C
ATOM   7779 6C21 POPEs 183     110.202 111.658  66.154  1.00  0.00           C
ATOM   7782 7C21 POPEs 183     110.173 111.658  67.694  1.00  0.00           C
ATOM   7785 8C21 POPEs 183     110.942 110.487  68.314  1.00  0.00           C
ATOM   7789  C33 POPEs 183     110.893 126.608  68.824  1.00  0.00           C
ATOM   7792  C34 POPEs 183     111.772 126.608  67.564  1.00  0.00           C
ATOM   7795  C35 POPEs 183     110.933 126.857  66.304  1.00  0.00           C
ATOM   7798  C36 POPEs 183     111.732 126.787  64.984  1.00  0.00           C
ATOM   7801  C37 POPEs 183     110.824 126.398  63.794  1.00  0.00           C
ATOM   7804  C38 POPEs 183     111.514 126.357  62.424  1.00  0.00           C
ATOM   7807  C39 POPEs 183     111.553 127.718  61.694  1.00  0.00           C
ATOM   7810 0C31 POPEs 183     111.612 127.548  60.164  1.00  0.00           C
ATOM   7813 1C31 POPEs 183     111.583 128.878  59.384  1.00  0.00           C
ATOM   7816 2C31 POPEs 183     111.283 128.677  57.884  1.00  0.00           C
ATOM   7819 3C31 POPEs 183     111.222 129.977  57.064  1.00  0.00           C
ATOM   7822 4C31 POPEs 183     112.582 130.682  56.904  1.00  0.00           C
ATOM   7825 5C31 POPEs 183     112.544 131.822  55.874  1.00  0.00           C
ATOM   7828 6C31 POPEs 183     113.853 132.613  55.804  1.00  0.00           C
ATOM   7832  NH3 POPEt 184     131.817 108.358  34.534  1.00  0.00           N
ATOM   7836  C12 POPEt 184     130.609 109.237  34.294  1.00  0.00           C
ATOM   7839  C11 POPEt 184     130.007 109.657  35.654  1.00  0.00           C
ATOM   7842  P   POPEt 184     128.033 111.147  34.804  1.00  0.00           P
ATOM   7843  O13 POPEt 184     128.464 111.988  33.664  1.00  0.00           O
ATOM   7844  O14 POPEt 184     127.372 109.858  34.504  1.00  0.00           O
ATOM   7845  O11 POPEt 184     127.062 111.938  35.804  1.00  0.00           O
ATOM   7846  O12 POPEt 184     129.303 110.897  35.694  1.00  0.00           O
ATOM   7847  C1  POPEt 184     127.612 112.888  36.734  1.00  0.00           C
ATOM   7850  C2  POPEt 184     126.592 113.988  37.194  1.00  0.00           C
ATOM   7852  O21 POPEt 184     127.214 115.157  37.744  1.00  0.00           O
ATOM   7853  C21 POPEt 184     128.033 115.087  38.774  1.00  0.00           C
ATOM   7854  O22 POPEt 184     128.632 114.097  39.164  1.00  0.00           O
ATOM   7855  C22 POPEt 184     128.122 116.477  39.384  1.00  0.00           C
ATOM   7858  C3  POPEt 184     125.482 113.477  38.164  1.00  0.00           C
ATOM   7861  O31 POPEt 184     124.382 114.418  38.244  1.00  0.00           O
ATOM   7862  C31 POPEt 184     124.232 115.078  39.394  1.00  0.00           C
ATOM   7863  O32 POPEt 184     124.972 114.967  40.344  1.00  0.00           O
ATOM   7864  C32 POPEt 184     122.964 115.937  39.294  1.00  0.00           C
ATOM   7867  C23 POPEt 184     128.963 116.528  40.684  1.00  0.00           C
ATOM   7870  C24 POPEt 184     129.003 117.928  41.314  1.00  0.00           C
ATOM   7873  C25 POPEt 184     129.847 118.017  42.594  1.00  0.00           C
ATOM   7876  C26 POPEt 184     128.992 118.157  43.854  1.00  0.00           C
ATOM   7879  C27 POPEt 184     129.749 118.828  45.004  1.00  0.00           C
ATOM   7882  C28 POPEt 184     128.832 119.178  46.184  1.00  0.00           C
ATOM   7885  C29 POPEt 184     129.434 120.257  47.054  1.00  0.00           C
ATOM   7887 0C21 POPEt 184     129.728 120.168  48.354  1.00  0.00           C
ATOM   7889 1C21 POPEt 184     129.503 118.957  49.224  1.00  0.00           C
ATOM   7892 2C21 POPEt 184     129.979 119.187  50.664  1.00  0.00           C
ATOM   7895 3C21 POPEt 184     131.507 119.267  50.814  1.00  0.00           C
ATOM   7898 4C21 POPEt 184     131.999 119.608  52.234  1.00  0.00           C
ATOM   7901 5C21 POPEt 184     131.498 118.667  53.334  1.00  0.00           C
ATOM   7904 6C21 POPEt 184     130.217 119.187  54.024  1.00  0.00           C
ATOM   7907 7C21 POPEt 184     129.749 118.308  55.184  1.00  0.00           C
ATOM   7910 8C21 POPEt 184     128.473 118.848  55.854  1.00  0.00           C
ATOM   7914  C33 POPEt 184     122.633 116.727  40.574  1.00  0.00           C
ATOM   7917  C34 POPEt 184     121.192 117.267  40.544  1.00  0.00           C
ATOM   7920  C35 POPEt 184     120.714 117.947  41.834  1.00  0.00           C
ATOM   7923  C36 POPEt 184     120.772 117.017  43.054  1.00  0.00           C
ATOM   7926  C37 POPEt 184     119.972 117.557  44.244  1.00  0.00           C
ATOM   7929  C38 POPEt 184     119.613 116.457  45.254  1.00  0.00           C
ATOM   7932  C39 POPEt 184     120.653 116.077  46.314  1.00  0.00           C
ATOM   7935 0C31 POPEt 184     120.373 116.697  47.704  1.00  0.00           C
ATOM   7938 1C31 POPEt 184     120.982 115.918  48.884  1.00  0.00           C
ATOM   7941 2C31 POPEt 184     120.583 116.518  50.244  1.00  0.00           C
ATOM   7944 3C31 POPEt 184     121.533 116.177  51.414  1.00  0.00           C
ATOM   7947 4C31 POPEt 184     121.402 114.757  51.984  1.00  0.00           C
ATOM   7950 5C31 POPEt 184     122.332 114.558  53.194  1.00  0.00           C
ATOM   7953 6C31 POPEt 184     122.382 113.138  53.744  1.00  0.00           C
ATOM   7957  NH3 POPEu 185      64.982  21.457  36.054  1.00  0.00           N
ATOM   7961  C12 POPEu 185      65.372  20.677  37.284  1.00  0.00           C
ATOM   7964  C11 POPEu 185      66.802  21.027  37.784  1.00  0.00           C
ATOM   7967  P   POPEu 185      67.493  23.487  37.154  1.00  0.00           P
ATOM   7968  O13 POPEu 185      67.162  23.017  35.784  1.00  0.00           O
ATOM   7969  O14 POPEu 185      68.912  23.787  37.424  1.00  0.00           O
ATOM   7970  O11 POPEu 185      66.673  24.797  37.474  1.00  0.00           O
ATOM   7971  O12 POPEu 185      66.942  22.407  38.154  1.00  0.00           O
ATOM   7972  C1  POPEu 185      65.842  24.918  38.624  1.00  0.00           C
ATOM   7975  C2  POPEu 185      66.662  25.187  39.924  1.00  0.00           C
ATOM   7977  O21 POPEu 185      66.893  23.967  40.654  1.00  0.00           O
ATOM   7978  C21 POPEu 185      65.882  23.377  41.264  1.00  0.00           C
ATOM   7979  O22 POPEu 185      64.732  23.787  41.334  1.00  0.00           O
ATOM   7980  C22 POPEu 185      66.382  22.037  41.824  1.00  0.00           C
ATOM   7983  C3  POPEu 185      66.103  26.357  40.794  1.00  0.00           C
ATOM   7986  O31 POPEu 185      66.683  26.407  42.104  1.00  0.00           O
ATOM   7987  C31 POPEu 185      67.964  26.797  42.144  1.00  0.00           C
ATOM   7988  O32 POPEu 185      68.622  27.157  41.194  1.00  0.00           O
ATOM   7989  C32 POPEu 185      68.464  26.658  43.584  1.00  0.00           C
ATOM   7992  C23 POPEu 185      65.652  21.558  43.104  1.00  0.00           C
ATOM   7995  C24 POPEu 185      66.082  22.307  44.374  1.00  0.00           C
ATOM   7998  C25 POPEu 185      65.973  21.487  45.674  1.00  0.00           C
ATOM   8001  C26 POPEu 185      66.742  22.148  46.834  1.00  0.00           C
ATOM   8004  C27 POPEu 185      66.742  21.357  48.154  1.00  0.00           C
ATOM   8007  C28 POPEu 185      67.714  21.918  49.214  1.00  0.00           C
ATOM   8010  C29 POPEu 185      67.863  20.967  50.374  1.00  0.00           C
ATOM   8012 0C21 POPEu 185      67.543  21.187  51.664  1.00  0.00           C
ATOM   8014 1C21 POPEu 185      67.003  22.457  52.264  1.00  0.00           C
ATOM   8017 2C21 POPEu 185      66.832  22.337  53.794  1.00  0.00           C
ATOM   8020 3C21 POPEu 185      65.573  21.558  54.234  1.00  0.00           C
ATOM   8023 4C21 POPEu 185      64.342  22.467  54.374  1.00  0.00           C
ATOM   8026 5C21 POPEu 185      63.062  21.767  54.874  1.00  0.00           C
ATOM   8029 6C21 POPEu 185      63.183  21.207  56.294  1.00  0.00           C
ATOM   8032 7C21 POPEu 185      61.852  20.758  56.914  1.00  0.00           C
ATOM   8035 8C21 POPEu 185      61.933  20.527  58.434  1.00  0.00           C
ATOM   8039  C33 POPEu 185      69.812  27.348  43.864  1.00  0.00           C
ATOM   8042  C34 POPEu 185      70.562  26.777  45.074  1.00  0.00           C
ATOM   8045  C35 POPEu 185      70.573  27.737  46.264  1.00  0.00           C
ATOM   8048  C36 POPEu 185      70.772  26.988  47.594  1.00  0.00           C
ATOM   8051  C37 POPEu 185      71.022  27.938  48.764  1.00  0.00           C
ATOM   8054  C38 POPEu 185      70.853  27.248  50.124  1.00  0.00           C
ATOM   8057  C39 POPEu 185      71.284  28.137  51.304  1.00  0.00           C
ATOM   8060 0C31 POPEu 185      72.793  28.387  51.334  1.00  0.00           C
ATOM   8063 1C31 POPEu 185      73.202  29.297  52.494  1.00  0.00           C
ATOM   8066 2C31 POPEu 185      74.702  29.617  52.514  1.00  0.00           C
ATOM   8069 3C31 POPEu 185      75.603  28.398  52.774  1.00  0.00           C
ATOM   8072 4C31 POPEu 185      77.033  28.777  53.184  1.00  0.00           C
ATOM   8075 5C31 POPEu 185      77.802  29.558  52.094  1.00  0.00           C
ATOM   8078 6C31 POPEu 185      79.162  30.097  52.554  1.00  0.00           C
ATOM   8082  NH3 POPEv 186      15.452  69.627  78.474  1.00  0.00           N
ATOM   8086  C12 POPEv 186      15.462  70.797  77.514  1.00  0.00           C
ATOM   8089  C11 POPEv 186      15.182  72.138  78.224  1.00  0.00           C
ATOM   8092  P   POPEv 186      13.042  73.157  79.364  1.00  0.00           P
ATOM   8093  O13 POPEv 186      12.252  72.877  80.584  1.00  0.00           O
ATOM   8094  O14 POPEv 186      13.752  74.458  79.424  1.00  0.00           O
ATOM   8095  O11 POPEv 186      12.052  73.147  78.114  1.00  0.00           O
ATOM   8096  O12 POPEv 186      14.102  71.997  79.154  1.00  0.00           O
ATOM   8097  C1  POPEv 186      11.932  72.047  77.204  1.00  0.00           C
ATOM   8100  C2  POPEv 186      11.402  72.477  75.804  1.00  0.00           C
ATOM   8102  O21 POPEv 186      11.422  71.297  74.974  1.00  0.00           O
ATOM   8103  C21 POPEv 186      10.552  71.218  73.984  1.00  0.00           C
ATOM   8104  O22 POPEv 186       9.642  72.007  73.764  1.00  0.00           O
ATOM   8105  C22 POPEv 186      10.952  70.038  73.084  1.00  0.00           C
ATOM   8108  C3  POPEv 186      12.272  73.627  75.194  1.00  0.00           C
ATOM   8111  O31 POPEv 186      11.562  74.397  74.194  1.00  0.00           O
ATOM   8112  C31 POPEv 186      11.812  74.087  72.924  1.00  0.00           C
ATOM   8113  O32 POPEv 186      12.602  73.247  72.534  1.00  0.00           O
ATOM   8114  C32 POPEv 186      10.902  74.918  72.014  1.00  0.00           C
ATOM   8117  C23 POPEv 186      10.252  70.017  71.704  1.00  0.00           C
ATOM   8120  C24 POPEv 186      10.902  70.937  70.664  1.00  0.00           C
ATOM   8123  C25 POPEv 186      10.102  71.037  69.354  1.00  0.00           C
ATOM   8126  C26 POPEv 186      10.922  71.608  68.174  1.00  0.00           C
ATOM   8129  C27 POPEv 186      10.052  72.058  66.984  1.00  0.00           C
ATOM   8132  C28 POPEv 186      10.922  72.567  65.814  1.00  0.00           C
ATOM   8135  C29 POPEv 186      10.432  73.657  64.894  1.00  0.00           C
ATOM   8137 0C21 POPEv 186       9.192  74.017  64.514  1.00  0.00           C
ATOM   8139 1C21 POPEv 186       7.872  73.397  64.884  1.00  0.00           C
ATOM   8142 2C21 POPEv 186       7.622  72.047  64.184  1.00  0.00           C
ATOM   8145 3C21 POPEv 186       7.362  72.177  62.674  1.00  0.00           C
ATOM   8148 4C21 POPEv 186       6.972  70.837  62.054  1.00  0.00           C
ATOM   8151 5C21 POPEv 186       6.572  70.918  60.564  1.00  0.00           C
ATOM   8154 6C21 POPEv 186       7.722  71.317  59.634  1.00  0.00           C
ATOM   8157 7C21 POPEv 186       7.322  71.257  58.154  1.00  0.00           C
ATOM   8160 8C21 POPEv 186       8.362  71.867  57.204  1.00  0.00           C
ATOM   8164  C33 POPEv 186      11.312  74.827  70.524  1.00  0.00           C
ATOM   8167  C34 POPEv 186      10.132  74.907  69.554  1.00  0.00           C
ATOM   8170  C35 POPEv 186       9.562  76.317  69.364  1.00  0.00           C
ATOM   8173  C36 POPEv 186      10.492  77.278  68.604  1.00  0.00           C
ATOM   8176  C37 POPEv 186      10.702  76.907  67.124  1.00  0.00           C
ATOM   8179  C38 POPEv 186      11.372  78.058  66.344  1.00  0.00           C
ATOM   8182  C39 POPEv 186      11.272  77.937  64.814  1.00  0.00           C
ATOM   8185 0C31 POPEv 186       9.842  78.127  64.274  1.00  0.00           C
ATOM   8188 1C31 POPEv 186       9.812  78.278  62.754  1.00  0.00           C
ATOM   8191 2C31 POPEv 186       8.422  78.608  62.184  1.00  0.00           C
ATOM   8194 3C31 POPEv 186       7.332  77.558  62.494  1.00  0.00           C
ATOM   8197 4C31 POPEv 186       5.992  77.897  61.834  1.00  0.00           C
ATOM   8200 5C31 POPEv 186       4.892  76.867  62.074  1.00  0.00           C
ATOM   8203 6C31 POPEv 186       3.602  77.187  61.304  1.00  0.00           C
ATOM   8207  NH3 POPEw 187      22.312  49.898  75.174  1.00  0.00           N
ATOM   8211  C12 POPEw 187      22.352  51.217  75.874  1.00  0.00           C
ATOM   8214  C11 POPEw 187      23.702  51.898  75.644  1.00  0.00           C
ATOM   8217  P   POPEw 187      24.612  54.318  75.404  1.00  0.00           P
ATOM   8218  O13 POPEw 187      24.042  55.688  75.424  1.00  0.00           O
ATOM   8219  O14 POPEw 187      25.852  54.118  76.164  1.00  0.00           O
ATOM   8220  O11 POPEw 187      24.822  53.897  73.884  1.00  0.00           O
ATOM   8221  O12 POPEw 187      23.532  53.297  75.914  1.00  0.00           O
ATOM   8222  C1  POPEw 187      26.172  53.778  73.394  1.00  0.00           C
ATOM   8225  C2  POPEw 187      26.222  53.278  71.924  1.00  0.00           C
ATOM   8227  O21 POPEw 187      27.382  53.848  71.254  1.00  0.00           O
ATOM   8228  C21 POPEw 187      27.953  52.998  70.394  1.00  0.00           C
ATOM   8229  O22 POPEw 187      27.702  51.818  70.284  1.00  0.00           O
ATOM   8230  C22 POPEw 187      28.982  53.738  69.524  1.00  0.00           C
ATOM   8233  C3  POPEw 187      24.942  53.648  71.124  1.00  0.00           C
ATOM   8236  O31 POPEw 187      24.992  53.177  69.764  1.00  0.00           O
ATOM   8237  C31 POPEw 187      24.542  51.938  69.574  1.00  0.00           C
ATOM   8238  O32 POPEw 187      23.972  51.257  70.414  1.00  0.00           O
ATOM   8239  C32 POPEw 187      24.842  51.537  68.124  1.00  0.00           C
ATOM   8242  C23 POPEw 187      29.332  52.957  68.234  1.00  0.00           C
ATOM   8245  C24 POPEw 187      30.492  53.558  67.434  1.00  0.00           C
ATOM   8248  C25 POPEw 187      30.942  52.617  66.314  1.00  0.00           C
ATOM   8251  C26 POPEw 187      31.672  53.337  65.184  1.00  0.00           C
ATOM   8254  C27 POPEw 187      31.912  52.447  63.954  1.00  0.00           C
ATOM   8257  C28 POPEw 187      32.173  53.267  62.684  1.00  0.00           C
ATOM   8260  C29 POPEw 187      32.052  52.467  61.414  1.00  0.00           C
ATOM   8262 0C21 POPEw 187      33.092  52.037  60.664  1.00  0.00           C
ATOM   8264 1C21 POPEw 187      34.533  52.267  61.014  1.00  0.00           C
ATOM   8267 2C21 POPEw 187      35.512  51.758  59.944  1.00  0.00           C
ATOM   8270 3C21 POPEw 187      35.612  52.627  58.684  1.00  0.00           C
ATOM   8273 4C21 POPEw 187      34.752  52.148  57.504  1.00  0.00           C
ATOM   8276 5C21 POPEw 187      34.972  53.047  56.284  1.00  0.00           C
ATOM   8279 6C21 POPEw 187      34.312  52.528  55.004  1.00  0.00           C
ATOM   8282 7C21 POPEw 187      34.272  53.607  53.914  1.00  0.00           C
ATOM   8285 8C21 POPEw 187      33.662  53.157  52.594  1.00  0.00           C
ATOM   8289  C33 POPEw 187      24.792  50.007  67.874  1.00  0.00           C
ATOM   8292  C34 POPEw 187      24.812  49.697  66.364  1.00  0.00           C
ATOM   8295  C35 POPEw 187      23.432  49.837  65.714  1.00  0.00           C
ATOM   8298  C36 POPEw 187      23.492  49.918  64.184  1.00  0.00           C
ATOM   8301  C37 POPEw 187      22.142  50.308  63.584  1.00  0.00           C
ATOM   8304  C38 POPEw 187      22.232  50.767  62.134  1.00  0.00           C
ATOM   8307  C39 POPEw 187      20.852  51.117  61.584  1.00  0.00           C
ATOM   8310 0C31 POPEw 187      20.882  51.727  60.184  1.00  0.00           C
ATOM   8313 1C31 POPEw 187      19.482  51.738  59.554  1.00  0.00           C
ATOM   8316 2C31 POPEw 187      19.342  52.738  58.394  1.00  0.00           C
ATOM   8319 3C31 POPEw 187      18.992  54.137  58.904  1.00  0.00           C
ATOM   8322 4C31 POPEw 187      18.642  55.098  57.764  1.00  0.00           C
ATOM   8325 5C31 POPEw 187      18.252  56.478  58.284  1.00  0.00           C
ATOM   8328 6C31 POPEw 187      17.902  57.467  57.174  1.00  0.00           C
ATOM   8332  NH3 POPEx 188      34.232  68.278  75.114  1.00  0.00           N
ATOM   8336  C12 POPEx 188      35.612  67.678  75.094  1.00  0.00           C
ATOM   8339  C11 POPEx 188      35.683  66.248  75.654  1.00  0.00           C
ATOM   8342  P   POPEx 188      38.292  65.927  75.404  1.00  0.00           P
ATOM   8343  O13 POPEx 188      38.912  64.598  75.594  1.00  0.00           O
ATOM   8344  O14 POPEx 188      39.122  67.127  75.714  1.00  0.00           O
ATOM   8345  O11 POPEx 188      37.812  66.087  73.894  1.00  0.00           O
ATOM   8346  O12 POPEx 188      36.952  65.997  76.254  1.00  0.00           O
ATOM   8347  C1  POPEx 188      38.822  66.437  72.954  1.00  0.00           C
ATOM   8350  C2  POPEx 188      38.352  66.197  71.504  1.00  0.00           C
ATOM   8352  O21 POPEx 188      39.402  66.467  70.564  1.00  0.00           O
ATOM   8353  C21 POPEx 188      39.733  67.717  70.304  1.00  0.00           C
ATOM   8354  O22 POPEx 188      39.482  68.707  70.984  1.00  0.00           O
ATOM   8355  C22 POPEx 188      40.502  67.757  68.984  1.00  0.00           C
ATOM   8358  C3  POPEx 188      37.012  66.927  71.194  1.00  0.00           C
ATOM   8361  O31 POPEx 188      36.573  66.597  69.874  1.00  0.00           O
ATOM   8362  C31 POPEx 188      36.182  67.567  69.074  1.00  0.00           C
ATOM   8363  O32 POPEx 188      36.222  68.757  69.334  1.00  0.00           O
ATOM   8364  C32 POPEx 188      35.722  66.907  67.764  1.00  0.00           C
ATOM   8367  C23 POPEx 188      39.663  68.458  67.904  1.00  0.00           C
ATOM   8370  C24 POPEx 188      40.132  68.177  66.464  1.00  0.00           C
ATOM   8373  C25 POPEx 188      38.943  67.738  65.604  1.00  0.00           C
ATOM   8376  C26 POPEx 188      39.292  67.358  64.164  1.00  0.00           C
ATOM   8379  C27 POPEx 188      38.042  66.897  63.404  1.00  0.00           C
ATOM   8382  C28 POPEx 188      38.382  66.308  62.034  1.00  0.00           C
ATOM   8385  C29 POPEx 188      37.173  65.877  61.254  1.00  0.00           C
ATOM   8387 0C21 POPEx 188      37.073  65.848  59.904  1.00  0.00           C
ATOM   8389 1C21 POPEx 188      38.172  66.218  58.944  1.00  0.00           C
ATOM   8392 2C21 POPEx 188      38.732  65.007  58.164  1.00  0.00           C
ATOM   8395 3C21 POPEx 188      37.742  64.438  57.144  1.00  0.00           C
ATOM   8398 4C21 POPEx 188      38.393  63.418  56.204  1.00  0.00           C
ATOM   8401 5C21 POPEx 188      38.533  62.017  56.814  1.00  0.00           C
ATOM   8404 6C21 POPEx 188      38.932  60.977  55.764  1.00  0.00           C
ATOM   8407 7C21 POPEx 188      38.952  59.537  56.304  1.00  0.00           C
ATOM   8410 8C21 POPEx 188      39.202  58.517  55.194  1.00  0.00           C
ATOM   8414  C33 POPEx 188      34.762  67.748  66.894  1.00  0.00           C
ATOM   8417  C34 POPEx 188      34.652  67.227  65.454  1.00  0.00           C
ATOM   8420  C35 POPEx 188      34.022  65.837  65.284  1.00  0.00           C
ATOM   8423  C36 POPEx 188      33.533  65.638  63.844  1.00  0.00           C
ATOM   8426  C37 POPEx 188      32.792  64.327  63.524  1.00  0.00           C
ATOM   8429  C38 POPEx 188      32.393  64.318  62.034  1.00  0.00           C
ATOM   8432  C39 POPEx 188      31.742  63.017  61.524  1.00  0.00           C
ATOM   8435 0C31 POPEx 188      30.342  62.738  62.094  1.00  0.00           C
ATOM   8438 1C31 POPEx 188      29.682  61.527  61.414  1.00  0.00           C
ATOM   8441 2C31 POPEx 188      28.222  61.327  61.834  1.00  0.00           C
ATOM   8444 3C31 POPEx 188      27.572  60.058  61.254  1.00  0.00           C
ATOM   8447 4C31 POPEx 188      27.872  59.817  59.764  1.00  0.00           C
ATOM   8450 5C31 POPEx 188      27.022  58.707  59.144  1.00  0.00           C
ATOM   8453 6C31 POPEx 188      27.482  58.357  57.724  1.00  0.00           C
ATOM   8457  NH3 POPEy 189      92.633  58.918  75.354  1.00  0.00           N
ATOM   8461  C12 POPEy 189      92.684  59.867  76.534  1.00  0.00           C
ATOM   8464  C11 POPEy 189      93.934  60.767  76.454  1.00  0.00           C
ATOM   8467  P   POPEy 189      95.264  62.168  74.624  1.00  0.00           P
ATOM   8468  O13 POPEy 189      94.632  63.388  74.064  1.00  0.00           O
ATOM   8469  O14 POPEy 189      96.362  62.297  75.604  1.00  0.00           O
ATOM   8470  O11 POPEy 189      95.753  61.257  73.424  1.00  0.00           O
ATOM   8471  O12 POPEy 189      94.102  61.238  75.134  1.00  0.00           O
ATOM   8472  C1  POPEy 189      96.964  61.567  72.714  1.00  0.00           C
ATOM   8475  C2  POPEy 189      96.693  62.068  71.274  1.00  0.00           C
ATOM   8477  O21 POPEy 189      97.624  61.467  70.364  1.00  0.00           O
ATOM   8478  C21 POPEy 189      98.902  61.808  70.434  1.00  0.00           C
ATOM   8479  O22 POPEy 189      99.403  62.627  71.184  1.00  0.00           O
ATOM   8480  C22 POPEy 189      99.683  60.898  69.494  1.00  0.00           C
ATOM   8483  C3  POPEy 189      96.583  63.608  71.124  1.00  0.00           C
ATOM   8486  O31 POPEy 189      96.273  63.928  69.754  1.00  0.00           O
ATOM   8487  C31 POPEy 189      95.003  64.147  69.474  1.00  0.00           C
ATOM   8488  O32 POPEy 189      94.112  64.187  70.304  1.00  0.00           O
ATOM   8489  C32 POPEy 189      94.793  64.248  67.974  1.00  0.00           C
ATOM   8492  C23 POPEy 189     101.163  61.278  69.294  1.00  0.00           C
ATOM   8495  C24 POPEy 189     101.943  60.037  68.844  1.00  0.00           C
ATOM   8498  C25 POPEy 189     103.342  60.327  68.284  1.00  0.00           C
ATOM   8501  C26 POPEy 189     103.342  60.558  66.764  1.00  0.00           C
ATOM   8504  C27 POPEy 189     104.753  60.447  66.164  1.00  0.00           C
ATOM   8507  C28 POPEy 189     104.742  60.517  64.624  1.00  0.00           C
ATOM   8510  C29 POPEy 189     106.154  60.428  64.064  1.00  0.00           C
ATOM   8512 0C21 POPEy 189     106.514  59.898  62.884  1.00  0.00           C
ATOM   8514 1C21 POPEy 189     105.613  59.347  61.814  1.00  0.00           C
ATOM   8517 2C21 POPEy 189     105.912  57.877  61.444  1.00  0.00           C
ATOM   8520 3C21 POPEy 189     105.193  57.477  60.154  1.00  0.00           C
ATOM   8523 4C21 POPEy 189     104.312  56.217  60.264  1.00  0.00           C
ATOM   8526 5C21 POPEy 189     103.452  55.967  59.014  1.00  0.00           C
ATOM   8529 6C21 POPEy 189     102.382  57.047  58.774  1.00  0.00           C
ATOM   8532 7C21 POPEy 189     101.612  56.868  57.464  1.00  0.00           C
ATOM   8535 8C21 POPEy 189     101.472  58.188  56.684  1.00  0.00           C
ATOM   8539  C33 POPEy 189      93.433  64.867  67.614  1.00  0.00           C
ATOM   8542  C34 POPEy 189      92.882  64.257  66.314  1.00  0.00           C
ATOM   8545  C35 POPEy 189      91.693  65.038  65.764  1.00  0.00           C
ATOM   8548  C36 POPEy 189      92.102  66.007  64.654  1.00  0.00           C
ATOM   8551  C37 POPEy 189      90.903  66.488  63.834  1.00  0.00           C
ATOM   8554  C38 POPEy 189      91.343  67.208  62.564  1.00  0.00           C
ATOM   8557  C39 POPEy 189      90.173  67.697  61.714  1.00  0.00           C
ATOM   8560 0C31 POPEy 189      90.644  68.517  60.514  1.00  0.00           C
ATOM   8563 1C31 POPEy 189      89.522  69.337  59.874  1.00  0.00           C
ATOM   8566 2C31 POPEy 189      89.872  69.858  58.474  1.00  0.00           C
ATOM   8569 3C31 POPEy 189      88.773  70.757  57.904  1.00  0.00           C
ATOM   8572 4C31 POPEy 189      89.042  71.187  56.464  1.00  0.00           C
ATOM   8575 5C31 POPEy 189      87.913  72.047  55.884  1.00  0.00           C
ATOM   8578 6C31 POPEy 189      88.032  72.278  54.374  1.00  0.00           C
ATOM   8582  NH3 POPEz 190      10.852  15.967  76.724  1.00  0.00           N
ATOM   8586  C12 POPEz 190      10.952  17.457  76.504  1.00  0.00           C
ATOM   8589  C11 POPEz 190      12.332  17.747  75.874  1.00  0.00           C
ATOM   8592  P   POPEz 190      11.572  19.967  74.684  1.00  0.00           P
ATOM   8593  O13 POPEz 190      11.082  19.217  73.514  1.00  0.00           O
ATOM   8594  O14 POPEz 190      10.562  20.478  75.624  1.00  0.00           O
ATOM   8595  O11 POPEz 190      12.522  21.137  74.234  1.00  0.00           O
ATOM   8596  O12 POPEz 190      12.582  19.097  75.544  1.00  0.00           O
ATOM   8597  C1  POPEz 190      13.862  20.957  73.774  1.00  0.00           C
ATOM   8600  C2  POPEz 190      14.162  22.017  72.664  1.00  0.00           C
ATOM   8602  O21 POPEz 190      15.542  22.127  72.194  1.00  0.00           O
ATOM   8603  C21 POPEz 190      16.302  21.057  72.054  1.00  0.00           C
ATOM   8604  O22 POPEz 190      16.132  19.957  72.544  1.00  0.00           O
ATOM   8605  C22 POPEz 190      17.482  21.317  71.104  1.00  0.00           C
ATOM   8608  C3  POPEz 190      13.622  23.417  73.134  1.00  0.00           C
ATOM   8611  O31 POPEz 190      13.942  24.527  72.264  1.00  0.00           O
ATOM   8612  C31 POPEz 190      13.312  24.558  71.104  1.00  0.00           C
ATOM   8613  O32 POPEz 190      12.562  23.717  70.654  1.00  0.00           O
ATOM   8614  C32 POPEz 190      13.712  25.847  70.404  1.00  0.00           C
ATOM   8617  C23 POPEz 190      18.042  19.937  70.634  1.00  0.00           C
ATOM   8620  C24 POPEz 190      19.152  19.967  69.574  1.00  0.00           C
ATOM   8623  C25 POPEz 190      19.022  18.747  68.624  1.00  0.00           C
ATOM   8626  C26 POPEz 190      19.932  18.797  67.394  1.00  0.00           C
ATOM   8629  C27 POPEz 190      19.552  17.787  66.304  1.00  0.00           C
ATOM   8632  C28 POPEz 190      19.792  18.347  64.884  1.00  0.00           C
ATOM   8635  C29 POPEz 190      19.702  17.297  63.804  1.00  0.00           C
ATOM   8637 0C21 POPEz 190      18.912  17.317  62.714  1.00  0.00           C
ATOM   8639 1C21 POPEz 190      17.952  18.417  62.344  1.00  0.00           C
ATOM   8642 2C21 POPEz 190      16.672  18.367  63.194  1.00  0.00           C
ATOM   8645 3C21 POPEz 190      15.842  19.667  63.114  1.00  0.00           C
ATOM   8648 4C21 POPEz 190      14.732  19.747  64.184  1.00  0.00           C
ATOM   8651 5C21 POPEz 190      15.302  20.007  65.584  1.00  0.00           C
ATOM   8654 6C21 POPEz 190      14.262  20.157  66.694  1.00  0.00           C
ATOM   8657 7C21 POPEz 190      14.882  20.347  68.094  1.00  0.00           C
ATOM   8660 8C21 POPEz 190      13.882  20.147  69.224  1.00  0.00           C
ATOM   8664  C33 POPEz 190      13.582  25.727  68.874  1.00  0.00           C
ATOM   8667  C34 POPEz 190      14.532  26.667  68.154  1.00  0.00           C
ATOM   8670  C35 POPEz 190      14.502  26.437  66.644  1.00  0.00           C
ATOM   8673  C36 POPEz 190      15.422  27.397  65.894  1.00  0.00           C
ATOM   8676  C37 POPEz 190      16.322  26.707  64.864  1.00  0.00           C
ATOM   8679  C38 POPEz 190      17.182  27.727  64.114  1.00  0.00           C
ATOM   8682  C39 POPEz 190      18.172  27.127  63.104  1.00  0.00           C
ATOM   8685 0C31 POPEz 190      19.632  27.497  63.384  1.00  0.00           C
ATOM   8688 1C31 POPEz 190      20.602  27.017  62.304  1.00  0.00           C
ATOM   8691 2C31 POPEz 190      22.042  27.478  62.564  1.00  0.00           C
ATOM   8694 3C31 POPEz 190      22.912  27.497  61.304  1.00  0.00           C
ATOM   8697 4C31 POPEz 190      23.132  26.117  60.684  1.00  0.00           C
ATOM   8700 5C31 POPEz 190      23.992  26.168  59.424  1.00  0.00           C
ATOM   8703 6C31 POPEz 190      24.382  24.787  58.914  1.00  0.00           C
ATOM   8707  NH3 POPE0 191      34.743  46.837  32.734  1.00  0.00           N
ATOM   8711  C12 POPE0 191      34.433  47.488  31.414  1.00  0.00           C
ATOM   8714  C11 POPE0 191      35.683  47.757  30.594  1.00  0.00           C
ATOM   8717  P   POPE0 191      36.832  50.158  30.344  1.00  0.00           P
ATOM   8718  O13 POPE0 191      38.312  50.217  30.414  1.00  0.00           O
ATOM   8719  O14 POPE0 191      36.102  50.207  29.064  1.00  0.00           O
ATOM   8720  O11 POPE0 191      36.213  51.207  31.354  1.00  0.00           O
ATOM   8721  O12 POPE0 191      36.352  48.887  31.124  1.00  0.00           O
ATOM   8722  C1  POPE0 191      37.033  52.087  32.124  1.00  0.00           C
ATOM   8725  C2  POPE0 191      36.242  52.528  33.394  1.00  0.00           C
ATOM   8727  O21 POPE0 191      36.982  53.237  34.394  1.00  0.00           O
ATOM   8728  C21 POPE0 191      37.982  54.037  34.104  1.00  0.00           C
ATOM   8729  O22 POPE0 191      38.413  54.337  33.014  1.00  0.00           O
ATOM   8730  C22 POPE0 191      38.522  54.568  35.434  1.00  0.00           C
ATOM   8733  C3  POPE0 191      35.712  51.247  34.084  1.00  0.00           C
ATOM   8736  O31 POPE0 191      34.722  51.437  35.094  1.00  0.00           O
ATOM   8737  C31 POPE0 191      34.452  50.277  35.724  1.00  0.00           C
ATOM   8738  O32 POPE0 191      34.862  49.197  35.334  1.00  0.00           O
ATOM   8739  C32 POPE0 191      33.493  50.537  36.874  1.00  0.00           C
ATOM   8742  C23 POPE0 191      37.452  55.407  36.154  1.00  0.00           C
ATOM   8745  C24 POPE0 191      37.812  55.797  37.594  1.00  0.00           C
ATOM   8748  C25 POPE0 191      38.762  56.997  37.654  1.00  0.00           C
ATOM   8751  C26 POPE0 191      38.792  57.627  39.054  1.00  0.00           C
ATOM   8754  C27 POPE0 191      39.822  58.767  39.164  1.00  0.00           C
ATOM   8757  C28 POPE0 191      39.783  59.508  40.514  1.00  0.00           C
ATOM   8760  C29 POPE0 191      38.582  60.407  40.654  1.00  0.00           C
ATOM   8762 0C21 POPE0 191      38.372  61.297  41.644  1.00  0.00           C
ATOM   8764 1C21 POPE0 191      39.262  61.507  42.834  1.00  0.00           C
ATOM   8767 2C21 POPE0 191      38.582  60.927  44.084  1.00  0.00           C
ATOM   8770 3C21 POPE0 191      39.482  60.907  45.324  1.00  0.00           C
ATOM   8773 4C21 POPE0 191      38.742  60.327  46.534  1.00  0.00           C
ATOM   8776 5C21 POPE0 191      39.673  60.007  47.704  1.00  0.00           C
ATOM   8779 6C21 POPE0 191      38.873  59.657  48.974  1.00  0.00           C
ATOM   8782 7C21 POPE0 191      39.772  59.258  50.144  1.00  0.00           C
ATOM   8785 8C21 POPE0 191      38.962  59.048  51.424  1.00  0.00           C
ATOM   8789  C33 POPE0 191      33.972  49.977  38.234  1.00  0.00           C
ATOM   8792  C34 POPE0 191      35.372  50.457  38.634  1.00  0.00           C
ATOM   8795  C35 POPE0 191      35.732  50.228  40.104  1.00  0.00           C
ATOM   8798  C36 POPE0 191      35.842  48.747  40.474  1.00  0.00           C
ATOM   8801  C37 POPE0 191      35.623  48.458  41.974  1.00  0.00           C
ATOM   8804  C38 POPE0 191      35.272  46.977  42.214  1.00  0.00           C
ATOM   8807  C39 POPE0 191      34.512  46.727  43.524  1.00  0.00           C
ATOM   8810 0C31 POPE0 191      35.442  46.688  44.744  1.00  0.00           C
ATOM   8813 1C31 POPE0 191      34.673  46.627  46.064  1.00  0.00           C
ATOM   8816 2C31 POPE0 191      35.612  46.418  47.264  1.00  0.00           C
ATOM   8819 3C31 POPE0 191      34.952  46.627  48.624  1.00  0.00           C
ATOM   8822 4C31 POPE0 191      34.192  45.397  49.134  1.00  0.00           C
ATOM   8825 5C31 POPE0 191      33.882  45.508  50.634  1.00  0.00           C
ATOM   8828 6C31 POPE0 191      33.312  44.217  51.224  1.00  0.00           C
ATOM   8832  NH3 POPE1 192     113.102 118.837  35.474  1.00  0.00           N
ATOM   8836  C12 POPE1 192     112.752 117.528  34.834  1.00  0.00           C
ATOM   8839  C11 POPE1 192     113.074 116.337  35.764  1.00  0.00           C
ATOM   8842  P   POPE1 192     113.843 113.857  35.354  1.00  0.00           P
ATOM   8843  O13 POPE1 192     113.102 112.607  35.104  1.00  0.00           O
ATOM   8844  O14 POPE1 192     115.093 113.997  34.574  1.00  0.00           O
ATOM   8845  O11 POPE1 192     114.223 113.977  36.874  1.00  0.00           O
ATOM   8846  O12 POPE1 192     112.943 115.117  35.044  1.00  0.00           O
ATOM   8847  C1  POPE1 192     113.324 113.608  37.924  1.00  0.00           C
ATOM   8850  C2  POPE1 192     114.063 113.317  39.264  1.00  0.00           C
ATOM   8852  O21 POPE1 192     113.013 113.267  40.244  1.00  0.00           O
ATOM   8853  C21 POPE1 192     113.262 112.628  41.374  1.00  0.00           C
ATOM   8854  O22 POPE1 192     114.303 112.047  41.654  1.00  0.00           O
ATOM   8855  C22 POPE1 192     112.083 112.797  42.344  1.00  0.00           C
ATOM   8858  C3  POPE1 192     115.143 114.407  39.594  1.00  0.00           C
ATOM   8861  O31 POPE1 192     116.253 113.898  40.364  1.00  0.00           O
ATOM   8862  C31 POPE1 192     116.323 114.248  41.654  1.00  0.00           C
ATOM   8863  O32 POPE1 192     115.622 115.078  42.194  1.00  0.00           O
ATOM   8864  C32 POPE1 192     117.493 113.517  42.324  1.00  0.00           C
ATOM   8867  C23 POPE1 192     112.512 113.697  43.514  1.00  0.00           C
ATOM   8870  C24 POPE1 192     111.383 114.038  44.504  1.00  0.00           C
ATOM   8873  C25 POPE1 192     111.772 115.177  45.474  1.00  0.00           C
ATOM   8876  C26 POPE1 192     113.153 114.987  46.094  1.00  0.00           C
ATOM   8879  C27 POPE1 192     113.603 116.138  47.014  1.00  0.00           C
ATOM   8882  C28 POPE1 192     114.984 115.767  47.564  1.00  0.00           C
ATOM   8885  C29 POPE1 192     115.863 116.918  47.974  1.00  0.00           C
ATOM   8887 0C21 POPE1 192     116.514 117.028  49.144  1.00  0.00           C
ATOM   8889 1C21 POPE1 192     116.413 116.087  50.324  1.00  0.00           C
ATOM   8892 2C21 POPE1 192     116.033 116.897  51.574  1.00  0.00           C
ATOM   8895 3C21 POPE1 192     116.073 116.068  52.854  1.00  0.00           C
ATOM   8898 4C21 POPE1 192     115.553 116.897  54.034  1.00  0.00           C
ATOM   8901 5C21 POPE1 192     115.574 116.127  55.354  1.00  0.00           C
ATOM   8904 6C21 POPE1 192     115.012 116.997  56.484  1.00  0.00           C
ATOM   8907 7C21 POPE1 192     115.202 116.388  57.874  1.00  0.00           C
ATOM   8910 8C21 POPE1 192     114.632 117.308  58.964  1.00  0.00           C
ATOM   8914  C33 POPE1 192     117.192 113.007  43.754  1.00  0.00           C
ATOM   8917  C34 POPE1 192     118.433 112.327  44.354  1.00  0.00           C
ATOM   8920  C35 POPE1 192     118.172 111.217  45.394  1.00  0.00           C
ATOM   8923  C36 POPE1 192     118.253 111.678  46.854  1.00  0.00           C
ATOM   8926  C37 POPE1 192     116.863 111.857  47.494  1.00  0.00           C
ATOM   8929  C38 POPE1 192     116.772 112.607  48.834  1.00  0.00           C
ATOM   8932  C39 POPE1 192     117.992 112.537  49.774  1.00  0.00           C
ATOM   8935 0C31 POPE1 192     118.342 111.127  50.224  1.00  0.00           C
ATOM   8938 1C31 POPE1 192     119.483 111.108  51.244  1.00  0.00           C
ATOM   8941 2C31 POPE1 192     120.152 109.738  51.324  1.00  0.00           C
ATOM   8944 3C31 POPE1 192     120.982 109.547  52.604  1.00  0.00           C
ATOM   8947 4C31 POPE1 192     120.082 109.458  53.844  1.00  0.00           C
ATOM   8950 5C31 POPE1 192     120.824 109.038  55.114  1.00  0.00           C
ATOM   8953 6C31 POPE1 192     119.823 108.817  56.254  1.00  0.00           C
ATOM   8957  NH3 POPE2 193      32.902  50.597  74.214  1.00  0.00           N
ATOM   8961  C12 POPE2 193      33.332  49.438  75.054  1.00  0.00           C
ATOM   8964  C11 POPE2 193      33.342  48.138  74.224  1.00  0.00           C
ATOM   8967  P   POPE2 193      31.943  46.697  72.564  1.00  0.00           P
ATOM   8968  O13 POPE2 193      31.072  45.667  73.164  1.00  0.00           O
ATOM   8969  O14 POPE2 193      31.612  47.238  71.224  1.00  0.00           O
ATOM   8970  O11 POPE2 193      33.413  46.107  72.534  1.00  0.00           O
ATOM   8971  O12 POPE2 193      32.092  47.917  73.574  1.00  0.00           O
ATOM   8972  C1  POPE2 193      34.202  46.028  71.354  1.00  0.00           C
ATOM   8975  C2  POPE2 193      35.493  45.257  71.724  1.00  0.00           C
ATOM   8977  O21 POPE2 193      36.542  45.377  70.754  1.00  0.00           O
ATOM   8978  C21 POPE2 193      36.492  44.827  69.574  1.00  0.00           C
ATOM   8979  O22 POPE2 193      35.553  44.297  69.024  1.00  0.00           O
ATOM   8980  C22 POPE2 193      37.902  45.017  68.974  1.00  0.00           C
ATOM   8983  C3  POPE2 193      35.212  43.797  72.184  1.00  0.00           C
ATOM   8986  O31 POPE2 193      34.232  43.177  71.334  1.00  0.00           O
ATOM   8987  C31 POPE2 193      33.542  42.217  71.914  1.00  0.00           C
ATOM   8988  O32 POPE2 193      33.902  41.608  72.914  1.00  0.00           O
ATOM   8989  C32 POPE2 193      32.222  41.967  71.164  1.00  0.00           C
ATOM   8992  C23 POPE2 193      38.362  43.797  68.154  1.00  0.00           C
ATOM   8995  C24 POPE2 193      39.873  43.717  67.904  1.00  0.00           C
ATOM   8998  C25 POPE2 193      40.532  44.898  67.164  1.00  0.00           C
ATOM   9001  C26 POPE2 193      41.983  44.528  66.754  1.00  0.00           C
ATOM   9004  C27 POPE2 193      42.852  45.727  66.364  1.00  0.00           C
ATOM   9007  C28 POPE2 193      44.223  45.347  65.764  1.00  0.00           C
ATOM   9010  C29 POPE2 193      45.132  46.548  65.684  1.00  0.00           C
ATOM   9012 0C21 POPE2 193      45.873  46.967  64.644  1.00  0.00           C
ATOM   9014 1C21 POPE2 193      46.073  46.287  63.304  1.00  0.00           C
ATOM   9017 2C21 POPE2 193      47.582  46.207  63.004  1.00  0.00           C
ATOM   9020 3C21 POPE2 193      47.943  45.308  61.814  1.00  0.00           C
ATOM   9023 4C21 POPE2 193      49.443  44.977  61.744  1.00  0.00           C
ATOM   9026 5C21 POPE2 193      49.893  44.037  62.874  1.00  0.00           C
ATOM   9029 6C21 POPE2 193      51.372  43.637  62.814  1.00  0.00           C
ATOM   9032 7C21 POPE2 193      51.702  42.598  63.894  1.00  0.00           C
ATOM   9035 8C21 POPE2 193      53.143  42.087  63.834  1.00  0.00           C
ATOM   9039  C33 POPE2 193      32.033  42.808  69.864  1.00  0.00           C
ATOM   9042  C34 POPE2 193      32.882  42.337  68.674  1.00  0.00           C
ATOM   9045  C35 POPE2 193      32.342  41.077  67.984  1.00  0.00           C
ATOM   9048  C36 POPE2 193      32.472  41.157  66.454  1.00  0.00           C
ATOM   9051  C37 POPE2 193      31.672  40.087  65.704  1.00  0.00           C
ATOM   9054  C38 POPE2 193      31.552  40.377  64.204  1.00  0.00           C
ATOM   9057  C39 POPE2 193      32.792  39.977  63.384  1.00  0.00           C
ATOM   9060 0C31 POPE2 193      32.782  38.497  62.984  1.00  0.00           C
ATOM   9063 1C31 POPE2 193      33.822  38.168  61.894  1.00  0.00           C
ATOM   9066 2C31 POPE2 193      33.792  36.707  61.424  1.00  0.00           C
ATOM   9069 3C31 POPE2 193      32.412  36.217  60.964  1.00  0.00           C
ATOM   9072 4C31 POPE2 193      32.472  34.857  60.264  1.00  0.00           C
ATOM   9075 5C31 POPE2 193      31.082  34.337  59.854  1.00  0.00           C
ATOM   9078 6C31 POPE2 193      31.122  32.988  59.124  1.00  0.00           C
ATOM   9082  NH3 POPE3 194     102.624  11.207  76.684  1.00  0.00           N
ATOM   9086  C12 POPE3 194     101.413  11.217  77.584  1.00  0.00           C
ATOM   9089  C11 POPE3 194     100.473  10.047  77.264  1.00  0.00           C
ATOM   9092  P   POPE3 194      98.773   9.377  79.114  1.00  0.00           P
ATOM   9093  O13 POPE3 194      99.904   9.227  80.064  1.00  0.00           O
ATOM   9094  O14 POPE3 194      97.484   9.857  79.644  1.00  0.00           O
ATOM   9095  O11 POPE3 194      98.533   8.047  78.334  1.00  0.00           O
ATOM   9096  O12 POPE3 194      99.214  10.287  77.904  1.00  0.00           O
ATOM   9097  C1  POPE3 194      97.223   7.647  77.974  1.00  0.00           C
ATOM   9100  C2  POPE3 194      97.293   6.877  76.654  1.00  0.00           C
ATOM   9102  O21 POPE3 194      96.022   7.037  75.994  1.00  0.00           O
ATOM   9103  C21 POPE3 194      95.942   8.047  75.124  1.00  0.00           C
ATOM   9104  O22 POPE3 194      95.082   8.917  75.204  1.00  0.00           O
ATOM   9105  C22 POPE3 194      97.012   7.947  74.034  1.00  0.00           C
ATOM   9108  C3  POPE3 194      97.643   5.377  76.844  1.00  0.00           C
ATOM   9111  O31 POPE3 194      97.423   4.617  75.634  1.00  0.00           O
ATOM   9112  C31 POPE3 194      96.262   3.997  75.544  1.00  0.00           C
ATOM   9113  O32 POPE3 194      95.404   3.957  76.414  1.00  0.00           O
ATOM   9114  C32 POPE3 194      96.183   3.317  74.164  1.00  0.00           C
ATOM   9117  C23 POPE3 194      96.493   8.107  72.594  1.00  0.00           C
ATOM   9120  C24 POPE3 194      97.673   8.087  71.614  1.00  0.00           C
ATOM   9123  C25 POPE3 194      97.332   8.637  70.234  1.00  0.00           C
ATOM   9126  C26 POPE3 194      96.502   7.697  69.354  1.00  0.00           C
ATOM   9129  C27 POPE3 194      96.094   8.407  68.054  1.00  0.00           C
ATOM   9132  C28 POPE3 194      95.193   7.567  67.134  1.00  0.00           C
ATOM   9135  C29 POPE3 194      93.843   7.267  67.754  1.00  0.00           C
ATOM   9137 0C21 POPE3 194      93.122   6.147  67.614  1.00  0.00           C
ATOM   9139 1C21 POPE3 194      93.464   4.927  66.784  1.00  0.00           C
ATOM   9142 2C21 POPE3 194      92.603   4.837  65.504  1.00  0.00           C
ATOM   9145 3C21 POPE3 194      93.284   5.527  64.314  1.00  0.00           C
ATOM   9148 4C21 POPE3 194      92.344   5.717  63.104  1.00  0.00           C
ATOM   9151 5C21 POPE3 194      92.964   6.577  61.994  1.00  0.00           C
ATOM   9154 6C21 POPE3 194      92.882   8.087  62.304  1.00  0.00           C
ATOM   9157 7C21 POPE3 194      93.452   8.967  61.174  1.00  0.00           C
ATOM   9160 8C21 POPE3 194      93.172  10.457  61.384  1.00  0.00           C
ATOM   9164  C33 POPE3 194      94.863   3.527  73.384  1.00  0.00           C
ATOM   9167  C34 POPE3 194      94.853   2.737  72.064  1.00  0.00           C
ATOM   9170  C35 POPE3 194      93.473   2.567  71.404  1.00  0.00           C
ATOM   9173  C36 POPE3 194      92.512   1.667  72.194  1.00  0.00           C
ATOM   9176  C37 POPE3 194      91.154   1.407  71.514  1.00  0.00           C
ATOM   9179  C38 POPE3 194      91.222   0.412  70.334  1.00  0.00           C
ATOM   9182  C39 POPE3 194      91.383   1.067  68.944  1.00  0.00           C
ATOM   9185 0C31 POPE3 194      90.062   1.147  68.154  1.00  0.00           C
ATOM   9188 1C31 POPE3 194      90.264   1.747  66.754  1.00  0.00           C
ATOM   9191 2C31 POPE3 194      89.063   1.537  65.804  1.00  0.00           C
ATOM   9194 3C31 POPE3 194      89.394   2.017  64.384  1.00  0.00           C
ATOM   9197 4C31 POPE3 194      88.293   1.737  63.354  1.00  0.00           C
ATOM   9200 5C31 POPE3 194      88.803   1.977  61.924  1.00  0.00           C
ATOM   9203 6C31 POPE3 194      87.743   1.767  60.844  1.00  0.00           C
ATOM   9207  NH3 POPE4 195      95.772  34.177  74.074  1.00  0.00           N
ATOM   9211  C12 POPE4 195      96.502  35.488  74.224  1.00  0.00           C
ATOM   9214  C11 POPE4 195      97.992  35.317  74.494  1.00  0.00           C
ATOM   9217  P   POPE4 195      99.882  37.007  75.304  1.00  0.00           P
ATOM   9218  O13 POPE4 195      99.632  37.747  76.554  1.00  0.00           O
ATOM   9219  O14 POPE4 195     100.772  35.817  75.344  1.00  0.00           O
ATOM   9220  O11 POPE4 195     100.492  38.037  74.274  1.00  0.00           O
ATOM   9221  O12 POPE4 195      98.533  36.627  74.584  1.00  0.00           O
ATOM   9222  C1  POPE4 195     100.053  38.267  72.944  1.00  0.00           C
ATOM   9225  C2  POPE4 195      98.663  38.958  72.814  1.00  0.00           C
ATOM   9227  O21 POPE4 195      98.492  39.367  71.444  1.00  0.00           O
ATOM   9228  C21 POPE4 195      97.283  39.238  70.954  1.00  0.00           C
ATOM   9229  O22 POPE4 195      96.383  38.578  71.444  1.00  0.00           O
ATOM   9230  C22 POPE4 195      97.192  39.967  69.604  1.00  0.00           C
ATOM   9233  C3  POPE4 195      98.482  40.187  73.764  1.00  0.00           C
ATOM   9236  O31 POPE4 195      98.913  41.408  73.114  1.00  0.00           O
ATOM   9237  C31 POPE4 195      98.062  42.427  73.154  1.00  0.00           C
ATOM   9238  O32 POPE4 195      97.092  42.517  73.884  1.00  0.00           O
ATOM   9239  C32 POPE4 195      98.513  43.437  72.104  1.00  0.00           C
ATOM   9242  C23 POPE4 195      96.154  41.127  69.574  1.00  0.00           C
ATOM   9245  C24 POPE4 195      95.903  41.717  68.174  1.00  0.00           C
ATOM   9248  C25 POPE4 195      94.963  42.938  68.194  1.00  0.00           C
ATOM   9251  C26 POPE4 195      93.452  42.647  68.094  1.00  0.00           C
ATOM   9254  C27 POPE4 195      92.673  43.927  67.754  1.00  0.00           C
ATOM   9257  C28 POPE4 195      91.132  43.797  67.744  1.00  0.00           C
ATOM   9260  C29 POPE4 195      90.602  43.008  66.564  1.00  0.00           C
ATOM   9262 0C21 POPE4 195      89.923  43.497  65.514  1.00  0.00           C
ATOM   9264 1C21 POPE4 195      89.592  44.937  65.244  1.00  0.00           C
ATOM   9267 2C21 POPE4 195      89.312  45.228  63.744  1.00  0.00           C
ATOM   9270 3C21 POPE4 195      89.023  46.717  63.474  1.00  0.00           C
ATOM   9273 4C21 POPE4 195      88.823  47.047  61.984  1.00  0.00           C
ATOM   9276 5C21 POPE4 195      90.103  46.877  61.144  1.00  0.00           C
ATOM   9279 6C21 POPE4 195      89.963  47.427  59.714  1.00  0.00           C
ATOM   9282 7C21 POPE4 195      91.262  47.317  58.914  1.00  0.00           C
ATOM   9285 8C21 POPE4 195      91.132  47.837  57.474  1.00  0.00           C
ATOM   9289  C33 POPE4 195      97.442  44.477  71.714  1.00  0.00           C
ATOM   9292  C34 POPE4 195      97.973  45.407  70.614  1.00  0.00           C
ATOM   9295  C35 POPE4 195      97.232  45.257  69.284  1.00  0.00           C
ATOM   9298  C36 POPE4 195      97.722  46.278  68.254  1.00  0.00           C
ATOM   9301  C37 POPE4 195      96.872  46.348  66.984  1.00  0.00           C
ATOM   9304  C38 POPE4 195      96.812  47.777  66.424  1.00  0.00           C
ATOM   9307  C39 POPE4 195      98.184  48.388  66.094  1.00  0.00           C
ATOM   9310 0C31 POPE4 195      98.832  47.847  64.804  1.00  0.00           C
ATOM   9313 1C31 POPE4 195     100.202  48.497  64.564  1.00  0.00           C
ATOM   9316 2C31 POPE4 195     100.772  48.287  63.144  1.00  0.00           C
ATOM   9319 3C31 POPE4 195     100.833  46.828  62.694  1.00  0.00           C
ATOM   9322 4C31 POPE4 195     101.533  46.667  61.334  1.00  0.00           C
ATOM   9325 5C31 POPE4 195     101.312  45.298  60.694  1.00  0.00           C
ATOM   9328 6C31 POPE4 195     101.983  45.147  59.324  1.00  0.00           C
ATOM   9332  NH3 POPE5 196      24.492  58.318  75.534  1.00  0.00           N
ATOM   9336  C12 POPE5 196      24.092  59.077  76.774  1.00  0.00           C
ATOM   9339  C11 POPE5 196      22.552  59.178  76.894  1.00  0.00           C
ATOM   9342  P   POPE5 196      21.873  61.238  78.404  1.00  0.00           P
ATOM   9343  O13 POPE5 196      22.182  61.567  79.814  1.00  0.00           O
ATOM   9344  O14 POPE5 196      20.492  61.548  77.984  1.00  0.00           O
ATOM   9345  O11 POPE5 196      22.902  61.917  77.434  1.00  0.00           O
ATOM   9346  O12 POPE5 196      22.162  59.677  78.174  1.00  0.00           O
ATOM   9347  C1  POPE5 196      23.023  63.337  77.444  1.00  0.00           C
ATOM   9350  C2  POPE5 196      21.962  64.028  76.544  1.00  0.00           C
ATOM   9352  O21 POPE5 196      22.272  63.727  75.184  1.00  0.00           O
ATOM   9353  C21 POPE5 196      21.632  62.738  74.594  1.00  0.00           C
ATOM   9354  O22 POPE5 196      20.592  62.197  74.964  1.00  0.00           O
ATOM   9355  C22 POPE5 196      22.432  62.337  73.354  1.00  0.00           C
ATOM   9358  C3  POPE5 196      21.943  65.558  76.744  1.00  0.00           C
ATOM   9361  O31 POPE5 196      20.652  66.058  76.354  1.00  0.00           O
ATOM   9362  C31 POPE5 196      20.382  66.687  75.224  1.00  0.00           C
ATOM   9363  O32 POPE5 196      19.272  67.127  74.954  1.00  0.00           O
ATOM   9364  C32 POPE5 196      21.542  66.848  74.254  1.00  0.00           C
ATOM   9367  C23 POPE5 196      21.703  62.647  72.034  1.00  0.00           C
ATOM   9370  C24 POPE5 196      22.672  62.607  70.844  1.00  0.00           C
ATOM   9373  C25 POPE5 196      22.192  63.468  69.664  1.00  0.00           C
ATOM   9376  C26 POPE5 196      21.213  62.747  68.734  1.00  0.00           C
ATOM   9379  C27 POPE5 196      20.523  63.697  67.734  1.00  0.00           C
ATOM   9382  C28 POPE5 196      19.722  62.938  66.674  1.00  0.00           C
ATOM   9385  C29 POPE5 196      18.692  63.778  65.974  1.00  0.00           C
ATOM   9387 0C21 POPE5 196      18.712  64.127  64.674  1.00  0.00           C
ATOM   9389 1C21 POPE5 196      19.792  63.748  63.694  1.00  0.00           C
ATOM   9392 2C21 POPE5 196      19.302  63.788  62.244  1.00  0.00           C
ATOM   9395 3C21 POPE5 196      18.482  62.558  61.824  1.00  0.00           C
ATOM   9398 4C21 POPE5 196      17.122  62.907  61.194  1.00  0.00           C
ATOM   9401 5C21 POPE5 196      16.392  61.657  60.674  1.00  0.00           C
ATOM   9404 6C21 POPE5 196      15.362  61.967  59.584  1.00  0.00           C
ATOM   9407 7C21 POPE5 196      14.712  60.697  59.014  1.00  0.00           C
ATOM   9410 8C21 POPE5 196      13.872  60.958  57.764  1.00  0.00           C
ATOM   9414  C33 POPE5 196      21.072  67.147  72.804  1.00  0.00           C
ATOM   9417  C34 POPE5 196      22.142  67.897  72.004  1.00  0.00           C
ATOM   9420  C35 POPE5 196      21.612  68.477  70.684  1.00  0.00           C
ATOM   9423  C36 POPE5 196      21.462  67.418  69.584  1.00  0.00           C
ATOM   9426  C37 POPE5 196      21.052  68.028  68.234  1.00  0.00           C
ATOM   9429  C38 POPE5 196      21.692  67.297  67.054  1.00  0.00           C
ATOM   9432  C39 POPE5 196      20.712  66.958  65.934  1.00  0.00           C
ATOM   9435 0C31 POPE5 196      20.272  68.138  65.054  1.00  0.00           C
ATOM   9438 1C31 POPE5 196      19.162  67.687  64.104  1.00  0.00           C
ATOM   9441 2C31 POPE5 196      18.882  68.617  62.914  1.00  0.00           C
ATOM   9444 3C31 POPE5 196      17.882  67.947  61.954  1.00  0.00           C
ATOM   9447 4C31 POPE5 196      18.282  68.028  60.474  1.00  0.00           C
ATOM   9450 5C31 POPE5 196      17.522  67.017  59.604  1.00  0.00           C
ATOM   9453 6C31 POPE5 196      18.032  66.927  58.164  1.00  0.00           C
ATOM   9457  NH3 POPE6 197      38.702  67.767  28.744  1.00  0.00           N
ATOM   9461  C12 POPE6 197      37.972  66.457  28.794  1.00  0.00           C
ATOM   9464  C11 POPE6 197      38.352  65.657  30.054  1.00  0.00           C
ATOM   9467  P   POPE6 197      40.722  66.377  31.184  1.00  0.00           P
ATOM   9468  O13 POPE6 197      42.132  66.028  30.914  1.00  0.00           O
ATOM   9469  O14 POPE6 197      40.343  67.787  31.024  1.00  0.00           O
ATOM   9470  O11 POPE6 197      40.372  65.918  32.654  1.00  0.00           O
ATOM   9471  O12 POPE6 197      39.752  65.528  30.254  1.00  0.00           O
ATOM   9472  C1  POPE6 197      39.082  65.647  33.174  1.00  0.00           C
ATOM   9475  C2  POPE6 197      39.152  65.818  34.714  1.00  0.00           C
ATOM   9477  O21 POPE6 197      37.952  65.577  35.484  1.00  0.00           O
ATOM   9478  C21 POPE6 197      36.862  64.988  35.054  1.00  0.00           C
ATOM   9479  O22 POPE6 197      36.592  64.677  33.904  1.00  0.00           O
ATOM   9480  C22 POPE6 197      35.832  64.998  36.194  1.00  0.00           C
ATOM   9483  C3  POPE6 197      39.692  67.257  35.004  1.00  0.00           C
ATOM   9486  O31 POPE6 197      39.663  67.567  36.404  1.00  0.00           O
ATOM   9487  C31 POPE6 197      40.553  66.918  37.134  1.00  0.00           C
ATOM   9488  O32 POPE6 197      41.452  66.197  36.714  1.00  0.00           O
ATOM   9489  C32 POPE6 197      40.123  67.127  38.594  1.00  0.00           C
ATOM   9492  C23 POPE6 197      35.342  63.617  36.694  1.00  0.00           C
ATOM   9495  C24 POPE6 197      34.082  63.757  37.564  1.00  0.00           C
ATOM   9498  C25 POPE6 197      34.332  64.037  39.054  1.00  0.00           C
ATOM   9501  C26 POPE6 197      34.022  62.837  39.954  1.00  0.00           C
ATOM   9504  C27 POPE6 197      34.132  63.138  41.454  1.00  0.00           C
ATOM   9507  C28 POPE6 197      33.783  61.917  42.324  1.00  0.00           C
ATOM   9510  C29 POPE6 197      34.002  62.177  43.804  1.00  0.00           C
ATOM   9512 0C21 POPE6 197      33.272  61.707  44.834  1.00  0.00           C
ATOM   9514 1C21 POPE6 197      32.062  60.818  44.754  1.00  0.00           C
ATOM   9517 2C21 POPE6 197      31.082  60.958  45.934  1.00  0.00           C
ATOM   9520 3C21 POPE6 197      31.602  60.488  47.294  1.00  0.00           C
ATOM   9523 4C21 POPE6 197      30.472  60.207  48.294  1.00  0.00           C
ATOM   9526 5C21 POPE6 197      30.902  60.457  49.744  1.00  0.00           C
ATOM   9529 6C21 POPE6 197      30.123  59.677  50.814  1.00  0.00           C
ATOM   9532 7C21 POPE6 197      30.453  60.147  52.234  1.00  0.00           C
ATOM   9535 8C21 POPE6 197      29.972  59.188  53.314  1.00  0.00           C
ATOM   9539  C33 POPE6 197      40.702  66.108  39.584  1.00  0.00           C
ATOM   9542  C34 POPE6 197      40.012  66.187  40.954  1.00  0.00           C
ATOM   9545  C35 POPE6 197      40.432  67.418  41.784  1.00  0.00           C
ATOM   9548  C36 POPE6 197      39.512  67.657  42.984  1.00  0.00           C
ATOM   9551  C37 POPE6 197      39.792  68.977  43.714  1.00  0.00           C
ATOM   9554  C38 POPE6 197      41.112  68.977  44.514  1.00  0.00           C
ATOM   9557  C39 POPE6 197      41.033  68.188  45.834  1.00  0.00           C
ATOM   9560 0C31 POPE6 197      40.422  69.017  46.974  1.00  0.00           C
ATOM   9563 1C31 POPE6 197      40.362  68.278  48.314  1.00  0.00           C
ATOM   9566 2C31 POPE6 197      39.673  69.117  49.384  1.00  0.00           C
ATOM   9569 3C31 POPE6 197      39.492  68.397  50.724  1.00  0.00           C
ATOM   9572 4C31 POPE6 197      39.682  69.348  51.914  1.00  0.00           C
ATOM   9575 5C31 POPE6 197      39.472  68.677  53.284  1.00  0.00           C
ATOM   9578 6C31 POPE6 197      39.972  69.558  54.434  1.00  0.00           C
ATOM   9582  NH3 POPE7 198      59.853  24.867  77.234  1.00  0.00           N
ATOM   9586  C12 POPE7 198      58.393  24.657  77.524  1.00  0.00           C
ATOM   9589  C11 POPE7 198      57.952  23.317  76.954  1.00  0.00           C
ATOM   9592  P   POPE7 198      56.472  22.007  78.674  1.00  0.00           P
ATOM   9593  O13 POPE7 198      57.752  21.317  78.954  1.00  0.00           O
ATOM   9594  O14 POPE7 198      55.882  22.797  79.764  1.00  0.00           O
ATOM   9595  O11 POPE7 198      55.432  20.967  78.084  1.00  0.00           O
ATOM   9596  O12 POPE7 198      56.672  22.978  77.444  1.00  0.00           O
ATOM   9597  C1  POPE7 198      54.263  21.377  77.354  1.00  0.00           C
ATOM   9600  C2  POPE7 198      54.492  21.497  75.814  1.00  0.00           C
ATOM   9602  O21 POPE7 198      53.323  20.998  75.114  1.00  0.00           O
ATOM   9603  C21 POPE7 198      52.952  21.747  74.074  1.00  0.00           C
ATOM   9604  O22 POPE7 198      53.573  22.717  73.664  1.00  0.00           O
ATOM   9605  C22 POPE7 198      51.682  21.228  73.384  1.00  0.00           C
ATOM   9608  C3  POPE7 198      55.762  20.707  75.394  1.00  0.00           C
ATOM   9611  O31 POPE7 198      55.853  20.568  73.964  1.00  0.00           O
ATOM   9612  C31 POPE7 198      55.803  19.328  73.534  1.00  0.00           C
ATOM   9613  O32 POPE7 198      55.893  18.317  74.224  1.00  0.00           O
ATOM   9614  C32 POPE7 198      55.343  19.337  72.074  1.00  0.00           C
ATOM   9617  C23 POPE7 198      51.693  21.527  71.864  1.00  0.00           C
ATOM   9620  C24 POPE7 198      50.492  20.947  71.084  1.00  0.00           C
ATOM   9623  C25 POPE7 198      50.572  21.217  69.564  1.00  0.00           C
ATOM   9626  C26 POPE7 198      49.623  20.327  68.744  1.00  0.00           C
ATOM   9629  C27 POPE7 198      49.632  20.587  67.234  1.00  0.00           C
ATOM   9632  C28 POPE7 198      48.662  19.657  66.474  1.00  0.00           C
ATOM   9635  C29 POPE7 198      48.423  20.067  65.044  1.00  0.00           C
ATOM   9637 0C21 POPE7 198      48.193  19.257  63.994  1.00  0.00           C
ATOM   9639 1C21 POPE7 198      48.083  17.757  64.024  1.00  0.00           C
ATOM   9642 2C21 POPE7 198      49.282  17.077  63.334  1.00  0.00           C
ATOM   9645 3C21 POPE7 198      49.172  15.537  63.364  1.00  0.00           C
ATOM   9648 4C21 POPE7 198      50.462  14.807  62.944  1.00  0.00           C
ATOM   9651 5C21 POPE7 198      50.842  14.947  61.464  1.00  0.00           C
ATOM   9654 6C21 POPE7 198      49.802  14.357  60.504  1.00  0.00           C
ATOM   9657 7C21 POPE7 198      50.352  14.187  59.084  1.00  0.00           C
ATOM   9660 8C21 POPE7 198      49.282  13.807  58.054  1.00  0.00           C
ATOM   9664  C33 POPE7 198      56.302  19.988  71.064  1.00  0.00           C
ATOM   9667  C34 POPE7 198      55.842  19.827  69.604  1.00  0.00           C
ATOM   9670  C35 POPE7 198      56.863  20.478  68.654  1.00  0.00           C
ATOM   9673  C36 POPE7 198      56.602  20.157  67.174  1.00  0.00           C
ATOM   9676  C37 POPE7 198      57.852  20.417  66.334  1.00  0.00           C
ATOM   9679  C38 POPE7 198      57.702  19.978  64.874  1.00  0.00           C
ATOM   9682  C39 POPE7 198      59.034  19.997  64.114  1.00  0.00           C
ATOM   9685 0C31 POPE7 198      59.944  18.818  64.484  1.00  0.00           C
ATOM   9688 1C31 POPE7 198      61.292  18.857  63.754  1.00  0.00           C
ATOM   9691 2C31 POPE7 198      62.092  17.558  63.964  1.00  0.00           C
ATOM   9694 3C31 POPE7 198      63.403  17.488  63.164  1.00  0.00           C
ATOM   9697 4C31 POPE7 198      63.202  17.577  61.644  1.00  0.00           C
ATOM   9700 5C31 POPE7 198      64.412  17.058  60.864  1.00  0.00           C
ATOM   9703 6C31 POPE7 198      64.323  17.377  59.364  1.00  0.00           C
ATOM   9707  NH3 POPE8 199      85.824  84.357  33.784  1.00  0.00           N
ATOM   9711  C12 POPE8 199      85.644  85.797  33.354  1.00  0.00           C
ATOM   9714  C11 POPE8 199      85.912  86.837  34.454  1.00  0.00           C
ATOM   9717  P   POPE8 199      85.833  89.488  34.694  1.00  0.00           P
ATOM   9718  O13 POPE8 199      87.034  90.138  34.114  1.00  0.00           O
ATOM   9719  O14 POPE8 199      84.643  90.367  34.834  1.00  0.00           O
ATOM   9720  O11 POPE8 199      86.253  89.047  36.154  1.00  0.00           O
ATOM   9721  O12 POPE8 199      85.492  88.117  33.974  1.00  0.00           O
ATOM   9722  C1  POPE8 199      85.283  88.697  37.144  1.00  0.00           C
ATOM   9725  C2  POPE8 199      85.942  87.827  38.244  1.00  0.00           C
ATOM   9727  O21 POPE8 199      85.283  87.947  39.524  1.00  0.00           O
ATOM   9728  C21 POPE8 199      85.432  89.058  40.214  1.00  0.00           C
ATOM   9729  O22 POPE8 199      85.842  90.138  39.814  1.00  0.00           O
ATOM   9730  C22 POPE8 199      85.082  88.778  41.674  1.00  0.00           C
ATOM   9733  C3  POPE8 199      87.484  88.087  38.344  1.00  0.00           C
ATOM   9736  O31 POPE8 199      88.074  87.547  39.554  1.00  0.00           O
ATOM   9737  C31 POPE8 199      88.262  86.227  39.574  1.00  0.00           C
ATOM   9738  O32 POPE8 199      87.842  85.428  38.764  1.00  0.00           O
ATOM   9739  C32 POPE8 199      89.042  85.928  40.874  1.00  0.00           C
ATOM   9742  C23 POPE8 199      85.982  87.697  42.304  1.00  0.00           C
ATOM   9745  C24 POPE8 199      85.423  87.137  43.614  1.00  0.00           C
ATOM   9748  C25 POPE8 199      85.202  88.188  44.714  1.00  0.00           C
ATOM   9751  C26 POPE8 199      84.672  87.557  46.004  1.00  0.00           C
ATOM   9754  C27 POPE8 199      84.623  88.548  47.174  1.00  0.00           C
ATOM   9757  C28 POPE8 199      83.952  87.908  48.404  1.00  0.00           C
ATOM   9760  C29 POPE8 199      83.843  88.857  49.574  1.00  0.00           C
ATOM   9762 0C21 POPE8 199      84.434  88.737  50.774  1.00  0.00           C
ATOM   9764 1C21 POPE8 199      85.382  87.657  51.234  1.00  0.00           C
ATOM   9767 2C21 POPE8 199      86.642  88.227  51.904  1.00  0.00           C
ATOM   9770 3C21 POPE8 199      87.562  88.937  50.904  1.00  0.00           C
ATOM   9773 4C21 POPE8 199      88.743  89.668  51.564  1.00  0.00           C
ATOM   9776 5C21 POPE8 199      90.044  88.848  51.594  1.00  0.00           C
ATOM   9779 6C21 POPE8 199      91.234  89.637  52.154  1.00  0.00           C
ATOM   9782 7C21 POPE8 199      91.693  90.767  51.224  1.00  0.00           C
ATOM   9785 8C21 POPE8 199      92.923  91.538  51.714  1.00  0.00           C
ATOM   9789  C33 POPE8 199      89.394  84.438  41.124  1.00  0.00           C
ATOM   9792  C34 POPE8 199      90.103  84.197  42.474  1.00  0.00           C
ATOM   9795  C35 POPE8 199      89.282  84.458  43.754  1.00  0.00           C
ATOM   9798  C36 POPE8 199      88.083  83.517  43.914  1.00  0.00           C
ATOM   9801  C37 POPE8 199      87.353  83.587  45.274  1.00  0.00           C
ATOM   9804  C38 POPE8 199      86.253  82.508  45.364  1.00  0.00           C
ATOM   9807  C39 POPE8 199      85.062  82.797  46.304  1.00  0.00           C
ATOM   9810 0C31 POPE8 199      85.303  82.657  47.814  1.00  0.00           C
ATOM   9813 1C31 POPE8 199      83.993  82.298  48.534  1.00  0.00           C
ATOM   9816 2C31 POPE8 199      84.074  82.287  50.064  1.00  0.00           C
ATOM   9819 3C31 POPE8 199      82.783  81.787  50.724  1.00  0.00           C
ATOM   9822 4C31 POPE8 199      82.904  81.608  52.254  1.00  0.00           C
ATOM   9825 5C31 POPE8 199      81.612  81.048  52.874  1.00  0.00           C
ATOM   9828 6C31 POPE8 199      81.723  80.778  54.374  1.00  0.00           C
ATOM   9832  NH3 POPE9 200       2.202  90.447  76.774  1.00  0.00           N
ATOM   9836  C12 POPE9 200       3.612  90.067  77.134  1.00  0.00           C
ATOM   9839  C11 POPE9 200       4.582  89.808  75.994  1.00  0.00           C
ATOM   9842  P   POPE9 200       7.212  89.727  75.804  1.00  0.00           P
ATOM   9843  O13 POPE9 200       7.842  90.947  75.234  1.00  0.00           O
ATOM   9844  O14 POPE9 200       8.092  88.888  76.654  1.00  0.00           O
ATOM   9845  O11 POPE9 200       6.742  88.848  74.584  1.00  0.00           O
ATOM   9846  O12 POPE9 200       5.862  90.078  76.554  1.00  0.00           O
ATOM   9847  C1  POPE9 200       7.712  87.958  74.014  1.00  0.00           C
ATOM   9850  C2  POPE9 200       8.752  88.697  73.114  1.00  0.00           C
ATOM   9852  O21 POPE9 200       8.382  88.708  71.734  1.00  0.00           O
ATOM   9853  C21 POPE9 200       8.332  87.557  71.114  1.00  0.00           C
ATOM   9854  O22 POPE9 200       8.582  86.468  71.594  1.00  0.00           O
ATOM   9855  C22 POPE9 200       7.922  87.827  69.674  1.00  0.00           C
ATOM   9858  C3  POPE9 200      10.222  88.257  73.334  1.00  0.00           C
ATOM   9861  O31 POPE9 200      11.032  89.047  72.444  1.00  0.00           O
ATOM   9862  C31 POPE9 200      11.702  88.367  71.514  1.00  0.00           C
ATOM   9863  O32 POPE9 200      11.972  87.178  71.584  1.00  0.00           O
ATOM   9864  C32 POPE9 200      11.972  89.318  70.334  1.00  0.00           C
ATOM   9867  C23 POPE9 200       6.442  87.517  69.384  1.00  0.00           C
ATOM   9870  C24 POPE9 200       6.092  87.788  67.914  1.00  0.00           C
ATOM   9873  C25 POPE9 200       6.942  86.927  66.954  1.00  0.00           C
ATOM   9876  C26 POPE9 200       6.572  87.117  65.484  1.00  0.00           C
ATOM   9879  C27 POPE9 200       7.402  86.188  64.594  1.00  0.00           C
ATOM   9882  C28 POPE9 200       6.862  86.087  63.154  1.00  0.00           C
ATOM   9885  C29 POPE9 200       7.682  85.107  62.354  1.00  0.00           C
ATOM   9887 0C21 POPE9 200       7.802  85.078  61.014  1.00  0.00           C
ATOM   9889 1C21 POPE9 200       7.102  85.968  60.024  1.00  0.00           C
ATOM   9892 2C21 POPE9 200       6.352  85.138  58.954  1.00  0.00           C
ATOM   9895 3C21 POPE9 200       7.282  84.318  58.044  1.00  0.00           C
ATOM   9898 4C21 POPE9 200       6.502  83.477  57.034  1.00  0.00           C
ATOM   9901 5C21 POPE9 200       7.372  82.628  56.084  1.00  0.00           C
ATOM   9904 6C21 POPE9 200       8.062  81.427  56.754  1.00  0.00           C
ATOM   9907 7C21 POPE9 200       8.822  80.568  55.734  1.00  0.00           C
ATOM   9910 8C21 POPE9 200       9.452  79.297  56.304  1.00  0.00           C
ATOM   9914  C33 POPE9 200      12.622  88.657  69.094  1.00  0.00           C
ATOM   9917  C34 POPE9 200      11.862  88.907  67.774  1.00  0.00           C
ATOM   9920  C35 POPE9 200      12.272  87.888  66.704  1.00  0.00           C
ATOM   9923  C36 POPE9 200      11.792  88.208  65.284  1.00  0.00           C
ATOM   9926  C37 POPE9 200      12.032  87.007  64.354  1.00  0.00           C
ATOM   9929  C38 POPE9 200      11.772  87.248  62.864  1.00  0.00           C
ATOM   9932  C39 POPE9 200      12.792  88.168  62.174  1.00  0.00           C
ATOM   9935 0C31 POPE9 200      12.752  87.947  60.654  1.00  0.00           C
ATOM   9938 1C31 POPE9 200      13.492  88.988  59.794  1.00  0.00           C
ATOM   9941 2C31 POPE9 200      15.022  88.828  59.744  1.00  0.00           C
ATOM   9944 3C31 POPE9 200      15.572  89.287  58.374  1.00  0.00           C
ATOM   9947 4C31 POPE9 200      17.102  89.348  58.264  1.00  0.00           C
ATOM   9950 5C31 POPE9 200      17.542  89.567  56.814  1.00  0.00           C
ATOM   9953 6C31 POPE9 200      19.052  89.748  56.654  1.00  0.00           C
ATOM   9957  NH3 POPE  201     101.393  88.888  75.704  1.00  0.00           N
ATOM   9961  C12 POPE  201     101.732  88.488  77.104  1.00  0.00           C
ATOM   9964  C11 POPE  201     101.542  89.697  78.034  1.00  0.00           C
ATOM   9967  P   POPE  201     103.044  91.708  78.824  1.00  0.00           P
ATOM   9968  O13 POPE  201     102.083  92.817  79.004  1.00  0.00           O
ATOM   9969  O14 POPE  201     103.442  90.947  80.034  1.00  0.00           O
ATOM   9970  O11 POPE  201     104.294  92.377  78.154  1.00  0.00           O
ATOM   9971  O12 POPE  201     102.493  90.718  77.714  1.00  0.00           O
ATOM   9972  C1  POPE  201     105.553  91.727  78.004  1.00  0.00           C
ATOM   9975  C2  POPE  201     105.863  91.388  76.514  1.00  0.00           C
ATOM   9977  O21 POPE  201     106.423  92.517  75.834  1.00  0.00           O
ATOM   9978  C21 POPE  201     105.662  93.447  75.354  1.00  0.00           C
ATOM   9979  O22 POPE  201     104.464  93.597  75.534  1.00  0.00           O
ATOM   9980  C22 POPE  201     106.483  94.318  74.394  1.00  0.00           C
ATOM   9983  C3  POPE  201     104.672  90.697  75.774  1.00  0.00           C
ATOM   9986  O31 POPE  201     104.872  90.627  74.344  1.00  0.00           O
ATOM   9987  C31 POPE  201     104.282  89.608  73.754  1.00  0.00           C
ATOM   9988  O32 POPE  201     103.794  88.638  74.304  1.00  0.00           O
ATOM   9989  C32 POPE  201     104.223  89.858  72.254  1.00  0.00           C
ATOM   9992  C23 POPE  201     105.723  95.537  73.794  1.00  0.00           C
ATOM   9995  C24 POPE  201     105.733  95.598  72.254  1.00  0.00           C
ATOM   9998  C25 POPE  201     104.882  94.538  71.544  1.00  0.00           C
ATOM  10001  C26 POPE  201     104.732  94.847  70.034  1.00  0.00           C
ATOM  10004  C27 POPE  201     104.123  93.697  69.214  1.00  0.00           C
ATOM  10007  C28 POPE  201     104.154  93.997  67.694  1.00  0.00           C
ATOM  10010  C29 POPE  201     103.734  92.797  66.874  1.00  0.00           C
ATOM  10012 0C21 POPE  201     103.172  92.808  65.654  1.00  0.00           C
ATOM  10014 1C21 POPE  201     102.852  94.018  64.804  1.00  0.00           C
ATOM  10017 2C21 POPE  201     101.423  94.007  64.194  1.00  0.00           C
ATOM  10020 3C21 POPE  201     100.324  94.587  65.104  1.00  0.00           C
ATOM  10023 4C21 POPE  201      99.942  93.697  66.304  1.00  0.00           C
ATOM  10026 5C21 POPE  201     100.073  94.418  67.654  1.00  0.00           C
ATOM  10029 6C21 POPE  201      99.033  95.528  67.854  1.00  0.00           C
ATOM  10032 7C21 POPE  201      98.943  96.007  69.314  1.00  0.00           C
ATOM  10035 8C21 POPE  201      97.722  96.897  69.584  1.00  0.00           C
ATOM  10039  C33 POPE  201     102.764  89.917  71.744  1.00  0.00           C
ATOM  10042  C34 POPE  201     102.722  90.128  70.224  1.00  0.00           C
ATOM  10045  C35 POPE  201     101.303  90.047  69.654  1.00  0.00           C
ATOM  10048  C36 POPE  201     101.262  89.977  68.124  1.00  0.00           C
ATOM  10051  C37 POPE  201      99.893  89.617  67.544  1.00  0.00           C
ATOM  10054  C38 POPE  201      99.953  89.598  66.004  1.00  0.00           C
ATOM  10057  C39 POPE  201      98.692  89.028  65.314  1.00  0.00           C
ATOM  10060 0C31 POPE  201      98.803  87.517  65.054  1.00  0.00           C
ATOM  10063 1C31 POPE  201      97.663  86.958  64.174  1.00  0.00           C
ATOM  10066 2C31 POPE  201      97.813  85.447  63.944  1.00  0.00           C
ATOM  10069 3C31 POPE  201      96.732  84.837  63.034  1.00  0.00           C
ATOM  10072 4C31 POPE  201      96.894  85.168  61.544  1.00  0.00           C
ATOM  10075 5C31 POPE  201      95.922  84.357  60.674  1.00  0.00           C
ATOM  10078 6C31 POPE  201      95.973  84.697  59.184  1.00  0.00           C
ATOM  10082  NH3 POPE  202      57.372 110.317  34.084  1.00  0.00           N
ATOM  10086  C12 POPE  202      57.272 110.788  32.674  1.00  0.00           C
ATOM  10089  C11 POPE  202      56.893 112.277  32.654  1.00  0.00           C
ATOM  10092  P   POPE  202      57.502 114.488  31.484  1.00  0.00           P
ATOM  10093  O13 POPE  202      58.932 114.868  31.444  1.00  0.00           O
ATOM  10094  O14 POPE  202      56.642 115.017  30.414  1.00  0.00           O
ATOM  10095  O11 POPE  202      56.933 114.917  32.894  1.00  0.00           O
ATOM  10096  O12 POPE  202      57.402 112.897  31.464  1.00  0.00           O
ATOM  10097  C1  POPE  202      55.572 115.337  33.044  1.00  0.00           C
ATOM  10100  C2  POPE  202      55.052 115.017  34.474  1.00  0.00           C
ATOM  10102  O21 POPE  202      53.932 114.127  34.374  1.00  0.00           O
ATOM  10103  C21 POPE  202      53.912 113.138  35.244  1.00  0.00           C
ATOM  10104  O22 POPE  202      54.862 112.757  35.914  1.00  0.00           O
ATOM  10105  C22 POPE  202      52.522 112.508  35.324  1.00  0.00           C
ATOM  10108  C3  POPE  202      54.613 116.307  35.224  1.00  0.00           C
ATOM  10111  O31 POPE  202      55.052 116.337  36.604  1.00  0.00           O
ATOM  10112  C31 POPE  202      54.142 116.027  37.514  1.00  0.00           C
ATOM  10113  O32 POPE  202      53.032 115.587  37.274  1.00  0.00           O
ATOM  10114  C32 POPE  202      54.743 116.208  38.914  1.00  0.00           C
ATOM  10117  C23 POPE  202      51.952 112.587  36.764  1.00  0.00           C
ATOM  10120  C24 POPE  202      50.933 111.477  37.074  1.00  0.00           C
ATOM  10123  C25 POPE  202      50.343 111.577  38.484  1.00  0.00           C
ATOM  10126  C26 POPE  202      51.202 110.937  39.584  1.00  0.00           C
ATOM  10129  C27 POPE  202      50.522 110.998  40.964  1.00  0.00           C
ATOM  10132  C28 POPE  202      51.262 110.187  42.064  1.00  0.00           C
ATOM  10135  C29 POPE  202      50.284 109.707  43.104  1.00  0.00           C
ATOM  10137 0C21 POPE  202      50.262 109.998  44.414  1.00  0.00           C
ATOM  10139 1C21 POPE  202      51.232 110.858  45.184  1.00  0.00           C
ATOM  10142 2C21 POPE  202      50.882 110.907  46.694  1.00  0.00           C
ATOM  10145 3C21 POPE  202      50.993 109.547  47.394  1.00  0.00           C
ATOM  10148 4C21 POPE  202      50.214 109.468  48.714  1.00  0.00           C
ATOM  10151 5C21 POPE  202      50.162 108.058  49.344  1.00  0.00           C
ATOM  10154 6C21 POPE  202      49.463 107.017  48.464  1.00  0.00           C
ATOM  10157 7C21 POPE  202      49.293 105.657  49.134  1.00  0.00           C
ATOM  10160 8C21 POPE  202      48.472 104.678  48.294  1.00  0.00           C
ATOM  10164  C33 POPE  202      53.972 117.207  39.804  1.00  0.00           C
ATOM  10167  C34 POPE  202      52.582 116.727  40.274  1.00  0.00           C
ATOM  10170  C35 POPE  202      52.562 115.498  41.204  1.00  0.00           C
ATOM  10173  C36 POPE  202      53.382 115.688  42.494  1.00  0.00           C
ATOM  10176  C37 POPE  202      53.043 114.678  43.594  1.00  0.00           C
ATOM  10179  C38 POPE  202      54.012 114.827  44.774  1.00  0.00           C
ATOM  10182  C39 POPE  202      53.612 114.067  46.054  1.00  0.00           C
ATOM  10185 0C31 POPE  202      54.732 114.178  47.104  1.00  0.00           C
ATOM  10188 1C31 POPE  202      54.503 113.358  48.384  1.00  0.00           C
ATOM  10191 2C31 POPE  202      55.562 113.688  49.454  1.00  0.00           C
ATOM  10194 3C31 POPE  202      56.073 112.467  50.254  1.00  0.00           C
ATOM  10197 4C31 POPE  202      57.372 111.888  49.674  1.00  0.00           C
ATOM  10200 5C31 POPE  202      57.962 110.778  50.554  1.00  0.00           C
ATOM  10203 6C31 POPE  202      59.333 110.278  50.074  1.00  0.00           C
ATOM  10207  NH3 POPE  203      21.742  78.947  33.624  1.00  0.00           N
ATOM  10211  C12 POPE  203      22.812  80.007  33.594  1.00  0.00           C
ATOM  10214  C11 POPE  203      23.432  80.028  32.194  1.00  0.00           C
ATOM  10217  P   POPE  203      25.962  80.727  31.764  1.00  0.00           P
ATOM  10218  O13 POPE  203      26.113  79.417  31.134  1.00  0.00           O
ATOM  10219  O14 POPE  203      26.552  81.897  31.064  1.00  0.00           O
ATOM  10220  O11 POPE  203      26.592  80.657  33.204  1.00  0.00           O
ATOM  10221  O12 POPE  203      24.432  81.037  32.094  1.00  0.00           O
ATOM  10222  C1  POPE  203      26.512  79.468  33.994  1.00  0.00           C
ATOM  10225  C2  POPE  203      26.562  79.787  35.514  1.00  0.00           C
ATOM  10227  O21 POPE  203      27.872  80.287  35.864  1.00  0.00           O
ATOM  10228  C21 POPE  203      27.882  80.977  36.994  1.00  0.00           C
ATOM  10229  O22 POPE  203      26.902  81.337  37.624  1.00  0.00           O
ATOM  10230  C22 POPE  203      29.322  81.278  37.434  1.00  0.00           C
ATOM  10233  C3  POPE  203      26.232  78.497  36.344  1.00  0.00           C
ATOM  10236  O31 POPE  203      25.882  78.748  37.724  1.00  0.00           O
ATOM  10237  C31 POPE  203      24.642  79.208  37.904  1.00  0.00           C
ATOM  10238  O32 POPE  203      23.882  79.507  37.004  1.00  0.00           O
ATOM  10239  C32 POPE  203      24.312  79.318  39.394  1.00  0.00           C
ATOM  10242  C23 POPE  203      29.412  81.367  38.964  1.00  0.00           C
ATOM  10245  C24 POPE  203      30.812  81.687  39.484  1.00  0.00           C
ATOM  10248  C25 POPE  203      30.902  81.958  40.984  1.00  0.00           C
ATOM  10251  C26 POPE  203      30.712  80.718  41.874  1.00  0.00           C
ATOM  10254  C27 POPE  203      31.213  80.977  43.304  1.00  0.00           C
ATOM  10257  C28 POPE  203      30.952  79.837  44.294  1.00  0.00           C
ATOM  10260  C29 POPE  203      29.482  79.697  44.644  1.00  0.00           C
ATOM  10262 0C21 POPE  203      28.912  79.867  45.854  1.00  0.00           C
ATOM  10264 1C21 POPE  203      29.582  80.247  47.154  1.00  0.00           C
ATOM  10267 2C21 POPE  203      29.082  81.597  47.684  1.00  0.00           C
ATOM  10270 3C21 POPE  203      27.802  81.497  48.534  1.00  0.00           C
ATOM  10273 4C21 POPE  203      28.132  81.477  50.034  1.00  0.00           C
ATOM  10276 5C21 POPE  203      26.943  81.227  50.964  1.00  0.00           C
ATOM  10279 6C21 POPE  203      27.262  81.697  52.384  1.00  0.00           C
ATOM  10282 7C21 POPE  203      26.262  81.227  53.444  1.00  0.00           C
ATOM  10285 8C21 POPE  203      26.562  81.827  54.824  1.00  0.00           C
ATOM  10289  C33 POPE  203      25.092  78.377  40.364  1.00  0.00           C
ATOM  10292  C34 POPE  203      24.893  78.808  41.824  1.00  0.00           C
ATOM  10295  C35 POPE  203      25.672  77.977  42.854  1.00  0.00           C
ATOM  10298  C36 POPE  203      25.362  78.447  44.294  1.00  0.00           C
ATOM  10301  C37 POPE  203      26.022  77.617  45.394  1.00  0.00           C
ATOM  10304  C38 POPE  203      25.772  78.208  46.794  1.00  0.00           C
ATOM  10307  C39 POPE  203      24.432  77.778  47.404  1.00  0.00           C
ATOM  10310 0C31 POPE  203      23.992  78.677  48.564  1.00  0.00           C
ATOM  10313 1C31 POPE  203      22.772  78.117  49.314  1.00  0.00           C
ATOM  10316 2C31 POPE  203      22.242  79.047  50.414  1.00  0.00           C
ATOM  10319 3C31 POPE  203      21.402  80.217  49.884  1.00  0.00           C
ATOM  10322 4C31 POPE  203      20.693  80.988  51.014  1.00  0.00           C
ATOM  10325 5C31 POPE  203      19.762  82.087  50.494  1.00  0.00           C
ATOM  10328 6C31 POPE  203      18.942  82.768  51.594  1.00  0.00           C
ATOM  10332  NH3 POPE  204     116.402 119.038  77.714  1.00  0.00           N
ATOM  10336  C12 POPE  204     115.842 117.697  78.074  1.00  0.00           C
ATOM  10339  C11 POPE  204     116.563 116.587  77.284  1.00  0.00           C
ATOM  10342  P   POPE  204     118.934 116.477  78.404  1.00  0.00           P
ATOM  10343  O13 POPE  204     119.823 117.648  78.554  1.00  0.00           O
ATOM  10344  O14 POPE  204     118.102 116.087  79.574  1.00  0.00           O
ATOM  10345  O11 POPE  204     119.714 115.238  77.824  1.00  0.00           O
ATOM  10346  O12 POPE  204     117.964 116.827  77.204  1.00  0.00           O
ATOM  10347  C1  POPE  204     119.132 114.327  76.894  1.00  0.00           C
ATOM  10350  C2  POPE  204     119.793 114.427  75.484  1.00  0.00           C
ATOM  10352  O21 POPE  204     118.993 115.238  74.584  1.00  0.00           O
ATOM  10353  C21 POPE  204     119.394 116.488  74.394  1.00  0.00           C
ATOM  10354  O22 POPE  204     120.184 117.117  75.074  1.00  0.00           O
ATOM  10355  C22 POPE  204     118.832 116.958  73.024  1.00  0.00           C
ATOM  10358  C3  POPE  204     119.963 112.998  74.894  1.00  0.00           C
ATOM  10361  O31 POPE  204     119.923 112.947  73.444  1.00  0.00           O
ATOM  10362  C31 POPE  204     118.713 112.827  72.934  1.00  0.00           C
ATOM  10363  O32 POPE  204     117.684 112.617  73.564  1.00  0.00           O
ATOM  10364  C32 POPE  204     118.743 113.028  71.434  1.00  0.00           C
ATOM  10367  C23 POPE  204     119.333 118.367  72.584  1.00  0.00           C
ATOM  10370  C24 POPE  204     119.742 118.477  71.094  1.00  0.00           C
ATOM  10373  C25 POPE  204     118.743 119.127  70.124  1.00  0.00           C
ATOM  10376  C26 POPE  204     119.443 119.468  68.794  1.00  0.00           C
ATOM  10379  C27 POPE  204     118.513 119.927  67.664  1.00  0.00           C
ATOM  10382  C28 POPE  204     119.263 120.607  66.494  1.00  0.00           C
ATOM  10385  C29 POPE  204     120.173 119.647  65.764  1.00  0.00           C
ATOM  10387 0C21 POPE  204     120.152 119.327  64.454  1.00  0.00           C
ATOM  10389 1C21 POPE  204     119.232 119.868  63.374  1.00  0.00           C
ATOM  10392 2C21 POPE  204     119.893 120.977  62.544  1.00  0.00           C
ATOM  10395 3C21 POPE  204     121.213 120.587  61.864  1.00  0.00           C
ATOM  10398 4C21 POPE  204     122.132 121.808  61.694  1.00  0.00           C
ATOM  10401 5C21 POPE  204     123.594 121.437  61.374  1.00  0.00           C
ATOM  10404 6C21 POPE  204     123.812 120.968  59.934  1.00  0.00           C
ATOM  10407 7C21 POPE  204     125.303 120.688  59.674  1.00  0.00           C
ATOM  10410 8C21 POPE  204     125.602 120.218  58.244  1.00  0.00           C
ATOM  10414  C33 POPE  204     117.423 113.638  70.954  1.00  0.00           C
ATOM  10417  C34 POPE  204     117.463 113.937  69.454  1.00  0.00           C
ATOM  10420  C35 POPE  204     116.183 114.627  68.984  1.00  0.00           C
ATOM  10423  C36 POPE  204     115.772 114.217  67.564  1.00  0.00           C
ATOM  10426  C37 POPE  204     114.623 115.067  67.024  1.00  0.00           C
ATOM  10429  C38 POPE  204     114.352 114.827  65.534  1.00  0.00           C
ATOM  10432  C39 POPE  204     113.773 113.447  65.214  1.00  0.00           C
ATOM  10435 0C31 POPE  204     113.533 113.278  63.704  1.00  0.00           C
ATOM  10438 1C31 POPE  204     114.772 112.757  62.954  1.00  0.00           C
ATOM  10441 2C31 POPE  204     114.583 112.808  61.434  1.00  0.00           C
ATOM  10444 3C31 POPE  204     115.762 112.227  60.624  1.00  0.00           C
ATOM  10447 4C31 POPE  204     117.123 112.847  60.994  1.00  0.00           C
ATOM  10450 5C31 POPE  204     118.214 112.528  59.974  1.00  0.00           C
ATOM  10453 6C31 POPE  204     119.623 112.808  60.504  1.00  0.00           C
ATOM  10457  NH3 POPE  205      48.542  53.437  72.734  1.00  0.00           N
ATOM  10461  C12 POPE  205      48.622  54.638  73.644  1.00  0.00           C
ATOM  10464  C11 POPE  205      48.872  55.967  72.884  1.00  0.00           C
ATOM  10467  P   POPE  205      51.394  55.587  72.274  1.00  0.00           P
ATOM  10468  O13 POPE  205      51.663  56.067  73.644  1.00  0.00           O
ATOM  10469  O14 POPE  205      51.492  54.147  72.024  1.00  0.00           O
ATOM  10470  O11 POPE  205      52.292  56.308  71.204  1.00  0.00           O
ATOM  10471  O12 POPE  205      49.882  55.927  71.874  1.00  0.00           O
ATOM  10472  C1  POPE  205      52.362  55.787  69.874  1.00  0.00           C
ATOM  10475  C2  POPE  205      53.702  56.148  69.204  1.00  0.00           C
ATOM  10477  O21 POPE  205      53.632  55.778  67.804  1.00  0.00           O
ATOM  10478  C21 POPE  205      53.752  54.508  67.434  1.00  0.00           C
ATOM  10479  O22 POPE  205      53.932  53.537  68.144  1.00  0.00           O
ATOM  10480  C22 POPE  205      53.603  54.467  65.914  1.00  0.00           C
ATOM  10483  C3  POPE  205      54.963  55.618  69.964  1.00  0.00           C
ATOM  10486  O31 POPE  205      56.062  55.368  69.074  1.00  0.00           O
ATOM  10487  C31 POPE  205      57.012  56.267  68.894  1.00  0.00           C
ATOM  10488  O32 POPE  205      57.092  57.367  69.414  1.00  0.00           O
ATOM  10489  C32 POPE  205      57.983  55.638  67.884  1.00  0.00           C
ATOM  10492  C23 POPE  205      54.403  53.318  65.274  1.00  0.00           C
ATOM  10495  C24 POPE  205      54.562  53.488  63.754  1.00  0.00           C
ATOM  10498  C25 POPE  205      53.233  53.418  62.974  1.00  0.00           C
ATOM  10501  C26 POPE  205      53.412  53.808  61.504  1.00  0.00           C
ATOM  10504  C27 POPE  205      52.073  53.927  60.764  1.00  0.00           C
ATOM  10507  C28 POPE  205      52.213  54.318  59.284  1.00  0.00           C
ATOM  10510  C29 POPE  205      52.682  55.747  59.134  1.00  0.00           C
ATOM  10512 0C21 POPE  205      51.983  56.787  58.634  1.00  0.00           C
ATOM  10514 1C21 POPE  205      50.583  56.727  58.094  1.00  0.00           C
ATOM  10517 2C21 POPE  205      49.522  56.777  59.214  1.00  0.00           C
ATOM  10520 3C21 POPE  205      48.092  56.717  58.664  1.00  0.00           C
ATOM  10523 4C21 POPE  205      47.073  56.247  59.704  1.00  0.00           C
ATOM  10526 5C21 POPE  205      45.653  56.187  59.134  1.00  0.00           C
ATOM  10529 6C21 POPE  205      44.683  55.387  60.004  1.00  0.00           C
ATOM  10532 7C21 POPE  205      43.262  55.377  59.424  1.00  0.00           C
ATOM  10535 8C21 POPE  205      42.292  54.497  60.214  1.00  0.00           C
ATOM  10539  C33 POPE  205      58.922  56.618  67.154  1.00  0.00           C
ATOM  10542  C34 POPE  205      59.853  55.918  66.154  1.00  0.00           C
ATOM  10545  C35 POPE  205      59.153  55.077  65.064  1.00  0.00           C
ATOM  10548  C36 POPE  205      58.123  55.867  64.244  1.00  0.00           C
ATOM  10551  C37 POPE  205      57.903  55.317  62.834  1.00  0.00           C
ATOM  10554  C38 POPE  205      58.964  55.818  61.854  1.00  0.00           C
ATOM  10557  C39 POPE  205      58.783  55.298  60.424  1.00  0.00           C
ATOM  10560 0C31 POPE  205      60.002  55.648  59.574  1.00  0.00           C
ATOM  10563 1C31 POPE  205      59.832  55.217  58.114  1.00  0.00           C
ATOM  10566 2C31 POPE  205      61.052  55.618  57.264  1.00  0.00           C
ATOM  10569 3C31 POPE  205      60.683  55.898  55.804  1.00  0.00           C
ATOM  10572 4C31 POPE  205      59.963  57.247  55.634  1.00  0.00           C
ATOM  10575 5C31 POPE  205      59.443  57.427  54.204  1.00  0.00           C
ATOM  10578 6C31 POPE  205      58.603  58.697  53.984  1.00  0.00           C
ATOM  10582  NH3 POPE  206      84.643  69.858  32.054  1.00  0.00           N
ATOM  10586  C12 POPE  206      84.893  69.977  30.584  1.00  0.00           C
ATOM  10589  C11 POPE  206      86.132  69.187  30.144  1.00  0.00           C
ATOM  10592  P   POPE  206      86.393  66.708  31.044  1.00  0.00           P
ATOM  10593  O13 POPE  206      86.312  65.337  30.464  1.00  0.00           O
ATOM  10594  O14 POPE  206      87.684  67.147  31.614  1.00  0.00           O
ATOM  10595  O11 POPE  206      85.292  66.897  32.164  1.00  0.00           O
ATOM  10596  O12 POPE  206      85.873  67.778  30.004  1.00  0.00           O
ATOM  10597  C1  POPE  206      84.972  65.818  33.054  1.00  0.00           C
ATOM  10600  C2  POPE  206      85.583  65.968  34.474  1.00  0.00           C
ATOM  10602  O21 POPE  206      85.193  67.247  35.024  1.00  0.00           O
ATOM  10603  C21 POPE  206      84.193  67.168  35.874  1.00  0.00           C
ATOM  10604  O22 POPE  206      83.522  66.177  36.094  1.00  0.00           O
ATOM  10605  C22 POPE  206      84.074  68.477  36.614  1.00  0.00           C
ATOM  10608  C3  POPE  206      87.132  65.848  34.554  1.00  0.00           C
ATOM  10611  O31 POPE  206      87.533  65.127  35.744  1.00  0.00           O
ATOM  10612  C31 POPE  206      87.593  65.848  36.874  1.00  0.00           C
ATOM  10613  O32 POPE  206      87.344  67.028  36.974  1.00  0.00           O
ATOM  10614  C32 POPE  206      88.022  64.927  38.034  1.00  0.00           C
ATOM  10617  C23 POPE  206      82.813  68.558  37.494  1.00  0.00           C
ATOM  10620  C24 POPE  206      82.773  69.898  38.214  1.00  0.00           C
ATOM  10623  C25 POPE  206      82.214  69.848  39.644  1.00  0.00           C
ATOM  10626  C26 POPE  206      82.463  71.177  40.354  1.00  0.00           C
ATOM  10629  C27 POPE  206      81.772  71.358  41.714  1.00  0.00           C
ATOM  10632  C28 POPE  206      80.243  71.248  41.634  1.00  0.00           C
ATOM  10635  C29 POPE  206      79.562  71.818  42.854  1.00  0.00           C
ATOM  10637 0C21 POPE  206      79.102  71.098  43.894  1.00  0.00           C
ATOM  10639 1C21 POPE  206      79.242  69.607  44.044  1.00  0.00           C
ATOM  10642 2C21 POPE  206      79.082  69.147  45.504  1.00  0.00           C
ATOM  10645 3C21 POPE  206      80.252  69.578  46.404  1.00  0.00           C
ATOM  10648 4C21 POPE  206      80.103  69.157  47.864  1.00  0.00           C
ATOM  10651 5C21 POPE  206      79.073  69.968  48.674  1.00  0.00           C
ATOM  10654 6C21 POPE  206      79.302  69.827  50.184  1.00  0.00           C
ATOM  10657 7C21 POPE  206      78.272  70.587  51.034  1.00  0.00           C
ATOM  10660 8C21 POPE  206      78.582  70.598  52.534  1.00  0.00           C
ATOM  10664  C33 POPE  206      88.284  65.688  39.374  1.00  0.00           C
ATOM  10667  C34 POPE  206      87.074  65.857  40.304  1.00  0.00           C
ATOM  10670  C35 POPE  206      85.833  66.507  39.664  1.00  0.00           C
ATOM  10673  C36 POPE  206      84.632  66.587  40.614  1.00  0.00           C
ATOM  10676  C37 POPE  206      84.723  67.748  41.624  1.00  0.00           C
ATOM  10679  C38 POPE  206      83.543  67.738  42.624  1.00  0.00           C
ATOM  10682  C39 POPE  206      83.843  66.867  43.854  1.00  0.00           C
ATOM  10685 0C31 POPE  206      82.603  66.397  44.634  1.00  0.00           C
ATOM  10688 1C31 POPE  206      83.022  65.708  45.934  1.00  0.00           C
ATOM  10691 2C31 POPE  206      81.922  64.887  46.634  1.00  0.00           C
ATOM  10694 3C31 POPE  206      80.784  65.717  47.204  1.00  0.00           C
ATOM  10697 4C31 POPE  206      79.832  64.898  48.094  1.00  0.00           C
ATOM  10700 5C31 POPE  206      78.644  65.697  48.624  1.00  0.00           C
ATOM  10703 6C31 POPE  206      77.662  64.877  49.474  1.00  0.00           C
ATOM  10707  NH3 POPE  207      15.742  48.017  76.744  1.00  0.00           N
ATOM  10711  C12 POPE  207      17.212  47.868  76.484  1.00  0.00           C
ATOM  10714  C11 POPE  207      17.512  46.847  75.374  1.00  0.00           C
ATOM  10717  P   POPE  207      20.033  47.547  75.004  1.00  0.00           P
ATOM  10718  O13 POPE  207      20.312  48.458  76.134  1.00  0.00           O
ATOM  10719  O14 POPE  207      21.182  46.797  74.454  1.00  0.00           O
ATOM  10720  O11 POPE  207      19.412  48.477  73.914  1.00  0.00           O
ATOM  10721  O12 POPE  207      18.892  46.537  75.384  1.00  0.00           O
ATOM  10722  C1  POPE  207      19.523  48.258  72.524  1.00  0.00           C
ATOM  10725  C2  POPE  207      19.072  49.557  71.834  1.00  0.00           C
ATOM  10727  O21 POPE  207      19.102  49.368  70.424  1.00  0.00           O
ATOM  10728  C21 POPE  207      17.982  48.908  69.904  1.00  0.00           C
ATOM  10729  O22 POPE  207      16.943  48.697  70.514  1.00  0.00           O
ATOM  10730  C22 POPE  207      18.202  48.727  68.414  1.00  0.00           C
ATOM  10733  C3  POPE  207      19.982  50.758  72.174  1.00  0.00           C
ATOM  10736  O31 POPE  207      19.452  51.958  71.574  1.00  0.00           O
ATOM  10737  C31 POPE  207      20.222  52.528  70.664  1.00  0.00           C
ATOM  10738  O32 POPE  207      21.072  53.367  70.894  1.00  0.00           O
ATOM  10739  C32 POPE  207      19.892  51.997  69.294  1.00  0.00           C
ATOM  10742  C23 POPE  207      18.552  47.257  68.104  1.00  0.00           C
ATOM  10745  C24 POPE  207      19.532  47.078  66.944  1.00  0.00           C
ATOM  10748  C25 POPE  207      18.862  47.037  65.564  1.00  0.00           C
ATOM  10751  C26 POPE  207      19.872  46.697  64.464  1.00  0.00           C
ATOM  10754  C27 POPE  207      19.182  46.197  63.184  1.00  0.00           C
ATOM  10757  C28 POPE  207      20.162  45.977  62.014  1.00  0.00           C
ATOM  10760  C29 POPE  207      20.462  47.278  61.324  1.00  0.00           C
ATOM  10762 0C21 POPE  207      19.982  47.677  60.124  1.00  0.00           C
ATOM  10764 1C21 POPE  207      19.112  46.888  59.184  1.00  0.00           C
ATOM  10767 2C21 POPE  207      19.562  46.967  57.714  1.00  0.00           C
ATOM  10770 3C21 POPE  207      20.992  46.457  57.434  1.00  0.00           C
ATOM  10773 4C21 POPE  207      22.132  47.497  57.554  1.00  0.00           C
ATOM  10776 5C21 POPE  207      21.932  48.797  56.754  1.00  0.00           C
ATOM  10779 6C21 POPE  207      21.703  48.598  55.254  1.00  0.00           C
ATOM  10782 7C21 POPE  207      21.332  49.877  54.494  1.00  0.00           C
ATOM  10785 8C21 POPE  207      21.262  49.657  52.984  1.00  0.00           C
ATOM  10789  C33 POPE  207      20.542  52.808  68.164  1.00  0.00           C
ATOM  10792  C34 POPE  207      20.402  52.057  66.834  1.00  0.00           C
ATOM  10795  C35 POPE  207      18.952  52.008  66.344  1.00  0.00           C
ATOM  10798  C36 POPE  207      18.752  51.007  65.204  1.00  0.00           C
ATOM  10801  C37 POPE  207      17.332  51.017  64.624  1.00  0.00           C
ATOM  10804  C38 POPE  207      16.992  52.317  63.884  1.00  0.00           C
ATOM  10807  C39 POPE  207      16.252  52.057  62.564  1.00  0.00           C
ATOM  10810 0C31 POPE  207      15.852  53.328  61.804  1.00  0.00           C
ATOM  10813 1C31 POPE  207      14.692  54.087  62.454  1.00  0.00           C
ATOM  10816 2C31 POPE  207      14.372  55.397  61.714  1.00  0.00           C
ATOM  10819 3C31 POPE  207      13.342  56.278  62.434  1.00  0.00           C
ATOM  10822 4C31 POPE  207      11.902  55.767  62.354  1.00  0.00           C
ATOM  10825 5C31 POPE  207      10.892  56.787  62.904  1.00  0.00           C
ATOM  10828 6C31 POPE  207       9.422  56.418  62.684  1.00  0.00           C
ATOM  10832  NH3 POPE  208      84.412  34.648  74.684  1.00  0.00           N
ATOM  10836  C12 POPE  208      85.784  35.227  74.874  1.00  0.00           C
ATOM  10839  C11 POPE  208      86.714  34.817  73.704  1.00  0.00           C
ATOM  10842  P   POPE  208      88.913  35.407  74.904  1.00  0.00           P
ATOM  10843  O13 POPE  208      88.464  35.527  76.314  1.00  0.00           O
ATOM  10844  O14 POPE  208      90.342  35.117  74.674  1.00  0.00           O
ATOM  10845  O11 POPE  208      88.543  36.717  74.114  1.00  0.00           O
ATOM  10846  O12 POPE  208      88.004  34.357  74.154  1.00  0.00           O
ATOM  10847  C1  POPE  208      89.023  38.008  74.454  1.00  0.00           C
ATOM  10850  C2  POPE  208      89.832  38.627  73.274  1.00  0.00           C
ATOM  10852  O21 POPE  208      88.902  38.898  72.214  1.00  0.00           O
ATOM  10853  C21 POPE  208      89.223  39.877  71.404  1.00  0.00           C
ATOM  10854  O22 POPE  208      90.143  40.668  71.554  1.00  0.00           O
ATOM  10855  C22 POPE  208      88.253  39.877  70.234  1.00  0.00           C
ATOM  10858  C3  POPE  208      90.964  37.667  72.794  1.00  0.00           C
ATOM  10861  O31 POPE  208      91.983  38.348  72.024  1.00  0.00           O
ATOM  10862  C31 POPE  208      92.043  38.047  70.724  1.00  0.00           C
ATOM  10863  O32 POPE  208      91.312  37.287  70.124  1.00  0.00           O
ATOM  10864  C32 POPE  208      93.193  38.847  70.104  1.00  0.00           C
ATOM  10867  C23 POPE  208      88.783  40.717  69.054  1.00  0.00           C
ATOM  10870  C24 POPE  208      87.923  40.527  67.814  1.00  0.00           C
ATOM  10873  C25 POPE  208      88.333  39.267  67.034  1.00  0.00           C
ATOM  10876  C26 POPE  208      87.404  38.927  65.864  1.00  0.00           C
ATOM  10879  C27 POPE  208      87.932  37.687  65.134  1.00  0.00           C
ATOM  10882  C28 POPE  208      86.964  37.107  64.084  1.00  0.00           C
ATOM  10885  C29 POPE  208      87.612  35.898  63.454  1.00  0.00           C
ATOM  10887 0C21 POPE  208      87.743  35.648  62.144  1.00  0.00           C
ATOM  10889 1C21 POPE  208      87.192  36.497  61.024  1.00  0.00           C
ATOM  10892 2C21 POPE  208      87.123  35.738  59.684  1.00  0.00           C
ATOM  10895 3C21 POPE  208      88.492  35.558  59.024  1.00  0.00           C
ATOM  10898 4C21 POPE  208      88.422  34.857  57.654  1.00  0.00           C
ATOM  10901 5C21 POPE  208      89.793  34.837  56.964  1.00  0.00           C
ATOM  10904 6C21 POPE  208      89.802  34.127  55.604  1.00  0.00           C
ATOM  10907 7C21 POPE  208      91.173  34.227  54.924  1.00  0.00           C
ATOM  10910 8C21 POPE  208      91.303  33.387  53.644  1.00  0.00           C
ATOM  10914  C33 POPE  208      93.683  38.257  68.764  1.00  0.00           C
ATOM  10917  C34 POPE  208      92.684  38.438  67.614  1.00  0.00           C
ATOM  10920  C35 POPE  208      93.293  38.047  66.264  1.00  0.00           C
ATOM  10923  C36 POPE  208      93.663  39.247  65.394  1.00  0.00           C
ATOM  10926  C37 POPE  208      94.972  39.037  64.614  1.00  0.00           C
ATOM  10929  C38 POPE  208      95.173  40.137  63.554  1.00  0.00           C
ATOM  10932  C39 POPE  208      96.612  40.247  63.024  1.00  0.00           C
ATOM  10935 0C31 POPE  208      97.553  40.817  64.094  1.00  0.00           C
ATOM  10938 1C31 POPE  208      98.853  41.408  63.534  1.00  0.00           C
ATOM  10941 2C31 POPE  208      99.434  42.477  64.474  1.00  0.00           C
ATOM  10944 3C31 POPE  208     100.574  43.307  63.874  1.00  0.00           C
ATOM  10947 4C31 POPE  208     101.943  42.627  63.944  1.00  0.00           C
ATOM  10950 5C31 POPE  208     103.122  43.617  63.884  1.00  0.00           C
ATOM  10953 6C31 POPE  208     104.483  42.917  63.874  1.00  0.00           C
ATOM  10957  NH3 POPE  209      53.912  84.267  32.024  1.00  0.00           N
ATOM  10961  C12 POPE  209      54.223  83.758  30.634  1.00  0.00           C
ATOM  10964  C11 POPE  209      55.722  83.918  30.244  1.00  0.00           C
ATOM  10967  P   POPE  209      55.592  86.528  29.684  1.00  0.00           P
ATOM  10968  O13 POPE  209      56.572  87.508  29.164  1.00  0.00           O
ATOM  10969  O14 POPE  209      54.202  86.617  29.194  1.00  0.00           O
ATOM  10970  O11 POPE  209      55.522  86.538  31.274  1.00  0.00           O
ATOM  10971  O12 POPE  209      56.052  85.047  29.434  1.00  0.00           O
ATOM  10972  C1  POPE  209      56.622  86.837  32.134  1.00  0.00           C
ATOM  10975  C2  POPE  209      56.452  86.157  33.534  1.00  0.00           C
ATOM  10977  O21 POPE  209      55.074  86.177  34.004  1.00  0.00           O
ATOM  10978  C21 POPE  209      54.632  87.318  34.524  1.00  0.00           C
ATOM  10979  O22 POPE  209      55.132  88.418  34.404  1.00  0.00           O
ATOM  10980  C22 POPE  209      53.393  87.007  35.374  1.00  0.00           C
ATOM  10983  C3  POPE  209      57.502  86.597  34.614  1.00  0.00           C
ATOM  10986  O31 POPE  209      58.002  85.458  35.344  1.00  0.00           O
ATOM  10987  C31 POPE  209      57.272  84.987  36.344  1.00  0.00           C
ATOM  10988  O32 POPE  209      56.243  85.498  36.764  1.00  0.00           O
ATOM  10989  C32 POPE  209      57.872  83.688  36.874  1.00  0.00           C
ATOM  10992  C23 POPE  209      52.882  88.168  36.254  1.00  0.00           C
ATOM  10995  C24 POPE  209      52.213  87.617  37.514  1.00  0.00           C
ATOM  10998  C25 POPE  209      51.352  88.647  38.254  1.00  0.00           C
ATOM  11001  C26 POPE  209      50.702  88.107  39.534  1.00  0.00           C
ATOM  11004  C27 POPE  209      49.363  88.797  39.854  1.00  0.00           C
ATOM  11007  C28 POPE  209      48.832  88.537  41.274  1.00  0.00           C
ATOM  11010  C29 POPE  209      47.432  89.087  41.404  1.00  0.00           C
ATOM  11012 0C21 POPE  209      47.033  90.157  42.104  1.00  0.00           C
ATOM  11014 1C21 POPE  209      47.872  91.068  42.964  1.00  0.00           C
ATOM  11017 2C21 POPE  209      48.143  92.427  42.284  1.00  0.00           C
ATOM  11020 3C21 POPE  209      48.824  93.418  43.234  1.00  0.00           C
ATOM  11023 4C21 POPE  209      48.992  94.808  42.624  1.00  0.00           C
ATOM  11026 5C21 POPE  209      49.582  95.837  43.604  1.00  0.00           C
ATOM  11029 6C21 POPE  209      48.732  95.988  44.864  1.00  0.00           C
ATOM  11032 7C21 POPE  209      49.062  97.207  45.714  1.00  0.00           C
ATOM  11035 8C21 POPE  209      47.812  97.858  46.294  1.00  0.00           C
ATOM  11039  C33 POPE  209      58.573  83.857  38.244  1.00  0.00           C
ATOM  11042  C34 POPE  209      57.552  83.968  39.384  1.00  0.00           C
ATOM  11045  C35 POPE  209      58.193  84.158  40.754  1.00  0.00           C
ATOM  11048  C36 POPE  209      57.143  84.427  41.844  1.00  0.00           C
ATOM  11051  C37 POPE  209      57.732  84.637  43.244  1.00  0.00           C
ATOM  11054  C38 POPE  209      56.772  85.367  44.194  1.00  0.00           C
ATOM  11057  C39 POPE  209      55.832  84.438  44.984  1.00  0.00           C
ATOM  11060 0C31 POPE  209      56.382  84.108  46.374  1.00  0.00           C
ATOM  11063 1C31 POPE  209      55.513  83.117  47.154  1.00  0.00           C
ATOM  11066 2C31 POPE  209      56.052  82.797  48.554  1.00  0.00           C
ATOM  11069 3C31 POPE  209      55.602  83.797  49.644  1.00  0.00           C
ATOM  11072 4C31 POPE  209      56.132  83.428  51.034  1.00  0.00           C
ATOM  11075 5C31 POPE  209      55.502  84.227  52.184  1.00  0.00           C
ATOM  11078 6C31 POPE  209      56.132  83.888  53.534  1.00  0.00           C
ATOM  11082  NH3 POPE  210     100.824  44.848  36.694  1.00  0.00           N
ATOM  11086  C12 POPE  210     101.493  46.197  36.614  1.00  0.00           C
ATOM  11089  C11 POPE  210     102.242  46.418  35.304  1.00  0.00           C
ATOM  11092  P   POPE  210     104.452  47.827  34.994  1.00  0.00           P
ATOM  11093  O13 POPE  210     105.053  46.517  34.654  1.00  0.00           O
ATOM  11094  O14 POPE  210     104.552  48.867  33.944  1.00  0.00           O
ATOM  11095  O11 POPE  210     105.143  48.388  36.304  1.00  0.00           O
ATOM  11096  O12 POPE  210     102.923  47.677  35.394  1.00  0.00           O
ATOM  11097  C1  POPE  210     105.233  47.647  37.524  1.00  0.00           C
ATOM  11100  C2  POPE  210     106.154  48.388  38.554  1.00  0.00           C
ATOM  11102  O21 POPE  210     106.052  47.787  39.864  1.00  0.00           O
ATOM  11103  C21 POPE  210     105.053  48.148  40.654  1.00  0.00           C
ATOM  11104  O22 POPE  210     104.074  48.808  40.334  1.00  0.00           O
ATOM  11105  C22 POPE  210     105.333  47.677  42.094  1.00  0.00           C
ATOM  11108  C3  POPE  210     105.903  49.937  38.474  1.00  0.00           C
ATOM  11111  O31 POPE  210     106.143  50.697  39.694  1.00  0.00           O
ATOM  11112  C31 POPE  210     105.952  52.008  39.554  1.00  0.00           C
ATOM  11113  O32 POPE  210     105.824  52.607  38.504  1.00  0.00           O
ATOM  11114  C32 POPE  210     105.723  52.647  40.934  1.00  0.00           C
ATOM  11117  C23 POPE  210     106.343  48.607  42.794  1.00  0.00           C
ATOM  11120  C24 POPE  210     106.523  48.437  44.314  1.00  0.00           C
ATOM  11123  C25 POPE  210     107.973  48.767  44.754  1.00  0.00           C
ATOM  11126  C26 POPE  210     108.293  48.657  46.254  1.00  0.00           C
ATOM  11129  C27 POPE  210     107.982  49.927  47.074  1.00  0.00           C
ATOM  11132  C28 POPE  210     108.552  49.837  48.514  1.00  0.00           C
ATOM  11135  C29 POPE  210     107.964  50.837  49.474  1.00  0.00           C
ATOM  11137 0C21 POPE  210     108.594  51.457  50.494  1.00  0.00           C
ATOM  11139 1C21 POPE  210     110.023  51.247  50.934  1.00  0.00           C
ATOM  11142 2C21 POPE  210     110.252  51.637  52.404  1.00  0.00           C
ATOM  11145 3C21 POPE  210     109.434  50.807  53.404  1.00  0.00           C
ATOM  11148 4C21 POPE  210     109.812  51.007  54.884  1.00  0.00           C
ATOM  11151 5C21 POPE  210     109.783  52.457  55.384  1.00  0.00           C
ATOM  11154 6C21 POPE  210     108.393  53.087  55.384  1.00  0.00           C
ATOM  11157 7C21 POPE  210     108.412  54.568  55.764  1.00  0.00           C
ATOM  11160 8C21 POPE  210     107.022  55.217  55.724  1.00  0.00           C
ATOM  11164  C33 POPE  210     106.952  52.728  41.844  1.00  0.00           C
ATOM  11167  C34 POPE  210     106.934  53.817  42.924  1.00  0.00           C
ATOM  11170  C35 POPE  210     108.032  53.567  43.974  1.00  0.00           C
ATOM  11173  C36 POPE  210     108.083  54.638  45.054  1.00  0.00           C
ATOM  11176  C37 POPE  210     108.983  54.258  46.244  1.00  0.00           C
ATOM  11179  C38 POPE  210     109.112  55.377  47.304  1.00  0.00           C
ATOM  11182  C39 POPE  210     109.732  56.667  46.754  1.00  0.00           C
ATOM  11185 0C31 POPE  210     110.082  57.697  47.844  1.00  0.00           C
ATOM  11188 1C31 POPE  210     108.883  58.127  48.684  1.00  0.00           C
ATOM  11191 2C31 POPE  210     109.254  59.137  49.784  1.00  0.00           C
ATOM  11194 3C31 POPE  210     108.032  59.677  50.544  1.00  0.00           C
ATOM  11197 4C31 POPE  210     107.253  58.607  51.324  1.00  0.00           C
ATOM  11200 5C31 POPE  210     105.964  59.167  51.934  1.00  0.00           C
ATOM  11203 6C31 POPE  210     105.202  58.148  52.784  1.00  0.00           C
ATOM  11207  NH3 POPE  211     104.872  41.938  32.594  1.00  0.00           N
ATOM  11211  C12 POPE  211     104.913  41.688  34.084  1.00  0.00           C
ATOM  11214  C11 POPE  211     105.152  42.988  34.854  1.00  0.00           C
ATOM  11217  P   POPE  211     103.632  42.928  36.984  1.00  0.00           P
ATOM  11218  O13 POPE  211     103.582  44.137  37.834  1.00  0.00           O
ATOM  11219  O14 POPE  211     102.523  42.837  36.004  1.00  0.00           O
ATOM  11220  O11 POPE  211     103.562  41.667  37.904  1.00  0.00           O
ATOM  11221  O12 POPE  211     105.023  42.787  36.264  1.00  0.00           O
ATOM  11222  C1  POPE  211     104.574  41.527  38.894  1.00  0.00           C
ATOM  11225  C2  POPE  211     104.352  40.157  39.544  1.00  0.00           C
ATOM  11227  O21 POPE  211     105.243  40.058  40.664  1.00  0.00           O
ATOM  11228  C21 POPE  211     104.753  40.557  41.804  1.00  0.00           C
ATOM  11229  O22 POPE  211     103.622  40.947  41.954  1.00  0.00           O
ATOM  11230  C22 POPE  211     105.833  40.587  42.884  1.00  0.00           C
ATOM  11233  C3  POPE  211     104.562  38.997  38.514  1.00  0.00           C
ATOM  11236  O31 POPE  211     103.363  38.238  38.184  1.00  0.00           O
ATOM  11237  C31 POPE  211     102.733  37.667  39.194  1.00  0.00           C
ATOM  11238  O32 POPE  211     103.044  37.727  40.364  1.00  0.00           O
ATOM  11239  C32 POPE  211     101.533  36.888  38.684  1.00  0.00           C
ATOM  11242  C23 POPE  211     105.784  41.947  43.614  1.00  0.00           C
ATOM  11245  C24 POPE  211     107.003  42.267  44.464  1.00  0.00           C
ATOM  11248  C25 POPE  211     107.003  43.697  45.044  1.00  0.00           C
ATOM  11251  C26 POPE  211     106.003  43.937  46.184  1.00  0.00           C
ATOM  11254  C27 POPE  211     106.243  45.298  46.854  1.00  0.00           C
ATOM  11257  C28 POPE  211     105.073  45.797  47.724  1.00  0.00           C
ATOM  11260  C29 POPE  211     105.313  47.208  48.194  1.00  0.00           C
ATOM  11262 0C21 POPE  211     105.593  47.607  49.444  1.00  0.00           C
ATOM  11264 1C21 POPE  211     105.742  46.697  50.644  1.00  0.00           C
ATOM  11267 2C21 POPE  211     106.183  47.477  51.904  1.00  0.00           C
ATOM  11270 3C21 POPE  211     105.103  48.418  52.444  1.00  0.00           C
ATOM  11273 4C21 POPE  211     105.574  49.267  53.634  1.00  0.00           C
ATOM  11276 5C21 POPE  211     104.503  50.277  54.054  1.00  0.00           C
ATOM  11279 6C21 POPE  211     104.863  51.077  55.314  1.00  0.00           C
ATOM  11282 7C21 POPE  211     103.753  52.078  55.674  1.00  0.00           C
ATOM  11285 8C21 POPE  211     103.943  52.767  57.024  1.00  0.00           C
ATOM  11289  C33 POPE  211     100.522  36.688  39.834  1.00  0.00           C
ATOM  11292  C34 POPE  211      99.312  35.848  39.404  1.00  0.00           C
ATOM  11295  C35 POPE  211      98.464  36.497  38.304  1.00  0.00           C
ATOM  11298  C36 POPE  211      97.332  37.377  38.854  1.00  0.00           C
ATOM  11301  C37 POPE  211      96.094  36.577  39.254  1.00  0.00           C
ATOM  11304  C38 POPE  211      94.823  37.437  39.264  1.00  0.00           C
ATOM  11307  C39 POPE  211      94.702  38.438  40.414  1.00  0.00           C
ATOM  11310 0C31 POPE  211      94.844  37.837  41.824  1.00  0.00           C
ATOM  11313 1C31 POPE  211      94.632  38.887  42.924  1.00  0.00           C
ATOM  11316 2C31 POPE  211      93.162  39.058  43.334  1.00  0.00           C
ATOM  11319 3C31 POPE  211      92.932  40.207  44.314  1.00  0.00           C
ATOM  11322 4C31 POPE  211      93.442  39.927  45.734  1.00  0.00           C
ATOM  11325 5C31 POPE  211      93.613  41.207  46.564  1.00  0.00           C
ATOM  11328 6C31 POPE  211      94.163  40.947  47.964  1.00  0.00           C
ATOM  11332  NH3 POPE  212      79.723   3.867  35.864  1.00  0.00           N
ATOM  11336  C12 POPE  212      79.272   3.427  37.244  1.00  0.00           C
ATOM  11339  C11 POPE  212      77.742   3.327  37.324  1.00  0.00           C
ATOM  11342  P   POPE  212      75.743   2.557  38.734  1.00  0.00           P
ATOM  11343  O13 POPE  212      74.964   3.707  38.244  1.00  0.00           O
ATOM  11344  O14 POPE  212      75.582   1.297  38.014  1.00  0.00           O
ATOM  11345  O11 POPE  212      75.533   2.347  40.294  1.00  0.00           O
ATOM  11346  O12 POPE  212      77.292   2.977  38.654  1.00  0.00           O
ATOM  11347  C1  POPE  212      75.172   3.427  41.154  1.00  0.00           C
ATOM  11350  C2  POPE  212      75.464   3.027  42.624  1.00  0.00           C
ATOM  11352  O21 POPE  212      74.912   3.987  43.544  1.00  0.00           O
ATOM  11353  C21 POPE  212      74.463   3.417  44.654  1.00  0.00           C
ATOM  11354  O22 POPE  212      74.192   2.237  44.814  1.00  0.00           O
ATOM  11355  C22 POPE  212      74.372   4.467  45.774  1.00  0.00           C
ATOM  11358  C3  POPE  212      76.983   2.917  42.884  1.00  0.00           C
ATOM  11361  O31 POPE  212      77.223   2.437  44.234  1.00  0.00           O
ATOM  11362  C31 POPE  212      78.033   1.397  44.344  1.00  0.00           C
ATOM  11363  O32 POPE  212      78.753   0.967  43.454  1.00  0.00           O
ATOM  11364  C32 POPE  212      77.982   0.877  45.764  1.00  0.00           C
ATOM  11367  C23 POPE  212      73.812   3.867  47.084  1.00  0.00           C
ATOM  11370  C24 POPE  212      73.653   4.927  48.184  1.00  0.00           C
ATOM  11373  C25 POPE  212      72.904   4.437  49.434  1.00  0.00           C
ATOM  11376  C26 POPE  212      71.382   4.287  49.224  1.00  0.00           C
ATOM  11379  C27 POPE  212      70.622   4.047  50.534  1.00  0.00           C
ATOM  11382  C28 POPE  212      69.092   4.007  50.374  1.00  0.00           C
ATOM  11385  C29 POPE  212      68.622   2.827  49.564  1.00  0.00           C
ATOM  11387 0C21 POPE  212      68.192   1.637  50.034  1.00  0.00           C
ATOM  11389 1C21 POPE  212      68.062   1.227  51.474  1.00  0.00           C
ATOM  11392 2C21 POPE  212      66.622   0.742  51.764  1.00  0.00           C
ATOM  11395 3C21 POPE  212      66.362   0.362  53.224  1.00  0.00           C
ATOM  11398 4C21 POPE  212      66.144   1.567  54.174  1.00  0.00           C
ATOM  11401 5C21 POPE  212      64.792   2.267  53.964  1.00  0.00           C
ATOM  11404 6C21 POPE  212      64.574   3.447  54.914  1.00  0.00           C
ATOM  11407 7C21 POPE  212      63.253   4.187  54.624  1.00  0.00           C
ATOM  11410 8C21 POPE  212      63.022   5.407  55.524  1.00  0.00           C
ATOM  11414  C33 POPE  212      76.923  -0.218  45.964  1.00  0.00           C
ATOM  11417  C34 POPE  212      77.162  -0.998  47.264  1.00  0.00           C
ATOM  11420  C35 POPE  212      76.772  -0.248  48.544  1.00  0.00           C
ATOM  11423  C36 POPE  212      77.152  -1.068  49.784  1.00  0.00           C
ATOM  11426  C37 POPE  212      76.573  -0.538  51.104  1.00  0.00           C
ATOM  11429  C38 POPE  212      76.654  -1.568  52.244  1.00  0.00           C
ATOM  11432  C39 POPE  212      78.073  -1.818  52.774  1.00  0.00           C
ATOM  11435 0C31 POPE  212      78.132  -3.108  53.604  1.00  0.00           C
ATOM  11438 1C31 POPE  212      79.542  -3.488  54.064  1.00  0.00           C
ATOM  11441 2C31 POPE  212      79.732  -5.008  54.224  1.00  0.00           C
ATOM  11444 3C31 POPE  212      78.753  -5.648  55.224  1.00  0.00           C
ATOM  11447 4C31 POPE  212      78.653  -7.168  55.044  1.00  0.00           C
ATOM  11450 5C31 POPE  212      77.644  -7.768  56.034  1.00  0.00           C
ATOM  11453 6C31 POPE  212      77.162  -9.158  55.634  1.00  0.00           C
ATOM  11457  NH3 POPE  213      28.862  42.057  31.994  1.00  0.00           N
ATOM  11461  C12 POPE  213      30.152  42.227  31.244  1.00  0.00           C
ATOM  11464  C11 POPE  213      30.422  43.717  30.954  1.00  0.00           C
ATOM  11467  P   POPE  213      33.042  43.757  31.054  1.00  0.00           P
ATOM  11468  O13 POPE  213      33.352  42.317  31.154  1.00  0.00           O
ATOM  11469  O14 POPE  213      33.962  44.617  30.304  1.00  0.00           O
ATOM  11470  O11 POPE  213      32.712  44.427  32.464  1.00  0.00           O
ATOM  11471  O12 POPE  213      31.662  43.908  30.294  1.00  0.00           O
ATOM  11472  C1  POPE  213      32.623  43.587  33.614  1.00  0.00           C
ATOM  11475  C2  POPE  213      32.432  44.467  34.874  1.00  0.00           C
ATOM  11477  O21 POPE  213      32.533  43.677  36.054  1.00  0.00           O
ATOM  11478  C21 POPE  213      33.752  43.407  36.464  1.00  0.00           C
ATOM  11479  O22 POPE  213      34.792  43.707  35.884  1.00  0.00           O
ATOM  11480  C22 POPE  213      33.632  42.738  37.814  1.00  0.00           C
ATOM  11483  C3  POPE  213      31.052  45.168  34.944  1.00  0.00           C
ATOM  11486  O31 POPE  213      31.192  46.447  35.554  1.00  0.00           O
ATOM  11487  C31 POPE  213      31.192  46.647  36.884  1.00  0.00           C
ATOM  11488  O32 POPE  213      31.762  47.587  37.414  1.00  0.00           O
ATOM  11489  C32 POPE  213      30.372  45.638  37.694  1.00  0.00           C
ATOM  11492  C23 POPE  213      34.963  42.488  38.544  1.00  0.00           C
ATOM  11495  C24 POPE  213      34.722  41.777  39.884  1.00  0.00           C
ATOM  11498  C25 POPE  213      34.182  42.707  40.984  1.00  0.00           C
ATOM  11501  C26 POPE  213      33.493  41.938  42.114  1.00  0.00           C
ATOM  11504  C27 POPE  213      33.053  42.827  43.284  1.00  0.00           C
ATOM  11507  C28 POPE  213      32.033  42.168  44.244  1.00  0.00           C
ATOM  11510  C29 POPE  213      32.412  40.767  44.654  1.00  0.00           C
ATOM  11512 0C21 POPE  213      32.682  40.337  45.894  1.00  0.00           C
ATOM  11514 1C21 POPE  213      32.693  41.148  47.174  1.00  0.00           C
ATOM  11517 2C21 POPE  213      31.632  40.648  48.164  1.00  0.00           C
ATOM  11520 3C21 POPE  213      31.592  41.507  49.444  1.00  0.00           C
ATOM  11523 4C21 POPE  213      30.182  41.967  49.824  1.00  0.00           C
ATOM  11526 5C21 POPE  213      29.222  40.848  50.234  1.00  0.00           C
ATOM  11529 6C21 POPE  213      27.762  41.227  49.984  1.00  0.00           C
ATOM  11532 7C21 POPE  213      26.773  40.327  50.734  1.00  0.00           C
ATOM  11535 8C21 POPE  213      25.312  40.758  50.524  1.00  0.00           C
ATOM  11539  C33 POPE  213      30.193  46.137  39.154  1.00  0.00           C
ATOM  11542  C34 POPE  213      29.492  45.137  40.074  1.00  0.00           C
ATOM  11545  C35 POPE  213      29.942  45.238  41.544  1.00  0.00           C
ATOM  11548  C36 POPE  213      29.552  46.537  42.264  1.00  0.00           C
ATOM  11551  C37 POPE  213      29.712  46.387  43.784  1.00  0.00           C
ATOM  11554  C38 POPE  213      29.533  47.677  44.584  1.00  0.00           C
ATOM  11557  C39 POPE  213      30.842  48.467  44.774  1.00  0.00           C
ATOM  11560 0C31 POPE  213      30.632  49.638  45.744  1.00  0.00           C
ATOM  11563 1C31 POPE  213      31.932  50.358  46.134  1.00  0.00           C
ATOM  11566 2C31 POPE  213      31.692  51.497  47.144  1.00  0.00           C
ATOM  11569 3C31 POPE  213      31.222  51.037  48.534  1.00  0.00           C
ATOM  11572 4C31 POPE  213      32.312  50.407  49.414  1.00  0.00           C
ATOM  11575 5C31 POPE  213      31.782  50.058  50.814  1.00  0.00           C
ATOM  11578 6C31 POPE  213      32.862  49.568  51.784  1.00  0.00           C
ATOM  11582  NH3 POPE  214     113.893  39.197  75.204  1.00  0.00           N
ATOM  11586  C12 POPE  214     113.272  38.847  73.884  1.00  0.00           C
ATOM  11589  C11 POPE  214     112.862  37.367  73.854  1.00  0.00           C
ATOM  11592  P   POPE  214     111.163  35.738  75.064  1.00  0.00           P
ATOM  11593  O13 POPE  214     111.803  34.837  76.044  1.00  0.00           O
ATOM  11594  O14 POPE  214     109.732  36.037  75.284  1.00  0.00           O
ATOM  11595  O11 POPE  214     111.353  35.097  73.624  1.00  0.00           O
ATOM  11596  O12 POPE  214     111.952  37.087  74.934  1.00  0.00           O
ATOM  11597  C1  POPE  214     110.324  35.317  72.644  1.00  0.00           C
ATOM  11600  C2  POPE  214     110.593  34.577  71.304  1.00  0.00           C
ATOM  11602  O21 POPE  214     111.642  35.208  70.554  1.00  0.00           O
ATOM  11603  C21 POPE  214     111.294  36.177  69.724  1.00  0.00           C
ATOM  11604  O22 POPE  214     110.432  37.028  69.904  1.00  0.00           O
ATOM  11605  C22 POPE  214     112.043  35.918  68.414  1.00  0.00           C
ATOM  11608  C3  POPE  214     109.282  34.337  70.474  1.00  0.00           C
ATOM  11611  O31 POPE  214     109.574  33.747  69.184  1.00  0.00           O
ATOM  11612  C31 POPE  214     108.442  33.558  68.474  1.00  0.00           C
ATOM  11613  O32 POPE  214     107.353  33.937  68.844  1.00  0.00           O
ATOM  11614  C32 POPE  214     108.703  32.767  67.194  1.00  0.00           C
ATOM  11617  C23 POPE  214     111.754  36.958  67.304  1.00  0.00           C
ATOM  11620  C24 POPE  214     112.062  36.417  65.894  1.00  0.00           C
ATOM  11623  C25 POPE  214     111.003  35.427  65.384  1.00  0.00           C
ATOM  11626  C26 POPE  214     111.033  35.237  63.854  1.00  0.00           C
ATOM  11629  C27 POPE  214     109.763  34.558  63.334  1.00  0.00           C
ATOM  11632  C28 POPE  214     109.522  34.707  61.814  1.00  0.00           C
ATOM  11635  C29 POPE  214     110.044  33.567  60.974  1.00  0.00           C
ATOM  11637 0C21 POPE  214     109.324  32.497  60.584  1.00  0.00           C
ATOM  11639 1C21 POPE  214     107.892  32.207  60.974  1.00  0.00           C
ATOM  11642 2C21 POPE  214     106.852  32.617  59.904  1.00  0.00           C
ATOM  11645 3C21 POPE  214     106.894  31.758  58.634  1.00  0.00           C
ATOM  11648 4C21 POPE  214     105.852  32.227  57.594  1.00  0.00           C
ATOM  11651 5C21 POPE  214     104.492  31.528  57.724  1.00  0.00           C
ATOM  11654 6C21 POPE  214     103.393  32.287  56.964  1.00  0.00           C
ATOM  11657 7C21 POPE  214     102.162  31.447  56.654  1.00  0.00           C
ATOM  11660 8C21 POPE  214     100.964  32.287  56.204  1.00  0.00           C
ATOM  11664  C33 POPE  214     107.393  32.387  66.474  1.00  0.00           C
ATOM  11667  C34 POPE  214     106.922  33.457  65.474  1.00  0.00           C
ATOM  11670  C35 POPE  214     105.632  33.058  64.764  1.00  0.00           C
ATOM  11673  C36 POPE  214     105.143  34.098  63.744  1.00  0.00           C
ATOM  11676  C37 POPE  214     104.132  33.457  62.784  1.00  0.00           C
ATOM  11679  C38 POPE  214     103.632  34.388  61.674  1.00  0.00           C
ATOM  11682  C39 POPE  214     102.803  33.627  60.634  1.00  0.00           C
ATOM  11685 0C31 POPE  214     101.602  32.887  61.244  1.00  0.00           C
ATOM  11688 1C31 POPE  214     100.613  32.317  60.214  1.00  0.00           C
ATOM  11691 2C31 POPE  214      99.434  33.247  59.904  1.00  0.00           C
ATOM  11694 3C31 POPE  214      99.832  34.618  59.334  1.00  0.00           C
ATOM  11697 4C31 POPE  214      98.622  35.508  59.044  1.00  0.00           C
ATOM  11700 5C31 POPE  214      98.952  36.657  58.094  1.00  0.00           C
ATOM  11703 6C31 POPE  214      97.773  37.627  57.934  1.00  0.00           C
ATOM  11707  NH3 POPE  215      22.252  44.587  75.774  1.00  0.00           N
ATOM  11711  C12 POPE  215      20.832  44.277  76.184  1.00  0.00           C
ATOM  11714  C11 POPE  215      20.693  42.967  76.984  1.00  0.00           C
ATOM  11717  P   POPE  215      18.642  41.828  75.854  1.00  0.00           P
ATOM  11718  O13 POPE  215      19.682  41.287  74.964  1.00  0.00           O
ATOM  11719  O14 POPE  215      17.692  40.817  76.374  1.00  0.00           O
ATOM  11720  O11 POPE  215      17.832  42.988  75.134  1.00  0.00           O
ATOM  11721  O12 POPE  215      19.312  42.577  77.074  1.00  0.00           O
ATOM  11722  C1  POPE  215      17.442  42.837  73.764  1.00  0.00           C
ATOM  11725  C2  POPE  215      16.342  41.748  73.544  1.00  0.00           C
ATOM  11727  O21 POPE  215      16.162  41.507  72.154  1.00  0.00           O
ATOM  11728  C21 POPE  215      16.832  40.487  71.644  1.00  0.00           C
ATOM  11729  O22 POPE  215      17.632  39.787  72.224  1.00  0.00           O
ATOM  11730  C22 POPE  215      16.312  40.267  70.224  1.00  0.00           C
ATOM  11733  C3  POPE  215      14.962  42.157  74.134  1.00  0.00           C
ATOM  11736  O31 POPE  215      14.232  41.007  74.574  1.00  0.00           O
ATOM  11737  C31 POPE  215      13.552  40.197  73.734  1.00  0.00           C
ATOM  11738  O32 POPE  215      13.272  39.047  74.044  1.00  0.00           O
ATOM  11739  C32 POPE  215      13.082  40.848  72.414  1.00  0.00           C
ATOM  11742  C23 POPE  215      17.192  39.377  69.334  1.00  0.00           C
ATOM  11745  C24 POPE  215      16.752  39.488  67.874  1.00  0.00           C
ATOM  11748  C25 POPE  215      17.362  38.407  66.984  1.00  0.00           C
ATOM  11751  C26 POPE  215      17.312  38.767  65.494  1.00  0.00           C
ATOM  11754  C27 POPE  215      17.622  37.558  64.594  1.00  0.00           C
ATOM  11757  C28 POPE  215      17.792  37.938  63.114  1.00  0.00           C
ATOM  11760  C29 POPE  215      19.193  37.697  62.614  1.00  0.00           C
ATOM  11762 0C21 POPE  215      19.523  37.317  61.364  1.00  0.00           C
ATOM  11764 1C21 POPE  215      18.562  37.127  60.224  1.00  0.00           C
ATOM  11767 2C21 POPE  215      19.272  36.647  58.944  1.00  0.00           C
ATOM  11770 3C21 POPE  215      20.172  37.708  58.284  1.00  0.00           C
ATOM  11773 4C21 POPE  215      21.122  37.127  57.224  1.00  0.00           C
ATOM  11776 5C21 POPE  215      22.232  36.257  57.834  1.00  0.00           C
ATOM  11779 6C21 POPE  215      23.342  35.887  56.844  1.00  0.00           C
ATOM  11782 7C21 POPE  215      24.512  35.177  57.554  1.00  0.00           C
ATOM  11785 8C21 POPE  215      25.672  34.808  56.624  1.00  0.00           C
ATOM  11789  C33 POPE  215      12.312  39.837  71.524  1.00  0.00           C
ATOM  11792  C34 POPE  215      11.762  40.438  70.204  1.00  0.00           C
ATOM  11795  C35 POPE  215      12.652  40.187  68.974  1.00  0.00           C
ATOM  11798  C36 POPE  215      12.072  40.817  67.694  1.00  0.00           C
ATOM  11801  C37 POPE  215      12.902  40.527  66.424  1.00  0.00           C
ATOM  11804  C38 POPE  215      12.442  41.418  65.264  1.00  0.00           C
ATOM  11807  C39 POPE  215      13.162  41.177  63.914  1.00  0.00           C
ATOM  11810 0C31 POPE  215      12.952  39.767  63.354  1.00  0.00           C
ATOM  11813 1C31 POPE  215      13.092  39.687  61.814  1.00  0.00           C
ATOM  11816 2C31 POPE  215      13.112  38.238  61.324  1.00  0.00           C
ATOM  11819 3C31 POPE  215      12.682  38.027  59.864  1.00  0.00           C
ATOM  11822 4C31 POPE  215      13.642  38.607  58.814  1.00  0.00           C
ATOM  11825 5C31 POPE  215      13.242  38.157  57.394  1.00  0.00           C
ATOM  11828 6C31 POPE  215      14.222  38.598  56.304  1.00  0.00           C
ATOM  11832  NH3 POPE  216       7.152  76.457  78.814  1.00  0.00           N
ATOM  11836  C12 POPE  216       7.302  74.988  78.524  1.00  0.00           C
ATOM  11839  C11 POPE  216       6.422  74.578  77.324  1.00  0.00           C
ATOM  11842  P   POPE  216       4.122  74.657  78.584  1.00  0.00           P
ATOM  11843  O13 POPE  216       4.212  73.208  78.824  1.00  0.00           O
ATOM  11844  O14 POPE  216       4.552  75.558  79.684  1.00  0.00           O
ATOM  11845  O11 POPE  216       2.672  75.038  78.044  1.00  0.00           O
ATOM  11846  O12 POPE  216       5.072  75.047  77.374  1.00  0.00           O
ATOM  11847  C1  POPE  216       2.402  75.168  76.634  1.00  0.00           C
ATOM  11850  C2  POPE  216       2.362  73.797  75.894  1.00  0.00           C
ATOM  11852  O21 POPE  216       3.222  73.808  74.724  1.00  0.00           O
ATOM  11853  C21 POPE  216       2.752  74.447  73.664  1.00  0.00           C
ATOM  11854  O22 POPE  216       1.822  75.227  73.664  1.00  0.00           O
ATOM  11855  C22 POPE  216       3.522  74.028  72.414  1.00  0.00           C
ATOM  11858  C3  POPE  216       0.932  73.247  75.574  1.00  0.00           C
ATOM  11861  O31 POPE  216       0.982  72.427  74.384  1.00  0.00           O
ATOM  11862  C31 POPE  216       0.662  71.148  74.454  1.00  0.00           C
ATOM  11863  O32 POPE  216       0.197  70.587  75.434  1.00  0.00           O
ATOM  11864  C32 POPE  216       0.942  70.568  73.074  1.00  0.00           C
ATOM  11867  C23 POPE  216       4.202  75.197  71.664  1.00  0.00           C
ATOM  11870  C24 POPE  216       5.052  74.677  70.504  1.00  0.00           C
ATOM  11873  C25 POPE  216       5.942  75.738  69.804  1.00  0.00           C
ATOM  11876  C26 POPE  216       5.172  76.808  69.014  1.00  0.00           C
ATOM  11879  C27 POPE  216       6.052  77.437  67.924  1.00  0.00           C
ATOM  11882  C28 POPE  216       5.322  78.458  67.024  1.00  0.00           C
ATOM  11885  C29 POPE  216       5.362  79.877  67.564  1.00  0.00           C
ATOM  11887 0C21 POPE  216       5.792  80.977  66.914  1.00  0.00           C
ATOM  11889 1C21 POPE  216       6.332  81.037  65.504  1.00  0.00           C
ATOM  11892 2C21 POPE  216       6.052  82.377  64.774  1.00  0.00           C
ATOM  11895 3C21 POPE  216       4.722  82.438  63.994  1.00  0.00           C
ATOM  11898 4C21 POPE  216       4.722  81.567  62.734  1.00  0.00           C
ATOM  11901 5C21 POPE  216       3.502  81.757  61.824  1.00  0.00           C
ATOM  11904 6C21 POPE  216       3.642  81.007  60.484  1.00  0.00           C
ATOM  11907 7C21 POPE  216       2.302  80.807  59.764  1.00  0.00           C
ATOM  11910 8C21 POPE  216       2.432  80.028  58.454  1.00  0.00           C
ATOM  11914  C33 POPE  216       1.182  69.058  73.054  1.00  0.00           C
ATOM  11917  C34 POPE  216       1.832  68.617  71.734  1.00  0.00           C
ATOM  11920  C35 POPE  216       0.922  68.757  70.494  1.00  0.00           C
ATOM  11923  C36 POPE  216      -0.083  67.608  70.354  1.00  0.00           C
ATOM  11926  C37 POPE  216      -0.623  67.427  68.934  1.00  0.00           C
ATOM  11929  C38 POPE  216       0.462  67.007  67.924  1.00  0.00           C
ATOM  11932  C39 POPE  216      -0.103  66.547  66.574  1.00  0.00           C
ATOM  11935 0C31 POPE  216       1.002  66.087  65.614  1.00  0.00           C
ATOM  11938 1C31 POPE  216       0.552  65.857  64.164  1.00  0.00           C
ATOM  11941 2C31 POPE  216      -0.053  64.477  63.854  1.00  0.00           C
ATOM  11944 3C31 POPE  216       0.872  63.287  64.154  1.00  0.00           C
ATOM  11947 4C31 POPE  216       2.212  63.357  63.424  1.00  0.00           C
ATOM  11950 5C31 POPE  216       3.012  62.047  63.514  1.00  0.00           C
ATOM  11953 6C31 POPE  216       4.422  62.177  62.924  1.00  0.00           C
ATOM  11957  NH3 POPE  217      63.102  15.297  34.494  1.00  0.00           N
ATOM  11961  C12 POPE  217      61.763  15.717  33.914  1.00  0.00           C
ATOM  11964  C11 POPE  217      61.882  17.037  33.114  1.00  0.00           C
ATOM  11967  P   POPE  217      63.403  18.677  34.494  1.00  0.00           P
ATOM  11968  O13 POPE  217      64.393  17.637  34.154  1.00  0.00           O
ATOM  11969  O14 POPE  217      63.722  20.067  34.104  1.00  0.00           O
ATOM  11970  O11 POPE  217      63.292  18.697  36.074  1.00  0.00           O
ATOM  11971  O12 POPE  217      62.012  18.167  33.984  1.00  0.00           O
ATOM  11972  C1  POPE  217      62.574  17.737  36.824  1.00  0.00           C
ATOM  11975  C2  POPE  217      62.592  18.107  38.334  1.00  0.00           C
ATOM  11977  O21 POPE  217      62.222  16.947  39.114  1.00  0.00           O
ATOM  11978  C21 POPE  217      61.042  16.777  39.684  1.00  0.00           C
ATOM  11979  O22 POPE  217      60.062  17.497  39.604  1.00  0.00           O
ATOM  11980  C22 POPE  217      61.082  15.447  40.454  1.00  0.00           C
ATOM  11983  C3  POPE  217      61.842  19.457  38.594  1.00  0.00           C
ATOM  11986  O31 POPE  217      61.653  19.737  39.994  1.00  0.00           O
ATOM  11987  C31 POPE  217      62.423  20.617  40.594  1.00  0.00           C
ATOM  11988  O32 POPE  217      63.363  21.207  40.094  1.00  0.00           O
ATOM  11989  C32 POPE  217      61.863  20.828  42.004  1.00  0.00           C
ATOM  11992  C23 POPE  217      60.483  15.507  41.884  1.00  0.00           C
ATOM  11995  C24 POPE  217      59.693  14.217  42.194  1.00  0.00           C
ATOM  11998  C25 POPE  217      59.303  14.057  43.664  1.00  0.00           C
ATOM  12001  C26 POPE  217      58.022  14.817  44.044  1.00  0.00           C
ATOM  12004  C27 POPE  217      57.832  14.897  45.564  1.00  0.00           C
ATOM  12007  C28 POPE  217      56.602  15.728  45.964  1.00  0.00           C
ATOM  12010  C29 POPE  217      56.693  16.177  47.394  1.00  0.00           C
ATOM  12012 0C21 POPE  217      55.643  16.407  48.194  1.00  0.00           C
ATOM  12014 1C21 POPE  217      54.193  16.308  47.794  1.00  0.00           C
ATOM  12017 2C21 POPE  217      53.283  16.898  48.884  1.00  0.00           C
ATOM  12020 3C21 POPE  217      53.222  16.058  50.174  1.00  0.00           C
ATOM  12023 4C21 POPE  217      52.702  16.887  51.344  1.00  0.00           C
ATOM  12026 5C21 POPE  217      52.672  16.147  52.684  1.00  0.00           C
ATOM  12029 6C21 POPE  217      51.642  15.007  52.724  1.00  0.00           C
ATOM  12032 7C21 POPE  217      52.272  13.617  52.564  1.00  0.00           C
ATOM  12035 8C21 POPE  217      51.252  12.497  52.734  1.00  0.00           C
ATOM  12039  C33 POPE  217      62.162  19.667  42.984  1.00  0.00           C
ATOM  12042  C34 POPE  217      61.232  19.708  44.194  1.00  0.00           C
ATOM  12045  C35 POPE  217      61.632  18.757  45.324  1.00  0.00           C
ATOM  12048  C36 POPE  217      60.632  18.797  46.494  1.00  0.00           C
ATOM  12051  C37 POPE  217      60.873  17.687  47.524  1.00  0.00           C
ATOM  12054  C38 POPE  217      59.982  17.827  48.764  1.00  0.00           C
ATOM  12057  C39 POPE  217      60.553  18.827  49.774  1.00  0.00           C
ATOM  12060 0C31 POPE  217      59.592  19.167  50.914  1.00  0.00           C
ATOM  12063 1C31 POPE  217      60.132  20.287  51.814  1.00  0.00           C
ATOM  12066 2C31 POPE  217      59.252  20.578  53.034  1.00  0.00           C
ATOM  12069 3C31 POPE  217      59.483  19.578  54.164  1.00  0.00           C
ATOM  12072 4C31 POPE  217      58.452  19.717  55.294  1.00  0.00           C
ATOM  12075 5C31 POPE  217      58.702  18.757  56.474  1.00  0.00           C
ATOM  12078 6C31 POPE  217      57.452  17.997  56.914  1.00  0.00           C
ATOM  12082  NH3 POPE  218       1.382  78.867  79.414  1.00  0.00           N
ATOM  12086  C12 POPE  218       2.692  78.947  80.154  1.00  0.00           C
ATOM  12089  C11 POPE  218       3.452  80.257  79.854  1.00  0.00           C
ATOM  12092  P   POPE  218       6.062  79.958  79.584  1.00  0.00           P
ATOM  12093  O13 POPE  218       6.522  81.267  79.064  1.00  0.00           O
ATOM  12094  O14 POPE  218       7.052  79.097  80.244  1.00  0.00           O
ATOM  12095  O11 POPE  218       5.492  79.117  78.354  1.00  0.00           O
ATOM  12096  O12 POPE  218       4.752  80.168  80.434  1.00  0.00           O
ATOM  12097  C1  POPE  218       6.072  79.308  77.064  1.00  0.00           C
ATOM  12100  C2  POPE  218       5.292  78.517  75.974  1.00  0.00           C
ATOM  12102  O21 POPE  218       5.642  79.058  74.674  1.00  0.00           O
ATOM  12103  C21 POPE  218       6.872  78.687  74.334  1.00  0.00           C
ATOM  12104  O22 POPE  218       7.502  77.787  74.844  1.00  0.00           O
ATOM  12105  C22 POPE  218       7.472  79.638  73.304  1.00  0.00           C
ATOM  12108  C3  POPE  218       3.762  78.657  76.234  1.00  0.00           C
ATOM  12111  O31 POPE  218       2.952  78.147  75.154  1.00  0.00           O
ATOM  12112  C31 POPE  218       1.682  78.488  75.264  1.00  0.00           C
ATOM  12113  O32 POPE  218       1.202  79.108  76.204  1.00  0.00           O
ATOM  12114  C32 POPE  218       0.922  78.157  73.984  1.00  0.00           C
ATOM  12117  C23 POPE  218       8.552  78.928  72.454  1.00  0.00           C
ATOM  12120  C24 POPE  218       9.492  79.888  71.734  1.00  0.00           C
ATOM  12123  C25 POPE  218       8.832  80.578  70.544  1.00  0.00           C
ATOM  12126  C26 POPE  218       9.762  81.638  69.954  1.00  0.00           C
ATOM  12129  C27 POPE  218       9.352  82.058  68.544  1.00  0.00           C
ATOM  12132  C28 POPE  218      10.052  83.367  68.184  1.00  0.00           C
ATOM  12135  C29 POPE  218       9.672  83.898  66.824  1.00  0.00           C
ATOM  12137 0C21 POPE  218      10.402  83.817  65.704  1.00  0.00           C
ATOM  12139 1C21 POPE  218      11.752  83.168  65.524  1.00  0.00           C
ATOM  12142 2C21 POPE  218      11.712  82.017  64.494  1.00  0.00           C
ATOM  12145 3C21 POPE  218      11.182  82.458  63.114  1.00  0.00           C
ATOM  12148 4C21 POPE  218      12.042  81.958  61.954  1.00  0.00           C
ATOM  12151 5C21 POPE  218      11.522  82.407  60.574  1.00  0.00           C
ATOM  12154 6C21 POPE  218      11.472  83.927  60.364  1.00  0.00           C
ATOM  12157 7C21 POPE  218      11.082  84.287  58.924  1.00  0.00           C
ATOM  12160 8C21 POPE  218      10.862  85.778  58.634  1.00  0.00           C
ATOM  12164  C33 POPE  218       1.802  78.247  72.704  1.00  0.00           C
ATOM  12167  C34 POPE  218       0.992  78.547  71.434  1.00  0.00           C
ATOM  12170  C35 POPE  218       1.862  78.998  70.254  1.00  0.00           C
ATOM  12173  C36 POPE  218       1.042  79.647  69.134  1.00  0.00           C
ATOM  12176  C37 POPE  218       1.912  80.257  68.034  1.00  0.00           C
ATOM  12179  C38 POPE  218       1.122  81.027  66.964  1.00  0.00           C
ATOM  12182  C39 POPE  218       0.432  80.147  65.914  1.00  0.00           C
ATOM  12185 0C31 POPE  218      -0.203  80.977  64.794  1.00  0.00           C
ATOM  12188 1C31 POPE  218      -0.893  80.128  63.724  1.00  0.00           C
ATOM  12191 2C31 POPE  218      -1.503  80.988  62.594  1.00  0.00           C
ATOM  12194 3C31 POPE  218      -2.063  80.128  61.454  1.00  0.00           C
ATOM  12197 4C31 POPE  218      -2.213  80.897  60.124  1.00  0.00           C
ATOM  12200 5C31 POPE  218      -3.493  80.537  59.364  1.00  0.00           C
ATOM  12203 6C31 POPE  218      -3.313  80.408  57.844  1.00  0.00           C
ATOM  12207  NH3 POPE  219      59.862   8.987  33.544  1.00  0.00           N
ATOM  12211  C12 POPE  219      58.802  10.007  33.244  1.00  0.00           C
ATOM  12214  C11 POPE  219      59.333  11.037  32.254  1.00  0.00           C
ATOM  12217  P   POPE  219      58.032  13.267  31.724  1.00  0.00           P
ATOM  12218  O13 POPE  219      59.002  13.827  30.734  1.00  0.00           O
ATOM  12219  O14 POPE  219      56.602  13.547  31.494  1.00  0.00           O
ATOM  12220  O11 POPE  219      58.482  13.647  33.214  1.00  0.00           O
ATOM  12221  O12 POPE  219      58.222  11.707  31.664  1.00  0.00           O
ATOM  12222  C1  POPE  219      57.812  14.647  34.014  1.00  0.00           C
ATOM  12225  C2  POPE  219      57.253  14.167  35.414  1.00  0.00           C
ATOM  12227  O21 POPE  219      57.232  15.317  36.294  1.00  0.00           O
ATOM  12228  C21 POPE  219      56.464  15.277  37.384  1.00  0.00           C
ATOM  12229  O22 POPE  219      55.602  14.447  37.614  1.00  0.00           O
ATOM  12230  C22 POPE  219      56.912  16.377  38.354  1.00  0.00           C
ATOM  12233  C3  POPE  219      58.143  13.047  36.034  1.00  0.00           C
ATOM  12236  O31 POPE  219      57.432  12.167  36.944  1.00  0.00           O
ATOM  12237  C31 POPE  219      57.792  12.147  38.224  1.00  0.00           C
ATOM  12238  O32 POPE  219      58.612  12.887  38.754  1.00  0.00           O
ATOM  12239  C32 POPE  219      57.053  10.987  38.904  1.00  0.00           C
ATOM  12242  C23 POPE  219      56.302  16.337  39.784  1.00  0.00           C
ATOM  12245  C24 POPE  219      56.893  17.457  40.674  1.00  0.00           C
ATOM  12248  C25 POPE  219      55.893  18.017  41.704  1.00  0.00           C
ATOM  12251  C26 POPE  219      56.572  18.738  42.884  1.00  0.00           C
ATOM  12254  C27 POPE  219      55.613  19.667  43.654  1.00  0.00           C
ATOM  12257  C28 POPE  219      56.292  20.527  44.744  1.00  0.00           C
ATOM  12260  C29 POPE  219      56.622  19.747  45.994  1.00  0.00           C
ATOM  12262 0C21 POPE  219      56.402  20.127  47.274  1.00  0.00           C
ATOM  12264 1C21 POPE  219      55.783  21.417  47.754  1.00  0.00           C
ATOM  12267 2C21 POPE  219      54.373  21.197  48.354  1.00  0.00           C
[truncated: 1,729,638 more chars]
