# Supplementary material for: Characterizing Membrane Association and Periplasmic Transfer of Bacterial Lipoproteins through Molecular Dynamics Simulations
Source: Structure. 2020 Apr 7;28(4):475–487.e3. doi: 10.1016/j.str.2020.01.012 (PMC7139219; doi:10.1016/j.str.2020.01.012)
Supplement: Data S3. Final Coordinates from Simulations (M–X), Related to Figure 3 [file mmc5.zip › M-X/NLPC-3-atomistic.pdb]

TITLE     Protein
REMARK    THIS IS A SIMULATION BOX
CRYST1  129.223  129.223  137.131  90.00  90.00  90.00 P 1           1
MODEL        1
ATOM      1  N   CYSTA   1      56.032  74.697  74.006  1.00  0.00           N
ATOM      3  CA  CYSTA   1      55.402  75.977  74.306  1.00  0.00           C
ATOM      5  C   CYSTA   1      55.142  75.926  75.796  1.00  0.00           C
ATOM      6  O   CYSTA   1      54.142  76.377  76.346  1.00  0.00           O
ATOM      7  CB  CYSTA   1      54.082  76.296  73.536  1.00  0.00           C
ATOM     10  SG  CYSTA   1      53.712  75.297  72.086  1.00  0.00           S
ATOM     11  C1  CYSTA   1      52.782  73.956  72.906  1.00  0.00           C
ATOM     14  CA1 CYSTA   1      57.262  74.606  73.495  1.00  0.00           C
ATOM     15  OA1 CYSTA   1      58.082  73.877  74.046  1.00  0.00           O
ATOM     16  CA2 CYSTA   1      57.662  75.307  72.245  1.00  0.00           C
ATOM     19  C11 CYSTA   1      51.612  73.346  72.076  1.00  0.00           C
ATOM     21  O11 CYSTA   1      52.022  73.257  70.696  1.00  0.00           O
ATOM     22  CX1 CYSTA   1      51.812  72.087  70.105  1.00  0.00           C
ATOM     23  OX1 CYSTA   1      51.382  71.087  70.616  1.00  0.00           O
ATOM     24  CX2 CYSTA   1      52.312  72.157  68.666  1.00  0.00           C
ATOM     27  C12 CYSTA   1      50.332  74.237  72.206  1.00  0.00           C
ATOM     30  O12 CYSTA   1      49.382  74.017  71.145  1.00  0.00           O
ATOM     31  CD1 CYSTA   1      49.482  74.807  70.096  1.00  0.00           C
ATOM     32  OD1 CYSTA   1      50.262  75.736  69.956  1.00  0.00           O
ATOM     33  CD2 CYSTA   1      48.472  74.367  69.026  1.00  0.00           C
ATOM     36  CA3 CYSTA   1      58.122  76.767  72.436  1.00  0.00           C
ATOM     39  CA4 CYSTA   1      57.122  77.707  71.766  1.00  0.00           C
ATOM     42  CA5 CYSTA   1      57.432  79.196  71.956  1.00  0.00           C
ATOM     45  CA6 CYSTA   1      58.792  79.597  71.396  1.00  0.00           C
ATOM     48  CA7 CYSTA   1      58.992  79.097  69.965  1.00  0.00           C
ATOM     51  CA8 CYSTA   1      59.822  80.056  69.126  1.00  0.00           C
ATOM     54  CA9 CYSTA   1      59.902  79.606  67.676  1.00  0.00           C
ATOM     57 0CA1 CYSTA   1      61.132  78.757  67.376  1.00  0.00           C
ATOM     60 1CA1 CYSTA   1      61.352  78.817  65.876  1.00  0.00           C
ATOM     63 2CA1 CYSTA   1      62.741  78.437  65.376  1.00  0.00           C
ATOM     66 3CA1 CYSTA   1      62.862  79.066  63.986  1.00  0.00           C
ATOM     69 4CA1 CYSTA   1      64.022  78.636  63.096  1.00  0.00           C
ATOM     72 5CA1 CYSTA   1      64.112  79.606  61.916  1.00  0.00           C
ATOM     75 6CA1 CYSTA   1      64.722  79.035  60.636  1.00  0.00           C
ATOM     79  CD3 CYSTA   1      48.482  75.286  67.776  1.00  0.00           C
ATOM     82  CD4 CYSTA   1      47.902  76.675  68.086  1.00  0.00           C
ATOM     85  CD5 CYSTA   1      47.702  77.676  66.925  1.00  0.00           C
ATOM     88  CD6 CYSTA   1      48.912  77.897  66.016  1.00  0.00           C
ATOM     91  CD7 CYSTA   1      48.602  78.716  64.756  1.00  0.00           C
ATOM     94  CD8 CYSTA   1      49.852  78.937  63.896  1.00  0.00           C
ATOM     97  CD9 CYSTA   1      49.582  79.587  62.536  1.00  0.00           C
ATOM    100 0CD1 CYSTA   1      49.912  78.677  61.346  1.00  0.00           C
ATOM    103 1CD1 CYSTA   1      50.182  79.466  60.056  1.00  0.00           C
ATOM    106 2CD1 CYSTA   1      50.402  78.557  58.846  1.00  0.00           C
ATOM    109 3CD1 CYSTA   1      50.162  79.287  57.516  1.00  0.00           C
ATOM    112 4CD1 CYSTA   1      51.322  80.166  57.066  1.00  0.00           C
ATOM    115 5CD1 CYSTA   1      50.902  81.126  55.956  1.00  0.00           C
ATOM    118 6CD1 CYSTA   1      52.072  81.896  55.366  1.00  0.00           C
ATOM    122  CX3 CYSTA   1      51.522  73.127  67.766  1.00  0.00           C
ATOM    125  CX4 CYSTA   1      52.352  73.507  66.536  1.00  0.00           C
ATOM    128  CX5 CYSTA   1      52.762  72.337  65.636  1.00  0.00           C
ATOM    131  CX6 CYSTA   1      53.892  72.797  64.726  1.00  0.00           C
ATOM    134  CX7 CYSTA   1      54.452  71.706  63.806  1.00  0.00           C
ATOM    137  CX8 CYSTA   1      55.662  72.246  63.016  1.00  0.00           C
ATOM    140  CX9 CYSTA   1      56.572  71.136  62.556  1.00  0.00           C
ATOM    142 0CX1 CYSTA   1      57.512  71.216  61.596  1.00  0.00           C
ATOM    144 1CX1 CYSTA   1      57.872  72.437  60.786  1.00  0.00           C
ATOM    147 2CX1 CYSTA   1      59.212  73.057  61.216  1.00  0.00           C
ATOM    150 3CX1 CYSTA   1      60.452  72.167  60.996  1.00  0.00           C
ATOM    153 4CX1 CYSTA   1      61.702  72.786  61.626  1.00  0.00           C
ATOM    156 5CX1 CYSTA   1      63.042  72.347  61.016  1.00  0.00           C
ATOM    159 6CX1 CYSTA   1      63.712  71.136  61.696  1.00  0.00           C
ATOM    162 7CX1 CYSTA   1      65.241  71.337  61.796  1.00  0.00           C
ATOM    165 8CX1 CYSTA   1      66.042  70.076  62.106  1.00  0.00           C
ATOM    169  N   SER A   2      56.052  75.237  76.476  1.00  0.00           N
ATOM    171  CA  SER A   2      55.622  74.337  77.506  1.00  0.00           C
ATOM    173  CB  SER A   2      56.492  73.057  77.526  1.00  0.00           C
ATOM    176  OG  SER A   2      55.942  72.047  76.686  1.00  0.00           O
ATOM    178  C   SER A   2      55.692  75.027  78.816  1.00  0.00           C
ATOM    179  O   SER A   2      56.782  75.326  79.296  1.00  0.00           O
ATOM    180  N   HIS A   3      54.522  75.307  79.436  1.00  0.00           N
ATOM    182  CA  HIS A   3      54.402  75.947  80.736  1.00  0.00           C
ATOM    184  CB  HIS A   3      53.142  76.877  80.836  1.00  0.00           C
ATOM    187  ND1 HIS A   3      50.872  76.997  81.896  1.00  0.00           N
ATOM    188  CG  HIS A   3      52.252  76.916  82.065  1.00  0.00           C
ATOM    189  CE1 HIS A   3      50.382  76.966  83.116  1.00  0.00           C
ATOM    191  NE2 HIS A   3      51.352  76.916  84.055  1.00  0.00           N
ATOM    193  CD2 HIS A   3      52.562  76.896  83.396  1.00  0.00           C
ATOM    195  C   HIS A   3      54.712  74.947  81.846  1.00  0.00           C
ATOM    196  O   HIS A   3      53.952  74.617  82.755  1.00  0.00           O
ATOM    197  N   HIS A   4      55.982  74.517  81.816  1.00  0.00           N
ATOM    199  CA  HIS A   4      56.712  74.066  82.956  1.00  0.00           C
ATOM    201  CB  HIS A   4      57.772  73.007  82.576  1.00  0.00           C
ATOM    204  ND1 HIS A   4      58.042  70.557  82.266  1.00  0.00           N
ATOM    205  CG  HIS A   4      57.192  71.657  82.296  1.00  0.00           C
ATOM    206  CE1 HIS A   4      57.252  69.527  81.996  1.00  0.00           C
ATOM    208  NE2 HIS A   4      55.962  69.886  81.876  1.00  0.00           N
ATOM    210  CD2 HIS A   4      55.902  71.257  82.076  1.00  0.00           C
ATOM    212  C   HIS A   4      57.432  75.257  83.546  1.00  0.00           C
ATOM    213  O   HIS A   4      58.442  75.716  83.026  1.00  0.00           O
ATOM    214  N   LYS A   5      56.972  75.777  84.705  1.00  0.00           N
ATOM    216  CA  LYS A   5      57.892  76.407  85.636  1.00  0.00           C
ATOM    218  CB  LYS A   5      57.922  77.956  85.596  1.00  0.00           C
ATOM    221  CG  LYS A   5      56.582  78.697  85.386  1.00  0.00           C
ATOM    224  CD  LYS A   5      56.762  80.007  84.576  1.00  0.00           C
ATOM    227  CE  LYS A   5      55.642  80.257  83.556  1.00  0.00           C
ATOM    230  NZ  LYS A   5      56.042  81.327  82.635  1.00  0.00           N
ATOM    234  C   LYS A   5      57.952  75.697  86.975  1.00  0.00           C
ATOM    235  O   LYS A   5      58.832  74.867  87.156  1.00  0.00           O
ATOM    236  N   ALA A   6      57.062  75.957  87.966  1.00  0.00           N
ATOM    238  CA  ALA A   6      57.372  75.507  89.326  1.00  0.00           C
ATOM    240  CB  ALA A   6      58.562  76.407  89.755  1.00  0.00           C
ATOM    244  C   ALA A   6      56.132  75.497  90.266  1.00  0.00           C
ATOM    245  O   ALA A   6      55.172  76.157  89.876  1.00  0.00           O
ATOM    246  N   PRO A   7      56.052  74.907  91.505  1.00  0.00           N
ATOM    247  CD  PRO A   7      57.032  75.417  92.476  1.00  0.00           C
ATOM    250  CA  PRO A   7      56.002  73.426  91.695  1.00  0.00           C
ATOM    252  CB  PRO A   7      57.242  73.117  92.576  1.00  0.00           C
ATOM    255  CG  PRO A   7      58.122  74.355  92.486  1.00  0.00           C
ATOM    258  C   PRO A   7      54.662  72.956  92.345  1.00  0.00           C
ATOM    259  O   PRO A   7      53.742  73.777  92.296  1.00  0.00           O
ATOM    260  N   PRO A   8      54.462  71.715  92.916  1.00  0.00           N
ATOM    261  CD  PRO A   8      55.032  71.447  94.255  1.00  0.00           C
ATOM    264  CA  PRO A   8      53.172  71.057  93.016  1.00  0.00           C
ATOM    266  CB  PRO A   8      52.652  71.687  94.316  1.00  0.00           C
ATOM    269  CG  PRO A   8      53.822  71.277  95.205  1.00  0.00           C
ATOM    272  C   PRO A   8      52.212  70.797  91.856  1.00  0.00           C
ATOM    273  O   PRO A   8      52.302  71.386  90.776  1.00  0.00           O
ATOM    274  N   PRO A   9      51.362  69.757  92.056  1.00  0.00           N
ATOM    275  CD  PRO A   9      51.152  69.047  93.336  1.00  0.00           C
ATOM    278  CA  PRO A   9      50.702  69.066  90.955  1.00  0.00           C
ATOM    280  CB  PRO A   9      50.582  67.636  91.536  1.00  0.00           C
ATOM    283  CG  PRO A   9      50.282  67.857  93.005  1.00  0.00           C
ATOM    286  C   PRO A   9      49.322  69.627  90.696  1.00  0.00           C
ATOM    287  O   PRO A   9      48.942  70.627  91.296  1.00  0.00           O
ATOM    288  N   ASN A  10      48.452  68.896  89.965  1.00  0.00           N
ATOM    290  CA  ASN A  10      48.322  68.926  88.516  1.00  0.00           C
ATOM    292  CB  ASN A  10      46.962  69.596  88.136  1.00  0.00           C
ATOM    295  CG  ASN A  10      45.762  69.285  89.066  1.00  0.00           C
ATOM    296  OD1 ASN A  10      44.912  70.157  89.276  1.00  0.00           O
ATOM    297  ND2 ASN A  10      45.692  68.076  89.666  1.00  0.00           N
ATOM    300  C   ASN A  10      48.422  67.576  87.786  1.00  0.00           C
ATOM    301  O   ASN A  10      47.612  66.657  87.956  1.00  0.00           O
ATOM    302  N   ALA A  11      49.402  67.516  86.876  1.00  0.00           N
ATOM    304  CA  ALA A  11      49.322  67.127  85.476  1.00  0.00           C
ATOM    306  CB  ALA A  11      49.812  68.417  84.785  1.00  0.00           C
ATOM    310  C   ALA A  11      50.182  65.877  85.174  1.00  0.00           C
ATOM    311  O   ALA A  11      50.262  64.987  86.005  1.00  0.00           O
ATOM    312  N   ARG A  12      50.962  65.697  84.086  1.00  0.00           N
ATOM    314  CA  ARG A  12      50.842  66.087  82.705  1.00  0.00           C
ATOM    316  CB  ARG A  12      52.102  65.687  81.876  1.00  0.00           C
ATOM    319  CG  ARG A  12      52.472  64.197  82.026  1.00  0.00           C
ATOM    322  CD  ARG A  12      53.612  63.657  81.156  1.00  0.00           C
ATOM    325  NE  ARG A  12      53.522  62.176  81.355  1.00  0.00           N
ATOM    327  CZ  ARG A  12      54.112  61.266  80.596  1.00  0.00           C
ATOM    328  NH1 ARG A  12      53.752  60.016  80.725  1.00  0.00           N
ATOM    331  NH2 ARG A  12      55.102  61.516  79.766  1.00  0.00           N
ATOM    334  C   ARG A  12      49.632  65.437  82.065  1.00  0.00           C
ATOM    335  O   ARG A  12      49.312  64.276  82.296  1.00  0.00           O
ATOM    336  N   LEU A  13      48.942  66.106  81.156  1.00  0.00           N
ATOM    338  CA  LEU A  13      48.402  67.437  81.196  1.00  0.00           C
ATOM    340  CB  LEU A  13      47.832  67.715  79.776  1.00  0.00           C
ATOM    343  CG  LEU A  13      48.572  67.096  78.546  1.00  0.00           C
ATOM    345  CD1 LEU A  13      48.102  67.797  77.276  1.00  0.00           C
ATOM    349  CD2 LEU A  13      48.402  65.576  78.316  1.00  0.00           C
ATOM    353  C   LEU A  13      47.352  67.516  82.336  1.00  0.00           C
ATOM    354  O   LEU A  13      46.912  66.496  82.856  1.00  0.00           O
ATOM    355  N   SER A  14      47.012  68.676  82.916  1.00  0.00           N
ATOM    357  CA  SER A  14      46.532  69.837  82.176  1.00  0.00           C
ATOM    359  CB  SER A  14      45.242  70.367  82.866  1.00  0.00           C
ATOM    362  OG  SER A  14      44.302  69.307  83.005  1.00  0.00           O
ATOM    364  C   SER A  14      47.552  70.957  82.186  1.00  0.00           C
ATOM    365  O   SER A  14      47.732  71.587  83.225  1.00  0.00           O
ATOM    366  N   ASP A  15      48.252  71.157  81.035  1.00  0.00           N
ATOM    368  CA  ASP A  15      49.472  71.907  80.675  1.00  0.00           C
ATOM    370  CB  ASP A  15      49.122  72.826  79.476  1.00  0.00           C
ATOM    373  CG  ASP A  15      50.292  73.157  78.566  1.00  0.00           C
ATOM    374  OD1 ASP A  15      51.192  72.277  78.386  1.00  0.00           O
ATOM    375  OD2 ASP A  15      50.202  74.227  77.906  1.00  0.00           O
ATOM    376  C   ASP A  15      50.262  72.706  81.726  1.00  0.00           C
ATOM    377  O   ASP A  15      50.832  73.757  81.465  1.00  0.00           O
ATOM    378  N   SER A  16      50.372  72.187  82.945  1.00  0.00           N
ATOM    380  CA  SER A  16      50.992  72.846  84.086  1.00  0.00           C
ATOM    382  CB  SER A  16      50.042  72.965  85.326  1.00  0.00           C
ATOM    385  OG  SER A  16      49.092  74.026  85.165  1.00  0.00           O
ATOM    387  C   SER A  16      52.182  72.047  84.516  1.00  0.00           C
ATOM    388  O   SER A  16      52.362  70.877  84.145  1.00  0.00           O
ATOM    389  N   ILE A  17      53.002  72.606  85.426  1.00  0.00           N
ATOM    391  CA  ILE A  17      53.822  71.767  86.275  1.00  0.00           C
ATOM    393  CB  ILE A  17      54.842  72.496  87.156  1.00  0.00           C
ATOM    395  CG2 ILE A  17      55.392  71.715  88.376  1.00  0.00           C
ATOM    399  CG1 ILE A  17      56.052  72.917  86.315  1.00  0.00           C
ATOM    402  CD  ILE A  17      56.792  71.785  85.596  1.00  0.00           C
ATOM    406  C   ILE A  17      53.002  70.785  87.076  1.00  0.00           C
ATOM    407  O   ILE A  17      51.902  71.017  87.565  1.00  0.00           O
ATOM    408  N   THR A  18      53.572  69.606  87.196  1.00  0.00           N
ATOM    410  CA  THR A  18      53.392  68.847  88.376  1.00  0.00           C
ATOM    412  CB  THR A  18      52.342  67.776  88.206  1.00  0.00           C
ATOM    414  OG1 THR A  18      52.342  66.797  89.226  1.00  0.00           O
ATOM    416  CG2 THR A  18      52.632  67.017  86.925  1.00  0.00           C
ATOM    420  C   THR A  18      54.722  68.247  88.575  1.00  0.00           C
ATOM    421  O   THR A  18      55.532  68.127  87.656  1.00  0.00           O
ATOM    422  N   VAL A  19      54.962  67.807  89.796  1.00  0.00           N
ATOM    424  CA  VAL A  19      56.032  66.925  90.096  1.00  0.00           C
ATOM    426  CB  VAL A  19      56.082  66.855  91.606  1.00  0.00           C
ATOM    428  CG1 VAL A  19      56.582  68.247  92.086  1.00  0.00           C
ATOM    432  CG2 VAL A  19      54.682  66.587  92.205  1.00  0.00           C
ATOM    436  C   VAL A  19      55.962  65.587  89.335  1.00  0.00           C
ATOM    437  O   VAL A  19      56.912  65.176  88.686  1.00  0.00           O
ATOM    438  N   ILE A  20      54.792  64.907  89.266  1.00  0.00           N
ATOM    440  CA  ILE A  20      54.722  63.547  88.706  1.00  0.00           C
ATOM    442  CB  ILE A  20      53.452  62.807  89.145  1.00  0.00           C
ATOM    444  CG2 ILE A  20      52.192  63.387  88.465  1.00  0.00           C
ATOM    448  CG1 ILE A  20      53.582  61.277  88.915  1.00  0.00           C
ATOM    451  CD  ILE A  20      52.422  60.487  89.506  1.00  0.00           C
ATOM    455  C   ILE A  20      54.892  63.457  87.186  1.00  0.00           C
ATOM    456  O   ILE A  20      55.392  62.467  86.656  1.00  0.00           O
ATOM    457  N   ALA A  21      54.532  64.527  86.436  1.00  0.00           N
ATOM    459  CA  ALA A  21      54.812  64.667  85.025  1.00  0.00           C
ATOM    461  CB  ALA A  21      54.372  66.027  84.446  1.00  0.00           C
ATOM    465  C   ALA A  21      56.272  64.687  84.745  1.00  0.00           C
ATOM    466  O   ALA A  21      56.752  63.937  83.915  1.00  0.00           O
ATOM    467  N   GLY A  22      57.002  65.535  85.505  1.00  0.00           N
ATOM    469  CA  GLY A  22      58.422  65.777  85.326  1.00  0.00           C
ATOM    472  C   GLY A  22      59.202  64.567  85.706  1.00  0.00           C
ATOM    473  O   GLY A  22      60.172  64.197  85.056  1.00  0.00           O
ATOM    474  N   LEU A  23      58.742  63.896  86.776  1.00  0.00           N
ATOM    476  CA  LEU A  23      59.272  62.617  87.176  1.00  0.00           C
ATOM    478  CB  LEU A  23      58.702  62.146  88.546  1.00  0.00           C
ATOM    481  CG  LEU A  23      59.462  62.667  89.766  1.00  0.00           C
ATOM    483  CD1 LEU A  23      60.972  62.446  89.676  1.00  0.00           C
ATOM    487  CD2 LEU A  23      59.242  64.136  90.025  1.00  0.00           C
ATOM    491  C   LEU A  23      59.082  61.516  86.175  1.00  0.00           C
ATOM    492  O   LEU A  23      59.992  60.736  85.946  1.00  0.00           O
ATOM    493  N   ASN A  24      57.892  61.376  85.566  1.00  0.00           N
ATOM    495  CA  ASN A  24      57.712  60.396  84.516  1.00  0.00           C
ATOM    497  CB  ASN A  24      56.222  60.007  84.356  1.00  0.00           C
ATOM    500  CG  ASN A  24      56.142  58.667  83.635  1.00  0.00           C
ATOM    501  OD1 ASN A  24      56.302  57.607  84.246  1.00  0.00           O
ATOM    502  ND2 ASN A  24      55.922  58.687  82.306  1.00  0.00           N
ATOM    505  C   ASN A  24      58.332  60.777  83.175  1.00  0.00           C
ATOM    506  O   ASN A  24      58.882  59.917  82.516  1.00  0.00           O
ATOM    507  N   ASP A  25      58.302  62.067  82.775  1.00  0.00           N
ATOM    509  CA  ASP A  25      58.852  62.597  81.536  1.00  0.00           C
ATOM    511  CB  ASP A  25      58.452  64.096  81.496  1.00  0.00           C
ATOM    514  CG  ASP A  25      58.922  64.907  80.296  1.00  0.00           C
ATOM    515  OD1 ASP A  25      60.142  65.057  80.056  1.00  0.00           O
ATOM    516  OD2 ASP A  25      58.022  65.487  79.646  1.00  0.00           O
ATOM    517  C   ASP A  25      60.342  62.347  81.406  1.00  0.00           C
ATOM    518  O   ASP A  25      60.842  61.847  80.395  1.00  0.00           O
ATOM    519  N   GLN A  26      61.082  62.586  82.495  1.00  0.00           N
ATOM    521  CA  GLN A  26      62.442  62.127  82.605  1.00  0.00           C
ATOM    523  CB  GLN A  26      63.172  62.826  83.756  1.00  0.00           C
ATOM    526  CG  GLN A  26      64.652  62.376  83.826  1.00  0.00           C
ATOM    529  CD  GLN A  26      65.572  63.486  84.296  1.00  0.00           C
ATOM    530  OE1 GLN A  26      65.202  64.637  84.506  1.00  0.00           O
ATOM    531  NE2 GLN A  26      66.862  63.127  84.465  1.00  0.00           N
ATOM    534  C   GLN A  26      62.622  60.617  82.715  1.00  0.00           C
ATOM    535  O   GLN A  26      63.582  60.056  82.196  1.00  0.00           O
ATOM    536  N   LEU A  27      61.702  59.886  83.386  1.00  0.00           N
ATOM    538  CA  LEU A  27      61.772  58.426  83.486  1.00  0.00           C
ATOM    540  CB  LEU A  27      60.682  57.826  84.416  1.00  0.00           C
ATOM    543  CG  LEU A  27      60.852  56.336  84.866  1.00  0.00           C
ATOM    545  CD1 LEU A  27      60.632  55.247  83.815  1.00  0.00           C
ATOM    549  CD2 LEU A  27      62.202  56.077  85.556  1.00  0.00           C
ATOM    553  C   LEU A  27      61.742  57.737  82.136  1.00  0.00           C
ATOM    554  O   LEU A  27      62.522  56.826  81.906  1.00  0.00           O
ATOM    555  N   GLN A  28      60.932  58.227  81.166  1.00  0.00           N
ATOM    557  CA  GLN A  28      60.892  57.737  79.796  1.00  0.00           C
ATOM    559  CB  GLN A  28      60.082  58.707  78.896  1.00  0.00           C
ATOM    562  CG  GLN A  28      58.622  58.867  79.336  1.00  0.00           C
ATOM    565  CD  GLN A  28      57.932  59.867  78.416  1.00  0.00           C
ATOM    566  OE1 GLN A  28      58.372  61.007  78.236  1.00  0.00           O
ATOM    567  NE2 GLN A  28      56.772  59.486  77.846  1.00  0.00           N
ATOM    570  C   GLN A  28      62.262  57.586  79.136  1.00  0.00           C
ATOM    571  O   GLN A  28      62.542  56.607  78.456  1.00  0.00           O
ATOM    572  N   SER A  29      63.162  58.547  79.376  1.00  0.00           N
ATOM    574  CA  SER A  29      64.521  58.517  78.876  1.00  0.00           C
ATOM    576  CB  SER A  29      65.192  59.876  79.076  1.00  0.00           C
ATOM    579  OG  SER A  29      64.492  60.877  78.366  1.00  0.00           O
ATOM    581  C   SER A  29      65.432  57.507  79.546  1.00  0.00           C
ATOM    582  O   SER A  29      66.442  57.117  78.976  1.00  0.00           O
ATOM    583  N   TRP A  30      65.102  57.087  80.786  1.00  0.00           N
ATOM    585  CA  TRP A  30      65.902  56.187  81.586  1.00  0.00           C
ATOM    587  CB  TRP A  30      65.952  56.667  83.056  1.00  0.00           C
ATOM    590  CG  TRP A  30      66.832  57.857  83.266  1.00  0.00           C
ATOM    591  CD1 TRP A  30      66.491  59.137  83.605  1.00  0.00           C
ATOM    593  NE1 TRP A  30      67.612  59.937  83.626  1.00  0.00           N
ATOM    595  CE2 TRP A  30      68.712  59.167  83.365  1.00  0.00           C
ATOM    596  CD2 TRP A  30      68.252  57.846  83.126  1.00  0.00           C
ATOM    597  CE3 TRP A  30      69.172  56.856  82.816  1.00  0.00           C
ATOM    599  CZ3 TRP A  30      70.532  57.176  82.826  1.00  0.00           C
ATOM    601  CZ2 TRP A  30      70.062  59.486  83.346  1.00  0.00           C
ATOM    603  CH2 TRP A  30      70.972  58.466  83.096  1.00  0.00           C
ATOM    605  C   TRP A  30      65.382  54.767  81.566  1.00  0.00           C
ATOM    606  O   TRP A  30      66.122  53.857  81.925  1.00  0.00           O
ATOM    607  N   HIS A  31      64.102  54.547  81.156  1.00  0.00           N
ATOM    609  CA  HIS A  31      63.412  53.267  81.206  1.00  0.00           C
ATOM    611  CB  HIS A  31      62.022  53.306  80.526  1.00  0.00           C
ATOM    614  ND1 HIS A  31      60.402  51.826  81.785  1.00  0.00           N
ATOM    615  CG  HIS A  31      61.222  52.036  80.686  1.00  0.00           C
ATOM    616  CE1 HIS A  31      59.852  50.637  81.576  1.00  0.00           C
ATOM    618  NE2 HIS A  31      60.262  50.097  80.395  1.00  0.00           N
ATOM    620  CD2 HIS A  31      61.132  50.996  79.816  1.00  0.00           C
ATOM    622  C   HIS A  31      64.232  52.087  80.666  1.00  0.00           C
ATOM    623  O   HIS A  31      64.642  52.047  79.516  1.00  0.00           O
ATOM    624  N   GLY A  32      64.482  51.106  81.546  1.00  0.00           N
ATOM    626  CA  GLY A  32      65.302  49.937  81.245  1.00  0.00           C
ATOM    629  C   GLY A  32      66.752  50.047  81.645  1.00  0.00           C
ATOM    630  O   GLY A  32      67.452  49.047  81.616  1.00  0.00           O
ATOM    631  N   THR A  33      67.242  51.227  82.096  1.00  0.00           N
ATOM    633  CA  THR A  33      68.662  51.367  82.486  1.00  0.00           C
ATOM    635  CB  THR A  33      69.112  52.797  82.775  1.00  0.00           C
ATOM    637  OG1 THR A  33      70.522  52.947  82.726  1.00  0.00           O
ATOM    639  CG2 THR A  33      68.672  53.337  84.136  1.00  0.00           C
ATOM    643  C   THR A  33      69.042  50.466  83.666  1.00  0.00           C
ATOM    644  O   THR A  33      68.262  50.346  84.605  1.00  0.00           O
ATOM    645  N   PRO A  34      70.202  49.837  83.715  1.00  0.00           N
ATOM    646  CD  PRO A  34      71.032  49.576  82.525  1.00  0.00           C
ATOM    649  CA  PRO A  34      70.522  48.937  84.816  1.00  0.00           C
ATOM    651  CB  PRO A  34      71.542  47.957  84.195  1.00  0.00           C
ATOM    654  CG  PRO A  34      72.192  48.757  83.066  1.00  0.00           C
ATOM    657  C   PRO A  34      71.092  49.727  85.986  1.00  0.00           C
ATOM    658  O   PRO A  34      71.202  50.947  85.955  1.00  0.00           O
ATOM    659  N   TYR A  35      71.422  49.037  87.096  1.00  0.00           N
ATOM    661  CA  TYR A  35      71.742  49.676  88.365  1.00  0.00           C
ATOM    663  CB  TYR A  35      70.982  48.917  89.496  1.00  0.00           C
ATOM    666  CG  TYR A  35      71.182  49.527  90.855  1.00  0.00           C
ATOM    667  CD1 TYR A  35      70.352  50.576  91.285  1.00  0.00           C
ATOM    669  CE1 TYR A  35      70.512  51.136  92.565  1.00  0.00           C
ATOM    671  CZ  TYR A  35      71.522  50.676  93.406  1.00  0.00           C
ATOM    672  OH  TYR A  35      71.832  51.376  94.576  1.00  0.00           O
ATOM    674  CD2 TYR A  35      72.142  49.016  91.746  1.00  0.00           C
ATOM    676  CE2 TYR A  35      72.302  49.576  93.016  1.00  0.00           C
ATOM    678  C   TYR A  35      73.262  49.727  88.626  1.00  0.00           C
ATOM    679  O   TYR A  35      73.922  48.696  88.726  1.00  0.00           O
ATOM    680  N   ARG A  36      73.872  50.926  88.726  1.00  0.00           N
ATOM    682  CA  ARG A  36      75.322  51.097  88.876  1.00  0.00           C
ATOM    684  CB  ARG A  36      76.042  51.576  87.586  1.00  0.00           C
ATOM    687  CG  ARG A  36      76.212  50.546  86.446  1.00  0.00           C
ATOM    690  CD  ARG A  36      77.382  49.556  86.595  1.00  0.00           C
ATOM    693  NE  ARG A  36      78.612  50.406  86.505  1.00  0.00           N
ATOM    695  CZ  ARG A  36      79.782  50.047  87.016  1.00  0.00           C
ATOM    696  NH1 ARG A  36      80.032  48.787  87.276  1.00  0.00           N
ATOM    699  NH2 ARG A  36      80.722  50.947  87.236  1.00  0.00           N
ATOM    702  C   ARG A  36      75.682  52.097  89.976  1.00  0.00           C
ATOM    703  O   ARG A  36      75.272  53.257  89.925  1.00  0.00           O
ATOM    704  N   TYR A  37      76.512  51.707  90.955  1.00  0.00           N
ATOM    706  CA  TYR A  37      76.992  52.667  91.956  1.00  0.00           C
ATOM    708  CB  TYR A  37      77.672  51.986  93.166  1.00  0.00           C
ATOM    711  CG  TYR A  37      77.802  52.997  94.285  1.00  0.00           C
ATOM    712  CD1 TYR A  37      79.002  53.707  94.456  1.00  0.00           C
ATOM    714  CE1 TYR A  37      79.102  54.687  95.436  1.00  0.00           C
ATOM    716  CZ  TYR A  37      78.012  54.967  96.266  1.00  0.00           C
ATOM    717  OH  TYR A  37      78.152  55.966  97.226  1.00  0.00           O
ATOM    719  CD2 TYR A  37      76.722  53.277  95.135  1.00  0.00           C
ATOM    721  CE2 TYR A  37      76.822  54.267  96.126  1.00  0.00           C
ATOM    723  C   TYR A  37      77.922  53.766  91.415  1.00  0.00           C
ATOM    724  O   TYR A  37      78.982  53.507  90.865  1.00  0.00           O
ATOM    725  N   GLY A  38      77.542  55.037  91.616  1.00  0.00           N
ATOM    727  CA  GLY A  38      78.340  56.246  91.424  1.00  0.00           C
ATOM    730  C   GLY A  38      78.502  56.667  89.995  1.00  0.00           C
ATOM    731  O   GLY A  38      78.652  57.846  89.686  1.00  0.00           O
ATOM    732  N   GLY A  39      78.442  55.687  89.076  1.00  0.00           N
ATOM    734  CA  GLY A  39      78.662  55.837  87.656  1.00  0.00           C
ATOM    737  C   GLY A  39      77.402  56.047  86.916  1.00  0.00           C
ATOM    738  O   GLY A  39      76.922  55.167  86.206  1.00  0.00           O
ATOM    739  N   MET A  40      76.842  57.257  87.076  1.00  0.00           N
ATOM    741  CA  MET A  40      75.712  57.737  86.315  1.00  0.00           C
ATOM    743  CB  MET A  40      75.252  59.107  86.856  1.00  0.00           C
ATOM    746  CG  MET A  40      74.262  59.917  85.965  1.00  0.00           C
ATOM    749  SD  MET A  40      72.672  60.196  86.736  1.00  0.00           S
ATOM    750  CE  MET A  40      73.402  61.257  88.005  1.00  0.00           C
ATOM    754  C   MET A  40      75.932  57.846  84.825  1.00  0.00           C
ATOM    755  O   MET A  40      76.592  58.757  84.326  1.00  0.00           O
ATOM    756  N   THR A  41      75.262  56.966  84.066  1.00  0.00           N
ATOM    758  CA  THR A  41      75.232  57.036  82.626  1.00  0.00           C
ATOM    760  CB  THR A  41      76.592  56.697  81.996  1.00  0.00           C
ATOM    762  OG1 THR A  41      76.561  56.656  80.576  1.00  0.00           O
ATOM    764  CG2 THR A  41      77.092  55.357  82.556  1.00  0.00           C
ATOM    768  C   THR A  41      74.102  56.147  82.146  1.00  0.00           C
ATOM    769  O   THR A  41      73.402  55.527  82.936  1.00  0.00           O
ATOM    770  N   ARG A  42      73.862  56.066  80.826  1.00  0.00           N
ATOM    772  CA  ARG A  42      72.892  55.157  80.236  1.00  0.00           C
ATOM    774  CB  ARG A  42      72.522  55.557  78.785  1.00  0.00           C
ATOM    777  CG  ARG A  42      71.662  56.837  78.626  1.00  0.00           C
ATOM    780  CD  ARG A  42      72.302  58.176  78.956  1.00  0.00           C
ATOM    783  NE  ARG A  42      73.362  58.437  77.936  1.00  0.00           N
ATOM    785  CZ  ARG A  42      74.362  59.257  78.175  1.00  0.00           C
ATOM    786  NH1 ARG A  42      74.512  59.926  79.296  1.00  0.00           N
ATOM    789  NH2 ARG A  42      75.302  59.477  77.296  1.00  0.00           N
ATOM    792  C   ARG A  42      73.372  53.717  80.255  1.00  0.00           C
ATOM    793  O   ARG A  42      72.612  52.776  80.046  1.00  0.00           O
ATOM    794  N   ARG A  43      74.672  53.517  80.566  1.00  0.00           N
ATOM    796  CA  ARG A  43      75.252  52.216  80.865  1.00  0.00           C
ATOM    798  CB  ARG A  43      76.802  52.257  80.786  1.00  0.00           C
ATOM    801  CG  ARG A  43      77.362  52.867  79.486  1.00  0.00           C
ATOM    804  CD  ARG A  43      78.892  53.057  79.506  1.00  0.00           C
ATOM    807  NE  ARG A  43      79.372  53.317  78.105  1.00  0.00           N
ATOM    809  CZ  ARG A  43      79.472  52.327  77.226  1.00  0.00           C
ATOM    810  NH1 ARG A  43      79.192  51.097  77.566  1.00  0.00           N
ATOM    813  NH2 ARG A  43      79.932  52.477  76.005  1.00  0.00           N
ATOM    816  C   ARG A  43      74.852  51.737  82.266  1.00  0.00           C
ATOM    817  O   ARG A  43      75.072  50.587  82.626  1.00  0.00           O
ATOM    818  N   GLY A  44      74.262  52.617  83.106  1.00  0.00           N
ATOM    820  CA  GLY A  44      73.692  52.236  84.396  1.00  0.00           C
ATOM    823  C   GLY A  44      73.742  53.377  85.366  1.00  0.00           C
ATOM    824  O   GLY A  44      74.492  54.326  85.186  1.00  0.00           O
ATOM    825  N   VAL A  45      72.932  53.337  86.436  1.00  0.00           N
ATOM    827  CA  VAL A  45      72.822  54.477  87.345  1.00  0.00           C
ATOM    829  CB  VAL A  45      71.892  55.536  86.755  1.00  0.00           C
ATOM    831  CG1 VAL A  45      70.472  54.977  86.616  1.00  0.00           C
ATOM    835  CG2 VAL A  45      71.902  56.826  87.596  1.00  0.00           C
ATOM    839  C   VAL A  45      72.342  54.026  88.715  1.00  0.00           C
ATOM    840  O   VAL A  45      71.752  52.957  88.866  1.00  0.00           O
ATOM    841  N   ASP A  46      72.642  54.786  89.785  1.00  0.00           N
ATOM    843  CA  ASP A  46      72.161  54.527  91.135  1.00  0.00           C
ATOM    845  CB  ASP A  46      72.962  55.417  92.115  1.00  0.00           C
ATOM    848  CG  ASP A  46      74.082  54.637  92.726  1.00  0.00           C
ATOM    849  OD1 ASP A  46      73.812  53.536  93.266  1.00  0.00           O
ATOM    850  OD2 ASP A  46      75.182  55.215  92.775  1.00  0.00           O
ATOM    851  C   ASP A  46      70.712  54.867  91.376  1.00  0.00           C
ATOM    852  O   ASP A  46      70.052  55.536  90.596  1.00  0.00           O
ATOM    853  N   CYS A  47      70.212  54.486  92.565  1.00  0.00           N
ATOM    855  CA  CYS A  47      69.082  55.157  93.186  1.00  0.00           C
ATOM    857  CB  CYS A  47      68.662  54.377  94.465  1.00  0.00           C
ATOM    860  SG  CYS A  47      69.962  54.146  95.736  1.00  0.00           S
ATOM    862  C   CYS A  47      69.342  56.617  93.526  1.00  0.00           C
ATOM    863  O   CYS A  47      68.572  57.507  93.175  1.00  0.00           O
ATOM    864  N   SER A  48      70.492  56.937  94.156  1.00  0.00           N
ATOM    866  CA  SER A  48      70.992  58.306  94.326  1.00  0.00           C
ATOM    868  CB  SER A  48      72.212  58.407  95.275  1.00  0.00           C
ATOM    871  OG  SER A  48      73.242  57.477  94.956  1.00  0.00           O
ATOM    873  C   SER A  48      71.272  59.037  93.026  1.00  0.00           C
ATOM    874  O   SER A  48      70.982  60.227  92.906  1.00  0.00           O
ATOM    875  N   GLY A  49      71.822  58.337  92.016  1.00  0.00           N
ATOM    877  CA  GLY A  49      72.012  58.836  90.666  1.00  0.00           C
ATOM    880  C   GLY A  49      70.712  59.086  89.925  1.00  0.00           C
ATOM    881  O   GLY A  49      70.561  60.066  89.206  1.00  0.00           O
ATOM    882  N   PHE A  50      69.722  58.197  90.076  1.00  0.00           N
ATOM    884  CA  PHE A  50      68.402  58.417  89.526  1.00  0.00           C
ATOM    886  CB  PHE A  50      67.522  57.127  89.596  1.00  0.00           C
ATOM    889  CG  PHE A  50      66.242  57.376  88.846  1.00  0.00           C
ATOM    890  CD1 PHE A  50      66.252  57.316  87.436  1.00  0.00           C
ATOM    892  CE1 PHE A  50      65.162  57.787  86.706  1.00  0.00           C
ATOM    894  CZ  PHE A  50      64.052  58.306  87.366  1.00  0.00           C
ATOM    896  CD2 PHE A  50      65.092  57.817  89.496  1.00  0.00           C
ATOM    898  CE2 PHE A  50      64.002  58.306  88.756  1.00  0.00           C
ATOM    900  C   PHE A  50      67.702  59.627  90.135  1.00  0.00           C
ATOM    901  O   PHE A  50      67.172  60.466  89.406  1.00  0.00           O
ATOM    902  N   VAL A  51      67.712  59.806  91.476  1.00  0.00           N
ATOM    904  CA  VAL A  51      67.042  60.966  92.056  1.00  0.00           C
ATOM    906  CB  VAL A  51      66.622  60.806  93.526  1.00  0.00           C
ATOM    908  CG1 VAL A  51      65.952  59.437  93.745  1.00  0.00           C
ATOM    912  CG2 VAL A  51      67.802  60.966  94.496  1.00  0.00           C
ATOM    916  C   VAL A  51      67.782  62.267  91.856  1.00  0.00           C
ATOM    917  O   VAL A  51      67.172  63.326  91.726  1.00  0.00           O
ATOM    918  N   VAL A  52      69.132  62.246  91.796  1.00  0.00           N
ATOM    920  CA  VAL A  52      69.862  63.457  91.486  1.00  0.00           C
ATOM    922  CB  VAL A  52      71.352  63.317  91.806  1.00  0.00           C
ATOM    924  CG1 VAL A  52      72.092  62.527  90.756  1.00  0.00           C
ATOM    928  CG2 VAL A  52      72.042  64.676  91.936  1.00  0.00           C
ATOM    932  C   VAL A  52      69.572  63.937  90.065  1.00  0.00           C
ATOM    933  O   VAL A  52      69.322  65.127  89.866  1.00  0.00           O
ATOM    934  N   VAL A  53      69.552  63.046  89.046  1.00  0.00           N
ATOM    936  CA  VAL A  53      69.302  63.447  87.674  1.00  0.00           C
ATOM    938  CB  VAL A  53      69.752  62.397  86.676  1.00  0.00           C
ATOM    940  CG1 VAL A  53      68.802  61.187  86.616  1.00  0.00           C
ATOM    944  CG2 VAL A  53      70.002  63.027  85.296  1.00  0.00           C
ATOM    948  C   VAL A  53      67.892  63.956  87.406  1.00  0.00           C
ATOM    949  O   VAL A  53      67.722  64.926  86.656  1.00  0.00           O
ATOM    950  N   THR A  54      66.852  63.356  87.996  1.00  0.00           N
ATOM    952  CA  THR A  54      65.492  63.867  87.845  1.00  0.00           C
ATOM    954  CB  THR A  54      64.432  62.957  88.436  1.00  0.00           C
ATOM    956  OG1 THR A  54      64.802  62.537  89.736  1.00  0.00           O
ATOM    958  CG2 THR A  54      64.332  61.677  87.596  1.00  0.00           C
ATOM    962  C   THR A  54      65.311  65.246  88.416  1.00  0.00           C
ATOM    963  O   THR A  54      64.752  66.136  87.786  1.00  0.00           O
ATOM    964  N   MET A  55      65.802  65.447  89.646  1.00  0.00           N
ATOM    966  CA  MET A  55      65.722  66.697  90.366  1.00  0.00           C
ATOM    968  CB  MET A  55      66.052  66.477  91.856  1.00  0.00           C
ATOM    971  CG  MET A  55      65.082  65.477  92.525  1.00  0.00           C
ATOM    974  SD  MET A  55      63.362  66.027  92.726  1.00  0.00           S
ATOM    975  CE  MET A  55      62.972  64.627  93.826  1.00  0.00           C
ATOM    979  C   MET A  55      66.512  67.826  89.745  1.00  0.00           C
ATOM    980  O   MET A  55      66.002  68.937  89.605  1.00  0.00           O
ATOM    981  N   ARG A  56      67.752  67.557  89.296  1.00  0.00           N
ATOM    983  CA  ARG A  56      68.622  68.576  88.745  1.00  0.00           C
ATOM    985  CB  ARG A  56      70.112  68.127  88.736  1.00  0.00           C
ATOM    988  CG  ARG A  56      70.422  66.925  87.816  1.00  0.00           C
ATOM    991  CD  ARG A  56      70.822  67.236  86.355  1.00  0.00           C
ATOM    994  NE  ARG A  56      72.302  67.396  86.245  1.00  0.00           N
ATOM    996  CZ  ARG A  56      73.152  66.377  86.296  1.00  0.00           C
ATOM    997  NH1 ARG A  56      72.741  65.146  86.525  1.00  0.00           N
ATOM   1000  NH2 ARG A  56      74.422  66.617  86.075  1.00  0.00           N
ATOM   1003  C   ARG A  56      68.271  69.036  87.345  1.00  0.00           C
ATOM   1004  O   ARG A  56      68.712  70.117  86.965  1.00  0.00           O
ATOM   1005  N   ASP A  57      67.522  68.257  86.525  1.00  0.00           N
ATOM   1007  CA  ASP A  57      67.161  68.676  85.174  1.00  0.00           C
ATOM   1009  CB  ASP A  57      67.352  67.507  84.166  1.00  0.00           C
ATOM   1012  CG  ASP A  57      68.802  67.137  83.855  1.00  0.00           C
ATOM   1013  OD1 ASP A  57      69.652  67.997  83.546  1.00  0.00           O
ATOM   1014  OD2 ASP A  57      69.052  65.896  83.775  1.00  0.00           O
ATOM   1015  C   ASP A  57      65.692  69.117  85.105  1.00  0.00           C
ATOM   1016  O   ASP A  57      65.332  69.977  84.306  1.00  0.00           O
ATOM   1017  N   ARG A  58      64.772  68.547  85.926  1.00  0.00           N
ATOM   1019  CA  ARG A  58      63.352  68.867  85.815  1.00  0.00           C
ATOM   1021  CB  ARG A  58      62.482  67.606  86.056  1.00  0.00           C
ATOM   1024  CG  ARG A  58      62.612  66.526  84.976  1.00  0.00           C
ATOM   1027  CD  ARG A  58      61.652  66.697  83.785  1.00  0.00           C
ATOM   1030  NE  ARG A  58      62.192  67.706  82.836  1.00  0.00           N
ATOM   1032  CZ  ARG A  58      61.572  67.987  81.686  1.00  0.00           C
ATOM   1033  NH1 ARG A  58      60.282  67.807  81.505  1.00  0.00           N
ATOM   1036  NH2 ARG A  58      62.282  68.417  80.675  1.00  0.00           N
ATOM   1039  C   ARG A  58      62.872  69.876  86.816  1.00  0.00           C
ATOM   1040  O   ARG A  58      61.842  70.517  86.616  1.00  0.00           O
ATOM   1041  N   PHE A  59      63.602  70.036  87.936  1.00  0.00           N
ATOM   1043  CA  PHE A  59      63.212  70.977  88.986  1.00  0.00           C
ATOM   1045  CB  PHE A  59      62.962  70.227  90.326  1.00  0.00           C
ATOM   1048  CG  PHE A  59      61.812  69.276  90.146  1.00  0.00           C
ATOM   1049  CD1 PHE A  59      60.502  69.716  90.316  1.00  0.00           C
ATOM   1051  CE1 PHE A  59      59.422  68.856  90.076  1.00  0.00           C
ATOM   1053  CZ  PHE A  59      59.662  67.516  89.726  1.00  0.00           C
ATOM   1055  CD2 PHE A  59      62.042  67.937  89.776  1.00  0.00           C
ATOM   1057  CE2 PHE A  59      60.972  67.056  89.576  1.00  0.00           C
ATOM   1059  C   PHE A  59      64.302  72.007  89.195  1.00  0.00           C
ATOM   1060  O   PHE A  59      64.102  72.956  89.946  1.00  0.00           O
ATOM   1061  N   ASP A  60      65.462  71.807  88.535  1.00  0.00           N
ATOM   1063  CA  ASP A  60      66.692  72.576  88.666  1.00  0.00           C
ATOM   1065  CB  ASP A  60      66.522  73.965  88.005  1.00  0.00           C
ATOM   1068  CG  ASP A  60      66.432  73.816  86.505  1.00  0.00           C
ATOM   1069  OD1 ASP A  60      67.302  73.137  85.916  1.00  0.00           O
ATOM   1070  OD2 ASP A  60      65.552  74.486  85.906  1.00  0.00           O
ATOM   1071  C   ASP A  60      67.232  72.627  90.096  1.00  0.00           C
ATOM   1072  O   ASP A  60      67.942  73.557  90.496  1.00  0.00           O
ATOM   1073  N   LEU A  61      66.932  71.607  90.926  1.00  0.00           N
ATOM   1075  CA  LEU A  61      67.272  71.636  92.325  1.00  0.00           C
ATOM   1077  CB  LEU A  61      66.182  70.947  93.175  1.00  0.00           C
ATOM   1080  CG  LEU A  61      66.382  71.017  94.696  1.00  0.00           C
ATOM   1082  CD1 LEU A  61      66.502  72.437  95.255  1.00  0.00           C
ATOM   1086  CD2 LEU A  61      65.162  70.396  95.356  1.00  0.00           C
ATOM   1090  C   LEU A  61      68.612  70.996  92.556  1.00  0.00           C
ATOM   1091  O   LEU A  61      68.972  69.977  91.956  1.00  0.00           O
ATOM   1092  N   GLN A  62      69.451  71.607  93.416  1.00  0.00           N
ATOM   1094  CA  GLN A  62      70.762  71.066  93.726  1.00  0.00           C
ATOM   1096  CB  GLN A  62      71.572  72.067  94.586  1.00  0.00           C
ATOM   1099  CG  GLN A  62      72.982  71.526  94.916  1.00  0.00           C
ATOM   1102  CD  GLN A  62      73.882  72.496  95.674  1.00  0.00           C
ATOM   1103  OE1 GLN A  62      73.482  73.576  96.116  1.00  0.00           O
ATOM   1104  NE2 GLN A  62      75.172  72.127  95.826  1.00  0.00           N
ATOM   1107  C   GLN A  62      70.672  69.767  94.486  1.00  0.00           C
ATOM   1108  O   GLN A  62      70.122  69.767  95.585  1.00  0.00           O
ATOM   1109  N   LEU A  63      71.212  68.636  93.965  1.00  0.00           N
ATOM   1111  CA  LEU A  63      71.232  67.417  94.745  1.00  0.00           C
ATOM   1113  CB  LEU A  63      70.202  66.377  94.266  1.00  0.00           C
ATOM   1116  CG  LEU A  63      68.752  66.596  94.736  1.00  0.00           C
ATOM   1118  CD1 LEU A  63      68.002  65.276  94.536  1.00  0.00           C
ATOM   1122  CD2 LEU A  63      68.622  66.986  96.206  1.00  0.00           C
ATOM   1126  C   LEU A  63      72.612  66.776  94.845  1.00  0.00           C
ATOM   1127  O   LEU A  63      73.332  66.737  93.836  1.00  0.00           O
ATOM   1128  N   PRO A  64      73.032  66.286  96.016  1.00  0.00           N
ATOM   1129  CD  PRO A  64      72.282  66.407  97.276  1.00  0.00           C
ATOM   1132  CA  PRO A  64      74.182  65.396  96.175  1.00  0.00           C
ATOM   1134  CB  PRO A  64      74.262  65.197  97.686  1.00  0.00           C
ATOM   1137  CG  PRO A  64      72.842  65.346  98.195  1.00  0.00           C
ATOM   1140  C   PRO A  64      74.182  64.076  95.426  1.00  0.00           C
ATOM   1141  O   PRO A  64      73.152  63.566  94.986  1.00  0.00           O
ATOM   1142  N   ARG A  65      75.392  63.466  95.356  1.00  0.00           N
ATOM   1144  CA  ARG A  65      75.682  62.176  94.755  1.00  0.00           C
ATOM   1146  CB  ARG A  65      77.132  62.216  94.166  1.00  0.00           C
ATOM   1149  CG  ARG A  65      77.142  62.446  92.646  1.00  0.00           C
ATOM   1152  CD  ARG A  65      78.522  62.176  92.016  1.00  0.00           C
ATOM   1155  NE  ARG A  65      78.411  62.277  90.516  1.00  0.00           N
ATOM   1157  CZ  ARG A  65      78.172  63.417  89.876  1.00  0.00           C
ATOM   1158  NH1 ARG A  65      78.042  64.556  90.505  1.00  0.00           N
ATOM   1161  NH2 ARG A  65      78.112  63.426  88.566  1.00  0.00           N
ATOM   1164  C   ARG A  65      75.592  60.957  95.666  1.00  0.00           C
ATOM   1165  O   ARG A  65      75.932  59.856  95.216  1.00  0.00           O
ATOM   1166  N   GLU A  66      75.112  61.036  96.916  1.00  0.00           N
ATOM   1168  CA  GLU A  66      74.952  59.827  97.716  1.00  0.00           C
ATOM   1170  CB  GLU A  66      76.212  59.457  98.546  1.00  0.00           C
ATOM   1173  CG  GLU A  66      76.082  58.057  99.195  1.00  0.00           C
ATOM   1176  CD  GLU A  66      77.342  57.496  99.836  1.00  0.00           C
ATOM   1177  OE1 GLU A  66      78.302  58.257 100.105  1.00  0.00           O
ATOM   1178  OE2 GLU A  66      77.322  56.257 100.065  1.00  0.00           O
ATOM   1179  C   GLU A  66      73.752  59.957  98.635  1.00  0.00           C
ATOM   1180  O   GLU A  66      73.472  61.017  99.186  1.00  0.00           O
ATOM   1181  N   THR A  67      73.002  58.847  98.836  1.00  0.00           N
ATOM   1183  CA  THR A  67      71.732  58.717  99.556  1.00  0.00           C
ATOM   1185  CB  THR A  67      71.222  57.286  99.585  1.00  0.00           C
ATOM   1187  OG1 THR A  67      71.502  56.687  98.335  1.00  0.00           O
ATOM   1189  CG2 THR A  67      69.702  57.267  99.776  1.00  0.00           C
ATOM   1193  C   THR A  67      71.772  59.177 100.995  1.00  0.00           C
ATOM   1194  O   THR A  67      70.812  59.707 101.555  1.00  0.00           O
ATOM   1195  N   LYS A  68      72.922  58.965 101.656  1.00  0.00           N
ATOM   1197  CA  LYS A  68      73.201  59.486 102.976  1.00  0.00           C
ATOM   1199  CB  LYS A  68      74.562  58.956 103.476  1.00  0.00           C
ATOM   1202  CG  LYS A  68      74.542  57.446 103.726  1.00  0.00           C
ATOM   1205  CD  LYS A  68      75.922  56.926 104.116  1.00  0.00           C
ATOM   1208  CE  LYS A  68      75.942  55.406 104.266  1.00  0.00           C
ATOM   1211  NZ  LYS A  68      77.312  54.926 104.536  1.00  0.00           N
ATOM   1215  C   LYS A  68      73.162  61.007 103.085  1.00  0.00           C
ATOM   1216  O   LYS A  68      72.682  61.567 104.065  1.00  0.00           O
ATOM   1217  N   GLN A  69      73.662  61.687 102.046  1.00  0.00           N
ATOM   1219  CA  GLN A  69      73.672  63.127 101.936  1.00  0.00           C
ATOM   1221  CB  GLN A  69      74.742  63.527 100.896  1.00  0.00           C
ATOM   1224  CG  GLN A  69      75.202  65.007 100.955  1.00  0.00           C
ATOM   1227  CD  GLN A  69      75.852  65.386 102.285  1.00  0.00           C
ATOM   1228  OE1 GLN A  69      75.822  66.536 102.716  1.00  0.00           O
ATOM   1229  NE2 GLN A  69      76.491  64.416 102.956  1.00  0.00           N
ATOM   1232  C   GLN A  69      72.322  63.617 101.436  1.00  0.00           C
ATOM   1233  O   GLN A  69      71.842  64.687 101.805  1.00  0.00           O
ATOM   1234  N   GLN A  70      71.682  62.787 100.596  1.00  0.00           N
ATOM   1236  CA  GLN A  70      70.362  62.947 100.006  1.00  0.00           C
ATOM   1238  CB  GLN A  70      70.082  61.757  99.055  1.00  0.00           C
ATOM   1241  CG  GLN A  70      69.152  62.097  97.876  1.00  0.00           C
ATOM   1244  CD  GLN A  70      69.932  62.846  96.816  1.00  0.00           C
ATOM   1245  OE1 GLN A  70      70.102  64.066  96.886  1.00  0.00           O
ATOM   1246  NE2 GLN A  70      70.492  62.106  95.835  1.00  0.00           N
ATOM   1249  C   GLN A  70      69.302  62.987 101.095  1.00  0.00           C
ATOM   1250  O   GLN A  70      68.342  63.727 101.016  1.00  0.00           O
ATOM   1251  N   ALA A  71      69.462  62.216 102.176  1.00  0.00           N
ATOM   1253  CA  ALA A  71      68.572  62.306 103.326  1.00  0.00           C
ATOM   1255  CB  ALA A  71      68.912  61.196 104.326  1.00  0.00           C
ATOM   1259  C   ALA A  71      68.632  63.606 104.106  1.00  0.00           C
ATOM   1260  O   ALA A  71      67.722  63.946 104.866  1.00  0.00           O
ATOM   1261  N   SER A  72      69.722  64.377 103.955  1.00  0.00           N
ATOM   1263  CA  SER A  72      69.942  65.547 104.785  1.00  0.00           C
ATOM   1265  CB  SER A  72      71.452  65.797 105.016  1.00  0.00           C
ATOM   1268  OG  SER A  72      72.072  64.676 105.646  1.00  0.00           O
ATOM   1270  C   SER A  72      69.372  66.797 104.145  1.00  0.00           C
ATOM   1271  O   SER A  72      69.352  67.846 104.766  1.00  0.00           O
ATOM   1272  N   ILE A  73      68.892  66.687 102.886  1.00  0.00           N
ATOM   1274  CA  ILE A  73      68.312  67.786 102.136  1.00  0.00           C
ATOM   1276  CB  ILE A  73      68.212  67.437 100.636  1.00  0.00           C
ATOM   1278  CG2 ILE A  73      69.582  66.937 100.116  1.00  0.00           C
ATOM   1282  CG1 ILE A  73      67.062  66.447 100.356  1.00  0.00           C
ATOM   1285  CD  ILE A  73      67.092  65.736  99.005  1.00  0.00           C
ATOM   1289  C   ILE A  73      66.912  68.146 102.626  1.00  0.00           C
ATOM   1290  O   ILE A  73      66.452  69.267 102.436  1.00  0.00           O
ATOM   1291  N   GLY A  74      66.192  67.197 103.256  1.00  0.00           N
ATOM   1293  CA  GLY A  74      64.742  67.316 103.365  1.00  0.00           C
ATOM   1296  C   GLY A  74      64.192  66.767 104.636  1.00  0.00           C
ATOM   1297  O   GLY A  74      64.752  65.846 105.236  1.00  0.00           O
ATOM   1298  N   THR A  75      63.042  67.307 105.096  1.00  0.00           N
ATOM   1300  CA  THR A  75      62.532  66.947 106.415  1.00  0.00           C
ATOM   1302  CB  THR A  75      61.942  68.035 107.296  1.00  0.00           C
ATOM   1304  OG1 THR A  75      60.732  68.587 106.785  1.00  0.00           O
ATOM   1306  CG2 THR A  75      62.972  69.157 107.456  1.00  0.00           C
ATOM   1310  C   THR A  75      61.592  65.757 106.424  1.00  0.00           C
ATOM   1311  O   THR A  75      60.702  65.596 105.596  1.00  0.00           O
ATOM   1312  N   GLN A  76      61.772  64.867 107.425  1.00  0.00           N
ATOM   1314  CA  GLN A  76      61.032  63.626 107.535  1.00  0.00           C
ATOM   1316  CB  GLN A  76      61.642  62.677 108.605  1.00  0.00           C
ATOM   1319  CG  GLN A  76      61.352  63.137 110.056  1.00  0.00           C
ATOM   1322  CD  GLN A  76      62.092  62.297 111.095  1.00  0.00           C
ATOM   1323  OE1 GLN A  76      63.272  61.986 110.946  1.00  0.00           O
ATOM   1324  NE2 GLN A  76      61.392  61.966 112.196  1.00  0.00           N
ATOM   1327  C   GLN A  76      59.572  63.806 107.815  1.00  0.00           C
ATOM   1328  O   GLN A  76      59.132  64.757 108.476  1.00  0.00           O
ATOM   1329  N   ILE A  77      58.792  62.857 107.306  1.00  0.00           N
ATOM   1331  CA  ILE A  77      57.372  62.857 107.465  1.00  0.00           C
ATOM   1333  CB  ILE A  77      56.672  63.587 106.336  1.00  0.00           C
ATOM   1335  CG2 ILE A  77      56.752  65.106 106.576  1.00  0.00           C
ATOM   1339  CG1 ILE A  77      57.122  63.187 104.925  1.00  0.00           C
ATOM   1342  CD  ILE A  77      56.552  61.867 104.406  1.00  0.00           C
ATOM   1346  C   ILE A  77      56.902  61.427 107.546  1.00  0.00           C
ATOM   1347  O   ILE A  77      57.662  60.487 107.276  1.00  0.00           O
ATOM   1348  N   ASP A  78      55.612  61.277 107.906  1.00  0.00           N
ATOM   1350  CA  ASP A  78      54.892  60.027 107.956  1.00  0.00           C
ATOM   1352  CB  ASP A  78      54.152  59.907 109.316  1.00  0.00           C
ATOM   1355  CG  ASP A  78      55.122  59.676 110.456  1.00  0.00           C
ATOM   1356  OD1 ASP A  78      56.342  59.926 110.336  1.00  0.00           O
ATOM   1357  OD2 ASP A  78      54.622  59.187 111.505  1.00  0.00           O
ATOM   1358  C   ASP A  78      53.912  59.937 106.785  1.00  0.00           C
ATOM   1359  O   ASP A  78      53.952  60.676 105.814  1.00  0.00           O
ATOM   1360  N   LYS A  79      53.002  58.937 106.846  1.00  0.00           N
ATOM   1362  CA  LYS A  79      52.112  58.486 105.786  1.00  0.00           C
ATOM   1364  CB  LYS A  79      51.332  57.236 106.256  1.00  0.00           C
ATOM   1367  CG  LYS A  79      52.222  56.017 106.536  1.00  0.00           C
ATOM   1370  CD  LYS A  79      51.432  54.847 107.146  1.00  0.00           C
ATOM   1373  CE  LYS A  79      52.322  53.696 107.635  1.00  0.00           C
ATOM   1376  NZ  LYS A  79      51.542  52.715 108.416  1.00  0.00           N
ATOM   1380  C   LYS A  79      51.132  59.547 105.305  1.00  0.00           C
ATOM   1381  O   LYS A  79      50.952  59.736 104.106  1.00  0.00           O
ATOM   1382  N   ASP A  80      50.532  60.287 106.245  1.00  0.00           N
ATOM   1384  CA  ASP A  80      49.522  61.297 106.016  1.00  0.00           C
ATOM   1386  CB  ASP A  80      48.902  61.697 107.385  1.00  0.00           C
ATOM   1389  CG  ASP A  80      48.062  60.606 108.035  1.00  0.00           C
ATOM   1390  OD1 ASP A  80      47.732  59.576 107.376  1.00  0.00           O
ATOM   1391  OD2 ASP A  80      47.682  60.806 109.216  1.00  0.00           O
ATOM   1392  C   ASP A  80      50.162  62.527 105.366  1.00  0.00           C
ATOM   1393  O   ASP A  80      49.522  63.326 104.696  1.00  0.00           O
ATOM   1394  N   GLU A  81      51.472  62.667 105.546  1.00  0.00           N
ATOM   1396  CA  GLU A  81      52.252  63.787 105.146  1.00  0.00           C
ATOM   1398  CB  GLU A  81      53.262  64.057 106.266  1.00  0.00           C
ATOM   1401  CG  GLU A  81      52.752  64.676 107.576  1.00  0.00           C
ATOM   1404  CD  GLU A  81      52.052  63.746 108.556  1.00  0.00           C
ATOM   1405  OE1 GLU A  81      52.142  62.507 108.436  1.00  0.00           O
ATOM   1406  OE2 GLU A  81      51.462  64.355 109.486  1.00  0.00           O
ATOM   1407  C   GLU A  81      53.072  63.547 103.885  1.00  0.00           C
ATOM   1408  O   GLU A  81      53.742  64.477 103.446  1.00  0.00           O
ATOM   1409  N   LEU A  82      53.052  62.327 103.286  1.00  0.00           N
ATOM   1411  CA  LEU A  82      53.752  62.047 102.026  1.00  0.00           C
ATOM   1413  CB  LEU A  82      53.442  60.637 101.455  1.00  0.00           C
ATOM   1416  CG  LEU A  82      53.862  59.426 102.316  1.00  0.00           C
ATOM   1418  CD1 LEU A  82      53.182  58.137 101.826  1.00  0.00           C
ATOM   1422  CD2 LEU A  82      55.372  59.197 102.316  1.00  0.00           C
ATOM   1426  C   LEU A  82      53.462  63.097 100.955  1.00  0.00           C
ATOM   1427  O   LEU A  82      52.302  63.426 100.674  1.00  0.00           O
ATOM   1428  N   LEU A  83      54.512  63.696 100.366  1.00  0.00           N
ATOM   1430  CA  LEU A  83      54.322  64.637  99.266  1.00  0.00           C
ATOM   1432  CB  LEU A  83      55.212  65.896  99.346  1.00  0.00           C
ATOM   1435  CG  LEU A  83      54.942  66.816 100.555  1.00  0.00           C
ATOM   1437  CD1 LEU A  83      55.622  68.187 100.336  1.00  0.00           C
ATOM   1441  CD2 LEU A  83      53.452  67.035 100.826  1.00  0.00           C
ATOM   1445  C   LEU A  83      54.602  63.927  97.966  1.00  0.00           C
ATOM   1446  O   LEU A  83      55.522  63.117  97.915  1.00  0.00           O
ATOM   1447  N   PRO A  84      53.882  64.146  96.866  1.00  0.00           N
ATOM   1448  CD  PRO A  84      52.832  65.157  96.776  1.00  0.00           C
ATOM   1451  CA  PRO A  84      54.362  63.757  95.546  1.00  0.00           C
ATOM   1453  CB  PRO A  84      53.222  64.187  94.615  1.00  0.00           C
ATOM   1456  CG  PRO A  84      52.602  65.417  95.286  1.00  0.00           C
ATOM   1459  C   PRO A  84      55.722  64.387  95.266  1.00  0.00           C
ATOM   1460  O   PRO A  84      55.872  65.605  95.356  1.00  0.00           O
ATOM   1461  N   GLY A  85      56.732  63.556  94.965  1.00  0.00           N
ATOM   1463  CA  GLY A  85      58.112  63.977  94.796  1.00  0.00           C
ATOM   1466  C   GLY A  85      58.962  63.816  96.026  1.00  0.00           C
ATOM   1467  O   GLY A  85      60.162  64.096  96.005  1.00  0.00           O
ATOM   1468  N   ASP A  86      58.372  63.356  97.136  1.00  0.00           N
ATOM   1470  CA  ASP A  86      59.072  63.017  98.346  1.00  0.00           C
ATOM   1472  CB  ASP A  86      57.992  62.797  99.456  1.00  0.00           C
ATOM   1475  CG  ASP A  86      58.512  62.636 100.865  1.00  0.00           C
ATOM   1476  OD1 ASP A  86      59.512  61.907 101.066  1.00  0.00           O
ATOM   1477  OD2 ASP A  86      57.852  63.176 101.776  1.00  0.00           O
ATOM   1478  C   ASP A  86      60.062  61.877  98.136  1.00  0.00           C
ATOM   1479  O   ASP A  86      59.852  60.966  97.325  1.00  0.00           O
ATOM   1480  N   LEU A  87      61.212  61.907  98.826  1.00  0.00           N
ATOM   1482  CA  LEU A  87      62.222  60.887  98.726  1.00  0.00           C
ATOM   1484  CB  LEU A  87      63.642  61.477  98.855  1.00  0.00           C
ATOM   1487  CG  LEU A  87      64.052  62.407  97.686  1.00  0.00           C
ATOM   1489  CD1 LEU A  87      65.542  62.727  97.775  1.00  0.00           C
ATOM   1493  CD2 LEU A  87      63.752  61.796  96.306  1.00  0.00           C
ATOM   1497  C   LEU A  87      61.992  59.856  99.796  1.00  0.00           C
ATOM   1498  O   LEU A  87      62.142  60.107 100.986  1.00  0.00           O
ATOM   1499  N   VAL A  88      61.622  58.626  99.416  1.00  0.00           N
ATOM   1501  CA  VAL A  88      61.352  57.566 100.356  1.00  0.00           C
ATOM   1503  CB  VAL A  88      60.112  56.757  99.965  1.00  0.00           C
ATOM   1505  CG1 VAL A  88      60.122  56.367  98.476  1.00  0.00           C
ATOM   1509  CG2 VAL A  88      59.962  55.527 100.876  1.00  0.00           C
ATOM   1513  C   VAL A  88      62.602  56.747 100.636  1.00  0.00           C
ATOM   1514  O   VAL A  88      63.392  56.446  99.745  1.00  0.00           O
ATOM   1515  N   PHE A  89      62.852  56.427 101.936  1.00  0.00           N
ATOM   1517  CA  PHE A  89      64.102  55.856 102.416  1.00  0.00           C
ATOM   1519  CB  PHE A  89      64.682  56.596 103.666  1.00  0.00           C
ATOM   1522  CG  PHE A  89      65.082  57.997 103.265  1.00  0.00           C
ATOM   1523  CD1 PHE A  89      64.092  58.977 103.256  1.00  0.00           C
ATOM   1525  CE1 PHE A  89      64.362  60.247 102.755  1.00  0.00           C
ATOM   1527  CZ  PHE A  89      65.632  60.587 102.306  1.00  0.00           C
ATOM   1529  CD2 PHE A  89      66.382  58.356 102.876  1.00  0.00           C
ATOM   1531  CE2 PHE A  89      66.652  59.637 102.385  1.00  0.00           C
ATOM   1533  C   PHE A  89      63.902  54.407 102.805  1.00  0.00           C
ATOM   1534  O   PHE A  89      63.232  54.067 103.775  1.00  0.00           O
ATOM   1535  N   PHE A  90      64.552  53.517 102.056  1.00  0.00           N
ATOM   1537  CA  PHE A  90      64.451  52.087 102.245  1.00  0.00           C
ATOM   1539  CB  PHE A  90      64.282  51.376 100.886  1.00  0.00           C
ATOM   1542  CG  PHE A  90      62.992  51.847 100.255  1.00  0.00           C
ATOM   1543  CD1 PHE A  90      61.762  51.396 100.776  1.00  0.00           C
ATOM   1545  CE1 PHE A  90      60.552  51.847 100.245  1.00  0.00           C
ATOM   1547  CZ  PHE A  90      60.562  52.757  99.176  1.00  0.00           C
ATOM   1549  CD2 PHE A  90      62.982  52.737  99.176  1.00  0.00           C
ATOM   1551  CE2 PHE A  90      61.782  53.187  98.635  1.00  0.00           C
ATOM   1553  C   PHE A  90      65.672  51.567 102.996  1.00  0.00           C
ATOM   1554  O   PHE A  90      66.822  51.807 102.635  1.00  0.00           O
ATOM   1555  N   LYS A  91      65.432  50.786 104.076  1.00  0.00           N
ATOM   1557  CA  LYS A  91      66.402  49.827 104.536  1.00  0.00           C
ATOM   1559  CB  LYS A  91      66.002  49.167 105.876  1.00  0.00           C
ATOM   1562  CG  LYS A  91      65.842  50.146 107.046  1.00  0.00           C
ATOM   1565  CD  LYS A  91      67.042  51.087 107.306  1.00  0.00           C
ATOM   1568  CE  LYS A  91      68.312  50.466 107.906  1.00  0.00           C
ATOM   1571  NZ  LYS A  91      69.042  49.547 106.996  1.00  0.00           N
ATOM   1575  C   LYS A  91      66.582  48.727 103.526  1.00  0.00           C
ATOM   1576  O   LYS A  91      65.842  47.737 103.516  1.00  0.00           O
ATOM   1577  N   THR A  92      67.602  48.847 102.665  1.00  0.00           N
ATOM   1579  CA  THR A  92      68.122  47.715 101.924  1.00  0.00           C
ATOM   1581  CB  THR A  92      68.472  48.046 100.466  1.00  0.00           C
ATOM   1583  OG1 THR A  92      69.182  49.267 100.336  1.00  0.00           O
ATOM   1585  CG2 THR A  92      67.132  48.227  99.726  1.00  0.00           C
ATOM   1589  C   THR A  92      69.262  47.146 102.736  1.00  0.00           C
ATOM   1590  O   THR A  92      69.311  47.297 103.955  1.00  0.00           O
ATOM   1591  N   GLY A  93      70.162  46.376 102.105  1.00  0.00           N
ATOM   1593  CA  GLY A  93      71.262  45.697 102.745  1.00  0.00           C
ATOM   1596  C   GLY A  93      72.262  46.586 103.405  1.00  0.00           C
ATOM   1597  O   GLY A  93      72.572  47.687 102.966  1.00  0.00           O
ATOM   1598  N   SER A  94      72.862  46.106 104.496  1.00  0.00           N
ATOM   1600  CA  SER A  94      73.882  46.877 105.165  1.00  0.00           C
ATOM   1602  CB  SER A  94      73.852  46.646 106.686  1.00  0.00           C
ATOM   1605  OG  SER A  94      74.602  47.636 107.395  1.00  0.00           O
ATOM   1607  C   SER A  94      75.222  46.487 104.546  1.00  0.00           C
ATOM   1608  O   SER A  94      75.642  45.336 104.636  1.00  0.00           O
ATOM   1609  N   GLY A  95      75.902  47.446 103.876  1.00  0.00           N
ATOM   1611  CA  GLY A  95      77.021  47.187 102.976  1.00  0.00           C
ATOM   1614  C   GLY A  95      76.682  47.327 101.516  1.00  0.00           C
ATOM   1615  O   GLY A  95      77.292  48.117 100.796  1.00  0.00           O
ATOM   1616  N   GLN A  96      75.682  46.567 101.016  1.00  0.00           N
ATOM   1618  CA  GLN A  96      75.132  46.716  99.676  1.00  0.00           C
ATOM   1620  CB  GLN A  96      74.602  45.387  99.055  1.00  0.00           C
ATOM   1623  CG  GLN A  96      73.812  44.466 100.016  1.00  0.00           C
ATOM   1626  CD  GLN A  96      72.422  44.086  99.506  1.00  0.00           C
ATOM   1627  OE1 GLN A  96      72.132  42.937  99.165  1.00  0.00           O
ATOM   1628  NE2 GLN A  96      71.522  45.086  99.436  1.00  0.00           N
ATOM   1631  C   GLN A  96      74.112  47.836  99.596  1.00  0.00           C
ATOM   1632  O   GLN A  96      72.922  47.617  99.366  1.00  0.00           O
ATOM   1633  N   ASN A  97      74.602  49.076  99.845  1.00  0.00           N
ATOM   1635  CA  ASN A  97      73.872  50.317 100.056  1.00  0.00           C
ATOM   1637  CB  ASN A  97      73.242  51.036  98.815  1.00  0.00           C
ATOM   1640  CG  ASN A  97      73.312  50.215  97.525  1.00  0.00           C
ATOM   1641  OD1 ASN A  97      74.372  50.107  96.906  1.00  0.00           O
ATOM   1642  ND2 ASN A  97      72.152  49.707  97.064  1.00  0.00           N
ATOM   1645  C   ASN A  97      72.912  50.266 101.245  1.00  0.00           C
ATOM   1646  O   ASN A  97      71.802  49.746 101.135  1.00  0.00           O
ATOM   1647  N   GLY A  98      73.302  50.867 102.395  1.00  0.00           N
ATOM   1649  CA  GLY A  98      72.552  50.806 103.666  1.00  0.00           C
ATOM   1652  C   GLY A  98      71.262  51.526 103.635  1.00  0.00           C
ATOM   1653  O   GLY A  98      70.342  51.257 104.416  1.00  0.00           O
ATOM   1654  N   LEU A  99      71.222  52.507 102.726  1.00  0.00           N
ATOM   1656  CA  LEU A  99      70.072  53.286 102.385  1.00  0.00           C
ATOM   1658  CB  LEU A  99      70.241  54.727 102.915  1.00  0.00           C
ATOM   1661  CG  LEU A  99      68.912  55.377 103.355  1.00  0.00           C
ATOM   1663  CD1 LEU A  99      67.802  55.167 102.336  1.00  0.00           C
ATOM   1667  CD2 LEU A  99      68.482  54.837 104.726  1.00  0.00           C
ATOM   1671  C   LEU A  99      69.922  53.297 100.865  1.00  0.00           C
ATOM   1672  O   LEU A  99      70.842  53.696 100.146  1.00  0.00           O
ATOM   1673  N   HIS A 100      68.742  52.927 100.376  1.00  0.00           N
ATOM   1675  CA  HIS A 100      68.282  53.076  99.016  1.00  0.00           C
ATOM   1677  CB  HIS A 100      67.782  51.707  98.535  1.00  0.00           C
ATOM   1680  ND1 HIS A 100      68.122  51.386  96.135  1.00  0.00           N
ATOM   1681  CG  HIS A 100      67.262  51.697  97.155  1.00  0.00           C
ATOM   1682  CE1 HIS A 100      67.372  51.336  95.065  1.00  0.00           C
ATOM   1684  NE2 HIS A 100      66.082  51.617  95.336  1.00  0.00           N
ATOM   1686  CD2 HIS A 100      65.992  51.837  96.686  1.00  0.00           C
ATOM   1688  C   HIS A 100      67.122  54.076  98.966  1.00  0.00           C
ATOM   1689  O   HIS A 100      66.282  54.096  99.866  1.00  0.00           O
ATOM   1690  N   VAL A 101      67.032  54.937  97.936  1.00  0.00           N
ATOM   1692  CA  VAL A 101      66.022  55.986  97.876  1.00  0.00           C
ATOM   1694  CB  VAL A 101      66.612  57.397  97.866  1.00  0.00           C
ATOM   1696  CG1 VAL A 101      67.652  57.597  96.735  1.00  0.00           C
ATOM   1700  CG2 VAL A 101      65.492  58.466  97.775  1.00  0.00           C
ATOM   1704  C   VAL A 101      65.122  55.826  96.665  1.00  0.00           C
ATOM   1705  O   VAL A 101      65.592  55.617  95.555  1.00  0.00           O
ATOM   1706  N   GLY A 102      63.792  55.926  96.846  1.00  0.00           N
ATOM   1708  CA  GLY A 102      62.872  56.056  95.725  1.00  0.00           C
ATOM   1711  C   GLY A 102      62.252  57.407  95.695  1.00  0.00           C
ATOM   1712  O   GLY A 102      62.202  58.117  96.695  1.00  0.00           O
ATOM   1713  N   ILE A 103      61.712  57.797  94.526  1.00  0.00           N
ATOM   1715  CA  ILE A 103      60.942  59.026  94.416  1.00  0.00           C
ATOM   1717  CB  ILE A 103      61.212  59.827  93.156  1.00  0.00           C
ATOM   1719  CG2 ILE A 103      60.192  60.977  93.016  1.00  0.00           C
ATOM   1723  CG1 ILE A 103      62.642  60.387  93.236  1.00  0.00           C
ATOM   1726  CD  ILE A 103      63.212  60.727  91.866  1.00  0.00           C
ATOM   1730  C   ILE A 103      59.502  58.636  94.446  1.00  0.00           C
ATOM   1731  O   ILE A 103      59.002  57.927  93.575  1.00  0.00           O
ATOM   1732  N   TYR A 104      58.802  59.096  95.476  1.00  0.00           N
ATOM   1734  CA  TYR A 104      57.392  58.896  95.636  1.00  0.00           C
ATOM   1736  CB  TYR A 104      57.092  59.307  97.085  1.00  0.00           C
ATOM   1739  CG  TYR A 104      55.652  59.127  97.385  1.00  0.00           C
ATOM   1740  CD1 TYR A 104      55.182  57.927  97.926  1.00  0.00           C
ATOM   1742  CE1 TYR A 104      53.822  57.807  98.225  1.00  0.00           C
ATOM   1744  CZ  TYR A 104      52.962  58.886  98.005  1.00  0.00           C
ATOM   1745  OH  TYR A 104      51.642  58.847  98.455  1.00  0.00           O
ATOM   1747  CD2 TYR A 104      54.772  60.167  97.105  1.00  0.00           C
ATOM   1749  CE2 TYR A 104      53.422  60.047  97.406  1.00  0.00           C
ATOM   1751  C   TYR A 104      56.572  59.617  94.546  1.00  0.00           C
ATOM   1752  O   TYR A 104      56.742  60.817  94.306  1.00  0.00           O
ATOM   1753  N   ASP A 105      55.672  58.876  93.866  1.00  0.00           N
ATOM   1755  CA  ASP A 105      54.842  59.387  92.786  1.00  0.00           C
ATOM   1757  CB  ASP A 105      54.942  58.457  91.516  1.00  0.00           C
ATOM   1760  CG  ASP A 105      56.172  58.587  90.626  1.00  0.00           C
ATOM   1761  OD1 ASP A 105      56.872  59.627  90.616  1.00  0.00           O
ATOM   1762  OD2 ASP A 105      56.392  57.667  89.766  1.00  0.00           O
ATOM   1763  C   ASP A 105      53.372  59.437  93.246  1.00  0.00           C
ATOM   1764  O   ASP A 105      52.712  60.476  93.175  1.00  0.00           O
ATOM   1765  N   THR A 106      52.832  58.306  93.766  1.00  0.00           N
ATOM   1767  CA  THR A 106      51.422  58.137  94.106  1.00  0.00           C
ATOM   1769  CB  THR A 106      50.572  57.386  93.046  1.00  0.00           C
ATOM   1771  OG1 THR A 106      50.882  57.757  91.706  1.00  0.00           O
ATOM   1773  CG2 THR A 106      49.082  57.706  93.196  1.00  0.00           C
ATOM   1777  C   THR A 106      51.412  57.246  95.345  1.00  0.00           C
ATOM   1778  O   THR A 106      52.352  56.487  95.516  1.00  0.00           O
ATOM   1779  N   ASN A 107      50.342  57.277  96.196  1.00  0.00           N
ATOM   1781  CA  ASN A 107      50.052  56.477  97.406  1.00  0.00           C
ATOM   1783  CB  ASN A 107      48.662  55.767  97.316  1.00  0.00           C
ATOM   1786  CG  ASN A 107      48.582  54.587  96.346  1.00  0.00           C
ATOM   1787  OD1 ASN A 107      48.232  53.457  96.716  1.00  0.00           O
ATOM   1788  ND2 ASN A 107      48.852  54.837  95.056  1.00  0.00           N
ATOM   1791  C   ASN A 107      51.092  55.497  97.976  1.00  0.00           C
ATOM   1792  O   ASN A 107      51.592  55.627  99.086  1.00  0.00           O
ATOM   1793  N   ASN A 108      51.412  54.447  97.196  1.00  0.00           N
ATOM   1795  CA  ASN A 108      52.342  53.417  97.565  1.00  0.00           C
ATOM   1797  CB  ASN A 108      51.562  52.106  97.856  1.00  0.00           C
ATOM   1800  CG  ASN A 108      50.972  52.227  99.255  1.00  0.00           C
ATOM   1801  OD1 ASN A 108      51.582  52.797 100.165  1.00  0.00           O
ATOM   1802  ND2 ASN A 108      49.732  51.747  99.436  1.00  0.00           N
ATOM   1805  C   ASN A 108      53.342  53.207  96.455  1.00  0.00           C
ATOM   1806  O   ASN A 108      54.232  52.376  96.565  1.00  0.00           O
ATOM   1807  N   GLN A 109      53.262  53.965  95.356  1.00  0.00           N
ATOM   1809  CA  GLN A 109      54.082  53.787  94.186  1.00  0.00           C
ATOM   1811  CB  GLN A 109      53.292  53.766  92.845  1.00  0.00           C
ATOM   1814  CG  GLN A 109      52.432  52.486  92.646  1.00  0.00           C
ATOM   1817  CD  GLN A 109      51.772  52.477  91.266  1.00  0.00           C
ATOM   1818  OE1 GLN A 109      51.042  53.396  90.906  1.00  0.00           O
ATOM   1819  NE2 GLN A 109      51.992  51.407  90.476  1.00  0.00           N
ATOM   1822  C   GLN A 109      55.202  54.806  94.086  1.00  0.00           C
ATOM   1823  O   GLN A 109      55.032  56.017  94.285  1.00  0.00           O
ATOM   1824  N   PHE A 110      56.392  54.337  93.745  1.00  0.00           N
ATOM   1826  CA  PHE A 110      57.572  55.167  93.715  1.00  0.00           C
ATOM   1828  CB  PHE A 110      58.312  55.227  95.086  1.00  0.00           C
ATOM   1831  CG  PHE A 110      58.582  53.857  95.646  1.00  0.00           C
ATOM   1832  CD1 PHE A 110      57.612  53.227  96.436  1.00  0.00           C
ATOM   1834  CE1 PHE A 110      57.842  51.966  96.986  1.00  0.00           C
ATOM   1836  CZ  PHE A 110      59.062  51.316  96.746  1.00  0.00           C
ATOM   1838  CD2 PHE A 110      59.812  53.207  95.436  1.00  0.00           C
ATOM   1840  CE2 PHE A 110      60.052  51.947  95.976  1.00  0.00           C
ATOM   1842  C   PHE A 110      58.482  54.667  92.626  1.00  0.00           C
ATOM   1843  O   PHE A 110      58.562  53.466  92.336  1.00  0.00           O
ATOM   1844  N   ILE A 111      59.192  55.597  91.965  1.00  0.00           N
ATOM   1846  CA  ILE A 111      60.102  55.276  90.886  1.00  0.00           C
ATOM   1848  CB  ILE A 111      59.922  56.236  89.715  1.00  0.00           C
ATOM   1850  CG2 ILE A 111      60.472  57.657  90.006  1.00  0.00           C
ATOM   1854  CG1 ILE A 111      60.552  55.687  88.426  1.00  0.00           C
ATOM   1857  CD  ILE A 111      59.772  54.517  87.826  1.00  0.00           C
ATOM   1861  C   ILE A 111      61.512  55.247  91.446  1.00  0.00           C
ATOM   1862  O   ILE A 111      61.902  56.087  92.255  1.00  0.00           O
ATOM   1863  N   HIS A 112      62.322  54.257  91.046  1.00  0.00           N
ATOM   1865  CA  HIS A 112      63.662  54.177  91.566  1.00  0.00           C
ATOM   1867  CB  HIS A 112      63.702  53.597  92.996  1.00  0.00           C
ATOM   1870  ND1 HIS A 112      64.061  51.167  93.416  1.00  0.00           N
ATOM   1871  CG  HIS A 112      63.182  52.187  93.126  1.00  0.00           C
ATOM   1872  CE1 HIS A 112      63.312  50.107  93.616  1.00  0.00           C
ATOM   1874  NE2 HIS A 112      61.992  50.396  93.476  1.00  0.00           N
ATOM   1876  CD2 HIS A 112      61.912  51.737  93.166  1.00  0.00           C
ATOM   1878  C   HIS A 112      64.472  53.317  90.646  1.00  0.00           C
ATOM   1879  O   HIS A 112      63.922  52.576  89.836  1.00  0.00           O
ATOM   1880  N   ALA A 113      65.812  53.407  90.746  1.00  0.00           N
ATOM   1882  CA  ALA A 113      66.682  52.417  90.146  1.00  0.00           C
ATOM   1884  CB  ALA A 113      68.042  53.046  89.825  1.00  0.00           C
ATOM   1888  C   ALA A 113      66.832  51.217  91.066  1.00  0.00           C
ATOM   1889  O   ALA A 113      67.462  51.287  92.105  1.00  0.00           O
ATOM   1890  N   SER A 114      66.232  50.076  90.696  1.00  0.00           N
ATOM   1892  CA  SER A 114      66.212  48.876  91.496  1.00  0.00           C
ATOM   1894  CB  SER A 114      64.902  48.067  91.306  1.00  0.00           C
ATOM   1897  OG  SER A 114      64.702  47.036  92.285  1.00  0.00           O
ATOM   1899  C   SER A 114      67.332  47.997  91.026  1.00  0.00           C
ATOM   1900  O   SER A 114      67.642  47.927  89.836  1.00  0.00           O
ATOM   1901  N   THR A 115      67.972  47.277  91.965  1.00  0.00           N
ATOM   1903  CA  THR A 115      68.922  46.236  91.616  1.00  0.00           C
ATOM   1905  CB  THR A 115      69.772  45.767  92.805  1.00  0.00           C
ATOM   1907  OG1 THR A 115      69.362  44.527  93.396  1.00  0.00           O
ATOM   1909  CG2 THR A 115      69.782  46.847  93.896  1.00  0.00           C
ATOM   1913  C   THR A 115      68.222  45.117  90.855  1.00  0.00           C
ATOM   1914  O   THR A 115      67.042  44.827  91.035  1.00  0.00           O
ATOM   1915  N   SER A 116      68.952  44.507  89.916  1.00  0.00           N
ATOM   1917  CA  SER A 116      68.532  43.417  89.046  1.00  0.00           C
ATOM   1919  CB  SER A 116      67.951  42.146  89.755  1.00  0.00           C
ATOM   1922  OG  SER A 116      66.542  42.176  89.925  1.00  0.00           O
ATOM   1924  C   SER A 116      67.702  43.896  87.866  1.00  0.00           C
ATOM   1925  O   SER A 116      68.052  43.617  86.726  1.00  0.00           O
ATOM   1926  N   LYS A 117      66.592  44.646  88.076  1.00  0.00           N
ATOM   1928  CA  LYS A 117      65.712  44.996  86.956  1.00  0.00           C
ATOM   1930  CB  LYS A 117      64.222  44.946  87.395  1.00  0.00           C
ATOM   1933  CG  LYS A 117      63.162  45.287  86.306  1.00  0.00           C
ATOM   1936  CD  LYS A 117      63.082  44.267  85.146  1.00  0.00           C
ATOM   1939  CE  LYS A 117      62.232  43.027  85.496  1.00  0.00           C
ATOM   1942  NZ  LYS A 117      62.212  42.027  84.406  1.00  0.00           N
ATOM   1946  C   LYS A 117      66.032  46.347  86.315  1.00  0.00           C
ATOM   1947  O   LYS A 117      65.742  46.567  85.135  1.00  0.00           O
ATOM   1948  N   GLY A 118      66.662  47.286  87.056  1.00  0.00           N
ATOM   1950  CA  GLY A 118      66.862  48.657  86.595  1.00  0.00           C
ATOM   1953  C   GLY A 118      65.822  49.597  87.136  1.00  0.00           C
ATOM   1954  O   GLY A 118      65.212  49.367  88.175  1.00  0.00           O
ATOM   1955  N   VAL A 119      65.592  50.727  86.446  1.00  0.00           N
ATOM   1957  CA  VAL A 119      64.652  51.757  86.846  1.00  0.00           C
ATOM   1959  CB  VAL A 119      64.972  53.117  86.226  1.00  0.00           C
ATOM   1961  CG1 VAL A 119      66.312  53.626  86.776  1.00  0.00           C
ATOM   1965  CG2 VAL A 119      65.002  53.036  84.696  1.00  0.00           C
ATOM   1969  C   VAL A 119      63.162  51.427  86.676  1.00  0.00           C
ATOM   1970  O   VAL A 119      62.482  51.937  85.786  1.00  0.00           O
ATOM   1971  N   MET A 120      62.562  50.587  87.535  1.00  0.00           N
ATOM   1973  CA  MET A 120      61.132  50.336  87.425  1.00  0.00           C
ATOM   1975  CB  MET A 120      60.772  48.836  87.266  1.00  0.00           C
ATOM   1978  CG  MET A 120      60.612  47.987  88.535  1.00  0.00           C
ATOM   1981  SD  MET A 120      62.152  47.727  89.436  1.00  0.00           S
ATOM   1982  CE  MET A 120      61.372  48.027  91.046  1.00  0.00           C
ATOM   1986  C   MET A 120      60.402  50.996  88.575  1.00  0.00           C
ATOM   1987  O   MET A 120      60.962  51.465  89.556  1.00  0.00           O
ATOM   1988  N   ARG A 121      59.062  51.097  88.426  1.00  0.00           N
ATOM   1990  CA  ARG A 121      58.202  51.617  89.456  1.00  0.00           C
ATOM   1992  CB  ARG A 121      56.942  52.257  88.855  1.00  0.00           C
ATOM   1995  CG  ARG A 121      56.102  53.106  89.836  1.00  0.00           C
ATOM   1998  CD  ARG A 121      55.062  54.007  89.136  1.00  0.00           C
ATOM   2001  NE  ARG A 121      55.812  55.066  88.376  1.00  0.00           N
ATOM   2003  CZ  ARG A 121      56.022  55.066  87.065  1.00  0.00           C
ATOM   2004  NH1 ARG A 121      55.692  54.067  86.296  1.00  0.00           N
ATOM   2007  NH2 ARG A 121      56.552  56.147  86.525  1.00  0.00           N
ATOM   2010  C   ARG A 121      57.802  50.466  90.336  1.00  0.00           C
ATOM   2011  O   ARG A 121      57.422  49.396  89.876  1.00  0.00           O
ATOM   2012  N   SER A 122      57.892  50.676  91.656  1.00  0.00           N
ATOM   2014  CA  SER A 122      57.592  49.627  92.605  1.00  0.00           C
ATOM   2016  CB  SER A 122      58.782  49.247  93.526  1.00  0.00           C
ATOM   2019  OG  SER A 122      58.592  47.947  94.095  1.00  0.00           O
ATOM   2021  C   SER A 122      56.442  50.107  93.436  1.00  0.00           C
ATOM   2022  O   SER A 122      56.022  51.257  93.346  1.00  0.00           O
ATOM   2023  N   SER A 123      55.892  49.187  94.236  1.00  0.00           N
ATOM   2025  CA  SER A 123      54.812  49.497  95.135  1.00  0.00           C
ATOM   2027  CB  SER A 123      53.482  48.826  94.736  1.00  0.00           C
ATOM   2030  OG  SER A 123      52.422  49.267  95.585  1.00  0.00           O
ATOM   2032  C   SER A 123      55.232  49.086  96.516  1.00  0.00           C
ATOM   2033  O   SER A 123      55.782  48.007  96.735  1.00  0.00           O
ATOM   2034  N   LEU A 124      54.962  49.967  97.486  1.00  0.00           N
ATOM   2036  CA  LEU A 124      55.102  49.816  98.915  1.00  0.00           C
ATOM   2038  CB  LEU A 124      54.622  51.126  99.576  1.00  0.00           C
ATOM   2041  CG  LEU A 124      54.882  51.336 101.075  1.00  0.00           C
ATOM   2043  CD1 LEU A 124      54.002  50.497 102.015  1.00  0.00           C
ATOM   2047  CD2 LEU A 124      56.352  51.196 101.415  1.00  0.00           C
ATOM   2051  C   LEU A 124      54.292  48.647  99.406  1.00  0.00           C
ATOM   2052  O   LEU A 124      54.742  47.917 100.275  1.00  0.00           O
ATOM   2053  N   ASP A 125      53.102  48.387  98.806  1.00  0.00           N
ATOM   2055  CA  ASP A 125      52.222  47.267  99.065  1.00  0.00           C
ATOM   2057  CB  ASP A 125      51.072  47.267  98.026  1.00  0.00           C
ATOM   2060  CG  ASP A 125      50.052  48.377  98.225  1.00  0.00           C
ATOM   2061  OD1 ASP A 125      49.992  48.987  99.305  1.00  0.00           O
ATOM   2062  OD2 ASP A 125      49.252  48.597  97.285  1.00  0.00           O
ATOM   2063  C   ASP A 125      52.952  45.926  98.995  1.00  0.00           C
ATOM   2064  O   ASP A 125      52.612  44.977  99.696  1.00  0.00           O
ATOM   2065  N   ASN A 126      54.002  45.817  98.136  1.00  0.00           N
ATOM   2067  CA  ASN A 126      54.872  44.657  98.055  1.00  0.00           C
ATOM   2069  CB  ASN A 126      55.872  44.827  96.856  1.00  0.00           C
ATOM   2072  CG  ASN A 126      56.942  43.746  96.686  1.00  0.00           C
ATOM   2073  OD1 ASN A 126      57.452  43.117  97.616  1.00  0.00           O
ATOM   2074  ND2 ASN A 126      57.332  43.507  95.426  1.00  0.00           N
ATOM   2077  C   ASN A 126      55.592  44.367  99.366  1.00  0.00           C
ATOM   2078  O   ASN A 126      56.222  45.215  99.965  1.00  0.00           O
ATOM   2079  N   VAL A 127      55.562  43.087  99.785  1.00  0.00           N
ATOM   2081  CA  VAL A 127      56.112  42.586 101.005  1.00  0.00           C
ATOM   2083  CB  VAL A 127      55.822  41.087 101.056  1.00  0.00           C
ATOM   2085  CG1 VAL A 127      56.712  40.287 100.086  1.00  0.00           C
ATOM   2089  CG2 VAL A 127      55.912  40.557 102.486  1.00  0.00           C
ATOM   2093  C   VAL A 127      57.592  42.917 101.245  1.00  0.00           C
ATOM   2094  O   VAL A 127      57.982  43.227 102.376  1.00  0.00           O
ATOM   2095  N   TYR A 128      58.452  42.887 100.205  1.00  0.00           N
ATOM   2097  CA  TYR A 128      59.822  43.347 100.275  1.00  0.00           C
ATOM   2099  CB  TYR A 128      60.552  43.057  98.936  1.00  0.00           C
ATOM   2102  CG  TYR A 128      62.032  43.267  99.095  1.00  0.00           C
ATOM   2103  CD1 TYR A 128      62.752  42.397  99.925  1.00  0.00           C
ATOM   2105  CE1 TYR A 128      64.092  42.646 100.245  1.00  0.00           C
ATOM   2107  CZ  TYR A 128      64.742  43.736  99.655  1.00  0.00           C
ATOM   2108  OH  TYR A 128      66.062  44.076 100.025  1.00  0.00           O
ATOM   2110  CD2 TYR A 128      62.712  44.326  98.476  1.00  0.00           C
ATOM   2112  CE2 TYR A 128      64.082  44.527  98.706  1.00  0.00           C
ATOM   2114  C   TYR A 128      59.912  44.827 100.625  1.00  0.00           C
ATOM   2115  O   TYR A 128      60.572  45.206 101.576  1.00  0.00           O
ATOM   2116  N   TRP A 129      59.172  45.687  99.906  1.00  0.00           N
ATOM   2118  CA  TRP A 129      59.282  47.127 100.025  1.00  0.00           C
ATOM   2120  CB  TRP A 129      58.832  47.817  98.706  1.00  0.00           C
ATOM   2123  CG  TRP A 129      59.712  47.477  97.546  1.00  0.00           C
ATOM   2124  CD1 TRP A 129      59.442  46.547  96.565  1.00  0.00           C
ATOM   2126  NE1 TRP A 129      60.522  46.427  95.725  1.00  0.00           N
ATOM   2128  CE2 TRP A 129      61.512  47.257  96.135  1.00  0.00           C
ATOM   2129  CD2 TRP A 129      61.042  47.957  97.276  1.00  0.00           C
ATOM   2130  CE3 TRP A 129      61.872  48.896  97.886  1.00  0.00           C
ATOM   2132  CZ3 TRP A 129      63.162  49.086  97.385  1.00  0.00           C
ATOM   2134  CZ2 TRP A 129      62.782  47.446  95.625  1.00  0.00           C
ATOM   2136  CH2 TRP A 129      63.612  48.367  96.285  1.00  0.00           C
ATOM   2138  C   TRP A 129      58.552  47.715 101.215  1.00  0.00           C
ATOM   2139  O   TRP A 129      59.002  48.707 101.785  1.00  0.00           O
ATOM   2140  N   GLN A 130      57.442  47.097 101.695  1.00  0.00           N
ATOM   2142  CA  GLN A 130      56.802  47.516 102.926  1.00  0.00           C
ATOM   2144  CB  GLN A 130      55.462  46.737 103.146  1.00  0.00           C
ATOM   2147  CG  GLN A 130      55.532  45.346 103.815  1.00  0.00           C
ATOM   2150  CD  GLN A 130      54.142  44.716 103.896  1.00  0.00           C
ATOM   2151  OE1 GLN A 130      53.112  45.387 103.836  1.00  0.00           O
ATOM   2152  NE2 GLN A 130      54.112  43.367 104.046  1.00  0.00           N
ATOM   2155  C   GLN A 130      57.722  47.397 104.145  1.00  0.00           C
ATOM   2156  O   GLN A 130      57.852  48.326 104.936  1.00  0.00           O
ATOM   2157  N   LYS A 131      58.462  46.277 104.326  1.00  0.00           N
ATOM   2159  CA  LYS A 131      59.352  46.176 105.476  1.00  0.00           C
ATOM   2161  CB  LYS A 131      59.842  44.736 105.725  1.00  0.00           C
ATOM   2164  CG  LYS A 131      60.592  44.096 104.556  1.00  0.00           C
ATOM   2167  CD  LYS A 131      61.522  42.966 105.016  1.00  0.00           C
ATOM   2170  CE  LYS A 131      62.532  42.516 103.966  1.00  0.00           C
ATOM   2173  NZ  LYS A 131      61.922  41.576 103.016  1.00  0.00           N
ATOM   2177  C   LYS A 131      60.542  47.117 105.406  1.00  0.00           C
ATOM   2178  O   LYS A 131      60.972  47.687 106.415  1.00  0.00           O
ATOM   2179  N   ASN A 132      61.092  47.306 104.186  1.00  0.00           N
ATOM   2181  CA  ASN A 132      62.202  48.176 103.915  1.00  0.00           C
ATOM   2183  CB  ASN A 132      62.642  48.097 102.436  1.00  0.00           C
ATOM   2186  CG  ASN A 132      63.182  46.716 102.096  1.00  0.00           C
ATOM   2187  OD1 ASN A 132      63.332  45.817 102.926  1.00  0.00           O
ATOM   2188  ND2 ASN A 132      63.492  46.537 100.796  1.00  0.00           N
ATOM   2191  C   ASN A 132      61.912  49.627 104.266  1.00  0.00           C
ATOM   2192  O   ASN A 132      62.792  50.307 104.785  1.00  0.00           O
ATOM   2193  N   PHE A 133      60.672  50.107 103.976  1.00  0.00           N
ATOM   2195  CA  PHE A 133      60.242  51.477 104.206  1.00  0.00           C
ATOM   2197  CB  PHE A 133      58.742  51.667 103.826  1.00  0.00           C
ATOM   2200  CG  PHE A 133      58.172  53.076 104.036  1.00  0.00           C
ATOM   2201  CD1 PHE A 133      57.792  53.547 105.305  1.00  0.00           C
ATOM   2203  CE1 PHE A 133      57.302  54.847 105.476  1.00  0.00           C
ATOM   2205  CZ  PHE A 133      57.142  55.687 104.366  1.00  0.00           C
ATOM   2207  CD2 PHE A 133      57.952  53.907 102.926  1.00  0.00           C
ATOM   2209  CE2 PHE A 133      57.442  55.206 103.085  1.00  0.00           C
ATOM   2211  C   PHE A 133      60.512  51.926 105.625  1.00  0.00           C
ATOM   2212  O   PHE A 133      59.882  51.465 106.586  1.00  0.00           O
ATOM   2213  N   TRP A 134      61.452  52.846 105.765  1.00  0.00           N
ATOM   2215  CA  TRP A 134      61.792  53.387 107.056  1.00  0.00           C
ATOM   2217  CB  TRP A 134      63.312  53.657 107.115  1.00  0.00           C
ATOM   2220  CG  TRP A 134      63.862  54.117 108.426  1.00  0.00           C
ATOM   2221  CD1 TRP A 134      63.232  54.267 109.636  1.00  0.00           C
ATOM   2223  NE1 TRP A 134      64.122  54.767 110.555  1.00  0.00           N
ATOM   2225  CE2 TRP A 134      65.342  54.917 109.976  1.00  0.00           C
ATOM   2226  CD2 TRP A 134      65.222  54.527 108.626  1.00  0.00           C
ATOM   2227  CE3 TRP A 134      66.332  54.587 107.786  1.00  0.00           C
ATOM   2229  CZ3 TRP A 134      67.542  55.056 108.306  1.00  0.00           C
ATOM   2231  CZ2 TRP A 134      66.542  55.377 110.485  1.00  0.00           C
ATOM   2233  CH2 TRP A 134      67.642  55.457 109.636  1.00  0.00           C
ATOM   2235  C   TRP A 134      60.982  54.646 107.236  1.00  0.00           C
ATOM   2236  O   TRP A 134      60.222  54.777 108.186  1.00  0.00           O
ATOM   2237  N   GLN A 135      61.162  55.597 106.306  1.00  0.00           N
ATOM   2239  CA  GLN A 135      60.602  56.917 106.385  1.00  0.00           C
ATOM   2241  CB  GLN A 135      61.442  57.906 107.245  1.00  0.00           C
ATOM   2244  CG  GLN A 135      61.812  57.386 108.645  1.00  0.00           C
ATOM   2247  CD  GLN A 135      62.792  58.337 109.276  1.00  0.00           C
ATOM   2248  OE1 GLN A 135      62.782  59.536 109.005  1.00  0.00           O
ATOM   2249  NE2 GLN A 135      63.752  57.807 110.076  1.00  0.00           N
ATOM   2252  C   GLN A 135      60.622  57.467 104.986  1.00  0.00           C
ATOM   2253  O   GLN A 135      61.182  56.867 104.065  1.00  0.00           O
ATOM   2254  N   ALA A 136      60.052  58.657 104.825  1.00  0.00           N
ATOM   2256  CA  ALA A 136      60.142  59.477 103.656  1.00  0.00           C
ATOM   2258  CB  ALA A 136      58.762  59.407 102.976  1.00  0.00           C
ATOM   2262  C   ALA A 136      60.562  60.867 104.136  1.00  0.00           C
ATOM   2263  O   ALA A 136      60.452  61.167 105.326  1.00  0.00           O
ATOM   2264  N   ARG A 137      61.152  61.707 103.265  1.00  0.00           N
ATOM   2266  CA  ARG A 137      61.602  63.057 103.586  1.00  0.00           C
ATOM   2268  CB  ARG A 137      63.092  63.167 104.036  1.00  0.00           C
ATOM   2271  CG  ARG A 137      63.462  62.437 105.326  1.00  0.00           C
ATOM   2274  CD  ARG A 137      64.942  62.496 105.686  1.00  0.00           C
ATOM   2277  NE  ARG A 137      65.492  61.117 105.555  1.00  0.00           N
ATOM   2279  CZ  ARG A 137      65.412  60.206 106.516  1.00  0.00           C
ATOM   2280  NH1 ARG A 137      64.992  60.457 107.726  1.00  0.00           N
ATOM   2283  NH2 ARG A 137      65.742  58.965 106.245  1.00  0.00           N
ATOM   2286  C   ARG A 137      61.472  63.997 102.395  1.00  0.00           C
ATOM   2287  O   ARG A 137      61.902  63.696 101.275  1.00  0.00           O
ATOM   2288  N   ARG A 138      60.962  65.227 102.626  1.00  0.00           N
ATOM   2290  CA  ARG A 138      60.702  66.136 101.525  1.00  0.00           C
ATOM   2292  CB  ARG A 138      59.562  67.146 101.746  1.00  0.00           C
ATOM   2295  CG  ARG A 138      58.182  66.557 102.046  1.00  0.00           C
ATOM   2298  CD  ARG A 138      57.952  65.986 103.436  1.00  0.00           C
ATOM   2301  NE  ARG A 138      58.372  67.027 104.416  1.00  0.00           N
ATOM   2303  CZ  ARG A 138      57.602  67.997 104.876  1.00  0.00           C
ATOM   2304  NH1 ARG A 138      56.332  68.146 104.556  1.00  0.00           N
ATOM   2307  NH2 ARG A 138      58.152  68.856 105.706  1.00  0.00           N
ATOM   2310  C   ARG A 138      61.892  66.997 101.196  1.00  0.00           C
ATOM   2311  O   ARG A 138      62.282  67.877 101.956  1.00  0.00           O
ATOM   2312  N   ILE A 139      62.422  66.767 100.006  1.00  0.00           N
ATOM   2314  CA  ILE A 139      63.322  67.636  99.305  1.00  0.00           C
ATOM   2316  CB  ILE A 139      63.622  66.887  98.005  1.00  0.00           C
ATOM   2318  CG2 ILE A 139      62.312  66.536  97.245  1.00  0.00           C
ATOM   2322  CG1 ILE A 139      64.612  67.676  97.166  1.00  0.00           C
ATOM   2325  CD  ILE A 139      65.052  66.896  95.926  1.00  0.00           C
ATOM   2329  C   ILE A 139      62.832  69.117  99.095  1.00  0.00           C
ATOM   2330  OT1 ILE A 139      61.732  69.346  98.535  1.00  0.00           O
ATOM   2331  OT2 ILE A 139      63.592  70.036  99.496  1.00  0.00           O
ATOM   2332  NH3 POPEB 140      23.562 118.097  75.696  1.00  0.00           N
ATOM   2336  C12 POPEB 140      24.302 119.146  76.486  1.00  0.00           C
ATOM   2339  C11 POPEB 140      23.462 120.355  76.925  1.00  0.00           C
ATOM   2342  P   POPEB 140      23.642 122.936  77.226  1.00  0.00           P
ATOM   2343  O13 POPEB 140      22.172 122.855  77.245  1.00  0.00           O
ATOM   2344  O14 POPEB 140      24.232 123.757  78.306  1.00  0.00           O
ATOM   2345  O11 POPEB 140      23.942 123.587  75.806  1.00  0.00           O
ATOM   2346  O12 POPEB 140      24.302 121.497  77.116  1.00  0.00           O
ATOM   2347  C1  POPEB 140      25.262 123.876  75.366  1.00  0.00           C
ATOM   2350  C2  POPEB 140      25.342 124.126  73.826  1.00  0.00           C
ATOM   2352  O21 POPEB 140      24.312 124.977  73.286  1.00  0.00           O
ATOM   2353  C21 POPEB 140      24.022 126.129  73.846  1.00  0.00           C
ATOM   2354  O22 POPEB 140      24.452 126.579  74.895  1.00  0.00           O
ATOM   2355  C22 POPEB 140      23.052 126.859  72.936  1.00  0.00           C
ATOM   2358  C3  POPEB 140      25.282 122.777  73.046  1.00  0.00           C
ATOM   2361  O31 POPEB 140      25.442 122.936  71.606  1.00  0.00           O
ATOM   2362  C31 POPEB 140      24.672 122.106  70.876  1.00  0.00           C
ATOM   2363  O32 POPEB 140      23.812 121.367  71.316  1.00  0.00           O
ATOM   2364  C32 POPEB 140      25.052 122.187  69.396  1.00  0.00           C
ATOM   2367  C23 POPEB 140      23.902 127.630  71.925  1.00  0.00           C
ATOM   2370  C24 POPEB 140      23.122 128.340  70.826  1.00  0.00           C
ATOM   2373  C25 POPEB 140      22.982 127.540  69.526  1.00  0.00           C
ATOM   2376  C26 POPEB 140      22.822 128.490  68.336  1.00  0.00           C
ATOM   2379  C27 POPEB 140      22.712 127.810  66.965  1.00  0.00           C
ATOM   2382  C28 POPEB 140      22.652 128.869  65.846  1.00  0.00           C
ATOM   2385  C29 POPEB 140      22.342 128.309  64.476  1.00  0.00           C
ATOM   2387 0C21 POPEB 140      22.992 128.559  63.316  1.00  0.00           C
ATOM   2389 1C21 POPEB 140      24.202 129.449  63.146  1.00  0.00           C
ATOM   2392 2C21 POPEB 140      24.172 130.430  61.946  1.00  0.00           C
ATOM   2395 3C21 POPEB 140      23.172 131.590  62.086  1.00  0.00           C
ATOM   2398 4C21 POPEB 140      23.662 132.918  61.476  1.00  0.00           C
ATOM   2401 5C21 POPEB 140      24.072 132.820  59.996  1.00  0.00           C
ATOM   2404 6C21 POPEB 140      24.542 134.168  59.426  1.00  0.00           C
ATOM   2407 7C21 POPEB 140      24.982 134.079  57.956  1.00  0.00           C
ATOM   2410 8C21 POPEB 140      25.242 135.450  57.306  1.00  0.00           C
ATOM   2414  C33 POPEB 140      24.242 121.217  68.486  1.00  0.00           C
ATOM   2417  C34 POPEB 140      23.212 121.956  67.616  1.00  0.00           C
ATOM   2420  C35 POPEB 140      22.272 121.035  66.816  1.00  0.00           C
ATOM   2423  C36 POPEB 140      22.982 120.117  65.806  1.00  0.00           C
ATOM   2426  C37 POPEB 140      22.012 119.487  64.796  1.00  0.00           C
ATOM   2429  C38 POPEB 140      21.932 117.946  64.856  1.00  0.00           C
ATOM   2432  C39 POPEB 140      23.182 117.215  64.336  1.00  0.00           C
ATOM   2435 0C31 POPEB 140      22.892 115.727  64.096  1.00  0.00           C
ATOM   2438 1C31 POPEB 140      24.132 114.876  63.776  1.00  0.00           C
ATOM   2441 2C31 POPEB 140      23.822 113.736  62.786  1.00  0.00           C
ATOM   2444 3C31 POPEB 140      23.922 114.196  61.326  1.00  0.00           C
ATOM   2447 4C31 POPEB 140      25.362 114.137  60.806  1.00  0.00           C
ATOM   2450 5C31 POPEB 140      25.582 114.986  59.546  1.00  0.00           C
ATOM   2453 6C31 POPEB 140      27.032 114.956  59.056  1.00  0.00           C
ATOM   2457  NH3 POPEC 141      43.742  21.876  33.016  1.00  0.00           N
ATOM   2461  C12 POPEC 141      45.002  21.927  33.836  1.00  0.00           C
ATOM   2464  C11 POPEC 141      46.212  21.507  33.006  1.00  0.00           C
ATOM   2467  P   POPEC 141      48.682  20.777  33.386  1.00  0.00           P
ATOM   2468  O13 POPEC 141      48.462  19.667  32.426  1.00  0.00           O
ATOM   2469  O14 POPEC 141      49.602  21.826  32.916  1.00  0.00           O
ATOM   2470  O11 POPEC 141      49.302  20.126  34.686  1.00  0.00           O
ATOM   2471  O12 POPEC 141      47.352  21.487  33.866  1.00  0.00           O
ATOM   2472  C1  POPEC 141      49.312  20.767  35.956  1.00  0.00           C
ATOM   2475  C2  POPEC 141      49.162  19.697  37.056  1.00  0.00           C
ATOM   2477  O21 POPEC 141      49.462  20.326  38.306  1.00  0.00           O
ATOM   2478  C21 POPEC 141      48.612  20.036  39.276  1.00  0.00           C
ATOM   2479  O22 POPEC 141      47.722  19.207  39.246  1.00  0.00           O
ATOM   2480  C22 POPEC 141      48.872  20.997  40.436  1.00  0.00           C
ATOM   2483  C3  POPEC 141      50.112  18.486  36.856  1.00  0.00           C
ATOM   2486  O31 POPEC 141      49.712  17.407  37.726  1.00  0.00           O
ATOM   2487  C31 POPEC 141      50.632  16.487  37.956  1.00  0.00           C
ATOM   2488  O32 POPEC 141      51.752  16.487  37.476  1.00  0.00           O
ATOM   2489  C32 POPEC 141      50.102  15.557  39.046  1.00  0.00           C
ATOM   2492  C23 POPEC 141      47.592  21.777  40.826  1.00  0.00           C
ATOM   2495  C24 POPEC 141      46.722  21.137  41.916  1.00  0.00           C
ATOM   2498  C25 POPEC 141      47.482  21.007  43.246  1.00  0.00           C
ATOM   2501  C26 POPEC 141      46.582  20.856  44.476  1.00  0.00           C
ATOM   2504  C27 POPEC 141      47.392  20.986  45.766  1.00  0.00           C
ATOM   2507  C28 POPEC 141      46.532  21.197  47.026  1.00  0.00           C
ATOM   2510  C29 POPEC 141      46.052  19.896  47.636  1.00  0.00           C
ATOM   2512 0C21 POPEC 141      46.482  19.376  48.806  1.00  0.00           C
ATOM   2514 1C21 POPEC 141      47.532  20.036  49.666  1.00  0.00           C
ATOM   2517 2C21 POPEC 141      47.922  19.326  50.966  1.00  0.00           C
ATOM   2520 3C21 POPEC 141      48.662  20.296  51.896  1.00  0.00           C
ATOM   2523 4C21 POPEC 141      49.372  19.636  53.086  1.00  0.00           C
ATOM   2526 5C21 POPEC 141      49.922  20.667  54.076  1.00  0.00           C
ATOM   2529 6C21 POPEC 141      50.862  20.066  55.116  1.00  0.00           C
ATOM   2532 7C21 POPEC 141      51.332  21.107  56.136  1.00  0.00           C
ATOM   2535 8C21 POPEC 141      52.412  20.597  57.096  1.00  0.00           C
ATOM   2539  C33 POPEC 141      50.972  14.307  39.316  1.00  0.00           C
ATOM   2542  C34 POPEC 141      50.762  13.707  40.726  1.00  0.00           C
ATOM   2545  C35 POPEC 141      51.172  14.657  41.866  1.00  0.00           C
ATOM   2548  C36 POPEC 141      51.392  13.967  43.226  1.00  0.00           C
ATOM   2551  C37 POPEC 141      52.242  14.797  44.206  1.00  0.00           C
ATOM   2554  C38 POPEC 141      52.672  13.937  45.406  1.00  0.00           C
ATOM   2557  C39 POPEC 141      53.712  14.557  46.346  1.00  0.00           C
ATOM   2560 0C31 POPEC 141      54.152  13.537  47.406  1.00  0.00           C
ATOM   2563 1C31 POPEC 141      55.362  13.957  48.246  1.00  0.00           C
ATOM   2566 2C31 POPEC 141      55.672  12.887  49.296  1.00  0.00           C
ATOM   2569 3C31 POPEC 141      56.872  13.207  50.186  1.00  0.00           C
ATOM   2572 4C31 POPEC 141      57.132  12.087  51.196  1.00  0.00           C
ATOM   2575 5C31 POPEC 141      58.402  12.307  52.016  1.00  0.00           C
ATOM   2578 6C31 POPEC 141      58.632  11.257  53.096  1.00  0.00           C
ATOM   2582  NH3 POPED 142      66.162  80.236  35.976  1.00  0.00           N
ATOM   2586  C12 POPED 142      67.352  80.767  36.716  1.00  0.00           C
ATOM   2589  C11 POPED 142      67.182  82.267  36.926  1.00  0.00           C
ATOM   2592  P   POPED 142      65.182  83.927  37.086  1.00  0.00           P
ATOM   2593  O13 POPED 142      65.952  84.667  36.066  1.00  0.00           O
ATOM   2594  O14 POPED 142      63.762  83.666  36.816  1.00  0.00           O
ATOM   2595  O11 POPED 142      65.252  84.667  38.486  1.00  0.00           O
ATOM   2596  O12 POPED 142      65.862  82.526  37.386  1.00  0.00           O
ATOM   2597  C1  POPED 142      64.542  85.917  38.466  1.00  0.00           C
ATOM   2600  C2  POPED 142      64.632  86.667  39.816  1.00  0.00           C
ATOM   2602  O21 POPED 142      64.232  85.937  40.986  1.00  0.00           O
ATOM   2603  C21 POPED 142      63.472  84.855  40.956  1.00  0.00           C
ATOM   2604  O22 POPED 142      62.632  84.536  40.126  1.00  0.00           O
ATOM   2605  C22 POPED 142      63.832  84.035  42.196  1.00  0.00           C
ATOM   2608  C3  POPED 142      63.902  88.036  39.656  1.00  0.00           C
ATOM   2611  O31 POPED 142      63.762  88.827  40.846  1.00  0.00           O
ATOM   2612  C31 POPED 142      64.852  89.337  41.386  1.00  0.00           C
ATOM   2613  O32 POPED 142      66.002  89.167  40.996  1.00  0.00           O
ATOM   2614  C32 POPED 142      64.422  90.257  42.516  1.00  0.00           C
ATOM   2617  C23 POPED 142      63.061  84.456  43.476  1.00  0.00           C
ATOM   2620  C24 POPED 142      63.412  83.535  44.656  1.00  0.00           C
ATOM   2623  C25 POPED 142      62.482  83.657  45.876  1.00  0.00           C
ATOM   2626  C26 POPED 142      62.762  84.837  46.816  1.00  0.00           C
ATOM   2629  C27 POPED 142      61.862  84.757  48.066  1.00  0.00           C
ATOM   2632  C28 POPED 142      61.922  85.965  49.006  1.00  0.00           C
ATOM   2635  C29 POPED 142      61.272  85.636  50.336  1.00  0.00           C
ATOM   2637 0C21 POPED 142      60.052  85.956  50.786  1.00  0.00           C
ATOM   2639 1C21 POPED 142      58.992  86.757  50.076  1.00  0.00           C
ATOM   2642 2C21 POPED 142      58.522  87.957  50.926  1.00  0.00           C
ATOM   2645 3C21 POPED 142      57.712  87.587  52.186  1.00  0.00           C
ATOM   2648 4C21 POPED 142      57.312  88.846  52.966  1.00  0.00           C
ATOM   2651 5C21 POPED 142      56.442  88.557  54.206  1.00  0.00           C
ATOM   2654 6C21 POPED 142      55.422  89.667  54.466  1.00  0.00           C
ATOM   2657 7C21 POPED 142      54.822  89.617  55.886  1.00  0.00           C
ATOM   2660 8C21 POPED 142      53.742  90.676  56.116  1.00  0.00           C
ATOM   2664  C33 POPED 142      65.522  90.406  43.586  1.00  0.00           C
ATOM   2667  C34 POPED 142      64.982  91.087  44.856  1.00  0.00           C
ATOM   2670  C35 POPED 142      66.012  91.047  45.986  1.00  0.00           C
ATOM   2673  C36 POPED 142      65.922  89.757  46.816  1.00  0.00           C
ATOM   2676  C37 POPED 142      67.132  89.596  47.746  1.00  0.00           C
ATOM   2679  C38 POPED 142      66.922  88.547  48.836  1.00  0.00           C
ATOM   2682  C39 POPED 142      68.212  88.216  49.616  1.00  0.00           C
ATOM   2685 0C31 POPED 142      68.792  89.386  50.425  1.00  0.00           C
ATOM   2688 1C31 POPED 142      68.032  89.697  51.726  1.00  0.00           C
ATOM   2691 2C31 POPED 142      68.372  91.087  52.306  1.00  0.00           C
ATOM   2694 3C31 POPED 142      69.852  91.337  52.636  1.00  0.00           C
ATOM   2697 4C31 POPED 142      70.342  90.667  53.936  1.00  0.00           C
ATOM   2700 5C31 POPED 142      71.701  91.217  54.396  1.00  0.00           C
ATOM   2703 6C31 POPED 142      72.182  90.646  55.736  1.00  0.00           C
ATOM   2707  NH3 POPEE 143       4.702 119.736  34.156  1.00  0.00           N
ATOM   2711  C12 POPEE 143       6.072 120.187  34.636  1.00  0.00           C
ATOM   2714  C11 POPEE 143       7.232 119.337  34.106  1.00  0.00           C
ATOM   2717  P   POPEE 143       9.012 118.997  36.016  1.00  0.00           P
ATOM   2718  O13 POPEE 143       8.072 117.906  36.376  1.00  0.00           O
ATOM   2719  O14 POPEE 143      10.432 118.657  35.806  1.00  0.00           O
ATOM   2720  O11 POPEE 143       8.952 120.156  37.106  1.00  0.00           O
ATOM   2721  O12 POPEE 143       8.452 119.746  34.726  1.00  0.00           O
ATOM   2722  C1  POPEE 143       8.172 119.967  38.296  1.00  0.00           C
ATOM   2725  C2  POPEE 143       8.232 121.187  39.256  1.00  0.00           C
ATOM   2727  O21 POPEE 143       7.002 121.257  39.986  1.00  0.00           O
ATOM   2728  C21 POPEE 143       6.922 121.136  41.326  1.00  0.00           C
ATOM   2729  O22 POPEE 143       5.992 121.576  41.976  1.00  0.00           O
ATOM   2730  C22 POPEE 143       8.062 120.336  41.946  1.00  0.00           C
ATOM   2733  C3  POPEE 143       8.432 122.486  38.416  1.00  0.00           C
ATOM   2736  O31 POPEE 143       7.962 123.717  39.006  1.00  0.00           O
ATOM   2737  C31 POPEE 143       8.412 124.016  40.226  1.00  0.00           C
ATOM   2738  O32 POPEE 143       9.282 123.417  40.826  1.00  0.00           O
ATOM   2739  C32 POPEE 143       7.592 125.175  40.736  1.00  0.00           C
ATOM   2742  C23 POPEE 143       7.712 119.876  43.386  1.00  0.00           C
ATOM   2745  C24 POPEE 143       8.962 119.487  44.186  1.00  0.00           C
ATOM   2748  C25 POPEE 143       9.922 120.646  44.496  1.00  0.00           C
ATOM   2751  C26 POPEE 143       9.322 121.877  45.186  1.00  0.00           C
ATOM   2754  C27 POPEE 143      10.442 122.757  45.796  1.00  0.00           C
ATOM   2757  C28 POPEE 143       9.942 123.965  46.605  1.00  0.00           C
ATOM   2760  C29 POPEE 143       9.562 125.137  45.726  1.00  0.00           C
ATOM   2762 0C21 POPEE 143       9.862 126.439  45.916  1.00  0.00           C
ATOM   2764 1C21 POPEE 143      10.662 127.049  47.046  1.00  0.00           C
ATOM   2767 2C21 POPEE 143       9.802 127.789  48.096  1.00  0.00           C
ATOM   2770 3C21 POPEE 143       9.122 126.880  49.126  1.00  0.00           C
ATOM   2773 4C21 POPEE 143       9.522 127.188  50.586  1.00  0.00           C
ATOM   2776 5C21 POPEE 143       9.032 128.570  51.076  1.00  0.00           C
ATOM   2779 6C21 POPEE 143       9.552 128.999  52.456  1.00  0.00           C
ATOM   2782 7C21 POPEE 143       9.702 130.529  52.566  1.00  0.00           C
ATOM   2785 8C21 POPEE 143      10.512 131.040  53.756  1.00  0.00           C
ATOM   2789  C33 POPEE 143       7.512 125.146  42.266  1.00  0.00           C
ATOM   2792  C34 POPEE 143       6.452 126.129  42.756  1.00  0.00           C
ATOM   2795  C35 POPEE 143       6.322 126.189  44.276  1.00  0.00           C
ATOM   2798  C36 POPEE 143       5.942 124.855  44.926  1.00  0.00           C
ATOM   2801  C37 POPEE 143       5.782 125.046  46.436  1.00  0.00           C
ATOM   2804  C38 POPEE 143       5.352 123.766  47.166  1.00  0.00           C
ATOM   2807  C39 POPEE 143       4.692 124.086  48.526  1.00  0.00           C
ATOM   2810 0C31 POPEE 143       5.572 124.927  49.456  1.00  0.00           C
ATOM   2813 1C31 POPEE 143       4.802 125.418  50.686  1.00  0.00           C
ATOM   2816 2C31 POPEE 143       5.692 126.099  51.726  1.00  0.00           C
ATOM   2819 3C31 POPEE 143       6.472 125.107  52.596  1.00  0.00           C
ATOM   2822 4C31 POPEE 143       7.372 125.790  53.636  1.00  0.00           C
ATOM   2825 5C31 POPEE 143       8.092 124.785  54.536  1.00  0.00           C
ATOM   2828 6C31 POPEE 143       9.142 125.429  55.446  1.00  0.00           C
ATOM   2832  NH3 POPEF 144     108.612  27.707  33.706  1.00  0.00           N
ATOM   2836  C12 POPEF 144     107.792  28.597  32.826  1.00  0.00           C
ATOM   2839  C11 POPEF 144     106.322  28.316  33.116  1.00  0.00           C
ATOM   2842  P   POPEF 144     104.112  29.617  33.276  1.00  0.00           P
ATOM   2843  O13 POPEF 144     104.192  30.847  34.076  1.00  0.00           O
ATOM   2844  O14 POPEF 144     103.012  29.507  32.296  1.00  0.00           O
ATOM   2845  O11 POPEF 144     103.971  28.386  34.256  1.00  0.00           O
ATOM   2846  O12 POPEF 144     105.522  29.376  32.586  1.00  0.00           O
ATOM   2847  C1  POPEF 144     103.022  28.356  35.316  1.00  0.00           C
ATOM   2850  C2  POPEF 144     103.761  28.397  36.666  1.00  0.00           C
ATOM   2852  O21 POPEF 144     102.872  28.037  37.726  1.00  0.00           O
ATOM   2853  C21 POPEF 144     103.382  27.217  38.626  1.00  0.00           C
ATOM   2854  O22 POPEF 144     104.422  26.587  38.526  1.00  0.00           O
ATOM   2855  C22 POPEF 144     102.511  27.157  39.866  1.00  0.00           C
ATOM   2858  C3  POPEF 144     104.352  29.806  36.936  1.00  0.00           C
ATOM   2861  O31 POPEF 144     104.730  30.036  38.326  1.00  0.00           O
ATOM   2862  C31 POPEF 144     105.182  31.286  38.446  1.00  0.00           C
ATOM   2863  O32 POPEF 144     105.422  32.036  37.526  1.00  0.00           O
ATOM   2864  C32 POPEF 144     105.422  31.646  39.906  1.00  0.00           C
ATOM   2867  C23 POPEF 144     103.402  27.317  41.126  1.00  0.00           C
ATOM   2870  C24 POPEF 144     102.672  26.876  42.396  1.00  0.00           C
ATOM   2873  C25 POPEF 144     103.551  26.867  43.646  1.00  0.00           C
ATOM   2876  C26 POPEF 144     103.642  28.237  44.326  1.00  0.00           C
ATOM   2879  C27 POPEF 144     104.612  28.216  45.516  1.00  0.00           C
ATOM   2882  C28 POPEF 144     104.772  29.597  46.186  1.00  0.00           C
ATOM   2885  C29 POPEF 144     103.592  30.007  47.026  1.00  0.00           C
ATOM   2887 0C21 POPEF 144     103.502  29.977  48.366  1.00  0.00           C
ATOM   2889 1C21 POPEF 144     104.562  29.507  49.336  1.00  0.00           C
ATOM   2892 2C21 POPEF 144     104.172  28.187  50.036  1.00  0.00           C
ATOM   2895 3C21 POPEF 144     102.952  28.316  50.966  1.00  0.00           C
ATOM   2898 4C21 POPEF 144     103.162  27.726  52.366  1.00  0.00           C
ATOM   2901 5C21 POPEF 144     104.192  28.507  53.206  1.00  0.00           C
ATOM   2904 6C21 POPEF 144     104.231  28.056  54.666  1.00  0.00           C
ATOM   2907 7C21 POPEF 144     105.332  28.747  55.486  1.00  0.00           C
ATOM   2910 8C21 POPEF 144     105.362  28.297  56.946  1.00  0.00           C
ATOM   2914  C33 POPEF 144     105.172  33.157  40.156  1.00  0.00           C
ATOM   2917  C34 POPEF 144     106.032  33.727  41.296  1.00  0.00           C
ATOM   2920  C35 POPEF 144     105.782  33.017  42.616  1.00  0.00           C
ATOM   2923  C36 POPEF 144     106.762  33.446  43.716  1.00  0.00           C
ATOM   2926  C37 POPEF 144     106.412  32.777  45.046  1.00  0.00           C
ATOM   2929  C38 POPEF 144     107.301  33.197  46.206  1.00  0.00           C
ATOM   2932  C39 POPEF 144     106.842  32.547  47.516  1.00  0.00           C
ATOM   2935 0C31 POPEF 144     107.762  32.867  48.686  1.00  0.00           C
ATOM   2938 1C31 POPEF 144     107.252  32.257  49.996  1.00  0.00           C
ATOM   2941 2C31 POPEF 144     108.132  32.617  51.196  1.00  0.00           C
ATOM   2944 3C31 POPEF 144     107.581  32.027  52.506  1.00  0.00           C
ATOM   2947 4C31 POPEF 144     108.480  32.317  53.706  1.00  0.00           C
ATOM   2950 5C31 POPEF 144     107.852  31.847  55.016  1.00  0.00           C
ATOM   2953 6C31 POPEF 144     108.802  31.917  56.216  1.00  0.00           C
ATOM   2957  NH3 POPEG 145     111.702  17.297  33.626  1.00  0.00           N
ATOM   2961  C12 POPEG 145     113.072  17.536  33.046  1.00  0.00           C
ATOM   2964  C11 POPEG 145     113.562  18.976  33.216  1.00  0.00           C
ATOM   2967  P   POPEG 145     116.152  18.827  32.846  1.00  0.00           P
ATOM   2968  O13 POPEG 145     116.442  17.417  32.506  1.00  0.00           O
ATOM   2969  O14 POPEG 145     116.002  19.747  31.696  1.00  0.00           O
ATOM   2970  O11 POPEG 145     117.301  19.376  33.776  1.00  0.00           O
ATOM   2971  O12 POPEG 145     114.882  18.967  33.766  1.00  0.00           O
ATOM   2972  C1  POPEG 145     117.432  20.767  34.056  1.00  0.00           C
ATOM   2975  C2  POPEG 145     118.572  20.986  35.086  1.00  0.00           C
ATOM   2977  O21 POPEG 145     118.831  22.396  35.206  1.00  0.00           O
ATOM   2978  C21 POPEG 145     119.352  22.957  36.326  1.00  0.00           C
ATOM   2979  O22 POPEG 145     119.801  24.087  36.346  1.00  0.00           O
ATOM   2980  C22 POPEG 145     119.282  22.076  37.586  1.00  0.00           C
ATOM   2983  C3  POPEG 145     119.832  20.196  34.626  1.00  0.00           C
ATOM   2986  O31 POPEG 145     120.972  20.467  35.466  1.00  0.00           O
ATOM   2987  C31 POPEG 145     122.062  20.937  34.886  1.00  0.00           C
ATOM   2988  O32 POPEG 145     122.222  21.117  33.696  1.00  0.00           O
ATOM   2989  C32 POPEG 145     123.082  21.277  35.946  1.00  0.00           C
ATOM   2992  C23 POPEG 145     119.870  22.766  38.846  1.00  0.00           C
ATOM   2995  C24 POPEG 145     119.752  21.867  40.086  1.00  0.00           C
ATOM   2998  C25 POPEG 145     120.352  22.466  41.366  1.00  0.00           C
ATOM   3001  C26 POPEG 145     121.811  22.087  41.656  1.00  0.00           C
ATOM   3004  C27 POPEG 145     122.282  22.587  43.026  1.00  0.00           C
ATOM   3007  C28 POPEG 145     123.662  22.047  43.446  1.00  0.00           C
ATOM   3010  C29 POPEG 145     124.202  22.796  44.636  1.00  0.00           C
ATOM   3012 0C21 POPEG 145     124.870  22.306  45.706  1.00  0.00           C
ATOM   3014 1C21 POPEG 145     125.252  20.886  46.006  1.00  0.00           C
ATOM   3017 2C21 POPEG 145     124.702  20.417  47.376  1.00  0.00           C
ATOM   3020 3C21 POPEG 145     125.172  21.236  48.586  1.00  0.00           C
ATOM   3023 4C21 POPEG 145     124.692  20.687  49.946  1.00  0.00           C
ATOM   3026 5C21 POPEG 145     123.182  20.417  49.976  1.00  0.00           C
ATOM   3029 6C21 POPEG 145     122.652  20.007  51.356  1.00  0.00           C
ATOM   3032 7C21 POPEG 145     121.132  19.787  51.346  1.00  0.00           C
ATOM   3035 8C21 POPEG 145     120.622  19.037  52.566  1.00  0.00           C
ATOM   3039  C33 POPEG 145     123.632  22.687  35.696  1.00  0.00           C
ATOM   3042  C34 POPEG 145     124.590  23.126  36.796  1.00  0.00           C
ATOM   3045  C35 POPEG 145     123.892  23.757  37.996  1.00  0.00           C
ATOM   3048  C36 POPEG 145     124.932  24.437  38.896  1.00  0.00           C
ATOM   3051  C37 POPEG 145     124.392  24.957  40.236  1.00  0.00           C
ATOM   3054  C38 POPEG 145     125.042  26.297  40.586  1.00  0.00           C
ATOM   3057  C39 POPEG 145     124.692  26.817  41.986  1.00  0.00           C
ATOM   3060 0C31 POPEG 145     125.472  26.076  43.076  1.00  0.00           C
ATOM   3063 1C31 POPEG 145     125.212  26.627  44.476  1.00  0.00           C
ATOM   3066 2C31 POPEG 145     126.042  27.877  44.816  1.00  0.00           C
ATOM   3069 3C31 POPEG 145     127.325  27.547  45.596  1.00  0.00           C
ATOM   3072 4C31 POPEG 145     128.164  28.797  45.886  1.00  0.00           C
ATOM   3075 5C31 POPEG 145     129.255  28.576  46.946  1.00  0.00           C
ATOM   3078 6C31 POPEG 145     130.085  29.826  47.196  1.00  0.00           C
ATOM   3082  NH3 POPEH 146      22.542 103.256  35.806  1.00  0.00           N
ATOM   3086  C12 POPEH 146      23.952 102.747  35.936  1.00  0.00           C
ATOM   3089  C11 POPEH 146      24.972 103.677  35.246  1.00  0.00           C
ATOM   3092  P   POPEH 146      26.052 105.986  35.816  1.00  0.00           P
ATOM   3093  O13 POPEH 146      27.022 106.486  36.806  1.00  0.00           O
ATOM   3094  O14 POPEH 146      26.542 105.996  34.416  1.00  0.00           O
ATOM   3095  O11 POPEH 146      24.692 106.796  35.926  1.00  0.00           O
ATOM   3096  O12 POPEH 146      25.582 104.526  36.216  1.00  0.00           O
ATOM   3097  C1  POPEH 146      24.552 107.646  37.086  1.00  0.00           C
ATOM   3100  C2  POPEH 146      23.082 108.007  37.386  1.00  0.00           C
ATOM   3102  O21 POPEH 146      23.012 108.657  38.666  1.00  0.00           O
ATOM   3103  C21 POPEH 146      22.762 107.976  39.766  1.00  0.00           C
ATOM   3104  O22 POPEH 146      22.882 106.777  39.936  1.00  0.00           O
ATOM   3105  C22 POPEH 146      22.122 108.937  40.786  1.00  0.00           C
ATOM   3108  C3  POPEH 146      22.142 106.777  37.196  1.00  0.00           C
ATOM   3111  O31 POPEH 146      20.842 106.987  37.776  1.00  0.00           O
ATOM   3112  C31 POPEH 146      20.132 105.867  37.936  1.00  0.00           C
ATOM   3113  O32 POPEH 146      20.412 104.797  37.386  1.00  0.00           O
ATOM   3114  C32 POPEH 146      18.942 106.126  38.856  1.00  0.00           C
ATOM   3117  C23 POPEH 146      21.422 108.237  41.986  1.00  0.00           C
ATOM   3120  C24 POPEH 146      22.112 108.437  43.346  1.00  0.00           C
ATOM   3123  C25 POPEH 146      21.342 107.855  44.546  1.00  0.00           C
ATOM   3126  C26 POPEH 146      21.562 108.687  45.826  1.00  0.00           C
ATOM   3129  C27 POPEH 146      20.712 108.237  47.026  1.00  0.00           C
ATOM   3132  C28 POPEH 146      20.602 109.356  48.086  1.00  0.00           C
ATOM   3135  C29 POPEH 146      19.652 109.086  49.226  1.00  0.00           C
ATOM   3137 0C21 POPEH 146      19.912 109.237  50.536  1.00  0.00           C
ATOM   3139 1C21 POPEH 146      21.232 109.715  51.106  1.00  0.00           C
ATOM   3142 2C21 POPEH 146      21.152 110.476  52.446  1.00  0.00           C
ATOM   3145 3C21 POPEH 146      22.562 110.667  53.036  1.00  0.00           C
ATOM   3148 4C21 POPEH 146      22.612 111.576  54.266  1.00  0.00           C
ATOM   3151 5C21 POPEH 146      23.992 112.197  54.496  1.00  0.00           C
ATOM   3154 6C21 POPEH 146      25.072 111.217  55.006  1.00  0.00           C
ATOM   3157 7C21 POPEH 146      26.492 111.726  54.756  1.00  0.00           C
ATOM   3160 8C21 POPEH 146      27.592 110.727  55.136  1.00  0.00           C
ATOM   3164  C33 POPEH 146      18.622 104.977  39.846  1.00  0.00           C
ATOM   3167  C34 POPEH 146      19.552 104.937  41.066  1.00  0.00           C
ATOM   3170  C35 POPEH 146      19.112 103.927  42.146  1.00  0.00           C
ATOM   3173  C36 POPEH 146      19.992 103.986  43.406  1.00  0.00           C
ATOM   3176  C37 POPEH 146      19.532 103.057  44.536  1.00  0.00           C
ATOM   3179  C38 POPEH 146      20.562 102.917  45.676  1.00  0.00           C
ATOM   3182  C39 POPEH 146      20.142 103.566  46.996  1.00  0.00           C
ATOM   3185 0C31 POPEH 146      18.982 102.836  47.715  1.00  0.00           C
ATOM   3188 1C31 POPEH 146      18.822 103.286  49.175  1.00  0.00           C
ATOM   3191 2C31 POPEH 146      19.842 102.607  50.116  1.00  0.00           C
ATOM   3194 3C31 POPEH 146      20.292 103.507  51.276  1.00  0.00           C
ATOM   3197 4C31 POPEH 146      19.172 103.896  52.246  1.00  0.00           C
ATOM   3200 5C31 POPEH 146      19.682 104.816  53.356  1.00  0.00           C
ATOM   3203 6C31 POPEH 146      18.562 105.336  54.245  1.00  0.00           C
ATOM   3207  NH3 POPEI 147      48.142  94.727  33.376  1.00  0.00           N
ATOM   3211  C12 POPEI 147      46.982  95.667  33.626  1.00  0.00           C
ATOM   3214  C11 POPEI 147      46.862  96.866  32.636  1.00  0.00           C
ATOM   3217  P   POPEI 147      44.482  98.027  32.736  1.00  0.00           P
ATOM   3218  O13 POPEI 147      45.102  99.366  32.726  1.00  0.00           O
ATOM   3219  O14 POPEI 147      43.162  97.957  32.066  1.00  0.00           O
ATOM   3220  O11 POPEI 147      44.332  97.587  34.246  1.00  0.00           O
ATOM   3221  O12 POPEI 147      45.532  96.996  32.116  1.00  0.00           O
ATOM   3222  C1  POPEI 147      43.722  98.456  35.216  1.00  0.00           C
ATOM   3225  C2  POPEI 147      44.732  98.827  36.336  1.00  0.00           C
ATOM   3227  O21 POPEI 147      44.042  99.257  37.536  1.00  0.00           O
ATOM   3228  C21 POPEI 147      43.412 100.406  37.486  1.00  0.00           C
ATOM   3229  O22 POPEI 147      43.362 101.187  36.536  1.00  0.00           O
ATOM   3230  C22 POPEI 147      42.752 100.686  38.846  1.00  0.00           C
ATOM   3233  C3  POPEI 147      45.842  99.807  35.826  1.00  0.00           C
ATOM   3236  O31 POPEI 147      46.832 100.077  36.836  1.00  0.00           O
ATOM   3237  C31 POPEI 147      47.902  99.286  36.786  1.00  0.00           C
ATOM   3238  O32 POPEI 147      48.142  98.507  35.876  1.00  0.00           O
ATOM   3239  C32 POPEI 147      48.762  99.456  38.036  1.00  0.00           C
ATOM   3242  C23 POPEI 147      42.102 102.087  38.936  1.00  0.00           C
ATOM   3245  C24 POPEI 147      41.952 102.577  40.386  1.00  0.00           C
ATOM   3248  C25 POPEI 147      40.952 101.757  41.216  1.00  0.00           C
ATOM   3251  C26 POPEI 147      40.982 102.106  42.706  1.00  0.00           C
ATOM   3254  C27 POPEI 147      40.042 101.206  43.526  1.00  0.00           C
ATOM   3257  C28 POPEI 147      40.332 101.227  45.046  1.00  0.00           C
ATOM   3260  C29 POPEI 147      40.072 102.577  45.666  1.00  0.00           C
ATOM   3262 0C21 POPEI 147      40.052 102.826  46.986  1.00  0.00           C
ATOM   3264 1C21 POPEI 147      40.272 101.816  48.086  1.00  0.00           C
ATOM   3267 2C21 POPEI 147      39.562 102.257  49.376  1.00  0.00           C
ATOM   3270 3C21 POPEI 147      39.902 101.346  50.566  1.00  0.00           C
ATOM   3273 4C21 POPEI 147      39.332 101.877  51.896  1.00  0.00           C
ATOM   3276 5C21 POPEI 147      40.142 103.036  52.496  1.00  0.00           C
ATOM   3279 6C21 POPEI 147      41.372 102.567  53.286  1.00  0.00           C
ATOM   3282 7C21 POPEI 147      42.292 103.706  53.726  1.00  0.00           C
ATOM   3285 8C21 POPEI 147      43.602 103.227  54.376  1.00  0.00           C
ATOM   3289  C33 POPEI 147      48.062 100.277  39.136  1.00  0.00           C
ATOM   3292  C34 POPEI 147      48.892 100.387  40.416  1.00  0.00           C
ATOM   3295  C35 POPEI 147      48.002 100.657  41.626  1.00  0.00           C
ATOM   3298  C36 POPEI 147      47.372  99.377  42.186  1.00  0.00           C
ATOM   3301  C37 POPEI 147      46.122  99.657  43.016  1.00  0.00           C
ATOM   3304  C38 POPEI 147      45.542  98.386  43.646  1.00  0.00           C
ATOM   3307  C39 POPEI 147      46.122  98.036  45.016  1.00  0.00           C
ATOM   3310 0C31 POPEI 147      45.682  99.027  46.116  1.00  0.00           C
ATOM   3313 1C31 POPEI 147      45.962  98.526  47.546  1.00  0.00           C
ATOM   3316 2C31 POPEI 147      44.772  97.817  48.206  1.00  0.00           C
ATOM   3319 3C31 POPEI 147      44.242  96.605  47.436  1.00  0.00           C
ATOM   3322 4C31 POPEI 147      42.982  96.017  48.066  1.00  0.00           C
ATOM   3325 5C31 POPEI 147      42.462  94.846  47.236  1.00  0.00           C
ATOM   3328 6C31 POPEI 147      41.092  94.356  47.686  1.00  0.00           C
ATOM   3332  NH3 POPEJ 148      97.852  76.047  76.496  1.00  0.00           N
ATOM   3336  C12 POPEJ 148      98.022  77.536  76.606  1.00  0.00           C
ATOM   3339  C11 POPEJ 148      99.491  77.917  76.416  1.00  0.00           C
ATOM   3342  P   POPEJ 148     100.892  80.037  75.816  1.00  0.00           P
ATOM   3343  O13 POPEJ 148     101.462  81.087  76.696  1.00  0.00           O
ATOM   3344  O14 POPEJ 148     101.822  78.977  75.396  1.00  0.00           O
ATOM   3345  O11 POPEJ 148     100.362  80.697  74.486  1.00  0.00           O
ATOM   3346  O12 POPEJ 148      99.590  79.346  76.436  1.00  0.00           O
ATOM   3347  C1  POPEJ 148      99.112  80.347  73.886  1.00  0.00           C
ATOM   3350  C2  POPEJ 148      99.252  80.387  72.346  1.00  0.00           C
ATOM   3352  O21 POPEJ 148      98.072  79.937  71.686  1.00  0.00           O
ATOM   3353  C21 POPEJ 148      96.972  80.657  71.755  1.00  0.00           C
ATOM   3354  O22 POPEJ 148      96.822  81.707  72.356  1.00  0.00           O
ATOM   3355  C22 POPEJ 148      95.962  79.976  70.826  1.00  0.00           C
ATOM   3358  C3  POPEJ 148     100.402  79.447  71.866  1.00  0.00           C
ATOM   3361  O31 POPEJ 148     100.542  79.517  70.426  1.00  0.00           O
ATOM   3362  C31 POPEJ 148     100.332  78.407  69.736  1.00  0.00           C
ATOM   3363  O32 POPEJ 148     100.152  77.297  70.206  1.00  0.00           O
ATOM   3364  C32 POPEJ 148     100.392  78.737  68.246  1.00  0.00           C
ATOM   3367  C23 POPEJ 148      95.271  78.767  71.486  1.00  0.00           C
ATOM   3370  C24 POPEJ 148      96.162  77.517  71.566  1.00  0.00           C
ATOM   3373  C25 POPEJ 148      96.032  76.597  70.346  1.00  0.00           C
ATOM   3376  C26 POPEJ 148      97.032  75.447  70.426  1.00  0.00           C
ATOM   3379  C27 POPEJ 148      96.962  74.486  69.226  1.00  0.00           C
ATOM   3382  C28 POPEJ 148      98.122  73.477  69.186  1.00  0.00           C
ATOM   3385  C29 POPEJ 148      99.451  74.167  69.046  1.00  0.00           C
ATOM   3387 0C21 POPEJ 148     100.122  74.355  67.896  1.00  0.00           C
ATOM   3389 1C21 POPEJ 148      99.672  73.896  66.536  1.00  0.00           C
ATOM   3392 2C21 POPEJ 148     100.092  74.876  65.426  1.00  0.00           C
ATOM   3395 3C21 POPEJ 148      99.922  74.276  64.026  1.00  0.00           C
ATOM   3398 4C21 POPEJ 148     100.442  75.197  62.906  1.00  0.00           C
ATOM   3401 5C21 POPEJ 148     101.652  74.627  62.146  1.00  0.00           C
ATOM   3404 6C21 POPEJ 148     102.042  75.497  60.946  1.00  0.00           C
ATOM   3407 7C21 POPEJ 148     103.061  74.797  60.026  1.00  0.00           C
ATOM   3410 8C21 POPEJ 148     103.362  75.596  58.756  1.00  0.00           C
ATOM   3414  C33 POPEJ 148      99.021  78.586  67.556  1.00  0.00           C
ATOM   3417  C34 POPEJ 148      99.102  78.636  66.026  1.00  0.00           C
ATOM   3420  C35 POPEJ 148      97.752  78.247  65.396  1.00  0.00           C
ATOM   3423  C36 POPEJ 148      97.822  77.867  63.906  1.00  0.00           C
ATOM   3426  C37 POPEJ 148      96.612  77.017  63.496  1.00  0.00           C
ATOM   3429  C38 POPEJ 148      96.652  76.447  62.076  1.00  0.00           C
ATOM   3432  C39 POPEJ 148      95.322  75.736  61.766  1.00  0.00           C
ATOM   3435 0C31 POPEJ 148      95.362  74.727  60.606  1.00  0.00           C
ATOM   3438 1C31 POPEJ 148      94.032  73.965  60.516  1.00  0.00           C
ATOM   3441 2C31 POPEJ 148      93.992  72.816  59.496  1.00  0.00           C
ATOM   3444 3C31 POPEJ 148      93.702  73.277  58.056  1.00  0.00           C
ATOM   3447 4C31 POPEJ 148      93.392  72.087  57.146  1.00  0.00           C
ATOM   3450 5C31 POPEJ 148      93.072  72.466  55.696  1.00  0.00           C
ATOM   3453 6C31 POPEJ 148      92.732  71.237  54.836  1.00  0.00           C
ATOM   3457  NH3 POPEK 149      40.492  98.636  32.396  1.00  0.00           N
ATOM   3461  C12 POPEK 149      39.282  99.027  31.596  1.00  0.00           C
ATOM   3464  C11 POPEK 149      38.622 100.306  32.106  1.00  0.00           C
ATOM   3467  P   POPEK 149      36.002 100.776  31.946  1.00  0.00           P
ATOM   3468  O13 POPEK 149      35.362 101.837  31.126  1.00  0.00           O
ATOM   3469  O14 POPEK 149      35.282  99.496  32.116  1.00  0.00           O
ATOM   3470  O11 POPEK 149      36.332 101.337  33.376  1.00  0.00           O
ATOM   3471  O12 POPEK 149      37.422 100.476  31.366  1.00  0.00           O
ATOM   3472  C1  POPEK 149      35.512 102.307  34.026  1.00  0.00           C
ATOM   3475  C2  POPEK 149      35.802 102.236  35.536  1.00  0.00           C
ATOM   3477  O21 POPEK 149      35.062 103.267  36.226  1.00  0.00           O
ATOM   3478  C21 POPEK 149      34.462 102.896  37.346  1.00  0.00           C
ATOM   3479  O22 POPEK 149      34.282 101.737  37.696  1.00  0.00           O
ATOM   3480  C22 POPEK 149      34.062 104.137  38.126  1.00  0.00           C
ATOM   3483  C3  POPEK 149      37.312 102.467  35.816  1.00  0.00           C
ATOM   3486  O31 POPEK 149      37.882 101.406  36.606  1.00  0.00           O
ATOM   3487  C31 POPEK 149      37.752 101.477  37.926  1.00  0.00           C
ATOM   3488  O32 POPEK 149      37.282 102.397  38.556  1.00  0.00           O
ATOM   3489  C32 POPEK 149      38.402 100.207  38.506  1.00  0.00           C
ATOM   3492  C23 POPEK 149      33.042 103.916  39.266  1.00  0.00           C
ATOM   3495  C24 POPEK 149      33.562 104.216  40.686  1.00  0.00           C
ATOM   3498  C25 POPEK 149      34.402 103.087  41.296  1.00  0.00           C
ATOM   3501  C26 POPEK 149      34.632 103.286  42.806  1.00  0.00           C
ATOM   3504  C27 POPEK 149      35.432 102.136  43.436  1.00  0.00           C
ATOM   3507  C28 POPEK 149      35.372 102.096  44.986  1.00  0.00           C
ATOM   3510  C29 POPEK 149      35.922 103.337  45.646  1.00  0.00           C
ATOM   3512 0C21 POPEK 149      35.392 103.986  46.706  1.00  0.00           C
ATOM   3514 1C21 POPEK 149      34.152 103.617  47.486  1.00  0.00           C
ATOM   3517 2C21 POPEK 149      34.452 103.377  48.976  1.00  0.00           C
ATOM   3520 3C21 POPEK 149      35.012 101.977  49.286  1.00  0.00           C
ATOM   3523 4C21 POPEK 149      35.262 101.816  50.786  1.00  0.00           C
ATOM   3526 5C21 POPEK 149      35.822 100.457  51.196  1.00  0.00           C
ATOM   3529 6C21 POPEK 149      35.992 100.406  52.715  1.00  0.00           C
ATOM   3532 7C21 POPEK 149      36.952  99.326  53.206  1.00  0.00           C
ATOM   3535 8C21 POPEK 149      37.452  99.617  54.626  1.00  0.00           C
ATOM   3539  C33 POPEK 149      37.442  99.286  39.286  1.00  0.00           C
ATOM   3542  C34 POPEK 149      38.032  97.896  39.606  1.00  0.00           C
ATOM   3545  C35 POPEK 149      39.552  97.867  39.816  1.00  0.00           C
ATOM   3548  C36 POPEK 149      40.032  96.576  40.495  1.00  0.00           C
ATOM   3551  C37 POPEK 149      41.562  96.527  40.676  1.00  0.00           C
ATOM   3554  C38 POPEK 149      41.992  95.576  41.806  1.00  0.00           C
ATOM   3557  C39 POPEK 149      43.512  95.576  42.016  1.00  0.00           C
ATOM   3560 0C31 POPEK 149      43.932  94.797  43.266  1.00  0.00           C
ATOM   3563 1C31 POPEK 149      45.352  94.226  43.146  1.00  0.00           C
ATOM   3566 2C31 POPEK 149      45.802  93.517  44.426  1.00  0.00           C
ATOM   3569 3C31 POPEK 149      46.852  92.427  44.156  1.00  0.00           C
ATOM   3572 4C31 POPEK 149      47.222  91.656  45.425  1.00  0.00           C
ATOM   3575 5C31 POPEK 149      48.062  90.406  45.116  1.00  0.00           C
ATOM   3578 6C31 POPEK 149      48.702  89.785  46.366  1.00  0.00           C
ATOM   3582  NH3 POPEL 150      56.962  43.356  35.476  1.00  0.00           N
ATOM   3586  C12 POPEL 150      56.872  41.986  36.106  1.00  0.00           C
ATOM   3589  C11 POPEL 150      56.722  40.826  35.086  1.00  0.00           C
ATOM   3592  P   POPEL 150      54.742  39.037  34.966  1.00  0.00           P
ATOM   3593  O13 POPEL 150      53.332  39.076  35.386  1.00  0.00           O
ATOM   3594  O14 POPEL 150      54.962  38.277  33.716  1.00  0.00           O
ATOM   3595  O11 POPEL 150      55.592  38.306  36.076  1.00  0.00           O
ATOM   3596  O12 POPEL 150      55.342  40.507  34.856  1.00  0.00           O
ATOM   3597  C1  POPEL 150      54.982  38.057  37.346  1.00  0.00           C
ATOM   3600  C2  POPEL 150      54.932  39.337  38.216  1.00  0.00           C
ATOM   3602  O21 POPEL 150      55.892  39.356  39.266  1.00  0.00           O
ATOM   3603  C21 POPEL 150      55.872  38.417  40.186  1.00  0.00           C
ATOM   3604  O22 POPEL 150      55.152  37.437  40.206  1.00  0.00           O
ATOM   3605  C22 POPEL 150      56.912  38.757  41.236  1.00  0.00           C
ATOM   3608  C3  POPEL 150      53.502  39.657  38.716  1.00  0.00           C
ATOM   3611  O31 POPEL 150      53.462  41.017  39.206  1.00  0.00           O
ATOM   3612  C31 POPEL 150      52.632  41.847  38.596  1.00  0.00           C
ATOM   3613  O32 POPEL 150      51.832  41.567  37.726  1.00  0.00           O
ATOM   3614  C32 POPEL 150      52.822  43.247  39.166  1.00  0.00           C
ATOM   3617  C23 POPEL 150      57.312  37.537  42.106  1.00  0.00           C
ATOM   3620  C24 POPEL 150      57.762  37.957  43.506  1.00  0.00           C
ATOM   3623  C25 POPEL 150      56.632  37.896  44.536  1.00  0.00           C
ATOM   3626  C26 POPEL 150      56.462  36.507  45.166  1.00  0.00           C
ATOM   3629  C27 POPEL 150      55.412  36.516  46.286  1.00  0.00           C
ATOM   3632  C28 POPEL 150      55.252  35.137  46.956  1.00  0.00           C
ATOM   3635  C29 POPEL 150      54.472  34.167  46.116  1.00  0.00           C
ATOM   3637 0C21 POPEL 150      53.522  33.326  46.556  1.00  0.00           C
ATOM   3639 1C21 POPEL 150      53.082  33.167  47.995  1.00  0.00           C
ATOM   3642 2C21 POPEL 150      51.942  34.127  48.356  1.00  0.00           C
ATOM   3645 3C21 POPEL 150      51.432  33.946  49.796  1.00  0.00           C
ATOM   3648 4C21 POPEL 150      50.082  34.637  50.026  1.00  0.00           C
ATOM   3651 5C21 POPEL 150      49.312  34.076  51.226  1.00  0.00           C
ATOM   3654 6C21 POPEL 150      47.842  34.536  51.226  1.00  0.00           C
ATOM   3657 7C21 POPEL 150      47.002  33.917  52.356  1.00  0.00           C
ATOM   3660 8C21 POPEL 150      45.532  34.337  52.326  1.00  0.00           C
ATOM   3664  C33 POPEL 150      51.462  43.907  39.456  1.00  0.00           C
ATOM   3667  C34 POPEL 150      51.572  45.167  40.326  1.00  0.00           C
ATOM   3670  C35 POPEL 150      51.462  44.816  41.816  1.00  0.00           C
ATOM   3673  C36 POPEL 150      51.652  46.027  42.736  1.00  0.00           C
ATOM   3676  C37 POPEL 150      51.552  45.606  44.206  1.00  0.00           C
ATOM   3679  C38 POPEL 150      51.572  46.807  45.156  1.00  0.00           C
ATOM   3682  C39 POPEL 150      51.302  46.417  46.605  1.00  0.00           C
ATOM   3685 0C31 POPEL 150      52.312  47.047  47.566  1.00  0.00           C
ATOM   3688 1C31 POPEL 150      51.952  46.767  49.016  1.00  0.00           C
ATOM   3691 2C31 POPEL 150      52.922  47.457  49.986  1.00  0.00           C
ATOM   3694 3C31 POPEL 150      52.652  47.087  51.456  1.00  0.00           C
ATOM   3697 4C31 POPEL 150      51.192  47.297  51.876  1.00  0.00           C
ATOM   3700 5C31 POPEL 150      50.722  48.746  51.706  1.00  0.00           C
ATOM   3703 6C31 POPEL 150      49.382  49.007  52.386  1.00  0.00           C
ATOM   3707  NH3 POPEM 151      79.382  52.137  34.166  1.00  0.00           N
ATOM   3711  C12 POPEM 151      79.152  53.036  32.996  1.00  0.00           C
ATOM   3714  C11 POPEM 151      79.301  54.517  33.346  1.00  0.00           C
ATOM   3717  P   POPEM 151      80.732  55.966  34.906  1.00  0.00           P
ATOM   3718  O13 POPEM 151      82.112  56.516  35.046  1.00  0.00           O
ATOM   3719  O14 POPEM 151      79.612  56.917  34.706  1.00  0.00           O
ATOM   3720  O11 POPEM 151      80.382  55.146  36.196  1.00  0.00           O
ATOM   3721  O12 POPEM 151      80.632  54.816  33.816  1.00  0.00           O
ATOM   3722  C1  POPEM 151      80.192  55.797  37.456  1.00  0.00           C
ATOM   3725  C2  POPEM 151      78.682  55.826  37.846  1.00  0.00           C
ATOM   3727  O21 POPEM 151      78.411  56.887  38.776  1.00  0.00           O
ATOM   3728  C21 POPEM 151      79.021  56.837  39.936  1.00  0.00           C
ATOM   3729  O22 POPEM 151      79.782  55.966  40.326  1.00  0.00           O
ATOM   3730  C22 POPEM 151      78.620  58.076  40.746  1.00  0.00           C
ATOM   3733  C3  POPEM 151      78.142  54.437  38.316  1.00  0.00           C
ATOM   3736  O31 POPEM 151      77.412  54.507  39.566  1.00  0.00           O
ATOM   3737  C31 POPEM 151      76.272  53.857  39.676  1.00  0.00           C
ATOM   3738  O32 POPEM 151      75.642  53.367  38.756  1.00  0.00           O
ATOM   3739  C32 POPEM 151      75.902  53.717  41.156  1.00  0.00           C
ATOM   3742  C23 POPEM 151      78.842  57.927  42.266  1.00  0.00           C
ATOM   3745  C24 POPEM 151      78.142  59.067  43.026  1.00  0.00           C
ATOM   3748  C25 POPEM 151      78.222  58.977  44.556  1.00  0.00           C
ATOM   3751  C26 POPEM 151      79.612  59.277  45.126  1.00  0.00           C
ATOM   3754  C27 POPEM 151      79.552  59.356  46.656  1.00  0.00           C
ATOM   3757  C28 POPEM 151      80.852  59.876  47.286  1.00  0.00           C
ATOM   3760  C29 POPEM 151      80.722  59.856  48.786  1.00  0.00           C
ATOM   3762 0C21 POPEM 151      80.722  60.907  49.646  1.00  0.00           C
ATOM   3764 1C21 POPEM 151      80.942  62.356  49.326  1.00  0.00           C
ATOM   3767 2C21 POPEM 151      82.042  62.966  50.215  1.00  0.00           C
ATOM   3770 3C21 POPEM 151      81.542  63.407  51.596  1.00  0.00           C
ATOM   3773 4C21 POPEM 151      81.362  64.937  51.745  1.00  0.00           C
ATOM   3776 5C21 POPEM 151      80.452  65.576  50.696  1.00  0.00           C
ATOM   3779 6C21 POPEM 151      80.232  67.076  50.916  1.00  0.00           C
ATOM   3782 7C21 POPEM 151      79.272  67.697  49.886  1.00  0.00           C
ATOM   3785 8C21 POPEM 151      79.072  69.206  50.056  1.00  0.00           C
ATOM   3789  C33 POPEM 151      76.322  54.837  42.146  1.00  0.00           C
ATOM   3792  C34 POPEM 151      76.772  54.216  43.476  1.00  0.00           C
ATOM   3795  C35 POPEM 151      76.612  55.146  44.686  1.00  0.00           C
ATOM   3798  C36 POPEM 151      77.352  54.657  45.936  1.00  0.00           C
ATOM   3801  C37 POPEM 151      76.642  55.037  47.246  1.00  0.00           C
ATOM   3804  C38 POPEM 151      77.502  54.786  48.496  1.00  0.00           C
ATOM   3807  C39 POPEM 151      76.782  55.086  49.816  1.00  0.00           C
ATOM   3810 0C31 POPEM 151      75.722  54.026  50.186  1.00  0.00           C
ATOM   3813 1C31 POPEM 151      75.622  53.797  51.706  1.00  0.00           C
ATOM   3816 2C31 POPEM 151      74.892  52.486  52.056  1.00  0.00           C
ATOM   3819 3C31 POPEM 151      74.942  52.117  53.556  1.00  0.00           C
ATOM   3822 4C31 POPEM 151      76.352  51.777  54.056  1.00  0.00           C
ATOM   3825 5C31 POPEM 151      76.362  51.257  55.506  1.00  0.00           C
ATOM   3828 6C31 POPEM 151      77.762  50.957  56.036  1.00  0.00           C
ATOM   3832  NH3 POPEN 152      25.212  19.447  75.596  1.00  0.00           N
ATOM   3836  C12 POPEN 152      26.382  18.597  76.036  1.00  0.00           C
ATOM   3839  C11 POPEN 152      27.092  17.837  74.895  1.00  0.00           C
ATOM   3842  P   POPEN 152      29.662  17.136  74.716  1.00  0.00           P
ATOM   3843  O13 POPEN 152      30.522  18.167  75.336  1.00  0.00           O
ATOM   3844  O14 POPEN 152      30.162  15.736  74.776  1.00  0.00           O
ATOM   3845  O11 POPEN 152      29.382  17.566  73.206  1.00  0.00           O
ATOM   3846  O12 POPEN 152      28.252  17.206  75.446  1.00  0.00           O
ATOM   3847  C1  POPEN 152      29.722  18.876  72.715  1.00  0.00           C
ATOM   3850  C2  POPEN 152      29.202  19.157  71.266  1.00  0.00           C
ATOM   3852  O21 POPEN 152      29.712  18.207  70.316  1.00  0.00           O
ATOM   3853  C21 POPEN 152      30.872  18.456  69.736  1.00  0.00           C
ATOM   3854  O22 POPEN 152      31.822  19.057  70.226  1.00  0.00           O
ATOM   3855  C22 POPEN 152      30.832  17.867  68.326  1.00  0.00           C
ATOM   3858  C3  POPEN 152      29.382  20.646  70.786  1.00  0.00           C
ATOM   3861  O31 POPEN 152      29.252  20.877  69.366  1.00  0.00           O
ATOM   3862  C31 POPEN 152      28.042  20.687  68.816  1.00  0.00           C
ATOM   3863  O32 POPEN 152      27.042  20.367  69.425  1.00  0.00           O
ATOM   3864  C32 POPEN 152      28.152  20.956  67.306  1.00  0.00           C
ATOM   3867  C23 POPEN 152      31.682  18.617  67.276  1.00  0.00           C
ATOM   3870  C24 POPEN 152      31.592  17.917  65.916  1.00  0.00           C
ATOM   3873  C25 POPEN 152      32.352  18.597  64.766  1.00  0.00           C
ATOM   3876  C26 POPEN 152      31.432  19.197  63.686  1.00  0.00           C
ATOM   3879  C27 POPEN 152      32.102  19.297  62.306  1.00  0.00           C
ATOM   3882  C28 POPEN 152      31.152  19.896  61.256  1.00  0.00           C
ATOM   3885  C29 POPEN 152      31.662  19.777  59.836  1.00  0.00           C
ATOM   3887 0C21 POPEN 152      30.992  19.247  58.786  1.00  0.00           C
ATOM   3889 1C21 POPEN 152      29.582  18.707  58.806  1.00  0.00           C
ATOM   3892 2C21 POPEN 152      28.822  18.847  57.466  1.00  0.00           C
ATOM   3895 3C21 POPEN 152      28.582  20.296  57.026  1.00  0.00           C
ATOM   3898 4C21 POPEN 152      27.192  20.537  56.406  1.00  0.00           C
ATOM   3901 5C21 POPEN 152      26.032  20.477  57.416  1.00  0.00           C
ATOM   3904 6C21 POPEN 152      24.742  21.117  56.876  1.00  0.00           C
ATOM   3907 7C21 POPEN 152      23.622  21.177  57.926  1.00  0.00           C
ATOM   3910 8C21 POPEN 152      22.342  21.826  57.406  1.00  0.00           C
ATOM   3914  C33 POPEN 152      27.322  19.986  66.426  1.00  0.00           C
ATOM   3917  C34 POPEN 152      27.752  20.017  64.946  1.00  0.00           C
ATOM   3920  C35 POPEN 152      26.802  19.257  64.006  1.00  0.00           C
ATOM   3923  C36 POPEN 152      26.702  17.747  64.296  1.00  0.00           C
ATOM   3926  C37 POPEN 152      25.812  17.007  63.276  1.00  0.00           C
ATOM   3929  C38 POPEN 152      26.502  16.777  61.926  1.00  0.00           C
ATOM   3932  C39 POPEN 152      25.582  16.146  60.876  1.00  0.00           C
ATOM   3935 0C31 POPEN 152      26.292  15.937  59.526  1.00  0.00           C
ATOM   3938 1C31 POPEN 152      25.902  14.616  58.856  1.00  0.00           C
ATOM   3941 2C31 POPEN 152      26.662  14.347  57.546  1.00  0.00           C
ATOM   3944 3C31 POPEN 152      26.562  12.887  57.086  1.00  0.00           C
ATOM   3947 4C31 POPEN 152      25.152  12.467  56.636  1.00  0.00           C
ATOM   3950 5C31 POPEN 152      24.872  10.977  56.856  1.00  0.00           C
ATOM   3953 6C31 POPEN 152      23.492  10.547  56.356  1.00  0.00           C
ATOM   3957  NH3 POPEO 153      93.472  55.697  78.556  1.00  0.00           N
ATOM   3961  C12 POPEO 153      94.042  56.396  79.755  1.00  0.00           C
ATOM   3964  C11 POPEO 153      95.572  56.507  79.666  1.00  0.00           C
ATOM   3967  P   POPEO 153      97.482  58.227  79.386  1.00  0.00           P
ATOM   3968  O13 POPEO 153      97.612  59.676  79.126  1.00  0.00           O
ATOM   3969  O14 POPEO 153      97.952  57.715  80.696  1.00  0.00           O
ATOM   3970  O11 POPEO 153      98.241  57.426  78.276  1.00  0.00           O
ATOM   3971  O12 POPEO 153      95.962  57.797  79.176  1.00  0.00           O
ATOM   3972  C1  POPEO 153      97.642  57.027  77.036  1.00  0.00           C
ATOM   3975  C2  POPEO 153      97.042  58.207  76.226  1.00  0.00           C
ATOM   3977  O21 POPEO 153      96.342  57.776  75.035  1.00  0.00           O
ATOM   3978  C21 POPEO 153      95.162  57.216  75.215  1.00  0.00           C
ATOM   3979  O22 POPEO 153      94.682  56.856  76.285  1.00  0.00           O
ATOM   3980  C22 POPEO 153      94.472  57.017  73.855  1.00  0.00           C
ATOM   3983  C3  POPEO 153      98.172  59.197  75.846  1.00  0.00           C
ATOM   3986  O31 POPEO 153      97.572  60.466  75.496  1.00  0.00           O
ATOM   3987  C31 POPEO 153      97.392  60.627  74.186  1.00  0.00           C
ATOM   3988  O32 POPEO 153      97.962  60.016  73.316  1.00  0.00           O
ATOM   3989  C32 POPEO 153      96.191  61.537  73.986  1.00  0.00           C
ATOM   3992  C23 POPEO 153      95.362  56.417  72.736  1.00  0.00           C
ATOM   3995  C24 POPEO 153      94.572  56.217  71.416  1.00  0.00           C
ATOM   3998  C25 POPEO 153      95.292  55.357  70.356  1.00  0.00           C
ATOM   4001  C26 POPEO 153      95.602  56.087  69.036  1.00  0.00           C
ATOM   4004  C27 POPEO 153      95.732  55.136  67.826  1.00  0.00           C
ATOM   4007  C28 POPEO 153      96.652  55.617  66.676  1.00  0.00           C
ATOM   4010  C29 POPEO 153      96.512  57.067  66.286  1.00  0.00           C
ATOM   4012 0C21 POPEO 153      96.792  57.617  65.086  1.00  0.00           C
ATOM   4014 1C21 POPEO 153      97.222  56.917  63.826  1.00  0.00           C
ATOM   4017 2C21 POPEO 153      96.471  57.486  62.606  1.00  0.00           C
ATOM   4020 3C21 POPEO 153      94.952  57.306  62.686  1.00  0.00           C
ATOM   4023 4C21 POPEO 153      94.222  57.857  61.456  1.00  0.00           C
ATOM   4026 5C21 POPEO 153      92.712  57.597  61.516  1.00  0.00           C
ATOM   4029 6C21 POPEO 153      91.932  58.556  62.436  1.00  0.00           C
ATOM   4032 7C21 POPEO 153      90.492  58.076  62.636  1.00  0.00           C
ATOM   4035 8C21 POPEO 153      89.521  59.127  63.186  1.00  0.00           C
ATOM   4039  C33 POPEO 153      95.892  61.656  72.476  1.00  0.00           C
ATOM   4042  C34 POPEO 153      94.612  62.437  72.176  1.00  0.00           C
ATOM   4045  C35 POPEO 153      94.432  62.677  70.666  1.00  0.00           C
ATOM   4048  C36 POPEO 153      94.112  61.386  69.926  1.00  0.00           C
ATOM   4051  C37 POPEO 153      94.012  61.567  68.406  1.00  0.00           C
ATOM   4054  C38 POPEO 153      93.340  60.357  67.736  1.00  0.00           C
ATOM   4057  C39 POPEO 153      91.882  60.646  67.366  1.00  0.00           C
ATOM   4060 0C31 POPEO 153      91.782  61.487  66.086  1.00  0.00           C
ATOM   4063 1C31 POPEO 153      90.372  61.997  65.776  1.00  0.00           C
ATOM   4066 2C31 POPEO 153      90.302  62.617  64.376  1.00  0.00           C
ATOM   4069 3C31 POPEO 153      88.922  63.187  64.016  1.00  0.00           C
ATOM   4072 4C31 POPEO 153      88.872  63.636  62.546  1.00  0.00           C
ATOM   4075 5C31 POPEO 153      87.592  64.396  62.186  1.00  0.00           C
ATOM   4078 6C31 POPEO 153      87.542  64.807  60.716  1.00  0.00           C
ATOM   4082  NH3 POPEP 154     105.662 109.347  31.726  1.00  0.00           N
ATOM   4086  C12 POPEP 154     105.712 108.727  30.366  1.00  0.00           C
ATOM   4089  C11 POPEP 154     104.792 109.496  29.416  1.00  0.00           C
ATOM   4092  P   POPEP 154     106.241 111.737  29.256  1.00  0.00           P
ATOM   4093  O13 POPEP 154     107.282 111.346  30.216  1.00  0.00           O
ATOM   4094  O14 POPEP 154     106.622 112.547  28.076  1.00  0.00           O
ATOM   4095  O11 POPEP 154     105.072 112.456  30.026  1.00  0.00           O
ATOM   4096  O12 POPEP 154     105.522 110.466  28.686  1.00  0.00           O
ATOM   4097  C1  POPEP 154     105.322 113.417  31.056  1.00  0.00           C
ATOM   4100  C2  POPEP 154     105.042 112.806  32.446  1.00  0.00           C
ATOM   4102  O21 POPEP 154     104.402 113.817  33.246  1.00  0.00           O
ATOM   4103  C21 POPEP 154     103.452 113.377  34.056  1.00  0.00           C
ATOM   4104  O22 POPEP 154     103.082 112.215  34.136  1.00  0.00           O
ATOM   4105  C22 POPEP 154     103.032 114.566  34.916  1.00  0.00           C
ATOM   4108  C3  POPEP 154     106.282 112.267  33.206  1.00  0.00           C
ATOM   4111  O31 POPEP 154     105.942 111.017  33.846  1.00  0.00           O
ATOM   4112  C31 POPEP 154     105.712 111.026  35.156  1.00  0.00           C
ATOM   4113  O32 POPEP 154     106.032 111.917  35.926  1.00  0.00           O
ATOM   4114  C32 POPEP 154     104.952 109.736  35.476  1.00  0.00           C
ATOM   4117  C23 POPEP 154     101.722 114.396  35.716  1.00  0.00           C
ATOM   4120  C24 POPEP 154     101.801 113.307  36.806  1.00  0.00           C
ATOM   4123  C25 POPEP 154     102.922 113.526  37.836  1.00  0.00           C
ATOM   4126  C26 POPEP 154     102.832 114.907  38.496  1.00  0.00           C
ATOM   4129  C27 POPEP 154     103.642 115.047  39.786  1.00  0.00           C
ATOM   4132  C28 POPEP 154     103.082 116.147  40.696  1.00  0.00           C
ATOM   4135  C29 POPEP 154     103.462 115.907  42.136  1.00  0.00           C
ATOM   4137 0C21 POPEP 154     104.412 116.567  42.826  1.00  0.00           C
ATOM   4139 1C21 POPEP 154     105.302 117.656  42.306  1.00  0.00           C
ATOM   4142 2C21 POPEP 154     104.812 119.086  42.586  1.00  0.00           C
ATOM   4145 3C21 POPEP 154     104.552 119.337  44.076  1.00  0.00           C
ATOM   4148 4C21 POPEP 154     103.971 120.716  44.386  1.00  0.00           C
ATOM   4151 5C21 POPEP 154     103.352 120.706  45.796  1.00  0.00           C
ATOM   4154 6C21 POPEP 154     102.962 122.087  46.316  1.00  0.00           C
ATOM   4157 7C21 POPEP 154     102.301 121.987  47.696  1.00  0.00           C
ATOM   4160 8C21 POPEP 154     101.822 123.337  48.236  1.00  0.00           C
ATOM   4164  C33 POPEP 154     104.272 109.667  36.856  1.00  0.00           C
ATOM   4167  C34 POPEP 154     103.322 108.465  36.936  1.00  0.00           C
ATOM   4170  C35 POPEP 154     102.822 108.176  38.346  1.00  0.00           C
ATOM   4173  C36 POPEP 154     101.822 107.026  38.346  1.00  0.00           C
ATOM   4176  C37 POPEP 154     101.471 106.516  39.746  1.00  0.00           C
ATOM   4179  C38 POPEP 154     100.672 105.215  39.676  1.00  0.00           C
ATOM   4182  C39 POPEP 154     100.462 104.547  41.036  1.00  0.00           C
ATOM   4185 0C31 POPEP 154     100.112 103.057  40.886  1.00  0.00           C
ATOM   4188 1C31 POPEP 154     100.402 102.276  42.176  1.00  0.00           C
ATOM   4191 2C31 POPEP 154     100.252 100.767  41.996  1.00  0.00           C
ATOM   4194 3C31 POPEP 154     100.932  99.997  43.136  1.00  0.00           C
ATOM   4197 4C31 POPEP 154     101.062  98.496  42.886  1.00  0.00           C
ATOM   4200 5C31 POPEP 154     101.942  97.836  43.956  1.00  0.00           C
ATOM   4203 6C31 POPEP 154     101.942  96.317  43.896  1.00  0.00           C
ATOM   4207  NH3 POPEQ 155      77.572  19.227  78.666  1.00  0.00           N
ATOM   4211  C12 POPEQ 155      77.762  20.716  78.886  1.00  0.00           C
ATOM   4214  C11 POPEQ 155      77.482  21.497  77.586  1.00  0.00           C
ATOM   4217  P   POPEQ 155      75.072  22.556  77.456  1.00  0.00           P
ATOM   4218  O13 POPEQ 155      73.732  22.017  77.186  1.00  0.00           O
ATOM   4219  O14 POPEQ 155      75.282  23.197  78.776  1.00  0.00           O
ATOM   4220  O11 POPEQ 155      75.502  23.587  76.336  1.00  0.00           O
ATOM   4221  O12 POPEQ 155      76.112  21.367  77.245  1.00  0.00           O
ATOM   4222  C1  POPEQ 155      74.802  23.767  75.105  1.00  0.00           C
ATOM   4225  C2  POPEQ 155      75.762  23.716  73.896  1.00  0.00           C
ATOM   4227  O21 POPEQ 155      75.012  23.597  72.674  1.00  0.00           O
ATOM   4228  C21 POPEQ 155      74.502  24.717  72.206  1.00  0.00           C
ATOM   4229  O22 POPEQ 155      74.552  25.807  72.715  1.00  0.00           O
ATOM   4230  C22 POPEQ 155      73.842  24.357  70.866  1.00  0.00           C
ATOM   4233  C3  POPEQ 155      76.762  22.517  73.976  1.00  0.00           C
ATOM   4236  O31 POPEQ 155      77.152  21.947  72.706  1.00  0.00           O
ATOM   4237  C31 POPEQ 155      77.502  22.747  71.715  1.00  0.00           C
ATOM   4238  O32 POPEQ 155      77.741  23.937  71.766  1.00  0.00           O
ATOM   4239  C32 POPEQ 155      77.542  21.906  70.436  1.00  0.00           C
ATOM   4242  C23 POPEQ 155      73.042  25.497  70.196  1.00  0.00           C
ATOM   4245  C24 POPEQ 155      72.262  25.066  68.946  1.00  0.00           C
ATOM   4248  C25 POPEQ 155      73.122  24.647  67.746  1.00  0.00           C
ATOM   4251  C26 POPEQ 155      73.812  25.816  67.026  1.00  0.00           C
ATOM   4254  C27 POPEQ 155      74.712  25.307  65.886  1.00  0.00           C
ATOM   4257  C28 POPEQ 155      75.012  26.387  64.826  1.00  0.00           C
ATOM   4260  C29 POPEQ 155      75.722  25.867  63.596  1.00  0.00           C
ATOM   4262 0C21 POPEQ 155      75.202  25.017  62.696  1.00  0.00           C
ATOM   4264 1C21 POPEQ 155      73.812  24.427  62.766  1.00  0.00           C
ATOM   4267 2C21 POPEQ 155      73.192  24.097  61.396  1.00  0.00           C
ATOM   4270 3C21 POPEQ 155      72.902  25.317  60.506  1.00  0.00           C
ATOM   4273 4C21 POPEQ 155      72.012  24.927  59.326  1.00  0.00           C
ATOM   4276 5C21 POPEQ 155      71.542  26.107  58.466  1.00  0.00           C
ATOM   4279 6C21 POPEQ 155      70.552  25.646  57.386  1.00  0.00           C
ATOM   4282 7C21 POPEQ 155      70.032  26.787  56.516  1.00  0.00           C
ATOM   4285 8C21 POPEQ 155      69.422  26.327  55.196  1.00  0.00           C
ATOM   4289  C33 POPEQ 155      77.672  22.747  69.146  1.00  0.00           C
ATOM   4292  C34 POPEQ 155      78.012  21.857  67.956  1.00  0.00           C
ATOM   4295  C35 POPEQ 155      77.902  22.587  66.616  1.00  0.00           C
ATOM   4298  C36 POPEQ 155      78.462  21.736  65.465  1.00  0.00           C
ATOM   4301  C37 POPEQ 155      78.352  22.427  64.106  1.00  0.00           C
ATOM   4304  C38 POPEQ 155      78.862  21.527  62.986  1.00  0.00           C
ATOM   4307  C39 POPEQ 155      78.662  22.127  61.596  1.00  0.00           C
ATOM   4310 0C31 POPEQ 155      79.161  21.207  60.486  1.00  0.00           C
ATOM   4313 1C31 POPEQ 155      78.811  21.736  59.096  1.00  0.00           C
ATOM   4316 2C31 POPEQ 155      79.521  20.997  57.946  1.00  0.00           C
ATOM   4319 3C31 POPEQ 155      79.002  19.566  57.736  1.00  0.00           C
ATOM   4322 4C31 POPEQ 155      79.572  18.927  56.465  1.00  0.00           C
ATOM   4325 5C31 POPEQ 155      78.951  17.556  56.176  1.00  0.00           C
ATOM   4328 6C31 POPEQ 155      79.432  16.927  54.866  1.00  0.00           C
ATOM   4332  NH3 POPER 156      17.502  23.876  77.346  1.00  0.00           N
ATOM   4336  C12 POPER 156      16.132  24.137  76.766  1.00  0.00           C
ATOM   4339  C11 POPER 156      15.462  25.407  77.336  1.00  0.00           C
ATOM   4342  P   POPER 156      13.252  26.847  77.126  1.00  0.00           P
ATOM   4343  O13 POPER 156      11.932  26.397  77.616  1.00  0.00           O
ATOM   4344  O14 POPER 156      14.042  27.757  77.965  1.00  0.00           O
ATOM   4345  O11 POPER 156      12.992  27.547  75.715  1.00  0.00           O
ATOM   4346  O12 POPER 156      14.162  25.576  76.776  1.00  0.00           O
ATOM   4347  C1  POPER 156      13.942  27.507  74.656  1.00  0.00           C
ATOM   4350  C2  POPER 156      13.252  27.287  73.276  1.00  0.00           C
ATOM   4352  O21 POPER 156      14.252  27.337  72.245  1.00  0.00           O
ATOM   4353  C21 POPER 156      14.982  26.227  72.136  1.00  0.00           C
ATOM   4354  O22 POPER 156      14.912  25.257  72.876  1.00  0.00           O
ATOM   4355  C22 POPER 156      15.892  26.316  70.916  1.00  0.00           C
ATOM   4358  C3  POPER 156      12.142  28.347  72.946  1.00  0.00           C
ATOM   4361  O31 POPER 156      11.022  28.367  73.855  1.00  0.00           O
ATOM   4362  C31 POPER 156      10.112  27.407  73.706  1.00  0.00           C
ATOM   4363  O32 POPER 156      10.162  26.516  72.876  1.00  0.00           O
ATOM   4364  C32 POPER 156       9.072  27.587  74.816  1.00  0.00           C
ATOM   4367  C23 POPER 156      15.122  26.216  69.586  1.00  0.00           C
ATOM   4370  C24 POPER 156      16.072  26.297  68.376  1.00  0.00           C
ATOM   4373  C25 POPER 156      15.352  25.986  67.056  1.00  0.00           C
ATOM   4376  C26 POPER 156      16.252  26.216  65.846  1.00  0.00           C
ATOM   4379  C27 POPER 156      15.652  25.716  64.526  1.00  0.00           C
ATOM   4382  C28 POPER 156      16.522  26.117  63.326  1.00  0.00           C
ATOM   4385  C29 POPER 156      16.112  25.427  62.046  1.00  0.00           C
ATOM   4387 0C21 POPER 156      15.952  26.007  60.846  1.00  0.00           C
ATOM   4389 1C21 POPER 156      16.142  27.466  60.516  1.00  0.00           C
ATOM   4392 2C21 POPER 156      17.422  27.696  59.696  1.00  0.00           C
ATOM   4395 3C21 POPER 156      17.972  29.117  59.896  1.00  0.00           C
ATOM   4398 4C21 POPER 156      19.202  29.396  59.016  1.00  0.00           C
ATOM   4401 5C21 POPER 156      19.562  30.877  58.996  1.00  0.00           C
ATOM   4404 6C21 POPER 156      20.852  31.117  58.216  1.00  0.00           C
ATOM   4407 7C21 POPER 156      21.412  32.536  58.386  1.00  0.00           C
ATOM   4410 8C21 POPER 156      22.722  32.747  57.636  1.00  0.00           C
ATOM   4414  C33 POPER 156       7.772  26.767  74.616  1.00  0.00           C
ATOM   4417  C34 POPER 156       7.002  27.136  73.346  1.00  0.00           C
ATOM   4420  C35 POPER 156       5.562  26.607  73.346  1.00  0.00           C
ATOM   4423  C36 POPER 156       4.842  26.927  72.036  1.00  0.00           C
ATOM   4426  C37 POPER 156       3.342  26.617  72.096  1.00  0.00           C
ATOM   4429  C38 POPER 156       2.642  27.057  70.816  1.00  0.00           C
ATOM   4432  C39 POPER 156       1.132  27.227  71.016  1.00  0.00           C
ATOM   4435 0C31 POPER 156       0.472  27.647  69.706  1.00  0.00           C
ATOM   4438 1C31 POPER 156      -0.878  28.337  69.916  1.00  0.00           C
ATOM   4441 2C31 POPER 156      -1.418  28.887  68.586  1.00  0.00           C
ATOM   4444 3C31 POPER 156      -2.951  29.007  68.556  1.00  0.00           C
ATOM   4447 4C31 POPER 156      -3.631  27.647  68.715  1.00  0.00           C
ATOM   4450 5C31 POPER 156      -5.051  27.637  68.156  1.00  0.00           C
ATOM   4453 6C31 POPER 156      -5.701  26.267  68.316  1.00  0.00           C
ATOM   4457  NH3 POPES 157     103.752  70.917  32.966  1.00  0.00           N
ATOM   4461  C12 POPES 157     105.162  70.657  33.426  1.00  0.00           C
ATOM   4464  C11 POPES 157     106.191  71.227  32.416  1.00  0.00           C
ATOM   4467  P   POPES 157     105.382  73.737  32.576  1.00  0.00           P
ATOM   4468  O13 POPES 157     104.172  73.326  31.856  1.00  0.00           O
ATOM   4469  O14 POPES 157     105.980  75.057  32.306  1.00  0.00           O
ATOM   4470  O11 POPES 157     105.081  73.606  34.096  1.00  0.00           O
ATOM   4471  O12 POPES 157     106.482  72.617  32.476  1.00  0.00           O
ATOM   4472  C1  POPES 157     106.182  73.606  35.006  1.00  0.00           C
ATOM   4475  C2  POPES 157     105.712  74.157  36.356  1.00  0.00           C
ATOM   4477  O21 POPES 157     104.932  73.146  37.016  1.00  0.00           O
ATOM   4478  C21 POPES 157     105.312  72.516  38.136  1.00  0.00           C
ATOM   4479  O22 POPES 157     104.632  71.657  38.676  1.00  0.00           O
ATOM   4480  C22 POPES 157     106.642  72.977  38.726  1.00  0.00           C
ATOM   4483  C3  POPES 157     104.822  75.396  36.126  1.00  0.00           C
ATOM   4486  O31 POPES 157     104.692  76.066  37.386  1.00  0.00           O
ATOM   4487  C31 POPES 157     105.612  76.986  37.626  1.00  0.00           C
ATOM   4488  O32 POPES 157     106.322  77.526  36.796  1.00  0.00           O
ATOM   4489  C32 POPES 157     105.712  77.266  39.126  1.00  0.00           C
ATOM   4492  C23 POPES 157     107.012  72.227  40.026  1.00  0.00           C
ATOM   4495  C24 POPES 157     108.422  72.636  40.456  1.00  0.00           C
ATOM   4498  C25 POPES 157     108.922  71.997  41.766  1.00  0.00           C
ATOM   4501  C26 POPES 157     108.241  72.576  43.006  1.00  0.00           C
ATOM   4504  C27 POPES 157     108.852  72.027  44.306  1.00  0.00           C
ATOM   4507  C28 POPES 157     108.102  72.487  45.566  1.00  0.00           C
ATOM   4510  C29 POPES 157     108.302  73.947  45.886  1.00  0.00           C
ATOM   4512 0C21 POPES 157     109.082  74.416  46.866  1.00  0.00           C
ATOM   4514 1C21 POPES 157     109.922  73.557  47.776  1.00  0.00           C
ATOM   4517 2C21 POPES 157     111.102  74.337  48.376  1.00  0.00           C
ATOM   4520 3C21 POPES 157     111.972  73.437  49.245  1.00  0.00           C
ATOM   4523 4C21 POPES 157     113.292  74.087  49.606  1.00  0.00           C
ATOM   4526 5C21 POPES 157     113.982  73.337  50.746  1.00  0.00           C
ATOM   4529 6C21 POPES 157     115.182  74.107  51.266  1.00  0.00           C
ATOM   4532 7C21 POPES 157     115.802  73.396  52.456  1.00  0.00           C
ATOM   4535 8C21 POPES 157     116.682  74.346  53.246  1.00  0.00           C
ATOM   4539  C33 POPES 157     104.752  76.477  40.046  1.00  0.00           C
ATOM   4542  C34 POPES 157     104.161  77.417  41.106  1.00  0.00           C
ATOM   4545  C35 POPES 157     105.192  77.855  42.146  1.00  0.00           C
ATOM   4548  C36 POPES 157     105.592  76.767  43.146  1.00  0.00           C
ATOM   4551  C37 POPES 157     104.392  76.246  43.926  1.00  0.00           C
ATOM   4554  C38 POPES 157     104.801  75.507  45.196  1.00  0.00           C
ATOM   4557  C39 POPES 157     103.602  75.237  46.116  1.00  0.00           C
ATOM   4560 0C31 POPES 157     104.082  74.707  47.466  1.00  0.00           C
ATOM   4563 1C31 POPES 157     103.132  75.016  48.626  1.00  0.00           C
ATOM   4566 2C31 POPES 157     103.892  74.847  49.946  1.00  0.00           C
ATOM   4569 3C31 POPES 157     103.002  74.757  51.186  1.00  0.00           C
ATOM   4572 4C31 POPES 157     103.852  74.437  52.416  1.00  0.00           C
ATOM   4575 5C31 POPES 157     103.022  74.107  53.656  1.00  0.00           C
ATOM   4578 6C31 POPES 157     103.881  73.687  54.846  1.00  0.00           C
ATOM   4582  NH3 POPET 158     114.462  88.367  74.876  1.00  0.00           N
ATOM   4586  C12 POPET 158     115.792  88.997  75.146  1.00  0.00           C
ATOM   4589  C11 POPET 158     116.922  88.297  74.406  1.00  0.00           C
ATOM   4592  P   POPET 158     119.521  88.337  74.285  1.00  0.00           P
ATOM   4593  O13 POPET 158     120.572  88.827  75.206  1.00  0.00           O
ATOM   4594  O14 POPET 158     119.282  86.866  74.266  1.00  0.00           O
ATOM   4595  O11 POPET 158     119.882  88.876  72.836  1.00  0.00           O
ATOM   4596  O12 POPET 158     118.132  89.027  74.626  1.00  0.00           O
ATOM   4597  C1  POPET 158     120.992  88.246  72.176  1.00  0.00           C
ATOM   4600  C2  POPET 158     121.882  89.267  71.424  1.00  0.00           C
ATOM   4602  O21 POPET 158     122.862  88.526  70.686  1.00  0.00           O
ATOM   4603  C21 POPET 158     122.802  88.677  69.376  1.00  0.00           C
ATOM   4604  O22 POPET 158     121.852  89.117  68.756  1.00  0.00           O
ATOM   4605  C22 POPET 158     124.142  88.227  68.776  1.00  0.00           C
ATOM   4608  C3  POPET 158     122.631  90.215  72.385  1.00  0.00           C
ATOM   4611  O31 POPET 158     123.741  90.846  71.686  1.00  0.00           O
ATOM   4612  C31 POPET 158     124.852  90.965  72.406  1.00  0.00           C
ATOM   4613  O32 POPET 158     124.892  90.956  73.626  1.00  0.00           O
ATOM   4614  C32 POPET 158     126.061  90.867  71.496  1.00  0.00           C
ATOM   4617  C23 POPET 158     124.502  88.916  67.446  1.00  0.00           C
ATOM   4620  C24 POPET 158     124.652  90.436  67.576  1.00  0.00           C
ATOM   4623  C25 POPET 158     123.802  91.206  66.556  1.00  0.00           C
ATOM   4626  C26 POPET 158     124.392  91.166  65.146  1.00  0.00           C
ATOM   4629  C27 POPET 158     124.021  92.407  64.306  1.00  0.00           C
ATOM   4632  C28 POPET 158     125.152  92.867  63.366  1.00  0.00           C
ATOM   4635  C29 POPET 158     126.331  93.407  64.136  1.00  0.00           C
ATOM   4637 0C21 POPET 158     127.145  94.417  63.776  1.00  0.00           C
ATOM   4639 1C21 POPET 158     127.115  95.227  62.506  1.00  0.00           C
ATOM   4642 2C21 POPET 158     126.981  96.737  62.756  1.00  0.00           C
ATOM   4645 3C21 POPET 158     127.115  97.567  61.465  1.00  0.00           C
ATOM   4648 4C21 POPET 158     125.922  97.416  60.526  1.00  0.00           C
ATOM   4651 5C21 POPET 158     126.322  97.516  59.046  1.00  0.00           C
ATOM   4654 6C21 POPET 158     125.332  96.796  58.126  1.00  0.00           C
ATOM   4657 7C21 POPET 158     125.922  96.516  56.736  1.00  0.00           C
ATOM   4660 8C21 POPET 158     125.032  95.627  55.866  1.00  0.00           C
ATOM   4664  C33 POPET 158     127.065  92.036  71.576  1.00  0.00           C
ATOM   4667  C34 POPET 158     126.480  93.377  71.156  1.00  0.00           C
ATOM   4670  C35 POPET 158     125.662  93.316  69.856  1.00  0.00           C
ATOM   4673  C36 POPET 158     125.852  94.596  69.056  1.00  0.00           C
ATOM   4676  C37 POPET 158     125.011  94.687  67.786  1.00  0.00           C
ATOM   4679  C38 POPET 158     125.252  96.035  67.116  1.00  0.00           C
ATOM   4682  C39 POPET 158     124.482  96.257  65.806  1.00  0.00           C
ATOM   4685 0C31 POPET 158     122.962  96.327  65.995  1.00  0.00           C
ATOM   4688 1C31 POPET 158     122.242  96.837  64.736  1.00  0.00           C
ATOM   4691 2C31 POPET 158     122.262  95.837  63.566  1.00  0.00           C
ATOM   4694 3C31 POPET 158     121.381  96.297  62.396  1.00  0.00           C
ATOM   4697 4C31 POPET 158     122.072  97.327  61.486  1.00  0.00           C
ATOM   4700 5C31 POPET 158     121.062  98.197  60.726  1.00  0.00           C
ATOM   4703 6C31 POPET 158     121.702  99.146  59.716  1.00  0.00           C
ATOM   4707  NH3 POPEU 159      98.252  17.807  33.956  1.00  0.00           N
ATOM   4711  C12 POPEU 159      96.902  18.486  33.956  1.00  0.00           C
ATOM   4714  C11 POPEU 159      96.331  18.687  35.376  1.00  0.00           C
ATOM   4717  P   POPEU 159      94.462  20.187  36.486  1.00  0.00           P
ATOM   4718  O13 POPEU 159      94.912  21.587  36.666  1.00  0.00           O
ATOM   4719  O14 POPEU 159      93.022  19.986  36.256  1.00  0.00           O
ATOM   4720  O11 POPEU 159      94.941  19.347  37.726  1.00  0.00           O
ATOM   4721  O12 POPEU 159      95.212  19.557  35.266  1.00  0.00           O
ATOM   4722  C1  POPEU 159      94.112  18.356  38.326  1.00  0.00           C
ATOM   4725  C2  POPEU 159      93.462  18.897  39.626  1.00  0.00           C
ATOM   4727  O21 POPEU 159      93.332  17.807  40.566  1.00  0.00           O
ATOM   4728  C21 POPEU 159      92.301  16.997  40.495  1.00  0.00           C
ATOM   4729  O22 POPEU 159      91.272  17.157  39.866  1.00  0.00           O
ATOM   4730  C22 POPEU 159      92.572  15.747  41.336  1.00  0.00           C
ATOM   4733  C3  POPEU 159      92.212  19.797  39.356  1.00  0.00           C
ATOM   4736  O31 POPEU 159      91.692  20.357  40.586  1.00  0.00           O
ATOM   4737  C31 POPEU 159      92.202  21.557  40.906  1.00  0.00           C
ATOM   4738  O32 POPEU 159      92.981  22.197  40.226  1.00  0.00           O
ATOM   4739  C32 POPEU 159      91.712  21.957  42.276  1.00  0.00           C
ATOM   4742  C23 POPEU 159      92.392  15.977  42.855  1.00  0.00           C
ATOM   4745  C24 POPEU 159      92.172  14.657  43.626  1.00  0.00           C
ATOM   4748  C25 POPEU 159      90.682  14.267  43.716  1.00  0.00           C
ATOM   4751  C26 POPEU 159      89.902  15.037  44.806  1.00  0.00           C
ATOM   4754  C27 POPEU 159      90.061  14.437  46.216  1.00  0.00           C
ATOM   4757  C28 POPEU 159      89.590  15.387  47.346  1.00  0.00           C
ATOM   4760  C29 POPEU 159      88.112  15.657  47.306  1.00  0.00           C
ATOM   4762 0C21 POPEU 159      87.172  15.657  48.286  1.00  0.00           C
ATOM   4764 1C21 POPEU 159      87.242  15.397  49.776  1.00  0.00           C
ATOM   4767 2C21 POPEU 159      88.522  14.946  50.495  1.00  0.00           C
ATOM   4770 3C21 POPEU 159      88.271  14.727  51.996  1.00  0.00           C
ATOM   4773 4C21 POPEU 159      89.552  14.447  52.785  1.00  0.00           C
ATOM   4776 5C21 POPEU 159      89.322  14.367  54.306  1.00  0.00           C
ATOM   4779 6C21 POPEU 159      88.691  13.057  54.806  1.00  0.00           C
ATOM   4782 7C21 POPEU 159      88.332  13.147  56.306  1.00  0.00           C
ATOM   4785 8C21 POPEU 159      87.922  11.807  56.906  1.00  0.00           C
ATOM   4789  C33 POPEU 159      92.802  22.777  43.016  1.00  0.00           C
ATOM   4792  C34 POPEU 159      92.502  22.887  44.506  1.00  0.00           C
ATOM   4795  C35 POPEU 159      92.732  21.597  45.285  1.00  0.00           C
ATOM   4798  C36 POPEU 159      92.352  21.747  46.756  1.00  0.00           C
ATOM   4801  C37 POPEU 159      92.612  20.447  47.526  1.00  0.00           C
ATOM   4804  C38 POPEU 159      92.422  20.617  49.035  1.00  0.00           C
ATOM   4807  C39 POPEU 159      90.952  20.687  49.436  1.00  0.00           C
ATOM   4810 0C31 POPEU 159      90.762  20.737  50.946  1.00  0.00           C
ATOM   4813 1C31 POPEU 159      89.352  20.317  51.356  1.00  0.00           C
ATOM   4816 2C31 POPEU 159      89.102  20.437  52.855  1.00  0.00           C
ATOM   4819 3C31 POPEU 159      87.682  19.986  53.236  1.00  0.00           C
ATOM   4822 4C31 POPEU 159      87.462  19.966  54.746  1.00  0.00           C
ATOM   4825 5C31 POPEU 159      86.182  19.217  55.136  1.00  0.00           C
ATOM   4828 6C31 POPEU 159      86.051  18.997  56.646  1.00  0.00           C
ATOM   4832  NH3 POPEV 160      36.102  51.617  74.066  1.00  0.00           N
ATOM   4836  C12 POPEV 160      35.362  50.336  73.766  1.00  0.00           C
ATOM   4839  C11 POPEV 160      34.182  50.536  72.806  1.00  0.00           C
ATOM   4842  P   POPEV 160      34.002  48.067  71.906  1.00  0.00           P
ATOM   4843  O13 POPEV 160      32.902  47.467  71.116  1.00  0.00           O
ATOM   4844  O14 POPEV 160      34.732  47.216  72.866  1.00  0.00           O
ATOM   4845  O11 POPEV 160      35.072  48.696  70.926  1.00  0.00           O
ATOM   4846  O12 POPEV 160      33.432  49.337  72.666  1.00  0.00           O
ATOM   4847  C1  POPEV 160      35.392  48.146  69.636  1.00  0.00           C
ATOM   4850  C2  POPEV 160      36.782  47.446  69.626  1.00  0.00           C
ATOM   4852  O21 POPEV 160      37.132  47.127  68.256  1.00  0.00           O
ATOM   4853  C21 POPEV 160      38.172  47.766  67.766  1.00  0.00           C
ATOM   4854  O22 POPEV 160      38.762  48.707  68.266  1.00  0.00           O
ATOM   4855  C22 POPEV 160      38.632  47.076  66.486  1.00  0.00           C
ATOM   4858  C3  POPEV 160      36.792  46.117  70.426  1.00  0.00           C
ATOM   4861  O31 POPEV 160      38.092  45.476  70.316  1.00  0.00           O
ATOM   4862  C31 POPEV 160      38.162  44.356  69.616  1.00  0.00           C
ATOM   4863  O32 POPEV 160      37.242  43.797  69.056  1.00  0.00           O
ATOM   4864  C32 POPEV 160      39.582  43.806  69.726  1.00  0.00           C
ATOM   4867  C23 POPEV 160      37.622  47.117  65.306  1.00  0.00           C
ATOM   4870  C24 POPEV 160      38.142  46.316  64.106  1.00  0.00           C
ATOM   4873  C25 POPEV 160      39.332  46.986  63.386  1.00  0.00           C
ATOM   4876  C26 POPEV 160      40.172  45.996  62.556  1.00  0.00           C
ATOM   4879  C27 POPEV 160      39.512  45.627  61.226  1.00  0.00           C
ATOM   4882  C28 POPEV 160      40.182  44.437  60.516  1.00  0.00           C
ATOM   4885  C29 POPEV 160      41.632  44.687  60.166  1.00  0.00           C
ATOM   4887 0C21 POPEV 160      42.232  44.447  58.986  1.00  0.00           C
ATOM   4889 1C21 POPEV 160      41.612  43.867  57.746  1.00  0.00           C
ATOM   4892 2C21 POPEV 160      41.922  44.687  56.476  1.00  0.00           C
ATOM   4895 3C21 POPEV 160      43.412  44.727  56.116  1.00  0.00           C
ATOM   4898 4C21 POPEV 160      43.672  45.227  54.686  1.00  0.00           C
ATOM   4901 5C21 POPEV 160      45.062  45.847  54.526  1.00  0.00           C
ATOM   4904 6C21 POPEV 160      46.202  44.886  54.906  1.00  0.00           C
ATOM   4907 7C21 POPEV 160      47.562  45.567  54.756  1.00  0.00           C
ATOM   4910 8C21 POPEV 160      48.722  44.676  55.196  1.00  0.00           C
ATOM   4914  C33 POPEV 160      40.372  43.896  68.406  1.00  0.00           C
ATOM   4917  C34 POPEV 160      41.832  43.507  68.635  1.00  0.00           C
ATOM   4920  C35 POPEV 160      42.742  43.757  67.426  1.00  0.00           C
ATOM   4923  C36 POPEV 160      42.262  43.127  66.116  1.00  0.00           C
ATOM   4926  C37 POPEV 160      43.372  43.176  65.046  1.00  0.00           C
ATOM   4929  C38 POPEV 160      43.232  42.127  63.936  1.00  0.00           C
ATOM   4932  C39 POPEV 160      44.512  41.986  63.106  1.00  0.00           C
ATOM   4935 0C31 POPEV 160      44.742  43.137  62.106  1.00  0.00           C
ATOM   4938 1C31 POPEV 160      46.112  43.027  61.416  1.00  0.00           C
ATOM   4941 2C31 POPEV 160      46.242  43.937  60.196  1.00  0.00           C
ATOM   4944 3C31 POPEV 160      47.592  43.787  59.466  1.00  0.00           C
ATOM   4947 4C31 POPEV 160      48.802  44.307  60.256  1.00  0.00           C
ATOM   4950 5C31 POPEV 160      50.122  44.117  59.496  1.00  0.00           C
ATOM   4953 6C31 POPEV 160      51.362  44.457  60.326  1.00  0.00           C
ATOM   4957  NH3 POPEW 161     102.822  83.157  75.396  1.00  0.00           N
ATOM   4961  C12 POPEW 161     102.592  83.046  73.906  1.00  0.00           C
ATOM   4964  C11 POPEW 161     103.532  82.057  73.156  1.00  0.00           C
ATOM   4967  P   POPEW 161     105.992  82.477  74.076  1.00  0.00           P
ATOM   4968  O13 POPEW 161     105.672  83.617  74.956  1.00  0.00           O
ATOM   4969  O14 POPEW 161     107.062  81.556  74.516  1.00  0.00           O
ATOM   4970  O11 POPEW 161     106.342  83.076  72.646  1.00  0.00           O
ATOM   4971  O12 POPEW 161     104.692  81.656  73.876  1.00  0.00           O
ATOM   4972  C1  POPEW 161     106.591  82.246  71.506  1.00  0.00           C
ATOM   4975  C2  POPEW 161     106.102  82.925  70.174  1.00  0.00           C
ATOM   4977  O21 POPEW 161     106.002  81.966  69.106  1.00  0.00           O
ATOM   4978  C21 POPEW 161     104.982  81.105  69.186  1.00  0.00           C
ATOM   4979  O22 POPEW 161     104.132  81.066  70.056  1.00  0.00           O
ATOM   4980  C22 POPEW 161     105.081  80.156  67.976  1.00  0.00           C
ATOM   4983  C3  POPEW 161     107.052  84.097  69.755  1.00  0.00           C
ATOM   4986  O31 POPEW 161     106.632  84.797  68.546  1.00  0.00           O
ATOM   4987  C31 POPEW 161     107.342  84.566  67.436  1.00  0.00           C
ATOM   4988  O32 POPEW 161     108.292  83.817  67.366  1.00  0.00           O
ATOM   4989  C32 POPEW 161     106.772  85.347  66.256  1.00  0.00           C
ATOM   4992  C23 POPEW 161     104.002  79.056  67.896  1.00  0.00           C
ATOM   4995  C24 POPEW 161     104.491  77.777  67.196  1.00  0.00           C
ATOM   4998  C25 POPEW 161     104.982  77.977  65.746  1.00  0.00           C
ATOM   5001  C26 POPEW 161     105.512  76.675  65.116  1.00  0.00           C
ATOM   5004  C27 POPEW 161     105.832  76.837  63.616  1.00  0.00           C
ATOM   5007  C28 POPEW 161     106.442  75.566  62.996  1.00  0.00           C
ATOM   5010  C29 POPEW 161     106.532  75.666  61.496  1.00  0.00           C
ATOM   5012 0C21 POPEW 161     107.090  74.757  60.686  1.00  0.00           C
ATOM   5014 1C21 POPEW 161     107.701  73.447  61.116  1.00  0.00           C
ATOM   5017 2C21 POPEW 161     107.362  72.326  60.116  1.00  0.00           C
ATOM   5020 3C21 POPEW 161     107.911  70.947  60.506  1.00  0.00           C
ATOM   5023 4C21 POPEW 161     106.892  70.117  61.296  1.00  0.00           C
ATOM   5026 5C21 POPEW 161     107.392  68.706  61.626  1.00  0.00           C
ATOM   5029 6C21 POPEW 161     107.301  67.667  60.506  1.00  0.00           C
ATOM   5032 7C21 POPEW 161     107.642  66.266  61.036  1.00  0.00           C
ATOM   5035 8C21 POPEW 161     107.792  65.197  59.956  1.00  0.00           C
ATOM   5039  C33 POPEW 161     106.661  84.436  65.026  1.00  0.00           C
ATOM   5042  C34 POPEW 161     106.032  85.096  63.796  1.00  0.00           C
ATOM   5045  C35 POPEW 161     105.822  84.086  62.656  1.00  0.00           C
ATOM   5048  C36 POPEW 161     107.132  83.526  62.086  1.00  0.00           C
ATOM   5051  C37 POPEW 161     106.922  82.617  60.866  1.00  0.00           C
ATOM   5054  C38 POPEW 161     108.152  82.607  59.946  1.00  0.00           C
ATOM   5057  C39 POPEW 161     107.902  81.956  58.576  1.00  0.00           C
ATOM   5060 0C31 POPEW 161     107.841  80.425  58.616  1.00  0.00           C
ATOM   5063 1C31 POPEW 161     107.581  79.856  57.216  1.00  0.00           C
ATOM   5066 2C31 POPEW 161     107.332  78.337  57.206  1.00  0.00           C
ATOM   5069 3C31 POPEW 161     106.702  77.837  55.896  1.00  0.00           C
ATOM   5072 4C31 POPEW 161     105.232  78.236  55.746  1.00  0.00           C
ATOM   5075 5C31 POPEW 161     104.602  77.806  54.416  1.00  0.00           C
ATOM   5078 6C31 POPEW 161     103.102  78.136  54.326  1.00  0.00           C
ATOM   5082  NH3 POPEX 162      18.532  63.676  72.196  1.00  0.00           N
ATOM   5086  C12 POPEX 162      17.132  63.167  72.016  1.00  0.00           C
ATOM   5089  C11 POPEX 162      17.092  61.637  72.186  1.00  0.00           C
ATOM   5092  P   POPEX 162      17.312  59.847  74.086  1.00  0.00           P
ATOM   5093  O13 POPEX 162      16.132  59.307  73.346  1.00  0.00           O
ATOM   5094  O14 POPEX 162      17.192  59.967  75.556  1.00  0.00           O
ATOM   5095  O11 POPEX 162      18.522  58.896  73.785  1.00  0.00           O
ATOM   5096  O12 POPEX 162      17.692  61.236  73.436  1.00  0.00           O
ATOM   5097  C1  POPEX 162      18.542  57.877  72.796  1.00  0.00           C
ATOM   5100  C2  POPEX 162      18.852  58.377  71.376  1.00  0.00           C
ATOM   5102  O21 POPEX 162      19.252  57.236  70.616  1.00  0.00           O
ATOM   5103  C21 POPEX 162      18.432  56.837  69.666  1.00  0.00           C
ATOM   5104  O22 POPEX 162      17.262  57.176  69.546  1.00  0.00           O
ATOM   5105  C22 POPEX 162      19.162  55.826  68.766  1.00  0.00           C
ATOM   5108  C3  POPEX 162      20.022  59.396  71.336  1.00  0.00           C
ATOM   5111  O31 POPEX 162      20.062  60.136  70.096  1.00  0.00           O
ATOM   5112  C31 POPEX 162      20.672  59.556  69.086  1.00  0.00           C
ATOM   5113  O32 POPEX 162      21.082  58.417  69.056  1.00  0.00           O
ATOM   5114  C32 POPEX 162      20.732  60.527  67.916  1.00  0.00           C
ATOM   5117  C23 POPEX 162      19.012  56.117  67.256  1.00  0.00           C
ATOM   5120  C24 POPEX 162      19.992  55.247  66.446  1.00  0.00           C
ATOM   5123  C25 POPEX 162      19.812  55.387  64.926  1.00  0.00           C
ATOM   5126  C26 POPEX 162      20.782  54.486  64.146  1.00  0.00           C
ATOM   5129  C27 POPEX 162      20.542  54.576  62.626  1.00  0.00           C
ATOM   5132  C28 POPEX 162      21.572  53.797  61.786  1.00  0.00           C
ATOM   5135  C29 POPEX 162      21.452  52.297  61.896  1.00  0.00           C
ATOM   5137 0C21 POPEX 162      20.822  51.497  61.016  1.00  0.00           C
ATOM   5139 1C21 POPEX 162      20.042  51.937  59.796  1.00  0.00           C
ATOM   5142 2C21 POPEX 162      18.862  51.017  59.396  1.00  0.00           C
ATOM   5145 3C21 POPEX 162      19.272  49.687  58.736  1.00  0.00           C
ATOM   5148 4C21 POPEX 162      19.222  49.687  57.196  1.00  0.00           C
ATOM   5151 5C21 POPEX 162      20.152  50.736  56.576  1.00  0.00           C
ATOM   5154 6C21 POPEX 162      20.312  50.587  55.066  1.00  0.00           C
ATOM   5157 7C21 POPEX 162      21.372  51.557  54.516  1.00  0.00           C
ATOM   5160 8C21 POPEX 162      21.842  51.196  53.116  1.00  0.00           C
ATOM   5164  C33 POPEX 162      21.042  59.806  66.586  1.00  0.00           C
ATOM   5167  C34 POPEX 162      21.012  60.767  65.396  1.00  0.00           C
ATOM   5170  C35 POPEX 162      21.412  60.097  64.076  1.00  0.00           C
ATOM   5173  C36 POPEX 162      21.782  61.126  63.006  1.00  0.00           C
ATOM   5176  C37 POPEX 162      22.332  60.457  61.746  1.00  0.00           C
ATOM   5179  C38 POPEX 162      22.952  61.456  60.756  1.00  0.00           C
ATOM   5182  C39 POPEX 162      21.922  62.277  59.986  1.00  0.00           C
ATOM   5185 0C31 POPEX 162      22.602  63.157  58.916  1.00  0.00           C
ATOM   5188 1C31 POPEX 162      22.222  62.787  57.486  1.00  0.00           C
ATOM   5191 2C31 POPEX 162      23.162  63.426  56.456  1.00  0.00           C
ATOM   5194 3C31 POPEX 162      22.762  63.146  54.996  1.00  0.00           C
ATOM   5197 4C31 POPEX 162      22.962  61.687  54.556  1.00  0.00           C
ATOM   5200 5C31 POPEX 162      22.392  61.437  53.156  1.00  0.00           C
ATOM   5203 6C31 POPEX 162      22.562  59.996  52.676  1.00  0.00           C
ATOM   5207  NH3 POPEY 163      29.932  60.747  28.636  1.00  0.00           N
ATOM   5211  C12 POPEY 163      29.622  59.286  28.816  1.00  0.00           C
ATOM   5214  C11 POPEY 163      28.122  58.977  28.616  1.00  0.00           C
ATOM   5217  P   POPEY 163      25.972  60.056  27.586  1.00  0.00           P
ATOM   5218  O13 POPEY 163      25.702  61.497  27.376  1.00  0.00           O
ATOM   5219  O14 POPEY 163      25.422  59.096  26.616  1.00  0.00           O
ATOM   5220  O11 POPEY 163      25.482  59.667  29.026  1.00  0.00           O
ATOM   5221  O12 POPEY 163      27.532  59.847  27.636  1.00  0.00           O
ATOM   5222  C1  POPEY 163      24.652  60.536  29.796  1.00  0.00           C
ATOM   5225  C2  POPEY 163      24.092  59.816  31.076  1.00  0.00           C
ATOM   5227  O21 POPEY 163      25.122  59.086  31.756  1.00  0.00           O
ATOM   5228  C21 POPEY 163      26.062  59.847  32.286  1.00  0.00           C
ATOM   5229  O22 POPEY 163      26.072  61.066  32.296  1.00  0.00           O
ATOM   5230  C22 POPEY 163      27.112  58.965  32.966  1.00  0.00           C
ATOM   5233  C3  POPEY 163      22.922  58.857  30.676  1.00  0.00           C
ATOM   5236  O31 POPEY 163      22.302  58.187  31.786  1.00  0.00           O
ATOM   5237  C31 POPEY 163      22.922  57.097  32.246  1.00  0.00           C
ATOM   5238  O32 POPEY 163      23.892  56.547  31.776  1.00  0.00           O
ATOM   5239  C32 POPEY 163      22.222  56.617  33.506  1.00  0.00           C
ATOM   5242  C23 POPEY 163      27.332  59.296  34.466  1.00  0.00           C
ATOM   5245  C24 POPEY 163      27.812  58.087  35.276  1.00  0.00           C
ATOM   5248  C25 POPEY 163      28.162  58.426  36.726  1.00  0.00           C
ATOM   5251  C26 POPEY 163      26.952  58.587  37.686  1.00  0.00           C
ATOM   5254  C27 POPEY 163      27.402  58.727  39.156  1.00  0.00           C
ATOM   5257  C28 POPEY 163      26.332  59.167  40.176  1.00  0.00           C
ATOM   5260  C29 POPEY 163      26.992  59.886  41.326  1.00  0.00           C
ATOM   5262 0C21 POPEY 163      27.082  59.547  42.616  1.00  0.00           C
ATOM   5264 1C21 POPEY 163      26.492  58.347  43.326  1.00  0.00           C
ATOM   5267 2C21 POPEY 163      27.222  57.007  43.076  1.00  0.00           C
ATOM   5270 3C21 POPEY 163      28.742  57.056  43.296  1.00  0.00           C
ATOM   5273 4C21 POPEY 163      29.402  55.676  43.376  1.00  0.00           C
ATOM   5276 5C21 POPEY 163      29.212  54.986  44.736  1.00  0.00           C
ATOM   5279 6C21 POPEY 163      30.042  53.707  44.886  1.00  0.00           C
ATOM   5282 7C21 POPEY 163      29.972  53.117  46.306  1.00  0.00           C
ATOM   5285 8C21 POPEY 163      30.842  51.867  46.476  1.00  0.00           C
ATOM   5289  C33 POPEY 163      22.792  57.257  34.786  1.00  0.00           C
ATOM   5292  C34 POPEY 163      22.222  56.567  36.036  1.00  0.00           C
ATOM   5295  C35 POPEY 163      22.632  57.257  37.336  1.00  0.00           C
ATOM   5298  C36 POPEY 163      21.942  56.656  38.566  1.00  0.00           C
ATOM   5301  C37 POPEY 163      22.452  57.277  39.876  1.00  0.00           C
ATOM   5304  C38 POPEY 163      21.472  57.087  41.046  1.00  0.00           C
ATOM   5307  C39 POPEY 163      20.452  58.227  41.106  1.00  0.00           C
ATOM   5310 0C31 POPEY 163      19.482  58.146  42.286  1.00  0.00           C
ATOM   5313 1C31 POPEY 163      18.282  59.067  42.036  1.00  0.00           C
ATOM   5316 2C31 POPEY 163      17.232  59.067  43.146  1.00  0.00           C
ATOM   5319 3C31 POPEY 163      17.642  59.876  44.386  1.00  0.00           C
ATOM   5322 4C31 POPEY 163      16.412  60.287  45.215  1.00  0.00           C
ATOM   5325 5C31 POPEY 163      16.762  61.077  46.476  1.00  0.00           C
ATOM   5328 6C31 POPEY 163      15.522  61.637  47.176  1.00  0.00           C
ATOM   5332  NH3 POPEZ 164      83.201  95.077  33.666  1.00  0.00           N
ATOM   5336  C12 POPEZ 164      81.801  95.207  33.116  1.00  0.00           C
ATOM   5339  C11 POPEZ 164      81.032  96.376  33.716  1.00  0.00           C
ATOM   5342  P   POPEZ 164      78.562  97.276  33.796  1.00  0.00           P
ATOM   5343  O13 POPEZ 164      78.241  98.477  32.976  1.00  0.00           O
ATOM   5344  O14 POPEZ 164      77.432  96.376  34.136  1.00  0.00           O
ATOM   5345  O11 POPEZ 164      79.252  97.777  35.106  1.00  0.00           O
ATOM   5346  O12 POPEZ 164      79.730  96.427  33.136  1.00  0.00           O
ATOM   5347  C1  POPEZ 164      79.042  97.355  36.446  1.00  0.00           C
ATOM   5350  C2  POPEZ 164      78.962  98.626  37.336  1.00  0.00           C
ATOM   5352  O21 POPEZ 164      79.262  98.346  38.726  1.00  0.00           O
ATOM   5353  C21 POPEZ 164      79.792  99.366  39.416  1.00  0.00           C
ATOM   5354  O22 POPEZ 164      80.282 100.376  38.966  1.00  0.00           O
ATOM   5355  C22 POPEZ 164      79.712  98.997  40.896  1.00  0.00           C
ATOM   5358  C3  POPEZ 164      77.522  99.167  37.156  1.00  0.00           C
ATOM   5361  O31 POPEZ 164      77.252 100.306  37.976  1.00  0.00           O
ATOM   5362  C31 POPEZ 164      76.782 101.367  37.356  1.00  0.00           C
ATOM   5363  O32 POPEZ 164      76.622 101.477  36.146  1.00  0.00           O
ATOM   5364  C32 POPEZ 164      76.502 102.427  38.396  1.00  0.00           C
ATOM   5367  C23 POPEZ 164      80.892  99.506  41.745  1.00  0.00           C
ATOM   5370  C24 POPEZ 164      80.922  98.736  43.076  1.00  0.00           C
ATOM   5373  C25 POPEZ 164      81.612  99.487  44.216  1.00  0.00           C
ATOM   5376  C26 POPEZ 164      81.591  98.677  45.516  1.00  0.00           C
ATOM   5379  C27 POPEZ 164      82.312  99.396  46.666  1.00  0.00           C
ATOM   5382  C28 POPEZ 164      82.202  98.605  47.976  1.00  0.00           C
ATOM   5385  C29 POPEZ 164      83.012  99.207  49.096  1.00  0.00           C
ATOM   5387 0C21 POPEZ 164      84.342  99.067  49.256  1.00  0.00           C
ATOM   5389 1C21 POPEZ 164      85.282  98.307  48.346  1.00  0.00           C
ATOM   5392 2C21 POPEZ 164      86.132  97.227  49.046  1.00  0.00           C
ATOM   5395 3C21 POPEZ 164      87.182  97.785  50.016  1.00  0.00           C
ATOM   5398 4C21 POPEZ 164      86.712  97.806  51.486  1.00  0.00           C
ATOM   5401 5C21 POPEZ 164      87.642  98.596  52.416  1.00  0.00           C
ATOM   5404 6C21 POPEZ 164      88.971  97.887  52.686  1.00  0.00           C
ATOM   5407 7C21 POPEZ 164      89.852  98.666  53.656  1.00  0.00           C
ATOM   5410 8C21 POPEZ 164      91.132  97.917  54.026  1.00  0.00           C
ATOM   5414  C33 POPEZ 164      77.802 103.066  38.916  1.00  0.00           C
ATOM   5417  C34 POPEZ 164      77.542 103.727  40.266  1.00  0.00           C
ATOM   5420  C35 POPEZ 164      78.691 104.576  40.826  1.00  0.00           C
ATOM   5423  C36 POPEZ 164      80.081 104.035  40.506  1.00  0.00           C
ATOM   5426  C37 POPEZ 164      81.182 104.767  41.286  1.00  0.00           C
ATOM   5429  C38 POPEZ 164      82.572 104.267  40.896  1.00  0.00           C
ATOM   5432  C39 POPEZ 164      83.652 104.496  41.936  1.00  0.00           C
ATOM   5435 0C31 POPEZ 164      85.032 104.056  41.446  1.00  0.00           C
ATOM   5438 1C31 POPEZ 164      86.032 103.927  42.596  1.00  0.00           C
ATOM   5441 2C31 POPEZ 164      87.472 103.706  42.126  1.00  0.00           C
ATOM   5444 3C31 POPEZ 164      88.092 104.916  41.406  1.00  0.00           C
ATOM   5447 4C31 POPEZ 164      87.922 106.227  42.196  1.00  0.00           C
ATOM   5450 5C31 POPEZ 164      88.881 107.316  41.726  1.00  0.00           C
ATOM   5453 6C31 POPEZ 164      88.722 108.605  42.536  1.00  0.00           C
ATOM   5457  NH3 POPEa 165     109.122 125.900  75.686  1.00  0.00           N
ATOM   5461  C12 POPEa 165     107.682 125.680  76.075  1.00  0.00           C
ATOM   5464  C11 POPEa 165     107.082 126.920  76.776  1.00  0.00           C
ATOM   5467  P   POPEa 165     104.521 126.240  76.986  1.00  0.00           P
ATOM   5468  O13 POPEa 165     104.052 124.967  77.586  1.00  0.00           O
ATOM   5469  O14 POPEa 165     103.592 127.380  77.105  1.00  0.00           O
ATOM   5470  O11 POPEa 165     104.822 125.950  75.486  1.00  0.00           O
ATOM   5471  O12 POPEa 165     105.942 126.600  77.576  1.00  0.00           O
ATOM   5472  C1  POPEa 165     104.590 126.820  74.386  1.00  0.00           C
ATOM   5475  C2  POPEa 165     104.552 125.910  73.136  1.00  0.00           C
ATOM   5477  O21 POPEa 165     104.442 126.630  71.886  1.00  0.00           O
ATOM   5478  C21 POPEa 165     105.602 127.070  71.424  1.00  0.00           C
ATOM   5479  O22 POPEa 165     106.602 127.270  72.096  1.00  0.00           O
ATOM   5480  C22 POPEa 165     105.512 127.170  69.906  1.00  0.00           C
ATOM   5483  C3  POPEa 165     103.340 124.937  73.296  1.00  0.00           C
ATOM   5486  O31 POPEa 165     103.022 124.216  72.086  1.00  0.00           O
ATOM   5487  C31 POPEa 165     102.152 124.827  71.285  1.00  0.00           C
ATOM   5488  O32 POPEa 165     101.502 125.810  71.556  1.00  0.00           O
ATOM   5489  C32 POPEa 165     102.032 124.007  70.006  1.00  0.00           C
ATOM   5492  C23 POPEa 165     106.512 128.190  69.326  1.00  0.00           C
ATOM   5495  C24 POPEa 165     106.362 128.389  67.806  1.00  0.00           C
ATOM   5498  C25 POPEa 165     107.370 127.620  66.936  1.00  0.00           C
ATOM   5501  C26 POPEa 165     106.792 127.350  65.535  1.00  0.00           C
ATOM   5504  C27 POPEa 165     107.792 126.810  64.506  1.00  0.00           C
ATOM   5507  C28 POPEa 165     107.042 126.210  63.296  1.00  0.00           C
ATOM   5510  C29 POPEa 165     107.902 125.700  62.166  1.00  0.00           C
ATOM   5512 0C21 POPEa 165     108.402 124.456  62.016  1.00  0.00           C
ATOM   5514 1C21 POPEa 165     108.302 123.287  62.956  1.00  0.00           C
ATOM   5517 2C21 POPEa 165     107.172 122.307  62.586  1.00  0.00           C
ATOM   5520 3C21 POPEa 165     107.332 121.627  61.206  1.00  0.00           C
ATOM   5523 4C21 POPEa 165     106.012 121.057  60.666  1.00  0.00           C
ATOM   5526 5C21 POPEa 165     105.612 119.697  61.246  1.00  0.00           C
ATOM   5529 6C21 POPEa 165     105.932 118.527  60.306  1.00  0.00           C
ATOM   5532 7C21 POPEa 165     105.332 117.197  60.766  1.00  0.00           C
ATOM   5535 8C21 POPEa 165     105.522 116.057  59.756  1.00  0.00           C
ATOM   5539  C33 POPEa 165     101.331 124.777  68.876  1.00  0.00           C
ATOM   5542  C34 POPEa 165     102.230 125.870  68.296  1.00  0.00           C
ATOM   5545  C35 POPEa 165     101.702 126.390  66.956  1.00  0.00           C
ATOM   5548  C36 POPEa 165     102.552 127.560  66.446  1.00  0.00           C
ATOM   5551  C37 POPEa 165     102.012 128.180  65.156  1.00  0.00           C
ATOM   5554  C38 POPEa 165     101.762 129.689  65.316  1.00  0.00           C
ATOM   5557  C39 POPEa 165     101.422 130.410  63.996  1.00  0.00           C
ATOM   5560 0C31 POPEa 165     102.662 130.730  63.146  1.00  0.00           C
ATOM   5563 1C31 POPEa 165     102.932 129.700  62.026  1.00  0.00           C
ATOM   5566 2C31 POPEa 165     104.402 129.670  61.586  1.00  0.00           C
ATOM   5569 3C31 POPEa 165     104.922 131.020  61.076  1.00  0.00           C
ATOM   5572 4C31 POPEa 165     106.362 130.920  60.556  1.00  0.00           C
ATOM   5575 5C31 POPEa 165     106.912 132.270  60.076  1.00  0.00           C
ATOM   5578 6C31 POPEa 165     108.392 132.200  59.716  1.00  0.00           C
ATOM   5582  NH3 POPEb 166      45.872  49.786  76.046  1.00  0.00           N
ATOM   5586  C12 POPEb 166      45.712  51.306  76.036  1.00  0.00           C
ATOM   5589  C11 POPEb 166      47.032  52.017  76.424  1.00  0.00           C
ATOM   5592  P   POPEb 166      48.352  54.257  76.386  1.00  0.00           P
ATOM   5593  O13 POPEb 166      49.062  53.907  77.626  1.00  0.00           O
ATOM   5594  O14 POPEb 166      48.182  55.707  76.106  1.00  0.00           O
ATOM   5595  O11 POPEb 166      49.172  53.606  75.206  1.00  0.00           O
ATOM   5596  O12 POPEb 166      46.962  53.457  76.316  1.00  0.00           O
ATOM   5597  C1  POPEb 166      48.752  53.736  73.855  1.00  0.00           C
ATOM   5600  C2  POPEb 166      48.862  55.167  73.246  1.00  0.00           C
ATOM   5602  O21 POPEb 166      48.692  54.986  71.836  1.00  0.00           O
ATOM   5603  C21 POPEb 166      48.222  56.007  71.156  1.00  0.00           C
ATOM   5604  O22 POPEb 166      47.942  57.106  71.606  1.00  0.00           O
ATOM   5605  C22 POPEb 166      48.052  55.517  69.716  1.00  0.00           C
ATOM   5608  C3  POPEb 166      50.202  55.917  73.556  1.00  0.00           C
ATOM   5611  O31 POPEb 166      51.332  55.307  72.896  1.00  0.00           O
ATOM   5612  C31 POPEb 166      52.022  54.417  73.596  1.00  0.00           C
ATOM   5613  O32 POPEb 166      51.912  54.177  74.786  1.00  0.00           O
ATOM   5614  C32 POPEb 166      53.002  53.696  72.686  1.00  0.00           C
ATOM   5617  C23 POPEb 166      47.312  56.507  68.796  1.00  0.00           C
ATOM   5620  C24 POPEb 166      46.982  55.957  67.406  1.00  0.00           C
ATOM   5623  C25 POPEb 166      45.822  54.957  67.416  1.00  0.00           C
ATOM   5626  C26 POPEb 166      45.492  54.407  66.016  1.00  0.00           C
ATOM   5629  C27 POPEb 166      44.912  52.997  66.076  1.00  0.00           C
ATOM   5632  C28 POPEb 166      44.792  52.306  64.706  1.00  0.00           C
ATOM   5635  C29 POPEb 166      43.782  52.947  63.786  1.00  0.00           C
ATOM   5637 0C21 POPEb 166      43.102  52.327  62.806  1.00  0.00           C
ATOM   5639 1C21 POPEb 166      43.242  50.867  62.436  1.00  0.00           C
ATOM   5642 2C21 POPEb 166      43.122  50.597  60.926  1.00  0.00           C
ATOM   5645 3C21 POPEb 166      43.242  49.096  60.596  1.00  0.00           C
ATOM   5648 4C21 POPEb 166      42.022  48.536  59.846  1.00  0.00           C
ATOM   5651 5C21 POPEb 166      41.912  49.057  58.406  1.00  0.00           C
ATOM   5654 6C21 POPEb 166      40.712  48.477  57.646  1.00  0.00           C
ATOM   5657 7C21 POPEb 166      40.892  48.587  56.126  1.00  0.00           C
ATOM   5660 8C21 POPEb 166      39.762  47.947  55.326  1.00  0.00           C
ATOM   5664  C33 POPEb 166      52.292  52.937  71.546  1.00  0.00           C
ATOM   5667  C34 POPEb 166      52.372  53.647  70.186  1.00  0.00           C
ATOM   5670  C35 POPEb 166      53.792  53.657  69.605  1.00  0.00           C
ATOM   5673  C36 POPEb 166      53.802  54.127  68.146  1.00  0.00           C
ATOM   5676  C37 POPEb 166      55.132  54.757  67.715  1.00  0.00           C
ATOM   5679  C38 POPEb 166      55.382  54.797  66.196  1.00  0.00           C
ATOM   5682  C39 POPEb 166      54.192  55.287  65.346  1.00  0.00           C
ATOM   5685 0C31 POPEb 166      54.612  55.687  63.926  1.00  0.00           C
ATOM   5688 1C31 POPEb 166      53.432  56.106  63.026  1.00  0.00           C
ATOM   5691 2C31 POPEb 166      53.872  56.826  61.736  1.00  0.00           C
ATOM   5694 3C31 POPEb 166      54.202  55.907  60.546  1.00  0.00           C
ATOM   5697 4C31 POPEb 166      52.962  55.317  59.856  1.00  0.00           C
ATOM   5700 5C31 POPEb 166      53.332  54.477  58.626  1.00  0.00           C
ATOM   5703 6C31 POPEb 166      52.122  53.847  57.936  1.00  0.00           C
ATOM   5707  NH3 POPEc 167      56.152  85.376  33.706  1.00  0.00           N
ATOM   5711  C12 POPEc 167      55.772  84.377  34.756  1.00  0.00           C
ATOM   5714  C11 POPEc 167      55.142  83.146  34.106  1.00  0.00           C
ATOM   5717  P   POPEc 167      53.542  82.146  35.906  1.00  0.00           P
ATOM   5718  O13 POPEc 167      52.442  82.516  34.986  1.00  0.00           O
ATOM   5719  O14 POPEc 167      53.442  80.856  36.586  1.00  0.00           O
ATOM   5720  O11 POPEc 167      53.702  83.276  36.986  1.00  0.00           O
ATOM   5721  O12 POPEc 167      54.892  82.157  35.096  1.00  0.00           O
ATOM   5722  C1  POPEc 167      54.592  83.267  38.106  1.00  0.00           C
ATOM   5725  C2  POPEc 167      53.882  82.957  39.466  1.00  0.00           C
ATOM   5727  O21 POPEc 167      54.752  83.326  40.556  1.00  0.00           O
ATOM   5728  C21 POPEc 167      54.462  84.447  41.196  1.00  0.00           C
ATOM   5729  O22 POPEc 167      53.692  85.306  40.806  1.00  0.00           O
ATOM   5730  C22 POPEc 167      55.272  84.496  42.496  1.00  0.00           C
ATOM   5733  C3  POPEc 167      53.472  81.457  39.626  1.00  0.00           C
ATOM   5736  O31 POPEc 167      53.172  81.066  40.996  1.00  0.00           O
ATOM   5737  C31 POPEc 167      54.232  80.667  41.706  1.00  0.00           C
ATOM   5738  O32 POPEc 167      55.392  80.697  41.326  1.00  0.00           O
ATOM   5739  C32 POPEc 167      53.792  80.087  43.046  1.00  0.00           C
ATOM   5742  C23 POPEc 167      54.642  85.296  43.666  1.00  0.00           C
ATOM   5745  C24 POPEc 167      55.492  85.306  44.956  1.00  0.00           C
ATOM   5748  C25 POPEc 167      55.802  83.916  45.536  1.00  0.00           C
ATOM   5751  C26 POPEc 167      56.682  83.937  46.806  1.00  0.00           C
ATOM   5754  C27 POPEc 167      57.402  82.596  47.016  1.00  0.00           C
ATOM   5757  C28 POPEc 167      58.482  82.617  48.126  1.00  0.00           C
ATOM   5760  C29 POPEc 167      59.502  81.527  47.906  1.00  0.00           C
ATOM   5762 0C21 POPEc 167      60.402  81.035  48.776  1.00  0.00           C
ATOM   5764 1C21 POPEc 167      60.612  81.446  50.206  1.00  0.00           C
ATOM   5767 2C21 POPEc 167      60.592  80.227  51.156  1.00  0.00           C
ATOM   5770 3C21 POPEc 167      61.872  79.377  51.096  1.00  0.00           C
ATOM   5773 4C21 POPEc 167      61.842  78.117  51.966  1.00  0.00           C
ATOM   5776 5C21 POPEc 167      61.342  78.356  53.406  1.00  0.00           C
ATOM   5779 6C21 POPEc 167      61.672  77.196  54.346  1.00  0.00           C
ATOM   5782 7C21 POPEc 167      61.062  77.377  55.736  1.00  0.00           C
ATOM   5785 8C21 POPEc 167      61.532  76.337  56.756  1.00  0.00           C
ATOM   5789  C33 POPEc 167      53.782  81.096  44.206  1.00  0.00           C
ATOM   5792  C34 POPEc 167      53.432  80.425  45.546  1.00  0.00           C
ATOM   5795  C35 POPEc 167      54.572  79.606  46.156  1.00  0.00           C
ATOM   5798  C36 POPEc 167      54.232  79.027  47.536  1.00  0.00           C
ATOM   5801  C37 POPEc 167      55.402  78.276  48.206  1.00  0.00           C
ATOM   5804  C38 POPEc 167      55.112  76.797  48.516  1.00  0.00           C
ATOM   5807  C39 POPEc 167      55.272  75.907  47.276  1.00  0.00           C
ATOM   5810 0C31 POPEc 167      55.202  74.396  47.526  1.00  0.00           C
ATOM   5813 1C31 POPEc 167      55.662  73.597  46.286  1.00  0.00           C
ATOM   5816 2C31 POPEc 167      55.772  72.087  46.535  1.00  0.00           C
ATOM   5819 3C31 POPEc 167      56.342  71.337  45.316  1.00  0.00           C
ATOM   5822 4C31 POPEc 167      56.532  69.826  45.536  1.00  0.00           C
ATOM   5825 5C31 POPEc 167      57.222  69.146  44.346  1.00  0.00           C
ATOM   5828 6C31 POPEc 167      57.682  67.715  44.626  1.00  0.00           C
ATOM   5832  NH3 POPEd 168     103.642  93.946  30.476  1.00  0.00           N
ATOM   5836  C12 POPEd 168     104.532  94.426  29.366  1.00  0.00           C
ATOM   5839  C11 POPEd 168     103.811  94.316  28.006  1.00  0.00           C
ATOM   5842  P   POPEd 168     104.192  91.777  27.406  1.00  0.00           P
ATOM   5843  O13 POPEd 168     105.452  92.327  26.846  1.00  0.00           O
ATOM   5844  O14 POPEd 168     103.411  90.907  26.496  1.00  0.00           O
ATOM   5845  O11 POPEd 168     104.382  91.177  28.876  1.00  0.00           O
ATOM   5846  O12 POPEd 168     103.282  93.017  27.746  1.00  0.00           O
ATOM   5847  C1  POPEd 168     105.622  90.886  29.546  1.00  0.00           C
ATOM   5850  C2  POPEd 168     105.462  90.037  30.876  1.00  0.00           C
ATOM   5852  O21 POPEd 168     105.432  90.816  32.096  1.00  0.00           O
ATOM   5853  C21 POPEd 168     104.292  91.346  32.456  1.00  0.00           C
ATOM   5854  O22 POPEd 168     103.292  91.457  31.766  1.00  0.00           O
ATOM   5855  C22 POPEd 168     104.402  91.987  33.846  1.00  0.00           C
ATOM   5858  C3  POPEd 168     106.652  89.067  31.116  1.00  0.00           C
ATOM   5861  O31 POPEd 168     106.392  88.197  32.236  1.00  0.00           O
ATOM   5862  C31 POPEd 168     106.902  88.337  33.476  1.00  0.00           C
ATOM   5863  O32 POPEd 168     106.562  87.587  34.386  1.00  0.00           O
ATOM   5864  C32 POPEd 168     107.942  89.426  33.676  1.00  0.00           C
ATOM   5867  C23 POPEd 168     103.672  91.236  34.996  1.00  0.00           C
ATOM   5870  C24 POPEd 168     102.832  92.176  35.886  1.00  0.00           C
ATOM   5873  C25 POPEd 168     102.832  91.807  37.376  1.00  0.00           C
ATOM   5876  C26 POPEd 168     101.951  92.736  38.206  1.00  0.00           C
ATOM   5879  C27 POPEd 168     102.112  92.507  39.716  1.00  0.00           C
ATOM   5882  C28 POPEd 168     101.212  93.407  40.586  1.00  0.00           C
ATOM   5885  C29 POPEd 168     101.492  93.127  42.046  1.00  0.00           C
ATOM   5887 0C21 POPEd 168     100.622  93.206  43.066  1.00  0.00           C
ATOM   5889 1C21 POPEd 168      99.182  93.626  43.016  1.00  0.00           C
ATOM   5892 2C21 POPEd 168      98.241  92.567  43.616  1.00  0.00           C
ATOM   5895 3C21 POPEd 168      96.872  93.157  43.976  1.00  0.00           C
ATOM   5898 4C21 POPEd 168      95.902  92.136  44.606  1.00  0.00           C
ATOM   5901 5C21 POPEd 168      95.612  90.926  43.716  1.00  0.00           C
ATOM   5904 6C21 POPEd 168      95.102  91.327  42.326  1.00  0.00           C
ATOM   5907 7C21 POPEd 168      94.562  90.146  41.516  1.00  0.00           C
ATOM   5910 8C21 POPEd 168      94.042  90.557  40.146  1.00  0.00           C
ATOM   5914  C33 POPEd 168     108.542  89.426  35.116  1.00  0.00           C
ATOM   5917  C34 POPEd 168     107.771  90.285  36.136  1.00  0.00           C
ATOM   5920  C35 POPEd 168     107.230  89.526  37.356  1.00  0.00           C
ATOM   5923  C36 POPEd 168     106.712  90.507  38.426  1.00  0.00           C
ATOM   5926  C37 POPEd 168     106.202  89.846  39.726  1.00  0.00           C
ATOM   5929  C38 POPEd 168     105.542  90.886  40.636  1.00  0.00           C
ATOM   5932  C39 POPEd 168     105.472  90.527  42.126  1.00  0.00           C
ATOM   5935 0C31 POPEd 168     106.852  90.476  42.785  1.00  0.00           C
ATOM   5938 1C31 POPEd 168     106.842  90.266  44.306  1.00  0.00           C
ATOM   5941 2C31 POPEd 168     108.282  90.187  44.806  1.00  0.00           C
ATOM   5944 3C31 POPEd 168     108.452  89.767  46.266  1.00  0.00           C
ATOM   5947 4C31 POPEd 168     108.132  90.886  47.246  1.00  0.00           C
ATOM   5950 5C31 POPEd 168     108.702  90.597  48.636  1.00  0.00           C
ATOM   5953 6C31 POPEd 168     108.432  91.737  49.596  1.00  0.00           C
ATOM   5957  NH3 POPEe 169      89.021  72.326  36.486  1.00  0.00           N
ATOM   5961  C12 POPEe 169      90.201  71.456  36.876  1.00  0.00           C
ATOM   5964  C11 POPEe 169      91.562  72.106  36.516  1.00  0.00           C
ATOM   5967  P   POPEe 169      93.551  70.417  36.996  1.00  0.00           P
ATOM   5968  O13 POPEe 169      93.942  69.746  38.256  1.00  0.00           O
ATOM   5969  O14 POPEe 169      92.911  69.556  35.976  1.00  0.00           O
ATOM   5970  O11 POPEe 169      94.822  71.117  36.316  1.00  0.00           O
ATOM   5971  O12 POPEe 169      92.592  71.617  37.366  1.00  0.00           O
ATOM   5972  C1  POPEe 169      96.022  70.346  36.156  1.00  0.00           C
ATOM   5975  C2  POPEe 169      97.012  70.447  37.356  1.00  0.00           C
ATOM   5977  O21 POPEe 169      97.792  71.657  37.236  1.00  0.00           O
ATOM   5978  C21 POPEe 169      98.322  72.067  38.396  1.00  0.00           C
ATOM   5979  O22 POPEe 169      97.902  71.807  39.506  1.00  0.00           O
ATOM   5980  C22 POPEe 169      99.542  72.937  38.086  1.00  0.00           C
ATOM   5983  C3  POPEe 169      97.981  69.227  37.356  1.00  0.00           C
ATOM   5986  O31 POPEe 169      98.542  69.026  38.666  1.00  0.00           O
ATOM   5987  C31 POPEe 169      98.452  67.807  39.166  1.00  0.00           C
ATOM   5988  O32 POPEe 169      98.142  66.807  38.556  1.00  0.00           O
ATOM   5989  C32 POPEe 169      98.702  67.896  40.676  1.00  0.00           C
ATOM   5992  C23 POPEe 169     100.502  73.076  39.296  1.00  0.00           C
ATOM   5995  C24 POPEe 169     101.672  72.087  39.266  1.00  0.00           C
ATOM   5998  C25 POPEe 169     101.722  71.076  40.436  1.00  0.00           C
ATOM   6001  C26 POPEe 169     101.991  71.727  41.796  1.00  0.00           C
ATOM   6004  C27 POPEe 169     102.182  70.716  42.925  1.00  0.00           C
ATOM   6007  C28 POPEe 169     102.062  71.337  44.336  1.00  0.00           C
ATOM   6010  C29 POPEe 169     101.661  70.267  45.326  1.00  0.00           C
ATOM   6012 0C21 POPEe 169     102.192  70.016  46.535  1.00  0.00           C
ATOM   6014 1C21 POPEe 169     103.312  70.747  47.226  1.00  0.00           C
ATOM   6017 2C21 POPEe 169     103.802  69.956  48.456  1.00  0.00           C
ATOM   6020 3C21 POPEe 169     104.892  70.675  49.256  1.00  0.00           C
ATOM   6023 4C21 POPEe 169     105.061  70.097  50.676  1.00  0.00           C
ATOM   6026 5C21 POPEe 169     106.282  70.646  51.426  1.00  0.00           C
ATOM   6029 6C21 POPEe 169     106.311  70.215  52.896  1.00  0.00           C
ATOM   6032 7C21 POPEe 169     107.712  70.337  53.516  1.00  0.00           C
ATOM   6035 8C21 POPEe 169     107.721  70.076  55.026  1.00  0.00           C
ATOM   6039  C33 POPEe 169      97.692  68.837  41.396  1.00  0.00           C
ATOM   6042  C34 POPEe 169      98.182  69.337  42.766  1.00  0.00           C
ATOM   6045  C35 POPEe 169      97.370  70.547  43.246  1.00  0.00           C
ATOM   6048  C36 POPEe 169      97.992  71.277  44.446  1.00  0.00           C
ATOM   6051  C37 POPEe 169      97.712  70.627  45.806  1.00  0.00           C
ATOM   6054  C38 POPEe 169      98.382  71.407  46.946  1.00  0.00           C
ATOM   6057  C39 POPEe 169      97.841  71.036  48.336  1.00  0.00           C
ATOM   6060 0C31 POPEe 169      98.582  71.757  49.456  1.00  0.00           C
ATOM   6063 1C31 POPEe 169      97.832  71.706  50.796  1.00  0.00           C
ATOM   6066 2C31 POPEe 169      98.592  72.426  51.916  1.00  0.00           C
ATOM   6069 3C31 POPEe 169      97.812  72.516  53.236  1.00  0.00           C
ATOM   6072 4C31 POPEe 169      97.432  71.157  53.836  1.00  0.00           C
ATOM   6075 5C31 POPEe 169      96.882  71.286  55.256  1.00  0.00           C
ATOM   6078 6C31 POPEe 169      96.582  69.926  55.906  1.00  0.00           C
ATOM   6082  NH3 POPEf 170      65.002  43.797  36.156  1.00  0.00           N
ATOM   6086  C12 POPEf 170      63.842  43.176  35.446  1.00  0.00           C
ATOM   6089  C11 POPEf 170      63.072  44.326  34.796  1.00  0.00           C
ATOM   6092  P   POPEf 170      60.772  43.167  34.796  1.00  0.00           P
ATOM   6093  O13 POPEf 170      59.432  43.496  34.246  1.00  0.00           O
ATOM   6094  O14 POPEf 170      61.152  41.757  34.896  1.00  0.00           O
ATOM   6095  O11 POPEf 170      60.902  43.857  36.196  1.00  0.00           O
ATOM   6096  O12 POPEf 170      61.932  43.917  34.006  1.00  0.00           O
ATOM   6097  C1  POPEf 170      60.732  43.067  37.366  1.00  0.00           C
ATOM   6100  C2  POPEf 170      60.302  43.965  38.516  1.00  0.00           C
ATOM   6102  O21 POPEf 170      59.552  43.127  39.406  1.00  0.00           O
ATOM   6103  C21 POPEf 170      59.912  42.937  40.666  1.00  0.00           C
ATOM   6104  O22 POPEf 170      59.592  41.966  41.336  1.00  0.00           O
ATOM   6105  C22 POPEf 170      60.692  44.096  41.276  1.00  0.00           C
ATOM   6108  C3  POPEf 170      59.432  45.146  37.976  1.00  0.00           C
ATOM   6111  O31 POPEf 170      58.592  45.736  38.996  1.00  0.00           O
ATOM   6112  C31 POPEf 170      57.382  45.177  39.096  1.00  0.00           C
ATOM   6113  O32 POPEf 170      56.912  44.377  38.306  1.00  0.00           O
ATOM   6114  C32 POPEf 170      56.732  45.707  40.376  1.00  0.00           C
ATOM   6117  C23 POPEf 170      60.662  44.076  42.826  1.00  0.00           C
ATOM   6120  C24 POPEf 170      61.242  45.367  43.396  1.00  0.00           C
ATOM   6123  C25 POPEf 170      61.802  45.257  44.816  1.00  0.00           C
ATOM   6126  C26 POPEf 170      63.152  45.966  44.876  1.00  0.00           C
ATOM   6129  C27 POPEf 170      63.812  46.117  46.246  1.00  0.00           C
ATOM   6132  C28 POPEf 170      65.252  46.687  46.146  1.00  0.00           C
ATOM   6135  C29 POPEf 170      65.282  48.087  45.586  1.00  0.00           C
ATOM   6137 0C21 POPEf 170      65.652  49.216  46.206  1.00  0.00           C
ATOM   6139 1C21 POPEf 170      66.122  49.356  47.626  1.00  0.00           C
ATOM   6142 2C21 POPEf 170      67.592  49.806  47.676  1.00  0.00           C
ATOM   6145 3C21 POPEf 170      68.602  48.757  47.206  1.00  0.00           C
ATOM   6148 4C21 POPEf 170      70.012  49.337  47.036  1.00  0.00           C
ATOM   6151 5C21 POPEf 170      70.162  50.037  45.686  1.00  0.00           C
ATOM   6154 6C21 POPEf 170      71.472  50.797  45.466  1.00  0.00           C
ATOM   6157 7C21 POPEf 170      71.552  51.336  44.035  1.00  0.00           C
ATOM   6160 8C21 POPEf 170      72.782  52.197  43.786  1.00  0.00           C
ATOM   6164  C33 POPEf 170      56.932  44.716  41.546  1.00  0.00           C
ATOM   6167  C34 POPEf 170      56.372  45.196  42.896  1.00  0.00           C
ATOM   6170  C35 POPEf 170      57.222  46.277  43.566  1.00  0.00           C
ATOM   6173  C36 POPEf 170      57.072  46.287  45.096  1.00  0.00           C
ATOM   6176  C37 POPEf 170      57.952  47.356  45.756  1.00  0.00           C
ATOM   6179  C38 POPEf 170      58.362  47.047  47.206  1.00  0.00           C
ATOM   6182  C39 POPEf 170      57.212  47.097  48.226  1.00  0.00           C
ATOM   6185 0C31 POPEf 170      57.712  46.947  49.676  1.00  0.00           C
ATOM   6188 1C31 POPEf 170      56.572  46.957  50.706  1.00  0.00           C
ATOM   6191 2C31 POPEf 170      57.032  47.007  52.176  1.00  0.00           C
ATOM   6194 3C31 POPEf 170      57.022  45.646  52.906  1.00  0.00           C
ATOM   6197 4C31 POPEf 170      58.332  44.867  52.796  1.00  0.00           C
ATOM   6200 5C31 POPEf 170      58.452  43.757  53.846  1.00  0.00           C
ATOM   6203 6C31 POPEf 170      59.872  43.176  53.946  1.00  0.00           C
ATOM   6207  NH3 POPEg 171      30.682  94.517  73.706  1.00  0.00           N
ATOM   6211  C12 POPEg 171      30.292  94.496  75.166  1.00  0.00           C
ATOM   6214  C11 POPEg 171      30.842  93.267  75.926  1.00  0.00           C
ATOM   6217  P   POPEg 171      29.922  91.236  74.596  1.00  0.00           P
ATOM   6218  O13 POPEg 171      29.452  90.466  75.766  1.00  0.00           O
ATOM   6219  O14 POPEg 171      28.942  92.187  74.026  1.00  0.00           O
ATOM   6220  O11 POPEg 171      30.572  90.355  73.466  1.00  0.00           O
ATOM   6221  O12 POPEg 171      31.102  92.127  75.086  1.00  0.00           O
ATOM   6222  C1  POPEg 171      30.972  90.926  72.206  1.00  0.00           C
ATOM   6225  C2  POPEg 171      30.082  90.376  71.056  1.00  0.00           C
ATOM   6227  O21 POPEg 171      30.532  90.837  69.766  1.00  0.00           O
ATOM   6228  C21 POPEg 171      30.132  92.017  69.276  1.00  0.00           C
ATOM   6229  O22 POPEg 171      29.732  92.966  69.926  1.00  0.00           O
ATOM   6230  C22 POPEg 171      30.252  91.896  67.746  1.00  0.00           C
ATOM   6233  C3  POPEg 171      28.572  90.616  71.336  1.00  0.00           C
ATOM   6236  O31 POPEg 171      27.712  90.417  70.196  1.00  0.00           O
ATOM   6237  C31 POPEg 171      27.352  89.156  69.965  1.00  0.00           C
ATOM   6238  O32 POPEg 171      27.822  88.167  70.486  1.00  0.00           O
ATOM   6239  C32 POPEg 171      26.232  89.175  68.936  1.00  0.00           C
ATOM   6242  C23 POPEg 171      29.772  93.097  66.876  1.00  0.00           C
ATOM   6245  C24 POPEg 171      30.192  92.925  65.396  1.00  0.00           C
ATOM   6248  C25 POPEg 171      29.762  94.097  64.486  1.00  0.00           C
ATOM   6251  C26 POPEg 171      30.272  93.957  63.036  1.00  0.00           C
ATOM   6254  C27 POPEg 171      29.762  95.087  62.116  1.00  0.00           C
ATOM   6257  C28 POPEg 171      30.152  94.897  60.636  1.00  0.00           C
ATOM   6260  C29 POPEg 171      29.452  95.907  59.736  1.00  0.00           C
ATOM   6262 0C21 POPEg 171      29.422  95.877  58.396  1.00  0.00           C
ATOM   6264 1C21 POPEg 171      30.112  94.876  57.506  1.00  0.00           C
ATOM   6267 2C21 POPEg 171      29.162  94.056  56.616  1.00  0.00           C
ATOM   6270 3C21 POPEg 171      29.852  92.806  56.046  1.00  0.00           C
ATOM   6273 4C21 POPEg 171      29.072  92.096  54.936  1.00  0.00           C
ATOM   6276 5C21 POPEg 171      29.572  90.667  54.686  1.00  0.00           C
ATOM   6279 6C21 POPEg 171      29.102  90.077  53.346  1.00  0.00           C
ATOM   6282 7C21 POPEg 171      29.252  88.547  53.316  1.00  0.00           C
ATOM   6285 8C21 POPEg 171      29.012  87.946  51.936  1.00  0.00           C
ATOM   6289  C33 POPEg 171      26.642  88.316  67.736  1.00  0.00           C
ATOM   6292  C34 POPEg 171      25.832  88.596  66.476  1.00  0.00           C
ATOM   6295  C35 POPEg 171      25.942  90.087  66.116  1.00  0.00           C
ATOM   6298  C36 POPEg 171      26.102  90.396  64.636  1.00  0.00           C
ATOM   6301  C37 POPEg 171      26.222  91.917  64.465  1.00  0.00           C
ATOM   6304  C38 POPEg 171      26.352  92.376  63.006  1.00  0.00           C
ATOM   6307  C39 POPEg 171      25.022  92.267  62.256  1.00  0.00           C
ATOM   6310 0C31 POPEg 171      25.202  91.966  60.766  1.00  0.00           C
ATOM   6313 1C31 POPEg 171      23.872  91.567  60.116  1.00  0.00           C
ATOM   6316 2C31 POPEg 171      24.002  91.206  58.636  1.00  0.00           C
ATOM   6319 3C31 POPEg 171      24.982  90.056  58.386  1.00  0.00           C
ATOM   6322 4C31 POPEg 171      24.802  89.436  56.996  1.00  0.00           C
ATOM   6325 5C31 POPEg 171      25.712  88.227  56.786  1.00  0.00           C
ATOM   6328 6C31 POPEg 171      25.372  87.486  55.506  1.00  0.00           C
ATOM   6332  NH3 POPEh 172      42.832  83.036  75.076  1.00  0.00           N
ATOM   6336  C12 POPEh 172      43.152  82.276  76.336  1.00  0.00           C
ATOM   6339  C11 POPEh 172      44.272  81.247  76.156  1.00  0.00           C
ATOM   6342  P   POPEh 172      45.242  79.437  74.556  1.00  0.00           P
ATOM   6343  O13 POPEh 172      46.532  79.807  75.186  1.00  0.00           O
ATOM   6344  O14 POPEh 172      44.672  78.096  74.825  1.00  0.00           O
ATOM   6345  O11 POPEh 172      45.332  79.576  73.005  1.00  0.00           O
ATOM   6346  O12 POPEh 172      44.122  80.507  74.936  1.00  0.00           O
ATOM   6347  C1  POPEh 172      44.822  80.627  72.186  1.00  0.00           C
ATOM   6350  C2  POPEh 172      44.492  80.016  70.816  1.00  0.00           C
ATOM   6352  O21 POPEh 172      44.432  81.035  69.796  1.00  0.00           O
ATOM   6353  C21 POPEh 172      44.662  80.557  68.575  1.00  0.00           C
ATOM   6354  O22 POPEh 172      45.082  79.447  68.326  1.00  0.00           O
ATOM   6355  C22 POPEh 172      44.362  81.637  67.546  1.00  0.00           C
ATOM   6358  C3  POPEh 172      43.152  79.267  70.906  1.00  0.00           C
ATOM   6361  O31 POPEh 172      42.872  78.477  69.745  1.00  0.00           O
ATOM   6362  C31 POPEh 172      43.222  77.207  69.825  1.00  0.00           C
ATOM   6363  O32 POPEh 172      43.722  76.675  70.816  1.00  0.00           O
ATOM   6364  C32 POPEh 172      42.852  76.486  68.505  1.00  0.00           C
ATOM   6367  C23 POPEh 172      43.452  81.147  66.396  1.00  0.00           C
ATOM   6370  C24 POPEh 172      42.762  82.346  65.746  1.00  0.00           C
ATOM   6373  C25 POPEh 172      41.882  82.026  64.536  1.00  0.00           C
ATOM   6376  C26 POPEh 172      42.662  81.516  63.316  1.00  0.00           C
ATOM   6379  C27 POPEh 172      42.172  82.146  62.006  1.00  0.00           C
ATOM   6382  C28 POPEh 172      42.972  81.646  60.786  1.00  0.00           C
ATOM   6385  C29 POPEh 172      42.542  82.285  59.496  1.00  0.00           C
ATOM   6387 0C21 POPEh 172      42.052  81.646  58.416  1.00  0.00           C
ATOM   6389 1C21 POPEh 172      41.822  80.156  58.326  1.00  0.00           C
ATOM   6392 2C21 POPEh 172      40.862  79.737  57.186  1.00  0.00           C
ATOM   6395 3C21 POPEh 172      41.522  79.696  55.796  1.00  0.00           C
ATOM   6398 4C21 POPEh 172      40.612  79.136  54.686  1.00  0.00           C
ATOM   6401 5C21 POPEh 172      40.032  77.736  54.956  1.00  0.00           C
ATOM   6404 6C21 POPEh 172      41.082  76.617  55.026  1.00  0.00           C
ATOM   6407 7C21 POPEh 172      40.632  75.426  55.886  1.00  0.00           C
ATOM   6410 8C21 POPEh 172      41.642  74.276  55.876  1.00  0.00           C
ATOM   6414  C33 POPEh 172      44.012  76.066  67.556  1.00  0.00           C
ATOM   6417  C34 POPEh 172      43.472  75.276  66.346  1.00  0.00           C
ATOM   6420  C35 POPEh 172      44.502  74.856  65.276  1.00  0.00           C
ATOM   6423  C36 POPEh 172      43.932  73.856  64.256  1.00  0.00           C
ATOM   6426  C37 POPEh 172      44.892  73.417  63.116  1.00  0.00           C
ATOM   6429  C38 POPEh 172      44.192  72.417  62.176  1.00  0.00           C
ATOM   6432  C39 POPEh 172      45.072  71.715  61.126  1.00  0.00           C
ATOM   6435 0C31 POPEh 172      45.212  72.437  59.776  1.00  0.00           C
ATOM   6438 1C31 POPEh 172      45.442  71.447  58.626  1.00  0.00           C
ATOM   6441 2C31 POPEh 172      45.662  72.096  57.246  1.00  0.00           C
ATOM   6444 3C31 POPEh 172      45.792  71.027  56.136  1.00  0.00           C
ATOM   6447 4C31 POPEh 172      45.212  71.456  54.776  1.00  0.00           C
ATOM   6450 5C31 POPEh 172      45.222  70.307  53.756  1.00  0.00           C
ATOM   6453 6C31 POPEh 172      44.482  70.637  52.456  1.00  0.00           C
ATOM   6457  NH3 POPEi 173      43.192 129.280  32.586  1.00  0.00           N
ATOM   6461  C12 POPEi 173      44.062 129.770  33.706  1.00  0.00           C
ATOM   6464  C11 POPEi 173      45.302 130.560  33.236  1.00  0.00           C
ATOM   6467  P   POPEi 173      47.202 131.770  34.576  1.00  0.00           P
ATOM   6468  O13 POPEi 173      47.902 131.850  33.276  1.00  0.00           O
ATOM   6469  O14 POPEi 173      47.302 132.990  35.416  1.00  0.00           O
ATOM   6470  O11 POPEi 173      47.642 130.469  35.346  1.00  0.00           O
ATOM   6471  O12 POPEi 173      45.702 131.490  34.246  1.00  0.00           O
ATOM   6472  C1  POPEi 173      46.722 129.980  36.336  1.00  0.00           C
ATOM   6475  C2  POPEi 173      47.462 129.449  37.576  1.00  0.00           C
ATOM   6477  O21 POPEi 173      46.612 129.670  38.726  1.00  0.00           O
ATOM   6478  C21 POPEi 173      46.212 128.540  39.246  1.00  0.00           C
ATOM   6479  O22 POPEi 173      46.532 127.430  38.816  1.00  0.00           O
ATOM   6480  C22 POPEi 173      45.222 128.750  40.386  1.00  0.00           C
ATOM   6483  C3  POPEi 173      48.792 130.160  37.826  1.00  0.00           C
ATOM   6486  O31 POPEi 173      49.532 129.420  38.836  1.00  0.00           O
ATOM   6487  C31 POPEi 173      50.282 130.189  39.616  1.00  0.00           C
ATOM   6488  O32 POPEi 173      50.392 131.389  39.476  1.00  0.00           O
ATOM   6489  C32 POPEi 173      51.012 129.390  40.696  1.00  0.00           C
ATOM   6492  C23 POPEi 173      45.312 127.710  41.535  1.00  0.00           C
ATOM   6495  C24 POPEi 173      45.522 128.370  42.896  1.00  0.00           C
ATOM   6498  C25 POPEi 173      46.922 128.990  42.986  1.00  0.00           C
ATOM   6501  C26 POPEi 173      47.122 129.900  44.206  1.00  0.00           C
ATOM   6504  C27 POPEi 173      48.532 130.510  44.196  1.00  0.00           C
ATOM   6507  C28 POPEi 173      48.852 131.400  45.406  1.00  0.00           C
ATOM   6510  C29 POPEi 173      48.592 130.680  46.706  1.00  0.00           C
ATOM   6512 0C21 POPEi 173      49.462 129.880  47.346  1.00  0.00           C
ATOM   6514 1C21 POPEi 173      50.892 129.610  46.946  1.00  0.00           C
ATOM   6517 2C21 POPEi 173      51.872 130.010  48.056  1.00  0.00           C
ATOM   6520 3C21 POPEi 173      51.632 131.420  48.626  1.00  0.00           C
ATOM   6523 4C21 POPEi 173      52.822 131.990  49.406  1.00  0.00           C
ATOM   6526 5C21 POPEi 173      53.372 131.040  50.476  1.00  0.00           C
ATOM   6529 6C21 POPEi 173      54.522 131.669  51.256  1.00  0.00           C
ATOM   6532 7C21 POPEi 173      55.432 130.640  51.946  1.00  0.00           C
ATOM   6535 8C21 POPEi 173      56.562 131.280  52.756  1.00  0.00           C
ATOM   6539  C33 POPEi 173      50.332 128.090  41.176  1.00  0.00           C
ATOM   6542  C34 POPEi 173      50.932 127.630  42.506  1.00  0.00           C
ATOM   6545  C35 POPEi 173      50.232 126.410  43.116  1.00  0.00           C
ATOM   6548  C36 POPEi 173      50.842 125.077  42.666  1.00  0.00           C
ATOM   6551  C37 POPEi 173      50.172 123.896  43.386  1.00  0.00           C
ATOM   6554  C38 POPEi 173      50.982 122.597  43.346  1.00  0.00           C
ATOM   6557  C39 POPEi 173      52.122 122.617  44.376  1.00  0.00           C
ATOM   6560 0C31 POPEi 173      51.632 122.447  45.816  1.00  0.00           C
ATOM   6563 1C31 POPEi 173      52.762 122.697  46.816  1.00  0.00           C
ATOM   6566 2C31 POPEi 173      52.742 121.737  48.026  1.00  0.00           C
ATOM   6569 3C31 POPEi 173      52.202 122.397  49.296  1.00  0.00           C
ATOM   6572 4C31 POPEi 173      52.182 121.417  50.476  1.00  0.00           C
ATOM   6575 5C31 POPEi 173      51.922 122.137  51.806  1.00  0.00           C
ATOM   6578 6C31 POPEi 173      51.852 121.187  53.006  1.00  0.00           C
ATOM   6582  NH3 POPEj 174      16.322  37.386  33.046  1.00  0.00           N
ATOM   6586  C12 POPEj 174      15.192  37.597  33.996  1.00  0.00           C
ATOM   6589  C11 POPEj 174      15.032  36.487  35.026  1.00  0.00           C
ATOM   6592  P   POPEj 174      12.802  37.586  35.956  1.00  0.00           P
ATOM   6593  O13 POPEj 174      12.102  38.247  34.836  1.00  0.00           O
ATOM   6594  O14 POPEj 174      11.892  37.047  36.986  1.00  0.00           O
ATOM   6595  O11 POPEj 174      13.902  38.566  36.576  1.00  0.00           O
ATOM   6596  O12 POPEj 174      13.672  36.376  35.406  1.00  0.00           O
ATOM   6597  C1  POPEj 174      13.842  38.867  37.966  1.00  0.00           C
ATOM   6600  C2  POPEj 174      15.242  39.177  38.586  1.00  0.00           C
ATOM   6602  O21 POPEj 174      15.122  40.086  39.706  1.00  0.00           O
ATOM   6603  C21 POPEj 174      14.512  39.587  40.766  1.00  0.00           C
ATOM   6604  O22 POPEj 174      13.932  38.507  40.816  1.00  0.00           O
ATOM   6605  C22 POPEj 174      14.632  40.507  41.956  1.00  0.00           C
ATOM   6608  C3  POPEj 174      16.282  39.777  37.616  1.00  0.00           C
ATOM   6611  O31 POPEj 174      17.532  39.827  38.336  1.00  0.00           O
ATOM   6612  C31 POPEj 174      18.282  40.907  38.226  1.00  0.00           C
ATOM   6613  O32 POPEj 174      18.212  41.747  37.346  1.00  0.00           O
ATOM   6614  C32 POPEj 174      19.112  40.977  39.516  1.00  0.00           C
ATOM   6617  C23 POPEj 174      15.182  39.736  43.166  1.00  0.00           C
ATOM   6620  C24 POPEj 174      16.552  40.237  43.636  1.00  0.00           C
ATOM   6623  C25 POPEj 174      16.832  39.757  45.056  1.00  0.00           C
ATOM   6626  C26 POPEj 174      18.042  40.437  45.706  1.00  0.00           C
ATOM   6629  C27 POPEj 174      18.132  40.076  47.186  1.00  0.00           C
ATOM   6632  C28 POPEj 174      19.312  40.767  47.896  1.00  0.00           C
ATOM   6635  C29 POPEj 174      19.412  40.307  49.326  1.00  0.00           C
ATOM   6637 0C21 POPEj 174      19.372  41.077  50.425  1.00  0.00           C
ATOM   6639 1C21 POPEj 174      19.202  42.576  50.446  1.00  0.00           C
ATOM   6642 2C21 POPEj 174      18.542  43.076  51.745  1.00  0.00           C
ATOM   6645 3C21 POPEj 174      19.432  42.957  52.995  1.00  0.00           C
ATOM   6648 4C21 POPEj 174      18.702  43.407  54.276  1.00  0.00           C
ATOM   6651 5C21 POPEj 174      17.732  42.347  54.836  1.00  0.00           C
ATOM   6654 6C21 POPEj 174      18.472  41.266  55.636  1.00  0.00           C
ATOM   6657 7C21 POPEj 174      17.602  40.136  56.186  1.00  0.00           C
ATOM   6660 8C21 POPEj 174      18.402  39.146  57.046  1.00  0.00           C
ATOM   6664  C33 POPEj 174      20.502  41.646  39.396  1.00  0.00           C
ATOM   6667  C34 POPEj 174      21.372  41.336  40.626  1.00  0.00           C
ATOM   6670  C35 POPEj 174      20.752  41.726  41.976  1.00  0.00           C
ATOM   6673  C36 POPEj 174      21.572  41.217  43.166  1.00  0.00           C
ATOM   6676  C37 POPEj 174      21.582  42.187  44.356  1.00  0.00           C
ATOM   6679  C38 POPEj 174      22.622  41.856  45.436  1.00  0.00           C
ATOM   6682  C39 POPEj 174      22.742  40.377  45.806  1.00  0.00           C
ATOM   6685 0C31 POPEj 174      23.482  40.196  47.136  1.00  0.00           C
ATOM   6688 1C31 POPEj 174      23.772  38.727  47.476  1.00  0.00           C
ATOM   6691 2C31 POPEj 174      24.312  38.577  48.916  1.00  0.00           C
ATOM   6694 3C31 POPEj 174      23.172  38.507  49.946  1.00  0.00           C
ATOM   6697 4C31 POPEj 174      23.622  38.787  51.386  1.00  0.00           C
ATOM   6700 5C31 POPEj 174      22.422  39.037  52.306  1.00  0.00           C
ATOM   6703 6C31 POPEj 174      22.802  39.497  53.716  1.00  0.00           C
ATOM   6707  NH3 POPEk 175      99.772 108.677  73.816  1.00  0.00           N
ATOM   6711  C12 POPEk 175     100.522 107.936  72.766  1.00  0.00           C
ATOM   6714  C11 POPEk 175     101.102 106.646  73.316  1.00  0.00           C
ATOM   6717  P   POPEk 175     103.012 105.096  72.446  1.00  0.00           P
ATOM   6718  O13 POPEk 175     104.422 105.227  72.026  1.00  0.00           O
ATOM   6719  O14 POPEk 175     102.692 104.076  73.466  1.00  0.00           O
ATOM   6720  O11 POPEk 175     102.152 104.736  71.166  1.00  0.00           O
ATOM   6721  O12 POPEk 175     102.432 106.507  72.836  1.00  0.00           O
ATOM   6722  C1  POPEk 175     102.230 103.396  70.646  1.00  0.00           C
ATOM   6725  C2  POPEk 175     102.262 103.367  69.086  1.00  0.00           C
ATOM   6727  O21 POPEk 175     103.282 102.437  68.686  1.00  0.00           O
ATOM   6728  C21 POPEk 175     103.082 101.956  67.466  1.00  0.00           C
ATOM   6729  O22 POPEk 175     102.102 102.157  66.766  1.00  0.00           O
ATOM   6730  C22 POPEk 175     104.292 101.157  67.016  1.00  0.00           C
ATOM   6733  C3  POPEk 175     102.572 104.776  68.516  1.00  0.00           C
ATOM   6736  O31 POPEk 175     103.162 104.797  67.196  1.00  0.00           O
ATOM   6737  C31 POPEk 175     102.532 105.257  66.106  1.00  0.00           C
ATOM   6738  O32 POPEk 175     103.112 105.606  65.096  1.00  0.00           O
ATOM   6739  C32 POPEk 175     101.002 105.207  66.196  1.00  0.00           C
ATOM   6742  C23 POPEk 175     103.862 100.037  66.046  1.00  0.00           C
ATOM   6745  C24 POPEk 175     105.032  99.237  65.476  1.00  0.00           C
ATOM   6748  C25 POPEk 175     104.521  98.186  64.476  1.00  0.00           C
ATOM   6751  C26 POPEk 175     105.622  97.386  63.766  1.00  0.00           C
ATOM   6754  C27 POPEk 175     105.022  96.147  63.086  1.00  0.00           C
ATOM   6757  C28 POPEk 175     105.972  95.417  62.126  1.00  0.00           C
ATOM   6760  C29 POPEk 175     106.132  96.197  60.846  1.00  0.00           C
ATOM   6762 0C21 POPEk 175     105.551  95.896  59.666  1.00  0.00           C
ATOM   6764 1C21 POPEk 175     104.612  94.736  59.426  1.00  0.00           C
ATOM   6767 2C21 POPEk 175     103.902  94.886  58.066  1.00  0.00           C
ATOM   6770 3C21 POPEk 175     102.792  93.857  57.816  1.00  0.00           C
ATOM   6773 4C21 POPEk 175     102.230  93.977  56.396  1.00  0.00           C
ATOM   6776 5C21 POPEk 175     100.832  93.367  56.206  1.00  0.00           C
ATOM   6779 6C21 POPEk 175      99.682  94.316  56.566  1.00  0.00           C
ATOM   6782 7C21 POPEk 175      98.292  93.766  56.206  1.00  0.00           C
ATOM   6785 8C21 POPEk 175      97.161  94.757  56.526  1.00  0.00           C
ATOM   6789  C33 POPEk 175     100.341 105.077  64.786  1.00  0.00           C
ATOM   6792  C34 POPEk 175      98.881 104.606  64.836  1.00  0.00           C
ATOM   6795  C35 POPEk 175      98.282 104.337  63.436  1.00  0.00           C
ATOM   6798  C36 POPEk 175      98.632 102.925  62.926  1.00  0.00           C
ATOM   6801  C37 POPEk 175      98.032 102.556  61.556  1.00  0.00           C
ATOM   6804  C38 POPEk 175      98.392 101.117  61.166  1.00  0.00           C
ATOM   6807  C39 POPEk 175      98.252 100.786  59.676  1.00  0.00           C
ATOM   6810 0C31 POPEk 175      96.801 100.667  59.176  1.00  0.00           C
ATOM   6813 1C31 POPEk 175      96.722  99.997  57.796  1.00  0.00           C
ATOM   6816 2C31 POPEk 175      95.302  99.517  57.436  1.00  0.00           C
ATOM   6819 3C31 POPEk 175      94.311 100.627  57.066  1.00  0.00           C
ATOM   6822 4C31 POPEk 175      94.642 101.346  55.746  1.00  0.00           C
ATOM   6825 5C31 POPEk 175      93.502 102.267  55.276  1.00  0.00           C
ATOM   6828 6C31 POPEk 175      93.831 103.087  54.035  1.00  0.00           C
ATOM   6832  NH3 POPEl 176     114.602 126.999  32.926  1.00  0.00           N
ATOM   6836  C12 POPEl 176     114.012 126.380  31.676  1.00  0.00           C
ATOM   6839  C11 POPEl 176     113.632 124.897  31.936  1.00  0.00           C
ATOM   6842  P   POPEl 176     112.172 122.966  30.796  1.00  0.00           P
ATOM   6843  O13 POPEl 176     110.822 123.517  31.026  1.00  0.00           O
ATOM   6844  O14 POPEl 176     112.382 122.206  29.546  1.00  0.00           O
ATOM   6845  O11 POPEl 176     112.592 122.047  32.036  1.00  0.00           O
ATOM   6846  O12 POPEl 176     113.162 124.216  30.766  1.00  0.00           O
ATOM   6847  C1  POPEl 176     112.631 122.427  33.426  1.00  0.00           C
ATOM   6850  C2  POPEl 176     112.352 121.247  34.416  1.00  0.00           C
ATOM   6852  O21 POPEl 176     111.862 121.767  35.676  1.00  0.00           O
ATOM   6853  C21 POPEl 176     112.752 122.087  36.606  1.00  0.00           C
ATOM   6854  O22 POPEl 176     113.962 122.167  36.446  1.00  0.00           O
ATOM   6855  C22 POPEl 176     112.062 122.307  37.946  1.00  0.00           C
ATOM   6858  C3  POPEl 176     113.522 120.196  34.516  1.00  0.00           C
ATOM   6861  O31 POPEl 176     113.312 119.356  35.676  1.00  0.00           O
ATOM   6862  C31 POPEl 176     114.352 119.076  36.446  1.00  0.00           C
ATOM   6863  O32 POPEl 176     115.532 119.156  36.116  1.00  0.00           O
ATOM   6864  C32 POPEl 176     113.822 118.647  37.806  1.00  0.00           C
ATOM   6867  C23 POPEl 176     113.102 122.626  39.046  1.00  0.00           C
ATOM   6870  C24 POPEl 176     112.502 122.796  40.456  1.00  0.00           C
ATOM   6873  C25 POPEl 176     113.620 123.136  41.446  1.00  0.00           C
ATOM   6876  C26 POPEl 176     113.262 122.987  42.925  1.00  0.00           C
ATOM   6879  C27 POPEl 176     114.482 123.337  43.806  1.00  0.00           C
ATOM   6882  C28 POPEl 176     114.432 122.777  45.236  1.00  0.00           C
ATOM   6885  C29 POPEl 176     113.192 123.146  45.986  1.00  0.00           C
ATOM   6887 0C21 POPEl 176     112.952 122.906  47.286  1.00  0.00           C
ATOM   6889 1C21 POPEl 176     113.862 122.236  48.276  1.00  0.00           C
ATOM   6892 2C21 POPEl 176     114.402 123.237  49.316  1.00  0.00           C
ATOM   6895 3C21 POPEl 176     114.722 122.596  50.666  1.00  0.00           C
ATOM   6898 4C21 POPEl 176     115.192 123.636  51.696  1.00  0.00           C
ATOM   6901 5C21 POPEl 176     116.682 123.957  51.586  1.00  0.00           C
ATOM   6904 6C21 POPEl 176     117.021 125.340  52.156  1.00  0.00           C
ATOM   6907 7C21 POPEl 176     118.502 125.499  52.506  1.00  0.00           C
ATOM   6910 8C21 POPEl 176     118.852 126.889  53.046  1.00  0.00           C
ATOM   6914  C33 POPEl 176     114.972 118.396  38.796  1.00  0.00           C
ATOM   6917  C34 POPEl 176     114.590 118.216  40.266  1.00  0.00           C
ATOM   6920  C35 POPEl 176     114.422 119.557  41.006  1.00  0.00           C
ATOM   6923  C36 POPEl 176     114.702 119.447  42.506  1.00  0.00           C
ATOM   6926  C37 POPEl 176     113.592 118.717  43.286  1.00  0.00           C
ATOM   6929  C38 POPEl 176     113.951 118.596  44.766  1.00  0.00           C
ATOM   6932  C39 POPEl 176     112.802 118.057  45.616  1.00  0.00           C
ATOM   6935 0C31 POPEl 176     113.012 118.377  47.096  1.00  0.00           C
ATOM   6938 1C31 POPEl 176     112.052 117.626  48.016  1.00  0.00           C
ATOM   6941 2C31 POPEl 176     112.402 117.876  49.496  1.00  0.00           C
ATOM   6944 3C31 POPEl 176     111.712 116.907  50.466  1.00  0.00           C
ATOM   6947 4C31 POPEl 176     112.152 115.446  50.276  1.00  0.00           C
ATOM   6950 5C31 POPEl 176     111.672 114.557  51.426  1.00  0.00           C
ATOM   6953 6C31 POPEl 176     111.942 113.066  51.206  1.00  0.00           C
ATOM   6957  NH3 POPEm 177      10.272  46.847  75.105  1.00  0.00           N
ATOM   6961  C12 POPEm 177       8.972  46.147  74.856  1.00  0.00           C
ATOM   6964  C11 POPEm 177       8.702  45.086  75.956  1.00  0.00           C
ATOM   6967  P   POPEm 177      11.032  44.086  76.636  1.00  0.00           P
ATOM   6968  O13 POPEm 177      10.992  45.346  77.416  1.00  0.00           O
ATOM   6969  O14 POPEm 177      11.462  42.826  77.306  1.00  0.00           O
ATOM   6970  O11 POPEm 177      11.862  44.407  75.346  1.00  0.00           O
ATOM   6971  O12 POPEm 177       9.602  43.956  75.966  1.00  0.00           O
ATOM   6972  C1  POPEm 177      13.172  44.977  75.366  1.00  0.00           C
ATOM   6975  C2  POPEm 177      14.172  44.037  74.656  1.00  0.00           C
ATOM   6977  O21 POPEm 177      13.592  43.496  73.446  1.00  0.00           O
ATOM   6978  C21 POPEm 177      13.662  44.317  72.426  1.00  0.00           C
ATOM   6979  O22 POPEm 177      14.082  45.466  72.446  1.00  0.00           O
ATOM   6980  C22 POPEm 177      13.322  43.577  71.135  1.00  0.00           C
ATOM   6983  C3  POPEm 177      14.542  42.857  75.566  1.00  0.00           C
ATOM   6986  O31 POPEm 177      15.632  42.106  74.976  1.00  0.00           O
ATOM   6987  C31 POPEm 177      15.712  40.877  75.476  1.00  0.00           C
ATOM   6988  O32 POPEm 177      15.012  40.457  76.386  1.00  0.00           O
ATOM   6989  C32 POPEm 177      16.832  40.076  74.816  1.00  0.00           C
ATOM   6992  C23 POPEm 177      12.292  42.426  71.256  1.00  0.00           C
ATOM   6995  C24 POPEm 177      12.012  41.767  69.895  1.00  0.00           C
ATOM   6998  C25 POPEm 177      13.192  40.986  69.306  1.00  0.00           C
ATOM   7001  C26 POPEm 177      12.952  40.576  67.856  1.00  0.00           C
ATOM   7004  C27 POPEm 177      13.982  39.556  67.346  1.00  0.00           C
ATOM   7007  C28 POPEm 177      13.562  38.896  66.026  1.00  0.00           C
ATOM   7010  C29 POPEm 177      13.472  39.867  64.876  1.00  0.00           C
ATOM   7012 0C21 POPEm 177      14.322  39.967  63.836  1.00  0.00           C
ATOM   7014 1C21 POPEm 177      15.572  39.156  63.606  1.00  0.00           C
ATOM   7017 2C21 POPEm 177      16.772  40.037  63.186  1.00  0.00           C
ATOM   7020 3C21 POPEm 177      16.672  40.587  61.756  1.00  0.00           C
ATOM   7023 4C21 POPEm 177      17.892  41.446  61.396  1.00  0.00           C
ATOM   7026 5C21 POPEm 177      17.702  42.306  60.136  1.00  0.00           C
ATOM   7029 6C21 POPEm 177      18.912  43.216  59.876  1.00  0.00           C
ATOM   7032 7C21 POPEm 177      18.662  44.307  58.836  1.00  0.00           C
ATOM   7035 8C21 POPEm 177      19.872  45.237  58.646  1.00  0.00           C
ATOM   7039  C33 POPEm 177      17.522  40.707  73.566  1.00  0.00           C
ATOM   7042  C34 POPEm 177      16.852  40.336  72.226  1.00  0.00           C
ATOM   7045  C35 POPEm 177      17.642  40.887  71.026  1.00  0.00           C
ATOM   7048  C36 POPEm 177      17.332  40.215  69.676  1.00  0.00           C
ATOM   7051  C37 POPEm 177      18.482  40.437  68.676  1.00  0.00           C
ATOM   7054  C38 POPEm 177      18.402  39.606  67.385  1.00  0.00           C
ATOM   7057  C39 POPEm 177      19.782  39.486  66.706  1.00  0.00           C
ATOM   7060 0C31 POPEm 177      20.542  38.207  67.066  1.00  0.00           C
ATOM   7063 1C31 POPEm 177      22.052  38.286  66.756  1.00  0.00           C
ATOM   7066 2C31 POPEm 177      22.822  36.997  67.096  1.00  0.00           C
ATOM   7069 3C31 POPEm 177      24.172  36.887  66.356  1.00  0.00           C
ATOM   7072 4C31 POPEm 177      25.102  38.097  66.516  1.00  0.00           C
ATOM   7075 5C31 POPEm 177      26.352  37.957  65.626  1.00  0.00           C
ATOM   7078 6C31 POPEm 177      27.252  39.197  65.605  1.00  0.00           C
ATOM   7082  NH3 POPEn 178       2.712  86.105  29.946  1.00  0.00           N
ATOM   7086  C12 POPEn 178       4.062  85.837  29.346  1.00  0.00           C
ATOM   7089  C11 POPEn 178       4.642  87.087  28.666  1.00  0.00           C
ATOM   7092  P   POPEn 178       6.932  88.146  28.016  1.00  0.00           P
ATOM   7093  O13 POPEn 178       7.852  87.757  26.926  1.00  0.00           O
ATOM   7094  O14 POPEn 178       6.062  89.326  27.796  1.00  0.00           O
ATOM   7095  O11 POPEn 178       7.772  88.356  29.346  1.00  0.00           O
ATOM   7096  O12 POPEn 178       6.022  86.896  28.386  1.00  0.00           O
ATOM   7097  C1  POPEn 178       8.722  87.386  29.786  1.00  0.00           C
ATOM   7100  C2  POPEn 178       8.452  86.936  31.256  1.00  0.00           C
ATOM   7102  O21 POPEn 178       9.712  86.497  31.796  1.00  0.00           O
ATOM   7103  C21 POPEn 178       9.802  85.846  32.946  1.00  0.00           C
ATOM   7104  O22 POPEn 178       8.882  85.527  33.676  1.00  0.00           O
ATOM   7105  C22 POPEn 178      11.272  85.457  33.196  1.00  0.00           C
ATOM   7108  C3  POPEn 178       7.232  85.977  31.426  1.00  0.00           C
ATOM   7111  O31 POPEn 178       6.462  86.346  32.586  1.00  0.00           O
ATOM   7112  C31 POPEn 178       5.522  85.487  32.926  1.00  0.00           C
ATOM   7113  O32 POPEn 178       5.202  84.487  32.306  1.00  0.00           O
ATOM   7114  C32 POPEn 178       4.792  85.917  34.206  1.00  0.00           C
ATOM   7117  C23 POPEn 178      11.472  84.337  34.256  1.00  0.00           C
ATOM   7120  C24 POPEn 178      11.952  84.816  35.646  1.00  0.00           C
ATOM   7123  C25 POPEn 178      11.002  85.826  36.326  1.00  0.00           C
ATOM   7126  C26 POPEn 178      10.932  85.716  37.856  1.00  0.00           C
ATOM   7129  C27 POPEn 178      12.172  86.227  38.616  1.00  0.00           C
ATOM   7132  C28 POPEn 178      11.982  86.217  40.146  1.00  0.00           C
ATOM   7135  C29 POPEn 178      13.252  86.477  40.906  1.00  0.00           C
ATOM   7137 0C21 POPEn 178      13.352  86.686  42.236  1.00  0.00           C
ATOM   7139 1C21 POPEn 178      12.192  86.696  43.206  1.00  0.00           C
ATOM   7142 2C21 POPEn 178      12.562  86.166  44.616  1.00  0.00           C
ATOM   7145 3C21 POPEn 178      11.512  86.586  45.646  1.00  0.00           C
ATOM   7148 4C21 POPEn 178      11.792  86.066  47.066  1.00  0.00           C
ATOM   7151 5C21 POPEn 178      10.862  86.726  48.106  1.00  0.00           C
ATOM   7154 6C21 POPEn 178      11.452  86.807  49.516  1.00  0.00           C
ATOM   7157 7C21 POPEn 178      10.612  87.707  50.436  1.00  0.00           C
ATOM   7160 8C21 POPEn 178      11.242  87.936  51.816  1.00  0.00           C
ATOM   7164  C33 POPEn 178       5.572  86.816  35.196  1.00  0.00           C
ATOM   7167  C34 POPEn 178       4.652  87.785  35.966  1.00  0.00           C
ATOM   7170  C35 POPEn 178       3.342  87.146  36.486  1.00  0.00           C
ATOM   7173  C36 POPEn 178       2.562  88.046  37.456  1.00  0.00           C
ATOM   7176  C37 POPEn 178       1.092  87.607  37.606  1.00  0.00           C
ATOM   7179  C38 POPEn 178       0.372  88.186  38.836  1.00  0.00           C
ATOM   7182  C39 POPEn 178       0.242  89.715  38.846  1.00  0.00           C
ATOM   7185 0C31 POPEn 178      -0.218  90.266  40.206  1.00  0.00           C
ATOM   7188 1C31 POPEn 178      -0.338  91.807  40.176  1.00  0.00           C
ATOM   7191 2C31 POPEn 178      -0.158  92.537  41.516  1.00  0.00           C
ATOM   7194 3C31 POPEn 178      -1.068  92.057  42.656  1.00  0.00           C
ATOM   7197 4C31 POPEn 178      -0.798  92.796  43.976  1.00  0.00           C
ATOM   7200 5C31 POPEn 178      -0.778  94.326  43.816  1.00  0.00           C
ATOM   7203 6C31 POPEn 178      -0.798  95.096  45.136  1.00  0.00           C
ATOM   7207  NH3 POPEo 179      49.572  39.907  29.386  1.00  0.00           N
ATOM   7211  C12 POPEo 179      49.432  40.817  30.576  1.00  0.00           C
ATOM   7214  C11 POPEo 179      48.602  42.017  30.126  1.00  0.00           C
ATOM   7217  P   POPEo 179      50.272  43.606  28.856  1.00  0.00           P
ATOM   7218  O13 POPEo 179      51.282  43.117  27.876  1.00  0.00           O
ATOM   7219  O14 POPEo 179      49.662  44.926  28.566  1.00  0.00           O
ATOM   7220  O11 POPEo 179      50.812  43.536  30.356  1.00  0.00           O
ATOM   7221  O12 POPEo 179      49.112  42.516  28.886  1.00  0.00           O
ATOM   7222  C1  POPEo 179      50.642  44.657  31.246  1.00  0.00           C
ATOM   7225  C2  POPEo 179      51.052  44.356  32.746  1.00  0.00           C
ATOM   7227  O21 POPEo 179      50.242  43.347  33.406  1.00  0.00           O
ATOM   7228  C21 POPEo 179      49.052  43.727  33.866  1.00  0.00           C
ATOM   7229  O22 POPEo 179      48.402  44.687  33.456  1.00  0.00           O
ATOM   7230  C22 POPEo 179      48.662  42.906  35.106  1.00  0.00           C
ATOM   7233  C3  POPEo 179      51.202  45.676  33.586  1.00  0.00           C
ATOM   7236  O31 POPEo 179      51.782  45.406  34.876  1.00  0.00           O
ATOM   7237  C31 POPEo 179      51.432  45.947  36.056  1.00  0.00           C
ATOM   7238  O32 POPEo 179      52.102  45.777  37.056  1.00  0.00           O
ATOM   7239  C32 POPEo 179      50.122  46.737  36.076  1.00  0.00           C
ATOM   7242  C23 POPEo 179      47.372  43.426  35.796  1.00  0.00           C
ATOM   7245  C24 POPEo 179      47.022  42.747  37.126  1.00  0.00           C
ATOM   7248  C25 POPEo 179      47.882  43.207  38.316  1.00  0.00           C
ATOM   7251  C26 POPEo 179      47.302  42.787  39.686  1.00  0.00           C
ATOM   7254  C27 POPEo 179      48.002  43.447  40.886  1.00  0.00           C
ATOM   7257  C28 POPEo 179      47.322  43.197  42.256  1.00  0.00           C
ATOM   7260  C29 POPEo 179      48.012  43.946  43.376  1.00  0.00           C
ATOM   7262 0C21 POPEo 179      48.152  43.577  44.666  1.00  0.00           C
ATOM   7264 1C21 POPEo 179      47.612  42.316  45.296  1.00  0.00           C
ATOM   7267 2C21 POPEo 179      48.622  41.507  46.136  1.00  0.00           C
ATOM   7270 3C21 POPEo 179      48.572  41.807  47.646  1.00  0.00           C
ATOM   7273 4C21 POPEo 179      49.522  42.927  48.116  1.00  0.00           C
ATOM   7276 5C21 POPEo 179      48.822  44.096  48.816  1.00  0.00           C
ATOM   7279 6C21 POPEo 179      47.982  43.717  50.056  1.00  0.00           C
ATOM   7282 7C21 POPEo 179      46.562  44.277  49.956  1.00  0.00           C
ATOM   7285 8C21 POPEo 179      45.742  44.127  51.236  1.00  0.00           C
ATOM   7289  C33 POPEo 179      49.602  46.926  37.526  1.00  0.00           C
ATOM   7292  C34 POPEo 179      48.352  47.817  37.606  1.00  0.00           C
ATOM   7295  C35 POPEo 179      47.352  47.446  38.726  1.00  0.00           C
ATOM   7298  C36 POPEo 179      47.892  47.527  40.156  1.00  0.00           C
ATOM   7301  C37 POPEo 179      46.792  47.246  41.196  1.00  0.00           C
ATOM   7304  C38 POPEo 179      46.382  48.486  42.016  1.00  0.00           C
ATOM   7307  C39 POPEo 179      47.232  48.676  43.276  1.00  0.00           C
ATOM   7310 0C31 POPEo 179      46.692  49.797  44.186  1.00  0.00           C
ATOM   7313 1C31 POPEo 179      47.322  49.767  45.586  1.00  0.00           C
ATOM   7316 2C31 POPEo 179      46.842  50.896  46.506  1.00  0.00           C
ATOM   7319 3C31 POPEo 179      47.052  50.576  47.995  1.00  0.00           C
ATOM   7322 4C31 POPEo 179      45.982  49.606  48.526  1.00  0.00           C
ATOM   7325 5C31 POPEo 179      46.422  48.867  49.806  1.00  0.00           C
ATOM   7328 6C31 POPEo 179      45.422  47.787  50.226  1.00  0.00           C
ATOM   7332  NH3 POPEp 180       9.982  97.637  32.176  1.00  0.00           N
ATOM   7336  C12 POPEp 180       9.812  99.086  32.576  1.00  0.00           C
ATOM   7339  C11 POPEp 180       8.882  99.267  33.796  1.00  0.00           C
ATOM   7342  P   POPEp 180       9.632 101.535  34.886  1.00  0.00           P
ATOM   7343  O13 POPEp 180       9.792 102.806  34.166  1.00  0.00           O
ATOM   7344  O14 POPEp 180       9.292 101.586  36.326  1.00  0.00           O
ATOM   7345  O11 POPEp 180      10.952 100.706  34.696  1.00  0.00           O
ATOM   7346  O12 POPEp 180       8.612 100.636  34.106  1.00  0.00           O
ATOM   7347  C1  POPEp 180      12.252 101.247  34.826  1.00  0.00           C
ATOM   7350  C2  POPEp 180      12.952 100.496  35.976  1.00  0.00           C
ATOM   7352  O21 POPEp 180      12.412 101.026  37.206  1.00  0.00           O
ATOM   7353  C21 POPEp 180      11.992 100.107  38.066  1.00  0.00           C
ATOM   7354  O22 POPEp 180      12.302  98.927  38.036  1.00  0.00           O
ATOM   7355  C22 POPEp 180      11.122 100.746  39.146  1.00  0.00           C
ATOM   7358  C3  POPEp 180      14.472 100.727  35.886  1.00  0.00           C
ATOM   7361  O31 POPEp 180      15.182 100.376  37.096  1.00  0.00           O
ATOM   7362  C31 POPEp 180      15.412  99.067  37.196  1.00  0.00           C
ATOM   7363  O32 POPEp 180      15.152  98.246  36.336  1.00  0.00           O
ATOM   7364  C32 POPEp 180      16.142  98.766  38.496  1.00  0.00           C
ATOM   7367  C23 POPEp 180      11.562 100.277  40.556  1.00  0.00           C
ATOM   7370  C24 POPEp 180      11.102 101.227  41.666  1.00  0.00           C
ATOM   7373  C25 POPEp 180      11.802 100.986  43.016  1.00  0.00           C
ATOM   7376  C26 POPEp 180      11.122  99.937  43.906  1.00  0.00           C
ATOM   7379  C27 POPEp 180      12.032  99.487  45.056  1.00  0.00           C
ATOM   7382  C28 POPEp 180      11.252  98.867  46.236  1.00  0.00           C
ATOM   7385  C29 POPEp 180      12.092  97.976  47.136  1.00  0.00           C
ATOM   7387 0C21 POPEp 180      12.492  98.197  48.406  1.00  0.00           C
ATOM   7389 1C21 POPEp 180      12.242  99.417  49.266  1.00  0.00           C
ATOM   7392 2C21 POPEp 180      13.552 100.087  49.746  1.00  0.00           C
ATOM   7395 3C21 POPEp 180      14.362  99.286  50.786  1.00  0.00           C
ATOM   7398 4C21 POPEp 180      15.632 100.047  51.226  1.00  0.00           C
ATOM   7401 5C21 POPEp 180      16.412  99.377  52.376  1.00  0.00           C
ATOM   7404 6C21 POPEp 180      17.592 100.247  52.816  1.00  0.00           C
ATOM   7407 7C21 POPEp 180      18.462  99.617  53.916  1.00  0.00           C
ATOM   7410 8C21 POPEp 180      19.632 100.517  54.346  1.00  0.00           C
ATOM   7414  C33 POPEp 180      17.202  97.666  38.286  1.00  0.00           C
ATOM   7417  C34 POPEp 180      17.552  96.936  39.576  1.00  0.00           C
ATOM   7420  C35 POPEp 180      18.322  95.657  39.286  1.00  0.00           C
ATOM   7423  C36 POPEp 180      18.542  94.776  40.516  1.00  0.00           C
ATOM   7426  C37 POPEp 180      19.052  93.386  40.126  1.00  0.00           C
ATOM   7429  C38 POPEp 180      19.032  92.386  41.296  1.00  0.00           C
ATOM   7432  C39 POPEp 180      20.232  92.486  42.246  1.00  0.00           C
ATOM   7435 0C31 POPEp 180      19.952  91.746  43.556  1.00  0.00           C
ATOM   7438 1C31 POPEp 180      21.212  91.306  44.306  1.00  0.00           C
ATOM   7441 2C31 POPEp 180      20.882  90.816  45.726  1.00  0.00           C
ATOM   7444 3C31 POPEp 180      22.112  90.317  46.486  1.00  0.00           C
ATOM   7447 4C31 POPEp 180      21.812  90.016  47.956  1.00  0.00           C
ATOM   7450 5C31 POPEp 180      23.042  89.517  48.716  1.00  0.00           C
ATOM   7453 6C31 POPEp 180      22.772  89.307  50.206  1.00  0.00           C
ATOM   7457  NH3 POPEq 181      36.892  49.507  32.856  1.00  0.00           N
ATOM   7461  C12 POPEq 181      38.232  49.086  32.336  1.00  0.00           C
ATOM   7464  C11 POPEq 181      38.102  48.377  30.976  1.00  0.00           C
ATOM   7467  P   POPEq 181      39.772  46.287  31.086  1.00  0.00           P
ATOM   7468  O13 POPEq 181      39.182  45.215  30.266  1.00  0.00           O
ATOM   7469  O14 POPEq 181      41.242  46.326  31.196  1.00  0.00           O
ATOM   7470  O11 POPEq 181      39.172  46.306  32.546  1.00  0.00           O
ATOM   7471  O12 POPEq 181      39.312  47.727  30.586  1.00  0.00           O
ATOM   7472  C1  POPEq 181      39.082  45.196  33.446  1.00  0.00           C
ATOM   7475  C2  POPEq 181      38.722  45.707  34.876  1.00  0.00           C
ATOM   7477  O21 POPEq 181      38.752  44.617  35.826  1.00  0.00           O
ATOM   7478  C21 POPEq 181      39.472  44.856  36.896  1.00  0.00           C
ATOM   7479  O22 POPEq 181      40.492  45.527  36.946  1.00  0.00           O
ATOM   7480  C22 POPEq 181      38.712  44.326  38.106  1.00  0.00           C
ATOM   7483  C3  POPEq 181      37.292  46.326  34.966  1.00  0.00           C
ATOM   7486  O31 POPEq 181      37.022  46.947  36.266  1.00  0.00           O
ATOM   7487  C31 POPEq 181      37.062  48.277  36.316  1.00  0.00           C
ATOM   7488  O32 POPEq 181      37.372  49.007  35.376  1.00  0.00           O
ATOM   7489  C32 POPEq 181      36.822  48.847  37.706  1.00  0.00           C
ATOM   7492  C23 POPEq 181      39.532  44.396  39.406  1.00  0.00           C
ATOM   7495  C24 POPEq 181      38.642  44.207  40.646  1.00  0.00           C
ATOM   7498  C25 POPEq 181      39.302  43.387  41.766  1.00  0.00           C
ATOM   7501  C26 POPEq 181      40.672  43.896  42.216  1.00  0.00           C
ATOM   7504  C27 POPEq 181      41.262  43.017  43.326  1.00  0.00           C
ATOM   7507  C28 POPEq 181      42.762  43.257  43.586  1.00  0.00           C
ATOM   7510  C29 POPEq 181      43.042  44.567  44.276  1.00  0.00           C
ATOM   7512 0C21 POPEq 181      43.722  44.716  45.425  1.00  0.00           C
ATOM   7514 1C21 POPEq 181      44.362  43.597  46.206  1.00  0.00           C
ATOM   7517 2C21 POPEq 181      43.422  42.877  47.186  1.00  0.00           C
ATOM   7520 3C21 POPEq 181      44.072  41.596  47.756  1.00  0.00           C
ATOM   7523 4C21 POPEq 181      43.092  40.667  48.486  1.00  0.00           C
ATOM   7526 5C21 POPEq 181      43.092  40.826  50.016  1.00  0.00           C
ATOM   7529 6C21 POPEq 181      42.412  42.097  50.526  1.00  0.00           C
ATOM   7532 7C21 POPEq 181      42.272  42.106  52.056  1.00  0.00           C
ATOM   7535 8C21 POPEq 181      41.402  43.247  52.596  1.00  0.00           C
ATOM   7539  C33 POPEq 181      36.342  47.906  38.816  1.00  0.00           C
ATOM   7542  C34 POPEq 181      36.542  48.617  40.156  1.00  0.00           C
ATOM   7545  C35 POPEq 181      36.192  47.797  41.396  1.00  0.00           C
ATOM   7548  C36 POPEq 181      37.112  48.146  42.566  1.00  0.00           C
ATOM   7551  C37 POPEq 181      36.632  47.547  43.896  1.00  0.00           C
ATOM   7554  C38 POPEq 181      37.782  47.407  44.896  1.00  0.00           C
ATOM   7557  C39 POPEq 181      37.302  47.106  46.306  1.00  0.00           C
ATOM   7560 0C31 POPEq 181      36.722  48.347  47.016  1.00  0.00           C
ATOM   7563 1C31 POPEq 181      36.082  47.997  48.356  1.00  0.00           C
ATOM   7566 2C31 POPEq 181      36.022  49.187  49.316  1.00  0.00           C
ATOM   7569 3C31 POPEq 181      35.412  48.787  50.656  1.00  0.00           C
ATOM   7572 4C31 POPEq 181      35.322  49.937  51.666  1.00  0.00           C
ATOM   7575 5C31 POPEq 181      34.522  49.507  52.906  1.00  0.00           C
ATOM   7578 6C31 POPEq 181      34.382  50.587  53.976  1.00  0.00           C
ATOM   7582  NH3 POPEr 182      30.852  11.367  32.616  1.00  0.00           N
ATOM   7586  C12 POPEr 182      32.232  11.807  32.236  1.00  0.00           C
ATOM   7589  C11 POPEr 182      32.922  12.517  33.406  1.00  0.00           C
ATOM   7592  P   POPEr 182      35.482  12.497  32.746  1.00  0.00           P
ATOM   7593  O13 POPEr 182      35.322  11.227  31.996  1.00  0.00           O
ATOM   7594  O14 POPEr 182      36.462  13.467  32.216  1.00  0.00           O
ATOM   7595  O11 POPEr 182      35.922  12.087  34.206  1.00  0.00           O
ATOM   7596  O12 POPEr 182      34.082  13.197  32.936  1.00  0.00           O
ATOM   7597  C1  POPEr 182      35.592  12.906  35.316  1.00  0.00           C
ATOM   7600  C2  POPEr 182      35.172  11.997  36.476  1.00  0.00           C
ATOM   7602  O21 POPEr 182      35.172  12.847  37.626  1.00  0.00           O
ATOM   7603  C21 POPEr 182      34.632  12.317  38.706  1.00  0.00           C
ATOM   7604  O22 POPEr 182      33.882  11.357  38.726  1.00  0.00           O
ATOM   7605  C22 POPEr 182      35.072  13.107  39.926  1.00  0.00           C
ATOM   7608  C3  POPEr 182      36.192  10.816  36.606  1.00  0.00           C
ATOM   7611  O31 POPEr 182      36.132  10.137  37.876  1.00  0.00           O
ATOM   7612  C31 POPEr 182      36.792   9.007  37.946  1.00  0.00           C
ATOM   7613  O32 POPEr 182      37.402   8.487  37.016  1.00  0.00           O
ATOM   7614  C32 POPEr 182      36.832   8.537  39.406  1.00  0.00           C
ATOM   7617  C23 POPEr 182      34.592  12.437  41.216  1.00  0.00           C
ATOM   7620  C24 POPEr 182      35.042  13.207  42.456  1.00  0.00           C
ATOM   7623  C25 POPEr 182      34.502  12.527  43.706  1.00  0.00           C
ATOM   7626  C26 POPEr 182      35.092  13.017  45.016  1.00  0.00           C
ATOM   7629  C27 POPEr 182      34.132  12.747  46.186  1.00  0.00           C
ATOM   7632  C28 POPEr 182      34.692  13.247  47.536  1.00  0.00           C
ATOM   7635  C29 POPEr 182      33.782  14.247  48.216  1.00  0.00           C
ATOM   7637 0C21 POPEr 182      33.372  14.197  49.496  1.00  0.00           C
ATOM   7639 1C21 POPEr 182      33.812  13.157  50.486  1.00  0.00           C
ATOM   7642 2C21 POPEr 182      32.952  13.067  51.756  1.00  0.00           C
ATOM   7645 3C21 POPEr 182      31.602  12.377  51.616  1.00  0.00           C
ATOM   7648 4C21 POPEr 182      30.932  12.167  52.986  1.00  0.00           C
ATOM   7651 5C21 POPEr 182      29.712  11.237  52.906  1.00  0.00           C
ATOM   7654 6C21 POPEr 182      29.082  10.967  54.286  1.00  0.00           C
ATOM   7657 7C21 POPEr 182      27.912   9.977  54.196  1.00  0.00           C
ATOM   7660 8C21 POPEr 182      28.122   8.707  55.026  1.00  0.00           C
ATOM   7664  C33 POPEr 182      35.492   7.947  39.906  1.00  0.00           C
ATOM   7667  C34 POPEr 182      35.582   7.407  41.346  1.00  0.00           C
ATOM   7670  C35 POPEr 182      35.602   8.497  42.436  1.00  0.00           C
ATOM   7673  C36 POPEr 182      35.802   7.906  43.846  1.00  0.00           C
ATOM   7676  C37 POPEr 182      35.672   8.927  44.986  1.00  0.00           C
ATOM   7679  C38 POPEr 182      35.172   8.327  46.316  1.00  0.00           C
ATOM   7682  C39 POPEr 182      35.892   7.047  46.736  1.00  0.00           C
ATOM   7685 0C31 POPEr 182      35.442   6.497  48.106  1.00  0.00           C
ATOM   7688 1C31 POPEr 182      36.072   7.267  49.276  1.00  0.00           C
ATOM   7691 2C31 POPEr 182      35.702   6.737  50.676  1.00  0.00           C
ATOM   7694 3C31 POPEr 182      35.712   5.207  50.836  1.00  0.00           C
ATOM   7697 4C31 POPEr 182      35.662   4.787  52.316  1.00  0.00           C
ATOM   7700 5C31 POPEr 182      34.812   3.537  52.576  1.00  0.00           C
ATOM   7703 6C31 POPEr 182      34.642   3.237  54.066  1.00  0.00           C
ATOM   7707  NH3 POPEs 183      26.412  61.947  73.366  1.00  0.00           N
ATOM   7711  C12 POPEs 183      27.042  63.277  73.696  1.00  0.00           C
ATOM   7714  C11 POPEs 183      26.862  64.346  72.596  1.00  0.00           C
ATOM   7717  P   POPEs 183      27.732  66.846  72.406  1.00  0.00           P
ATOM   7718  O13 POPEs 183      27.252  66.966  71.005  1.00  0.00           O
ATOM   7719  O14 POPEs 183      26.912  67.646  73.336  1.00  0.00           O
ATOM   7720  O11 POPEs 183      29.232  67.347  72.476  1.00  0.00           O
ATOM   7721  O12 POPEs 183      27.842  65.337  72.826  1.00  0.00           O
ATOM   7722  C1  POPEs 183      30.212  66.846  71.566  1.00  0.00           C
ATOM   7725  C2  POPEs 183      30.942  68.047  70.896  1.00  0.00           C
ATOM   7727  O21 POPEs 183      32.022  67.587  70.066  1.00  0.00           O
ATOM   7728  C21 POPEs 183      31.772  66.596  69.176  1.00  0.00           C
ATOM   7729  O22 POPEs 183      32.552  65.687  68.956  1.00  0.00           O
ATOM   7730  C22 POPEs 183      30.552  66.907  68.316  1.00  0.00           C
ATOM   7733  C3  POPEs 183      31.492  69.007  72.006  1.00  0.00           C
ATOM   7736  O31 POPEs 183      31.992  70.257  71.486  1.00  0.00           O
ATOM   7737  C31 POPEs 183      33.092  70.727  72.066  1.00  0.00           C
ATOM   7738  O32 POPEs 183      33.772  70.136  72.896  1.00  0.00           O
ATOM   7739  C32 POPEs 183      33.442  72.137  71.596  1.00  0.00           C
ATOM   7742  C23 POPEs 183      30.202  65.757  67.346  1.00  0.00           C
ATOM   7745  C24 POPEs 183      29.392  66.297  66.166  1.00  0.00           C
ATOM   7748  C25 POPEs 183      28.782  65.176  65.336  1.00  0.00           C
ATOM   7751  C26 POPEs 183      27.932  65.706  64.186  1.00  0.00           C
ATOM   7754  C27 POPEs 183      28.062  64.816  62.946  1.00  0.00           C
ATOM   7757  C28 POPEs 183      27.392  65.367  61.676  1.00  0.00           C
ATOM   7760  C29 POPEs 183      25.912  65.097  61.676  1.00  0.00           C
ATOM   7762 0C21 POPEs 183      25.042  65.286  60.666  1.00  0.00           C
ATOM   7764 1C21 POPEs 183      25.282  65.806  59.266  1.00  0.00           C
ATOM   7767 2C21 POPEs 183      26.652  65.566  58.616  1.00  0.00           C
ATOM   7770 3C21 POPEs 183      26.622  65.806  57.096  1.00  0.00           C
ATOM   7773 4C21 POPEs 183      27.962  65.477  56.416  1.00  0.00           C
ATOM   7776 5C21 POPEs 183      27.782  64.697  55.106  1.00  0.00           C
ATOM   7779 6C21 POPEs 183      29.122  64.456  54.406  1.00  0.00           C
ATOM   7782 7C21 POPEs 183      29.012  63.597  53.146  1.00  0.00           C
ATOM   7785 8C21 POPEs 183      30.382  63.377  52.496  1.00  0.00           C
ATOM   7789  C33 POPEs 183      34.242  72.167  70.276  1.00  0.00           C
ATOM   7792  C34 POPEs 183      35.532  73.017  70.316  1.00  0.00           C
ATOM   7795  C35 POPEs 183      36.232  73.076  68.936  1.00  0.00           C
ATOM   7798  C36 POPEs 183      35.592  74.096  67.986  1.00  0.00           C
ATOM   7801  C37 POPEs 183      35.912  73.886  66.496  1.00  0.00           C
ATOM   7804  C38 POPEs 183      35.452  75.047  65.586  1.00  0.00           C
ATOM   7807  C39 POPEs 183      35.212  74.596  64.126  1.00  0.00           C
ATOM   7810 0C31 POPEs 183      35.022  75.777  63.156  1.00  0.00           C
ATOM   7813 1C31 POPEs 183      34.952  75.326  61.686  1.00  0.00           C
ATOM   7816 2C31 POPEs 183      35.212  76.486  60.716  1.00  0.00           C
ATOM   7819 3C31 POPEs 183      35.182  76.097  59.236  1.00  0.00           C
ATOM   7822 4C31 POPEs 183      35.522  77.297  58.336  1.00  0.00           C
ATOM   7825 5C31 POPEs 183      35.502  76.986  56.826  1.00  0.00           C
ATOM   7828 6C31 POPEs 183      35.912  78.197  55.986  1.00  0.00           C
ATOM   7832  NH3 POPEt 184      53.292 116.527  35.166  1.00  0.00           N
ATOM   7836  C12 POPEt 184      53.582 115.236  34.466  1.00  0.00           C
ATOM   7839  C11 POPEt 184      52.342 114.816  33.676  1.00  0.00           C
ATOM   7842  P   POPEt 184      51.812 112.276  33.396  1.00  0.00           P
ATOM   7843  O13 POPEt 184      50.362 112.556  33.446  1.00  0.00           O
ATOM   7844  O14 POPEt 184      52.332 111.206  32.526  1.00  0.00           O
ATOM   7845  O11 POPEt 184      52.372 111.987  34.856  1.00  0.00           O
ATOM   7846  O12 POPEt 184      52.582 113.596  32.976  1.00  0.00           O
ATOM   7847  C1  POPEt 184      51.762 112.477  36.046  1.00  0.00           C
ATOM   7850  C2  POPEt 184      52.292 111.686  37.276  1.00  0.00           C
ATOM   7852  O21 POPEt 184      51.782 112.146  38.546  1.00  0.00           O
ATOM   7853  C21 POPEt 184      52.002 113.407  38.936  1.00  0.00           C
ATOM   7854  O22 POPEt 184      52.432 114.316  38.246  1.00  0.00           O
ATOM   7855  C22 POPEt 184      51.692 113.496  40.436  1.00  0.00           C
ATOM   7858  C3  POPEt 184      53.842 111.567  37.326  1.00  0.00           C
ATOM   7861  O31 POPEt 184      54.262 110.396  38.056  1.00  0.00           O
ATOM   7862  C31 POPEt 184      54.432 110.527  39.356  1.00  0.00           C
ATOM   7863  O32 POPEt 184      54.272 111.567  39.996  1.00  0.00           O
ATOM   7864  C32 POPEt 184      54.782 109.167  39.976  1.00  0.00           C
ATOM   7867  C23 POPEt 184      51.362 114.897  41.016  1.00  0.00           C
ATOM   7870  C24 POPEt 184      51.102 114.867  42.546  1.00  0.00           C
ATOM   7873  C25 POPEt 184      52.042 113.937  43.326  1.00  0.00           C
ATOM   7876  C26 POPEt 184      51.982 114.007  44.856  1.00  0.00           C
ATOM   7879  C27 POPEt 184      52.522 112.715  45.506  1.00  0.00           C
ATOM   7882  C28 POPEt 184      52.652 112.777  47.036  1.00  0.00           C
ATOM   7885  C29 POPEt 184      51.332 112.896  47.746  1.00  0.00           C
ATOM   7887 0C21 POPEt 184      50.852 112.096  48.716  1.00  0.00           C
ATOM   7889 1C21 POPEt 184      51.522 110.886  49.326  1.00  0.00           C
ATOM   7892 2C21 POPEt 184      51.962 111.117  50.786  1.00  0.00           C
ATOM   7895 3C21 POPEt 184      52.362 109.776  51.436  1.00  0.00           C
ATOM   7898 4C21 POPEt 184      53.052 109.927  52.796  1.00  0.00           C
ATOM   7901 5C21 POPEt 184      53.352 108.557  53.426  1.00  0.00           C
ATOM   7904 6C21 POPEt 184      53.882 108.647  54.856  1.00  0.00           C
ATOM   7907 7C21 POPEt 184      53.932 107.276  55.546  1.00  0.00           C
ATOM   7910 8C21 POPEt 184      54.512 107.327  56.966  1.00  0.00           C
ATOM   7914  C33 POPEt 184      54.992 109.167  41.516  1.00  0.00           C
ATOM   7917  C34 POPEt 184      53.932 108.346  42.276  1.00  0.00           C
ATOM   7920  C35 POPEt 184      53.622 108.837  43.706  1.00  0.00           C
ATOM   7923  C36 POPEt 184      54.502 108.246  44.806  1.00  0.00           C
ATOM   7926  C37 POPEt 184      54.042 108.697  46.196  1.00  0.00           C
ATOM   7929  C38 POPEt 184      55.032 108.386  47.326  1.00  0.00           C
ATOM   7932  C39 POPEt 184      56.332 109.186  47.206  1.00  0.00           C
ATOM   7935 0C31 POPEt 184      57.242 109.007  48.436  1.00  0.00           C
ATOM   7938 1C31 POPEt 184      58.662 109.496  48.186  1.00  0.00           C
ATOM   7941 2C31 POPEt 184      59.462 109.767  49.476  1.00  0.00           C
ATOM   7944 3C31 POPEt 184      59.522 108.617  50.495  1.00  0.00           C
ATOM   7947 4C31 POPEt 184      60.352 107.416  50.036  1.00  0.00           C
ATOM   7950 5C31 POPEt 184      60.702 106.457  51.176  1.00  0.00           C
ATOM   7953 6C31 POPEt 184      61.512 105.236  50.726  1.00  0.00           C
ATOM   7957  NH3 POPEu 185      97.622  38.127  38.766  1.00  0.00           N
ATOM   7961  C12 POPEu 185      98.852  38.547  38.016  1.00  0.00           C
ATOM   7964  C11 POPEu 185      99.062  40.056  38.146  1.00  0.00           C
ATOM   7967  P   POPEu 185      98.241  41.947  36.516  1.00  0.00           P
ATOM   7968  O13 POPEu 185      99.562  42.547  36.786  1.00  0.00           O
ATOM   7969  O14 POPEu 185      97.952  41.497  35.146  1.00  0.00           O
ATOM   7970  O11 POPEu 185      97.112  42.906  37.026  1.00  0.00           O
ATOM   7971  O12 POPEu 185      98.022  40.727  37.466  1.00  0.00           O
ATOM   7972  C1  POPEu 185      97.172  43.477  38.326  1.00  0.00           C
ATOM   7975  C2  POPEu 185      96.172  42.826  39.336  1.00  0.00           C
ATOM   7977  O21 POPEu 185      96.852  42.246  40.466  1.00  0.00           O
ATOM   7978  C21 POPEu 185      97.482  43.117  41.246  1.00  0.00           C
ATOM   7979  O22 POPEu 185      97.552  44.317  41.056  1.00  0.00           O
ATOM   7980  C22 POPEu 185      98.061  42.376  42.436  1.00  0.00           C
ATOM   7983  C3  POPEu 185      95.221  41.786  38.686  1.00  0.00           C
ATOM   7986  O31 POPEu 185      94.212  41.287  39.606  1.00  0.00           O
ATOM   7987  C31 POPEu 185      94.491  40.097  40.146  1.00  0.00           C
ATOM   7988  O32 POPEu 185      95.602  39.606  40.236  1.00  0.00           O
ATOM   7989  C32 POPEu 185      93.172  39.417  40.516  1.00  0.00           C
ATOM   7992  C23 POPEu 185      98.620  43.367  43.476  1.00  0.00           C
ATOM   7995  C24 POPEu 185      98.992  42.696  44.806  1.00  0.00           C
ATOM   7998  C25 POPEu 185      97.862  41.796  45.336  1.00  0.00           C
ATOM   8001  C26 POPEu 185      97.932  41.567  46.846  1.00  0.00           C
ATOM   8004  C27 POPEu 185      97.511  42.807  47.646  1.00  0.00           C
ATOM   8007  C28 POPEu 185      97.262  42.457  49.116  1.00  0.00           C
ATOM   8010  C29 POPEu 185      96.801  43.676  49.876  1.00  0.00           C
ATOM   8012 0C21 POPEu 185      97.312  44.167  51.016  1.00  0.00           C
ATOM   8014 1C21 POPEu 185      98.432  43.577  51.836  1.00  0.00           C
ATOM   8017 2C21 POPEu 185      97.952  43.216  53.256  1.00  0.00           C
ATOM   8020 3C21 POPEu 185      99.012  42.457  54.056  1.00  0.00           C
ATOM   8023 4C21 POPEu 185      98.582  42.176  55.506  1.00  0.00           C
ATOM   8026 5C21 POPEu 185      98.702  43.396  56.436  1.00  0.00           C
ATOM   8029 6C21 POPEu 185      98.172  43.146  57.856  1.00  0.00           C
ATOM   8032 7C21 POPEu 185      96.652  42.927  57.926  1.00  0.00           C
ATOM   8035 8C21 POPEu 185      96.112  42.817  59.356  1.00  0.00           C
ATOM   8039  C33 POPEu 185      93.282  38.447  41.696  1.00  0.00           C
ATOM   8042  C34 POPEu 185      93.411  39.156  43.046  1.00  0.00           C
ATOM   8045  C35 POPEu 185      92.172  39.977  43.416  1.00  0.00           C
ATOM   8048  C36 POPEu 185      92.192  40.406  44.886  1.00  0.00           C
ATOM   8051  C37 POPEu 185      92.981  41.707  45.076  1.00  0.00           C
ATOM   8054  C38 POPEu 185      93.422  41.947  46.516  1.00  0.00           C
ATOM   8057  C39 POPEu 185      92.282  42.007  47.536  1.00  0.00           C
ATOM   8060 0C31 POPEu 185      92.832  42.157  48.956  1.00  0.00           C
ATOM   8063 1C31 POPEu 185      91.752  42.197  50.036  1.00  0.00           C
ATOM   8066 2C31 POPEu 185      92.332  42.347  51.456  1.00  0.00           C
ATOM   8069 3C31 POPEu 185      93.352  41.257  51.806  1.00  0.00           C
ATOM   8072 4C31 POPEu 185      93.811  41.316  53.266  1.00  0.00           C
ATOM   8075 5C31 POPEu 185      94.941  40.307  53.556  1.00  0.00           C
ATOM   8078 6C31 POPEu 185      95.302  40.237  55.036  1.00  0.00           C
ATOM   8082  NH3 POPEv 186     106.022 100.215  72.546  1.00  0.00           N
ATOM   8086  C12 POPEv 186     107.032  99.296  73.166  1.00  0.00           C
ATOM   8089  C11 POPEv 186     108.002 100.077  74.056  1.00  0.00           C
ATOM   8092  P   POPEv 186     110.221  98.776  73.575  1.00  0.00           P
ATOM   8093  O13 POPEv 186     111.451  99.226  74.236  1.00  0.00           O
ATOM   8094  O14 POPEv 186     110.072  97.346  73.246  1.00  0.00           O
ATOM   8095  O11 POPEv 186     109.932  99.646  72.296  1.00  0.00           O
ATOM   8096  O12 POPEv 186     109.021  99.196  74.526  1.00  0.00           O
ATOM   8097  C1  POPEv 186     110.122  99.257  70.946  1.00  0.00           C
ATOM   8100  C2  POPEv 186     109.672 100.466  70.086  1.00  0.00           C
ATOM   8102  O21 POPEv 186     110.131 100.317  68.715  1.00  0.00           O
ATOM   8103  C21 POPEv 186     109.172 100.387  67.796  1.00  0.00           C
ATOM   8104  O22 POPEv 186     107.972 100.466  68.026  1.00  0.00           O
ATOM   8105  C22 POPEv 186     109.752 100.355  66.376  1.00  0.00           C
ATOM   8108  C3  POPEv 186     110.242 101.777  70.726  1.00  0.00           C
ATOM   8111  O31 POPEv 186     110.052 102.966  69.936  1.00  0.00           O
ATOM   8112  C31 POPEv 186     108.792 103.346  69.726  1.00  0.00           C
ATOM   8113  O32 POPEv 186     107.792 102.806  70.166  1.00  0.00           O
ATOM   8114  C32 POPEv 186     108.852 104.617  68.826  1.00  0.00           C
ATOM   8117  C23 POPEv 186     108.672 100.457  65.276  1.00  0.00           C
ATOM   8120  C24 POPEv 186     109.272 100.886  63.926  1.00  0.00           C
ATOM   8123  C25 POPEv 186     108.212 100.947  62.816  1.00  0.00           C
ATOM   8126  C26 POPEv 186     108.782 101.346  61.446  1.00  0.00           C
ATOM   8129  C27 POPEv 186     108.222 102.677  60.926  1.00  0.00           C
ATOM   8132  C28 POPEv 186     108.741 103.066  59.526  1.00  0.00           C
ATOM   8135  C29 POPEv 186     109.742 104.196  59.536  1.00  0.00           C
ATOM   8137 0C21 POPEv 186     110.752 104.396  58.666  1.00  0.00           C
ATOM   8139 1C21 POPEv 186     111.132 103.596  57.446  1.00  0.00           C
ATOM   8142 2C21 POPEv 186     110.022 103.297  56.416  1.00  0.00           C
ATOM   8145 3C21 POPEv 186     109.432 104.557  55.776  1.00  0.00           C
ATOM   8148 4C21 POPEv 186     108.542 104.277  54.556  1.00  0.00           C
ATOM   8151 5C21 POPEv 186     107.412 103.276  54.846  1.00  0.00           C
ATOM   8154 6C21 POPEv 186     106.292 103.337  53.796  1.00  0.00           C
ATOM   8157 7C21 POPEv 186     105.092 102.456  54.175  1.00  0.00           C
ATOM   8160 8C21 POPEv 186     103.892 102.646  53.256  1.00  0.00           C
ATOM   8164  C33 POPEv 186     108.172 104.487  67.426  1.00  0.00           C
ATOM   8167  C34 POPEv 186     109.091 104.667  66.196  1.00  0.00           C
ATOM   8170  C35 POPEv 186     108.352 104.456  64.866  1.00  0.00           C
ATOM   8173  C36 POPEv 186     107.542 105.667  64.416  1.00  0.00           C
ATOM   8176  C37 POPEv 186     106.442 105.277  63.426  1.00  0.00           C
ATOM   8179  C38 POPEv 186     105.792 106.477  62.736  1.00  0.00           C
ATOM   8182  C39 POPEv 186     104.582 106.057  61.896  1.00  0.00           C
ATOM   8185 0C31 POPEv 186     103.872 107.227  61.206  1.00  0.00           C
ATOM   8188 1C31 POPEv 186     102.592 106.726  60.526  1.00  0.00           C
ATOM   8191 2C31 POPEv 186     101.902 107.727  59.596  1.00  0.00           C
ATOM   8194 3C31 POPEv 186     100.701 107.117  58.866  1.00  0.00           C
ATOM   8197 4C31 POPEv 186     100.152 108.007  57.746  1.00  0.00           C
ATOM   8200 5C31 POPEv 186      99.122 107.276  56.876  1.00  0.00           C
ATOM   8203 6C31 POPEv 186      98.722 108.046  55.626  1.00  0.00           C
ATOM   8207  NH3 POPEw 187      69.061  28.056  78.005  1.00  0.00           N
ATOM   8211  C12 POPEw 187      68.252  27.817  79.246  1.00  0.00           C
ATOM   8214  C11 POPEw 187      67.272  26.646  79.066  1.00  0.00           C
ATOM   8217  P   POPEw 187      66.002  25.726  76.976  1.00  0.00           P
ATOM   8218  O13 POPEw 187      66.772  24.507  77.266  1.00  0.00           O
ATOM   8219  O14 POPEw 187      64.542  25.656  77.156  1.00  0.00           O
ATOM   8220  O11 POPEw 187      66.352  26.327  75.546  1.00  0.00           O
ATOM   8221  O12 POPEw 187      66.422  26.906  77.936  1.00  0.00           O
ATOM   8222  C1  POPEw 187      65.292  26.587  74.596  1.00  0.00           C
ATOM   8225  C2  POPEw 187      65.792  27.177  73.226  1.00  0.00           C
ATOM   8227  O21 POPEw 187      65.382  26.286  72.156  1.00  0.00           O
ATOM   8228  C21 POPEw 187      65.072  26.847  70.986  1.00  0.00           C
ATOM   8229  O22 POPEw 187      65.102  28.037  70.726  1.00  0.00           O
ATOM   8230  C22 POPEw 187      64.622  25.747  70.026  1.00  0.00           C
ATOM   8233  C3  POPEw 187      67.332  27.297  73.206  1.00  0.00           C
ATOM   8236  O31 POPEw 187      67.852  27.917  72.006  1.00  0.00           O
ATOM   8237  C31 POPEw 187      68.061  29.227  72.105  1.00  0.00           C
ATOM   8238  O32 POPEw 187      67.741  29.887  73.096  1.00  0.00           O
ATOM   8239  C32 POPEw 187      68.812  29.817  70.896  1.00  0.00           C
ATOM   8242  C23 POPEw 187      64.802  26.076  68.526  1.00  0.00           C
ATOM   8245  C24 POPEw 187      64.262  24.966  67.606  1.00  0.00           C
ATOM   8248  C25 POPEw 187      64.292  25.337  66.126  1.00  0.00           C
ATOM   8251  C26 POPEw 187      63.742  24.236  65.196  1.00  0.00           C
ATOM   8254  C27 POPEw 187      63.762  24.697  63.726  1.00  0.00           C
ATOM   8257  C28 POPEw 187      63.102  23.727  62.726  1.00  0.00           C
ATOM   8260  C29 POPEw 187      61.602  23.556  62.846  1.00  0.00           C
ATOM   8262 0C21 POPEw 187      60.682  24.527  62.696  1.00  0.00           C
ATOM   8264 1C21 POPEw 187      60.962  25.977  62.376  1.00  0.00           C
ATOM   8267 2C21 POPEw 187      59.842  26.677  61.576  1.00  0.00           C
ATOM   8270 3C21 POPEw 187      59.792  26.316  60.086  1.00  0.00           C
ATOM   8273 4C21 POPEw 187      58.762  27.187  59.336  1.00  0.00           C
ATOM   8276 5C21 POPEw 187      59.132  27.437  57.866  1.00  0.00           C
ATOM   8279 6C21 POPEw 187      58.082  28.297  57.146  1.00  0.00           C
ATOM   8282 7C21 POPEw 187      58.412  28.547  55.676  1.00  0.00           C
ATOM   8285 8C21 POPEw 187      57.202  28.917  54.816  1.00  0.00           C
ATOM   8289  C33 POPEw 187      68.792  29.037  69.556  1.00  0.00           C
ATOM   8292  C34 POPEw 187      69.642  29.727  68.466  1.00  0.00           C
ATOM   8295  C35 POPEw 187      69.322  29.287  67.036  1.00  0.00           C
ATOM   8298  C36 POPEw 187      70.522  29.427  66.076  1.00  0.00           C
ATOM   8301  C37 POPEw 187      70.262  28.917  64.646  1.00  0.00           C
ATOM   8304  C38 POPEw 187      70.322  30.017  63.576  1.00  0.00           C
ATOM   8307  C39 POPEw 187      69.992  29.517  62.156  1.00  0.00           C
ATOM   8310 0C31 POPEw 187      70.232  30.587  61.076  1.00  0.00           C
ATOM   8313 1C31 POPEw 187      69.812  30.126  59.676  1.00  0.00           C
ATOM   8316 2C31 POPEw 187      70.552  30.826  58.516  1.00  0.00           C
ATOM   8319 3C31 POPEw 187      70.222  32.317  58.356  1.00  0.00           C
ATOM   8322 4C31 POPEw 187      70.882  32.947  57.116  1.00  0.00           C
ATOM   8325 5C31 POPEw 187      70.472  34.407  56.896  1.00  0.00           C
ATOM   8328 6C31 POPEw 187      71.232  35.087  55.746  1.00  0.00           C
ATOM   8332  NH3 POPEx 188      41.092  56.656  77.186  1.00  0.00           N
ATOM   8336  C12 POPEx 188      41.132  55.167  76.946  1.00  0.00           C
ATOM   8339  C11 POPEx 188      40.252  54.767  75.746  1.00  0.00           C
ATOM   8342  P   POPEx 188      37.882  55.867  76.196  1.00  0.00           P
ATOM   8343  O13 POPEx 188      36.952  55.707  77.325  1.00  0.00           O
ATOM   8344  O14 POPEx 188      38.662  57.137  76.166  1.00  0.00           O
ATOM   8345  O11 POPEx 188      37.032  55.767  74.876  1.00  0.00           O
ATOM   8346  O12 POPEx 188      38.882  54.657  76.126  1.00  0.00           O
ATOM   8347  C1  POPEx 188      37.642  55.837  73.586  1.00  0.00           C
ATOM   8350  C2  POPEx 188      36.712  56.607  72.605  1.00  0.00           C
ATOM   8352  O21 POPEx 188      36.752  56.017  71.296  1.00  0.00           O
ATOM   8353  C21 POPEx 188      37.882  56.117  70.636  1.00  0.00           C
ATOM   8354  O22 POPEx 188      38.972  56.437  71.075  1.00  0.00           O
ATOM   8355  C22 POPEx 188      37.562  55.837  69.166  1.00  0.00           C
ATOM   8358  C3  POPEx 188      36.982  58.157  72.596  1.00  0.00           C
ATOM   8361  O31 POPEx 188      36.712  58.787  71.316  1.00  0.00           O
ATOM   8362  C31 POPEx 188      35.432  58.896  70.995  1.00  0.00           C
ATOM   8363  O32 POPEx 188      34.492  58.707  71.736  1.00  0.00           O
ATOM   8364  C32 POPEx 188      35.312  59.257  69.506  1.00  0.00           C
ATOM   8367  C23 POPEx 188      38.812  55.877  68.266  1.00  0.00           C
ATOM   8370  C24 POPEx 188      38.482  56.306  66.826  1.00  0.00           C
ATOM   8373  C25 POPEx 188      38.402  57.826  66.636  1.00  0.00           C
ATOM   8376  C26 POPEx 188      37.852  58.207  65.256  1.00  0.00           C
ATOM   8379  C27 POPEx 188      37.722  59.727  65.066  1.00  0.00           C
ATOM   8382  C28 POPEx 188      37.082  60.117  63.716  1.00  0.00           C
ATOM   8385  C29 POPEx 188      35.582  60.047  63.636  1.00  0.00           C
ATOM   8387 0C21 POPEx 188      34.762  61.106  63.546  1.00  0.00           C
ATOM   8389 1C21 POPEx 188      35.162  62.556  63.606  1.00  0.00           C
ATOM   8392 2C21 POPEx 188      34.962  63.267  62.256  1.00  0.00           C
ATOM   8395 3C21 POPEx 188      33.482  63.417  61.876  1.00  0.00           C
ATOM   8398 4C21 POPEx 188      33.262  64.297  60.636  1.00  0.00           C
ATOM   8401 5C21 POPEx 188      33.602  63.556  59.336  1.00  0.00           C
ATOM   8404 6C21 POPEx 188      33.312  64.407  58.086  1.00  0.00           C
ATOM   8407 7C21 POPEx 188      33.382  63.566  56.806  1.00  0.00           C
ATOM   8410 8C21 POPEx 188      33.092  64.346  55.526  1.00  0.00           C
ATOM   8414  C33 POPEx 188      33.872  59.086  68.956  1.00  0.00           C
ATOM   8417  C34 POPEx 188      33.822  58.257  67.666  1.00  0.00           C
ATOM   8420  C35 POPEx 188      32.482  58.387  66.916  1.00  0.00           C
ATOM   8423  C36 POPEx 188      32.552  57.817  65.506  1.00  0.00           C
ATOM   8426  C37 POPEx 188      31.182  57.727  64.826  1.00  0.00           C
ATOM   8429  C38 POPEx 188      31.292  57.437  63.326  1.00  0.00           C
ATOM   8432  C39 POPEx 188      31.672  58.687  62.526  1.00  0.00           C
ATOM   8435 0C31 POPEx 188      32.212  58.377  61.126  1.00  0.00           C
ATOM   8438 1C31 POPEx 188      32.622  59.657  60.396  1.00  0.00           C
ATOM   8441 2C31 POPEx 188      33.072  59.437  58.946  1.00  0.00           C
ATOM   8444 3C31 POPEx 188      34.182  58.387  58.816  1.00  0.00           C
ATOM   8447 4C31 POPEx 188      34.902  58.466  57.466  1.00  0.00           C
ATOM   8450 5C31 POPEx 188      36.112  57.537  57.366  1.00  0.00           C
ATOM   8453 6C31 POPEx 188      36.802  57.626  55.996  1.00  0.00           C
ATOM   8457  NH3 POPEy 189      25.332  73.297  74.386  1.00  0.00           N
ATOM   8461  C12 POPEy 189      26.202  72.337  75.126  1.00  0.00           C
ATOM   8464  C11 POPEy 189      27.342  71.837  74.215  1.00  0.00           C
ATOM   8467  P   POPEy 189      27.922  73.626  72.296  1.00  0.00           P
ATOM   8468  O13 POPEy 189      26.832  74.617  72.436  1.00  0.00           O
ATOM   8469  O14 POPEy 189      29.272  74.096  71.916  1.00  0.00           O
ATOM   8470  O11 POPEy 189      27.462  72.386  71.424  1.00  0.00           O
ATOM   8471  O12 POPEy 189      28.092  72.937  73.715  1.00  0.00           O
ATOM   8472  C1  POPEy 189      28.352  71.356  70.995  1.00  0.00           C
ATOM   8475  C2  POPEy 189      28.072  70.957  69.516  1.00  0.00           C
ATOM   8477  O21 POPEy 189      29.092  71.507  68.656  1.00  0.00           O
ATOM   8478  C21 POPEy 189      29.292  70.777  67.556  1.00  0.00           C
ATOM   8479  O22 POPEy 189      28.942  69.617  67.416  1.00  0.00           O
ATOM   8480  C22 POPEy 189      30.042  71.587  66.506  1.00  0.00           C
ATOM   8483  C3  POPEy 189      26.712  71.517  69.066  1.00  0.00           C
ATOM   8486  O31 POPEy 189      26.322  71.007  67.776  1.00  0.00           O
ATOM   8487  C31 POPEy 189      25.472  69.977  67.796  1.00  0.00           C
ATOM   8488  O32 POPEy 189      25.002  69.497  68.816  1.00  0.00           O
ATOM   8489  C32 POPEy 189      25.152  69.587  66.336  1.00  0.00           C
ATOM   8492  C23 POPEy 189      30.362  70.675  65.286  1.00  0.00           C
ATOM   8495  C24 POPEy 189      31.342  71.266  64.266  1.00  0.00           C
ATOM   8498  C25 POPEy 189      30.802  72.536  63.586  1.00  0.00           C
ATOM   8501  C26 POPEy 189      31.212  72.667  62.116  1.00  0.00           C
ATOM   8504  C27 POPEy 189      30.482  73.847  61.465  1.00  0.00           C
ATOM   8507  C28 POPEy 189      30.792  74.036  59.976  1.00  0.00           C
ATOM   8510  C29 POPEy 189      30.202  75.326  59.496  1.00  0.00           C
ATOM   8512 0C21 POPEy 189      30.342  75.856  58.266  1.00  0.00           C
ATOM   8514 1C21 POPEy 189      31.082  75.286  57.096  1.00  0.00           C
ATOM   8517 2C21 POPEy 189      30.172  75.176  55.866  1.00  0.00           C
ATOM   8520 3C21 POPEy 189      30.972  74.867  54.596  1.00  0.00           C
ATOM   8523 4C21 POPEy 189      30.112  74.816  53.336  1.00  0.00           C
ATOM   8526 5C21 POPEy 189      30.982  74.697  52.076  1.00  0.00           C
ATOM   8529 6C21 POPEy 189      30.172  74.716  50.776  1.00  0.00           C
ATOM   8532 7C21 POPEy 189      31.072  74.807  49.536  1.00  0.00           C
ATOM   8535 8C21 POPEy 189      30.282  74.826  48.226  1.00  0.00           C
ATOM   8539  C33 POPEy 189      26.352  69.736  65.356  1.00  0.00           C
ATOM   8542  C34 POPEy 189      26.032  69.517  63.866  1.00  0.00           C
ATOM   8545  C35 POPEy 189      27.312  69.697  63.016  1.00  0.00           C
ATOM   8548  C36 POPEy 189      27.102  69.837  61.496  1.00  0.00           C
ATOM   8551  C37 POPEy 189      28.442  70.036  60.776  1.00  0.00           C
ATOM   8554  C38 POPEy 189      28.332  70.675  59.376  1.00  0.00           C
ATOM   8557  C39 POPEy 189      27.882  69.697  58.286  1.00  0.00           C
ATOM   8560 0C31 POPEy 189      27.752  70.386  56.916  1.00  0.00           C
ATOM   8563 1C31 POPEy 189      27.432  69.396  55.786  1.00  0.00           C
ATOM   8566 2C31 POPEy 189      27.282  70.076  54.416  1.00  0.00           C
ATOM   8569 3C31 POPEy 189      27.202  69.076  53.246  1.00  0.00           C
ATOM   8572 4C31 POPEy 189      26.132  67.987  53.386  1.00  0.00           C
ATOM   8575 5C31 POPEy 189      26.032  67.127  52.116  1.00  0.00           C
ATOM   8578 6C31 POPEy 189      25.032  65.986  52.216  1.00  0.00           C
ATOM   8582  NH3 POPEz 190      40.082 105.657  72.666  1.00  0.00           N
ATOM   8586  C12 POPEz 190      39.842 106.327  73.986  1.00  0.00           C
ATOM   8589  C11 POPEz 190      40.382 107.766  73.976  1.00  0.00           C
ATOM   8592  P   POPEz 190      38.222 109.086  74.576  1.00  0.00           P
ATOM   8593  O13 POPEz 190      37.292 107.966  74.796  1.00  0.00           O
ATOM   8594  O14 POPEz 190      37.912 110.367  75.256  1.00  0.00           O
ATOM   8595  O11 POPEz 190      38.232 109.366  73.016  1.00  0.00           O
ATOM   8596  O12 POPEz 190      39.692 108.626  74.895  1.00  0.00           O
ATOM   8597  C1  POPEz 190      38.982 110.476  72.486  1.00  0.00           C
ATOM   8600  C2  POPEz 190      39.312 110.187  71.005  1.00  0.00           C
ATOM   8602  O21 POPEz 190      40.112 111.236  70.436  1.00  0.00           O
ATOM   8603  C21 POPEz 190      39.762 112.096  69.486  1.00  0.00           C
ATOM   8604  O22 POPEz 190      40.482 112.416  68.556  1.00  0.00           O
ATOM   8605  C22 POPEz 190      38.442 112.826  69.786  1.00  0.00           C
ATOM   8608  C3  POPEz 190      38.052 109.706  70.215  1.00  0.00           C
ATOM   8611  O31 POPEz 190      38.272 109.646  68.796  1.00  0.00           O
ATOM   8612  C31 POPEz 190      38.972 108.605  68.366  1.00  0.00           C
ATOM   8613  O32 POPEz 190      39.312 107.637  69.016  1.00  0.00           O
ATOM   8614  C32 POPEz 190      39.292 108.776  66.866  1.00  0.00           C
ATOM   8617  C23 POPEz 190      38.322 114.167  69.006  1.00  0.00           C
ATOM   8620  C24 POPEz 190      36.862 114.606  68.746  1.00  0.00           C
ATOM   8623  C25 POPEz 190      36.612 115.417  67.456  1.00  0.00           C
ATOM   8626  C26 POPEz 190      37.082 114.746  66.156  1.00  0.00           C
ATOM   8629  C27 POPEz 190      36.812 115.597  64.906  1.00  0.00           C
ATOM   8632  C28 POPEz 190      37.572 115.087  63.666  1.00  0.00           C
ATOM   8635  C29 POPEz 190      37.442 116.047  62.516  1.00  0.00           C
ATOM   8637 0C21 POPEz 190      38.432 116.767  61.956  1.00  0.00           C
ATOM   8639 1C21 POPEz 190      39.892 116.696  62.326  1.00  0.00           C
ATOM   8642 2C21 POPEz 190      40.822 117.066  61.156  1.00  0.00           C
ATOM   8645 3C21 POPEz 190      40.662 116.157  59.926  1.00  0.00           C
ATOM   8648 4C21 POPEz 190      41.762 116.406  58.896  1.00  0.00           C
ATOM   8651 5C21 POPEz 190      41.492 115.776  57.516  1.00  0.00           C
ATOM   8654 6C21 POPEz 190      40.262 116.376  56.816  1.00  0.00           C
ATOM   8657 7C21 POPEz 190      40.372 116.367  55.286  1.00  0.00           C
ATOM   8660 8C21 POPEz 190      39.122 116.856  54.566  1.00  0.00           C
ATOM   8664  C33 POPEz 190      38.822 110.107  66.196  1.00  0.00           C
ATOM   8667  C34 POPEz 190      39.912 110.786  65.336  1.00  0.00           C
ATOM   8670  C35 POPEz 190      40.262 110.096  64.006  1.00  0.00           C
ATOM   8673  C36 POPEz 190      41.492 110.697  63.316  1.00  0.00           C
ATOM   8676  C37 POPEz 190      41.872 110.026  61.986  1.00  0.00           C
ATOM   8679  C38 POPEz 190      40.772 110.037  60.916  1.00  0.00           C
ATOM   8682  C39 POPEz 190      40.412 111.446  60.406  1.00  0.00           C
ATOM   8685 0C31 POPEz 190      39.082 111.416  59.636  1.00  0.00           C
ATOM   8688 1C31 POPEz 190      38.862 112.617  58.706  1.00  0.00           C
ATOM   8691 2C31 POPEz 190      37.582 112.427  57.886  1.00  0.00           C
ATOM   8694 3C31 POPEz 190      37.292 113.557  56.896  1.00  0.00           C
ATOM   8697 4C31 POPEz 190      36.072 113.237  56.016  1.00  0.00           C
ATOM   8700 5C31 POPEz 190      36.422 112.456  54.746  1.00  0.00           C
ATOM   8703 6C31 POPEz 190      35.202 111.977  53.965  1.00  0.00           C
ATOM   8707  NH3 POPE0 191      12.302  16.107  34.626  1.00  0.00           N
ATOM   8711  C12 POPE0 191      11.642  17.447  34.606  1.00  0.00           C
ATOM   8714  C11 POPE0 191      10.582  17.577  33.496  1.00  0.00           C
ATOM   8717  P   POPE0 191       9.102  19.367  34.706  1.00  0.00           P
ATOM   8718  O13 POPE0 191       8.022  20.287  34.276  1.00  0.00           O
ATOM   8719  O14 POPE0 191       8.752  18.197  35.536  1.00  0.00           O
ATOM   8720  O11 POPE0 191      10.162  20.257  35.506  1.00  0.00           O
ATOM   8721  O12 POPE0 191       9.992  18.887  33.476  1.00  0.00           O
ATOM   8722  C1  POPE0 191      10.312  20.087  36.916  1.00  0.00           C
ATOM   8725  C2  POPE0 191       9.282  20.877  37.826  1.00  0.00           C
ATOM   8727  O21 POPE0 191       9.832  21.267  39.116  1.00  0.00           O
ATOM   8728  C21 POPE0 191      10.312  20.277  39.846  1.00  0.00           C
ATOM   8729  O22 POPE0 191      10.632  19.177  39.446  1.00  0.00           O
ATOM   8730  C22 POPE0 191      10.372  20.646  41.316  1.00  0.00           C
ATOM   8733  C3  POPE0 191       7.902  20.177  38.076  1.00  0.00           C
ATOM   8736  O31 POPE0 191       6.922  21.137  38.546  1.00  0.00           O
ATOM   8737  C31 POPE0 191       6.642  21.157  39.846  1.00  0.00           C
ATOM   8738  O32 POPE0 191       7.212  20.527  40.716  1.00  0.00           O
ATOM   8739  C32 POPE0 191       5.542  22.187  40.086  1.00  0.00           C
ATOM   8742  C23 POPE0 191      10.582  19.337  42.106  1.00  0.00           C
ATOM   8745  C24 POPE0 191      10.212  19.466  43.576  1.00  0.00           C
ATOM   8748  C25 POPE0 191      10.422  18.126  44.276  1.00  0.00           C
ATOM   8751  C26 POPE0 191      10.352  18.286  45.786  1.00  0.00           C
ATOM   8754  C27 POPE0 191      10.622  16.947  46.486  1.00  0.00           C
ATOM   8757  C28 POPE0 191      11.182  17.147  47.906  1.00  0.00           C
ATOM   8760  C29 POPE0 191      12.602  17.647  47.876  1.00  0.00           C
ATOM   8762 0C21 POPE0 191      13.312  17.997  48.956  1.00  0.00           C
ATOM   8764 1C21 POPE0 191      12.792  17.907  50.376  1.00  0.00           C
ATOM   8767 2C21 POPE0 191      13.772  17.227  51.326  1.00  0.00           C
ATOM   8770 3C21 POPE0 191      13.202  17.136  52.746  1.00  0.00           C
ATOM   8773 4C21 POPE0 191      14.292  16.997  53.816  1.00  0.00           C
ATOM   8776 5C21 POPE0 191      13.702  16.867  55.236  1.00  0.00           C
ATOM   8779 6C21 POPE0 191      14.742  17.217  56.306  1.00  0.00           C
ATOM   8782 7C21 POPE0 191      14.212  17.027  57.726  1.00  0.00           C
ATOM   8785 8C21 POPE0 191      15.262  17.367  58.796  1.00  0.00           C
ATOM   8789  C33 POPE0 191       4.212  21.587  40.606  1.00  0.00           C
ATOM   8792  C34 POPE0 191       3.832  22.047  42.016  1.00  0.00           C
ATOM   8795  C35 POPE0 191       3.982  20.937  43.066  1.00  0.00           C
ATOM   8798  C36 POPE0 191       3.612  21.397  44.486  1.00  0.00           C
ATOM   8801  C37 POPE0 191       3.662  20.247  45.495  1.00  0.00           C
ATOM   8804  C38 POPE0 191       3.642  20.707  46.956  1.00  0.00           C
ATOM   8807  C39 POPE0 191       2.232  20.867  47.546  1.00  0.00           C
ATOM   8810 0C31 POPE0 191       1.592  19.527  47.956  1.00  0.00           C
ATOM   8813 1C31 POPE0 191       0.482  19.647  49.006  1.00  0.00           C
ATOM   8816 2C31 POPE0 191       0.962  20.317  50.296  1.00  0.00           C
ATOM   8819 3C31 POPE0 191       0.262  19.837  51.566  1.00  0.00           C
ATOM   8822 4C31 POPE0 191       0.982  20.347  52.816  1.00  0.00           C
ATOM   8825 5C31 POPE0 191       0.432  19.787  54.136  1.00  0.00           C
ATOM   8828 6C31 POPE0 191       1.522  19.287  55.076  1.00  0.00           C
ATOM   8832  NH3 POPE1 192      28.142 118.326  34.816  1.00  0.00           N
ATOM   8836  C12 POPE1 192      28.602 119.637  35.386  1.00  0.00           C
ATOM   8839  C11 POPE1 192      27.682 120.787  34.976  1.00  0.00           C
ATOM   8842  P   POPE1 192      27.042 123.157  35.766  1.00  0.00           P
ATOM   8843  O13 POPE1 192      26.882 123.647  34.376  1.00  0.00           O
ATOM   8844  O14 POPE1 192      25.812 122.697  36.456  1.00  0.00           O
ATOM   8845  O11 POPE1 192      27.782 124.237  36.666  1.00  0.00           O
ATOM   8846  O12 POPE1 192      28.062 121.947  35.726  1.00  0.00           O
ATOM   8847  C1  POPE1 192      27.542 125.630  36.416  1.00  0.00           C
ATOM   8850  C2  POPE1 192      28.212 126.540  37.496  1.00  0.00           C
ATOM   8852  O21 POPE1 192      27.912 126.130  38.846  1.00  0.00           O
ATOM   8853  C21 POPE1 192      26.692 126.270  39.296  1.00  0.00           C
ATOM   8854  O22 POPE1 192      25.682 126.499  38.646  1.00  0.00           O
ATOM   8855  C22 POPE1 192      26.732 126.119  40.816  1.00  0.00           C
ATOM   8858  C3  POPE1 192      27.942 128.060  37.256  1.00  0.00           C
ATOM   8861  O31 POPE1 192      27.912 128.840  38.476  1.00  0.00           O
ATOM   8862  C31 POPE1 192      29.082 129.200  38.976  1.00  0.00           C
ATOM   8863  O32 POPE1 192      30.172 128.939  38.506  1.00  0.00           O
ATOM   8864  C32 POPE1 192      28.812 129.950  40.276  1.00  0.00           C
ATOM   8867  C23 POPE1 192      25.362 126.380  41.456  1.00  0.00           C
ATOM   8870  C24 POPE1 192      25.322 126.000  42.936  1.00  0.00           C
ATOM   8873  C25 POPE1 192      23.902 126.030  43.496  1.00  0.00           C
ATOM   8876  C26 POPE1 192      23.802 125.719  44.996  1.00  0.00           C
ATOM   8879  C27 POPE1 192      22.862 126.670  45.756  1.00  0.00           C
ATOM   8882  C28 POPE1 192      22.552 126.200  47.186  1.00  0.00           C
ATOM   8885  C29 POPE1 192      21.542 125.077  47.246  1.00  0.00           C
ATOM   8887 0C21 POPE1 192      20.752 124.807  48.296  1.00  0.00           C
ATOM   8889 1C21 POPE1 192      20.772 125.560  49.596  1.00  0.00           C
ATOM   8892 2C21 POPE1 192      19.652 125.167  50.576  1.00  0.00           C
ATOM   8895 3C21 POPE1 192      19.742 125.939  51.896  1.00  0.00           C
ATOM   8898 4C21 POPE1 192      18.442 125.900  52.706  1.00  0.00           C
ATOM   8901 5C21 POPE1 192      18.532 126.610  54.066  1.00  0.00           C
ATOM   8904 6C21 POPE1 192      18.492 128.150  54.016  1.00  0.00           C
ATOM   8907 7C21 POPE1 192      17.822 128.740  55.276  1.00  0.00           C
ATOM   8910 8C21 POPE1 192      18.222 130.170  55.626  1.00  0.00           C
ATOM   8914  C33 POPE1 192      30.072 130.549  40.936  1.00  0.00           C
ATOM   8917  C34 POPE1 192      29.712 131.130  42.316  1.00  0.00           C
ATOM   8920  C35 POPE1 192      30.892 131.790  43.036  1.00  0.00           C
ATOM   8923  C36 POPE1 192      31.812 130.799  43.776  1.00  0.00           C
ATOM   8926  C37 POPE1 192      31.192 130.280  45.076  1.00  0.00           C
ATOM   8929  C38 POPE1 192      31.542 128.820  45.396  1.00  0.00           C
ATOM   8932  C39 POPE1 192      31.412 128.529  46.896  1.00  0.00           C
ATOM   8935 0C31 POPE1 192      31.452 127.040  47.256  1.00  0.00           C
ATOM   8938 1C31 POPE1 192      31.592 126.860  48.766  1.00  0.00           C
ATOM   8941 2C31 POPE1 192      31.532 125.410  49.245  1.00  0.00           C
ATOM   8944 3C31 POPE1 192      31.722 125.340  50.766  1.00  0.00           C
ATOM   8947 4C31 POPE1 192      31.882 123.917  51.306  1.00  0.00           C
ATOM   8950 5C31 POPE1 192      31.882 123.896  52.846  1.00  0.00           C
ATOM   8953 6C31 POPE1 192      31.782 122.496  53.446  1.00  0.00           C
ATOM   8957  NH3 POPE2 193      38.352  33.387  73.456  1.00  0.00           N
ATOM   8961  C12 POPE2 193      38.332  33.417  74.946  1.00  0.00           C
ATOM   8964  C11 POPE2 193      36.912  33.757  75.446  1.00  0.00           C
ATOM   8967  P   POPE2 193      34.902  35.387  75.136  1.00  0.00           P
ATOM   8968  O13 POPE2 193      34.232  34.587  76.186  1.00  0.00           O
ATOM   8969  O14 POPE2 193      34.862  36.856  75.356  1.00  0.00           O
ATOM   8970  O11 POPE2 193      34.242  35.047  73.746  1.00  0.00           O
ATOM   8971  O12 POPE2 193      36.432  34.996  74.936  1.00  0.00           O
ATOM   8972  C1  POPE2 193      33.462  36.016  73.046  1.00  0.00           C
ATOM   8975  C2  POPE2 193      33.302  35.707  71.536  1.00  0.00           C
ATOM   8977  O21 POPE2 193      32.622  34.447  71.326  1.00  0.00           O
ATOM   8978  C21 POPE2 193      32.002  34.387  70.136  1.00  0.00           C
ATOM   8979  O22 POPE2 193      31.632  35.347  69.486  1.00  0.00           O
ATOM   8980  C22 POPE2 193      31.922  32.937  69.636  1.00  0.00           C
ATOM   8983  C3  POPE2 193      34.712  35.697  70.886  1.00  0.00           C
ATOM   8986  O31 POPE2 193      34.682  35.087  69.586  1.00  0.00           O
ATOM   8987  C31 POPE2 193      35.862  34.887  69.056  1.00  0.00           C
ATOM   8988  O32 POPE2 193      36.932  35.297  69.456  1.00  0.00           O
ATOM   8989  C32 POPE2 193      35.652  34.087  67.776  1.00  0.00           C
ATOM   8992  C23 POPE2 193      31.282  32.797  68.215  1.00  0.00           C
ATOM   8995  C24 POPE2 193      32.222  33.076  67.036  1.00  0.00           C
ATOM   8998  C25 POPE2 193      31.532  32.957  65.666  1.00  0.00           C
ATOM   9001  C26 POPE2 193      32.392  33.367  64.456  1.00  0.00           C
ATOM   9004  C27 POPE2 193      32.212  32.407  63.256  1.00  0.00           C
ATOM   9007  C28 POPE2 193      32.442  33.037  61.876  1.00  0.00           C
ATOM   9010  C29 POPE2 193      33.882  33.396  61.586  1.00  0.00           C
ATOM   9012 0C21 POPE2 193      34.642  32.917  60.586  1.00  0.00           C
ATOM   9014 1C21 POPE2 193      34.212  31.887  59.566  1.00  0.00           C
ATOM   9017 2C21 POPE2 193      33.192  32.426  58.546  1.00  0.00           C
ATOM   9020 3C21 POPE2 193      32.392  31.316  57.846  1.00  0.00           C
ATOM   9023 4C21 POPE2 193      31.252  31.876  56.986  1.00  0.00           C
ATOM   9026 5C21 POPE2 193      30.242  30.816  56.516  1.00  0.00           C
ATOM   9029 6C21 POPE2 193      30.822  29.806  55.516  1.00  0.00           C
ATOM   9032 7C21 POPE2 193      29.842  28.697  55.136  1.00  0.00           C
ATOM   9035 8C21 POPE2 193      30.472  27.637  54.236  1.00  0.00           C
ATOM   9039  C33 POPE2 193      35.882  34.957  66.526  1.00  0.00           C
ATOM   9042  C34 POPE2 193      36.512  34.176  65.376  1.00  0.00           C
ATOM   9045  C35 POPE2 193      36.672  35.017  64.106  1.00  0.00           C
ATOM   9048  C36 POPE2 193      38.132  35.137  63.626  1.00  0.00           C
ATOM   9051  C37 POPE2 193      38.222  35.917  62.306  1.00  0.00           C
ATOM   9054  C38 POPE2 193      39.642  35.997  61.726  1.00  0.00           C
ATOM   9057  C39 POPE2 193      39.962  37.386  61.146  1.00  0.00           C
ATOM   9060 0C31 POPE2 193      41.442  37.597  60.816  1.00  0.00           C
ATOM   9063 1C31 POPE2 193      41.742  39.047  60.406  1.00  0.00           C
ATOM   9066 2C31 POPE2 193      43.232  39.347  60.146  1.00  0.00           C
ATOM   9069 3C31 POPE2 193      43.852  38.477  59.036  1.00  0.00           C
ATOM   9072 4C31 POPE2 193      45.252  38.946  58.626  1.00  0.00           C
ATOM   9075 5C31 POPE2 193      45.792  38.167  57.416  1.00  0.00           C
ATOM   9078 6C31 POPE2 193      47.072  38.736  56.806  1.00  0.00           C
ATOM   9082  NH3 POPE3 194     125.892 111.287  74.996  1.00  0.00           N
ATOM   9086  C12 POPE3 194     124.462 111.387  75.465  1.00  0.00           C
ATOM   9089  C11 POPE3 194     124.272 112.427  76.566  1.00  0.00           C
ATOM   9092  P   POPE3 194     123.802 114.667  75.236  1.00  0.00           P
ATOM   9093  O13 POPE3 194     122.432 114.156  74.965  1.00  0.00           O
ATOM   9094  O14 POPE3 194     123.892 116.026  75.796  1.00  0.00           O
ATOM   9095  O11 POPE3 194     124.672 114.587  73.936  1.00  0.00           O
ATOM   9096  O12 POPE3 194     124.652 113.717  76.135  1.00  0.00           O
ATOM   9097  C1  POPE3 194     124.602 115.546  72.896  1.00  0.00           C
ATOM   9100  C2  POPE3 194     123.772 115.037  71.696  1.00  0.00           C
ATOM   9102  O21 POPE3 194     124.590 114.526  70.616  1.00  0.00           O
ATOM   9103  C21 POPE3 194     125.382 113.486  70.876  1.00  0.00           C
ATOM   9104  O22 POPE3 194     125.911 113.206  71.936  1.00  0.00           O
ATOM   9105  C22 POPE3 194     125.492 112.637  69.616  1.00  0.00           C
ATOM   9108  C3  POPE3 194     122.862 116.206  71.215  1.00  0.00           C
ATOM   9111  O31 POPE3 194     122.712 116.266  69.796  1.00  0.00           O
ATOM   9112  C31 POPE3 194     121.811 115.476  69.266  1.00  0.00           C
ATOM   9113  O32 POPE3 194     121.112 114.667  69.846  1.00  0.00           O
ATOM   9114  C32 POPE3 194     121.692 115.907  67.816  1.00  0.00           C
ATOM   9117  C23 POPE3 194     126.772 112.855  68.796  1.00  0.00           C
ATOM   9120  C24 POPE3 194     126.722 111.956  67.566  1.00  0.00           C
ATOM   9123  C25 POPE3 194     128.075 111.746  66.896  1.00  0.00           C
ATOM   9126  C26 POPE3 194     128.725 112.957  66.226  1.00  0.00           C
ATOM   9129  C27 POPE3 194     129.975 112.507  65.456  1.00  0.00           C
ATOM   9132  C28 POPE3 194     130.915 113.636  64.996  1.00  0.00           C
ATOM   9135  C29 POPE3 194     130.204 114.617  64.096  1.00  0.00           C
ATOM   9137 0C21 POPE3 194     130.445 115.937  64.026  1.00  0.00           C
ATOM   9139 1C21 POPE3 194     131.493 116.686  64.806  1.00  0.00           C
ATOM   9142 2C21 POPE3 194     132.674 117.157  63.946  1.00  0.00           C
ATOM   9145 3C21 POPE3 194     132.305 118.297  62.986  1.00  0.00           C
ATOM   9148 4C21 POPE3 194     133.505 119.196  62.646  1.00  0.00           C
ATOM   9151 5C21 POPE3 194     134.695 118.426  62.066  1.00  0.00           C
ATOM   9154 6C21 POPE3 194     135.734 119.366  61.456  1.00  0.00           C
ATOM   9157 7C21 POPE3 194     136.885 118.605  60.776  1.00  0.00           C
ATOM   9160 8C21 POPE3 194     137.945 119.557  60.226  1.00  0.00           C
ATOM   9164  C33 POPE3 194     120.812 114.977  66.965  1.00  0.00           C
ATOM   9167  C34 POPE3 194     120.662 115.466  65.526  1.00  0.00           C
ATOM   9170  C35 POPE3 194     120.052 116.866  65.446  1.00  0.00           C
ATOM   9173  C36 POPE3 194     119.742 117.285  64.006  1.00  0.00           C
ATOM   9176  C37 POPE3 194     118.802 118.496  63.936  1.00  0.00           C
ATOM   9179  C38 POPE3 194     119.502 119.797  63.536  1.00  0.00           C
ATOM   9182  C39 POPE3 194     120.092 119.697  62.126  1.00  0.00           C
ATOM   9185 0C31 POPE3 194     119.832 120.926  61.266  1.00  0.00           C
ATOM   9188 1C31 POPE3 194     120.411 120.756  59.866  1.00  0.00           C
ATOM   9191 2C31 POPE3 194     120.462 122.066  59.066  1.00  0.00           C
ATOM   9194 3C31 POPE3 194     119.082 122.556  58.626  1.00  0.00           C
ATOM   9197 4C31 POPE3 194     119.172 123.906  57.906  1.00  0.00           C
ATOM   9200 5C31 POPE3 194     117.922 124.226  57.086  1.00  0.00           C
ATOM   9203 6C31 POPE3 194     118.112 125.429  56.166  1.00  0.00           C
ATOM   9207  NH3 POPE4 195     111.562  53.857  73.456  1.00  0.00           N
ATOM   9211  C12 POPE4 195     110.462  54.627  74.156  1.00  0.00           C
ATOM   9214  C11 POPE4 195     109.582  53.787  75.096  1.00  0.00           C
ATOM   9217  P   POPE4 195     108.962  51.637  73.806  1.00  0.00           P
ATOM   9218  O13 POPE4 195     109.262  50.215  74.046  1.00  0.00           O
ATOM   9219  O14 POPE4 195     107.581  52.117  73.896  1.00  0.00           O
ATOM   9220  O11 POPE4 195     109.692  52.137  72.486  1.00  0.00           O
ATOM   9221  O12 POPE4 195     109.762  52.386  74.926  1.00  0.00           O
ATOM   9222  C1  POPE4 195     109.292  51.547  71.226  1.00  0.00           C
ATOM   9225  C2  POPE4 195     109.772  50.066  71.086  1.00  0.00           C
ATOM   9227  O21 POPE4 195     110.411  49.856  69.816  1.00  0.00           O
ATOM   9228  C21 POPE4 195     111.261  48.826  69.846  1.00  0.00           C
ATOM   9229  O22 POPE4 195     111.492  48.157  70.846  1.00  0.00           O
ATOM   9230  C22 POPE4 195     111.882  48.606  68.456  1.00  0.00           C
ATOM   9233  C3  POPE4 195     108.662  49.007  71.376  1.00  0.00           C
ATOM   9236  O31 POPE4 195     107.872  48.667  70.226  1.00  0.00           O
ATOM   9237  C31 POPE4 195     106.762  47.966  70.535  1.00  0.00           C
ATOM   9238  O32 POPE4 195     106.381  47.757  71.676  1.00  0.00           O
ATOM   9239  C32 POPE4 195     106.072  47.496  69.276  1.00  0.00           C
ATOM   9242  C23 POPE4 195     112.972  47.507  68.495  1.00  0.00           C
ATOM   9245  C24 POPE4 195     113.722  47.207  67.186  1.00  0.00           C
ATOM   9248  C25 POPE4 195     114.472  48.417  66.596  1.00  0.00           C
ATOM   9251  C26 POPE4 195     115.832  48.087  65.946  1.00  0.00           C
ATOM   9254  C27 POPE4 195     116.552  49.367  65.456  1.00  0.00           C
ATOM   9257  C28 POPE4 195     117.841  49.146  64.646  1.00  0.00           C
ATOM   9260  C29 POPE4 195     117.572  48.617  63.256  1.00  0.00           C
ATOM   9262 0C21 POPE4 195     118.182  48.987  62.096  1.00  0.00           C
ATOM   9264 1C21 POPE4 195     119.282  49.996  61.916  1.00  0.00           C
ATOM   9267 2C21 POPE4 195     119.301  50.606  60.496  1.00  0.00           C
ATOM   9270 3C21 POPE4 195     118.122  51.557  60.215  1.00  0.00           C
ATOM   9273 4C21 POPE4 195     118.032  52.027  58.756  1.00  0.00           C
ATOM   9276 5C21 POPE4 195     116.772  52.867  58.536  1.00  0.00           C
ATOM   9279 6C21 POPE4 195     116.451  53.216  57.076  1.00  0.00           C
ATOM   9282 7C21 POPE4 195     114.962  53.547  56.896  1.00  0.00           C
ATOM   9285 8C21 POPE4 195     114.612  54.267  55.596  1.00  0.00           C
ATOM   9289  C33 POPE4 195     106.182  45.966  69.086  1.00  0.00           C
ATOM   9292  C34 POPE4 195     105.411  45.476  67.866  1.00  0.00           C
ATOM   9295  C35 POPE4 195     105.902  46.036  66.516  1.00  0.00           C
ATOM   9298  C36 POPE4 195     107.172  45.377  65.966  1.00  0.00           C
ATOM   9301  C37 POPE4 195     106.892  43.946  65.465  1.00  0.00           C
ATOM   9304  C38 POPE4 195     108.022  43.356  64.616  1.00  0.00           C
ATOM   9307  C39 POPE4 195     108.262  44.057  63.266  1.00  0.00           C
ATOM   9310 0C31 POPE4 195     107.032  44.076  62.346  1.00  0.00           C
ATOM   9313 1C31 POPE4 195     107.322  44.646  60.946  1.00  0.00           C
ATOM   9316 2C31 POPE4 195     108.241  43.757  60.096  1.00  0.00           C
ATOM   9319 3C31 POPE4 195     108.642  44.407  58.766  1.00  0.00           C
ATOM   9322 4C31 POPE4 195     109.692  45.517  58.936  1.00  0.00           C
ATOM   9325 5C31 POPE4 195     109.941  46.287  57.636  1.00  0.00           C
ATOM   9328 6C31 POPE4 195     111.072  47.316  57.766  1.00  0.00           C
ATOM   9332  NH3 POPE5 196      54.342  26.976  76.996  1.00  0.00           N
ATOM   9336  C12 POPE5 196      53.642  26.966  78.316  1.00  0.00           C
ATOM   9339  C11 POPE5 196      53.202  25.547  78.706  1.00  0.00           C
ATOM   9342  P   POPE5 196      50.942  26.207  79.816  1.00  0.00           P
ATOM   9343  O13 POPE5 196      49.962  25.317  80.476  1.00  0.00           O
ATOM   9344  O14 POPE5 196      51.032  27.637  80.165  1.00  0.00           O
ATOM   9345  O11 POPE5 196      50.662  26.056  78.276  1.00  0.00           O
ATOM   9346  O12 POPE5 196      52.392  25.556  79.885  1.00  0.00           O
ATOM   9347  C1  POPE5 196      50.192  27.117  77.465  1.00  0.00           C
ATOM   9350  C2  POPE5 196      50.082  26.576  76.016  1.00  0.00           C
ATOM   9352  O21 POPE5 196      50.762  27.437  75.096  1.00  0.00           O
ATOM   9353  C21 POPE5 196      51.662  26.876  74.306  1.00  0.00           C
ATOM   9354  O22 POPE5 196      52.302  25.867  74.536  1.00  0.00           O
ATOM   9355  C22 POPE5 196      51.882  27.796  73.086  1.00  0.00           C
ATOM   9358  C3  POPE5 196      48.582  26.467  75.636  1.00  0.00           C
ATOM   9361  O31 POPE5 196      48.382  26.027  74.276  1.00  0.00           O
ATOM   9362  C31 POPE5 196      48.142  26.987  73.396  1.00  0.00           C
ATOM   9363  O32 POPE5 196      48.212  28.187  73.606  1.00  0.00           O
ATOM   9364  C32 POPE5 196      47.612  26.357  72.096  1.00  0.00           C
ATOM   9367  C23 POPE5 196      52.082  27.076  71.715  1.00  0.00           C
ATOM   9370  C24 POPE5 196      51.922  28.056  70.535  1.00  0.00           C
ATOM   9373  C25 POPE5 196      51.922  27.466  69.116  1.00  0.00           C
ATOM   9376  C26 POPE5 196      53.312  27.326  68.456  1.00  0.00           C
ATOM   9379  C27 POPE5 196      53.252  26.987  66.946  1.00  0.00           C
ATOM   9382  C28 POPE5 196      54.652  26.817  66.316  1.00  0.00           C
ATOM   9385  C29 POPE5 196      54.682  26.417  64.856  1.00  0.00           C
ATOM   9387 0C21 POPE5 196      54.972  27.206  63.806  1.00  0.00           C
ATOM   9389 1C21 POPE5 196      55.232  28.687  63.846  1.00  0.00           C
ATOM   9392 2C21 POPE5 196      56.702  29.076  64.116  1.00  0.00           C
ATOM   9395 3C21 POPE5 196      56.842  30.576  64.436  1.00  0.00           C
ATOM   9398 4C21 POPE5 196      58.222  30.967  64.976  1.00  0.00           C
ATOM   9401 5C21 POPE5 196      58.242  32.407  65.516  1.00  0.00           C
ATOM   9404 6C21 POPE5 196      59.552  32.766  66.216  1.00  0.00           C
ATOM   9407 7C21 POPE5 196      59.552  34.176  66.796  1.00  0.00           C
ATOM   9410 8C21 POPE5 196      60.832  34.527  67.556  1.00  0.00           C
ATOM   9414  C33 POPE5 196      48.352  26.817  70.816  1.00  0.00           C
ATOM   9417  C34 POPE5 196      47.432  26.806  69.586  1.00  0.00           C
ATOM   9420  C35 POPE5 196      48.102  27.367  68.316  1.00  0.00           C
ATOM   9423  C36 POPE5 196      48.132  28.897  68.296  1.00  0.00           C
ATOM   9426  C37 POPE5 196      48.642  29.487  66.976  1.00  0.00           C
ATOM   9429  C38 POPE5 196      48.202  30.947  66.785  1.00  0.00           C
ATOM   9432  C39 POPE5 196      48.962  31.617  65.636  1.00  0.00           C
ATOM   9435 0C31 POPE5 196      48.392  32.977  65.206  1.00  0.00           C
ATOM   9438 1C31 POPE5 196      47.782  32.926  63.806  1.00  0.00           C
ATOM   9441 2C31 POPE5 196      47.502  34.326  63.226  1.00  0.00           C
ATOM   9444 3C31 POPE5 196      46.972  34.306  61.786  1.00  0.00           C
ATOM   9447 4C31 POPE5 196      47.852  33.516  60.806  1.00  0.00           C
ATOM   9450 5C31 POPE5 196      47.392  33.667  59.346  1.00  0.00           C
ATOM   9453 6C31 POPE5 196      48.182  32.807  58.366  1.00  0.00           C
ATOM   9457  NH3 POPE6 197      83.932  66.526  37.006  1.00  0.00           N
ATOM   9461  C12 POPE6 197      84.952  66.767  35.916  1.00  0.00           C
ATOM   9464  C11 POPE6 197      84.952  68.227  35.406  1.00  0.00           C
ATOM   9467  P   POPE6 197      86.381  69.807  37.016  1.00  0.00           P
ATOM   9468  O13 POPE6 197      87.592  69.285  37.686  1.00  0.00           O
ATOM   9469  O14 POPE6 197      86.412  71.216  36.586  1.00  0.00           O
ATOM   9470  O11 POPE6 197      85.122  69.527  37.966  1.00  0.00           O
ATOM   9471  O12 POPE6 197      86.142  68.896  35.756  1.00  0.00           O
ATOM   9472  C1  POPE6 197      85.422  69.057  39.296  1.00  0.00           C
ATOM   9475  C2  POPE6 197      84.372  69.497  40.336  1.00  0.00           C
ATOM   9477  O21 POPE6 197      84.762  68.917  41.596  1.00  0.00           O
ATOM   9478  C21 POPE6 197      84.212  69.367  42.726  1.00  0.00           C
ATOM   9479  O22 POPE6 197      84.012  68.646  43.696  1.00  0.00           O
ATOM   9480  C22 POPE6 197      84.032  70.877  42.746  1.00  0.00           C
ATOM   9483  C3  POPE6 197      82.972  68.965  39.956  1.00  0.00           C
ATOM   9486  O31 POPE6 197      81.991  69.437  40.906  1.00  0.00           O
ATOM   9487  C31 POPE6 197      80.812  68.837  40.716  1.00  0.00           C
ATOM   9488  O32 POPE6 197      80.582  68.066  39.806  1.00  0.00           O
ATOM   9489  C32 POPE6 197      79.852  69.227  41.846  1.00  0.00           C
ATOM   9492  C23 POPE6 197      83.722  71.437  44.156  1.00  0.00           C
ATOM   9495  C24 POPE6 197      84.392  72.807  44.346  1.00  0.00           C
ATOM   9498  C25 POPE6 197      85.822  72.697  44.876  1.00  0.00           C
ATOM   9501  C26 POPE6 197      86.692  73.907  44.476  1.00  0.00           C
ATOM   9504  C27 POPE6 197      88.051  73.937  45.176  1.00  0.00           C
ATOM   9507  C28 POPE6 197      87.981  74.425  46.636  1.00  0.00           C
ATOM   9510  C29 POPE6 197      89.342  74.416  47.286  1.00  0.00           C
ATOM   9512 0C21 POPE6 197      90.002  75.477  47.806  1.00  0.00           C
ATOM   9514 1C21 POPE6 197      89.521  76.907  47.876  1.00  0.00           C
ATOM   9517 2C21 POPE6 197      88.831  77.216  49.226  1.00  0.00           C
ATOM   9520 3C21 POPE6 197      89.742  77.047  50.446  1.00  0.00           C
ATOM   9523 4C21 POPE6 197      89.032  77.307  51.786  1.00  0.00           C
ATOM   9526 5C21 POPE6 197      89.941  76.966  52.976  1.00  0.00           C
ATOM   9529 6C21 POPE6 197      89.202  76.437  54.206  1.00  0.00           C
ATOM   9532 7C21 POPE6 197      90.152  75.785  55.215  1.00  0.00           C
ATOM   9535 8C21 POPE6 197      89.451  75.246  56.465  1.00  0.00           C
ATOM   9539  C33 POPE6 197      79.292  68.026  42.626  1.00  0.00           C
ATOM   9542  C34 POPE6 197      80.312  67.417  43.596  1.00  0.00           C
ATOM   9545  C35 POPE6 197      80.162  67.877  45.056  1.00  0.00           C
ATOM   9548  C36 POPE6 197      80.672  69.285  45.376  1.00  0.00           C
ATOM   9551  C37 POPE6 197      80.422  69.657  46.856  1.00  0.00           C
ATOM   9554  C38 POPE6 197      80.852  71.087  47.226  1.00  0.00           C
ATOM   9557  C39 POPE6 197      82.370  71.257  47.336  1.00  0.00           C
ATOM   9560 0C31 POPE6 197      82.942  71.027  48.746  1.00  0.00           C
ATOM   9563 1C31 POPE6 197      84.472  70.926  48.706  1.00  0.00           C
ATOM   9566 2C31 POPE6 197      85.122  70.837  50.096  1.00  0.00           C
ATOM   9569 3C31 POPE6 197      86.652  71.027  50.066  1.00  0.00           C
ATOM   9572 4C31 POPE6 197      87.392  69.926  49.306  1.00  0.00           C
ATOM   9575 5C31 POPE6 197      88.912  70.176  49.226  1.00  0.00           C
ATOM   9578 6C31 POPE6 197      89.661  69.167  48.356  1.00  0.00           C
ATOM   9582  NH3 POPE7 198      64.622  15.327  76.896  1.00  0.00           N
ATOM   9586  C12 POPE7 198      65.272  15.837  78.156  1.00  0.00           C
ATOM   9589  C11 POPE7 198      64.592  17.117  78.696  1.00  0.00           C
ATOM   9592  P   POPE7 198      66.602  18.137  80.086  1.00  0.00           P
ATOM   9593  O13 POPE7 198      66.552  19.406  80.846  1.00  0.00           O
ATOM   9594  O14 POPE7 198      67.512  17.076  80.566  1.00  0.00           O
ATOM   9595  O11 POPE7 198      67.012  18.477  78.596  1.00  0.00           O
ATOM   9596  O12 POPE7 198      65.152  17.517  79.946  1.00  0.00           O
ATOM   9597  C1  POPE7 198      66.862  19.797  78.076  1.00  0.00           C
ATOM   9600  C2  POPE7 198      67.112  19.767  76.556  1.00  0.00           C
ATOM   9602  O21 POPE7 198      66.912  21.076  75.986  1.00  0.00           O
ATOM   9603  C21 POPE7 198      68.052  21.707  75.696  1.00  0.00           C
ATOM   9604  O22 POPE7 198      69.162  21.376  76.086  1.00  0.00           O
ATOM   9605  C22 POPE7 198      67.782  22.737  74.596  1.00  0.00           C
ATOM   9608  C3  POPE7 198      66.172  18.757  75.846  1.00  0.00           C
ATOM   9611  O31 POPE7 198      66.612  18.497  74.496  1.00  0.00           O
ATOM   9612  C31 POPE7 198      66.172  17.326  74.006  1.00  0.00           C
ATOM   9613  O32 POPE7 198      65.241  16.687  74.476  1.00  0.00           O
ATOM   9614  C32 POPE7 198      67.122  16.857  72.906  1.00  0.00           C
ATOM   9617  C23 POPE7 198      67.962  22.127  73.186  1.00  0.00           C
ATOM   9620  C24 POPE7 198      67.732  23.167  72.086  1.00  0.00           C
ATOM   9623  C25 POPE7 198      67.612  22.617  70.656  1.00  0.00           C
ATOM   9626  C26 POPE7 198      68.902  22.626  69.816  1.00  0.00           C
ATOM   9629  C27 POPE7 198      68.702  22.236  68.326  1.00  0.00           C
ATOM   9632  C28 POPE7 198      67.842  23.226  67.496  1.00  0.00           C
ATOM   9635  C29 POPE7 198      67.372  22.667  66.166  1.00  0.00           C
ATOM   9637 0C21 POPE7 198      67.502  23.226  64.936  1.00  0.00           C
ATOM   9639 1C21 POPE7 198      68.192  24.536  64.626  1.00  0.00           C
ATOM   9642 2C21 POPE7 198      68.582  24.767  63.146  1.00  0.00           C
ATOM   9645 3C21 POPE7 198      67.402  25.097  62.206  1.00  0.00           C
ATOM   9648 4C21 POPE7 198      67.842  25.777  60.896  1.00  0.00           C
ATOM   9651 5C21 POPE7 198      66.672  26.437  60.136  1.00  0.00           C
ATOM   9654 6C21 POPE7 198      65.692  25.447  59.476  1.00  0.00           C
ATOM   9657 7C21 POPE7 198      64.382  26.127  59.066  1.00  0.00           C
ATOM   9660 8C21 POPE7 198      63.442  25.247  58.236  1.00  0.00           C
ATOM   9664  C33 POPE7 198      66.632  16.987  71.446  1.00  0.00           C
ATOM   9667  C34 POPE7 198      67.792  16.607  70.516  1.00  0.00           C
ATOM   9670  C35 POPE7 198      67.652  17.027  69.056  1.00  0.00           C
ATOM   9673  C36 POPE7 198      66.922  16.007  68.196  1.00  0.00           C
ATOM   9676  C37 POPE7 198      66.832  16.417  66.726  1.00  0.00           C
ATOM   9679  C38 POPE7 198      66.362  15.277  65.806  1.00  0.00           C
ATOM   9682  C39 POPE7 198      64.952  14.777  66.156  1.00  0.00           C
ATOM   9685 0C31 POPE7 198      64.562  13.457  65.496  1.00  0.00           C
ATOM   9688 1C31 POPE7 198      63.252  12.937  66.086  1.00  0.00           C
ATOM   9691 2C31 POPE7 198      63.422  12.187  67.416  1.00  0.00           C
ATOM   9694 3C31 POPE7 198      62.222  12.297  68.366  1.00  0.00           C
ATOM   9697 4C31 POPE7 198      60.852  12.227  67.676  1.00  0.00           C
ATOM   9700 5C31 POPE7 198      59.722  12.507  68.666  1.00  0.00           C
ATOM   9703 6C31 POPE7 198      58.592  13.297  68.026  1.00  0.00           C
ATOM   9707  NH3 POPE8 199      68.692   4.067  31.376  1.00  0.00           N
ATOM   9711  C12 POPE8 199      67.372   4.767  31.546  1.00  0.00           C
ATOM   9714  C11 POPE8 199      67.422   5.857  32.636  1.00  0.00           C
ATOM   9717  P   POPE8 199      64.772   6.137  32.496  1.00  0.00           P
ATOM   9718  O13 POPE8 199      64.562   5.357  31.256  1.00  0.00           O
ATOM   9719  O14 POPE8 199      63.782   7.197  32.806  1.00  0.00           O
ATOM   9720  O11 POPE8 199      64.772   5.067  33.656  1.00  0.00           O
ATOM   9721  O12 POPE8 199      66.252   6.677  32.636  1.00  0.00           O
ATOM   9722  C1  POPE8 199      63.552   4.777  34.346  1.00  0.00           C
ATOM   9725  C2  POPE8 199      63.602   5.407  35.756  1.00  0.00           C
ATOM   9727  O21 POPE8 199      62.442   4.977  36.476  1.00  0.00           O
ATOM   9728  C21 POPE8 199      62.492   3.847  37.196  1.00  0.00           C
ATOM   9729  O22 POPE8 199      61.582   3.037  37.186  1.00  0.00           O
ATOM   9730  C22 POPE8 199      63.722   3.727  38.106  1.00  0.00           C
ATOM   9733  C3  POPE8 199      63.632   6.957  35.756  1.00  0.00           C
ATOM   9736  O31 POPE8 199      63.452   7.457  37.096  1.00  0.00           O
ATOM   9737  C31 POPE8 199      64.332   8.337  37.556  1.00  0.00           C
ATOM   9738  O32 POPE8 199      65.292   8.807  36.966  1.00  0.00           O
ATOM   9739  C32 POPE8 199      63.912   8.657  38.986  1.00  0.00           C
ATOM   9742  C23 POPE8 199      63.352   3.557  39.596  1.00  0.00           C
ATOM   9745  C24 POPE8 199      64.622   3.467  40.466  1.00  0.00           C
ATOM   9748  C25 POPE8 199      64.311   3.557  41.956  1.00  0.00           C
ATOM   9751  C26 POPE8 199      65.582   3.857  42.776  1.00  0.00           C
ATOM   9754  C27 POPE8 199      65.311   3.977  44.286  1.00  0.00           C
ATOM   9757  C28 POPE8 199      66.622   4.157  45.076  1.00  0.00           C
ATOM   9760  C29 POPE8 199      66.452   3.997  46.576  1.00  0.00           C
ATOM   9762 0C21 POPE8 199      67.332   3.437  47.426  1.00  0.00           C
ATOM   9764 1C21 POPE8 199      68.702   2.877  47.086  1.00  0.00           C
ATOM   9767 2C21 POPE8 199      68.842   1.387  47.456  1.00  0.00           C
ATOM   9770 3C21 POPE8 199      70.122   0.757  46.896  1.00  0.00           C
ATOM   9773 4C21 POPE8 199      70.092  -0.773  46.936  1.00  0.00           C
ATOM   9776 5C21 POPE8 199      71.252  -1.463  46.206  1.00  0.00           C
ATOM   9779 6C21 POPE8 199      70.862  -2.903  45.816  1.00  0.00           C
ATOM   9782 7C21 POPE8 199      72.021  -3.753  45.285  1.00  0.00           C
ATOM   9785 8C21 POPE8 199      71.542  -5.126  44.786  1.00  0.00           C
ATOM   9789  C33 POPE8 199      64.521   7.647  39.986  1.00  0.00           C
ATOM   9792  C34 POPE8 199      65.972   7.987  40.376  1.00  0.00           C
ATOM   9795  C35 POPE8 199      66.122   9.177  41.326  1.00  0.00           C
ATOM   9798  C36 POPE8 199      65.402   8.987  42.666  1.00  0.00           C
ATOM   9801  C37 POPE8 199      65.692  10.137  43.646  1.00  0.00           C
ATOM   9804  C38 POPE8 199      64.562  10.387  44.666  1.00  0.00           C
ATOM   9807  C39 POPE8 199      64.212   9.167  45.526  1.00  0.00           C
ATOM   9810 0C31 POPE8 199      63.212   9.527  46.636  1.00  0.00           C
ATOM   9813 1C31 POPE8 199      62.862   8.357  47.556  1.00  0.00           C
ATOM   9816 2C31 POPE8 199      61.992   8.826  48.726  1.00  0.00           C
ATOM   9819 3C31 POPE8 199      61.572   7.707  49.696  1.00  0.00           C
ATOM   9822 4C31 POPE8 199      60.582   6.717  49.076  1.00  0.00           C
ATOM   9825 5C31 POPE8 199      60.002   5.737  50.106  1.00  0.00           C
ATOM   9828 6C31 POPE8 199      59.022   4.727  49.496  1.00  0.00           C
ATOM   9832  NH3 POPE9 200       0.602  53.676  75.056  1.00  0.00           N
ATOM   9836  C12 POPE9 200       1.672  52.807  75.636  1.00  0.00           C
ATOM   9839  C11 POPE9 200       1.312  51.336  75.426  1.00  0.00           C
ATOM   9842  P   POPE9 200       2.432  49.016  75.736  1.00  0.00           P
ATOM   9843  O13 POPE9 200       3.802  48.477  75.766  1.00  0.00           O
ATOM   9844  O14 POPE9 200       1.582  48.727  76.906  1.00  0.00           O
ATOM   9845  O11 POPE9 200       1.592  48.426  74.536  1.00  0.00           O
ATOM   9846  O12 POPE9 200       2.512  50.576  75.486  1.00  0.00           O
ATOM   9847  C1  POPE9 200       2.152  47.677  73.466  1.00  0.00           C
ATOM   9850  C2  POPE9 200       1.802  48.356  72.116  1.00  0.00           C
ATOM   9852  O21 POPE9 200       2.822  48.017  71.176  1.00  0.00           O
ATOM   9853  C21 POPE9 200       2.562  46.907  70.526  1.00  0.00           C
ATOM   9854  O22 POPE9 200       1.552  46.227  70.626  1.00  0.00           O
ATOM   9855  C22 POPE9 200       3.762  46.617  69.646  1.00  0.00           C
ATOM   9858  C3  POPE9 200       1.762  49.886  72.226  1.00  0.00           C
ATOM   9861  O31 POPE9 200       1.802  50.476  70.926  1.00  0.00           O
ATOM   9862  C31 POPE9 200       1.492  51.757  70.866  1.00  0.00           C
ATOM   9863  O32 POPE9 200       1.102  52.437  71.816  1.00  0.00           O
ATOM   9864  C32 POPE9 200       1.682  52.227  69.416  1.00  0.00           C
ATOM   9867  C23 POPE9 200       3.572  45.346  68.796  1.00  0.00           C
ATOM   9870  C24 POPE9 200       4.912  44.736  68.376  1.00  0.00           C
ATOM   9873  C25 POPE9 200       4.732  43.347  67.766  1.00  0.00           C
ATOM   9876  C26 POPE9 200       3.922  43.367  66.465  1.00  0.00           C
ATOM   9879  C27 POPE9 200       3.452  41.977  66.036  1.00  0.00           C
ATOM   9882  C28 POPE9 200       2.982  41.957  64.576  1.00  0.00           C
ATOM   9885  C29 POPE9 200       4.182  41.847  63.656  1.00  0.00           C
ATOM   9887 0C21 POPE9 200       4.452  40.797  62.876  1.00  0.00           C
ATOM   9889 1C21 POPE9 200       3.572  39.576  62.736  1.00  0.00           C
ATOM   9892 2C21 POPE9 200       3.952  38.667  61.546  1.00  0.00           C
ATOM   9895 3C21 POPE9 200       3.382  39.096  60.186  1.00  0.00           C
ATOM   9898 4C21 POPE9 200       3.732  40.527  59.756  1.00  0.00           C
ATOM   9901 5C21 POPE9 200       3.302  40.826  58.326  1.00  0.00           C
ATOM   9904 6C21 POPE9 200       3.412  42.306  57.966  1.00  0.00           C
ATOM   9907 7C21 POPE9 200       2.802  42.607  56.586  1.00  0.00           C
ATOM   9910 8C21 POPE9 200       3.022  44.047  56.146  1.00  0.00           C
ATOM   9914  C33 POPE9 200       0.372  52.687  68.736  1.00  0.00           C
ATOM   9917  C34 POPE9 200      -0.018  51.896  67.486  1.00  0.00           C
ATOM   9920  C35 POPE9 200       0.882  52.306  66.316  1.00  0.00           C
ATOM   9923  C36 POPE9 200       0.542  51.637  64.976  1.00  0.00           C
ATOM   9926  C37 POPE9 200       1.602  51.966  63.926  1.00  0.00           C
ATOM   9929  C38 POPE9 200       1.482  51.136  62.656  1.00  0.00           C
ATOM   9932  C39 POPE9 200       2.532  51.507  61.596  1.00  0.00           C
ATOM   9935 0C31 POPE9 200       2.462  52.976  61.156  1.00  0.00           C
ATOM   9938 1C31 POPE9 200       3.102  53.207  59.776  1.00  0.00           C
ATOM   9941 2C31 POPE9 200       3.002  54.676  59.326  1.00  0.00           C
ATOM   9944 3C31 POPE9 200       3.682  54.937  57.976  1.00  0.00           C
ATOM   9947 4C31 POPE9 200       2.902  54.387  56.766  1.00  0.00           C
ATOM   9950 5C31 POPE9 200       3.692  54.556  55.456  1.00  0.00           C
ATOM   9953 6C31 POPE9 200       3.012  53.917  54.245  1.00  0.00           C
ATOM   9957  NH3 POPE  201      70.502  18.156  77.176  1.00  0.00           N
ATOM   9961  C12 POPE  201      71.502  19.267  77.385  1.00  0.00           C
ATOM   9964  C11 POPE  201      72.722  18.657  78.086  1.00  0.00           C
ATOM   9967  P   POPE  201      74.262  16.546  77.976  1.00  0.00           P
ATOM   9968  O13 POPE  201      73.752  15.567  78.936  1.00  0.00           O
ATOM   9969  O14 POPE  201      75.352  17.447  78.436  1.00  0.00           O
ATOM   9970  O11 POPE  201      74.742  15.767  76.706  1.00  0.00           O
ATOM   9971  O12 POPE  201      73.052  17.407  77.465  1.00  0.00           O
ATOM   9972  C1  POPE  201      74.252  16.146  75.416  1.00  0.00           C
ATOM   9975  C2  POPE  201      74.692  17.587  75.035  1.00  0.00           C
ATOM   9977  O21 POPE  201      74.162  17.907  73.736  1.00  0.00           O
ATOM   9978  C21 POPE  201      73.972  19.197  73.526  1.00  0.00           C
ATOM   9979  O22 POPE  201      74.112  20.077  74.346  1.00  0.00           O
ATOM   9980  C22 POPE  201      73.502  19.376  72.105  1.00  0.00           C
ATOM   9983  C3  POPE  201      76.232  17.737  75.096  1.00  0.00           C
ATOM   9986  O31 POPE  201      76.852  17.076  73.976  1.00  0.00           O
ATOM   9987  C31 POPE  201      78.122  17.396  73.846  1.00  0.00           C
ATOM   9988  O32 POPE  201      78.811  17.927  74.706  1.00  0.00           O
ATOM   9989  C32 POPE  201      78.522  17.247  72.395  1.00  0.00           C
ATOM   9992  C23 POPE  201      73.792  20.757  71.506  1.00  0.00           C
ATOM   9995  C24 POPE  201      73.092  20.937  70.146  1.00  0.00           C
ATOM   9998  C25 POPE  201      73.162  19.667  69.285  1.00  0.00           C
ATOM  10001  C26 POPE  201      72.552  19.806  67.896  1.00  0.00           C
ATOM  10004  C27 POPE  201      72.582  18.447  67.186  1.00  0.00           C
ATOM  10007  C28 POPE  201      71.852  18.417  65.836  1.00  0.00           C
ATOM  10010  C29 POPE  201      70.372  18.657  65.995  1.00  0.00           C
ATOM  10012 0C21 POPE  201      69.572  19.236  65.086  1.00  0.00           C
ATOM  10014 1C21 POPE  201      69.982  19.697  63.706  1.00  0.00           C
ATOM  10017 2C21 POPE  201      69.022  19.187  62.616  1.00  0.00           C
ATOM  10020 3C21 POPE  201      67.662  19.907  62.626  1.00  0.00           C
ATOM  10023 4C21 POPE  201      66.712  19.387  61.546  1.00  0.00           C
ATOM  10026 5C21 POPE  201      65.512  20.307  61.316  1.00  0.00           C
ATOM  10029 6C21 POPE  201      64.402  19.627  60.516  1.00  0.00           C
ATOM  10032 7C21 POPE  201      63.222  20.556  60.215  1.00  0.00           C
ATOM  10035 8C21 POPE  201      62.002  19.826  59.666  1.00  0.00           C
ATOM  10039  C33 POPE  201      77.672  18.226  71.566  1.00  0.00           C
ATOM  10042  C34 POPE  201      78.012  18.177  70.076  1.00  0.00           C
ATOM  10045  C35 POPE  201      77.182  17.127  69.336  1.00  0.00           C
ATOM  10048  C36 POPE  201      77.662  16.927  67.906  1.00  0.00           C
ATOM  10051  C37 POPE  201      76.612  16.316  66.976  1.00  0.00           C
ATOM  10054  C38 POPE  201      77.252  15.767  65.706  1.00  0.00           C
ATOM  10057  C39 POPE  201      76.242  15.357  64.626  1.00  0.00           C
ATOM  10060 0C31 POPE  201      76.002  16.487  63.606  1.00  0.00           C
ATOM  10063 1C31 POPE  201      75.132  16.007  62.436  1.00  0.00           C
ATOM  10066 2C31 POPE  201      75.172  16.957  61.226  1.00  0.00           C
ATOM  10069 3C31 POPE  201      73.982  17.907  61.176  1.00  0.00           C
ATOM  10072 4C31 POPE  201      74.092  18.906  60.016  1.00  0.00           C
ATOM  10075 5C31 POPE  201      72.802  19.706  59.806  1.00  0.00           C
ATOM  10078 6C31 POPE  201      72.912  20.707  58.646  1.00  0.00           C
ATOM  10082  NH3 POPE  202      13.112 118.736  35.686  1.00  0.00           N
ATOM  10086  C12 POPE  202      13.302 118.447  34.226  1.00  0.00           C
ATOM  10089  C11 POPE  202      14.632 118.957  33.706  1.00  0.00           C
ATOM  10092  P   POPE  202      16.252 117.987  31.856  1.00  0.00           P
ATOM  10093  O13 POPE  202      16.192 116.675  31.156  1.00  0.00           O
ATOM  10094  O14 POPE  202      16.662 119.207  31.106  1.00  0.00           O
ATOM  10095  O11 POPE  202      17.202 117.887  33.096  1.00  0.00           O
ATOM  10096  O12 POPE  202      14.842 118.367  32.426  1.00  0.00           O
ATOM  10097  C1  POPE  202      17.152 116.767  33.976  1.00  0.00           C
ATOM  10100  C2  POPE  202      17.822 117.057  35.336  1.00  0.00           C
ATOM  10102  O21 POPE  202      17.242 116.206  36.326  1.00  0.00           O
ATOM  10103  C21 POPE  202      16.122 116.486  36.936  1.00  0.00           C
ATOM  10104  O22 POPE  202      15.222 117.215  36.536  1.00  0.00           O
ATOM  10105  C22 POPE  202      16.222 115.716  38.256  1.00  0.00           C
ATOM  10108  C3  POPE  202      17.902 118.566  35.786  1.00  0.00           C
ATOM  10111  O31 POPE  202      18.812 118.747  36.906  1.00  0.00           O
ATOM  10112  C31 POPE  202      18.262 118.706  38.116  1.00  0.00           C
ATOM  10113  O32 POPE  202      17.062 118.757  38.346  1.00  0.00           O
ATOM  10114  C32 POPE  202      19.312 118.605  39.216  1.00  0.00           C
ATOM  10117  C23 POPE  202      15.162 115.965  39.356  1.00  0.00           C
ATOM  10120  C24 POPE  202      15.332 114.897  40.456  1.00  0.00           C
ATOM  10123  C25 POPE  202      14.422 115.087  41.666  1.00  0.00           C
ATOM  10126  C26 POPE  202      14.542 113.937  42.696  1.00  0.00           C
ATOM  10129  C27 POPE  202      13.592 114.196  43.866  1.00  0.00           C
ATOM  10132  C28 POPE  202      13.252 112.996  44.766  1.00  0.00           C
ATOM  10135  C29 POPE  202      14.382 112.486  45.616  1.00  0.00           C
ATOM  10137 0C21 POPE  202      14.242 111.586  46.605  1.00  0.00           C
ATOM  10139 1C21 POPE  202      12.952 110.937  47.036  1.00  0.00           C
ATOM  10142 2C21 POPE  202      12.482 111.427  48.416  1.00  0.00           C
ATOM  10145 3C21 POPE  202      13.472 111.105  49.546  1.00  0.00           C
ATOM  10148 4C21 POPE  202      12.822 111.227  50.926  1.00  0.00           C
ATOM  10151 5C21 POPE  202      13.822 111.177  52.096  1.00  0.00           C
ATOM  10154 6C21 POPE  202      14.742 109.956  52.136  1.00  0.00           C
ATOM  10157 7C21 POPE  202      15.552 109.916  53.436  1.00  0.00           C
ATOM  10160 8C21 POPE  202      16.592 108.806  53.566  1.00  0.00           C
ATOM  10164  C33 POPE  202      18.652 118.157  40.546  1.00  0.00           C
ATOM  10167  C34 POPE  202      19.482 118.535  41.766  1.00  0.00           C
ATOM  10170  C35 POPE  202      18.822 118.136  43.106  1.00  0.00           C
ATOM  10173  C36 POPE  202      18.762 116.626  43.346  1.00  0.00           C
ATOM  10176  C37 POPE  202      18.312 116.346  44.786  1.00  0.00           C
ATOM  10179  C38 POPE  202      18.382 114.897  45.285  1.00  0.00           C
ATOM  10182  C39 POPE  202      18.192 114.927  46.816  1.00  0.00           C
ATOM  10185 0C31 POPE  202      18.062 113.577  47.536  1.00  0.00           C
ATOM  10188 1C31 POPE  202      17.662 113.867  48.986  1.00  0.00           C
ATOM  10191 2C31 POPE  202      17.462 112.646  49.886  1.00  0.00           C
ATOM  10194 3C31 POPE  202      17.282 113.057  51.366  1.00  0.00           C
ATOM  10197 4C31 POPE  202      16.302 114.226  51.586  1.00  0.00           C
ATOM  10200 5C31 POPE  202      16.182 114.606  53.066  1.00  0.00           C
ATOM  10203 6C31 POPE  202      15.282 115.816  53.326  1.00  0.00           C
ATOM  10207  NH3 POPE  203      47.672  32.716  31.616  1.00  0.00           N
ATOM  10211  C12 POPE  203      47.062  33.437  30.446  1.00  0.00           C
ATOM  10214  C11 POPE  203      47.822  34.716  30.066  1.00  0.00           C
ATOM  10217  P   POPE  203      47.032  37.236  29.816  1.00  0.00           P
ATOM  10218  O13 POPE  203      46.382  37.927  28.686  1.00  0.00           O
ATOM  10219  O14 POPE  203      48.472  37.537  29.996  1.00  0.00           O
ATOM  10220  O11 POPE  203      46.272  37.566  31.176  1.00  0.00           O
ATOM  10221  O12 POPE  203      46.862  35.677  29.616  1.00  0.00           O
ATOM  10222  C1  POPE  203      45.972  36.667  32.246  1.00  0.00           C
ATOM  10225  C2  POPE  203      46.732  36.977  33.576  1.00  0.00           C
ATOM  10227  O21 POPE  203      45.972  37.836  34.486  1.00  0.00           O
ATOM  10228  C21 POPE  203      46.122  37.467  35.776  1.00  0.00           C
ATOM  10229  O22 POPE  203      46.602  36.417  36.166  1.00  0.00           O
ATOM  10230  C22 POPE  203      45.792  38.617  36.726  1.00  0.00           C
ATOM  10233  C3  POPE  203      48.112  37.617  33.296  1.00  0.00           C
ATOM  10236  O31 POPE  203      48.802  37.807  34.536  1.00  0.00           O
ATOM  10237  C31 POPE  203      49.542  38.876  34.696  1.00  0.00           C
ATOM  10238  O32 POPE  203      49.812  39.697  33.836  1.00  0.00           O
ATOM  10239  C32 POPE  203      49.962  38.927  36.156  1.00  0.00           C
ATOM  10242  C23 POPE  203      44.292  38.857  37.006  1.00  0.00           C
ATOM  10245  C24 POPE  203      44.132  39.797  38.216  1.00  0.00           C
ATOM  10248  C25 POPE  203      42.702  40.276  38.476  1.00  0.00           C
ATOM  10251  C26 POPE  203      41.722  39.216  38.986  1.00  0.00           C
ATOM  10254  C27 POPE  203      40.942  39.707  40.226  1.00  0.00           C
ATOM  10257  C28 POPE  203      39.582  39.016  40.436  1.00  0.00           C
ATOM  10260  C29 POPE  203      39.602  37.947  41.496  1.00  0.00           C
ATOM  10262 0C21 POPE  203      38.972  38.017  42.686  1.00  0.00           C
ATOM  10264 1C21 POPE  203      38.122  39.167  43.166  1.00  0.00           C
ATOM  10267 2C21 POPE  203      37.112  38.797  44.276  1.00  0.00           C
ATOM  10270 3C21 POPE  203      37.782  38.337  45.576  1.00  0.00           C
ATOM  10273 4C21 POPE  203      36.882  38.517  46.806  1.00  0.00           C
ATOM  10276 5C21 POPE  203      37.412  37.797  48.066  1.00  0.00           C
ATOM  10279 6C21 POPE  203      38.812  38.236  48.526  1.00  0.00           C
ATOM  10282 7C21 POPE  203      39.522  37.137  49.316  1.00  0.00           C
ATOM  10285 8C21 POPE  203      41.012  37.417  49.516  1.00  0.00           C
ATOM  10289  C33 POPE  203      50.172  37.537  36.826  1.00  0.00           C
ATOM  10292  C34 POPE  203      49.552  37.486  38.236  1.00  0.00           C
ATOM  10295  C35 POPE  203      50.262  38.457  39.156  1.00  0.00           C
ATOM  10298  C36 POPE  203      49.622  38.657  40.536  1.00  0.00           C
ATOM  10301  C37 POPE  203      50.462  39.697  41.296  1.00  0.00           C
ATOM  10304  C38 POPE  203      50.152  39.777  42.785  1.00  0.00           C
ATOM  10307  C39 POPE  203      51.322  40.417  43.556  1.00  0.00           C
ATOM  10310 0C31 POPE  203      52.572  39.517  43.616  1.00  0.00           C
ATOM  10313 1C31 POPE  203      53.862  40.227  43.246  1.00  0.00           C
ATOM  10316 2C31 POPE  203      54.582  40.867  44.456  1.00  0.00           C
ATOM  10319 3C31 POPE  203      53.852  41.966  45.246  1.00  0.00           C
ATOM  10322 4C31 POPE  203      54.562  42.246  46.576  1.00  0.00           C
ATOM  10325 5C31 POPE  203      54.042  43.507  47.286  1.00  0.00           C
ATOM  10328 6C31 POPE  203      54.402  43.527  48.776  1.00  0.00           C
ATOM  10332  NH3 POPE  204      60.692 102.896  78.806  1.00  0.00           N
ATOM  10336  C12 POPE  204      61.652 102.577  77.696  1.00  0.00           C
ATOM  10339  C11 POPE  204      61.592 101.096  77.316  1.00  0.00           C
ATOM  10342  P   POPE  204      63.702  99.797  76.276  1.00  0.00           P
ATOM  10343  O13 POPE  204      64.972 100.546  76.424  1.00  0.00           O
ATOM  10344  O14 POPE  204      63.392  98.697  77.226  1.00  0.00           O
ATOM  10345  O11 POPE  204      63.562  99.286  74.786  1.00  0.00           O
ATOM  10346  O12 POPE  204      62.552 100.877  76.306  1.00  0.00           O
ATOM  10347  C1  POPE  204      63.262 100.215  73.715  1.00  0.00           C
ATOM  10350  C2  POPE  204      64.472 100.376  72.766  1.00  0.00           C
ATOM  10352  O21 POPE  204      64.092 101.157  71.616  1.00  0.00           O
ATOM  10353  C21 POPE  204      64.192 102.477  71.816  1.00  0.00           C
ATOM  10354  O22 POPE  204      64.602 103.007  72.846  1.00  0.00           O
ATOM  10355  C22 POPE  204      63.612 103.216  70.616  1.00  0.00           C
ATOM  10358  C3  POPE  204      64.992  98.986  72.296  1.00  0.00           C
ATOM  10361  O31 POPE  204      65.992  99.027  71.246  1.00  0.00           O
ATOM  10362  C31 POPE  204      67.161  99.547  71.596  1.00  0.00           C
ATOM  10363  O32 POPE  204      67.432  99.986  72.706  1.00  0.00           O
ATOM  10364  C32 POPE  204      68.122  99.487  70.416  1.00  0.00           C
ATOM  10367  C23 POPE  204      63.532 104.757  70.836  1.00  0.00           C
ATOM  10370  C24 POPE  204      64.862 105.476  70.616  1.00  0.00           C
ATOM  10373  C25 POPE  204      65.311 105.517  69.156  1.00  0.00           C
ATOM  10376  C26 POPE  204      64.462 106.406  68.226  1.00  0.00           C
ATOM  10379  C27 POPE  204      63.632 105.676  67.156  1.00  0.00           C
ATOM  10382  C28 POPE  204      62.912 106.716  66.266  1.00  0.00           C
ATOM  10385  C29 POPE  204      62.072 106.157  65.146  1.00  0.00           C
ATOM  10387 0C21 POPE  204      61.882 106.767  63.956  1.00  0.00           C
ATOM  10389 1C21 POPE  204      62.442 108.106  63.536  1.00  0.00           C
ATOM  10392 2C21 POPE  204      63.802 107.957  62.826  1.00  0.00           C
ATOM  10395 3C21 POPE  204      63.722 107.187  61.506  1.00  0.00           C
ATOM  10398 4C21 POPE  204      65.102 106.746  60.996  1.00  0.00           C
ATOM  10401 5C21 POPE  204      65.012 105.947  59.696  1.00  0.00           C
ATOM  10404 6C21 POPE  204      65.561 106.696  58.476  1.00  0.00           C
ATOM  10407 7C21 POPE  204      65.252 105.986  57.156  1.00  0.00           C
ATOM  10410 8C21 POPE  204      65.882 106.667  55.936  1.00  0.00           C
ATOM  10414  C33 POPE  204      68.092 100.727  69.506  1.00  0.00           C
ATOM  10417  C34 POPE  204      67.542 100.417  68.105  1.00  0.00           C
ATOM  10420  C35 POPE  204      67.482 101.686  67.266  1.00  0.00           C
ATOM  10423  C36 POPE  204      67.002 101.497  65.816  1.00  0.00           C
ATOM  10426  C37 POPE  204      66.822 102.867  65.146  1.00  0.00           C
ATOM  10429  C38 POPE  204      66.312 102.876  63.706  1.00  0.00           C
ATOM  10432  C39 POPE  204      64.922 102.246  63.576  1.00  0.00           C
ATOM  10435 0C31 POPE  204      64.322 102.427  62.186  1.00  0.00           C
ATOM  10438 1C31 POPE  204      63.142 101.465  61.956  1.00  0.00           C
ATOM  10441 2C31 POPE  204      61.962 101.716  62.906  1.00  0.00           C
ATOM  10444 3C31 POPE  204      60.812 100.727  62.686  1.00  0.00           C
ATOM  10447 4C31 POPE  204      61.162  99.307  63.166  1.00  0.00           C
ATOM  10450 5C31 POPE  204      60.022  98.316  62.936  1.00  0.00           C
ATOM  10453 6C31 POPE  204      60.332  96.926  63.506  1.00  0.00           C
ATOM  10457  NH3 POPE  205     102.782 122.747  76.846  1.00  0.00           N
ATOM  10461  C12 POPE  205     101.451 122.057  76.925  1.00  0.00           C
ATOM  10464  C11 POPE  205     101.012 121.667  78.355  1.00  0.00           C
ATOM  10467  P   POPE  205      99.661 119.407  78.026  1.00  0.00           P
ATOM  10468  O13 POPE  205      98.572 119.557  79.036  1.00  0.00           O
ATOM  10469  O14 POPE  205     100.061 118.027  77.666  1.00  0.00           O
ATOM  10470  O11 POPE  205      99.242 120.166  76.706  1.00  0.00           O
ATOM  10471  O12 POPE  205     100.892 120.257  78.526  1.00  0.00           O
ATOM  10472  C1  POPE  205      97.902 120.457  76.346  1.00  0.00           C
ATOM  10475  C2  POPE  205      97.642 120.077  74.866  1.00  0.00           C
ATOM  10477  O21 POPE  205      96.282 120.387  74.576  1.00  0.00           O
ATOM  10478  C21 POPE  205      95.852 121.077  73.495  1.00  0.00           C
ATOM  10479  O22 POPE  205      94.672 121.287  73.316  1.00  0.00           O
ATOM  10480  C22 POPE  205      96.912 121.527  72.486  1.00  0.00           C
ATOM  10483  C3  POPE  205      97.841 118.547  74.726  1.00  0.00           C
ATOM  10486  O31 POPE  205      97.511 118.017  73.426  1.00  0.00           O
ATOM  10487  C31 POPE  205      98.402 118.167  72.476  1.00  0.00           C
ATOM  10488  O32 POPE  205      99.422 118.827  72.546  1.00  0.00           O
ATOM  10489  C32 POPE  205      97.992 117.246  71.296  1.00  0.00           C
ATOM  10492  C23 POPE  205      96.282 122.307  71.296  1.00  0.00           C
ATOM  10495  C24 POPE  205      97.272 123.206  70.535  1.00  0.00           C
ATOM  10498  C25 POPE  205      98.362 122.447  69.755  1.00  0.00           C
ATOM  10501  C26 POPE  205      98.122 122.416  68.236  1.00  0.00           C
ATOM  10504  C27 POPE  205      99.311 121.807  67.466  1.00  0.00           C
ATOM  10507  C28 POPE  205      99.432 122.327  66.016  1.00  0.00           C
ATOM  10510  C29 POPE  205      98.372 121.746  65.116  1.00  0.00           C
ATOM  10512 0C21 POPE  205      98.522 121.346  63.836  1.00  0.00           C
ATOM  10514 1C21 POPE  205      99.772 121.367  62.966  1.00  0.00           C
ATOM  10517 2C21 POPE  205      99.842 120.107  62.076  1.00  0.00           C
ATOM  10520 3C21 POPE  205     101.132 119.947  61.266  1.00  0.00           C
ATOM  10523 4C21 POPE  205     101.392 121.035  60.215  1.00  0.00           C
ATOM  10526 5C21 POPE  205     102.292 120.527  59.076  1.00  0.00           C
ATOM  10529 6C21 POPE  205     102.981 121.646  58.276  1.00  0.00           C
ATOM  10532 7C21 POPE  205     102.032 122.677  57.666  1.00  0.00           C
ATOM  10535 8C21 POPE  205     102.712 123.697  56.746  1.00  0.00           C
ATOM  10539  C33 POPE  205      97.992 117.917  69.906  1.00  0.00           C
ATOM  10542  C34 POPE  205      96.692 117.707  69.126  1.00  0.00           C
ATOM  10545  C35 POPE  205      96.722 118.316  67.715  1.00  0.00           C
ATOM  10548  C36 POPE  205      95.422 118.057  66.946  1.00  0.00           C
ATOM  10551  C37 POPE  205      95.411 118.657  65.535  1.00  0.00           C
ATOM  10554  C38 POPE  205      94.052 118.507  64.826  1.00  0.00           C
ATOM  10557  C39 POPE  205      93.741 117.087  64.326  1.00  0.00           C
ATOM  10560 0C31 POPE  205      94.532 116.686  63.066  1.00  0.00           C
ATOM  10563 1C31 POPE  205      94.021 115.376  62.436  1.00  0.00           C
ATOM  10566 2C31 POPE  205      94.590 115.107  61.036  1.00  0.00           C
ATOM  10569 3C31 POPE  205      93.932 113.867  60.406  1.00  0.00           C
ATOM  10572 4C31 POPE  205      94.102 113.827  58.886  1.00  0.00           C
ATOM  10575 5C31 POPE  205      93.122 112.855  58.226  1.00  0.00           C
ATOM  10578 6C31 POPE  205      93.182 112.906  56.696  1.00  0.00           C
ATOM  10582  NH3 POPE  206     118.222  42.636  35.066  1.00  0.00           N
ATOM  10586  C12 POPE  206     116.951  43.027  34.376  1.00  0.00           C
ATOM  10589  C11 POPE  206     116.092  41.777  34.126  1.00  0.00           C
ATOM  10592  P   POPE  206     114.832  39.816  35.146  1.00  0.00           P
ATOM  10593  O13 POPE  206     113.592  40.136  34.396  1.00  0.00           O
ATOM  10594  O14 POPE  206     115.712  38.746  34.646  1.00  0.00           O
ATOM  10595  O11 POPE  206     114.451  39.417  36.616  1.00  0.00           O
ATOM  10596  O12 POPE  206     115.712  41.126  35.356  1.00  0.00           O
ATOM  10597  C1  POPE  206     113.802  38.167  36.846  1.00  0.00           C
ATOM  10600  C2  POPE  206     114.161  37.646  38.246  1.00  0.00           C
ATOM  10602  O21 POPE  206     115.602  37.607  38.396  1.00  0.00           O
ATOM  10603  C21 POPE  206     116.062  38.597  39.156  1.00  0.00           C
ATOM  10604  O22 POPE  206     115.432  39.556  39.536  1.00  0.00           O
ATOM  10605  C22 POPE  206     117.532  38.356  39.526  1.00  0.00           C
ATOM  10608  C3  POPE  206     113.592  36.236  38.536  1.00  0.00           C
ATOM  10611  O31 POPE  206     113.452  36.047  39.956  1.00  0.00           O
ATOM  10612  C31 POPE  206     114.521  35.667  40.626  1.00  0.00           C
ATOM  10613  O32 POPE  206     115.622  35.437  40.156  1.00  0.00           O
ATOM  10614  C32 POPE  206     114.152  35.617  42.106  1.00  0.00           C
ATOM  10617  C23 POPE  206     117.992  39.317  40.656  1.00  0.00           C
ATOM  10620  C24 POPE  206     117.502  38.937  42.066  1.00  0.00           C
ATOM  10623  C25 POPE  206     117.832  40.007  43.126  1.00  0.00           C
ATOM  10626  C26 POPE  206     117.742  39.466  44.566  1.00  0.00           C
ATOM  10629  C27 POPE  206     117.862  40.546  45.656  1.00  0.00           C
ATOM  10632  C28 POPE  206     117.922  39.967  47.076  1.00  0.00           C
ATOM  10635  C29 POPE  206     117.952  41.036  48.136  1.00  0.00           C
ATOM  10637 0C21 POPE  206     118.732  41.087  49.236  1.00  0.00           C
ATOM  10639 1C21 POPE  206     119.712  40.027  49.686  1.00  0.00           C
ATOM  10642 2C21 POPE  206     119.892  40.016  51.226  1.00  0.00           C
ATOM  10645 3C21 POPE  206     120.822  41.126  51.736  1.00  0.00           C
ATOM  10648 4C21 POPE  206     120.382  41.877  52.995  1.00  0.00           C
ATOM  10651 5C21 POPE  206     121.462  42.877  53.456  1.00  0.00           C
ATOM  10654 6C21 POPE  206     120.942  43.997  54.366  1.00  0.00           C
ATOM  10657 7C21 POPE  206     122.062  44.907  54.866  1.00  0.00           C
ATOM  10660 8C21 POPE  206     121.572  46.136  55.626  1.00  0.00           C
ATOM  10664  C33 POPE  206     115.172  34.917  43.026  1.00  0.00           C
ATOM  10667  C34 POPE  206     115.932  35.876  43.946  1.00  0.00           C
ATOM  10670  C35 POPE  206     116.872  35.137  44.896  1.00  0.00           C
ATOM  10673  C36 POPE  206     117.572  36.036  45.916  1.00  0.00           C
ATOM  10676  C37 POPE  206     118.602  35.277  46.756  1.00  0.00           C
ATOM  10679  C38 POPE  206     119.532  36.176  47.586  1.00  0.00           C
ATOM  10682  C39 POPE  206     120.902  35.507  47.806  1.00  0.00           C
ATOM  10685 0C31 POPE  206     121.872  36.297  48.696  1.00  0.00           C
ATOM  10688 1C31 POPE  206     121.822  35.896  50.186  1.00  0.00           C
ATOM  10691 2C31 POPE  206     123.082  36.347  50.936  1.00  0.00           C
ATOM  10694 3C31 POPE  206     123.112  35.977  52.426  1.00  0.00           C
ATOM  10697 4C31 POPE  206     123.262  34.466  52.696  1.00  0.00           C
ATOM  10700 5C31 POPE  206     123.422  34.167  54.196  1.00  0.00           C
ATOM  10703 6C31 POPE  206     123.340  32.687  54.556  1.00  0.00           C
ATOM  10707  NH3 POPE  207      63.802  38.876  79.546  1.00  0.00           N
ATOM  10711  C12 POPE  207      64.772  39.016  78.396  1.00  0.00           C
ATOM  10714  C11 POPE  207      66.182  39.267  78.896  1.00  0.00           C
ATOM  10717  P   POPE  207      68.282  38.007  79.626  1.00  0.00           P
ATOM  10718  O13 POPE  207      68.682  39.016  80.626  1.00  0.00           O
ATOM  10719  O14 POPE  207      68.762  36.617  79.786  1.00  0.00           O
ATOM  10720  O11 POPE  207      68.802  38.496  78.215  1.00  0.00           O
ATOM  10721  O12 POPE  207      66.722  38.036  79.376  1.00  0.00           O
ATOM  10722  C1  POPE  207      68.842  37.556  77.136  1.00  0.00           C
ATOM  10725  C2  POPE  207      68.252  38.127  75.836  1.00  0.00           C
ATOM  10727  O21 POPE  207      68.232  37.117  74.816  1.00  0.00           O
ATOM  10728  C21 POPE  207      67.332  36.167  74.916  1.00  0.00           C
ATOM  10729  O22 POPE  207      66.522  36.007  75.826  1.00  0.00           O
ATOM  10730  C22 POPE  207      67.472  35.247  73.706  1.00  0.00           C
ATOM  10733  C3  POPE  207      69.122  39.347  75.386  1.00  0.00           C
ATOM  10736  O31 POPE  207      69.122  39.667  73.986  1.00  0.00           O
ATOM  10737  C31 POPE  207      67.962  40.016  73.476  1.00  0.00           C
ATOM  10738  O32 POPE  207      66.872  39.867  73.996  1.00  0.00           O
ATOM  10739  C32 POPE  207      68.232  40.687  72.136  1.00  0.00           C
ATOM  10742  C23 POPE  207      67.772  35.946  72.356  1.00  0.00           C
ATOM  10745  C24 POPE  207      68.132  34.896  71.296  1.00  0.00           C
ATOM  10748  C25 POPE  207      68.002  35.356  69.846  1.00  0.00           C
ATOM  10751  C26 POPE  207      68.282  34.236  68.846  1.00  0.00           C
ATOM  10754  C27 POPE  207      68.162  34.736  67.396  1.00  0.00           C
ATOM  10757  C28 POPE  207      67.962  33.606  66.376  1.00  0.00           C
ATOM  10760  C29 POPE  207      67.642  34.207  65.036  1.00  0.00           C
ATOM  10762 0C21 POPE  207      66.442  34.187  64.425  1.00  0.00           C
ATOM  10764 1C21 POPE  207      65.182  33.597  64.986  1.00  0.00           C
ATOM  10767 2C21 POPE  207      63.922  34.376  64.566  1.00  0.00           C
ATOM  10770 3C21 POPE  207      63.652  34.347  63.056  1.00  0.00           C
ATOM  10773 4C21 POPE  207      62.222  34.786  62.726  1.00  0.00           C
ATOM  10776 5C21 POPE  207      62.032  35.027  61.226  1.00  0.00           C
ATOM  10779 6C21 POPE  207      60.632  35.547  60.906  1.00  0.00           C
ATOM  10782 7C21 POPE  207      60.452  35.847  59.416  1.00  0.00           C
ATOM  10785 8C21 POPE  207      59.062  36.376  59.086  1.00  0.00           C
ATOM  10789  C33 POPE  207      69.212  39.897  71.215  1.00  0.00           C
ATOM  10792  C34 POPE  207      69.382  40.606  69.876  1.00  0.00           C
ATOM  10795  C35 POPE  207      70.062  39.777  68.776  1.00  0.00           C
ATOM  10798  C36 POPE  207      69.962  40.466  67.406  1.00  0.00           C
ATOM  10801  C37 POPE  207      71.052  40.016  66.426  1.00  0.00           C
ATOM  10804  C38 POPE  207      71.112  40.847  65.136  1.00  0.00           C
ATOM  10807  C39 POPE  207      70.202  40.326  64.006  1.00  0.00           C
ATOM  10810 0C31 POPE  207      70.542  40.996  62.666  1.00  0.00           C
ATOM  10813 1C31 POPE  207      69.652  40.517  61.516  1.00  0.00           C
ATOM  10816 2C31 POPE  207      69.942  41.277  60.206  1.00  0.00           C
ATOM  10819 3C31 POPE  207      69.002  40.907  59.056  1.00  0.00           C
ATOM  10822 4C31 POPE  207      69.222  39.507  58.456  1.00  0.00           C
ATOM  10825 5C31 POPE  207      68.201  39.167  57.356  1.00  0.00           C
ATOM  10828 6C31 POPE  207      68.312  37.737  56.826  1.00  0.00           C
ATOM  10832  NH3 POPE  208     110.902  61.236  74.156  1.00  0.00           N
ATOM  10836  C12 POPE  208     109.730  61.777  73.386  1.00  0.00           C
ATOM  10839  C11 POPE  208     109.542  63.285  73.596  1.00  0.00           C
ATOM  10842  P   POPE  208     111.951  64.447  73.635  1.00  0.00           P
ATOM  10843  O13 POPE  208     112.112  63.597  74.836  1.00  0.00           O
ATOM  10844  O14 POPE  208     112.062  65.907  73.826  1.00  0.00           O
ATOM  10845  O11 POPE  208     113.012  63.927  72.596  1.00  0.00           O
ATOM  10846  O12 POPE  208     110.572  64.076  73.005  1.00  0.00           O
ATOM  10847  C1  POPE  208     113.072  64.447  71.276  1.00  0.00           C
ATOM  10850  C2  POPE  208     111.912  63.965  70.356  1.00  0.00           C
ATOM  10852  O21 POPE  208     112.452  63.426  69.136  1.00  0.00           O
ATOM  10853  C21 POPE  208     113.051  62.257  69.276  1.00  0.00           C
ATOM  10854  O22 POPE  208     113.032  61.537  70.266  1.00  0.00           O
ATOM  10855  C22 POPE  208     113.852  61.977  67.996  1.00  0.00           C
ATOM  10858  C3  POPE  208     110.972  65.176  70.076  1.00  0.00           C
ATOM  10861  O31 POPE  208     109.801  64.826  69.326  1.00  0.00           O
ATOM  10862  C31 POPE  208     109.590  65.237  68.076  1.00  0.00           C
ATOM  10863  O32 POPE  208     108.502  65.197  67.526  1.00  0.00           O
ATOM  10864  C32 POPE  208     110.840  65.687  67.316  1.00  0.00           C
ATOM  10867  C23 POPE  208     114.842  60.785  68.116  1.00  0.00           C
ATOM  10870  C24 POPE  208     114.451  59.536  67.296  1.00  0.00           C
ATOM  10873  C25 POPE  208     114.301  59.797  65.786  1.00  0.00           C
ATOM  10876  C26 POPE  208     114.590  58.566  64.906  1.00  0.00           C
ATOM  10879  C27 POPE  208     114.582  58.896  63.396  1.00  0.00           C
ATOM  10882  C28 POPE  208     115.992  58.917  62.736  1.00  0.00           C
ATOM  10885  C29 POPE  208     116.012  59.736  61.465  1.00  0.00           C
ATOM  10887 0C21 POPE  208     116.951  59.736  60.496  1.00  0.00           C
ATOM  10889 1C21 POPE  208     118.222  58.927  60.446  1.00  0.00           C
ATOM  10892 2C21 POPE  208     119.311  59.587  59.556  1.00  0.00           C
ATOM  10895 3C21 POPE  208     120.492  58.647  59.286  1.00  0.00           C
ATOM  10898 4C21 POPE  208     121.652  59.267  58.486  1.00  0.00           C
ATOM  10901 5C21 POPE  208     121.322  59.646  57.036  1.00  0.00           C
ATOM  10904 6C21 POPE  208     122.581  59.767  56.146  1.00  0.00           C
ATOM  10907 7C21 POPE  208     122.862  61.176  55.626  1.00  0.00           C
ATOM  10910 8C21 POPE  208     124.202  61.306  54.886  1.00  0.00           C
ATOM  10914  C33 POPE  208     110.532  65.926  65.816  1.00  0.00           C
ATOM  10917  C34 POPE  208     111.792  66.307  65.016  1.00  0.00           C
ATOM  10920  C35 POPE  208     112.491  65.117  64.346  1.00  0.00           C
ATOM  10923  C36 POPE  208     111.772  64.606  63.086  1.00  0.00           C
ATOM  10926  C37 POPE  208     112.622  63.606  62.296  1.00  0.00           C
ATOM  10929  C38 POPE  208     111.982  63.167  60.966  1.00  0.00           C
ATOM  10932  C39 POPE  208     113.002  62.456  60.066  1.00  0.00           C
ATOM  10935 0C31 POPE  208     112.392  61.427  59.096  1.00  0.00           C
ATOM  10938 1C31 POPE  208     113.442  60.847  58.136  1.00  0.00           C
ATOM  10941 2C31 POPE  208     113.222  59.356  57.816  1.00  0.00           C
ATOM  10944 3C31 POPE  208     111.972  59.076  56.956  1.00  0.00           C
ATOM  10947 4C31 POPE  208     111.772  57.576  56.686  1.00  0.00           C
ATOM  10950 5C31 POPE  208     110.522  57.297  55.836  1.00  0.00           C
ATOM  10953 6C31 POPE  208     110.302  55.806  55.556  1.00  0.00           C
ATOM  10957  NH3 POPE  209      31.842  43.556  32.026  1.00  0.00           N
ATOM  10961  C12 POPE  209      31.462  42.097  32.106  1.00  0.00           C
ATOM  10964  C11 POPE  209      32.182  41.257  31.046  1.00  0.00           C
ATOM  10967  P   POPE  209      30.942  38.956  31.586  1.00  0.00           P
ATOM  10968  O13 POPE  209      29.972  39.497  32.566  1.00  0.00           O
ATOM  10969  O14 POPE  209      30.462  37.867  30.706  1.00  0.00           O
ATOM  10970  O11 POPE  209      32.262  38.507  32.346  1.00  0.00           O
ATOM  10971  O12 POPE  209      31.412  40.126  30.666  1.00  0.00           O
ATOM  10972  C1  POPE  209      32.232  37.397  33.256  1.00  0.00           C
ATOM  10975  C2  POPE  209      31.542  37.696  34.626  1.00  0.00           C
ATOM  10977  O21 POPE  209      31.942  38.956  35.206  1.00  0.00           O
ATOM  10978  C21 POPE  209      33.172  39.086  35.676  1.00  0.00           C
ATOM  10979  O22 POPE  209      34.102  38.317  35.526  1.00  0.00           O
ATOM  10980  C22 POPE  209      33.232  40.406  36.456  1.00  0.00           C
ATOM  10983  C3  POPE  209      31.652  36.516  35.636  1.00  0.00           C
ATOM  10986  O31 POPE  209      31.032  36.907  36.876  1.00  0.00           O
ATOM  10987  C31 POPE  209      31.112  36.056  37.886  1.00  0.00           C
ATOM  10988  O32 POPE  209      31.612  34.947  37.866  1.00  0.00           O
ATOM  10989  C32 POPE  209      30.282  36.687  39.036  1.00  0.00           C
ATOM  10992  C23 POPE  209      34.292  40.396  37.576  1.00  0.00           C
ATOM  10995  C24 POPE  209      34.462  41.737  38.316  1.00  0.00           C
ATOM  10998  C25 POPE  209      33.702  41.826  39.666  1.00  0.00           C
ATOM  11001  C26 POPE  209      34.122  43.076  40.446  1.00  0.00           C
ATOM  11004  C27 POPE  209      33.512  43.197  41.856  1.00  0.00           C
ATOM  11007  C28 POPE  209      34.122  44.337  42.715  1.00  0.00           C
ATOM  11010  C29 POPE  209      34.122  43.997  44.186  1.00  0.00           C
ATOM  11012 0C21 POPE  209      33.832  44.786  45.236  1.00  0.00           C
ATOM  11014 1C21 POPE  209      33.412  46.236  45.236  1.00  0.00           C
ATOM  11017 2C21 POPE  209      32.452  46.567  46.406  1.00  0.00           C
ATOM  11020 3C21 POPE  209      31.062  45.947  46.236  1.00  0.00           C
ATOM  11023 4C21 POPE  209      30.072  46.287  47.366  1.00  0.00           C
ATOM  11026 5C21 POPE  209      30.302  45.517  48.676  1.00  0.00           C
ATOM  11029 6C21 POPE  209      29.812  44.067  48.626  1.00  0.00           C
ATOM  11032 7C21 POPE  209      29.732  43.396  50.006  1.00  0.00           C
ATOM  11035 8C21 POPE  209      28.992  42.056  50.016  1.00  0.00           C
ATOM  11039  C33 POPE  209      30.862  36.557  40.466  1.00  0.00           C
ATOM  11042  C34 POPE  209      31.762  37.737  40.876  1.00  0.00           C
ATOM  11045  C35 POPE  209      31.692  38.057  42.376  1.00  0.00           C
ATOM  11048  C36 POPE  209      32.262  36.937  43.266  1.00  0.00           C
ATOM  11051  C37 POPE  209      31.802  37.117  44.716  1.00  0.00           C
ATOM  11054  C38 POPE  209      32.062  35.887  45.606  1.00  0.00           C
ATOM  11057  C39 POPE  209      31.432  36.036  46.996  1.00  0.00           C
ATOM  11060 0C31 POPE  209      32.122  37.127  47.826  1.00  0.00           C
ATOM  11063 1C31 POPE  209      31.642  37.197  49.286  1.00  0.00           C
ATOM  11066 2C31 POPE  209      32.552  38.127  50.106  1.00  0.00           C
ATOM  11069 3C31 POPE  209      32.192  38.247  51.586  1.00  0.00           C
ATOM  11072 4C31 POPE  209      30.962  39.117  51.866  1.00  0.00           C
ATOM  11075 5C31 POPE  209      30.912  39.567  53.336  1.00  0.00           C
ATOM  11078 6C31 POPE  209      29.722  40.457  53.686  1.00  0.00           C
ATOM  11082  NH3 POPE  210      53.662  35.786  34.026  1.00  0.00           N
ATOM  11086  C12 POPE  210      53.532  35.547  32.546  1.00  0.00           C
ATOM  11089  C11 POPE  210      52.442  34.527  32.186  1.00  0.00           C
ATOM  11092  P   POPE  210      50.212  33.997  33.376  1.00  0.00           P
ATOM  11093  O13 POPE  210      48.822  34.477  33.446  1.00  0.00           O
ATOM  11094  O14 POPE  210      50.332  32.657  32.766  1.00  0.00           O
ATOM  11095  O11 POPE  210      50.922  34.016  34.796  1.00  0.00           O
ATOM  11096  O12 POPE  210      51.142  35.007  32.586  1.00  0.00           O
ATOM  11097  C1  POPE  210      50.872  32.847  35.626  1.00  0.00           C
ATOM  11100  C2  POPE  210      52.222  32.607  36.356  1.00  0.00           C
ATOM  11102  O21 POPE  210      52.592  33.736  37.176  1.00  0.00           O
ATOM  11103  C21 POPE  210      52.012  33.697  38.366  1.00  0.00           C
ATOM  11104  O22 POPE  210      51.212  32.867  38.726  1.00  0.00           O
ATOM  11105  C22 POPE  210      52.582  34.836  39.206  1.00  0.00           C
ATOM  11108  C3  POPE  210      53.372  32.306  35.376  1.00  0.00           C
ATOM  11111  O31 POPE  210      54.552  31.947  36.126  1.00  0.00           O
ATOM  11112  C31 POPE  210      55.452  32.877  36.326  1.00  0.00           C
ATOM  11113  O32 POPE  210      55.332  34.067  36.056  1.00  0.00           O
ATOM  11114  C32 POPE  210      56.682  32.196  36.956  1.00  0.00           C
ATOM  11117  C23 POPE  210      52.302  34.657  40.716  1.00  0.00           C
ATOM  11120  C24 POPE  210      50.822  34.826  41.076  1.00  0.00           C
ATOM  11123  C25 POPE  210      50.522  34.757  42.576  1.00  0.00           C
ATOM  11126  C26 POPE  210      51.252  35.826  43.406  1.00  0.00           C
ATOM  11129  C27 POPE  210      50.622  35.937  44.806  1.00  0.00           C
ATOM  11132  C28 POPE  210      51.222  37.076  45.646  1.00  0.00           C
ATOM  11135  C29 POPE  210      50.662  37.146  47.036  1.00  0.00           C
ATOM  11137 0C21 POPE  210      51.132  37.927  48.036  1.00  0.00           C
ATOM  11139 1C21 POPE  210      52.322  38.847  47.936  1.00  0.00           C
ATOM  11142 2C21 POPE  210      53.492  38.367  48.806  1.00  0.00           C
ATOM  11145 3C21 POPE  210      53.242  38.556  50.316  1.00  0.00           C
ATOM  11148 4C21 POPE  210      54.452  38.197  51.186  1.00  0.00           C
ATOM  11151 5C21 POPE  210      55.742  38.917  50.776  1.00  0.00           C
ATOM  11154 6C21 POPE  210      56.792  38.956  51.896  1.00  0.00           C
ATOM  11157 7C21 POPE  210      58.072  39.676  51.476  1.00  0.00           C
ATOM  11160 8C21 POPE  210      59.022  39.917  52.656  1.00  0.00           C
ATOM  11164  C33 POPE  210      56.472  31.826  38.446  1.00  0.00           C
ATOM  11167  C34 POPE  210      56.742  33.017  39.366  1.00  0.00           C
ATOM  11170  C35 POPE  210      56.312  32.817  40.816  1.00  0.00           C
ATOM  11173  C36 POPE  210      57.182  31.847  41.616  1.00  0.00           C
ATOM  11176  C37 POPE  210      56.662  31.717  43.056  1.00  0.00           C
ATOM  11179  C38 POPE  210      57.362  30.617  43.866  1.00  0.00           C
ATOM  11182  C39 POPE  210      56.962  30.667  45.336  1.00  0.00           C
ATOM  11185 0C31 POPE  210      57.872  31.637  46.106  1.00  0.00           C
ATOM  11188 1C31 POPE  210      57.352  31.947  47.506  1.00  0.00           C
ATOM  11191 2C31 POPE  210      58.342  32.786  48.326  1.00  0.00           C
ATOM  11194 3C31 POPE  210      57.712  33.556  49.496  1.00  0.00           C
ATOM  11197 4C31 POPE  210      56.612  32.797  50.246  1.00  0.00           C
ATOM  11200 5C31 POPE  210      56.032  33.597  51.416  1.00  0.00           C
ATOM  11203 6C31 POPE  210      54.792  32.957  52.046  1.00  0.00           C
ATOM  11207  NH3 POPE  211      39.942  33.786  33.246  1.00  0.00           N
ATOM  11211  C12 POPE  211      40.402  33.337  31.896  1.00  0.00           C
ATOM  11214  C11 POPE  211      39.352  33.767  30.866  1.00  0.00           C
ATOM  11217  P   POPE  211      38.032  35.957  30.226  1.00  0.00           P
ATOM  11218  O13 POPE  211      38.312  37.386  30.396  1.00  0.00           O
ATOM  11219  O14 POPE  211      37.962  35.387  28.856  1.00  0.00           O
ATOM  11220  O11 POPE  211      36.662  35.567  30.966  1.00  0.00           O
ATOM  11221  O12 POPE  211      39.092  35.146  31.086  1.00  0.00           O
ATOM  11222  C1  POPE  211      36.742  35.396  32.386  1.00  0.00           C
ATOM  11225  C2  POPE  211      35.472  34.777  33.036  1.00  0.00           C
ATOM  11227  O21 POPE  211      35.392  35.137  34.426  1.00  0.00           O
ATOM  11228  C21 POPE  211      36.432  34.896  35.216  1.00  0.00           C
ATOM  11229  O22 POPE  211      37.482  34.376  34.906  1.00  0.00           O
ATOM  11230  C22 POPE  211      36.132  35.457  36.596  1.00  0.00           C
ATOM  11233  C3  POPE  211      35.382  33.236  32.816  1.00  0.00           C
ATOM  11236  O31 POPE  211      34.102  32.677  33.186  1.00  0.00           O
ATOM  11237  C31 POPE  211      34.012  32.196  34.436  1.00  0.00           C
ATOM  11238  O32 POPE  211      34.882  32.277  35.286  1.00  0.00           O
ATOM  11239  C32 POPE  211      32.742  31.357  34.536  1.00  0.00           C
ATOM  11242  C23 POPE  211      37.442  35.716  37.376  1.00  0.00           C
ATOM  11245  C24 POPE  211      37.242  36.007  38.866  1.00  0.00           C
ATOM  11248  C25 POPE  211      36.882  34.757  39.676  1.00  0.00           C
ATOM  11251  C26 POPE  211      36.952  34.977  41.186  1.00  0.00           C
ATOM  11254  C27 POPE  211      37.172  33.657  41.946  1.00  0.00           C
ATOM  11257  C28 POPE  211      37.932  33.857  43.266  1.00  0.00           C
ATOM  11260  C29 POPE  211      37.102  34.486  44.346  1.00  0.00           C
ATOM  11262 0C21 POPE  211      37.082  34.117  45.636  1.00  0.00           C
ATOM  11264 1C21 POPE  211      37.932  33.027  46.246  1.00  0.00           C
ATOM  11267 2C21 POPE  211      38.522  33.407  47.616  1.00  0.00           C
ATOM  11270 3C21 POPE  211      37.452  33.627  48.706  1.00  0.00           C
ATOM  11273 4C21 POPE  211      38.052  33.687  50.116  1.00  0.00           C
ATOM  11276 5C21 POPE  211      38.382  32.297  50.676  1.00  0.00           C
ATOM  11279 6C21 POPE  211      39.032  32.367  52.066  1.00  0.00           C
ATOM  11282 7C21 POPE  211      39.442  31.007  52.616  1.00  0.00           C
ATOM  11285 8C21 POPE  211      40.252  31.107  53.906  1.00  0.00           C
ATOM  11289  C33 POPE  211      31.992  31.387  35.886  1.00  0.00           C
ATOM  11292  C34 POPE  211      31.322  30.036  36.206  1.00  0.00           C
ATOM  11295  C35 POPE  211      30.622  30.077  37.566  1.00  0.00           C
ATOM  11298  C36 POPE  211      30.142  28.697  38.056  1.00  0.00           C
ATOM  11301  C37 POPE  211      29.632  28.786  39.496  1.00  0.00           C
ATOM  11304  C38 POPE  211      28.842  27.556  39.956  1.00  0.00           C
ATOM  11307  C39 POPE  211      29.722  26.316  40.186  1.00  0.00           C
ATOM  11310 0C31 POPE  211      28.972  25.287  41.036  1.00  0.00           C
ATOM  11313 1C31 POPE  211      29.892  24.227  41.636  1.00  0.00           C
ATOM  11316 2C31 POPE  211      29.302  23.556  42.896  1.00  0.00           C
ATOM  11319 3C31 POPE  211      29.122  24.507  44.086  1.00  0.00           C
ATOM  11322 4C31 POPE  211      28.892  23.777  45.416  1.00  0.00           C
ATOM  11325 5C31 POPE  211      28.662  24.706  46.605  1.00  0.00           C
ATOM  11328 6C31 POPE  211      28.612  23.967  47.946  1.00  0.00           C
ATOM  11332  NH3 POPE  212      81.692 124.746  34.876  1.00  0.00           N
ATOM  11336  C12 POPE  212      83.022 124.035  34.826  1.00  0.00           C
ATOM  11339  C11 POPE  212      84.262 124.886  35.106  1.00  0.00           C
ATOM  11342  P   POPE  212      86.811 124.207  35.096  1.00  0.00           P
ATOM  11343  O13 POPE  212      87.452 122.925  34.736  1.00  0.00           O
ATOM  11344  O14 POPE  212      86.982 125.299  34.136  1.00  0.00           O
ATOM  11345  O11 POPE  212      87.412 124.625  36.496  1.00  0.00           O
ATOM  11346  O12 POPE  212      85.292 123.977  35.446  1.00  0.00           O
ATOM  11347  C1  POPE  212      87.132 123.727  37.576  1.00  0.00           C
ATOM  11350  C2  POPE  212      88.042 123.997  38.786  1.00  0.00           C
ATOM  11352  O21 POPE  212      87.491 123.176  39.826  1.00  0.00           O
ATOM  11353  C21 POPE  212      88.362 122.656  40.676  1.00  0.00           C
ATOM  11354  O22 POPE  212      89.562 122.867  40.716  1.00  0.00           O
ATOM  11355  C22 POPE  212      87.552 121.777  41.636  1.00  0.00           C
ATOM  11358  C3  POPE  212      88.012 125.510  39.146  1.00  0.00           C
ATOM  11361  O31 POPE  212      88.962 125.870  40.166  1.00  0.00           O
ATOM  11362  C31 POPE  212      88.522 125.828  41.416  1.00  0.00           C
ATOM  11363  O32 POPE  212      87.412 125.490  41.766  1.00  0.00           O
ATOM  11364  C32 POPE  212      89.642 126.320  42.336  1.00  0.00           C
ATOM  11367  C23 POPE  212      88.392 120.776  42.436  1.00  0.00           C
ATOM  11370  C24 POPE  212      87.502 120.056  43.456  1.00  0.00           C
ATOM  11373  C25 POPE  212      88.241 118.997  44.276  1.00  0.00           C
ATOM  11376  C26 POPE  212      87.322 118.396  45.346  1.00  0.00           C
ATOM  11379  C27 POPE  212      88.012 117.327  46.216  1.00  0.00           C
ATOM  11382  C28 POPE  212      87.012 116.535  47.086  1.00  0.00           C
ATOM  11385  C29 POPE  212      86.152 117.437  47.956  1.00  0.00           C
ATOM  11387 0C21 POPE  212      85.962 117.346  49.276  1.00  0.00           C
ATOM  11389 1C21 POPE  212      86.542 116.297  50.196  1.00  0.00           C
ATOM  11392 2C21 POPE  212      87.771 116.807  50.976  1.00  0.00           C
ATOM  11395 3C21 POPE  212      88.362 115.697  51.856  1.00  0.00           C
ATOM  11398 4C21 POPE  212      89.402 116.206  52.866  1.00  0.00           C
ATOM  11401 5C21 POPE  212      90.032 115.087  53.696  1.00  0.00           C
ATOM  11404 6C21 POPE  212      89.042 114.366  54.626  1.00  0.00           C
ATOM  11407 7C21 POPE  212      89.742 113.337  55.526  1.00  0.00           C
ATOM  11410 8C21 POPE  212      88.852 112.777  56.636  1.00  0.00           C
ATOM  11414  C33 POPE  212      89.242 126.430  43.826  1.00  0.00           C
ATOM  11417  C34 POPE  212      89.442 125.107  44.586  1.00  0.00           C
ATOM  11420  C35 POPE  212      89.142 125.229  46.086  1.00  0.00           C
ATOM  11423  C36 POPE  212      89.752 124.076  46.896  1.00  0.00           C
ATOM  11426  C37 POPE  212      89.322 124.067  48.376  1.00  0.00           C
ATOM  11429  C38 POPE  212      90.102 123.027  49.196  1.00  0.00           C
ATOM  11432  C39 POPE  212      89.451 122.715  50.556  1.00  0.00           C
ATOM  11435 0C31 POPE  212      90.052 121.477  51.256  1.00  0.00           C
ATOM  11438 1C31 POPE  212      91.120 121.796  52.306  1.00  0.00           C
ATOM  11441 2C31 POPE  212      90.561 121.996  53.726  1.00  0.00           C
ATOM  11444 3C31 POPE  212      91.672 122.276  54.746  1.00  0.00           C
ATOM  11447 4C31 POPE  212      91.261 121.987  56.206  1.00  0.00           C
ATOM  11450 5C31 POPE  212      92.301 122.497  57.216  1.00  0.00           C
ATOM  11453 6C31 POPE  212      92.072 122.006  58.646  1.00  0.00           C
ATOM  11457  NH3 POPE  213      50.212  77.806  33.456  1.00  0.00           N
ATOM  11461  C12 POPE  213      50.672  76.396  33.216  1.00  0.00           C
ATOM  11464  C11 POPE  213      50.342  75.456  34.386  1.00  0.00           C
ATOM  11467  P   POPE  213      52.202  73.626  33.976  1.00  0.00           P
ATOM  11468  O13 POPE  213      52.862  73.837  35.286  1.00  0.00           O
ATOM  11469  O14 POPE  213      52.882  74.227  32.806  1.00  0.00           O
ATOM  11470  O11 POPE  213      51.982  72.087  33.706  1.00  0.00           O
ATOM  11471  O12 POPE  213      50.692  74.107  34.076  1.00  0.00           O
ATOM  11472  C1  POPE  213      52.202  71.106  34.716  1.00  0.00           C
ATOM  11475  C2  POPE  213      51.182  71.197  35.896  1.00  0.00           C
ATOM  11477  O21 POPE  213      51.452  70.167  36.866  1.00  0.00           O
ATOM  11478  C21 POPE  213      52.522  70.377  37.636  1.00  0.00           C
ATOM  11479  O22 POPE  213      53.612  70.797  37.286  1.00  0.00           O
ATOM  11480  C22 POPE  213      52.042  70.237  39.076  1.00  0.00           C
ATOM  11483  C3  POPE  213      49.702  71.136  35.356  1.00  0.00           C
ATOM  11486  O31 POPE  213      48.712  70.447  36.156  1.00  0.00           O
ATOM  11487  C31 POPE  213      47.922  71.146  36.976  1.00  0.00           C
ATOM  11488  O32 POPE  213      46.702  71.257  36.876  1.00  0.00           O
ATOM  11489  C32 POPE  213      48.722  71.776  38.116  1.00  0.00           C
ATOM  11492  C23 POPE  213      53.082  70.197  40.226  1.00  0.00           C
ATOM  11495  C24 POPE  213      52.292  70.257  41.546  1.00  0.00           C
ATOM  11498  C25 POPE  213      53.042  70.047  42.866  1.00  0.00           C
ATOM  11501  C26 POPE  213      52.012  69.977  44.006  1.00  0.00           C
ATOM  11504  C27 POPE  213      52.572  69.606  45.386  1.00  0.00           C
ATOM  11507  C28 POPE  213      51.452  69.637  46.446  1.00  0.00           C
ATOM  11510  C29 POPE  213      51.962  69.396  47.846  1.00  0.00           C
ATOM  11512 0C21 POPE  213      51.382  68.646  48.796  1.00  0.00           C
ATOM  11514 1C21 POPE  213      50.092  67.886  48.646  1.00  0.00           C
ATOM  11517 2C21 POPE  213      49.572  67.337  49.996  1.00  0.00           C
ATOM  11520 3C21 POPE  213      48.812  68.387  50.836  1.00  0.00           C
ATOM  11523 4C21 POPE  213      48.432  67.867  52.236  1.00  0.00           C
ATOM  11526 5C21 POPE  213      49.592  67.977  53.236  1.00  0.00           C
ATOM  11529 6C21 POPE  213      49.322  67.227  54.556  1.00  0.00           C
ATOM  11532 7C21 POPE  213      50.552  67.257  55.466  1.00  0.00           C
ATOM  11535 8C21 POPE  213      50.442  66.407  56.736  1.00  0.00           C
ATOM  11539  C33 POPE  213      48.042  71.697  39.506  1.00  0.00           C
ATOM  11542  C34 POPE  213      49.082  71.925  40.616  1.00  0.00           C
ATOM  11545  C35 POPE  213      48.572  71.916  42.066  1.00  0.00           C
ATOM  11548  C36 POPE  213      47.632  73.087  42.406  1.00  0.00           C
ATOM  11551  C37 POPE  213      47.572  73.356  43.916  1.00  0.00           C
ATOM  11554  C38 POPE  213      46.202  73.826  44.396  1.00  0.00           C
ATOM  11557  C39 POPE  213      46.182  74.396  45.836  1.00  0.00           C
ATOM  11560 0C31 POPE  213      46.952  73.536  46.846  1.00  0.00           C
ATOM  11563 1C31 POPE  213      46.932  74.117  48.266  1.00  0.00           C
ATOM  11566 2C31 POPE  213      47.792  73.285  49.236  1.00  0.00           C
ATOM  11569 3C31 POPE  213      47.822  73.856  50.656  1.00  0.00           C
ATOM  11572 4C31 POPE  213      48.752  73.057  51.596  1.00  0.00           C
ATOM  11575 5C31 POPE  213      48.722  73.566  53.036  1.00  0.00           C
ATOM  11578 6C31 POPE  213      49.592  72.737  53.986  1.00  0.00           C
ATOM  11582  NH3 POPE  214      18.672  15.087  76.806  1.00  0.00           N
ATOM  11586  C12 POPE  214      19.122  16.516  76.976  1.00  0.00           C
ATOM  11589  C11 POPE  214      17.992  17.407  77.516  1.00  0.00           C
ATOM  11592  P   POPE  214      17.342  19.887  77.756  1.00  0.00           P
ATOM  11593  O13 POPE  214      16.322  19.427  78.726  1.00  0.00           O
ATOM  11594  O14 POPE  214      17.922  21.236  77.926  1.00  0.00           O
ATOM  11595  O11 POPE  214      16.772  19.806  76.285  1.00  0.00           O
ATOM  11596  O12 POPE  214      18.452  18.757  77.646  1.00  0.00           O
ATOM  11597  C1  POPE  214      17.702  20.097  75.236  1.00  0.00           C
ATOM  11600  C2  POPE  214      17.052  19.806  73.886  1.00  0.00           C
ATOM  11602  O21 POPE  214      18.052  20.097  72.886  1.00  0.00           O
ATOM  11603  C21 POPE  214      18.382  19.057  72.136  1.00  0.00           C
ATOM  11604  O22 POPE  214      17.832  17.967  72.166  1.00  0.00           O
ATOM  11605  C22 POPE  214      19.602  19.387  71.276  1.00  0.00           C
ATOM  11608  C3  POPE  214      15.812  20.707  73.706  1.00  0.00           C
ATOM  11611  O31 POPE  214      15.042  20.377  72.526  1.00  0.00           O
ATOM  11612  C31 POPE  214      14.962  21.316  71.586  1.00  0.00           C
ATOM  11613  O32 POPE  214      15.432  22.437  71.656  1.00  0.00           O
ATOM  11614  C32 POPE  214      14.112  20.807  70.426  1.00  0.00           C
ATOM  11617  C23 POPE  214      19.322  19.267  69.755  1.00  0.00           C
ATOM  11620  C24 POPE  214      19.582  20.567  68.996  1.00  0.00           C
ATOM  11623  C25 POPE  214      18.912  20.567  67.616  1.00  0.00           C
ATOM  11626  C26 POPE  214      19.212  21.806  66.746  1.00  0.00           C
ATOM  11629  C27 POPE  214      19.602  21.457  65.296  1.00  0.00           C
ATOM  11632  C28 POPE  214      19.112  22.466  64.236  1.00  0.00           C
ATOM  11635  C29 POPE  214      17.652  22.267  63.916  1.00  0.00           C
ATOM  11637 0C21 POPE  214      17.112  21.847  62.756  1.00  0.00           C
ATOM  11639 1C21 POPE  214      17.842  21.497  61.465  1.00  0.00           C
ATOM  11642 2C21 POPE  214      17.502  22.497  60.346  1.00  0.00           C
ATOM  11645 3C21 POPE  214      18.322  22.277  59.056  1.00  0.00           C
ATOM  11648 4C21 POPE  214      18.212  23.447  58.066  1.00  0.00           C
ATOM  11651 5C21 POPE  214      16.852  23.547  57.366  1.00  0.00           C
ATOM  11654 6C21 POPE  214      16.762  24.767  56.426  1.00  0.00           C
ATOM  11657 7C21 POPE  214      15.402  24.887  55.726  1.00  0.00           C
ATOM  11660 8C21 POPE  214      15.282  26.157  54.866  1.00  0.00           C
ATOM  11664  C33 POPE  214      14.772  20.997  69.046  1.00  0.00           C
ATOM  11667  C34 POPE  214      13.752  20.726  67.946  1.00  0.00           C
ATOM  11670  C35 POPE  214      14.392  20.467  66.576  1.00  0.00           C
ATOM  11673  C36 POPE  214      13.362  19.896  65.596  1.00  0.00           C
ATOM  11676  C37 POPE  214      13.962  19.497  64.236  1.00  0.00           C
ATOM  11679  C38 POPE  214      12.992  18.677  63.396  1.00  0.00           C
ATOM  11682  C39 POPE  214      11.742  19.447  62.936  1.00  0.00           C
ATOM  11685 0C31 POPE  214      11.992  20.317  61.696  1.00  0.00           C
ATOM  11688 1C31 POPE  214      10.672  20.767  61.046  1.00  0.00           C
ATOM  11691 2C31 POPE  214      10.852  21.607  59.766  1.00  0.00           C
ATOM  11694 3C31 POPE  214      11.752  20.956  58.706  1.00  0.00           C
ATOM  11697 4C31 POPE  214      11.622  21.637  57.336  1.00  0.00           C
ATOM  11700 5C31 POPE  214      12.732  21.247  56.356  1.00  0.00           C
ATOM  11703 6C31 POPE  214      12.442  21.667  54.906  1.00  0.00           C
ATOM  11707  NH3 POPE  215     124.792  16.057  79.516  1.00  0.00           N
ATOM  11711  C12 POPE  215     124.912  16.047  81.005  1.00  0.00           C
ATOM  11714  C11 POPE  215     123.542  15.816  81.636  1.00  0.00           C
ATOM  11717  P   POPE  215     121.962  13.947  80.636  1.00  0.00           P
ATOM  11718  O13 POPE  215     121.612  12.607  81.156  1.00  0.00           O
ATOM  11719  O14 POPE  215     120.942  15.007  80.546  1.00  0.00           O
ATOM  11720  O11 POPE  215     122.712  13.757  79.246  1.00  0.00           O
ATOM  11721  O12 POPE  215     123.192  14.447  81.496  1.00  0.00           O
ATOM  11722  C1  POPE  215     123.512  12.567  79.086  1.00  0.00           C
ATOM  11725  C2  POPE  215     123.212  11.786  77.776  1.00  0.00           C
ATOM  11727  O21 POPE  215     122.962  12.637  76.656  1.00  0.00           O
ATOM  11728  C21 POPE  215     123.752  13.637  76.396  1.00  0.00           C
ATOM  11729  O22 POPE  215     124.812  13.917  76.936  1.00  0.00           O
ATOM  11730  C22 POPE  215     123.082  14.387  75.246  1.00  0.00           C
ATOM  11733  C3  POPE  215     121.982  10.857  77.926  1.00  0.00           C
ATOM  11736  O31 POPE  215     121.991   9.807  76.925  1.00  0.00           O
ATOM  11737  C31 POPE  215     121.152   9.927  75.916  1.00  0.00           C
ATOM  11738  O32 POPE  215     120.422  10.877  75.675  1.00  0.00           O
ATOM  11739  C32 POPE  215     121.222   8.657  75.066  1.00  0.00           C
ATOM  11742  C23 POPE  215     124.132  14.787  74.196  1.00  0.00           C
ATOM  11745  C24 POPE  215     123.542  15.567  73.016  1.00  0.00           C
ATOM  11748  C25 POPE  215     123.612  14.807  71.676  1.00  0.00           C
ATOM  11751  C26 POPE  215     123.152  15.667  70.496  1.00  0.00           C
ATOM  11754  C27 POPE  215     123.502  15.127  69.106  1.00  0.00           C
ATOM  11757  C28 POPE  215     122.841  15.987  68.005  1.00  0.00           C
ATOM  11760  C29 POPE  215     123.172  15.577  66.596  1.00  0.00           C
ATOM  11762 0C21 POPE  215     122.502  15.957  65.486  1.00  0.00           C
ATOM  11764 1C21 POPE  215     121.311  16.887  65.436  1.00  0.00           C
ATOM  11767 2C21 POPE  215     120.011  16.217  64.926  1.00  0.00           C
ATOM  11770 3C21 POPE  215     120.022  15.887  63.426  1.00  0.00           C
ATOM  11773 4C21 POPE  215     118.722  15.197  62.966  1.00  0.00           C
ATOM  11776 5C21 POPE  215     118.442  15.406  61.476  1.00  0.00           C
ATOM  11779 6C21 POPE  215     117.182  14.707  60.966  1.00  0.00           C
ATOM  11782 7C21 POPE  215     116.912  14.987  59.476  1.00  0.00           C
ATOM  11785 8C21 POPE  215     115.582  14.427  58.986  1.00  0.00           C
ATOM  11789  C33 POPE  215     121.212   8.927  73.536  1.00  0.00           C
ATOM  11792  C34 POPE  215     120.652   7.737  72.726  1.00  0.00           C
ATOM  11795  C35 POPE  215     121.372   7.507  71.386  1.00  0.00           C
ATOM  11798  C36 POPE  215     120.942   6.217  70.686  1.00  0.00           C
ATOM  11801  C37 POPE  215     121.842   5.887  69.486  1.00  0.00           C
ATOM  11804  C38 POPE  215     121.562   4.517  68.836  1.00  0.00           C
ATOM  11807  C39 POPE  215     122.692   4.107  67.886  1.00  0.00           C
ATOM  11810 0C31 POPE  215     122.441   2.787  67.146  1.00  0.00           C
ATOM  11813 1C31 POPE  215     123.741   2.177  66.596  1.00  0.00           C
ATOM  11816 2C31 POPE  215     123.492   1.167  65.476  1.00  0.00           C
ATOM  11819 3C31 POPE  215     124.722   0.327  65.076  1.00  0.00           C
ATOM  11822 4C31 POPE  215     125.022  -0.823  66.056  1.00  0.00           C
ATOM  11825 5C31 POPE  215     125.752  -1.993  65.376  1.00  0.00           C
ATOM  11828 6C31 POPE  215     126.011  -3.183  66.306  1.00  0.00           C
ATOM  11832  NH3 POPE  216      36.932  77.497  73.826  1.00  0.00           N
ATOM  11836  C12 POPE  216      36.732  76.317  74.736  1.00  0.00           C
ATOM  11839  C11 POPE  216      37.602  76.345  76.016  1.00  0.00           C
ATOM  11842  P   POPE  216      38.672  78.747  76.376  1.00  0.00           P
ATOM  11843  O13 POPE  216      37.402  79.027  77.076  1.00  0.00           O
ATOM  11844  O14 POPE  216      39.942  79.175  76.996  1.00  0.00           O
ATOM  11845  O11 POPE  216      38.522  79.407  74.946  1.00  0.00           O
ATOM  11846  O12 POPE  216      38.712  77.227  75.956  1.00  0.00           O
ATOM  11847  C1  POPE  216      39.622  80.007  74.255  1.00  0.00           C
ATOM  11850  C2  POPE  216      40.052  79.157  73.026  1.00  0.00           C
ATOM  11852  O21 POPE  216      38.902  78.977  72.156  1.00  0.00           O
ATOM  11853  C21 POPE  216      39.232  79.017  70.855  1.00  0.00           C
ATOM  11854  O22 POPE  216      40.312  79.316  70.416  1.00  0.00           O
ATOM  11855  C22 POPE  216      38.052  78.557  69.996  1.00  0.00           C
ATOM  11858  C3  POPE  216      40.652  77.785  73.476  1.00  0.00           C
ATOM  11861  O31 POPE  216      41.002  76.857  72.416  1.00  0.00           O
ATOM  11862  C31 POPE  216      39.972  76.087  72.026  1.00  0.00           C
ATOM  11863  O32 POPE  216      38.812  76.257  72.336  1.00  0.00           O
ATOM  11864  C32 POPE  216      40.462  74.966  71.135  1.00  0.00           C
ATOM  11867  C23 POPE  216      38.462  78.466  68.505  1.00  0.00           C
ATOM  11870  C24 POPE  216      38.542  79.826  67.796  1.00  0.00           C
ATOM  11873  C25 POPE  216      39.252  79.777  66.436  1.00  0.00           C
ATOM  11876  C26 POPE  216      38.772  78.656  65.496  1.00  0.00           C
ATOM  11879  C27 POPE  216      39.192  78.916  64.036  1.00  0.00           C
ATOM  11882  C28 POPE  216      39.282  77.646  63.166  1.00  0.00           C
ATOM  11885  C29 POPE  216      40.562  76.896  63.426  1.00  0.00           C
ATOM  11887 0C21 POPE  216      41.492  76.527  62.516  1.00  0.00           C
ATOM  11889 1C21 POPE  216      41.422  76.767  61.026  1.00  0.00           C
ATOM  11892 2C21 POPE  216      42.782  76.507  60.346  1.00  0.00           C
ATOM  11895 3C21 POPE  216      43.862  77.526  60.716  1.00  0.00           C
ATOM  11898 4C21 POPE  216      45.072  77.497  59.766  1.00  0.00           C
ATOM  11901 5C21 POPE  216      46.102  76.416  60.116  1.00  0.00           C
ATOM  11904 6C21 POPE  216      47.142  76.206  59.006  1.00  0.00           C
ATOM  11907 7C21 POPE  216      48.272  75.257  59.416  1.00  0.00           C
ATOM  11910 8C21 POPE  216      49.222  74.886  58.266  1.00  0.00           C
ATOM  11914  C33 POPE  216      39.772  75.047  69.766  1.00  0.00           C
ATOM  11917  C34 POPE  216      40.112  73.847  68.886  1.00  0.00           C
ATOM  11920  C35 POPE  216      39.772  74.136  67.426  1.00  0.00           C
ATOM  11923  C36 POPE  216      39.972  72.907  66.546  1.00  0.00           C
ATOM  11926  C37 POPE  216      40.002  73.267  65.056  1.00  0.00           C
ATOM  11929  C38 POPE  216      40.472  72.087  64.215  1.00  0.00           C
ATOM  11932  C39 POPE  216      40.532  72.376  62.715  1.00  0.00           C
ATOM  11935 0C31 POPE  216      39.142  72.636  62.146  1.00  0.00           C
ATOM  11938 1C31 POPE  216      39.062  72.376  60.636  1.00  0.00           C
ATOM  11941 2C31 POPE  216      37.642  72.587  60.136  1.00  0.00           C
ATOM  11944 3C31 POPE  216      37.412  72.146  58.686  1.00  0.00           C
ATOM  11947 4C31 POPE  216      35.922  72.167  58.376  1.00  0.00           C
ATOM  11950 5C31 POPE  216      35.582  72.047  56.886  1.00  0.00           C
ATOM  11953 6C31 POPE  216      34.062  71.966  56.696  1.00  0.00           C
ATOM  11957  NH3 POPE  217      29.032  76.387  30.626  1.00  0.00           N
ATOM  11961  C12 POPE  217      27.942  75.837  29.746  1.00  0.00           C
ATOM  11964  C11 POPE  217      26.892  75.097  30.556  1.00  0.00           C
ATOM  11967  P   POPE  217      24.922  73.437  30.066  1.00  0.00           P
ATOM  11968  O13 POPE  217      23.742  73.746  29.236  1.00  0.00           O
ATOM  11969  O14 POPE  217      25.472  72.067  29.976  1.00  0.00           O
ATOM  11970  O11 POPE  217      24.642  73.777  31.606  1.00  0.00           O
ATOM  11971  O12 POPE  217      26.042  74.456  29.636  1.00  0.00           O
ATOM  11972  C1  POPE  217      23.392  73.337  32.186  1.00  0.00           C
ATOM  11975  C2  POPE  217      23.432  73.007  33.726  1.00  0.00           C
ATOM  11977  O21 POPE  217      23.792  74.157  34.486  1.00  0.00           O
ATOM  11978  C21 POPE  217      23.102  74.326  35.606  1.00  0.00           C
ATOM  11979  O22 POPE  217      22.022  73.807  35.856  1.00  0.00           O
ATOM  11980  C22 POPE  217      23.912  75.206  36.546  1.00  0.00           C
ATOM  11983  C3  POPE  217      24.472  71.907  34.046  1.00  0.00           C
ATOM  11986  O31 POPE  217      24.572  71.596  35.456  1.00  0.00           O
ATOM  11987  C31 POPE  217      25.542  72.187  36.136  1.00  0.00           C
ATOM  11988  O32 POPE  217      26.312  73.026  35.686  1.00  0.00           O
ATOM  11989  C32 POPE  217      25.522  71.706  37.576  1.00  0.00           C
ATOM  11992  C23 POPE  217      23.012  76.126  37.386  1.00  0.00           C
ATOM  11995  C24 POPE  217      23.762  76.816  38.526  1.00  0.00           C
ATOM  11998  C25 POPE  217      24.052  75.867  39.696  1.00  0.00           C
ATOM  12001  C26 POPE  217      24.312  76.636  41.006  1.00  0.00           C
ATOM  12004  C27 POPE  217      24.542  75.697  42.196  1.00  0.00           C
ATOM  12007  C28 POPE  217      24.392  76.416  43.556  1.00  0.00           C
ATOM  12010  C29 POPE  217      22.942  76.667  43.916  1.00  0.00           C
ATOM  12012 0C21 POPE  217      22.452  76.826  45.166  1.00  0.00           C
ATOM  12014 1C21 POPE  217      23.252  76.837  46.446  1.00  0.00           C
ATOM  12017 2C21 POPE  217      22.612  76.087  47.636  1.00  0.00           C
ATOM  12020 3C21 POPE  217      23.272  74.746  48.006  1.00  0.00           C
ATOM  12023 4C21 POPE  217      22.352  73.527  47.855  1.00  0.00           C
ATOM  12026 5C21 POPE  217      22.042  73.175  46.386  1.00  0.00           C
ATOM  12029 6C21 POPE  217      21.042  72.027  46.266  1.00  0.00           C
ATOM  12032 7C21 POPE  217      20.672  71.706  44.816  1.00  0.00           C
ATOM  12035 8C21 POPE  217      19.782  70.465  44.696  1.00  0.00           C
ATOM  12039  C33 POPE  217      26.482  72.466  38.516  1.00  0.00           C
ATOM  12042  C34 POPE  217      26.202  72.137  39.986  1.00  0.00           C
ATOM  12045  C35 POPE  217      27.362  72.527  40.896  1.00  0.00           C
ATOM  12048  C36 POPE  217      27.032  72.466  42.396  1.00  0.00           C
ATOM  12051  C37 POPE  217      28.282  72.757  43.226  1.00  0.00           C
ATOM  12054  C38 POPE  217      28.012  73.247  44.656  1.00  0.00           C
ATOM  12057  C39 POPE  217      27.262  72.216  45.506  1.00  0.00           C
ATOM  12060 0C31 POPE  217      27.612  72.326  46.996  1.00  0.00           C
ATOM  12063 1C31 POPE  217      26.872  71.286  47.846  1.00  0.00           C
ATOM  12066 2C31 POPE  217      27.402  71.157  49.286  1.00  0.00           C
ATOM  12069 3C31 POPE  217      28.892  70.817  49.376  1.00  0.00           C
ATOM  12072 4C31 POPE  217      29.352  70.576  50.826  1.00  0.00           C
ATOM  12075 5C31 POPE  217      30.872  70.716  50.986  1.00  0.00           C
ATOM  12078 6C31 POPE  217      31.322  70.646  52.456  1.00  0.00           C
ATOM  12082  NH3 POPE  218      48.602   8.347  75.356  1.00  0.00           N
ATOM  12086  C12 POPE  218      48.412   8.107  76.806  1.00  0.00           C
ATOM  12089  C11 POPE  218      46.932   8.097  77.176  1.00  0.00           C
ATOM  12092  P   POPE  218      45.482   5.987  77.006  1.00  0.00           P
ATOM  12093  O13 POPE  218      46.502   4.927  77.156  1.00  0.00           O
ATOM  12094  O14 POPE  218      44.852   6.447  78.256  1.00  0.00           O
ATOM  12095  O11 POPE  218      44.392   5.687  75.896  1.00  0.00           O
ATOM  12096  O12 POPE  218      46.202   7.217  76.326  1.00  0.00           O
ATOM  12097  C1  POPE  218      44.532   4.727  74.856  1.00  0.00           C
ATOM  12100  C2  POPE  218      44.392   5.357  73.436  1.00  0.00           C
ATOM  12102  O21 POPE  218      44.812   4.347  72.486  1.00  0.00           O
ATOM  12103  C21 POPE  218      44.212   4.367  71.296  1.00  0.00           C
ATOM  12104  O22 POPE  218      43.452   5.227  70.896  1.00  0.00           O
ATOM  12105  C22 POPE  218      44.642   3.137  70.486  1.00  0.00           C
ATOM  12108  C3  POPE  218      45.242   6.656  73.286  1.00  0.00           C
ATOM  12111  O31 POPE  218      45.102   7.267  71.976  1.00  0.00           O
ATOM  12112  C31 POPE  218      44.262   8.297  71.896  1.00  0.00           C
ATOM  12113  O32 POPE  218      43.702   8.847  72.816  1.00  0.00           O
ATOM  12114  C32 POPE  218      44.122   8.727  70.436  1.00  0.00           C
ATOM  12117  C23 POPE  218      44.502   3.327  68.965  1.00  0.00           C
ATOM  12120  C24 POPE  218      45.222   2.207  68.206  1.00  0.00           C
ATOM  12123  C25 POPE  218      44.902   2.157  66.706  1.00  0.00           C
ATOM  12126  C26 POPE  218      45.312   3.407  65.906  1.00  0.00           C
ATOM  12129  C27 POPE  218      45.062   3.207  64.406  1.00  0.00           C
ATOM  12132  C28 POPE  218      44.672   4.497  63.646  1.00  0.00           C
ATOM  12135  C29 POPE  218      45.822   5.347  63.166  1.00  0.00           C
ATOM  12137 0C21 POPE  218      46.432   5.207  61.976  1.00  0.00           C
ATOM  12139 1C21 POPE  218      46.142   4.097  60.996  1.00  0.00           C
ATOM  12142 2C21 POPE  218      47.242   3.877  59.926  1.00  0.00           C
ATOM  12145 3C21 POPE  218      47.532   2.387  59.696  1.00  0.00           C
ATOM  12148 4C21 POPE  218      48.712   2.087  58.756  1.00  0.00           C
ATOM  12151 5C21 POPE  218      48.692   2.897  57.456  1.00  0.00           C
ATOM  12154 6C21 POPE  218      49.752   2.447  56.436  1.00  0.00           C
ATOM  12157 7C21 POPE  218      49.422   2.957  55.026  1.00  0.00           C
ATOM  12160 8C21 POPE  218      50.492   2.597  53.986  1.00  0.00           C
ATOM  12164  C33 POPE  218      45.342   9.537  69.936  1.00  0.00           C
ATOM  12167  C34 POPE  218      45.482   9.566  68.396  1.00  0.00           C
ATOM  12170  C35 POPE  218      45.892   8.236  67.766  1.00  0.00           C
ATOM  12173  C36 POPE  218      47.272   7.767  68.215  1.00  0.00           C
ATOM  12176  C37 POPE  218      47.782   6.577  67.396  1.00  0.00           C
ATOM  12179  C38 POPE  218      49.182   6.127  67.816  1.00  0.00           C
ATOM  12182  C39 POPE  218      49.512   4.717  67.316  1.00  0.00           C
ATOM  12185 0C31 POPE  218      49.622   4.617  65.786  1.00  0.00           C
ATOM  12188 1C31 POPE  218      49.502   3.167  65.296  1.00  0.00           C
ATOM  12191 2C31 POPE  218      49.512   3.037  63.776  1.00  0.00           C
ATOM  12194 3C31 POPE  218      50.822   3.507  63.126  1.00  0.00           C
ATOM  12197 4C31 POPE  218      50.852   3.257  61.616  1.00  0.00           C
ATOM  12200 5C31 POPE  218      52.002   3.967  60.906  1.00  0.00           C
ATOM  12203 6C31 POPE  218      52.142   3.577  59.426  1.00  0.00           C
ATOM  12207  NH3 POPE  219      32.802  70.417  31.566  1.00  0.00           N
ATOM  12211  C12 POPE  219      34.302  70.617  31.556  1.00  0.00           C
ATOM  12214  C11 POPE  219      35.072  69.326  31.896  1.00  0.00           C
ATOM  12217  P   POPE  219      37.412  68.227  31.676  1.00  0.00           P
ATOM  12218  O13 POPE  219      36.812  67.246  30.736  1.00  0.00           O
ATOM  12219  O14 POPE  219      38.812  68.606  31.426  1.00  0.00           O
ATOM  12220  O11 POPE  219      37.272  67.727  33.166  1.00  0.00           O
ATOM  12221  O12 POPE  219      36.472  69.527  31.676  1.00  0.00           O
ATOM  12222  C1  POPE  219      37.892  68.457  34.246  1.00  0.00           C
ATOM  12225  C2  POPE  219      38.682  67.487  35.186  1.00  0.00           C
ATOM  12227  O21 POPE  219      38.952  68.057  36.476  1.00  0.00           O
ATOM  12228  C21 POPE  219      37.952  68.035  37.326  1.00  0.00           C
ATOM  12229  O22 POPE  219      36.802  67.727  37.086  1.00  0.00           O
ATOM  12230  C22 POPE  219      38.482  68.346  38.716  1.00  0.00           C
ATOM  12233  C3  POPE  219      40.052  67.067  34.586  1.00  0.00           C
ATOM  12236  O31 POPE  219      40.562  65.937  35.306  1.00  0.00           O
ATOM  12237  C31 POPE  219      41.412  65.996  36.356  1.00  0.00           C
ATOM  12238  O32 POPE  219      41.572  65.047  37.116  1.00  0.00           O
ATOM  12239  C32 POPE  219      42.152  67.326  36.556  1.00  0.00           C
ATOM  12242  C23 POPE  219      39.032  67.067  39.396  1.00  0.00           C
ATOM  12245  C24 POPE  219      40.372  67.307  40.106  1.00  0.00           C
ATOM  12248  C25 POPE  219      40.272  68.137  41.396  1.00  0.00           C
ATOM  12251  C26 POPE  219      39.772  67.297  42.576  1.00  0.00           C
ATOM  12254  C27 POPE  219      40.092  67.877  43.965  1.00  0.00           C
ATOM  12257  C28 POPE  219      39.702  66.907  45.106  1.00  0.00           C
ATOM  12260  C29 POPE  219      40.482  67.146  46.376  1.00  0.00           C
ATOM  12262 0C21 POPE  219      40.012  67.407  47.606  1.00  0.00           C
ATOM  12264 1C21 POPE  219      38.572  67.566  48.026  1.00  0.00           C
ATOM  12267 2C21 POPE  219      38.342  68.746  48.996  1.00  0.00           C
[truncated: 1,729,638 more chars]
