# Supplementary material for: Characterizing Membrane Association and Periplasmic Transfer of Bacterial Lipoproteins through Molecular Dynamics Simulations
Source: Structure. 2020 Apr 7;28(4):475–487.e3. doi: 10.1016/j.str.2020.01.012 (PMC7139219; doi:10.1016/j.str.2020.01.012)
Supplement: Data S3. Final Coordinates from Simulations (M–X), Related to Figure 3 [file mmc5.zip › M-X/NLPC-4-atomistic.pdb]

TITLE     Protein
REMARK    THIS IS A SIMULATION BOX
CRYST1  129.258  129.258  137.010  90.00  90.00  90.00 P 1           1
MODEL        1
ATOM      1  N   CYSTA   1      72.394  58.549  74.985  1.00  0.00           N
ATOM      3  CA  CYSTA   1      73.454  59.529  74.815  1.00  0.00           C
ATOM      5  C   CYSTA   1      74.344  59.399  76.055  1.00  0.00           C
ATOM      6  O   CYSTA   1      75.544  59.169  75.985  1.00  0.00           O
ATOM      7  CB  CYSTA   1      72.904  60.989  74.715  1.00  0.00           C
ATOM     10  SG  CYSTA   1      71.184  61.199  74.185  1.00  0.00           S
ATOM     11  C1  CYSTA   1      71.224  61.769  72.465  1.00  0.00           C
ATOM     14  CA1 CYSTA   1      71.694  57.979  74.005  1.00  0.00           C
ATOM     15  OA1 CYSTA   1      70.704  57.329  74.335  1.00  0.00           O
ATOM     16  CA2 CYSTA   1      72.054  58.129  72.555  1.00  0.00           C
ATOM     19  C11 CYSTA   1      69.794  62.019  71.915  1.00  0.00           C
ATOM     21  O11 CYSTA   1      69.254  63.139  72.605  1.00  0.00           O
ATOM     22  CX1 CYSTA   1      68.984  64.329  72.045  1.00  0.00           C
ATOM     23  OX1 CYSTA   1      68.254  65.149  72.565  1.00  0.00           O
ATOM     24  CX2 CYSTA   1      69.734  64.629  70.715  1.00  0.00           C
ATOM     27  C12 CYSTA   1      68.854  60.779  72.085  1.00  0.00           C
ATOM     30  O12 CYSTA   1      67.524  61.079  72.575  1.00  0.00           O
ATOM     31  CD1 CYSTA   1      67.264  60.669  73.825  1.00  0.00           C
ATOM     32  OD1 CYSTA   1      68.104  60.439  74.675  1.00  0.00           O
ATOM     33  CD2 CYSTA   1      65.764  60.419  74.015  1.00  0.00           C
ATOM     36  CA3 CYSTA   1      73.264  57.259  72.205  1.00  0.00           C
ATOM     39  CA4 CYSTA   1      73.864  57.639  70.845  1.00  0.00           C
ATOM     42  CA5 CYSTA   1      75.334  57.229  70.745  1.00  0.00           C
ATOM     45  CA6 CYSTA   1      76.274  58.439  70.585  1.00  0.00           C
ATOM     48  CA7 CYSTA   1      77.744  58.009  70.535  1.00  0.00           C
ATOM     51  CA8 CYSTA   1      78.194  57.559  69.155  1.00  0.00           C
ATOM     54  CA9 CYSTA   1      78.974  56.229  69.225  1.00  0.00           C
ATOM     57 0CA1 CYSTA   1      79.454  55.729  67.865  1.00  0.00           C
ATOM     60 1CA1 CYSTA   1      80.684  56.459  67.335  1.00  0.00           C
ATOM     63 2CA1 CYSTA   1      81.224  55.729  66.095  1.00  0.00           C
ATOM     66 3CA1 CYSTA   1      82.724  55.929  65.895  1.00  0.00           C
ATOM     69 4CA1 CYSTA   1      83.334  54.719  65.185  1.00  0.00           C
ATOM     72 5CA1 CYSTA   1      84.794  54.509  65.535  1.00  0.00           C
ATOM     75 6CA1 CYSTA   1      85.304  53.199  64.955  1.00  0.00           C
ATOM     79  CD3 CYSTA   1      65.234  59.269  73.105  1.00  0.00           C
ATOM     82  CD4 CYSTA   1      64.854  59.769  71.705  1.00  0.00           C
ATOM     85  CD5 CYSTA   1      64.954  58.729  70.585  1.00  0.00           C
ATOM     88  CD6 CYSTA   1      66.354  58.139  70.455  1.00  0.00           C
ATOM     91  CD7 CYSTA   1      66.624  57.569  69.065  1.00  0.00           C
ATOM     94  CD8 CYSTA   1      67.994  56.909  68.955  1.00  0.00           C
ATOM     97  CD9 CYSTA   1      68.184  56.319  67.555  1.00  0.00           C
ATOM    100 0CD1 CYSTA   1      67.494  54.959  67.415  1.00  0.00           C
ATOM    103 1CD1 CYSTA   1      67.514  54.479  65.955  1.00  0.00           C
ATOM    106 2CD1 CYSTA   1      66.974  53.059  65.785  1.00  0.00           C
ATOM    109 3CD1 CYSTA   1      66.834  52.679  64.305  1.00  0.00           C
ATOM    112 4CD1 CYSTA   1      66.784  51.169  64.075  1.00  0.00           C
ATOM    115 5CD1 CYSTA   1      68.164  50.599  63.705  1.00  0.00           C
ATOM    118 6CD1 CYSTA   1      68.164  49.089  63.485  1.00  0.00           C
ATOM    122  CX3 CYSTA   1      68.974  64.249  69.415  1.00  0.00           C
ATOM    125  CX4 CYSTA   1      69.624  64.889  68.165  1.00  0.00           C
ATOM    128  CX5 CYSTA   1      68.884  64.569  66.855  1.00  0.00           C
ATOM    131  CX6 CYSTA   1      68.094  65.749  66.245  1.00  0.00           C
ATOM    134  CX7 CYSTA   1      67.264  65.319  65.025  1.00  0.00           C
ATOM    137  CX8 CYSTA   1      66.354  66.419  64.445  1.00  0.00           C
ATOM    140  CX9 CYSTA   1      65.894  65.999  63.075  1.00  0.00           C
ATOM    142 0CX1 CYSTA   1      64.674  65.949  62.485  1.00  0.00           C
ATOM    144 1CX1 CYSTA   1      63.274  66.329  62.905  1.00  0.00           C
ATOM    147 2CX1 CYSTA   1      62.804  66.869  64.285  1.00  0.00           C
ATOM    150 3CX1 CYSTA   1      61.594  67.809  64.065  1.00  0.00           C
ATOM    153 4CX1 CYSTA   1      60.514  67.869  65.145  1.00  0.00           C
ATOM    156 5CX1 CYSTA   1      59.334  68.709  64.615  1.00  0.00           C
ATOM    159 6CX1 CYSTA   1      58.024  68.639  65.415  1.00  0.00           C
ATOM    162 7CX1 CYSTA   1      56.874  69.279  64.605  1.00  0.00           C
ATOM    165 8CX1 CYSTA   1      55.504  69.279  65.275  1.00  0.00           C
ATOM    169  N   SER A   2      73.664  59.539  77.215  1.00  0.00           N
ATOM    171  CA  SER A   2      74.114  59.529  78.595  1.00  0.00           C
ATOM    173  CB  SER A   2      74.404  58.139  79.235  1.00  0.00           C
ATOM    176  OG  SER A   2      73.204  57.369  79.355  1.00  0.00           O
ATOM    178  C   SER A   2      75.174  60.529  78.975  1.00  0.00           C
ATOM    179  O   SER A   2      76.274  60.179  79.395  1.00  0.00           O
ATOM    180  N   HIS A   3      74.794  61.819  78.995  1.00  0.00           N
ATOM    182  CA  HIS A   3      75.384  62.779  79.905  1.00  0.00           C
ATOM    184  CB  HIS A   3      75.964  64.059  79.255  1.00  0.00           C
ATOM    187  ND1 HIS A   3      73.734  64.969  78.665  1.00  0.00           N
ATOM    188  CG  HIS A   3      75.064  64.869  78.365  1.00  0.00           C
ATOM    189  CE1 HIS A   3      73.234  65.789  77.775  1.00  0.00           C
ATOM    191  NE2 HIS A   3      74.174  66.189  76.875  1.00  0.00           N
ATOM    193  CD2 HIS A   3      75.354  65.579  77.245  1.00  0.00           C
ATOM    195  C   HIS A   3      74.454  63.109  81.045  1.00  0.00           C
ATOM    196  O   HIS A   3      74.904  63.789  81.965  1.00  0.00           O
ATOM    197  N   HIS A   4      73.214  62.529  81.105  1.00  0.00           N
ATOM    199  CA  HIS A   4      72.294  62.749  82.215  1.00  0.00           C
ATOM    201  CB  HIS A   4      70.994  61.879  82.145  1.00  0.00           C
ATOM    204  ND1 HIS A   4      70.664  61.379  79.685  1.00  0.00           N
ATOM    205  CG  HIS A   4      70.144  61.739  80.915  1.00  0.00           C
ATOM    206  CE1 HIS A   4      69.614  61.049  78.955  1.00  0.00           C
ATOM    208  NE2 HIS A   4      68.464  61.119  79.655  1.00  0.00           N
ATOM    210  CD2 HIS A   4      68.794  61.569  80.915  1.00  0.00           C
ATOM    212  C   HIS A   4      72.934  62.379  83.545  1.00  0.00           C
ATOM    213  O   HIS A   4      72.924  63.079  84.555  1.00  0.00           O
ATOM    214  N   LYS A   5      73.594  61.209  83.455  1.00  0.00           N
ATOM    216  CA  LYS A   5      74.364  60.449  84.405  1.00  0.00           C
ATOM    218  CB  LYS A   5      74.964  61.179  85.655  1.00  0.00           C
ATOM    221  CG  LYS A   5      76.174  60.409  86.245  1.00  0.00           C
ATOM    224  CD  LYS A   5      76.824  60.899  87.565  1.00  0.00           C
ATOM    227  CE  LYS A   5      78.234  60.299  87.765  1.00  0.00           C
ATOM    230  NZ  LYS A   5      78.794  60.409  89.135  1.00  0.00           N
ATOM    234  C   LYS A   5      73.554  59.209  84.715  1.00  0.00           C
ATOM    235  O   LYS A   5      74.164  58.159  84.935  1.00  0.00           O
ATOM    236  N   ALA A   6      72.204  59.279  84.565  1.00  0.00           N
ATOM    238  CA  ALA A   6      71.344  58.249  83.995  1.00  0.00           C
ATOM    240  CB  ALA A   6      72.064  57.459  82.875  1.00  0.00           C
ATOM    244  C   ALA A   6      70.724  57.259  84.985  1.00  0.00           C
ATOM    245  O   ALA A   6      70.504  56.109  84.605  1.00  0.00           O
ATOM    246  N   PRO A   7      70.544  57.659  86.255  1.00  0.00           N
ATOM    247  CD  PRO A   7      69.724  58.849  86.485  1.00  0.00           C
ATOM    250  CA  PRO A   7      70.224  56.769  87.335  1.00  0.00           C
ATOM    252  CB  PRO A   7      68.714  56.819  87.365  1.00  0.00           C
ATOM    255  CG  PRO A   7      68.494  58.339  87.265  1.00  0.00           C
ATOM    258  C   PRO A   7      70.904  55.419  87.435  1.00  0.00           C
ATOM    259  O   PRO A   7      70.274  54.369  87.345  1.00  0.00           O
ATOM    260  N   PRO A   8      72.204  55.439  87.725  1.00  0.00           N
ATOM    261  CD  PRO A   8      73.174  56.319  87.105  1.00  0.00           C
ATOM    264  CA  PRO A   8      72.834  54.469  88.565  1.00  0.00           C
ATOM    266  CB  PRO A   8      74.344  54.669  88.305  1.00  0.00           C
ATOM    269  CG  PRO A   8      74.434  55.469  87.015  1.00  0.00           C
ATOM    272  C   PRO A   8      72.504  54.779  90.015  1.00  0.00           C
ATOM    273  O   PRO A   8      72.854  55.859  90.495  1.00  0.00           O
ATOM    274  N   PRO A   9      71.974  53.829  90.755  1.00  0.00           N
ATOM    275  CD  PRO A   9      70.984  52.869  90.305  1.00  0.00           C
ATOM    278  CA  PRO A   9      72.064  53.849  92.195  1.00  0.00           C
ATOM    280  CB  PRO A   9      70.854  53.009  92.655  1.00  0.00           C
ATOM    283  CG  PRO A   9      69.964  52.889  91.425  1.00  0.00           C
ATOM    286  C   PRO A   9      73.424  53.219  92.465  1.00  0.00           C
ATOM    287  O   PRO A   9      73.584  51.999  92.405  1.00  0.00           O
ATOM    288  N   ASN A  10      74.444  54.089  92.635  1.00  0.00           N
ATOM    290  CA  ASN A  10      75.834  53.649  92.525  1.00  0.00           C
ATOM    292  CB  ASN A  10      76.374  53.989  91.105  1.00  0.00           C
ATOM    295  CG  ASN A  10      76.914  55.409  90.855  1.00  0.00           C
ATOM    296  OD1 ASN A  10      78.034  55.559  90.375  1.00  0.00           O
ATOM    297  ND2 ASN A  10      76.194  56.479  91.235  1.00  0.00           N
ATOM    300  C   ASN A  10      76.834  54.109  93.585  1.00  0.00           C
ATOM    301  O   ASN A  10      78.004  54.339  93.295  1.00  0.00           O
ATOM    302  N   ALA A  11      76.464  54.229  94.855  1.00  0.00           N
ATOM    304  CA  ALA A  11      75.404  53.509  95.505  1.00  0.00           C
ATOM    306  CB  ALA A  11      75.934  52.249  96.205  1.00  0.00           C
ATOM    310  C   ALA A  11      74.574  54.529  96.275  1.00  0.00           C
ATOM    311  O   ALA A  11      74.314  55.579  95.695  1.00  0.00           O
ATOM    312  N   ARG A  12      74.014  54.339  97.485  1.00  0.00           N
ATOM    314  CA  ARG A  12      74.264  53.399  98.565  1.00  0.00           C
ATOM    316  CB  ARG A  12      74.854  54.139  99.785  1.00  0.00           C
ATOM    319  CG  ARG A  12      75.824  55.269  99.365  1.00  0.00           C
ATOM    322  CD  ARG A  12      76.834  55.709 100.435  1.00  0.00           C
ATOM    325  NE  ARG A  12      78.014  56.199  99.665  1.00  0.00           N
ATOM    327  CZ  ARG A  12      79.104  56.739 100.185  1.00  0.00           C
ATOM    328  NH1 ARG A  12      80.064  57.159  99.395  1.00  0.00           N
ATOM    331  NH2 ARG A  12      79.304  56.879 101.485  1.00  0.00           N
ATOM    334  C   ARG A  12      73.004  52.589  98.905  1.00  0.00           C
ATOM    335  O   ARG A  12      71.884  53.059  98.715  1.00  0.00           O
ATOM    336  N   LEU A  13      73.184  51.339  99.415  1.00  0.00           N
ATOM    338  CA  LEU A  13      72.234  50.569 100.235  1.00  0.00           C
ATOM    340  CB  LEU A  13      71.594  51.319 101.415  1.00  0.00           C
ATOM    343  CG  LEU A  13      72.394  51.269 102.725  1.00  0.00           C
ATOM    345  CD1 LEU A  13      71.554  51.909 103.845  1.00  0.00           C
ATOM    349  CD2 LEU A  13      73.804  51.859 102.595  1.00  0.00           C
ATOM    353  C   LEU A  13      71.204  49.669  99.555  1.00  0.00           C
ATOM    354  O   LEU A  13      70.004  49.719  99.785  1.00  0.00           O
ATOM    355  N   SER A  14      71.674  48.719  98.745  1.00  0.00           N
ATOM    357  CA  SER A  14      70.844  47.729  98.075  1.00  0.00           C
ATOM    359  CB  SER A  14      71.614  47.179  96.865  1.00  0.00           C
ATOM    362  OG  SER A  14      72.014  48.269  96.015  1.00  0.00           O
ATOM    364  C   SER A  14      70.274  46.599  98.935  1.00  0.00           C
ATOM    365  O   SER A  14      70.664  45.439  98.785  1.00  0.00           O
ATOM    366  N   ASP A  15      69.244  46.909  99.775  1.00  0.00           N
ATOM    368  CA  ASP A  15      68.194  45.999 100.245  1.00  0.00           C
ATOM    370  CB  ASP A  15      67.954  46.049 101.775  1.00  0.00           C
ATOM    373  CG  ASP A  15      69.034  45.209 102.425  1.00  0.00           C
ATOM    374  OD1 ASP A  15      70.074  45.769 102.825  1.00  0.00           O
ATOM    375  OD2 ASP A  15      68.854  43.949 102.405  1.00  0.00           O
ATOM    376  C   ASP A  15      66.904  46.309  99.505  1.00  0.00           C
ATOM    377  O   ASP A  15      66.014  47.019  99.985  1.00  0.00           O
ATOM    378  N   SER A  16      66.844  45.809  98.255  1.00  0.00           N
ATOM    380  CA  SER A  16      66.334  46.449  97.045  1.00  0.00           C
ATOM    382  CB  SER A  16      64.954  45.949  96.555  1.00  0.00           C
ATOM    385  OG  SER A  16      64.974  44.589  96.115  1.00  0.00           O
ATOM    387  C   SER A  16      66.244  47.959  97.055  1.00  0.00           C
ATOM    388  O   SER A  16      65.234  48.519  97.465  1.00  0.00           O
ATOM    389  N   ILE A  17      67.264  48.669  96.515  1.00  0.00           N
ATOM    391  CA  ILE A  17      67.114  50.079  96.215  1.00  0.00           C
ATOM    393  CB  ILE A  17      68.384  50.769  95.695  1.00  0.00           C
ATOM    395  CG2 ILE A  17      68.084  52.119  95.015  1.00  0.00           C
ATOM    399  CG1 ILE A  17      69.374  50.989  96.855  1.00  0.00           C
ATOM    402  CD  ILE A  17      68.994  52.129  97.805  1.00  0.00           C
ATOM    406  C   ILE A  17      65.974  50.319  95.255  1.00  0.00           C
ATOM    407  O   ILE A  17      65.994  49.979  94.075  1.00  0.00           O
ATOM    408  N   THR A  18      64.934  50.959  95.775  1.00  0.00           N
ATOM    410  CA  THR A  18      63.964  51.649  94.955  1.00  0.00           C
ATOM    412  CB  THR A  18      62.514  51.259  95.215  1.00  0.00           C
ATOM    414  OG1 THR A  18      61.574  51.989  94.445  1.00  0.00           O
ATOM    416  CG2 THR A  18      62.134  51.459  96.685  1.00  0.00           C
ATOM    420  C   THR A  18      64.194  53.099  95.205  1.00  0.00           C
ATOM    421  O   THR A  18      64.444  53.519  96.335  1.00  0.00           O
ATOM    422  N   VAL A  19      64.154  53.889  94.125  1.00  0.00           N
ATOM    424  CA  VAL A  19      64.324  55.329  94.135  1.00  0.00           C
ATOM    426  CB  VAL A  19      63.994  55.939  92.775  1.00  0.00           C
ATOM    428  CG1 VAL A  19      65.254  55.999  91.895  1.00  0.00           C
ATOM    432  CG2 VAL A  19      62.934  55.099  92.045  1.00  0.00           C
ATOM    436  C   VAL A  19      63.504  56.019  95.205  1.00  0.00           C
ATOM    437  O   VAL A  19      64.054  56.779  95.995  1.00  0.00           O
ATOM    438  N   ILE A  20      62.184  55.719  95.305  1.00  0.00           N
ATOM    440  CA  ILE A  20      61.304  56.389  96.255  1.00  0.00           C
ATOM    442  CB  ILE A  20      59.844  56.049  96.015  1.00  0.00           C
ATOM    444  CG2 ILE A  20      59.574  54.559  96.315  1.00  0.00           C
ATOM    448  CG1 ILE A  20      58.944  57.009  96.825  1.00  0.00           C
ATOM    451  CD  ILE A  20      57.464  56.889  96.495  1.00  0.00           C
ATOM    455  C   ILE A  20      61.674  56.179  97.725  1.00  0.00           C
ATOM    456  O   ILE A  20      61.614  57.109  98.535  1.00  0.00           O
ATOM    457  N   ALA A  21      62.124  54.959  98.115  1.00  0.00           N
ATOM    459  CA  ALA A  21      62.654  54.709  99.435  1.00  0.00           C
ATOM    461  CB  ALA A  21      62.934  53.209  99.625  1.00  0.00           C
ATOM    465  C   ALA A  21      63.884  55.549  99.725  1.00  0.00           C
ATOM    466  O   ALA A  21      64.014  56.139 100.805  1.00  0.00           O
ATOM    467  N   GLY A  22      64.804  55.689  98.735  1.00  0.00           N
ATOM    469  CA  GLY A  22      65.944  56.599  98.815  1.00  0.00           C
ATOM    472  C   GLY A  22      65.604  58.049  98.945  1.00  0.00           C
ATOM    473  O   GLY A  22      66.244  58.789  99.695  1.00  0.00           O
ATOM    474  N   LEU A  23      64.604  58.509  98.195  1.00  0.00           N
ATOM    476  CA  LEU A  23      64.094  59.859  98.315  1.00  0.00           C
ATOM    478  CB  LEU A  23      63.084  60.169  97.185  1.00  0.00           C
ATOM    481  CG  LEU A  23      63.724  60.629  95.855  1.00  0.00           C
ATOM    483  CD1 LEU A  23      64.704  61.789  96.065  1.00  0.00           C
ATOM    487  CD2 LEU A  23      64.424  59.549  95.035  1.00  0.00           C
ATOM    491  C   LEU A  23      63.504  60.159  99.685  1.00  0.00           C
ATOM    492  O   LEU A  23      63.904  61.089 100.385  1.00  0.00           O
ATOM    493  N   ASN A  24      62.584  59.299 100.135  1.00  0.00           N
ATOM    495  CA  ASN A  24      61.964  59.429 101.425  1.00  0.00           C
ATOM    497  CB  ASN A  24      60.744  58.469 101.485  1.00  0.00           C
ATOM    500  CG  ASN A  24      59.974  58.659 102.785  1.00  0.00           C
ATOM    501  OD1 ASN A  24      59.014  59.429 102.885  1.00  0.00           O
ATOM    502  ND2 ASN A  24      60.394  57.879 103.805  1.00  0.00           N
ATOM    505  C   ASN A  24      62.934  59.309 102.595  1.00  0.00           C
ATOM    506  O   ASN A  24      62.834  60.119 103.515  1.00  0.00           O
ATOM    507  N   ASP A  25      63.894  58.339 102.575  1.00  0.00           N
ATOM    509  CA  ASP A  25      64.884  58.109 103.625  1.00  0.00           C
ATOM    511  CB  ASP A  25      65.774  56.889 103.215  1.00  0.00           C
ATOM    514  CG  ASP A  25      66.924  56.509 104.145  1.00  0.00           C
ATOM    515  OD1 ASP A  25      67.774  57.359 104.485  1.00  0.00           O
ATOM    516  OD2 ASP A  25      67.074  55.309 104.475  1.00  0.00           O
ATOM    517  C   ASP A  25      65.694  59.359 103.945  1.00  0.00           C
ATOM    518  O   ASP A  25      65.844  59.749 105.095  1.00  0.00           O
ATOM    519  N   GLN A  26      66.134  60.079 102.905  1.00  0.00           N
ATOM    521  CA  GLN A  26      66.764  61.359 103.125  1.00  0.00           C
ATOM    523  CB  GLN A  26      67.644  61.729 101.925  1.00  0.00           C
ATOM    526  CG  GLN A  26      68.374  63.069 102.135  1.00  0.00           C
ATOM    529  CD  GLN A  26      69.594  63.159 101.235  1.00  0.00           C
ATOM    530  OE1 GLN A  26      69.964  62.229 100.525  1.00  0.00           O
ATOM    531  NE2 GLN A  26      70.224  64.349 101.215  1.00  0.00           N
ATOM    534  C   GLN A  26      65.824  62.519 103.405  1.00  0.00           C
ATOM    535  O   GLN A  26      66.184  63.429 104.145  1.00  0.00           O
ATOM    536  N   LEU A  27      64.564  62.509 102.915  1.00  0.00           N
ATOM    538  CA  LEU A  27      63.564  63.509 103.295  1.00  0.00           C
ATOM    540  CB  LEU A  27      62.214  63.319 102.585  1.00  0.00           C
ATOM    543  CG  LEU A  27      61.194  64.499 102.665  1.00  0.00           C
ATOM    545  CD1 LEU A  27      60.504  64.739 104.015  1.00  0.00           C
ATOM    549  CD2 LEU A  27      61.784  65.829 102.175  1.00  0.00           C
ATOM    553  C   LEU A  27      63.354  63.529 104.805  1.00  0.00           C
ATOM    554  O   LEU A  27      63.264  64.599 105.405  1.00  0.00           O
ATOM    555  N   GLN A  28      63.414  62.349 105.445  1.00  0.00           N
ATOM    557  CA  GLN A  28      63.384  62.199 106.885  1.00  0.00           C
ATOM    559  CB  GLN A  28      63.614  60.719 107.325  1.00  0.00           C
ATOM    562  CG  GLN A  28      62.524  59.709 106.875  1.00  0.00           C
ATOM    565  CD  GLN A  28      62.794  58.299 107.425  1.00  0.00           C
ATOM    566  OE1 GLN A  28      63.684  58.089 108.255  1.00  0.00           O
ATOM    567  NE2 GLN A  28      61.984  57.319 106.995  1.00  0.00           N
ATOM    570  C   GLN A  28      64.374  63.089 107.635  1.00  0.00           C
ATOM    571  O   GLN A  28      64.004  63.719 108.615  1.00  0.00           O
ATOM    572  N   SER A  29      65.634  63.209 107.135  1.00  0.00           N
ATOM    574  CA  SER A  29      66.674  64.069 107.675  1.00  0.00           C
ATOM    576  CB  SER A  29      68.034  63.919 106.925  1.00  0.00           C
ATOM    579  OG  SER A  29      68.414  62.549 106.745  1.00  0.00           O
ATOM    581  C   SER A  29      66.304  65.549 107.615  1.00  0.00           C
ATOM    582  O   SER A  29      66.694  66.339 108.465  1.00  0.00           O
ATOM    583  N   TRP A  30      65.544  65.939 106.585  1.00  0.00           N
ATOM    585  CA  TRP A  30      65.284  67.319 106.215  1.00  0.00           C
ATOM    587  CB  TRP A  30      65.354  67.409 104.655  1.00  0.00           C
ATOM    590  CG  TRP A  30      66.774  67.349 104.185  1.00  0.00           C
ATOM    591  CD1 TRP A  30      67.484  66.299 103.655  1.00  0.00           C
ATOM    593  NE1 TRP A  30      68.824  66.609 103.645  1.00  0.00           N
ATOM    595  CE2 TRP A  30      68.984  67.879 104.095  1.00  0.00           C
ATOM    596  CD2 TRP A  30      67.704  68.389 104.425  1.00  0.00           C
ATOM    597  CE3 TRP A  30      67.584  69.669 104.945  1.00  0.00           C
ATOM    599  CZ3 TRP A  30      68.734  70.439 105.085  1.00  0.00           C
ATOM    601  CZ2 TRP A  30      70.124  68.619 104.305  1.00  0.00           C
ATOM    603  CH2 TRP A  30      69.984  69.929 104.775  1.00  0.00           C
ATOM    605  C   TRP A  30      63.954  67.869 106.685  1.00  0.00           C
ATOM    606  O   TRP A  30      63.794  69.079 106.795  1.00  0.00           O
ATOM    607  N   HIS A  31      62.964  66.999 106.965  1.00  0.00           N
ATOM    609  CA  HIS A  31      61.574  67.339 107.225  1.00  0.00           C
ATOM    611  CB  HIS A  31      60.814  66.139 107.825  1.00  0.00           C
ATOM    614  ND1 HIS A  31      58.474  66.259 106.955  1.00  0.00           N
ATOM    615  CG  HIS A  31      59.344  66.389 108.015  1.00  0.00           C
ATOM    616  CE1 HIS A  31      57.274  66.389 107.475  1.00  0.00           C
ATOM    618  NE2 HIS A  31      57.334  66.619 108.805  1.00  0.00           N
ATOM    620  CD2 HIS A  31      58.664  66.609 109.165  1.00  0.00           C
ATOM    622  C   HIS A  31      61.314  68.589 108.065  1.00  0.00           C
ATOM    623  O   HIS A  31      61.784  68.739 109.185  1.00  0.00           O
ATOM    624  N   GLY A  32      60.544  69.559 107.525  1.00  0.00           N
ATOM    626  CA  GLY A  32      60.264  70.809 108.225  1.00  0.00           C
ATOM    629  C   GLY A  32      61.354  71.859 108.155  1.00  0.00           C
ATOM    630  O   GLY A  32      61.224  72.909 108.795  1.00  0.00           O
ATOM    631  N   THR A  33      62.424  71.609 107.355  1.00  0.00           N
ATOM    633  CA  THR A  33      63.474  72.609 107.055  1.00  0.00           C
ATOM    635  CB  THR A  33      64.744  72.099 106.355  1.00  0.00           C
ATOM    637  OG1 THR A  33      65.824  72.999 106.505  1.00  0.00           O
ATOM    639  CG2 THR A  33      64.564  71.879 104.845  1.00  0.00           C
ATOM    643  C   THR A  33      62.874  73.719 106.225  1.00  0.00           C
ATOM    644  O   THR A  33      62.054  73.409 105.345  1.00  0.00           O
ATOM    645  N   PRO A  34      63.194  74.989 106.415  1.00  0.00           N
ATOM    646  CD  PRO A  34      63.894  75.459 107.615  1.00  0.00           C
ATOM    649  CA  PRO A  34      62.594  76.069 105.645  1.00  0.00           C
ATOM    651  CB  PRO A  34      62.684  77.239 106.645  1.00  0.00           C
ATOM    654  CG  PRO A  34      63.974  76.959 107.415  1.00  0.00           C
ATOM    657  C   PRO A  34      63.374  76.369 104.355  1.00  0.00           C
ATOM    658  O   PRO A  34      64.454  75.819 104.135  1.00  0.00           O
ATOM    659  N   TYR A  35      62.824  77.209 103.465  1.00  0.00           N
ATOM    661  CA  TYR A  35      63.374  77.479 102.135  1.00  0.00           C
ATOM    663  CB  TYR A  35      62.154  77.679 101.185  1.00  0.00           C
ATOM    666  CG  TYR A  35      62.504  77.839  99.725  1.00  0.00           C
ATOM    667  CD1 TYR A  35      62.414  76.739  98.875  1.00  0.00           C
ATOM    669  CE1 TYR A  35      62.744  76.839  97.515  1.00  0.00           C
ATOM    671  CZ  TYR A  35      63.224  78.049  97.015  1.00  0.00           C
ATOM    672  OH  TYR A  35      63.814  78.129  95.745  1.00  0.00           O
ATOM    674  CD2 TYR A  35      62.874  79.079  99.185  1.00  0.00           C
ATOM    676  CE2 TYR A  35      63.254  79.179  97.835  1.00  0.00           C
ATOM    678  C   TYR A  35      64.384  78.659 102.055  1.00  0.00           C
ATOM    679  O   TYR A  35      64.004  79.819 102.205  1.00  0.00           O
ATOM    680  N   ARG A  36      65.684  78.409 101.745  1.00  0.00           N
ATOM    682  CA  ARG A  36      66.734  79.409 101.495  1.00  0.00           C
ATOM    684  CB  ARG A  36      67.954  79.339 102.485  1.00  0.00           C
ATOM    687  CG  ARG A  36      67.724  79.939 103.885  1.00  0.00           C
ATOM    690  CD  ARG A  36      67.794  81.479 103.975  1.00  0.00           C
ATOM    693  NE  ARG A  36      69.224  81.909 103.825  1.00  0.00           N
ATOM    695  CZ  ARG A  36      69.594  83.169 103.655  1.00  0.00           C
ATOM    696  NH1 ARG A  36      68.744  84.169 103.635  1.00  0.00           N
ATOM    699  NH2 ARG A  36      70.864  83.459 103.485  1.00  0.00           N
ATOM    702  C   ARG A  36      67.354  79.259 100.105  1.00  0.00           C
ATOM    703  O   ARG A  36      67.704  78.169  99.705  1.00  0.00           O
ATOM    704  N   TYR A  37      67.574  80.359  99.355  1.00  0.00           N
ATOM    706  CA  TYR A  37      68.224  80.249  98.055  1.00  0.00           C
ATOM    708  CB  TYR A  37      67.744  81.309  97.015  1.00  0.00           C
ATOM    711  CG  TYR A  37      68.464  81.189  95.695  1.00  0.00           C
ATOM    712  CD1 TYR A  37      69.694  81.809  95.485  1.00  0.00           C
ATOM    714  CE1 TYR A  37      70.404  81.619  94.295  1.00  0.00           C
ATOM    716  CZ  TYR A  37      69.904  80.779  93.295  1.00  0.00           C
ATOM    717  OH  TYR A  37      70.684  80.649  92.135  1.00  0.00           O
ATOM    719  CD2 TYR A  37      67.934  80.389  94.665  1.00  0.00           C
ATOM    721  CE2 TYR A  37      68.664  80.149  93.485  1.00  0.00           C
ATOM    723  C   TYR A  37      69.744  80.069  98.155  1.00  0.00           C
ATOM    724  O   TYR A  37      70.484  80.879  98.725  1.00  0.00           O
ATOM    725  N   GLY A  38      70.244  78.929  97.625  1.00  0.00           N
ATOM    727  CA  GLY A  38      71.654  78.559  97.565  1.00  0.00           C
ATOM    730  C   GLY A  38      72.464  78.529  98.835  1.00  0.00           C
ATOM    731  O   GLY A  38      73.674  78.369  98.785  1.00  0.00           O
ATOM    732  N   GLY A  39      71.804  78.689 100.005  1.00  0.00           N
ATOM    734  CA  GLY A  39      72.394  78.729 101.335  1.00  0.00           C
ATOM    737  C   GLY A  39      71.974  77.509 102.065  1.00  0.00           C
ATOM    738  O   GLY A  39      71.364  77.549 103.125  1.00  0.00           O
ATOM    739  N   MET A  40      72.304  76.369 101.445  1.00  0.00           N
ATOM    741  CA  MET A  40      71.974  75.019 101.815  1.00  0.00           C
ATOM    743  CB  MET A  40      72.554  74.119 100.715  1.00  0.00           C
ATOM    746  CG  MET A  40      72.584  72.609 100.995  1.00  0.00           C
ATOM    749  SD  MET A  40      71.774  71.639  99.715  1.00  0.00           S
ATOM    750  CE  MET A  40      73.024  72.019  98.475  1.00  0.00           C
ATOM    754  C   MET A  40      72.484  74.529 103.165  1.00  0.00           C
ATOM    755  O   MET A  40      73.674  74.329 103.345  1.00  0.00           O
ATOM    756  N   THR A  41      71.574  74.299 104.125  1.00  0.00           N
ATOM    758  CA  THR A  41      71.914  73.839 105.475  1.00  0.00           C
ATOM    760  CB  THR A  41      72.734  74.859 106.285  1.00  0.00           C
ATOM    762  OG1 THR A  41      72.844  74.539 107.665  1.00  0.00           O
ATOM    764  CG2 THR A  41      72.074  76.249 106.195  1.00  0.00           C
ATOM    768  C   THR A  41      70.634  73.409 106.175  1.00  0.00           C
ATOM    769  O   THR A  41      69.544  73.539 105.615  1.00  0.00           O
ATOM    770  N   ARG A  42      70.684  72.929 107.425  1.00  0.00           N
ATOM    772  CA  ARG A  42      69.564  72.709 108.335  1.00  0.00           C
ATOM    774  CB  ARG A  42      70.074  71.999 109.625  1.00  0.00           C
ATOM    777  CG  ARG A  42      70.594  70.559 109.445  1.00  0.00           C
ATOM    780  CD  ARG A  42      71.874  70.359 108.625  1.00  0.00           C
ATOM    783  NE  ARG A  42      72.944  71.189 109.255  1.00  0.00           N
ATOM    785  CZ  ARG A  42      74.154  71.359 108.735  1.00  0.00           C
ATOM    786  NH1 ARG A  42      74.464  70.769 107.595  1.00  0.00           N
ATOM    789  NH2 ARG A  42      75.044  72.079 109.365  1.00  0.00           N
ATOM    792  C   ARG A  42      68.914  74.019 108.775  1.00  0.00           C
ATOM    793  O   ARG A  42      67.834  74.079 109.375  1.00  0.00           O
ATOM    794  N   ARG A  43      69.594  75.139 108.525  1.00  0.00           N
ATOM    796  CA  ARG A  43      68.974  76.439 108.695  1.00  0.00           C
ATOM    798  CB  ARG A  43      70.034  77.529 108.925  1.00  0.00           C
ATOM    801  CG  ARG A  43      70.964  77.209 110.105  1.00  0.00           C
ATOM    804  CD  ARG A  43      72.114  78.199 110.205  1.00  0.00           C
ATOM    807  NE  ARG A  43      72.854  77.889 111.465  1.00  0.00           N
ATOM    809  CZ  ARG A  43      72.534  78.319 112.675  1.00  0.00           C
ATOM    810  NH1 ARG A  43      71.524  79.119 112.895  1.00  0.00           N
ATOM    813  NH2 ARG A  43      73.354  77.969 113.635  1.00  0.00           N
ATOM    816  C   ARG A  43      68.084  76.819 107.515  1.00  0.00           C
ATOM    817  O   ARG A  43      67.254  77.709 107.645  1.00  0.00           O
ATOM    818  N   GLY A  44      68.224  76.139 106.355  1.00  0.00           N
ATOM    820  CA  GLY A  44      67.324  76.349 105.225  1.00  0.00           C
ATOM    823  C   GLY A  44      67.934  75.849 103.955  1.00  0.00           C
ATOM    824  O   GLY A  44      69.144  75.719 103.825  1.00  0.00           O
ATOM    825  N   VAL A  45      67.114  75.539 102.935  1.00  0.00           N
ATOM    827  CA  VAL A  45      67.644  74.949 101.715  1.00  0.00           C
ATOM    829  CB  VAL A  45      67.834  73.429 101.875  1.00  0.00           C
ATOM    831  CG1 VAL A  45      66.484  72.729 102.085  1.00  0.00           C
ATOM    835  CG2 VAL A  45      68.594  72.799 100.695  1.00  0.00           C
ATOM    839  C   VAL A  45      66.774  75.309 100.525  1.00  0.00           C
ATOM    840  O   VAL A  45      65.594  75.619 100.675  1.00  0.00           O
ATOM    841  N   ASP A  46      67.354  75.329  99.315  1.00  0.00           N
ATOM    843  CA  ASP A  46      66.664  75.589  98.065  1.00  0.00           C
ATOM    845  CB  ASP A  46      67.714  75.879  96.945  1.00  0.00           C
ATOM    848  CG  ASP A  46      67.574  77.239  96.305  1.00  0.00           C
ATOM    849  OD1 ASP A  46      66.434  77.769  96.235  1.00  0.00           O
ATOM    850  OD2 ASP A  46      68.594  77.669  95.695  1.00  0.00           O
ATOM    851  C   ASP A  46      65.834  74.389  97.625  1.00  0.00           C
ATOM    852  O   ASP A  46      65.974  73.269  98.115  1.00  0.00           O
ATOM    853  N   CYS A  47      64.994  74.569  96.595  1.00  0.00           N
ATOM    855  CA  CYS A  47      64.544  73.459  95.765  1.00  0.00           C
ATOM    857  CB  CYS A  47      63.474  73.909  94.745  1.00  0.00           C
ATOM    860  SG  CYS A  47      63.964  75.279  93.625  1.00  0.00           S
ATOM    862  C   CYS A  47      65.654  72.729  95.025  1.00  0.00           C
ATOM    863  O   CYS A  47      65.764  71.499  95.095  1.00  0.00           O
ATOM    864  N   SER A  48      66.564  73.479  94.365  1.00  0.00           N
ATOM    866  CA  SER A  48      67.794  72.969  93.755  1.00  0.00           C
ATOM    868  CB  SER A  48      68.604  74.049  92.965  1.00  0.00           C
ATOM    871  OG  SER A  48      69.084  75.099  93.805  1.00  0.00           O
ATOM    873  C   SER A  48      68.704  72.339  94.775  1.00  0.00           C
ATOM    874  O   SER A  48      69.294  71.279  94.565  1.00  0.00           O
ATOM    875  N   GLY A  49      68.804  72.979  95.955  1.00  0.00           N
ATOM    877  CA  GLY A  49      69.524  72.479  97.115  1.00  0.00           C
ATOM    880  C   GLY A  49      68.964  71.199  97.625  1.00  0.00           C
ATOM    881  O   GLY A  49      69.684  70.249  97.905  1.00  0.00           O
ATOM    882  N   PHE A  50      67.634  71.109  97.745  1.00  0.00           N
ATOM    884  CA  PHE A  50      67.014  69.859  98.125  1.00  0.00           C
ATOM    886  CB  PHE A  50      65.514  70.059  98.475  1.00  0.00           C
ATOM    889  CG  PHE A  50      64.964  68.769  99.015  1.00  0.00           C
ATOM    890  CD1 PHE A  50      65.264  68.419 100.345  1.00  0.00           C
ATOM    892  CE1 PHE A  50      64.984  67.139 100.825  1.00  0.00           C
ATOM    894  CZ  PHE A  50      64.394  66.189  99.985  1.00  0.00           C
ATOM    896  CD2 PHE A  50      64.314  67.829  98.195  1.00  0.00           C
ATOM    898  CE2 PHE A  50      64.034  66.549  98.675  1.00  0.00           C
ATOM    900  C   PHE A  50      67.284  68.739  97.115  1.00  0.00           C
ATOM    901  O   PHE A  50      67.644  67.639  97.505  1.00  0.00           O
ATOM    902  N   VAL A  51      67.174  68.999  95.795  1.00  0.00           N
ATOM    904  CA  VAL A  51      67.384  67.919  94.835  1.00  0.00           C
ATOM    906  CB  VAL A  51      66.614  68.039  93.515  1.00  0.00           C
ATOM    908  CG1 VAL A  51      65.174  68.499  93.725  1.00  0.00           C
ATOM    912  CG2 VAL A  51      67.304  68.999  92.555  1.00  0.00           C
ATOM    916  C   VAL A  51      68.854  67.609  94.575  1.00  0.00           C
ATOM    917  O   VAL A  51      69.194  66.489  94.205  1.00  0.00           O
ATOM    918  N   VAL A  52      69.794  68.559  94.785  1.00  0.00           N
ATOM    920  CA  VAL A  52      71.214  68.239  94.765  1.00  0.00           C
ATOM    922  CB  VAL A  52      72.124  69.479  94.715  1.00  0.00           C
ATOM    924  CG1 VAL A  52      72.504  70.059  96.075  1.00  0.00           C
ATOM    928  CG2 VAL A  52      73.454  69.149  94.035  1.00  0.00           C
ATOM    932  C   VAL A  52      71.564  67.309  95.905  1.00  0.00           C
ATOM    933  O   VAL A  52      72.214  66.299  95.685  1.00  0.00           O
ATOM    934  N   VAL A  53      71.094  67.599  97.155  1.00  0.00           N
ATOM    936  CA  VAL A  53      71.484  66.849  98.335  1.00  0.00           C
ATOM    938  CB  VAL A  53      71.214  67.579  99.665  1.00  0.00           C
ATOM    940  CG1 VAL A  53      69.724  67.649 100.045  1.00  0.00           C
ATOM    944  CG2 VAL A  53      72.054  66.969 100.795  1.00  0.00           C
ATOM    948  C   VAL A  53      70.974  65.409  98.325  1.00  0.00           C
ATOM    949  O   VAL A  53      71.704  64.479  98.655  1.00  0.00           O
ATOM    950  N   THR A  54      69.724  65.199  97.875  1.00  0.00           N
ATOM    952  CA  THR A  54      69.104  63.889  97.735  1.00  0.00           C
ATOM    954  CB  THR A  54      67.654  63.999  97.325  1.00  0.00           C
ATOM    956  OG1 THR A  54      67.484  64.929  96.285  1.00  0.00           O
ATOM    958  CG2 THR A  54      66.844  64.519  98.515  1.00  0.00           C
ATOM    962  C   THR A  54      69.794  62.969  96.765  1.00  0.00           C
ATOM    963  O   THR A  54      70.014  61.779  97.005  1.00  0.00           O
ATOM    964  N   MET A  55      70.164  63.519  95.605  1.00  0.00           N
ATOM    966  CA  MET A  55      70.824  62.829  94.545  1.00  0.00           C
ATOM    968  CB  MET A  55      70.604  63.639  93.255  1.00  0.00           C
ATOM    971  CG  MET A  55      69.104  63.779  92.885  1.00  0.00           C
ATOM    974  SD  MET A  55      68.294  62.259  92.335  1.00  0.00           S
ATOM    975  CE  MET A  55      66.864  63.169  91.685  1.00  0.00           C
ATOM    979  C   MET A  55      72.284  62.529  94.845  1.00  0.00           C
ATOM    980  O   MET A  55      72.774  61.419  94.635  1.00  0.00           O
ATOM    981  N   ARG A  56      73.014  63.489  95.425  1.00  0.00           N
ATOM    983  CA  ARG A  56      74.434  63.299  95.705  1.00  0.00           C
ATOM    985  CB  ARG A  56      75.144  64.659  95.915  1.00  0.00           C
ATOM    988  CG  ARG A  56      74.654  65.459  97.135  1.00  0.00           C
ATOM    991  CD  ARG A  56      75.284  65.119  98.485  1.00  0.00           C
ATOM    994  NE  ARG A  56      76.494  65.949  98.705  1.00  0.00           N
ATOM    996  CZ  ARG A  56      76.484  67.199  99.145  1.00  0.00           C
ATOM    997  NH1 ARG A  56      75.354  67.709  99.565  1.00  0.00           N
ATOM   1000  NH2 ARG A  56      77.614  67.859  99.225  1.00  0.00           N
ATOM   1003  C   ARG A  56      74.744  62.359  96.855  1.00  0.00           C
ATOM   1004  O   ARG A  56      75.814  61.769  96.855  1.00  0.00           O
ATOM   1005  N   ASP A  57      73.844  62.209  97.855  1.00  0.00           N
ATOM   1007  CA  ASP A  57      74.104  61.409  99.045  1.00  0.00           C
ATOM   1009  CB  ASP A  57      73.554  62.109 100.335  1.00  0.00           C
ATOM   1012  CG  ASP A  57      74.454  63.229 100.815  1.00  0.00           C
ATOM   1013  OD1 ASP A  57      75.694  63.099 100.655  1.00  0.00           O
ATOM   1014  OD2 ASP A  57      73.964  64.209 101.455  1.00  0.00           O
ATOM   1015  C   ASP A  57      73.504  60.019  98.935  1.00  0.00           C
ATOM   1016  O   ASP A  57      74.084  59.069  99.465  1.00  0.00           O
ATOM   1017  N   ARG A  58      72.364  59.859  98.215  1.00  0.00           N
ATOM   1019  CA  ARG A  58      71.694  58.579  98.105  1.00  0.00           C
ATOM   1021  CB  ARG A  58      70.154  58.729  98.185  1.00  0.00           C
ATOM   1024  CG  ARG A  58      69.634  59.269  99.535  1.00  0.00           C
ATOM   1027  CD  ARG A  58      69.154  58.219 100.535  1.00  0.00           C
ATOM   1030  NE  ARG A  58      70.284  57.829 101.425  1.00  0.00           N
ATOM   1032  CZ  ARG A  58      70.144  56.909 102.355  1.00  0.00           C
ATOM   1033  NH1 ARG A  58      69.294  55.899 102.295  1.00  0.00           N
ATOM   1036  NH2 ARG A  58      70.914  56.959 103.415  1.00  0.00           N
ATOM   1039  C   ARG A  58      71.994  57.829  96.835  1.00  0.00           C
ATOM   1040  O   ARG A  58      71.994  56.599  96.835  1.00  0.00           O
ATOM   1041  N   PHE A  59      72.264  58.539  95.715  1.00  0.00           N
ATOM   1043  CA  PHE A  59      72.484  57.949  94.405  1.00  0.00           C
ATOM   1045  CB  PHE A  59      71.524  58.559  93.345  1.00  0.00           C
ATOM   1048  CG  PHE A  59      70.094  58.239  93.695  1.00  0.00           C
ATOM   1049  CD1 PHE A  59      69.504  57.059  93.205  1.00  0.00           C
ATOM   1051  CE1 PHE A  59      68.164  56.769  93.505  1.00  0.00           C
ATOM   1053  CZ  PHE A  59      67.404  57.659  94.285  1.00  0.00           C
ATOM   1055  CD2 PHE A  59      69.324  59.119  94.465  1.00  0.00           C
ATOM   1057  CE2 PHE A  59      67.984  58.839  94.755  1.00  0.00           C
ATOM   1059  C   PHE A  59      73.914  58.139  93.935  1.00  0.00           C
ATOM   1060  O   PHE A  59      74.264  57.719  92.825  1.00  0.00           O
ATOM   1061  N   ASP A  60      74.784  58.779  94.755  1.00  0.00           N
ATOM   1063  CA  ASP A  60      76.164  59.139  94.435  1.00  0.00           C
ATOM   1065  CB  ASP A  60      77.114  57.909  94.545  1.00  0.00           C
ATOM   1068  CG  ASP A  60      77.294  57.429  95.995  1.00  0.00           C
ATOM   1069  OD1 ASP A  60      76.964  58.189  96.935  1.00  0.00           O
ATOM   1070  OD2 ASP A  60      77.894  56.329  96.215  1.00  0.00           O
ATOM   1071  C   ASP A  60      76.254  59.999  93.145  1.00  0.00           C
ATOM   1072  O   ASP A  60      77.164  59.929  92.305  1.00  0.00           O
ATOM   1073  N   LEU A  61      75.244  60.859  92.955  1.00  0.00           N
ATOM   1075  CA  LEU A  61      74.984  61.519  91.695  1.00  0.00           C
ATOM   1077  CB  LEU A  61      73.464  61.499  91.445  1.00  0.00           C
ATOM   1080  CG  LEU A  61      72.954  61.759  90.005  1.00  0.00           C
ATOM   1082  CD1 LEU A  61      73.754  61.009  88.955  1.00  0.00           C
ATOM   1086  CD2 LEU A  61      71.514  61.279  89.855  1.00  0.00           C
ATOM   1090  C   LEU A  61      75.584  62.919  91.715  1.00  0.00           C
ATOM   1091  O   LEU A  61      75.494  63.659  92.695  1.00  0.00           O
ATOM   1092  N   GLN A  62      76.284  63.319  90.635  1.00  0.00           N
ATOM   1094  CA  GLN A  62      76.814  64.669  90.545  1.00  0.00           C
ATOM   1096  CB  GLN A  62      77.984  64.779  89.535  1.00  0.00           C
ATOM   1099  CG  GLN A  62      78.584  66.199  89.415  1.00  0.00           C
ATOM   1102  CD  GLN A  62      79.774  66.229  88.455  1.00  0.00           C
ATOM   1103  OE1 GLN A  62      80.104  65.219  87.825  1.00  0.00           O
ATOM   1104  NE2 GLN A  62      80.414  67.409  88.315  1.00  0.00           N
ATOM   1107  C   GLN A  62      75.734  65.629  90.125  1.00  0.00           C
ATOM   1108  O   GLN A  62      75.214  65.469  89.025  1.00  0.00           O
ATOM   1109  N   LEU A  63      75.424  66.659  90.935  1.00  0.00           N
ATOM   1111  CA  LEU A  63      74.454  67.649  90.515  1.00  0.00           C
ATOM   1113  CB  LEU A  63      73.084  67.409  91.205  1.00  0.00           C
ATOM   1116  CG  LEU A  63      72.174  66.329  90.605  1.00  0.00           C
ATOM   1118  CD1 LEU A  63      70.774  66.509  91.205  1.00  0.00           C
ATOM   1122  CD2 LEU A  63      72.094  66.419  89.085  1.00  0.00           C
ATOM   1126  C   LEU A  63      74.904  69.079  90.795  1.00  0.00           C
ATOM   1127  O   LEU A  63      75.654  69.329  91.745  1.00  0.00           O
ATOM   1128  N   PRO A  64      74.474  70.069  89.995  1.00  0.00           N
ATOM   1129  CD  PRO A  64      73.884  69.819  88.675  1.00  0.00           C
ATOM   1132  CA  PRO A  64      74.904  71.449  90.135  1.00  0.00           C
ATOM   1134  CB  PRO A  64      74.684  72.039  88.725  1.00  0.00           C
ATOM   1137  CG  PRO A  64      73.584  71.179  88.095  1.00  0.00           C
ATOM   1140  C   PRO A  64      74.064  72.189  91.155  1.00  0.00           C
ATOM   1141  O   PRO A  64      73.204  71.599  91.805  1.00  0.00           O
ATOM   1142  N   ARG A  65      74.294  73.509  91.325  1.00  0.00           N
ATOM   1144  CA  ARG A  65      73.694  74.299  92.375  1.00  0.00           C
ATOM   1146  CB  ARG A  65      74.794  75.139  93.085  1.00  0.00           C
ATOM   1149  CG  ARG A  65      75.184  74.569  94.465  1.00  0.00           C
ATOM   1152  CD  ARG A  65      76.254  75.399  95.195  1.00  0.00           C
ATOM   1155  NE  ARG A  65      76.444  74.849  96.575  1.00  0.00           N
ATOM   1157  CZ  ARG A  65      77.164  73.769  96.875  1.00  0.00           C
ATOM   1158  NH1 ARG A  65      77.834  73.099  95.965  1.00  0.00           N
ATOM   1161  NH2 ARG A  65      77.264  73.359  98.125  1.00  0.00           N
ATOM   1164  C   ARG A  65      72.494  75.189  91.995  1.00  0.00           C
ATOM   1165  O   ARG A  65      71.964  75.919  92.835  1.00  0.00           O
ATOM   1166  N   GLU A  66      72.004  75.179  90.745  1.00  0.00           N
ATOM   1168  CA  GLU A  66      70.894  76.019  90.345  1.00  0.00           C
ATOM   1170  CB  GLU A  66      71.344  77.349  89.685  1.00  0.00           C
ATOM   1173  CG  GLU A  66      70.164  78.339  89.515  1.00  0.00           C
ATOM   1176  CD  GLU A  66      70.604  79.749  89.105  1.00  0.00           C
ATOM   1177  OE1 GLU A  66      71.814  79.989  88.925  1.00  0.00           O
ATOM   1178  OE2 GLU A  66      69.694  80.609  89.045  1.00  0.00           O
ATOM   1179  C   GLU A  66      69.964  75.319  89.375  1.00  0.00           C
ATOM   1180  O   GLU A  66      70.374  74.609  88.465  1.00  0.00           O
ATOM   1181  N   THR A  67      68.644  75.549  89.545  1.00  0.00           N
ATOM   1183  CA  THR A  67      67.544  74.879  88.855  1.00  0.00           C
ATOM   1185  CB  THR A  67      66.204  75.479  89.245  1.00  0.00           C
ATOM   1187  OG1 THR A  67      66.184  75.639  90.655  1.00  0.00           O
ATOM   1189  CG2 THR A  67      65.084  74.509  88.885  1.00  0.00           C
ATOM   1193  C   THR A  67      67.614  74.909  87.345  1.00  0.00           C
ATOM   1194  O   THR A  67      67.234  73.969  86.655  1.00  0.00           O
ATOM   1195  N   LYS A  68      68.134  76.019  86.795  1.00  0.00           N
ATOM   1197  CA  LYS A  68      68.444  76.189  85.395  1.00  0.00           C
ATOM   1199  CB  LYS A  68      68.964  77.629  85.155  1.00  0.00           C
ATOM   1202  CG  LYS A  68      67.904  78.689  85.455  1.00  0.00           C
ATOM   1205  CD  LYS A  68      68.414  80.129  85.225  1.00  0.00           C
ATOM   1208  CE  LYS A  68      67.334  81.199  85.415  1.00  0.00           C
ATOM   1211  NZ  LYS A  68      67.864  82.549  85.135  1.00  0.00           N
ATOM   1215  C   LYS A  68      69.454  75.199  84.855  1.00  0.00           C
ATOM   1216  O   LYS A  68      69.284  74.649  83.775  1.00  0.00           O
ATOM   1217  N   GLN A  69      70.514  74.899  85.615  1.00  0.00           N
ATOM   1219  CA  GLN A  69      71.474  73.899  85.225  1.00  0.00           C
ATOM   1221  CB  GLN A  69      72.804  74.089  85.995  1.00  0.00           C
ATOM   1224  CG  GLN A  69      74.014  73.499  85.225  1.00  0.00           C
ATOM   1227  CD  GLN A  69      74.334  74.239  83.915  1.00  0.00           C
ATOM   1228  OE1 GLN A  69      74.794  73.689  82.915  1.00  0.00           O
ATOM   1229  NE2 GLN A  69      74.074  75.559  83.895  1.00  0.00           N
ATOM   1232  C   GLN A  69      70.954  72.519  85.565  1.00  0.00           C
ATOM   1233  O   GLN A  69      71.244  71.549  84.885  1.00  0.00           O
ATOM   1234  N   GLN A  70      70.094  72.419  86.615  1.00  0.00           N
ATOM   1236  CA  GLN A  70      69.424  71.199  87.045  1.00  0.00           C
ATOM   1238  CB  GLN A  70      68.564  71.469  88.315  1.00  0.00           C
ATOM   1241  CG  GLN A  70      68.414  70.239  89.225  1.00  0.00           C
ATOM   1244  CD  GLN A  70      69.714  69.999  89.995  1.00  0.00           C
ATOM   1245  OE1 GLN A  70      70.724  69.589  89.445  1.00  0.00           O
ATOM   1246  NE2 GLN A  70      69.714  70.339  91.305  1.00  0.00           N
ATOM   1249  C   GLN A  70      68.474  70.689  85.975  1.00  0.00           C
ATOM   1250  O   GLN A  70      68.214  69.499  85.845  1.00  0.00           O
ATOM   1251  N   ALA A  71      67.904  71.589  85.165  1.00  0.00           N
ATOM   1253  CA  ALA A  71      67.194  71.229  83.965  1.00  0.00           C
ATOM   1255  CB  ALA A  71      66.534  72.489  83.385  1.00  0.00           C
ATOM   1259  C   ALA A  71      68.064  70.549  82.915  1.00  0.00           C
ATOM   1260  O   ALA A  71      67.604  69.699  82.155  1.00  0.00           O
ATOM   1261  N   SER A  72      69.344  70.919  82.835  1.00  0.00           N
ATOM   1263  CA  SER A  72      70.194  70.599  81.695  1.00  0.00           C
ATOM   1265  CB  SER A  72      71.244  71.709  81.445  1.00  0.00           C
ATOM   1268  OG  SER A  72      70.614  72.949  81.165  1.00  0.00           O
ATOM   1270  C   SER A  72      70.964  69.329  81.925  1.00  0.00           C
ATOM   1271  O   SER A  72      71.764  68.919  81.085  1.00  0.00           O
ATOM   1272  N   ILE A  73      70.694  68.659  83.065  1.00  0.00           N
ATOM   1274  CA  ILE A  73      71.184  67.339  83.375  1.00  0.00           C
ATOM   1276  CB  ILE A  73      71.154  67.089  84.895  1.00  0.00           C
ATOM   1278  CG2 ILE A  73      71.814  68.279  85.615  1.00  0.00           C
ATOM   1282  CG1 ILE A  73      69.704  66.799  85.395  1.00  0.00           C
ATOM   1285  CD  ILE A  73      69.504  66.859  86.895  1.00  0.00           C
ATOM   1289  C   ILE A  73      70.294  66.279  82.755  1.00  0.00           C
ATOM   1290  O   ILE A  73      70.584  65.109  82.865  1.00  0.00           O
ATOM   1291  N   GLY A  74      69.134  66.629  82.175  1.00  0.00           N
ATOM   1293  CA  GLY A  74      68.164  65.569  81.915  1.00  0.00           C
ATOM   1296  C   GLY A  74      67.204  65.819  80.805  1.00  0.00           C
ATOM   1297  O   GLY A  74      66.834  66.949  80.505  1.00  0.00           O
ATOM   1298  N   THR A  75      66.734  64.729  80.165  1.00  0.00           N
ATOM   1300  CA  THR A  75      65.884  64.859  78.985  1.00  0.00           C
ATOM   1302  CB  THR A  75      66.084  63.889  77.825  1.00  0.00           C
ATOM   1304  OG1 THR A  75      65.624  62.559  78.035  1.00  0.00           O
ATOM   1306  CG2 THR A  75      67.554  63.829  77.465  1.00  0.00           C
ATOM   1310  C   THR A  75      64.434  64.839  79.345  1.00  0.00           C
ATOM   1311  O   THR A  75      63.954  64.009  80.125  1.00  0.00           O
ATOM   1312  N   GLN A  76      63.704  65.779  78.715  1.00  0.00           N
ATOM   1314  CA  GLN A  76      62.284  65.949  78.835  1.00  0.00           C
ATOM   1316  CB  GLN A  76      61.824  67.269  78.175  1.00  0.00           C
ATOM   1319  CG  GLN A  76      62.024  67.329  76.645  1.00  0.00           C
ATOM   1322  CD  GLN A  76      61.664  68.719  76.095  1.00  0.00           C
ATOM   1323  OE1 GLN A  76      62.094  69.759  76.585  1.00  0.00           O
ATOM   1324  NE2 GLN A  76      60.804  68.739  75.045  1.00  0.00           N
ATOM   1327  C   GLN A  76      61.414  64.799  78.395  1.00  0.00           C
ATOM   1328  O   GLN A  76      61.734  64.029  77.485  1.00  0.00           O
ATOM   1329  N   ILE A  77      60.284  64.669  79.115  1.00  0.00           N
ATOM   1331  CA  ILE A  77      59.294  63.629  78.945  1.00  0.00           C
ATOM   1333  CB  ILE A  77      59.584  62.399  79.795  1.00  0.00           C
ATOM   1335  CG2 ILE A  77      60.734  61.599  79.155  1.00  0.00           C
ATOM   1339  CG1 ILE A  77      59.834  62.659  81.295  1.00  0.00           C
ATOM   1342  CD  ILE A  77      58.584  62.869  82.125  1.00  0.00           C
ATOM   1346  C   ILE A  77      57.914  64.179  79.275  1.00  0.00           C
ATOM   1347  O   ILE A  77      57.824  65.259  79.875  1.00  0.00           O
ATOM   1348  N   ASP A  78      56.844  63.459  78.895  1.00  0.00           N
ATOM   1350  CA  ASP A  78      55.464  63.759  79.235  1.00  0.00           C
ATOM   1352  CB  ASP A  78      54.564  63.659  77.975  1.00  0.00           C
ATOM   1355  CG  ASP A  78      54.874  64.779  77.015  1.00  0.00           C
ATOM   1356  OD1 ASP A  78      55.354  65.859  77.445  1.00  0.00           O
ATOM   1357  OD2 ASP A  78      54.554  64.609  75.805  1.00  0.00           O
ATOM   1358  C   ASP A  78      54.934  62.839  80.335  1.00  0.00           C
ATOM   1359  O   ASP A  78      55.664  62.289  81.165  1.00  0.00           O
ATOM   1360  N   LYS A  79      53.594  62.759  80.475  1.00  0.00           N
ATOM   1362  CA  LYS A  79      52.864  62.139  81.575  1.00  0.00           C
ATOM   1364  CB  LYS A  79      51.364  62.489  81.475  1.00  0.00           C
ATOM   1367  CG  LYS A  79      51.084  63.979  81.745  1.00  0.00           C
ATOM   1370  CD  LYS A  79      49.634  64.389  81.435  1.00  0.00           C
ATOM   1373  CE  LYS A  79      49.414  65.889  81.635  1.00  0.00           C
ATOM   1376  NZ  LYS A  79      48.104  66.339  81.115  1.00  0.00           N
ATOM   1380  C   LYS A  79      53.074  60.649  81.735  1.00  0.00           C
ATOM   1381  O   LYS A  79      53.364  60.149  82.825  1.00  0.00           O
ATOM   1382  N   ASP A  80      53.014  59.929  80.605  1.00  0.00           N
ATOM   1384  CA  ASP A  80      53.204  58.489  80.475  1.00  0.00           C
ATOM   1386  CB  ASP A  80      52.874  58.109  79.015  1.00  0.00           C
ATOM   1389  CG  ASP A  80      51.424  58.409  78.745  1.00  0.00           C
ATOM   1390  OD1 ASP A  80      50.554  58.089  79.595  1.00  0.00           O
ATOM   1391  OD2 ASP A  80      51.134  58.799  77.585  1.00  0.00           O
ATOM   1392  C   ASP A  80      54.614  58.059  80.825  1.00  0.00           C
ATOM   1393  O   ASP A  80      54.874  57.019  81.435  1.00  0.00           O
ATOM   1394  N   GLU A  81      55.564  58.909  80.455  1.00  0.00           N
ATOM   1396  CA  GLU A  81      56.974  58.659  80.565  1.00  0.00           C
ATOM   1398  CB  GLU A  81      57.624  59.449  79.395  1.00  0.00           C
ATOM   1401  CG  GLU A  81      57.264  59.039  77.935  1.00  0.00           C
ATOM   1404  CD  GLU A  81      56.134  59.879  77.305  1.00  0.00           C
ATOM   1405  OE1 GLU A  81      55.294  60.399  78.075  1.00  0.00           O
ATOM   1406  OE2 GLU A  81      56.164  60.049  76.065  1.00  0.00           O
ATOM   1407  C   GLU A  81      57.594  59.139  81.885  1.00  0.00           C
ATOM   1408  O   GLU A  81      58.804  59.009  82.065  1.00  0.00           O
ATOM   1409  N   LEU A  82      56.814  59.669  82.865  1.00  0.00           N
ATOM   1411  CA  LEU A  82      57.304  60.109  84.185  1.00  0.00           C
ATOM   1413  CB  LEU A  82      56.174  60.629  85.125  1.00  0.00           C
ATOM   1416  CG  LEU A  82      55.494  61.959  84.745  1.00  0.00           C
ATOM   1418  CD1 LEU A  82      54.144  62.139  85.445  1.00  0.00           C
ATOM   1422  CD2 LEU A  82      56.414  63.139  85.125  1.00  0.00           C
ATOM   1426  C   LEU A  82      58.034  59.019  84.975  1.00  0.00           C
ATOM   1427  O   LEU A  82      57.444  57.989  85.315  1.00  0.00           O
ATOM   1428  N   LEU A  83      59.314  59.229  85.325  1.00  0.00           N
ATOM   1430  CA  LEU A  83      60.064  58.229  86.095  1.00  0.00           C
ATOM   1432  CB  LEU A  83      61.564  58.119  85.695  1.00  0.00           C
ATOM   1435  CG  LEU A  83      61.844  57.739  84.225  1.00  0.00           C
ATOM   1437  CD1 LEU A  83      63.304  57.309  84.065  1.00  0.00           C
ATOM   1441  CD2 LEU A  83      60.954  56.609  83.725  1.00  0.00           C
ATOM   1445  C   LEU A  83      59.994  58.499  87.595  1.00  0.00           C
ATOM   1446  O   LEU A  83      60.054  59.649  87.995  1.00  0.00           O
ATOM   1447  N   PRO A  84      59.884  57.559  88.515  1.00  0.00           N
ATOM   1448  CD  PRO A  84      59.784  56.139  88.225  1.00  0.00           C
ATOM   1451  CA  PRO A  84      60.204  57.829  89.915  1.00  0.00           C
ATOM   1453  CB  PRO A  84      59.934  56.479  90.585  1.00  0.00           C
ATOM   1456  CG  PRO A  84      60.284  55.459  89.495  1.00  0.00           C
ATOM   1459  C   PRO A  84      61.634  58.329  90.125  1.00  0.00           C
ATOM   1460  O   PRO A  84      62.594  57.649  89.765  1.00  0.00           O
ATOM   1461  N   GLY A  85      61.804  59.539  90.675  1.00  0.00           N
ATOM   1463  CA  GLY A  85      63.074  60.239  90.805  1.00  0.00           C
ATOM   1466  C   GLY A  85      63.264  61.269  89.725  1.00  0.00           C
ATOM   1467  O   GLY A  85      64.284  61.949  89.695  1.00  0.00           O
ATOM   1468  N   ASP A  86      62.294  61.399  88.805  1.00  0.00           N
ATOM   1470  CA  ASP A  86      62.264  62.379  87.735  1.00  0.00           C
ATOM   1472  CB  ASP A  86      61.164  61.929  86.725  1.00  0.00           C
ATOM   1475  CG  ASP A  86      61.054  62.629  85.385  1.00  0.00           C
ATOM   1476  OD1 ASP A  86      61.274  63.859  85.305  1.00  0.00           O
ATOM   1477  OD2 ASP A  86      60.604  61.919  84.445  1.00  0.00           O
ATOM   1478  C   ASP A  86      62.104  63.789  88.275  1.00  0.00           C
ATOM   1479  O   ASP A  86      61.404  64.039  89.255  1.00  0.00           O
ATOM   1480  N   LEU A  87      62.804  64.759  87.665  1.00  0.00           N
ATOM   1482  CA  LEU A  87      62.784  66.109  88.155  1.00  0.00           C
ATOM   1484  CB  LEU A  87      64.144  66.829  87.985  1.00  0.00           C
ATOM   1487  CG  LEU A  87      65.274  66.269  88.865  1.00  0.00           C
ATOM   1489  CD1 LEU A  87      66.494  67.189  88.775  1.00  0.00           C
ATOM   1493  CD2 LEU A  87      64.884  66.129  90.345  1.00  0.00           C
ATOM   1497  C   LEU A  87      61.694  66.849  87.435  1.00  0.00           C
ATOM   1498  O   LEU A  87      61.694  67.009  86.225  1.00  0.00           O
ATOM   1499  N   VAL A  88      60.704  67.339  88.175  1.00  0.00           N
ATOM   1501  CA  VAL A  88      59.594  68.049  87.595  1.00  0.00           C
ATOM   1503  CB  VAL A  88      58.264  67.549  88.135  1.00  0.00           C
ATOM   1505  CG1 VAL A  88      58.324  67.339  89.655  1.00  0.00           C
ATOM   1509  CG2 VAL A  88      57.124  68.459  87.665  1.00  0.00           C
ATOM   1513  C   VAL A  88      59.824  69.559  87.675  1.00  0.00           C
ATOM   1514  O   VAL A  88      60.284  70.089  88.685  1.00  0.00           O
ATOM   1515  N   PHE A  89      59.554  70.279  86.565  1.00  0.00           N
ATOM   1517  CA  PHE A  89      59.914  71.679  86.395  1.00  0.00           C
ATOM   1519  CB  PHE A  89      60.624  71.969  85.035  1.00  0.00           C
ATOM   1522  CG  PHE A  89      61.954  71.259  85.045  1.00  0.00           C
ATOM   1523  CD1 PHE A  89      61.984  69.919  84.655  1.00  0.00           C
ATOM   1525  CE1 PHE A  89      63.134  69.169  84.845  1.00  0.00           C
ATOM   1527  CZ  PHE A  89      64.284  69.729  85.395  1.00  0.00           C
ATOM   1529  CD2 PHE A  89      63.144  71.849  85.525  1.00  0.00           C
ATOM   1531  CE2 PHE A  89      64.294  71.089  85.725  1.00  0.00           C
ATOM   1533  C   PHE A  89      58.664  72.529  86.495  1.00  0.00           C
ATOM   1534  O   PHE A  89      57.704  72.349  85.755  1.00  0.00           O
ATOM   1535  N   PHE A  90      58.684  73.489  87.435  1.00  0.00           N
ATOM   1537  CA  PHE A  90      57.524  74.269  87.785  1.00  0.00           C
ATOM   1539  CB  PHE A  90      57.154  74.109  89.275  1.00  0.00           C
ATOM   1542  CG  PHE A  90      56.734  72.699  89.515  1.00  0.00           C
ATOM   1543  CD1 PHE A  90      55.414  72.289  89.245  1.00  0.00           C
ATOM   1545  CE1 PHE A  90      54.984  70.999  89.555  1.00  0.00           C
ATOM   1547  CZ  PHE A  90      55.884  70.099  90.145  1.00  0.00           C
ATOM   1549  CD2 PHE A  90      57.634  71.779  90.055  1.00  0.00           C
ATOM   1551  CE2 PHE A  90      57.204  70.489  90.395  1.00  0.00           C
ATOM   1553  C   PHE A  90      57.734  75.739  87.535  1.00  0.00           C
ATOM   1554  O   PHE A  90      58.704  76.349  87.965  1.00  0.00           O
ATOM   1555  N   LYS A  91      56.764  76.349  86.835  1.00  0.00           N
ATOM   1557  CA  LYS A  91      56.614  77.769  86.765  1.00  0.00           C
ATOM   1559  CB  LYS A  91      55.634  78.189  85.675  1.00  0.00           C
ATOM   1562  CG  LYS A  91      56.114  77.679  84.315  1.00  0.00           C
ATOM   1565  CD  LYS A  91      57.594  77.989  83.965  1.00  0.00           C
ATOM   1568  CE  LYS A  91      57.874  79.459  83.615  1.00  0.00           C
ATOM   1571  NZ  LYS A  91      57.864  80.329  84.815  1.00  0.00           N
ATOM   1575  C   LYS A  91      56.194  78.359  88.065  1.00  0.00           C
ATOM   1576  O   LYS A  91      55.044  78.309  88.475  1.00  0.00           O
ATOM   1577  N   THR A  92      57.174  78.979  88.715  1.00  0.00           N
ATOM   1579  CA  THR A  92      57.004  79.849  89.835  1.00  0.00           C
ATOM   1581  CB  THR A  92      57.774  79.329  91.055  1.00  0.00           C
ATOM   1583  OG1 THR A  92      59.094  78.909  90.735  1.00  0.00           O
ATOM   1585  CG2 THR A  92      57.074  78.049  91.515  1.00  0.00           C
ATOM   1589  C   THR A  92      57.434  81.199  89.295  1.00  0.00           C
ATOM   1590  O   THR A  92      57.744  81.329  88.105  1.00  0.00           O
ATOM   1591  N   GLY A  93      57.344  82.269  90.115  1.00  0.00           N
ATOM   1593  CA  GLY A  93      57.534  83.649  89.655  1.00  0.00           C
ATOM   1596  C   GLY A  93      58.824  83.949  88.915  1.00  0.00           C
ATOM   1597  O   GLY A  93      59.914  83.589  89.345  1.00  0.00           O
ATOM   1598  N   SER A  94      58.694  84.709  87.795  1.00  0.00           N
ATOM   1600  CA  SER A  94      59.794  85.239  86.985  1.00  0.00           C
ATOM   1602  CB  SER A  94      59.314  85.979  85.695  1.00  0.00           C
ATOM   1605  OG  SER A  94      60.394  86.299  84.815  1.00  0.00           O
ATOM   1607  C   SER A  94      60.574  86.209  87.845  1.00  0.00           C
ATOM   1608  O   SER A  94      60.034  87.249  88.235  1.00  0.00           O
ATOM   1609  N   GLY A  95      61.824  85.899  88.225  1.00  0.00           N
ATOM   1611  CA  GLY A  95      62.524  86.599  89.285  1.00  0.00           C
ATOM   1614  C   GLY A  95      62.574  85.839  90.585  1.00  0.00           C
ATOM   1615  O   GLY A  95      63.664  85.559  91.095  1.00  0.00           O
ATOM   1616  N   GLN A  96      61.414  85.479  91.185  1.00  0.00           N
ATOM   1618  CA  GLN A  96      61.354  84.709  92.415  1.00  0.00           C
ATOM   1620  CB  GLN A  96      60.204  85.029  93.415  1.00  0.00           C
ATOM   1623  CG  GLN A  96      58.814  85.349  92.805  1.00  0.00           C
ATOM   1626  CD  GLN A  96      57.704  84.349  93.125  1.00  0.00           C
ATOM   1627  OE1 GLN A  96      56.544  84.739  93.255  1.00  0.00           O
ATOM   1628  NE2 GLN A  96      58.034  83.049  93.245  1.00  0.00           N
ATOM   1631  C   GLN A  96      61.574  83.229  92.195  1.00  0.00           C
ATOM   1632  O   GLN A  96      60.714  82.389  92.475  1.00  0.00           O
ATOM   1633  N   ASN A  97      62.784  82.929  91.715  1.00  0.00           N
ATOM   1635  CA  ASN A  97      63.194  81.699  91.075  1.00  0.00           C
ATOM   1637  CB  ASN A  97      63.664  80.529  91.995  1.00  0.00           C
ATOM   1640  CG  ASN A  97      63.414  80.759  93.485  1.00  0.00           C
ATOM   1641  OD1 ASN A  97      64.174  81.419  94.215  1.00  0.00           O
ATOM   1642  ND2 ASN A  97      62.324  80.149  93.985  1.00  0.00           N
ATOM   1645  C   ASN A  97      62.264  81.269  89.935  1.00  0.00           C
ATOM   1646  O   ASN A  97      61.304  80.539  90.145  1.00  0.00           O
ATOM   1647  N   GLY A  98      62.534  81.749  88.695  1.00  0.00           N
ATOM   1649  CA  GLY A  98      61.714  81.539  87.495  1.00  0.00           C
ATOM   1652  C   GLY A  98      61.324  80.119  87.155  1.00  0.00           C
ATOM   1653  O   GLY A  98      60.284  79.859  86.535  1.00  0.00           O
ATOM   1654  N   LEU A  99      62.204  79.189  87.575  1.00  0.00           N
ATOM   1656  CA  LEU A  99      62.024  77.769  87.585  1.00  0.00           C
ATOM   1658  CB  LEU A  99      63.094  77.079  86.685  1.00  0.00           C
ATOM   1661  CG  LEU A  99      62.664  75.749  86.065  1.00  0.00           C
ATOM   1663  CD1 LEU A  99      61.894  74.839  87.015  1.00  0.00           C
ATOM   1667  CD2 LEU A  99      61.794  76.029  84.845  1.00  0.00           C
ATOM   1671  C   LEU A  99      62.244  77.309  89.025  1.00  0.00           C
ATOM   1672  O   LEU A  99      63.254  77.649  89.645  1.00  0.00           O
ATOM   1673  N   HIS A 100      61.304  76.489  89.545  1.00  0.00           N
ATOM   1675  CA  HIS A 100      61.374  75.709  90.755  1.00  0.00           C
ATOM   1677  CB  HIS A 100      60.154  76.059  91.615  1.00  0.00           C
ATOM   1680  ND1 HIS A 100      60.654  75.749  93.985  1.00  0.00           N
ATOM   1681  CG  HIS A 100      60.044  75.259  92.855  1.00  0.00           C
ATOM   1682  CE1 HIS A 100      60.414  74.849  94.915  1.00  0.00           C
ATOM   1684  NE2 HIS A 100      59.654  73.829  94.445  1.00  0.00           N
ATOM   1686  CD2 HIS A 100      59.394  74.099  93.125  1.00  0.00           C
ATOM   1688  C   HIS A 100      61.294  74.219  90.425  1.00  0.00           C
ATOM   1689  O   HIS A 100      60.554  73.829  89.525  1.00  0.00           O
ATOM   1690  N   VAL A 101      62.044  73.329  91.105  1.00  0.00           N
ATOM   1692  CA  VAL A 101      62.114  71.919  90.745  1.00  0.00           C
ATOM   1694  CB  VAL A 101      63.524  71.499  90.335  1.00  0.00           C
ATOM   1696  CG1 VAL A 101      64.544  71.729  91.475  1.00  0.00           C
ATOM   1700  CG2 VAL A 101      63.584  70.049  89.815  1.00  0.00           C
ATOM   1704  C   VAL A 101      61.584  71.039  91.875  1.00  0.00           C
ATOM   1705  O   VAL A 101      61.714  71.369  93.045  1.00  0.00           O
ATOM   1706  N   GLY A 102      60.944  69.899  91.535  1.00  0.00           N
ATOM   1708  CA  GLY A 102      60.584  68.899  92.535  1.00  0.00           C
ATOM   1711  C   GLY A 102      61.044  67.559  92.105  1.00  0.00           C
ATOM   1712  O   GLY A 102      61.344  67.329  90.935  1.00  0.00           O
ATOM   1713  N   ILE A 103      61.074  66.599  93.045  1.00  0.00           N
ATOM   1715  CA  ILE A 103      61.394  65.229  92.735  1.00  0.00           C
ATOM   1717  CB  ILE A 103      62.354  64.599  93.725  1.00  0.00           C
ATOM   1719  CG2 ILE A 103      62.474  63.089  93.455  1.00  0.00           C
ATOM   1723  CG1 ILE A 103      63.734  65.289  93.615  1.00  0.00           C
ATOM   1726  CD  ILE A 103      64.594  65.159  94.865  1.00  0.00           C
ATOM   1730  C   ILE A 103      60.114  64.459  92.685  1.00  0.00           C
ATOM   1731  O   ILE A 103      59.404  64.309  93.685  1.00  0.00           O
ATOM   1732  N   TYR A 104      59.754  63.959  91.495  1.00  0.00           N
ATOM   1734  CA  TYR A 104      58.624  63.099  91.295  1.00  0.00           C
ATOM   1736  CB  TYR A 104      58.334  63.009  89.775  1.00  0.00           C
ATOM   1739  CG  TYR A 104      57.204  62.089  89.435  1.00  0.00           C
ATOM   1740  CD1 TYR A 104      55.904  62.579  89.225  1.00  0.00           C
ATOM   1742  CE1 TYR A 104      54.894  61.719  88.815  1.00  0.00           C
ATOM   1744  CZ  TYR A 104      55.154  60.359  88.595  1.00  0.00           C
ATOM   1745  OH  TYR A 104      54.184  59.489  88.065  1.00  0.00           O
ATOM   1747  CD2 TYR A 104      57.444  60.719  89.265  1.00  0.00           C
ATOM   1749  CE2 TYR A 104      56.434  59.859  88.835  1.00  0.00           C
ATOM   1751  C   TYR A 104      58.794  61.719  91.925  1.00  0.00           C
ATOM   1752  O   TYR A 104      59.724  60.979  91.605  1.00  0.00           O
ATOM   1753  N   ASP A 105      57.864  61.339  92.815  1.00  0.00           N
ATOM   1755  CA  ASP A 105      57.934  60.079  93.525  1.00  0.00           C
ATOM   1757  CB  ASP A 105      57.804  60.439  95.035  1.00  0.00           C
ATOM   1760  CG  ASP A 105      59.124  61.009  95.555  1.00  0.00           C
ATOM   1761  OD1 ASP A 105      60.184  60.419  95.215  1.00  0.00           O
ATOM   1762  OD2 ASP A 105      59.034  61.859  96.485  1.00  0.00           O
ATOM   1763  C   ASP A 105      56.814  59.139  93.075  1.00  0.00           C
ATOM   1764  O   ASP A 105      57.014  57.939  92.825  1.00  0.00           O
ATOM   1765  N   THR A 106      55.584  59.679  92.905  1.00  0.00           N
ATOM   1767  CA  THR A 106      54.364  58.929  92.635  1.00  0.00           C
ATOM   1769  CB  THR A 106      53.474  58.679  93.865  1.00  0.00           C
ATOM   1771  OG1 THR A 106      54.244  58.409  95.025  1.00  0.00           O
ATOM   1773  CG2 THR A 106      52.534  57.469  93.695  1.00  0.00           C
ATOM   1777  C   THR A 106      53.524  59.779  91.695  1.00  0.00           C
ATOM   1778  O   THR A 106      53.714  60.979  91.645  1.00  0.00           O
ATOM   1779  N   ASN A 107      52.544  59.159  90.995  1.00  0.00           N
ATOM   1781  CA  ASN A 107      51.584  59.709  90.015  1.00  0.00           C
ATOM   1783  CB  ASN A 107      50.174  59.049  90.175  1.00  0.00           C
ATOM   1786  CG  ASN A 107      49.314  59.489  91.375  1.00  0.00           C
ATOM   1787  OD1 ASN A 107      48.194  59.969  91.215  1.00  0.00           O
ATOM   1788  ND2 ASN A 107      49.854  59.369  92.605  1.00  0.00           N
ATOM   1791  C   ASN A 107      51.434  61.229  89.885  1.00  0.00           C
ATOM   1792  O   ASN A 107      51.614  61.809  88.815  1.00  0.00           O
ATOM   1793  N   ASN A 108      51.074  61.919  90.985  1.00  0.00           N
ATOM   1795  CA  ASN A 108      50.934  63.359  91.005  1.00  0.00           C
ATOM   1797  CB  ASN A 108      49.444  63.709  91.145  1.00  0.00           C
ATOM   1800  CG  ASN A 108      48.804  63.519  89.765  1.00  0.00           C
ATOM   1801  OD1 ASN A 108      49.324  63.999  88.755  1.00  0.00           O
ATOM   1802  ND2 ASN A 108      47.674  62.779  89.725  1.00  0.00           N
ATOM   1805  C   ASN A 108      51.714  63.959  92.155  1.00  0.00           C
ATOM   1806  O   ASN A 108      51.704  65.169  92.355  1.00  0.00           O
ATOM   1807  N   GLN A 109      52.464  63.149  92.925  1.00  0.00           N
ATOM   1809  CA  GLN A 109      53.094  63.579  94.145  1.00  0.00           C
ATOM   1811  CB  GLN A 109      52.814  62.679  95.375  1.00  0.00           C
ATOM   1814  CG  GLN A 109      51.374  62.789  95.935  1.00  0.00           C
ATOM   1817  CD  GLN A 109      51.334  62.049  97.265  1.00  0.00           C
ATOM   1818  OE1 GLN A 109      51.634  60.859  97.355  1.00  0.00           O
ATOM   1819  NE2 GLN A 109      51.014  62.789  98.365  1.00  0.00           N
ATOM   1822  C   GLN A 109      54.594  63.699  94.015  1.00  0.00           C
ATOM   1823  O   GLN A 109      55.284  62.899  93.395  1.00  0.00           O
ATOM   1824  N   PHE A 110      55.144  64.729  94.655  1.00  0.00           N
ATOM   1826  CA  PHE A 110      56.544  65.029  94.515  1.00  0.00           C
ATOM   1828  CB  PHE A 110      56.834  65.889  93.245  1.00  0.00           C
ATOM   1831  CG  PHE A 110      55.884  67.029  93.105  1.00  0.00           C
ATOM   1832  CD1 PHE A 110      54.694  66.899  92.375  1.00  0.00           C
ATOM   1834  CE1 PHE A 110      53.804  67.969  92.255  1.00  0.00           C
ATOM   1836  CZ  PHE A 110      54.094  69.189  92.865  1.00  0.00           C
ATOM   1838  CD2 PHE A 110      56.184  68.269  93.705  1.00  0.00           C
ATOM   1840  CE2 PHE A 110      55.294  69.339  93.585  1.00  0.00           C
ATOM   1842  C   PHE A 110      57.004  65.699  95.785  1.00  0.00           C
ATOM   1843  O   PHE A 110      56.214  66.329  96.495  1.00  0.00           O
ATOM   1844  N   ILE A 111      58.294  65.539  96.105  1.00  0.00           N
ATOM   1846  CA  ILE A 111      58.884  66.079  97.305  1.00  0.00           C
ATOM   1848  CB  ILE A 111      59.594  64.999  98.105  1.00  0.00           C
ATOM   1850  CG2 ILE A 111      60.904  64.519  97.435  1.00  0.00           C
ATOM   1854  CG1 ILE A 111      59.854  65.449  99.555  1.00  0.00           C
ATOM   1857  CD  ILE A 111      58.584  65.449 100.405  1.00  0.00           C
ATOM   1861  C   ILE A 111      59.794  67.239  96.965  1.00  0.00           C
ATOM   1862  O   ILE A 111      60.584  67.189  96.015  1.00  0.00           O
ATOM   1863  N   HIS A 112      59.684  68.369  97.685  1.00  0.00           N
ATOM   1865  CA  HIS A 112      60.454  69.539  97.335  1.00  0.00           C
ATOM   1867  CB  HIS A 112      59.844  70.279  96.125  1.00  0.00           C
ATOM   1870  ND1 HIS A 112      58.294  72.229  96.345  1.00  0.00           N
ATOM   1871  CG  HIS A 112      58.484  70.859  96.405  1.00  0.00           C
ATOM   1872  CE1 HIS A 112      57.004  72.409  96.515  1.00  0.00           C
ATOM   1874  NE2 HIS A 112      56.354  71.229  96.655  1.00  0.00           N
ATOM   1876  CD2 HIS A 112      57.294  70.229  96.575  1.00  0.00           C
ATOM   1878  C   HIS A 112      60.534  70.489  98.495  1.00  0.00           C
ATOM   1879  O   HIS A 112      59.804  70.369  99.475  1.00  0.00           O
ATOM   1880  N   ALA A 113      61.424  71.489  98.405  1.00  0.00           N
ATOM   1882  CA  ALA A 113      61.444  72.579  99.355  1.00  0.00           C
ATOM   1884  CB  ALA A 113      62.874  73.139  99.485  1.00  0.00           C
ATOM   1888  C   ALA A 113      60.474  73.659  98.925  1.00  0.00           C
ATOM   1889  O   ALA A 113      60.594  74.199  97.825  1.00  0.00           O
ATOM   1890  N   SER A 114      59.464  73.979  99.745  1.00  0.00           N
ATOM   1892  CA  SER A 114      58.454  74.959  99.365  1.00  0.00           C
ATOM   1894  CB  SER A 114      57.014  74.479  99.655  1.00  0.00           C
ATOM   1897  OG  SER A 114      55.994  75.239  99.005  1.00  0.00           O
ATOM   1899  C   SER A 114      58.704  76.249 100.085  1.00  0.00           C
ATOM   1900  O   SER A 114      59.054  76.289 101.265  1.00  0.00           O
ATOM   1901  N   THR A 115      58.514  77.379  99.385  1.00  0.00           N
ATOM   1903  CA  THR A 115      58.394  78.659 100.055  1.00  0.00           C
ATOM   1905  CB  THR A 115      58.454  79.869  99.115  1.00  0.00           C
ATOM   1907  OG1 THR A 115      57.234  80.559  98.935  1.00  0.00           O
ATOM   1909  CG2 THR A 115      58.974  79.469  97.715  1.00  0.00           C
ATOM   1913  C   THR A 115      57.214  78.649 101.055  1.00  0.00           C
ATOM   1914  O   THR A 115      56.134  78.089 100.855  1.00  0.00           O
ATOM   1915  N   SER A 116      57.484  79.209 102.245  1.00  0.00           N
ATOM   1917  CA  SER A 116      56.644  79.259 103.425  1.00  0.00           C
ATOM   1919  CB  SER A 116      55.174  79.779 103.185  1.00  0.00           C
ATOM   1922  OG  SER A 116      54.144  78.799 103.095  1.00  0.00           O
ATOM   1924  C   SER A 116      56.744  77.979 104.245  1.00  0.00           C
ATOM   1925  O   SER A 116      57.234  77.999 105.365  1.00  0.00           O
ATOM   1926  N   LYS A 117      56.304  76.819 103.725  1.00  0.00           N
ATOM   1928  CA  LYS A 117      56.224  75.629 104.575  1.00  0.00           C
ATOM   1930  CB  LYS A 117      55.154  74.649 104.015  1.00  0.00           C
ATOM   1933  CG  LYS A 117      54.944  73.339 104.815  1.00  0.00           C
ATOM   1936  CD  LYS A 117      54.334  73.519 106.215  1.00  0.00           C
ATOM   1939  CE  LYS A 117      52.844  73.849 106.165  1.00  0.00           C
ATOM   1942  NZ  LYS A 117      52.304  74.049 107.525  1.00  0.00           N
ATOM   1946  C   LYS A 117      57.554  74.909 104.755  1.00  0.00           C
ATOM   1947  O   LYS A 117      57.784  74.209 105.745  1.00  0.00           O
ATOM   1948  N   GLY A 118      58.484  75.069 103.795  1.00  0.00           N
ATOM   1950  CA  GLY A 118      59.714  74.299 103.805  1.00  0.00           C
ATOM   1953  C   GLY A 118      59.534  72.989 103.085  1.00  0.00           C
ATOM   1954  O   GLY A 118      58.644  72.869 102.245  1.00  0.00           O
ATOM   1955  N   VAL A 119      60.374  71.979 103.355  1.00  0.00           N
ATOM   1957  CA  VAL A 119      60.284  70.699 102.645  1.00  0.00           C
ATOM   1959  CB  VAL A 119      61.544  69.839 102.735  1.00  0.00           C
ATOM   1961  CG1 VAL A 119      62.714  70.569 102.075  1.00  0.00           C
ATOM   1965  CG2 VAL A 119      61.854  69.469 104.195  1.00  0.00           C
ATOM   1969  C   VAL A 119      59.024  69.899 102.955  1.00  0.00           C
ATOM   1970  O   VAL A 119      58.804  69.389 104.055  1.00  0.00           O
ATOM   1971  N   MET A 120      58.114  69.779 101.985  1.00  0.00           N
ATOM   1973  CA  MET A 120      56.934  68.989 102.165  1.00  0.00           C
ATOM   1975  CB  MET A 120      55.714  69.789 102.745  1.00  0.00           C
ATOM   1978  CG  MET A 120      54.764  70.499 101.765  1.00  0.00           C
ATOM   1981  SD  MET A 120      55.514  71.939 100.985  1.00  0.00           S
ATOM   1982  CE  MET A 120      54.454  71.959  99.515  1.00  0.00           C
ATOM   1986  C   MET A 120      56.614  68.409 100.815  1.00  0.00           C
ATOM   1987  O   MET A 120      57.194  68.759  99.785  1.00  0.00           O
ATOM   1988  N   ARG A 121      55.714  67.419 100.825  1.00  0.00           N
ATOM   1990  CA  ARG A 121      55.274  66.729  99.645  1.00  0.00           C
ATOM   1992  CB  ARG A 121      54.914  65.279 100.045  1.00  0.00           C
ATOM   1995  CG  ARG A 121      54.724  64.339  98.845  1.00  0.00           C
ATOM   1998  CD  ARG A 121      54.574  62.869  99.275  1.00  0.00           C
ATOM   2001  NE  ARG A 121      55.924  62.399  99.735  1.00  0.00           N
ATOM   2003  CZ  ARG A 121      56.354  62.229 100.975  1.00  0.00           C
ATOM   2004  NH1 ARG A 121      55.624  62.479 102.035  1.00  0.00           N
ATOM   2007  NH2 ARG A 121      57.584  61.759 101.095  1.00  0.00           N
ATOM   2010  C   ARG A 121      54.054  67.399  99.095  1.00  0.00           C
ATOM   2011  O   ARG A 121      53.114  67.719  99.815  1.00  0.00           O
ATOM   2012  N   SER A 122      54.024  67.629  97.775  1.00  0.00           N
ATOM   2014  CA  SER A 122      52.924  68.359  97.185  1.00  0.00           C
ATOM   2016  CB  SER A 122      53.374  69.679  96.555  1.00  0.00           C
ATOM   2019  OG  SER A 122      52.314  70.619  96.545  1.00  0.00           O
ATOM   2021  C   SER A 122      52.294  67.499  96.125  1.00  0.00           C
ATOM   2022  O   SER A 122      52.844  66.479  95.725  1.00  0.00           O
ATOM   2023  N   SER A 123      51.104  67.909  95.685  1.00  0.00           N
ATOM   2025  CA  SER A 123      50.384  67.219  94.645  1.00  0.00           C
ATOM   2027  CB  SER A 123      49.064  66.519  95.095  1.00  0.00           C
ATOM   2030  OG  SER A 123      48.554  65.749  93.995  1.00  0.00           O
ATOM   2032  C   SER A 123      50.104  68.159  93.495  1.00  0.00           C
ATOM   2033  O   SER A 123      49.764  69.329  93.655  1.00  0.00           O
ATOM   2034  N   LEU A 124      50.214  67.579  92.285  1.00  0.00           N
ATOM   2036  CA  LEU A 124      49.844  68.129  91.005  1.00  0.00           C
ATOM   2038  CB  LEU A 124      50.224  67.069  89.935  1.00  0.00           C
ATOM   2041  CG  LEU A 124      50.384  67.539  88.475  1.00  0.00           C
ATOM   2043  CD1 LEU A 124      49.054  67.859  87.765  1.00  0.00           C
ATOM   2047  CD2 LEU A 124      51.354  68.709  88.365  1.00  0.00           C
ATOM   2051  C   LEU A 124      48.354  68.459  90.985  1.00  0.00           C
ATOM   2052  O   LEU A 124      47.964  69.529  90.535  1.00  0.00           O
ATOM   2053  N   ASP A 125      47.534  67.589  91.615  1.00  0.00           N
ATOM   2055  CA  ASP A 125      46.144  67.769  91.975  1.00  0.00           C
ATOM   2057  CB  ASP A 125      45.664  66.569  92.815  1.00  0.00           C
ATOM   2060  CG  ASP A 125      46.094  65.189  92.335  1.00  0.00           C
ATOM   2061  OD1 ASP A 125      46.154  64.969  91.105  1.00  0.00           O
ATOM   2062  OD2 ASP A 125      46.274  64.329  93.245  1.00  0.00           O
ATOM   2063  C   ASP A 125      45.784  69.009  92.815  1.00  0.00           C
ATOM   2064  O   ASP A 125      44.624  69.249  93.175  1.00  0.00           O
ATOM   2065  N   ASN A 126      46.764  69.849  93.175  1.00  0.00           N
ATOM   2067  CA  ASN A 126      46.524  71.179  93.665  1.00  0.00           C
ATOM   2069  CB  ASN A 126      47.564  71.499  94.755  1.00  0.00           C
ATOM   2072  CG  ASN A 126      47.364  72.859  95.415  1.00  0.00           C
ATOM   2073  OD1 ASN A 126      46.944  73.859  94.815  1.00  0.00           O
ATOM   2074  ND2 ASN A 126      47.644  72.929  96.725  1.00  0.00           N
ATOM   2077  C   ASN A 126      46.564  72.159  92.495  1.00  0.00           C
ATOM   2078  O   ASN A 126      47.474  72.169  91.675  1.00  0.00           O
ATOM   2079  N   VAL A 127      45.564  73.059  92.425  1.00  0.00           N
ATOM   2081  CA  VAL A 127      45.394  74.079  91.415  1.00  0.00           C
ATOM   2083  CB  VAL A 127      44.134  74.879  91.685  1.00  0.00           C
ATOM   2085  CG1 VAL A 127      44.234  75.639  93.035  1.00  0.00           C
ATOM   2089  CG2 VAL A 127      43.784  75.779  90.475  1.00  0.00           C
ATOM   2093  C   VAL A 127      46.594  74.999  91.275  1.00  0.00           C
ATOM   2094  O   VAL A 127      46.904  75.529  90.205  1.00  0.00           O
ATOM   2095  N   TYR A 128      47.334  75.269  92.385  1.00  0.00           N
ATOM   2097  CA  TYR A 128      48.594  75.959  92.265  1.00  0.00           C
ATOM   2099  CB  TYR A 128      49.164  76.379  93.645  1.00  0.00           C
ATOM   2102  CG  TYR A 128      50.294  77.359  93.455  1.00  0.00           C
ATOM   2103  CD1 TYR A 128      50.044  78.579  92.805  1.00  0.00           C
ATOM   2105  CE1 TYR A 128      51.094  79.459  92.505  1.00  0.00           C
ATOM   2107  CZ  TYR A 128      52.384  79.179  92.935  1.00  0.00           C
ATOM   2108  OH  TYR A 128      53.394  80.119  92.675  1.00  0.00           O
ATOM   2110  CD2 TYR A 128      51.604  77.079  93.865  1.00  0.00           C
ATOM   2112  CE2 TYR A 128      52.644  77.989  93.635  1.00  0.00           C
ATOM   2114  C   TYR A 128      49.604  75.179  91.445  1.00  0.00           C
ATOM   2115  O   TYR A 128      50.214  75.719  90.535  1.00  0.00           O
ATOM   2116  N   TRP A 129      49.754  73.869  91.705  1.00  0.00           N
ATOM   2118  CA  TRP A 129      50.824  73.109  91.115  1.00  0.00           C
ATOM   2120  CB  TRP A 129      51.314  72.029  92.115  1.00  0.00           C
ATOM   2123  CG  TRP A 129      51.864  72.639  93.365  1.00  0.00           C
ATOM   2124  CD1 TRP A 129      51.294  72.579  94.605  1.00  0.00           C
ATOM   2126  NE1 TRP A 129      52.054  73.289  95.505  1.00  0.00           N
ATOM   2128  CE2 TRP A 129      53.134  73.819  94.875  1.00  0.00           C
ATOM   2129  CD2 TRP A 129      53.034  73.469  93.505  1.00  0.00           C
ATOM   2130  CE3 TRP A 129      53.994  73.939  92.615  1.00  0.00           C
ATOM   2132  CZ3 TRP A 129      55.074  74.689  93.115  1.00  0.00           C
ATOM   2134  CZ2 TRP A 129      54.204  74.529  95.385  1.00  0.00           C
ATOM   2136  CH2 TRP A 129      55.194  74.939  94.485  1.00  0.00           C
ATOM   2138  C   TRP A 129      50.514  72.519  89.755  1.00  0.00           C
ATOM   2139  O   TRP A 129      51.444  72.329  88.975  1.00  0.00           O
ATOM   2140  N   GLN A 130      49.224  72.289  89.385  1.00  0.00           N
ATOM   2142  CA  GLN A 130      48.844  71.869  88.035  1.00  0.00           C
ATOM   2144  CB  GLN A 130      47.344  71.489  87.905  1.00  0.00           C
ATOM   2147  CG  GLN A 130      46.334  72.649  87.715  1.00  0.00           C
ATOM   2150  CD  GLN A 130      44.874  72.159  87.745  1.00  0.00           C
ATOM   2151  OE1 GLN A 130      44.554  71.009  87.465  1.00  0.00           O
ATOM   2152  NE2 GLN A 130      43.964  73.079  88.115  1.00  0.00           N
ATOM   2155  C   GLN A 130      49.194  72.909  86.975  1.00  0.00           C
ATOM   2156  O   GLN A 130      49.734  72.569  85.925  1.00  0.00           O
ATOM   2157  N   LYS A 131      48.964  74.219  87.235  1.00  0.00           N
ATOM   2159  CA  LYS A 131      49.254  75.259  86.265  1.00  0.00           C
ATOM   2161  CB  LYS A 131      48.474  76.559  86.585  1.00  0.00           C
ATOM   2164  CG  LYS A 131      48.804  77.239  87.925  1.00  0.00           C
ATOM   2167  CD  LYS A 131      48.274  78.689  87.995  1.00  0.00           C
ATOM   2170  CE  LYS A 131      48.504  79.369  89.355  1.00  0.00           C
ATOM   2173  NZ  LYS A 131      47.454  78.959  90.305  1.00  0.00           N
ATOM   2177  C   LYS A 131      50.734  75.569  86.205  1.00  0.00           C
ATOM   2178  O   LYS A 131      51.244  76.119  85.235  1.00  0.00           O
ATOM   2179  N   ASN A 132      51.464  75.229  87.285  1.00  0.00           N
ATOM   2181  CA  ASN A 132      52.884  75.459  87.345  1.00  0.00           C
ATOM   2183  CB  ASN A 132      53.394  75.429  88.805  1.00  0.00           C
ATOM   2186  CG  ASN A 132      52.834  76.599  89.595  1.00  0.00           C
ATOM   2187  OD1 ASN A 132      52.164  77.499  89.085  1.00  0.00           O
ATOM   2188  ND2 ASN A 132      53.124  76.619  90.915  1.00  0.00           N
ATOM   2191  C   ASN A 132      53.624  74.399  86.575  1.00  0.00           C
ATOM   2192  O   ASN A 132      54.694  74.669  86.035  1.00  0.00           O
ATOM   2193  N   PHE A 133      53.044  73.179  86.505  1.00  0.00           N
ATOM   2195  CA  PHE A 133      53.634  72.059  85.825  1.00  0.00           C
ATOM   2197  CB  PHE A 133      52.804  70.769  86.025  1.00  0.00           C
ATOM   2200  CG  PHE A 133      53.454  69.549  85.415  1.00  0.00           C
ATOM   2201  CD1 PHE A 133      53.384  69.329  84.025  1.00  0.00           C
ATOM   2203  CE1 PHE A 133      54.084  68.259  83.445  1.00  0.00           C
ATOM   2205  CZ  PHE A 133      54.784  67.369  84.245  1.00  0.00           C
ATOM   2207  CD2 PHE A 133      54.114  68.599  86.215  1.00  0.00           C
ATOM   2209  CE2 PHE A 133      54.774  67.499  85.635  1.00  0.00           C
ATOM   2211  C   PHE A 133      53.904  72.379  84.365  1.00  0.00           C
ATOM   2212  O   PHE A 133      53.024  72.669  83.565  1.00  0.00           O
ATOM   2213  N   TRP A 134      55.194  72.409  84.035  1.00  0.00           N
ATOM   2215  CA  TRP A 134      55.634  72.799  82.735  1.00  0.00           C
ATOM   2217  CB  TRP A 134      56.844  73.749  82.935  1.00  0.00           C
ATOM   2220  CG  TRP A 134      57.304  74.449  81.705  1.00  0.00           C
ATOM   2221  CD1 TRP A 134      56.574  74.619  80.575  1.00  0.00           C
ATOM   2223  NE1 TRP A 134      57.234  75.439  79.705  1.00  0.00           N
ATOM   2225  CE2 TRP A 134      58.464  75.729  80.215  1.00  0.00           C
ATOM   2226  CD2 TRP A 134      58.554  75.129  81.485  1.00  0.00           C
ATOM   2227  CE3 TRP A 134      59.714  75.289  82.235  1.00  0.00           C
ATOM   2229  CZ3 TRP A 134      60.814  75.939  81.655  1.00  0.00           C
ATOM   2231  CZ2 TRP A 134      59.524  76.399  79.655  1.00  0.00           C
ATOM   2233  CH2 TRP A 134      60.724  76.439  80.365  1.00  0.00           C
ATOM   2235  C   TRP A 134      56.014  71.539  81.985  1.00  0.00           C
ATOM   2236  O   TRP A 134      55.554  71.269  80.875  1.00  0.00           O
ATOM   2237  N   GLN A 135      56.874  70.749  82.635  1.00  0.00           N
ATOM   2239  CA  GLN A 135      57.364  69.489  82.145  1.00  0.00           C
ATOM   2241  CB  GLN A 135      58.564  69.599  81.165  1.00  0.00           C
ATOM   2244  CG  GLN A 135      58.304  70.399  79.895  1.00  0.00           C
ATOM   2247  CD  GLN A 135      59.504  70.169  78.985  1.00  0.00           C
ATOM   2248  OE1 GLN A 135      60.594  69.829  79.455  1.00  0.00           O
ATOM   2249  NE2 GLN A 135      59.334  70.399  77.675  1.00  0.00           N
ATOM   2252  C   GLN A 135      57.924  68.739  83.315  1.00  0.00           C
ATOM   2253  O   GLN A 135      58.034  69.269  84.425  1.00  0.00           O
ATOM   2254  N   ALA A 136      58.384  67.509  83.045  1.00  0.00           N
ATOM   2256  CA  ALA A 136      59.354  66.809  83.835  1.00  0.00           C
ATOM   2258  CB  ALA A 136      58.634  65.619  84.455  1.00  0.00           C
ATOM   2262  C   ALA A 136      60.534  66.419  82.935  1.00  0.00           C
ATOM   2263  O   ALA A 136      60.434  66.369  81.705  1.00  0.00           O
ATOM   2264  N   ARG A 137      61.734  66.239  83.525  1.00  0.00           N
ATOM   2266  CA  ARG A 137      62.914  65.749  82.845  1.00  0.00           C
ATOM   2268  CB  ARG A 137      63.994  66.819  82.485  1.00  0.00           C
ATOM   2271  CG  ARG A 137      63.484  67.959  81.595  1.00  0.00           C
ATOM   2274  CD  ARG A 137      64.544  68.999  81.235  1.00  0.00           C
ATOM   2277  NE  ARG A 137      64.114  70.319  81.795  1.00  0.00           N
ATOM   2279  CZ  ARG A 137      63.274  71.129  81.165  1.00  0.00           C
ATOM   2280  NH1 ARG A 137      62.984  71.059  79.885  1.00  0.00           N
ATOM   2283  NH2 ARG A 137      62.604  71.999  81.885  1.00  0.00           N
ATOM   2286  C   ARG A 137      63.614  64.759  83.735  1.00  0.00           C
ATOM   2287  O   ARG A 137      63.934  65.039  84.885  1.00  0.00           O
ATOM   2288  N   ARG A 138      63.974  63.599  83.175  1.00  0.00           N
ATOM   2290  CA  ARG A 138      64.774  62.629  83.875  1.00  0.00           C
ATOM   2292  CB  ARG A 138      64.844  61.209  83.285  1.00  0.00           C
ATOM   2295  CG  ARG A 138      63.494  60.559  82.965  1.00  0.00           C
ATOM   2298  CD  ARG A 138      62.784  61.109  81.735  1.00  0.00           C
ATOM   2301  NE  ARG A 138      63.744  61.059  80.595  1.00  0.00           N
ATOM   2303  CZ  ARG A 138      63.944  59.989  79.835  1.00  0.00           C
ATOM   2304  NH1 ARG A 138      63.234  58.899  79.975  1.00  0.00           N
ATOM   2307  NH2 ARG A 138      64.814  60.069  78.855  1.00  0.00           N
ATOM   2310  C   ARG A 138      66.194  63.129  83.885  1.00  0.00           C
ATOM   2311  O   ARG A 138      66.824  63.249  82.825  1.00  0.00           O
ATOM   2312  N   ILE A 139      66.674  63.369  85.095  1.00  0.00           N
ATOM   2314  CA  ILE A 139      68.024  63.149  85.525  1.00  0.00           C
ATOM   2316  CB  ILE A 139      68.044  63.399  87.025  1.00  0.00           C
ATOM   2318  CG2 ILE A 139      67.114  62.409  87.785  1.00  0.00           C
ATOM   2322  CG1 ILE A 139      69.484  63.359  87.575  1.00  0.00           C
ATOM   2325  CD  ILE A 139      69.554  63.839  89.015  1.00  0.00           C
ATOM   2329  C   ILE A 139      68.534  61.729  85.165  1.00  0.00           C
ATOM   2330  OT1 ILE A 139      67.664  60.809  85.055  1.00  0.00           O
ATOM   2331  OT2 ILE A 139      69.764  61.549  84.985  1.00  0.00           O
ATOM   2332  NH3 POPEB 140      52.734  83.259  78.575  1.00  0.00           N
ATOM   2336  C12 POPEB 140      53.094  81.879  78.135  1.00  0.00           C
ATOM   2339  C11 POPEB 140      53.354  80.999  79.355  1.00  0.00           C
ATOM   2342  P   POPEB 140      55.264  79.369  78.725  1.00  0.00           P
ATOM   2343  O13 POPEB 140      55.984  79.979  79.865  1.00  0.00           O
ATOM   2344  O14 POPEB 140      55.464  77.929  78.515  1.00  0.00           O
ATOM   2345  O11 POPEB 140      55.644  80.139  77.415  1.00  0.00           O
ATOM   2346  O12 POPEB 140      53.734  79.689  78.935  1.00  0.00           O
ATOM   2347  C1  POPEB 140      56.214  79.429  76.305  1.00  0.00           C
ATOM   2350  C2  POPEB 140      57.754  79.609  76.245  1.00  0.00           C
ATOM   2352  O21 POPEB 140      58.034  79.869  74.865  1.00  0.00           O
ATOM   2353  C21 POPEB 140      59.204  79.519  74.385  1.00  0.00           C
ATOM   2354  O22 POPEB 140      60.294  79.919  74.755  1.00  0.00           O
ATOM   2355  C22 POPEB 140      58.904  78.479  73.315  1.00  0.00           C
ATOM   2358  C3  POPEB 140      58.514  78.389  76.875  1.00  0.00           C
ATOM   2361  O31 POPEB 140      59.854  78.739  77.325  1.00  0.00           O
ATOM   2362  C31 POPEB 140      60.864  78.029  76.805  1.00  0.00           C
ATOM   2363  O32 POPEB 140      60.764  77.139  75.995  1.00  0.00           O
ATOM   2364  C32 POPEB 140      62.184  78.529  77.405  1.00  0.00           C
ATOM   2367  C23 POPEB 140      60.124  77.709  72.775  1.00  0.00           C
ATOM   2370  C24 POPEB 140      59.664  76.429  72.055  1.00  0.00           C
ATOM   2373  C25 POPEB 140      60.794  75.549  71.495  1.00  0.00           C
ATOM   2376  C26 POPEB 140      61.874  76.329  70.725  1.00  0.00           C
ATOM   2379  C27 POPEB 140      63.094  75.499  70.285  1.00  0.00           C
ATOM   2382  C28 POPEB 140      63.044  74.989  68.835  1.00  0.00           C
ATOM   2385  C29 POPEB 140      62.004  73.919  68.595  1.00  0.00           C
ATOM   2387 0C21 POPEB 140      62.164  72.769  67.925  1.00  0.00           C
ATOM   2389 1C21 POPEB 140      63.414  72.289  67.215  1.00  0.00           C
ATOM   2392 2C21 POPEB 140      63.124  72.179  65.705  1.00  0.00           C
ATOM   2395 3C21 POPEB 140      64.364  71.759  64.905  1.00  0.00           C
ATOM   2398 4C21 POPEB 140      64.154  71.909  63.395  1.00  0.00           C
ATOM   2401 5C21 POPEB 140      65.404  71.569  62.585  1.00  0.00           C
ATOM   2404 6C21 POPEB 140      65.094  71.399  61.085  1.00  0.00           C
ATOM   2407 7C21 POPEB 140      66.294  70.909  60.275  1.00  0.00           C
ATOM   2410 8C21 POPEB 140      67.094  72.019  59.595  1.00  0.00           C
ATOM   2414  C33 POPEB 140      63.354  77.559  77.155  1.00  0.00           C
ATOM   2417  C34 POPEB 140      64.654  78.079  77.775  1.00  0.00           C
ATOM   2420  C35 POPEB 140      65.794  77.059  77.885  1.00  0.00           C
ATOM   2423  C36 POPEB 140      65.954  76.149  76.665  1.00  0.00           C
ATOM   2426  C37 POPEB 140      67.344  75.499  76.615  1.00  0.00           C
ATOM   2429  C38 POPEB 140      67.484  74.429  75.525  1.00  0.00           C
ATOM   2432  C39 POPEB 140      67.214  74.929  74.095  1.00  0.00           C
ATOM   2435 0C31 POPEB 140      67.364  73.839  73.025  1.00  0.00           C
ATOM   2438 1C31 POPEB 140      66.754  74.309  71.695  1.00  0.00           C
ATOM   2441 2C31 POPEB 140      67.604  73.999  70.465  1.00  0.00           C
ATOM   2444 3C31 POPEB 140      67.484  72.549  69.995  1.00  0.00           C
ATOM   2447 4C31 POPEB 140      68.104  72.359  68.605  1.00  0.00           C
ATOM   2450 5C31 POPEB 140      67.534  71.139  67.865  1.00  0.00           C
ATOM   2453 6C31 POPEB 140      68.074  71.029  66.435  1.00  0.00           C
ATOM   2457  NH3 POPEC 141      15.464  25.289  35.945  1.00  0.00           N
ATOM   2461  C12 POPEC 141      15.004  26.289  34.935  1.00  0.00           C
ATOM   2464  C11 POPEC 141      13.764  25.779  34.195  1.00  0.00           C
ATOM   2467  P   POPEC 141      12.184  26.789  32.355  1.00  0.00           P
ATOM   2468  O13 POPEC 141      12.044  28.179  31.865  1.00  0.00           O
ATOM   2469  O14 POPEC 141      12.694  25.739  31.455  1.00  0.00           O
ATOM   2470  O11 POPEC 141      10.804  26.299  32.995  1.00  0.00           O
ATOM   2471  O12 POPEC 141      13.094  26.889  33.635  1.00  0.00           O
ATOM   2472  C1  POPEC 141      10.004  27.209  33.775  1.00  0.00           C
ATOM   2475  C2  POPEC 141       9.694  26.669  35.205  1.00  0.00           C
ATOM   2477  O21 POPEC 141       8.804  27.629  35.815  1.00  0.00           O
ATOM   2478  C21 POPEC 141       8.124  27.159  36.855  1.00  0.00           C
ATOM   2479  O22 POPEC 141       8.074  25.999  37.215  1.00  0.00           O
ATOM   2480  C22 POPEC 141       7.364  28.269  37.535  1.00  0.00           C
ATOM   2483  C3  POPEC 141      10.984  26.429  36.055  1.00  0.00           C
ATOM   2486  O31 POPEC 141      10.764  26.569  37.465  1.00  0.00           O
ATOM   2487  C31 POPEC 141      11.854  26.529  38.215  1.00  0.00           C
ATOM   2488  O32 POPEC 141      12.994  26.409  37.775  1.00  0.00           O
ATOM   2489  C32 POPEC 141      11.444  26.839  39.655  1.00  0.00           C
ATOM   2492  C23 POPEC 141       6.864  27.729  38.885  1.00  0.00           C
ATOM   2495  C24 POPEC 141       6.214  28.789  39.775  1.00  0.00           C
ATOM   2498  C25 POPEC 141       6.194  28.269  41.225  1.00  0.00           C
ATOM   2501  C26 POPEC 141       5.254  29.009  42.195  1.00  0.00           C
ATOM   2504  C27 POPEC 141       4.254  28.159  42.995  1.00  0.00           C
ATOM   2507  C28 POPEC 141       4.864  27.019  43.835  1.00  0.00           C
ATOM   2510  C29 POPEC 141       5.604  27.489  45.055  1.00  0.00           C
ATOM   2512 0C21 POPEC 141       5.024  28.039  46.145  1.00  0.00           C
ATOM   2514 1C21 POPEC 141       3.544  28.289  46.345  1.00  0.00           C
ATOM   2517 2C21 POPEC 141       2.984  27.519  47.555  1.00  0.00           C
ATOM   2520 3C21 POPEC 141       1.534  27.899  47.865  1.00  0.00           C
ATOM   2523 4C21 POPEC 141       0.884  26.999  48.935  1.00  0.00           C
ATOM   2526 5C21 POPEC 141      -0.496  27.479  49.385  1.00  0.00           C
ATOM   2529 6C21 POPEC 141      -1.596  27.419  48.305  1.00  0.00           C
ATOM   2532 7C21 POPEC 141      -2.226  26.039  48.135  1.00  0.00           C
ATOM   2535 8C21 POPEC 141      -3.414  26.029  47.155  1.00  0.00           C
ATOM   2539  C33 POPEC 141      12.554  26.789  40.725  1.00  0.00           C
ATOM   2542  C34 POPEC 141      12.054  26.129  42.005  1.00  0.00           C
ATOM   2545  C35 POPEC 141      13.074  26.189  43.155  1.00  0.00           C
ATOM   2548  C36 POPEC 141      12.574  25.509  44.435  1.00  0.00           C
ATOM   2551  C37 POPEC 141      13.454  25.839  45.655  1.00  0.00           C
ATOM   2554  C38 POPEC 141      13.054  25.029  46.905  1.00  0.00           C
ATOM   2557  C39 POPEC 141      13.784  23.689  46.985  1.00  0.00           C
ATOM   2560 0C31 POPEC 141      13.024  22.609  47.765  1.00  0.00           C
ATOM   2563 1C31 POPEC 141      13.804  21.289  47.785  1.00  0.00           C
ATOM   2566 2C31 POPEC 141      13.004  20.079  48.275  1.00  0.00           C
ATOM   2569 3C31 POPEC 141      12.564  20.179  49.745  1.00  0.00           C
ATOM   2572 4C31 POPEC 141      12.024  18.829  50.245  1.00  0.00           C
ATOM   2575 5C31 POPEC 141      11.454  18.909  51.655  1.00  0.00           C
ATOM   2578 6C31 POPEC 141      10.904  17.569  52.145  1.00  0.00           C
ATOM   2582  NH3 POPED 142      18.274  80.289  32.795  1.00  0.00           N
ATOM   2586  C12 POPED 142      17.504  79.029  32.615  1.00  0.00           C
ATOM   2589  C11 POPED 142      16.074  79.379  32.225  1.00  0.00           C
ATOM   2592  P   POPED 142      13.724  78.329  32.365  1.00  0.00           P
ATOM   2593  O13 POPED 142      13.204  79.649  32.765  1.00  0.00           O
ATOM   2594  O14 POPED 142      13.264  77.769  31.085  1.00  0.00           O
ATOM   2595  O11 POPED 142      13.304  77.269  33.475  1.00  0.00           O
ATOM   2596  O12 POPED 142      15.284  78.229  32.395  1.00  0.00           O
ATOM   2597  C1  POPED 142      13.704  77.559  34.825  1.00  0.00           C
ATOM   2600  C2  POPED 142      13.324  76.399  35.785  1.00  0.00           C
ATOM   2602  O21 POPED 142      13.094  76.909  37.105  1.00  0.00           O
ATOM   2603  C21 POPED 142      11.824  77.149  37.385  1.00  0.00           C
ATOM   2604  O22 POPED 142      10.884  77.009  36.615  1.00  0.00           O
ATOM   2605  C22 POPED 142      11.694  77.619  38.825  1.00  0.00           C
ATOM   2608  C3  POPED 142      14.444  75.339  35.915  1.00  0.00           C
ATOM   2611  O31 POPED 142      13.914  74.119  36.435  1.00  0.00           O
ATOM   2612  C31 POPED 142      14.004  73.699  37.705  1.00  0.00           C
ATOM   2613  O32 POPED 142      13.634  72.569  38.035  1.00  0.00           O
ATOM   2614  C32 POPED 142      14.564  74.679  38.735  1.00  0.00           C
ATOM   2617  C23 POPED 142      10.264  78.149  39.095  1.00  0.00           C
ATOM   2620  C24 POPED 142      10.104  78.669  40.535  1.00  0.00           C
ATOM   2623  C25 POPED 142      10.284  77.609  41.615  1.00  0.00           C
ATOM   2626  C26 POPED 142       9.164  76.559  41.615  1.00  0.00           C
ATOM   2629  C27 POPED 142       9.484  75.419  42.575  1.00  0.00           C
ATOM   2632  C28 POPED 142       8.214  74.649  42.985  1.00  0.00           C
ATOM   2635  C29 POPED 142       8.534  73.709  44.105  1.00  0.00           C
ATOM   2637 0C21 POPED 142       8.654  74.059  45.395  1.00  0.00           C
ATOM   2639 1C21 POPED 142       8.504  75.459  45.955  1.00  0.00           C
ATOM   2642 2C21 POPED 142       7.124  75.669  46.585  1.00  0.00           C
ATOM   2645 3C21 POPED 142       6.894  74.799  47.835  1.00  0.00           C
ATOM   2648 4C21 POPED 142       5.424  74.819  48.255  1.00  0.00           C
ATOM   2651 5C21 POPED 142       5.244  74.719  49.775  1.00  0.00           C
ATOM   2654 6C21 POPED 142       5.224  76.109  50.405  1.00  0.00           C
ATOM   2657 7C21 POPED 142       4.754  76.099  51.855  1.00  0.00           C
ATOM   2660 8C21 POPED 142       4.874  77.469  52.525  1.00  0.00           C
ATOM   2664  C33 POPED 142      14.774  73.929  40.075  1.00  0.00           C
ATOM   2667  C34 POPED 142      15.254  74.809  41.225  1.00  0.00           C
ATOM   2670  C35 POPED 142      15.744  73.949  42.395  1.00  0.00           C
ATOM   2673  C36 POPED 142      15.494  74.589  43.765  1.00  0.00           C
ATOM   2676  C37 POPED 142      15.564  73.559  44.905  1.00  0.00           C
ATOM   2679  C38 POPED 142      15.034  74.109  46.235  1.00  0.00           C
ATOM   2682  C39 POPED 142      15.974  75.159  46.825  1.00  0.00           C
ATOM   2685 0C31 POPED 142      15.414  75.949  48.005  1.00  0.00           C
ATOM   2688 1C31 POPED 142      16.504  76.829  48.625  1.00  0.00           C
ATOM   2691 2C31 POPED 142      16.024  77.639  49.825  1.00  0.00           C
ATOM   2694 3C31 POPED 142      17.204  78.269  50.575  1.00  0.00           C
ATOM   2697 4C31 POPED 142      16.804  78.989  51.865  1.00  0.00           C
ATOM   2700 5C31 POPED 142      18.024  79.379  52.705  1.00  0.00           C
ATOM   2703 6C31 POPED 142      17.654  80.119  53.995  1.00  0.00           C
ATOM   2707  NH3 POPEE 143      99.264  42.979  34.715  1.00  0.00           N
ATOM   2711  C12 POPEE 143      99.844  42.319  33.505  1.00  0.00           C
ATOM   2714  C11 POPEE 143     100.704  41.119  33.945  1.00  0.00           C
ATOM   2717  P   POPEE 143     100.484  39.689  36.135  1.00  0.00           P
ATOM   2718  O13 POPEE 143      99.464  38.799  36.715  1.00  0.00           O
ATOM   2719  O14 POPEE 143     101.864  39.199  36.015  1.00  0.00           O
ATOM   2720  O11 POPEE 143     100.444  41.009  37.035  1.00  0.00           O
ATOM   2721  O12 POPEE 143      99.924  40.229  34.765  1.00  0.00           O
ATOM   2722  C1  POPEE 143     100.374  40.699  38.445  1.00  0.00           C
ATOM   2725  C2  POPEE 143     100.674  41.939  39.305  1.00  0.00           C
ATOM   2727  O21 POPEE 143     100.424  41.539  40.665  1.00  0.00           O
ATOM   2728  C21 POPEE 143     101.214  42.079  41.575  1.00  0.00           C
ATOM   2729  O22 POPEE 143     102.204  42.749  41.355  1.00  0.00           O
ATOM   2730  C22 POPEE 143     100.644  41.769  42.945  1.00  0.00           C
ATOM   2733  C3  POPEE 143      99.764  43.129  38.905  1.00  0.00           C
ATOM   2736  O31 POPEE 143     100.064  44.339  39.615  1.00  0.00           O
ATOM   2737  C31 POPEE 143      99.404  44.499  40.765  1.00  0.00           C
ATOM   2738  O32 POPEE 143      98.634  43.689  41.255  1.00  0.00           O
ATOM   2739  C32 POPEE 143      99.764  45.819  41.425  1.00  0.00           C
ATOM   2742  C23 POPEE 143     101.744  41.629  44.015  1.00  0.00           C
ATOM   2745  C24 POPEE 143     101.124  41.609  45.405  1.00  0.00           C
ATOM   2748  C25 POPEE 143     102.134  41.229  46.485  1.00  0.00           C
ATOM   2751  C26 POPEE 143     101.504  41.199  47.875  1.00  0.00           C
ATOM   2754  C27 POPEE 143     102.594  41.049  48.935  1.00  0.00           C
ATOM   2757  C28 POPEE 143     102.064  40.649  50.305  1.00  0.00           C
ATOM   2760  C29 POPEE 143     103.224  40.669  51.265  1.00  0.00           C
ATOM   2762 0C21 POPEE 143     103.164  40.859  52.585  1.00  0.00           C
ATOM   2764 1C21 POPEE 143     101.914  40.949  53.425  1.00  0.00           C
ATOM   2767 2C21 POPEE 143     101.964  39.899  54.555  1.00  0.00           C
ATOM   2770 3C21 POPEE 143     102.524  40.409  55.895  1.00  0.00           C
ATOM   2773 4C21 POPEE 143     103.864  41.149  55.855  1.00  0.00           C
ATOM   2776 5C21 POPEE 143     104.114  41.879  57.185  1.00  0.00           C
ATOM   2779 6C21 POPEE 143     105.474  42.589  57.265  1.00  0.00           C
ATOM   2782 7C21 POPEE 143     105.444  43.689  58.335  1.00  0.00           C
ATOM   2785 8C21 POPEE 143     106.814  44.269  58.705  1.00  0.00           C
ATOM   2789  C33 POPEE 143     101.284  46.039  41.555  1.00  0.00           C
ATOM   2792  C34 POPEE 143     101.624  47.199  42.505  1.00  0.00           C
ATOM   2795  C35 POPEE 143     101.184  46.979  43.955  1.00  0.00           C
ATOM   2798  C36 POPEE 143     101.924  45.829  44.655  1.00  0.00           C
ATOM   2801  C37 POPEE 143     101.344  45.559  46.055  1.00  0.00           C
ATOM   2804  C38 POPEE 143     102.374  44.959  47.015  1.00  0.00           C
ATOM   2807  C39 POPEE 143     103.314  46.029  47.585  1.00  0.00           C
ATOM   2810 0C31 POPEE 143     104.314  45.479  48.615  1.00  0.00           C
ATOM   2813 1C31 POPEE 143     105.204  46.589  49.185  1.00  0.00           C
ATOM   2816 2C31 POPEE 143     106.114  46.109  50.315  1.00  0.00           C
ATOM   2819 3C31 POPEE 143     105.414  46.139  51.675  1.00  0.00           C
ATOM   2822 4C31 POPEE 143     106.274  45.639  52.825  1.00  0.00           C
ATOM   2825 5C31 POPEE 143     105.534  45.659  54.165  1.00  0.00           C
ATOM   2828 6C31 POPEE 143     106.454  45.769  55.375  1.00  0.00           C
ATOM   2832  NH3 POPEF 144     115.964  19.959  34.205  1.00  0.00           N
ATOM   2836  C12 POPEF 144     117.194  19.439  33.505  1.00  0.00           C
ATOM   2839  C11 POPEF 144     118.254  20.539  33.305  1.00  0.00           C
ATOM   2842  P   POPEF 144     120.784  19.849  32.645  1.00  0.00           P
ATOM   2843  O13 POPEF 144     121.094  18.399  32.705  1.00  0.00           O
ATOM   2844  O14 POPEF 144     121.574  20.689  31.715  1.00  0.00           O
ATOM   2845  O11 POPEF 144     120.994  20.539  34.055  1.00  0.00           O
ATOM   2846  O12 POPEF 144     119.254  20.079  32.385  1.00  0.00           O
ATOM   2847  C1  POPEF 144     121.774  19.959  35.105  1.00  0.00           C
ATOM   2850  C2  POPEF 144     120.904  19.689  36.355  1.00  0.00           C
ATOM   2852  O21 POPEF 144     121.704  19.019  37.335  1.00  0.00           O
ATOM   2853  C21 POPEF 144     121.964  19.669  38.435  1.00  0.00           C
ATOM   2854  O22 POPEF 144     121.704  20.829  38.685  1.00  0.00           O
ATOM   2855  C22 POPEF 144     122.704  18.689  39.345  1.00  0.00           C
ATOM   2858  C3  POPEF 144     119.714  18.759  36.055  1.00  0.00           C
ATOM   2861  O31 POPEF 144     118.584  19.049  36.915  1.00  0.00           O
ATOM   2862  C31 POPEF 144     118.464  18.269  37.985  1.00  0.00           C
ATOM   2863  O32 POPEF 144     119.184  17.329  38.255  1.00  0.00           O
ATOM   2864  C32 POPEF 144     117.314  18.809  38.855  1.00  0.00           C
ATOM   2867  C23 POPEF 144     123.244  19.329  40.645  1.00  0.00           C
ATOM   2870  C24 POPEF 144     124.004  18.309  41.515  1.00  0.00           C
ATOM   2873  C25 POPEF 144     123.074  17.249  42.115  1.00  0.00           C
ATOM   2876  C26 POPEF 144     123.734  16.009  42.735  1.00  0.00           C
ATOM   2879  C27 POPEF 144     122.604  15.079  43.175  1.00  0.00           C
ATOM   2882  C28 POPEF 144     123.034  13.779  43.855  1.00  0.00           C
ATOM   2885  C29 POPEF 144     121.774  13.009  44.155  1.00  0.00           C
ATOM   2887 0C21 POPEF 144     121.274  12.699  45.355  1.00  0.00           C
ATOM   2889 1C21 POPEF 144     121.924  13.039  46.665  1.00  0.00           C
ATOM   2892 2C21 POPEF 144     121.104  12.559  47.875  1.00  0.00           C
ATOM   2895 3C21 POPEF 144     120.984  11.029  47.965  1.00  0.00           C
ATOM   2898 4C21 POPEF 144     120.344  10.539  49.265  1.00  0.00           C
ATOM   2901 5C21 POPEF 144     121.174  10.909  50.505  1.00  0.00           C
ATOM   2904 6C21 POPEF 144     120.594  10.339  51.805  1.00  0.00           C
ATOM   2907 7C21 POPEF 144     121.384  10.839  53.015  1.00  0.00           C
ATOM   2910 8C21 POPEF 144     120.844  10.329  54.345  1.00  0.00           C
ATOM   2914  C33 POPEF 144     117.754  18.959  40.345  1.00  0.00           C
ATOM   2917  C34 POPEF 144     116.814  19.789  41.245  1.00  0.00           C
ATOM   2920  C35 POPEF 144     117.414  19.989  42.655  1.00  0.00           C
ATOM   2923  C36 POPEF 144     116.584  20.839  43.625  1.00  0.00           C
ATOM   2926  C37 POPEF 144     115.904  20.029  44.745  1.00  0.00           C
ATOM   2929  C38 POPEF 144     115.374  20.929  45.885  1.00  0.00           C
ATOM   2932  C39 POPEF 144     114.734  20.159  47.055  1.00  0.00           C
ATOM   2935 0C31 POPEF 144     113.334  19.619  46.715  1.00  0.00           C
ATOM   2938 1C31 POPEF 144     112.754  18.669  47.775  1.00  0.00           C
ATOM   2941 2C31 POPEF 144     111.624  17.789  47.185  1.00  0.00           C
ATOM   2944 3C31 POPEF 144     110.894  16.909  48.215  1.00  0.00           C
ATOM   2947 4C31 POPEF 144     111.754  15.789  48.815  1.00  0.00           C
ATOM   2950 5C31 POPEF 144     110.944  14.899  49.765  1.00  0.00           C
ATOM   2953 6C31 POPEF 144     111.754  13.769  50.425  1.00  0.00           C
ATOM   2957  NH3 POPEG 145     113.294 125.759  38.085  1.00  0.00           N
ATOM   2961  C12 POPEG 145     114.674 125.659  37.505  1.00  0.00           C
ATOM   2964  C11 POPEG 145     115.704 126.279  38.455  1.00  0.00           C
ATOM   2967  P   POPEG 145     117.614 127.539  37.175  1.00  0.00           P
ATOM   2968  O13 POPEG 145     117.114 127.639  35.795  1.00  0.00           O
ATOM   2969  O14 POPEG 145     117.414 128.719  38.055  1.00  0.00           O
ATOM   2970  O11 POPEG 145     119.144 127.139  37.235  1.00  0.00           O
ATOM   2971  O12 POPEG 145     116.994 126.249  37.865  1.00  0.00           O
ATOM   2972  C1  POPEG 145     119.644 126.839  38.555  1.00  0.00           C
ATOM   2975  C2  POPEG 145     121.064 127.419  38.725  1.00  0.00           C
ATOM   2977  O21 POPEG 145     121.474 127.229  40.075  1.00  0.00           O
ATOM   2978  C21 POPEG 145     121.824 126.009  40.415  1.00  0.00           C
ATOM   2979  O22 POPEG 145     121.854 125.029  39.685  1.00  0.00           O
ATOM   2980  C22 POPEG 145     122.174 126.099  41.895  1.00  0.00           C
ATOM   2983  C3  POPEG 145     121.104 128.939  38.485  1.00  0.00           C
ATOM   2986  O31 POPEG 145     122.384 129.489  38.855  1.00  0.00           O
ATOM   2987  C31 POPEG 145     122.404 130.309  39.895  1.00  0.00           C
ATOM   2988  O32 POPEG 145     121.434 130.757  40.485  1.00  0.00           O
ATOM   2989  C32 POPEG 145     123.854 130.637  40.235  1.00  0.00           C
ATOM   2992  C23 POPEG 145     123.084 124.999  42.475  1.00  0.00           C
ATOM   2995  C24 POPEG 145     123.714 125.539  43.765  1.00  0.00           C
ATOM   2998  C25 POPEG 145     124.634 124.549  44.475  1.00  0.00           C
ATOM   3001  C26 POPEG 145     125.374 125.209  45.655  1.00  0.00           C
ATOM   3004  C27 POPEG 145     126.662 124.459  46.035  1.00  0.00           C
ATOM   3007  C28 POPEG 145     127.362 124.939  47.325  1.00  0.00           C
ATOM   3010  C29 POPEG 145     126.522 124.689  48.555  1.00  0.00           C
ATOM   3012 0C21 POPEG 145     126.592 123.639  49.395  1.00  0.00           C
ATOM   3014 1C21 POPEG 145     127.542 122.469  49.325  1.00  0.00           C
ATOM   3017 2C21 POPEG 145     127.832 121.769  50.675  1.00  0.00           C
ATOM   3020 3C21 POPEG 145     128.862 122.449  51.575  1.00  0.00           C
ATOM   3023 4C21 POPEG 145     129.072 121.729  52.915  1.00  0.00           C
ATOM   3026 5C21 POPEG 145     130.092 122.399  53.845  1.00  0.00           C
ATOM   3029 6C21 POPEG 145     130.702 121.379  54.815  1.00  0.00           C
ATOM   3032 7C21 POPEG 145     131.412 121.979  56.025  1.00  0.00           C
ATOM   3035 8C21 POPEG 145     131.932 120.889  56.965  1.00  0.00           C
ATOM   3039  C33 POPEG 145     124.114 130.389  41.735  1.00  0.00           C
ATOM   3042  C34 POPEG 145     125.444 131.007  42.185  1.00  0.00           C
ATOM   3045  C35 POPEG 145     125.634 130.877  43.705  1.00  0.00           C
ATOM   3048  C36 POPEG 145     126.732 131.757  44.325  1.00  0.00           C
ATOM   3051  C37 POPEG 145     126.432 133.267  44.285  1.00  0.00           C
ATOM   3054  C38 POPEG 145     127.612 134.167  44.665  1.00  0.00           C
ATOM   3057  C39 POPEG 145     127.952 134.167  46.155  1.00  0.00           C
ATOM   3060 0C31 POPEG 145     128.692 135.457  46.535  1.00  0.00           C
ATOM   3063 1C31 POPEG 145     129.062 135.497  48.015  1.00  0.00           C
ATOM   3066 2C31 POPEG 145     129.632 136.857  48.425  1.00  0.00           C
ATOM   3069 3C31 POPEG 145     130.052 136.907  49.905  1.00  0.00           C
ATOM   3072 4C31 POPEG 145     128.872 136.787  50.875  1.00  0.00           C
ATOM   3075 5C31 POPEG 145     129.342 136.687  52.335  1.00  0.00           C
ATOM   3078 6C31 POPEG 145     128.192 136.727  53.355  1.00  0.00           C
ATOM   3082  NH3 POPEH 146     114.654  26.659  35.805  1.00  0.00           N
ATOM   3086  C12 POPEH 146     113.384  25.899  35.555  1.00  0.00           C
ATOM   3089  C11 POPEH 146     113.664  24.449  35.135  1.00  0.00           C
ATOM   3092  P   POPEH 146     115.914  23.409  36.105  1.00  0.00           P
ATOM   3093  O13 POPEH 146     116.114  22.109  36.775  1.00  0.00           O
ATOM   3094  O14 POPEH 146     116.434  23.519  34.735  1.00  0.00           O
ATOM   3095  O11 POPEH 146     116.494  24.569  37.025  1.00  0.00           O
ATOM   3096  O12 POPEH 146     114.364  23.719  36.135  1.00  0.00           O
ATOM   3097  C1  POPEH 146     116.224  24.459  38.435  1.00  0.00           C
ATOM   3100  C2  POPEH 146     117.204  25.259  39.335  1.00  0.00           C
ATOM   3102  O21 POPEH 146     116.584  25.159  40.615  1.00  0.00           O
ATOM   3103  C21 POPEH 146     117.364  25.109  41.655  1.00  0.00           C
ATOM   3104  O22 POPEH 146     118.584  25.199  41.655  1.00  0.00           O
ATOM   3105  C22 POPEH 146     116.504  24.799  42.865  1.00  0.00           C
ATOM   3108  C3  POPEH 146     117.414  26.749  38.905  1.00  0.00           C
ATOM   3111  O31 POPEH 146     118.644  27.309  39.415  1.00  0.00           O
ATOM   3112  C31 POPEH 146     118.634  27.899  40.615  1.00  0.00           C
ATOM   3113  O32 POPEH 146     117.674  28.099  41.325  1.00  0.00           O
ATOM   3114  C32 POPEH 146     120.084  28.189  41.005  1.00  0.00           C
ATOM   3117  C23 POPEH 146     117.104  25.379  44.145  1.00  0.00           C
ATOM   3120  C24 POPEH 146     116.254  24.969  45.345  1.00  0.00           C
ATOM   3123  C25 POPEH 146     116.604  25.749  46.605  1.00  0.00           C
ATOM   3126  C26 POPEH 146     115.604  25.419  47.725  1.00  0.00           C
ATOM   3129  C27 POPEH 146     115.924  26.119  49.055  1.00  0.00           C
ATOM   3132  C28 POPEH 146     117.284  25.729  49.675  1.00  0.00           C
ATOM   3135  C29 POPEH 146     117.464  24.249  49.855  1.00  0.00           C
ATOM   3137 0C21 POPEH 146     117.564  23.589  51.015  1.00  0.00           C
ATOM   3139 1C21 POPEH 146     117.504  24.189  52.395  1.00  0.00           C
ATOM   3142 2C21 POPEH 146     118.904  24.609  52.885  1.00  0.00           C
ATOM   3145 3C21 POPEH 146     118.994  24.769  54.415  1.00  0.00           C
ATOM   3148 4C21 POPEH 146     118.334  26.019  54.995  1.00  0.00           C
ATOM   3151 5C21 POPEH 146     118.384  26.019  56.525  1.00  0.00           C
ATOM   3154 6C21 POPEH 146     117.934  27.329  57.165  1.00  0.00           C
ATOM   3157 7C21 POPEH 146     118.944  28.469  56.995  1.00  0.00           C
ATOM   3160 8C21 POPEH 146     118.504  29.769  57.675  1.00  0.00           C
ATOM   3164  C33 POPEH 146     120.354  27.919  42.505  1.00  0.00           C
ATOM   3167  C34 POPEH 146     121.774  27.389  42.755  1.00  0.00           C
ATOM   3170  C35 POPEH 146     122.144  27.189  44.235  1.00  0.00           C
ATOM   3173  C36 POPEH 146     121.164  26.339  45.045  1.00  0.00           C
ATOM   3176  C37 POPEH 146     121.714  25.939  46.425  1.00  0.00           C
ATOM   3179  C38 POPEH 146     120.724  25.069  47.205  1.00  0.00           C
ATOM   3182  C39 POPEH 146     121.364  24.249  48.335  1.00  0.00           C
ATOM   3185 0C31 POPEH 146     121.784  25.059  49.575  1.00  0.00           C
ATOM   3188 1C31 POPEH 146     122.324  24.119  50.655  1.00  0.00           C
ATOM   3191 2C31 POPEH 146     122.744  24.789  51.975  1.00  0.00           C
ATOM   3194 3C31 POPEH 146     123.074  23.699  53.005  1.00  0.00           C
ATOM   3197 4C31 POPEH 146     123.664  24.169  54.345  1.00  0.00           C
ATOM   3200 5C31 POPEH 146     123.774  22.989  55.315  1.00  0.00           C
ATOM   3203 6C31 POPEH 146     124.484  23.289  56.625  1.00  0.00           C
ATOM   3207  NH3 POPEI 147      98.764  56.119  29.695  1.00  0.00           N
ATOM   3211  C12 POPEI 147      98.944  57.439  30.405  1.00  0.00           C
ATOM   3214  C11 POPEI 147     100.054  57.309  31.455  1.00  0.00           C
ATOM   3217  P   POPEI 147     101.974  59.109  31.465  1.00  0.00           P
ATOM   3218  O13 POPEI 147     102.484  58.239  30.375  1.00  0.00           O
ATOM   3219  O14 POPEI 147     101.884  60.549  31.175  1.00  0.00           O
ATOM   3220  O11 POPEI 147     102.794  58.859  32.805  1.00  0.00           O
ATOM   3221  O12 POPEI 147     100.504  58.609  31.835  1.00  0.00           O
ATOM   3222  C1  POPEI 147     102.214  59.039  34.105  1.00  0.00           C
ATOM   3225  C2  POPEI 147     102.714  60.319  34.855  1.00  0.00           C
ATOM   3227  O21 POPEI 147     101.884  60.449  36.025  1.00  0.00           O
ATOM   3228  C21 POPEI 147     102.464  60.389  37.215  1.00  0.00           C
ATOM   3229  O22 POPEI 147     103.664  60.329  37.435  1.00  0.00           O
ATOM   3230  C22 POPEI 147     101.364  60.419  38.285  1.00  0.00           C
ATOM   3233  C3  POPEI 147     102.574  61.579  33.945  1.00  0.00           C
ATOM   3236  O31 POPEI 147     102.804  62.809  34.645  1.00  0.00           O
ATOM   3237  C31 POPEI 147     103.364  63.789  33.965  1.00  0.00           C
ATOM   3238  O32 POPEI 147     103.614  63.779  32.765  1.00  0.00           O
ATOM   3239  C32 POPEI 147     103.444  65.049  34.805  1.00  0.00           C
ATOM   3242  C23 POPEI 147     101.804  60.109  39.735  1.00  0.00           C
ATOM   3245  C24 POPEI 147     100.674  60.389  40.745  1.00  0.00           C
ATOM   3248  C25 POPEI 147     101.054  60.299  42.235  1.00  0.00           C
ATOM   3251  C26 POPEI 147     101.394  58.889  42.705  1.00  0.00           C
ATOM   3254  C27 POPEI 147     101.324  58.749  44.245  1.00  0.00           C
ATOM   3257  C28 POPEI 147     101.624  57.319  44.735  1.00  0.00           C
ATOM   3260  C29 POPEI 147     101.304  57.139  46.205  1.00  0.00           C
ATOM   3262 0C21 POPEI 147     102.064  57.549  47.235  1.00  0.00           C
ATOM   3264 1C21 POPEI 147     103.394  58.249  47.125  1.00  0.00           C
ATOM   3267 2C21 POPEI 147     104.244  58.109  48.405  1.00  0.00           C
ATOM   3270 3C21 POPEI 147     105.644  58.729  48.255  1.00  0.00           C
ATOM   3273 4C21 POPEI 147     106.534  58.519  49.485  1.00  0.00           C
ATOM   3276 5C21 POPEI 147     105.954  59.159  50.755  1.00  0.00           C
ATOM   3279 6C21 POPEI 147     106.904  59.069  51.955  1.00  0.00           C
ATOM   3282 7C21 POPEI 147     106.384  59.869  53.155  1.00  0.00           C
ATOM   3285 8C21 POPEI 147     107.294  59.789  54.385  1.00  0.00           C
ATOM   3289  C33 POPEI 147     102.404  65.139  35.945  1.00  0.00           C
ATOM   3292  C34 POPEI 147     102.424  66.549  36.525  1.00  0.00           C
ATOM   3295  C35 POPEI 147     101.624  66.729  37.815  1.00  0.00           C
ATOM   3298  C36 POPEI 147     102.034  68.049  38.465  1.00  0.00           C
ATOM   3301  C37 POPEI 147     101.194  68.449  39.685  1.00  0.00           C
ATOM   3304  C38 POPEI 147     101.814  69.629  40.435  1.00  0.00           C
ATOM   3307  C39 POPEI 147     101.184  69.889  41.805  1.00  0.00           C
ATOM   3310 0C31 POPEI 147      99.684  70.239  41.745  1.00  0.00           C
ATOM   3313 1C31 POPEI 147      99.184  70.799  43.075  1.00  0.00           C
ATOM   3316 2C31 POPEI 147      97.694  71.149  43.055  1.00  0.00           C
ATOM   3319 3C31 POPEI 147      97.184  71.779  44.365  1.00  0.00           C
ATOM   3322 4C31 POPEI 147      97.494  70.929  45.615  1.00  0.00           C
ATOM   3325 5C31 POPEI 147      96.764  71.429  46.865  1.00  0.00           C
ATOM   3328 6C31 POPEI 147      96.934  70.489  48.065  1.00  0.00           C
ATOM   3332  NH3 POPEJ 148      83.034  89.729  78.935  1.00  0.00           N
ATOM   3336  C12 POPEJ 148      82.954  89.309  77.495  1.00  0.00           C
ATOM   3339  C11 POPEJ 148      83.644  90.379  76.635  1.00  0.00           C
ATOM   3342  P   POPEJ 148      83.764  93.009  76.975  1.00  0.00           P
ATOM   3343  O13 POPEJ 148      82.994  93.899  77.875  1.00  0.00           O
ATOM   3344  O14 POPEJ 148      85.114  92.639  77.425  1.00  0.00           O
ATOM   3345  O11 POPEJ 148      83.864  93.649  75.525  1.00  0.00           O
ATOM   3346  O12 POPEJ 148      82.964  91.639  76.795  1.00  0.00           O
ATOM   3347  C1  POPEJ 148      84.984  94.539  75.345  1.00  0.00           C
ATOM   3350  C2  POPEJ 148      84.754  95.459  74.115  1.00  0.00           C
ATOM   3352  O21 POPEJ 148      86.044  95.969  73.695  1.00  0.00           O
ATOM   3353  C21 POPEJ 148      86.054  96.739  72.605  1.00  0.00           C
ATOM   3354  O22 POPEJ 148      86.194  97.939  72.605  1.00  0.00           O
ATOM   3355  C22 POPEJ 148      86.054  95.839  71.365  1.00  0.00           C
ATOM   3358  C3  POPEJ 148      83.714  96.559  74.435  1.00  0.00           C
ATOM   3361  O31 POPEJ 148      83.304  97.269  73.245  1.00  0.00           O
ATOM   3362  C31 POPEJ 148      82.124  97.869  73.355  1.00  0.00           C
ATOM   3363  O32 POPEJ 148      81.314  97.689  74.245  1.00  0.00           O
ATOM   3364  C32 POPEJ 148      81.914  98.729  72.105  1.00  0.00           C
ATOM   3367  C23 POPEJ 148      85.684  96.539  70.045  1.00  0.00           C
ATOM   3370  C24 POPEJ 148      86.794  96.479  68.985  1.00  0.00           C
ATOM   3373  C25 POPEJ 148      88.044  97.299  69.325  1.00  0.00           C
ATOM   3376  C26 POPEJ 148      88.824  97.669  68.055  1.00  0.00           C
ATOM   3379  C27 POPEJ 148      90.154  98.379  68.345  1.00  0.00           C
ATOM   3382  C28 POPEJ 148      90.824  98.879  67.055  1.00  0.00           C
ATOM   3385  C29 POPEJ 148      92.224  99.389  67.315  1.00  0.00           C
ATOM   3387 0C21 POPEJ 148      93.254  99.369  66.455  1.00  0.00           C
ATOM   3389 1C21 POPEJ 148      93.204  98.929  65.015  1.00  0.00           C
ATOM   3392 2C21 POPEJ 148      93.804  97.529  64.755  1.00  0.00           C
ATOM   3395 3C21 POPEJ 148      94.064  97.229  63.265  1.00  0.00           C
ATOM   3398 4C21 POPEJ 148      93.014  97.849  62.315  1.00  0.00           C
ATOM   3401 5C21 POPEJ 148      93.094  97.309  60.885  1.00  0.00           C
ATOM   3404 6C21 POPEJ 148      92.374  95.959  60.725  1.00  0.00           C
ATOM   3407 7C21 POPEJ 148      92.304  95.519  59.265  1.00  0.00           C
ATOM   3410 8C21 POPEJ 148      91.524  94.219  59.065  1.00  0.00           C
ATOM   3414  C33 POPEJ 148      80.414  98.929  71.755  1.00  0.00           C
ATOM   3417  C34 POPEJ 148      80.174  99.609  70.395  1.00  0.00           C
ATOM   3420  C35 POPEJ 148      80.784  98.849  69.215  1.00  0.00           C
ATOM   3423  C36 POPEJ 148      80.404  99.419  67.835  1.00  0.00           C
ATOM   3426  C37 POPEJ 148      80.784  98.459  66.695  1.00  0.00           C
ATOM   3429  C38 POPEJ 148      80.154  98.829  65.345  1.00  0.00           C
ATOM   3432  C39 POPEJ 148      80.574  97.859  64.235  1.00  0.00           C
ATOM   3435 0C31 POPEJ 148      79.724  97.979  62.965  1.00  0.00           C
ATOM   3438 1C31 POPEJ 148      80.114  96.949  61.905  1.00  0.00           C
ATOM   3441 2C31 POPEJ 148      79.154  96.949  60.705  1.00  0.00           C
ATOM   3444 3C31 POPEJ 148      79.604  96.009  59.585  1.00  0.00           C
ATOM   3447 4C31 POPEJ 148      78.814  96.229  58.285  1.00  0.00           C
ATOM   3450 5C31 POPEJ 148      79.214  95.259  57.175  1.00  0.00           C
ATOM   3453 6C31 POPEJ 148      78.604  95.639  55.815  1.00  0.00           C
ATOM   3457  NH3 POPEK 149       0.924  38.849  34.885  1.00  0.00           N
ATOM   3461  C12 POPEK 149       1.614  37.719  35.595  1.00  0.00           C
ATOM   3464  C11 POPEK 149       2.394  38.209  36.825  1.00  0.00           C
ATOM   3467  P   POPEK 149       4.964  37.639  37.025  1.00  0.00           P
ATOM   3468  O13 POPEK 149       5.804  36.499  37.445  1.00  0.00           O
ATOM   3469  O14 POPEK 149       5.194  38.199  35.685  1.00  0.00           O
ATOM   3470  O11 POPEK 149       5.184  38.819  38.055  1.00  0.00           O
ATOM   3471  O12 POPEK 149       3.424  37.289  37.175  1.00  0.00           O
ATOM   3472  C1  POPEK 149       6.494  38.959  38.635  1.00  0.00           C
ATOM   3475  C2  POPEK 149       6.444  38.539  40.115  1.00  0.00           C
ATOM   3477  O21 POPEK 149       6.684  39.689  40.945  1.00  0.00           O
ATOM   3478  C21 POPEK 149       5.724  40.049  41.755  1.00  0.00           C
ATOM   3479  O22 POPEK 149       4.574  39.629  41.755  1.00  0.00           O
ATOM   3480  C22 POPEK 149       6.244  41.139  42.695  1.00  0.00           C
ATOM   3483  C3  POPEK 149       7.434  37.429  40.515  1.00  0.00           C
ATOM   3486  O31 POPEK 149       7.104  37.079  41.875  1.00  0.00           O
ATOM   3487  C31 POPEK 149       7.774  36.069  42.365  1.00  0.00           C
ATOM   3488  O32 POPEK 149       8.674  35.459  41.805  1.00  0.00           O
ATOM   3489  C32 POPEK 149       7.234  35.759  43.765  1.00  0.00           C
ATOM   3492  C23 POPEK 149       5.134  41.619  43.665  1.00  0.00           C
ATOM   3495  C24 POPEK 149       5.564  42.709  44.645  1.00  0.00           C
ATOM   3498  C25 POPEK 149       6.434  42.199  45.805  1.00  0.00           C
ATOM   3501  C26 POPEK 149       6.474  43.189  46.995  1.00  0.00           C
ATOM   3504  C27 POPEK 149       7.614  42.879  47.975  1.00  0.00           C
ATOM   3507  C28 POPEK 149       7.854  43.969  49.045  1.00  0.00           C
ATOM   3510  C29 POPEK 149       6.774  44.039  50.095  1.00  0.00           C
ATOM   3512 0C21 POPEK 149       6.934  44.509  51.345  1.00  0.00           C
ATOM   3514 1C21 POPEK 149       8.204  45.119  51.905  1.00  0.00           C
ATOM   3517 2C21 POPEK 149       9.084  44.109  52.665  1.00  0.00           C
ATOM   3520 3C21 POPEK 149       8.614  43.789  54.095  1.00  0.00           C
ATOM   3523 4C21 POPEK 149       9.534  42.789  54.795  1.00  0.00           C
ATOM   3526 5C21 POPEK 149       9.054  42.369  56.185  1.00  0.00           C
ATOM   3529 6C21 POPEK 149       9.904  41.229  56.785  1.00  0.00           C
ATOM   3532 7C21 POPEK 149       9.394  40.799  58.165  1.00  0.00           C
ATOM   3535 8C21 POPEK 149      10.154  39.609  58.755  1.00  0.00           C
ATOM   3539  C33 POPEK 149       7.204  36.989  44.705  1.00  0.00           C
ATOM   3542  C34 POPEK 149       7.034  36.579  46.185  1.00  0.00           C
ATOM   3545  C35 POPEK 149       7.374  37.689  47.205  1.00  0.00           C
ATOM   3548  C36 POPEK 149       8.744  38.319  46.925  1.00  0.00           C
ATOM   3551  C37 POPEK 149       9.344  39.159  48.055  1.00  0.00           C
ATOM   3554  C38 POPEK 149      10.764  39.599  47.655  1.00  0.00           C
ATOM   3557  C39 POPEK 149      11.214  40.929  48.255  1.00  0.00           C
ATOM   3560 0C31 POPEK 149      11.314  40.909  49.775  1.00  0.00           C
ATOM   3563 1C31 POPEK 149      12.014  42.169  50.305  1.00  0.00           C
ATOM   3566 2C31 POPEK 149      12.264  42.119  51.815  1.00  0.00           C
ATOM   3569 3C31 POPEK 149      13.274  43.179  52.255  1.00  0.00           C
ATOM   3572 4C31 POPEK 149      13.664  43.049  53.735  1.00  0.00           C
ATOM   3575 5C31 POPEK 149      14.854  43.939  54.085  1.00  0.00           C
ATOM   3578 6C31 POPEK 149      15.284  43.839  55.545  1.00  0.00           C
ATOM   3582  NH3 POPEL 150      61.024  66.289  36.475  1.00  0.00           N
ATOM   3586  C12 POPEL 150      61.424  67.509  37.265  1.00  0.00           C
ATOM   3589  C11 POPEL 150      61.914  68.739  36.445  1.00  0.00           C
ATOM   3592  P   POPEL 150      62.394  71.309  37.135  1.00  0.00           P
ATOM   3593  O13 POPEL 150      63.774  71.709  36.785  1.00  0.00           O
ATOM   3594  O14 POPEL 150      61.264  71.809  36.335  1.00  0.00           O
ATOM   3595  O11 POPEL 150      62.144  71.899  38.595  1.00  0.00           O
ATOM   3596  O12 POPEL 150      62.274  69.749  37.375  1.00  0.00           O
ATOM   3597  C1  POPEL 150      61.884  71.029  39.695  1.00  0.00           C
ATOM   3600  C2  POPEL 150      63.124  70.209  40.165  1.00  0.00           C
ATOM   3602  O21 POPEL 150      62.794  69.519  41.385  1.00  0.00           O
ATOM   3603  C21 POPEL 150      62.004  68.459  41.195  1.00  0.00           C
ATOM   3604  O22 POPEL 150      61.614  68.049  40.115  1.00  0.00           O
ATOM   3605  C22 POPEL 150      61.544  67.819  42.495  1.00  0.00           C
ATOM   3608  C3  POPEL 150      64.354  71.149  40.385  1.00  0.00           C
ATOM   3611  O31 POPEL 150      65.504  70.399  40.875  1.00  0.00           O
ATOM   3612  C31 POPEL 150      66.684  70.699  40.315  1.00  0.00           C
ATOM   3613  O32 POPEL 150      66.834  71.459  39.365  1.00  0.00           O
ATOM   3614  C32 POPEL 150      67.774  69.839  40.975  1.00  0.00           C
ATOM   3617  C23 POPEL 150      62.314  68.209  43.785  1.00  0.00           C
ATOM   3620  C24 POPEL 150      61.734  67.429  44.965  1.00  0.00           C
ATOM   3623  C25 POPEL 150      62.394  67.649  46.325  1.00  0.00           C
ATOM   3626  C26 POPEL 150      61.574  66.899  47.365  1.00  0.00           C
ATOM   3629  C27 POPEL 150      62.174  66.819  48.775  1.00  0.00           C
ATOM   3632  C28 POPEL 150      61.154  66.139  49.705  1.00  0.00           C
ATOM   3635  C29 POPEL 150      61.664  65.909  51.095  1.00  0.00           C
ATOM   3637 0C21 POPEL 150      62.224  64.779  51.565  1.00  0.00           C
ATOM   3639 1C21 POPEL 150      62.474  63.499  50.795  1.00  0.00           C
ATOM   3642 2C21 POPEL 150      62.044  62.209  51.535  1.00  0.00           C
ATOM   3645 3C21 POPEL 150      63.154  61.589  52.405  1.00  0.00           C
ATOM   3648 4C21 POPEL 150      63.744  62.499  53.495  1.00  0.00           C
ATOM   3651 5C21 POPEL 150      62.774  62.839  54.635  1.00  0.00           C
ATOM   3654 6C21 POPEL 150      63.474  63.639  55.745  1.00  0.00           C
ATOM   3657 7C21 POPEL 150      62.594  63.889  56.975  1.00  0.00           C
ATOM   3660 8C21 POPEL 150      63.334  64.639  58.085  1.00  0.00           C
ATOM   3664  C33 POPEL 150      67.754  69.869  42.525  1.00  0.00           C
ATOM   3667  C34 POPEL 150      68.364  71.139  43.125  1.00  0.00           C
ATOM   3670  C35 POPEL 150      68.304  71.199  44.665  1.00  0.00           C
ATOM   3673  C36 POPEL 150      69.304  70.229  45.315  1.00  0.00           C
ATOM   3676  C37 POPEL 150      69.044  69.909  46.795  1.00  0.00           C
ATOM   3679  C38 POPEL 150      69.614  68.529  47.175  1.00  0.00           C
ATOM   3682  C39 POPEL 150      69.914  68.339  48.665  1.00  0.00           C
ATOM   3685 0C31 POPEL 150      71.094  69.189  49.145  1.00  0.00           C
ATOM   3688 1C31 POPEL 150      71.564  68.839  50.555  1.00  0.00           C
ATOM   3691 2C31 POPEL 150      72.524  69.899  51.125  1.00  0.00           C
ATOM   3694 3C31 POPEL 150      73.224  69.469  52.425  1.00  0.00           C
ATOM   3697 4C31 POPEL 150      72.244  69.189  53.575  1.00  0.00           C
ATOM   3700 5C31 POPEL 150      72.904  68.569  54.805  1.00  0.00           C
ATOM   3703 6C31 POPEL 150      71.884  68.059  55.825  1.00  0.00           C
ATOM   3707  NH3 POPEM 151      56.214 121.409  38.155  1.00  0.00           N
ATOM   3711  C12 POPEM 151      55.444 120.439  38.995  1.00  0.00           C
ATOM   3714  C11 POPEM 151      54.254 119.799  38.255  1.00  0.00           C
ATOM   3717  P   POPEM 151      52.804 121.689  37.175  1.00  0.00           P
ATOM   3718  O13 POPEM 151      52.054 121.039  36.085  1.00  0.00           O
ATOM   3719  O14 POPEM 151      54.124 122.289  36.825  1.00  0.00           O
ATOM   3720  O11 POPEM 151      51.974 122.769  37.975  1.00  0.00           O
ATOM   3721  O12 POPEM 151      53.104 120.629  38.275  1.00  0.00           O
ATOM   3722  C1  POPEM 151      50.654 122.619  38.495  1.00  0.00           C
ATOM   3725  C2  POPEM 151      50.524 121.759  39.795  1.00  0.00           C
ATOM   3727  O21 POPEM 151      49.424 122.229  40.585  1.00  0.00           O
ATOM   3728  C21 POPEM 151      48.264 121.709  40.295  1.00  0.00           C
ATOM   3729  O22 POPEM 151      48.004 121.049  39.305  1.00  0.00           O
ATOM   3730  C22 POPEM 151      47.294 122.029  41.425  1.00  0.00           C
ATOM   3733  C3  POPEM 151      51.764 121.839  40.705  1.00  0.00           C
ATOM   3736  O31 POPEM 151      51.444 121.429  42.065  1.00  0.00           O
ATOM   3737  C31 POPEM 151      51.864 122.269  43.005  1.00  0.00           C
ATOM   3738  O32 POPEM 151      52.424 123.339  42.805  1.00  0.00           O
ATOM   3739  C32 POPEM 151      51.764 121.589  44.375  1.00  0.00           C
ATOM   3742  C23 POPEM 151      47.714 121.399  42.785  1.00  0.00           C
ATOM   3745  C24 POPEM 151      46.774 121.889  43.895  1.00  0.00           C
ATOM   3748  C25 POPEM 151      46.984 121.309  45.305  1.00  0.00           C
ATOM   3751  C26 POPEM 151      45.914 121.889  46.235  1.00  0.00           C
ATOM   3754  C27 POPEM 151      45.854 121.339  47.665  1.00  0.00           C
ATOM   3757  C28 POPEM 151      44.644 121.939  48.415  1.00  0.00           C
ATOM   3760  C29 POPEM 151      44.514 121.459  49.835  1.00  0.00           C
ATOM   3762 0C21 POPEM 151      43.384 121.109  50.465  1.00  0.00           C
ATOM   3764 1C21 POPEM 151      41.974 121.189  49.915  1.00  0.00           C
ATOM   3767 2C21 POPEM 151      40.934 121.319  51.035  1.00  0.00           C
ATOM   3770 3C21 POPEM 151      41.004 122.649  51.815  1.00  0.00           C
ATOM   3773 4C21 POPEM 151      40.194 122.589  53.115  1.00  0.00           C
ATOM   3776 5C21 POPEM 151      40.984 122.029  54.295  1.00  0.00           C
ATOM   3779 6C21 POPEM 151      40.074 121.409  55.375  1.00  0.00           C
ATOM   3782 7C21 POPEM 151      40.814 121.049  56.665  1.00  0.00           C
ATOM   3785 8C21 POPEM 151      40.044 120.049  57.535  1.00  0.00           C
ATOM   3789  C33 POPEM 151      52.634 122.339  45.405  1.00  0.00           C
ATOM   3792  C34 POPEM 151      53.124 121.439  46.535  1.00  0.00           C
ATOM   3795  C35 POPEM 151      53.084 122.089  47.915  1.00  0.00           C
ATOM   3798  C36 POPEM 151      53.854 121.279  48.955  1.00  0.00           C
ATOM   3801  C37 POPEM 151      53.834 122.019  50.295  1.00  0.00           C
ATOM   3804  C38 POPEM 151      54.404 121.199  51.475  1.00  0.00           C
ATOM   3807  C39 POPEM 151      54.024 121.829  52.825  1.00  0.00           C
ATOM   3810 0C31 POPEM 151      52.534 121.689  53.165  1.00  0.00           C
ATOM   3813 1C31 POPEM 151      52.064 122.699  54.215  1.00  0.00           C
ATOM   3816 2C31 POPEM 151      52.394 122.309  55.655  1.00  0.00           C
ATOM   3819 3C31 POPEM 151      51.434 121.269  56.245  1.00  0.00           C
ATOM   3822 4C31 POPEM 151      51.394 121.369  57.775  1.00  0.00           C
ATOM   3825 5C31 POPEM 151      50.324 120.479  58.415  1.00  0.00           C
ATOM   3828 6C31 POPEM 151      50.074 120.849  59.875  1.00  0.00           C
ATOM   3832  NH3 POPEN 152      52.724  96.969  79.175  1.00  0.00           N
ATOM   3836  C12 POPEN 152      53.414  95.699  79.605  1.00  0.00           C
ATOM   3839  C11 POPEN 152      52.784  94.459  78.955  1.00  0.00           C
ATOM   3842  P   POPEN 152      53.774  92.009  79.305  1.00  0.00           P
ATOM   3843  O13 POPEN 152      54.224  91.219  80.465  1.00  0.00           O
ATOM   3844  O14 POPEN 152      52.884  91.329  78.355  1.00  0.00           O
ATOM   3845  O11 POPEN 152      55.094  92.439  78.555  1.00  0.00           O
ATOM   3846  O12 POPEN 152      53.074  93.329  79.775  1.00  0.00           O
ATOM   3847  C1  POPEN 152      55.234  92.579  77.145  1.00  0.00           C
ATOM   3850  C2  POPEN 152      56.304  91.589  76.605  1.00  0.00           C
ATOM   3852  O21 POPEN 152      56.434  91.789  75.195  1.00  0.00           O
ATOM   3853  C21 POPEN 152      57.414  92.539  74.735  1.00  0.00           C
ATOM   3854  O22 POPEN 152      58.254  93.129  75.405  1.00  0.00           O
ATOM   3855  C22 POPEN 152      57.194  92.659  73.225  1.00  0.00           C
ATOM   3858  C3  POPEN 152      55.864  90.119  76.815  1.00  0.00           C
ATOM   3861  O31 POPEN 152      56.984  89.229  76.995  1.00  0.00           O
ATOM   3862  C31 POPEN 152      57.454  88.699  75.855  1.00  0.00           C
ATOM   3863  O32 POPEN 152      57.084  88.989  74.735  1.00  0.00           O
ATOM   3864  C32 POPEN 152      58.594  87.739  76.185  1.00  0.00           C
ATOM   3867  C23 POPEN 152      58.434  92.439  72.345  1.00  0.00           C
ATOM   3870  C24 POPEN 152      57.994  92.199  70.885  1.00  0.00           C
ATOM   3873  C25 POPEN 152      59.174  92.099  69.905  1.00  0.00           C
ATOM   3876  C26 POPEN 152      59.804  93.449  69.565  1.00  0.00           C
ATOM   3879  C27 POPEN 152      61.164  93.299  68.885  1.00  0.00           C
ATOM   3882  C28 POPEN 152      61.774  94.649  68.485  1.00  0.00           C
ATOM   3885  C29 POPEN 152      63.274  94.709  68.595  1.00  0.00           C
ATOM   3887 0C21 POPEN 152      64.174  94.049  67.845  1.00  0.00           C
ATOM   3889 1C21 POPEN 152      63.894  93.099  66.705  1.00  0.00           C
ATOM   3892 2C21 POPEN 152      63.384  93.759  65.405  1.00  0.00           C
ATOM   3895 3C21 POPEN 152      64.374  94.759  64.775  1.00  0.00           C
ATOM   3898 4C21 POPEN 152      63.784  95.569  63.605  1.00  0.00           C
ATOM   3901 5C21 POPEN 152      63.864  94.859  62.255  1.00  0.00           C
ATOM   3904 6C21 POPEN 152      63.364  95.729  61.085  1.00  0.00           C
ATOM   3907 7C21 POPEN 152      63.384  94.979  59.745  1.00  0.00           C
ATOM   3910 8C21 POPEN 152      63.064  95.859  58.535  1.00  0.00           C
ATOM   3914  C33 POPEN 152      59.244  87.129  74.925  1.00  0.00           C
ATOM   3917  C34 POPEN 152      60.414  86.229  75.315  1.00  0.00           C
ATOM   3920  C35 POPEN 152      61.644  86.349  74.405  1.00  0.00           C
ATOM   3923  C36 POPEN 152      61.704  85.279  73.325  1.00  0.00           C
ATOM   3926  C37 POPEN 152      62.264  83.949  73.875  1.00  0.00           C
ATOM   3929  C38 POPEN 152      61.484  82.719  73.405  1.00  0.00           C
ATOM   3932  C39 POPEN 152      61.394  82.599  71.875  1.00  0.00           C
ATOM   3935 0C31 POPEN 152      60.504  81.429  71.455  1.00  0.00           C
ATOM   3938 1C31 POPEN 152      60.024  81.579  70.015  1.00  0.00           C
ATOM   3941 2C31 POPEN 152      58.934  80.579  69.625  1.00  0.00           C
ATOM   3944 3C31 POPEN 152      59.424  79.159  69.335  1.00  0.00           C
ATOM   3947 4C31 POPEN 152      58.954  78.679  67.955  1.00  0.00           C
ATOM   3950 5C31 POPEN 152      59.334  77.229  67.655  1.00  0.00           C
ATOM   3953 6C31 POPEN 152      58.764  76.749  66.325  1.00  0.00           C
ATOM   3957  NH3 POPEO 153      24.844 120.599  73.125  1.00  0.00           N
ATOM   3961  C12 POPEO 153      23.864 119.509  72.765  1.00  0.00           C
ATOM   3964  C11 POPEO 153      23.584 118.529  73.915  1.00  0.00           C
ATOM   3967  P   POPEO 153      23.304 115.949  74.195  1.00  0.00           P
ATOM   3968  O13 POPEO 153      23.954 116.269  75.485  1.00  0.00           O
ATOM   3969  O14 POPEO 153      22.034 115.189  74.255  1.00  0.00           O
ATOM   3970  O11 POPEO 153      24.314 115.209  73.205  1.00  0.00           O
ATOM   3971  O12 POPEO 153      23.064 117.309  73.375  1.00  0.00           O
ATOM   3972  C1  POPEO 153      23.804 114.509  72.065  1.00  0.00           C
ATOM   3975  C2  POPEO 153      24.144 115.269  70.775  1.00  0.00           C
ATOM   3977  O21 POPEO 153      23.664 114.529  69.625  1.00  0.00           O
ATOM   3978  C21 POPEO 153      23.104 115.289  68.705  1.00  0.00           C
ATOM   3979  O22 POPEO 153      22.794 116.459  68.835  1.00  0.00           O
ATOM   3980  C22 POPEO 153      22.944 114.509  67.395  1.00  0.00           C
ATOM   3983  C3  POPEO 153      25.684 115.469  70.635  1.00  0.00           C
ATOM   3986  O31 POPEO 153      25.964 116.389  69.565  1.00  0.00           O
ATOM   3987  C31 POPEO 153      26.654 115.929  68.525  1.00  0.00           C
ATOM   3988  O32 POPEO 153      27.034 114.779  68.375  1.00  0.00           O
ATOM   3989  C32 POPEO 153      26.864 117.059  67.515  1.00  0.00           C
ATOM   3992  C23 POPEO 153      22.344 115.399  66.275  1.00  0.00           C
ATOM   3995  C24 POPEO 153      22.244 114.709  64.905  1.00  0.00           C
ATOM   3998  C25 POPEO 153      21.764 115.659  63.795  1.00  0.00           C
ATOM   4001  C26 POPEO 153      22.864 116.589  63.255  1.00  0.00           C
ATOM   4004  C27 POPEO 153      22.284 117.639  62.295  1.00  0.00           C
ATOM   4007  C28 POPEO 153      23.244 118.779  61.875  1.00  0.00           C
ATOM   4010  C29 POPEO 153      24.444 118.389  61.045  1.00  0.00           C
ATOM   4012 0C21 POPEO 153      24.474 118.259  59.705  1.00  0.00           C
ATOM   4014 1C21 POPEO 153      23.294 118.369  58.765  1.00  0.00           C
ATOM   4017 2C21 POPEO 153      23.634 117.729  57.395  1.00  0.00           C
ATOM   4020 3C21 POPEO 153      23.894 116.219  57.475  1.00  0.00           C
ATOM   4023 4C21 POPEO 153      24.264 115.619  56.105  1.00  0.00           C
ATOM   4026 5C21 POPEO 153      24.534 114.099  56.175  1.00  0.00           C
ATOM   4029 6C21 POPEO 153      25.114 113.559  54.865  1.00  0.00           C
ATOM   4032 7C21 POPEO 153      25.324 112.039  54.905  1.00  0.00           C
ATOM   4035 8C21 POPEO 153      25.684 111.439  53.545  1.00  0.00           C
ATOM   4039  C33 POPEO 153      26.154 116.779  66.155  1.00  0.00           C
ATOM   4042  C34 POPEO 153      27.014 116.009  65.155  1.00  0.00           C
ATOM   4045  C35 POPEO 153      26.234 115.759  63.855  1.00  0.00           C
ATOM   4048  C36 POPEO 153      27.044 115.099  62.735  1.00  0.00           C
ATOM   4051  C37 POPEO 153      26.134 114.679  61.565  1.00  0.00           C
ATOM   4054  C38 POPEO 153      26.874 114.389  60.255  1.00  0.00           C
ATOM   4057  C39 POPEO 153      27.544 115.639  59.675  1.00  0.00           C
ATOM   4060 0C31 POPEO 153      28.014 115.479  58.215  1.00  0.00           C
ATOM   4063 1C31 POPEO 153      28.674 116.769  57.705  1.00  0.00           C
ATOM   4066 2C31 POPEO 153      29.294 116.639  56.305  1.00  0.00           C
ATOM   4069 3C31 POPEO 153      28.264 116.309  55.215  1.00  0.00           C
ATOM   4072 4C31 POPEO 153      28.904 116.279  53.825  1.00  0.00           C
ATOM   4075 5C31 POPEO 153      27.984 115.669  52.765  1.00  0.00           C
ATOM   4078 6C31 POPEO 153      28.584 115.679  51.355  1.00  0.00           C
ATOM   4082  NH3 POPEP 154      96.934  38.589  36.165  1.00  0.00           N
ATOM   4086  C12 POPEP 154      96.624  39.929  35.525  1.00  0.00           C
ATOM   4089  C11 POPEP 154      96.784  41.129  36.485  1.00  0.00           C
ATOM   4092  P   POPEP 154      96.454  43.789  36.175  1.00  0.00           P
ATOM   4093  O13 POPEP 154      97.714  44.299  36.785  1.00  0.00           O
ATOM   4094  O14 POPEP 154      95.994  44.499  34.975  1.00  0.00           O
ATOM   4095  O11 POPEP 154      95.314  43.569  37.235  1.00  0.00           O
ATOM   4096  O12 POPEP 154      96.824  42.319  35.695  1.00  0.00           O
ATOM   4097  C1  POPEP 154      93.944  43.579  36.825  1.00  0.00           C
ATOM   4100  C2  POPEP 154      93.024  44.019  37.995  1.00  0.00           C
ATOM   4102  O21 POPEP 154      93.214  45.439  38.175  1.00  0.00           O
ATOM   4103  C21 POPEP 154      92.114  46.169  38.155  1.00  0.00           C
ATOM   4104  O22 POPEP 154      90.984  45.759  37.995  1.00  0.00           O
ATOM   4105  C22 POPEP 154      92.474  47.649  38.275  1.00  0.00           C
ATOM   4108  C3  POPEP 154      93.334  43.269  39.325  1.00  0.00           C
ATOM   4111  O31 POPEP 154      92.544  43.849  40.385  1.00  0.00           O
ATOM   4112  C31 POPEP 154      93.134  43.959  41.555  1.00  0.00           C
ATOM   4113  O32 POPEP 154      93.914  43.169  42.055  1.00  0.00           O
ATOM   4114  C32 POPEP 154      92.834  45.379  42.005  1.00  0.00           C
ATOM   4117  C23 POPEP 154      93.174  48.039  39.585  1.00  0.00           C
ATOM   4120  C24 POPEP 154      93.354  49.559  39.675  1.00  0.00           C
ATOM   4123  C25 POPEP 154      94.004  49.969  40.995  1.00  0.00           C
ATOM   4126  C26 POPEP 154      94.744  51.309  40.935  1.00  0.00           C
ATOM   4129  C27 POPEP 154      93.844  52.539  40.705  1.00  0.00           C
ATOM   4132  C28 POPEP 154      93.564  53.399  41.955  1.00  0.00           C
ATOM   4135  C29 POPEP 154      92.824  52.659  43.045  1.00  0.00           C
ATOM   4137 0C21 POPEP 154      93.284  52.259  44.245  1.00  0.00           C
ATOM   4139 1C21 POPEP 154      94.664  52.479  44.815  1.00  0.00           C
ATOM   4142 2C21 POPEP 154      94.734  52.409  46.365  1.00  0.00           C
ATOM   4145 3C21 POPEP 154      94.504  51.009  46.945  1.00  0.00           C
ATOM   4148 4C21 POPEP 154      95.024  50.839  48.385  1.00  0.00           C
ATOM   4151 5C21 POPEP 154      94.774  49.429  48.935  1.00  0.00           C
ATOM   4154 6C21 POPEP 154      95.374  49.189  50.335  1.00  0.00           C
ATOM   4157 7C21 POPEP 154      95.204  47.729  50.775  1.00  0.00           C
ATOM   4160 8C21 POPEP 154      95.774  47.429  52.175  1.00  0.00           C
ATOM   4164  C33 POPEP 154      93.254  45.759  43.435  1.00  0.00           C
ATOM   4167  C34 POPEP 154      93.184  47.289  43.575  1.00  0.00           C
ATOM   4170  C35 POPEP 154      93.614  47.819  44.935  1.00  0.00           C
ATOM   4173  C36 POPEP 154      95.054  47.479  45.335  1.00  0.00           C
ATOM   4176  C37 POPEP 154      96.134  48.149  44.475  1.00  0.00           C
ATOM   4179  C38 POPEP 154      97.584  47.739  44.805  1.00  0.00           C
ATOM   4182  C39 POPEP 154      98.014  47.839  46.285  1.00  0.00           C
ATOM   4185 0C31 POPEP 154      97.704  46.569  47.105  1.00  0.00           C
ATOM   4188 1C31 POPEP 154      98.424  46.499  48.455  1.00  0.00           C
ATOM   4191 2C31 POPEP 154      98.124  45.169  49.155  1.00  0.00           C
ATOM   4194 3C31 POPEP 154      98.654  45.029  50.585  1.00  0.00           C
ATOM   4197 4C31 POPEP 154     100.174  44.989  50.715  1.00  0.00           C
ATOM   4200 5C31 POPEP 154     100.564  44.819  52.185  1.00  0.00           C
ATOM   4203 6C31 POPEP 154     102.044  45.089  52.465  1.00  0.00           C
ATOM   4207  NH3 POPEQ 155      61.184 110.039  80.145  1.00  0.00           N
ATOM   4211  C12 POPEQ 155      60.714 111.429  80.455  1.00  0.00           C
ATOM   4214  C11 POPEQ 155      59.564 111.829  79.515  1.00  0.00           C
ATOM   4217  P   POPEQ 155      59.134 114.359  78.885  1.00  0.00           P
ATOM   4218  O13 POPEQ 155      58.104 114.289  77.835  1.00  0.00           O
ATOM   4219  O14 POPEQ 155      59.114 115.599  79.685  1.00  0.00           O
ATOM   4220  O11 POPEQ 155      60.594 114.209  78.295  1.00  0.00           O
ATOM   4221  O12 POPEQ 155      59.064 113.119  79.875  1.00  0.00           O
ATOM   4222  C1  POPEQ 155      60.894 114.639  76.965  1.00  0.00           C
ATOM   4225  C2  POPEQ 155      62.274 114.069  76.555  1.00  0.00           C
ATOM   4227  O21 POPEQ 155      62.474 113.879  75.145  1.00  0.00           O
ATOM   4228  C21 POPEQ 155      61.944 114.649  74.235  1.00  0.00           C
ATOM   4229  O22 POPEQ 155      61.244 115.629  74.405  1.00  0.00           O
ATOM   4230  C22 POPEQ 155      62.434 114.139  72.885  1.00  0.00           C
ATOM   4233  C3  POPEQ 155      62.474 112.699  77.265  1.00  0.00           C
ATOM   4236  O31 POPEQ 155      63.644 111.969  76.805  1.00  0.00           O
ATOM   4237  C31 POPEQ 155      63.594 110.699  77.195  1.00  0.00           C
ATOM   4238  O32 POPEQ 155      62.944 110.289  78.145  1.00  0.00           O
ATOM   4239  C32 POPEQ 155      64.344 109.839  76.205  1.00  0.00           C
ATOM   4242  C23 POPEQ 155      61.494 113.079  72.305  1.00  0.00           C
ATOM   4245  C24 POPEQ 155      62.104 112.339  71.105  1.00  0.00           C
ATOM   4248  C25 POPEQ 155      61.034 111.629  70.275  1.00  0.00           C
ATOM   4251  C26 POPEQ 155      60.154 112.619  69.495  1.00  0.00           C
ATOM   4254  C27 POPEQ 155      59.264 111.909  68.485  1.00  0.00           C
ATOM   4257  C28 POPEQ 155      58.464 112.879  67.585  1.00  0.00           C
ATOM   4260  C29 POPEQ 155      57.524 112.139  66.675  1.00  0.00           C
ATOM   4262 0C21 POPEQ 155      57.394 112.289  65.345  1.00  0.00           C
ATOM   4264 1C21 POPEQ 155      58.134 113.249  64.455  1.00  0.00           C
ATOM   4267 2C21 POPEQ 155      58.414 112.679  63.045  1.00  0.00           C
ATOM   4270 3C21 POPEQ 155      59.534 111.629  63.035  1.00  0.00           C
ATOM   4273 4C21 POPEQ 155      59.624 110.859  61.715  1.00  0.00           C
ATOM   4276 5C21 POPEQ 155      60.724 109.789  61.755  1.00  0.00           C
ATOM   4279 6C21 POPEQ 155      60.864 109.009  60.445  1.00  0.00           C
ATOM   4282 7C21 POPEQ 155      61.824 107.829  60.585  1.00  0.00           C
ATOM   4285 8C21 POPEQ 155      62.044 107.029  59.295  1.00  0.00           C
ATOM   4289  C33 POPEQ 155      63.424 109.569  75.005  1.00  0.00           C
ATOM   4292  C34 POPEQ 155      64.114 108.729  73.945  1.00  0.00           C
ATOM   4295  C35 POPEQ 155      63.254 108.619  72.685  1.00  0.00           C
ATOM   4298  C36 POPEQ 155      63.984 107.959  71.515  1.00  0.00           C
ATOM   4301  C37 POPEQ 155      63.254 108.249  70.205  1.00  0.00           C
ATOM   4304  C38 POPEQ 155      63.944 107.639  68.975  1.00  0.00           C
ATOM   4307  C39 POPEQ 155      63.174 107.919  67.685  1.00  0.00           C
ATOM   4310 0C31 POPEQ 155      63.274 109.369  67.195  1.00  0.00           C
ATOM   4313 1C31 POPEQ 155      62.414 109.659  65.965  1.00  0.00           C
ATOM   4316 2C31 POPEQ 155      62.764 110.999  65.305  1.00  0.00           C
ATOM   4319 3C31 POPEQ 155      64.044 110.909  64.455  1.00  0.00           C
ATOM   4322 4C31 POPEQ 155      64.444 112.249  63.825  1.00  0.00           C
ATOM   4325 5C31 POPEQ 155      64.614 112.139  62.305  1.00  0.00           C
ATOM   4328 6C31 POPEQ 155      65.104 113.429  61.655  1.00  0.00           C
ATOM   4332  NH3 POPER 156      24.634 108.319  75.085  1.00  0.00           N
ATOM   4336  C12 POPER 156      24.674 107.199  76.095  1.00  0.00           C
ATOM   4339  C11 POPER 156      24.494 105.859  75.385  1.00  0.00           C
ATOM   4342  P   POPER 156      22.294 104.419  75.335  1.00  0.00           P
ATOM   4343  O13 POPER 156      22.874 103.809  76.555  1.00  0.00           O
ATOM   4344  O14 POPER 156      20.844 104.739  75.355  1.00  0.00           O
ATOM   4345  O11 POPER 156      22.564 103.469  74.115  1.00  0.00           O
ATOM   4346  O12 POPER 156      23.134 105.709  74.955  1.00  0.00           O
ATOM   4347  C1  POPER 156      21.524 102.609  73.645  1.00  0.00           C
ATOM   4350  C2  POPER 156      22.114 101.369  72.905  1.00  0.00           C
ATOM   4352  O21 POPER 156      23.104 101.749  71.945  1.00  0.00           O
ATOM   4353  C21 POPER 156      22.684 102.389  70.875  1.00  0.00           C
ATOM   4354  O22 POPER 156      21.564 102.779  70.655  1.00  0.00           O
ATOM   4355  C22 POPER 156      23.844 102.489  69.885  1.00  0.00           C
ATOM   4358  C3  POPER 156      21.004 100.429  72.325  1.00  0.00           C
ATOM   4361  O31 POPER 156      21.604  99.459  71.445  1.00  0.00           O
ATOM   4362  C31 POPER 156      20.844  99.069  70.445  1.00  0.00           C
ATOM   4363  O32 POPER 156      19.664  99.329  70.295  1.00  0.00           O
ATOM   4364  C32 POPER 156      21.714  98.359  69.415  1.00  0.00           C
ATOM   4367  C23 POPER 156      23.364 102.459  68.425  1.00  0.00           C
ATOM   4370  C24 POPER 156      24.534 102.459  67.435  1.00  0.00           C
ATOM   4373  C25 POPER 156      24.064 102.419  65.985  1.00  0.00           C
ATOM   4376  C26 POPER 156      25.224 102.459  64.985  1.00  0.00           C
ATOM   4379  C27 POPER 156      25.924 101.109  64.805  1.00  0.00           C
ATOM   4382  C28 POPER 156      27.124 101.249  63.855  1.00  0.00           C
ATOM   4385  C29 POPER 156      27.904  99.979  63.665  1.00  0.00           C
ATOM   4387 0C21 POPER 156      28.474  99.579  62.515  1.00  0.00           C
ATOM   4389 1C21 POPER 156      28.444 100.349  61.215  1.00  0.00           C
ATOM   4392 2C21 POPER 156      27.484  99.779  60.145  1.00  0.00           C
ATOM   4395 3C21 POPER 156      28.224  99.249  58.915  1.00  0.00           C
ATOM   4398 4C21 POPER 156      27.304  98.999  57.715  1.00  0.00           C
ATOM   4401 5C21 POPER 156      28.114  98.749  56.435  1.00  0.00           C
ATOM   4404 6C21 POPER 156      27.304  98.969  55.145  1.00  0.00           C
ATOM   4407 7C21 POPER 156      28.224  99.169  53.935  1.00  0.00           C
ATOM   4410 8C21 POPER 156      27.494  99.479  52.615  1.00  0.00           C
ATOM   4414  C33 POPER 156      20.914  97.799  68.225  1.00  0.00           C
ATOM   4417  C34 POPER 156      21.754  97.809  66.955  1.00  0.00           C
ATOM   4420  C35 POPER 156      22.994  96.919  67.005  1.00  0.00           C
ATOM   4423  C36 POPER 156      23.854  97.159  65.765  1.00  0.00           C
ATOM   4426  C37 POPER 156      25.214  96.469  65.825  1.00  0.00           C
ATOM   4429  C38 POPER 156      25.964  96.659  64.505  1.00  0.00           C
ATOM   4432  C39 POPER 156      27.314  95.959  64.455  1.00  0.00           C
ATOM   4435 0C31 POPER 156      27.224  94.439  64.605  1.00  0.00           C
ATOM   4438 1C31 POPER 156      28.554  93.779  64.275  1.00  0.00           C
ATOM   4441 2C31 POPER 156      28.534  92.249  64.275  1.00  0.00           C
ATOM   4444 3C31 POPER 156      29.964  91.709  64.185  1.00  0.00           C
ATOM   4447 4C31 POPER 156      30.074  90.189  64.225  1.00  0.00           C
ATOM   4450 5C31 POPER 156      31.524  89.759  64.445  1.00  0.00           C
ATOM   4453 6C31 POPER 156      31.814  88.329  63.995  1.00  0.00           C
ATOM   4457  NH3 POPES 157     115.744  61.519  29.175  1.00  0.00           N
ATOM   4461  C12 POPES 157     115.114  62.799  29.655  1.00  0.00           C
ATOM   4464  C11 POPES 157     114.194  63.389  28.575  1.00  0.00           C
ATOM   4467  P   POPES 157     111.634  63.169  27.895  1.00  0.00           P
ATOM   4468  O13 POPES 157     111.924  64.049  26.745  1.00  0.00           O
ATOM   4469  O14 POPES 157     110.744  61.999  27.715  1.00  0.00           O
ATOM   4470  O11 POPES 157     111.054  64.069  29.065  1.00  0.00           O
ATOM   4471  O12 POPES 157     113.024  62.569  28.425  1.00  0.00           O
ATOM   4472  C1  POPES 157     111.614  64.149  30.375  1.00  0.00           C
ATOM   4475  C2  POPES 157     110.614  64.769  31.395  1.00  0.00           C
ATOM   4477  O21 POPES 157     111.074  64.459  32.725  1.00  0.00           O
ATOM   4478  C21 POPES 157     111.854  65.389  33.255  1.00  0.00           C
ATOM   4479  O22 POPES 157     112.074  66.479  32.785  1.00  0.00           O
ATOM   4480  C22 POPES 157     112.614  64.769  34.425  1.00  0.00           C
ATOM   4483  C3  POPES 157     109.174  64.229  31.235  1.00  0.00           C
ATOM   4486  O31 POPES 157     108.354  64.799  32.275  1.00  0.00           O
ATOM   4487  C31 POPES 157     108.144  64.049  33.345  1.00  0.00           C
ATOM   4488  O32 POPES 157     108.224  62.829  33.385  1.00  0.00           O
ATOM   4489  C32 POPES 157     107.804  64.959  34.515  1.00  0.00           C
ATOM   4492  C23 POPES 157     111.884  64.729  35.775  1.00  0.00           C
ATOM   4495  C24 POPES 157     112.484  63.589  36.605  1.00  0.00           C
ATOM   4498  C25 POPES 157     112.164  63.649  38.095  1.00  0.00           C
ATOM   4501  C26 POPES 157     112.824  64.819  38.825  1.00  0.00           C
ATOM   4504  C27 POPES 157     112.884  64.559  40.335  1.00  0.00           C
ATOM   4507  C28 POPES 157     113.194  65.819  41.155  1.00  0.00           C
ATOM   4510  C29 POPES 157     113.244  65.539  42.635  1.00  0.00           C
ATOM   4512 0C21 POPES 157     112.234  65.779  43.495  1.00  0.00           C
ATOM   4514 1C21 POPES 157     110.894  66.309  43.055  1.00  0.00           C
ATOM   4517 2C21 POPES 157     109.724  66.069  44.015  1.00  0.00           C
ATOM   4520 3C21 POPES 157     109.514  67.199  45.035  1.00  0.00           C
ATOM   4523 4C21 POPES 157     108.064  67.239  45.555  1.00  0.00           C
ATOM   4526 5C21 POPES 157     107.844  66.389  46.805  1.00  0.00           C
ATOM   4529 6C21 POPES 157     108.074  67.189  48.085  1.00  0.00           C
ATOM   4532 7C21 POPES 157     107.984  66.329  49.345  1.00  0.00           C
ATOM   4535 8C21 POPES 157     107.854  67.149  50.635  1.00  0.00           C
ATOM   4539  C33 POPES 157     107.754  64.179  35.845  1.00  0.00           C
ATOM   4542  C34 POPES 157     107.384  65.039  37.065  1.00  0.00           C
ATOM   4545  C35 POPES 157     108.484  66.019  37.505  1.00  0.00           C
ATOM   4548  C36 POPES 157     108.224  66.609  38.895  1.00  0.00           C
ATOM   4551  C37 POPES 157     108.964  67.919  39.175  1.00  0.00           C
ATOM   4554  C38 POPES 157     109.284  68.099  40.665  1.00  0.00           C
ATOM   4557  C39 POPES 157     109.274  69.549  41.175  1.00  0.00           C
ATOM   4560 0C31 POPES 157     107.894  70.019  41.675  1.00  0.00           C
ATOM   4563 1C31 POPES 157     107.484  69.389  43.015  1.00  0.00           C
ATOM   4566 2C31 POPES 157     105.974  69.109  43.185  1.00  0.00           C
ATOM   4569 3C31 POPES 157     105.044  70.319  43.375  1.00  0.00           C
ATOM   4572 4C31 POPES 157     105.594  71.419  44.285  1.00  0.00           C
ATOM   4575 5C31 POPES 157     104.504  72.419  44.695  1.00  0.00           C
ATOM   4578 6C31 POPES 157     105.044  73.629  45.465  1.00  0.00           C
ATOM   4582  NH3 POPET 158      69.554  45.539  79.965  1.00  0.00           N
ATOM   4586  C12 POPET 158      70.064  46.939  80.215  1.00  0.00           C
ATOM   4589  C11 POPET 158      70.034  47.709  78.885  1.00  0.00           C
ATOM   4592  P   POPET 158      67.454  47.899  78.585  1.00  0.00           P
ATOM   4593  O13 POPET 158      67.024  46.879  79.585  1.00  0.00           O
ATOM   4594  O14 POPET 158      67.634  49.279  79.025  1.00  0.00           O
ATOM   4595  O11 POPET 158      66.644  47.789  77.225  1.00  0.00           O
ATOM   4596  O12 POPET 158      68.874  47.379  78.125  1.00  0.00           O
ATOM   4597  C1  POPET 158      66.774  46.529  76.555  1.00  0.00           C
ATOM   4600  C2  POPET 158      65.894  46.509  75.295  1.00  0.00           C
ATOM   4602  O21 POPET 158      66.044  45.179  74.775  1.00  0.00           O
ATOM   4603  C21 POPET 158      65.054  44.829  73.985  1.00  0.00           C
ATOM   4604  O22 POPET 158      64.084  45.499  73.685  1.00  0.00           O
ATOM   4605  C22 POPET 158      65.324  43.459  73.405  1.00  0.00           C
ATOM   4608  C3  POPET 158      66.324  47.619  74.285  1.00  0.00           C
ATOM   4611  O31 POPET 158      66.544  47.159  72.935  1.00  0.00           O
ATOM   4612  C31 POPET 158      67.764  46.729  72.635  1.00  0.00           C
ATOM   4613  O32 POPET 158      68.724  46.719  73.385  1.00  0.00           O
ATOM   4614  C32 POPET 158      67.724  46.209  71.195  1.00  0.00           C
ATOM   4617  C23 POPET 158      64.464  43.249  72.135  1.00  0.00           C
ATOM   4620  C24 POPET 158      64.944  42.089  71.275  1.00  0.00           C
ATOM   4623  C25 POPET 158      66.164  42.479  70.425  1.00  0.00           C
ATOM   4626  C26 POPET 158      66.614  41.349  69.495  1.00  0.00           C
ATOM   4629  C27 POPET 158      67.914  41.709  68.755  1.00  0.00           C
ATOM   4632  C28 POPET 158      68.494  40.579  67.885  1.00  0.00           C
ATOM   4635  C29 POPET 158      67.784  40.419  66.565  1.00  0.00           C
ATOM   4637 0C21 POPET 158      68.374  40.399  65.365  1.00  0.00           C
ATOM   4639 1C21 POPET 158      69.864  40.499  65.105  1.00  0.00           C
ATOM   4642 2C21 POPET 158      70.294  39.949  63.735  1.00  0.00           C
ATOM   4645 3C21 POPET 158      70.554  38.429  63.735  1.00  0.00           C
ATOM   4648 4C21 POPET 158      70.864  37.859  62.345  1.00  0.00           C
ATOM   4651 5C21 POPET 158      70.904  36.319  62.365  1.00  0.00           C
ATOM   4654 6C21 POPET 158      71.034  35.689  60.965  1.00  0.00           C
ATOM   4657 7C21 POPET 158      70.634  34.209  60.935  1.00  0.00           C
ATOM   4660 8C21 POPET 158      70.524  33.609  59.535  1.00  0.00           C
ATOM   4664  C33 POPET 158      69.024  45.549  70.695  1.00  0.00           C
ATOM   4667  C34 POPET 158      68.824  44.889  69.315  1.00  0.00           C
ATOM   4670  C35 POPET 158      68.934  45.809  68.095  1.00  0.00           C
ATOM   4673  C36 POPET 158      68.574  45.069  66.795  1.00  0.00           C
ATOM   4676  C37 POPET 158      68.804  45.879  65.515  1.00  0.00           C
ATOM   4679  C38 POPET 158      68.774  45.029  64.225  1.00  0.00           C
ATOM   4682  C39 POPET 158      67.374  44.529  63.855  1.00  0.00           C
ATOM   4685 0C31 POPET 158      67.364  43.569  62.645  1.00  0.00           C
ATOM   4688 1C31 POPET 158      65.944  43.049  62.375  1.00  0.00           C
ATOM   4691 2C31 POPET 158      65.854  41.899  61.355  1.00  0.00           C
ATOM   4694 3C31 POPET 158      65.874  42.349  59.895  1.00  0.00           C
ATOM   4697 4C31 POPET 158      65.534  41.189  58.945  1.00  0.00           C
ATOM   4700 5C31 POPET 158      65.764  41.519  57.465  1.00  0.00           C
ATOM   4703 6C31 POPET 158      65.324  40.409  56.515  1.00  0.00           C
ATOM   4707  NH3 POPEU 159      52.694  14.679  34.315  1.00  0.00           N
ATOM   4711  C12 POPEU 159      53.324  14.579  32.945  1.00  0.00           C
ATOM   4714  C11 POPEU 159      52.844  15.709  32.005  1.00  0.00           C
ATOM   4717  P   POPEU 159      51.764  17.819  33.145  1.00  0.00           P
ATOM   4718  O13 POPEU 159      50.994  18.479  32.065  1.00  0.00           O
ATOM   4719  O14 POPEU 159      51.064  16.889  34.075  1.00  0.00           O
ATOM   4720  O11 POPEU 159      52.454  18.949  33.995  1.00  0.00           O
ATOM   4721  O12 POPEU 159      52.994  16.999  32.605  1.00  0.00           O
ATOM   4722  C1  POPEU 159      53.434  18.669  34.995  1.00  0.00           C
ATOM   4725  C2  POPEU 159      53.184  19.619  36.195  1.00  0.00           C
ATOM   4727  O21 POPEU 159      54.194  19.529  37.225  1.00  0.00           O
ATOM   4728  C21 POPEU 159      54.054  18.529  38.075  1.00  0.00           C
ATOM   4729  O22 POPEU 159      53.604  17.429  37.845  1.00  0.00           O
ATOM   4730  C22 POPEU 159      54.504  19.019  39.445  1.00  0.00           C
ATOM   4733  C3  POPEU 159      51.714  19.499  36.725  1.00  0.00           C
ATOM   4736  O31 POPEU 159      51.504  20.029  38.065  1.00  0.00           O
ATOM   4737  C31 POPEU 159      51.614  21.349  38.125  1.00  0.00           C
ATOM   4738  O32 POPEU 159      51.754  22.089  37.175  1.00  0.00           O
ATOM   4739  C32 POPEU 159      51.724  21.779  39.585  1.00  0.00           C
ATOM   4742  C23 POPEU 159      54.874  17.929  40.465  1.00  0.00           C
ATOM   4745  C24 POPEU 159      54.954  18.599  41.835  1.00  0.00           C
ATOM   4748  C25 POPEU 159      55.594  17.749  42.935  1.00  0.00           C
ATOM   4751  C26 POPEU 159      55.624  18.519  44.265  1.00  0.00           C
ATOM   4754  C27 POPEU 159      55.024  17.739  45.445  1.00  0.00           C
ATOM   4757  C28 POPEU 159      54.804  18.609  46.695  1.00  0.00           C
ATOM   4760  C29 POPEU 159      56.094  19.189  47.215  1.00  0.00           C
ATOM   4762 0C21 POPEU 159      56.624  18.999  48.445  1.00  0.00           C
ATOM   4764 1C21 POPEU 159      56.014  18.209  49.565  1.00  0.00           C
ATOM   4767 2C21 POPEU 159      56.374  18.779  50.955  1.00  0.00           C
ATOM   4770 3C21 POPEU 159      56.004  20.259  51.115  1.00  0.00           C
ATOM   4773 4C21 POPEU 159      55.984  20.739  52.565  1.00  0.00           C
ATOM   4776 5C21 POPEU 159      56.554  22.149  52.765  1.00  0.00           C
ATOM   4779 6C21 POPEU 159      56.364  22.669  54.195  1.00  0.00           C
ATOM   4782 7C21 POPEU 159      56.804  24.119  54.375  1.00  0.00           C
ATOM   4785 8C21 POPEU 159      56.664  24.659  55.795  1.00  0.00           C
ATOM   4789  C33 POPEU 159      53.144  22.339  39.855  1.00  0.00           C
ATOM   4792  C34 POPEU 159      53.524  22.359  41.345  1.00  0.00           C
ATOM   4795  C35 POPEU 159      52.584  23.229  42.185  1.00  0.00           C
ATOM   4798  C36 POPEU 159      52.864  23.079  43.685  1.00  0.00           C
ATOM   4801  C37 POPEU 159      51.814  23.819  44.555  1.00  0.00           C
ATOM   4804  C38 POPEU 159      51.884  23.499  46.065  1.00  0.00           C
ATOM   4807  C39 POPEU 159      51.024  22.309  46.535  1.00  0.00           C
ATOM   4810 0C31 POPEU 159      51.334  21.039  45.755  1.00  0.00           C
ATOM   4813 1C31 POPEU 159      50.684  19.729  46.225  1.00  0.00           C
ATOM   4816 2C31 POPEU 159      51.044  18.669  45.175  1.00  0.00           C
ATOM   4819 3C31 POPEU 159      50.484  17.259  45.365  1.00  0.00           C
ATOM   4822 4C31 POPEU 159      48.984  17.149  45.635  1.00  0.00           C
ATOM   4825 5C31 POPEU 159      48.494  15.699  45.455  1.00  0.00           C
ATOM   4828 6C31 POPEU 159      47.184  15.379  46.185  1.00  0.00           C
ATOM   4832  NH3 POPEV 160     101.994  68.849  74.085  1.00  0.00           N
ATOM   4836  C12 POPEV 160     102.024  67.369  74.365  1.00  0.00           C
ATOM   4839  C11 POPEV 160     100.794  66.649  73.745  1.00  0.00           C
ATOM   4842  P   POPEV 160     101.624  64.189  74.445  1.00  0.00           P
ATOM   4843  O13 POPEV 160     102.834  64.799  75.015  1.00  0.00           O
ATOM   4844  O14 POPEV 160     100.904  63.229  75.315  1.00  0.00           O
ATOM   4845  O11 POPEV 160     101.964  63.519  73.035  1.00  0.00           O
ATOM   4846  O12 POPEV 160     100.564  65.309  74.165  1.00  0.00           O
ATOM   4847  C1  POPEV 160     102.464  62.159  73.075  1.00  0.00           C
ATOM   4850  C2  POPEV 160     102.444  61.489  71.675  1.00  0.00           C
ATOM   4852  O21 POPEV 160     103.134  60.219  71.725  1.00  0.00           O
ATOM   4853  C21 POPEV 160     102.634  59.259  70.925  1.00  0.00           C
ATOM   4854  O22 POPEV 160     101.464  59.199  70.585  1.00  0.00           O
ATOM   4855  C22 POPEV 160     103.754  58.289  70.475  1.00  0.00           C
ATOM   4858  C3  POPEV 160     103.144  62.399  70.635  1.00  0.00           C
ATOM   4861  O31 POPEV 160     103.524  61.669  69.455  1.00  0.00           O
ATOM   4862  C31 POPEV 160     102.814  61.649  68.325  1.00  0.00           C
ATOM   4863  O32 POPEV 160     103.084  60.919  67.385  1.00  0.00           O
ATOM   4864  C32 POPEV 160     101.644  62.639  68.275  1.00  0.00           C
ATOM   4867  C23 POPEV 160     103.394  57.279  69.345  1.00  0.00           C
ATOM   4870  C24 POPEV 160     104.094  57.619  68.025  1.00  0.00           C
ATOM   4873  C25 POPEV 160     103.734  56.739  66.815  1.00  0.00           C
ATOM   4876  C26 POPEV 160     104.044  57.439  65.475  1.00  0.00           C
ATOM   4879  C27 POPEV 160     105.554  57.559  65.145  1.00  0.00           C
ATOM   4882  C28 POPEV 160     105.904  58.569  64.035  1.00  0.00           C
ATOM   4885  C29 POPEV 160     105.144  58.339  62.755  1.00  0.00           C
ATOM   4887 0C21 POPEV 160     105.604  57.819  61.605  1.00  0.00           C
ATOM   4889 1C21 POPEV 160     107.004  57.329  61.305  1.00  0.00           C
ATOM   4892 2C21 POPEV 160     107.094  55.789  61.295  1.00  0.00           C
ATOM   4895 3C21 POPEV 160     106.214  55.109  60.235  1.00  0.00           C
ATOM   4898 4C21 POPEV 160     106.534  53.619  60.045  1.00  0.00           C
ATOM   4901 5C21 POPEV 160     106.254  52.769  61.295  1.00  0.00           C
ATOM   4904 6C21 POPEV 160     106.734  51.319  61.195  1.00  0.00           C
ATOM   4907 7C21 POPEV 160     106.434  50.559  62.495  1.00  0.00           C
ATOM   4910 8C21 POPEV 160     107.504  50.759  63.575  1.00  0.00           C
ATOM   4914  C33 POPEV 160     100.814  62.459  66.975  1.00  0.00           C
ATOM   4917  C34 POPEV 160      99.714  63.519  66.775  1.00  0.00           C
ATOM   4920  C35 POPEV 160      99.104  63.499  65.365  1.00  0.00           C
ATOM   4923  C36 POPEV 160      97.684  62.889  65.255  1.00  0.00           C
ATOM   4926  C37 POPEV 160      97.274  62.669  63.785  1.00  0.00           C
ATOM   4929  C38 POPEV 160      95.884  62.029  63.595  1.00  0.00           C
ATOM   4932  C39 POPEV 160      95.564  61.699  62.125  1.00  0.00           C
ATOM   4935 0C31 POPEV 160      96.334  60.479  61.595  1.00  0.00           C
ATOM   4938 1C31 POPEV 160      95.954  60.069  60.165  1.00  0.00           C
ATOM   4941 2C31 POPEV 160      96.674  58.769  59.735  1.00  0.00           C
ATOM   4944 3C31 POPEV 160      96.194  58.159  58.405  1.00  0.00           C
ATOM   4947 4C31 POPEV 160      96.714  58.899  57.155  1.00  0.00           C
ATOM   4950 5C31 POPEV 160      96.584  58.039  55.885  1.00  0.00           C
ATOM   4953 6C31 POPEV 160      96.964  58.759  54.595  1.00  0.00           C
ATOM   4957  NH3 POPEW 161      51.664  49.369  78.905  1.00  0.00           N
ATOM   4961  C12 POPEW 161      51.774  50.359  77.775  1.00  0.00           C
ATOM   4964  C11 POPEW 161      53.124  51.089  77.785  1.00  0.00           C
ATOM   4967  P   POPEW 161      52.214  53.309  76.745  1.00  0.00           P
ATOM   4968  O13 POPEW 161      51.744  53.509  78.125  1.00  0.00           O
ATOM   4969  O14 POPEW 161      52.804  54.449  76.015  1.00  0.00           O
ATOM   4970  O11 POPEW 161      51.044  52.669  75.875  1.00  0.00           O
ATOM   4971  O12 POPEW 161      53.204  52.089  76.765  1.00  0.00           O
ATOM   4972  C1  POPEW 161      49.894  53.389  75.465  1.00  0.00           C
ATOM   4975  C2  POPEW 161      50.144  54.509  74.405  1.00  0.00           C
ATOM   4977  O21 POPEW 161      48.874  54.829  73.825  1.00  0.00           O
ATOM   4978  C21 POPEW 161      48.814  55.889  73.035  1.00  0.00           C
ATOM   4979  O22 POPEW 161      49.734  56.639  72.745  1.00  0.00           O
ATOM   4980  C22 POPEW 161      47.374  55.989  72.515  1.00  0.00           C
ATOM   4983  C3  POPEW 161      51.254  54.169  73.355  1.00  0.00           C
ATOM   4986  O31 POPEW 161      50.744  53.439  72.215  1.00  0.00           O
ATOM   4987  C31 POPEW 161      51.724  53.049  71.415  1.00  0.00           C
ATOM   4988  O32 POPEW 161      52.924  53.159  71.625  1.00  0.00           O
ATOM   4989  C32 POPEW 161      51.154  52.359  70.175  1.00  0.00           C
ATOM   4992  C23 POPEW 161      47.164  57.119  71.485  1.00  0.00           C
ATOM   4995  C24 POPEW 161      46.544  56.629  70.165  1.00  0.00           C
ATOM   4998  C25 POPEW 161      46.314  57.779  69.175  1.00  0.00           C
ATOM   5001  C26 POPEW 161      45.244  58.769  69.625  1.00  0.00           C
ATOM   5004  C27 POPEW 161      44.784  59.769  68.545  1.00  0.00           C
ATOM   5007  C28 POPEW 161      43.564  60.569  69.025  1.00  0.00           C
ATOM   5010  C29 POPEW 161      42.954  61.699  68.215  1.00  0.00           C
ATOM   5012 0C21 POPEW 161      43.294  62.239  67.025  1.00  0.00           C
ATOM   5014 1C21 POPEW 161      44.414  61.819  66.115  1.00  0.00           C
ATOM   5017 2C21 POPEW 161      44.374  62.529  64.745  1.00  0.00           C
ATOM   5020 3C21 POPEW 161      44.744  64.019  64.775  1.00  0.00           C
ATOM   5023 4C21 POPEW 161      44.894  64.589  63.355  1.00  0.00           C
ATOM   5026 5C21 POPEW 161      45.024  66.109  63.295  1.00  0.00           C
ATOM   5029 6C21 POPEW 161      44.974  66.629  61.855  1.00  0.00           C
ATOM   5032 7C21 POPEW 161      44.594  68.109  61.745  1.00  0.00           C
ATOM   5035 8C21 POPEW 161      44.254  68.529  60.315  1.00  0.00           C
ATOM   5039  C33 POPEW 161      50.004  53.039  69.395  1.00  0.00           C
ATOM   5042  C34 POPEW 161      49.744  52.129  68.195  1.00  0.00           C
ATOM   5045  C35 POPEW 161      48.624  52.459  67.205  1.00  0.00           C
ATOM   5048  C36 POPEW 161      48.544  51.269  66.235  1.00  0.00           C
ATOM   5051  C37 POPEW 161      47.844  51.509  64.895  1.00  0.00           C
ATOM   5054  C38 POPEW 161      48.104  50.379  63.885  1.00  0.00           C
ATOM   5057  C39 POPEW 161      49.584  50.289  63.465  1.00  0.00           C
ATOM   5060 0C31 POPEW 161      49.874  49.379  62.265  1.00  0.00           C
ATOM   5063 1C31 POPEW 161      51.344  49.499  61.845  1.00  0.00           C
ATOM   5066 2C31 POPEW 161      51.714  48.729  60.565  1.00  0.00           C
ATOM   5069 3C31 POPEW 161      50.994  49.229  59.305  1.00  0.00           C
ATOM   5072 4C31 POPEW 161      51.754  48.879  58.015  1.00  0.00           C
ATOM   5075 5C31 POPEW 161      50.974  49.239  56.745  1.00  0.00           C
ATOM   5078 6C31 POPEW 161      51.834  49.199  55.475  1.00  0.00           C
ATOM   5082  NH3 POPEX 162     105.754  20.109  76.855  1.00  0.00           N
ATOM   5086  C12 POPEX 162     106.244  18.699  76.945  1.00  0.00           C
ATOM   5089  C11 POPEX 162     105.094  17.649  76.885  1.00  0.00           C
ATOM   5092  P   POPEX 162     102.694  18.699  76.975  1.00  0.00           P
ATOM   5093  O13 POPEX 162     102.344  17.819  78.105  1.00  0.00           O
ATOM   5094  O14 POPEX 162     103.174  20.059  77.295  1.00  0.00           O
ATOM   5095  O11 POPEX 162     101.504  18.739  75.905  1.00  0.00           O
ATOM   5096  O12 POPEX 162     103.904  18.049  76.175  1.00  0.00           O
ATOM   5097  C1  POPEX 162     101.464  19.729  74.875  1.00  0.00           C
ATOM   5100  C2  POPEX 162     100.954  19.199  73.495  1.00  0.00           C
ATOM   5102  O21 POPEX 162     100.344  20.309  72.805  1.00  0.00           O
ATOM   5103  C21 POPEX 162     100.724  20.489  71.545  1.00  0.00           C
ATOM   5104  O22 POPEX 162     101.554  19.819  70.955  1.00  0.00           O
ATOM   5105  C22 POPEX 162      99.974  21.709  70.975  1.00  0.00           C
ATOM   5108  C3  POPEX 162      99.934  18.029  73.585  1.00  0.00           C
ATOM   5111  O31 POPEX 162      99.874  17.239  72.375  1.00  0.00           O
ATOM   5112  C31 POPEX 162      99.074  17.649  71.395  1.00  0.00           C
ATOM   5113  O32 POPEX 162      98.334  18.609  71.435  1.00  0.00           O
ATOM   5114  C32 POPEX 162      99.304  16.749  70.175  1.00  0.00           C
ATOM   5117  C23 POPEX 162      99.244  21.449  69.635  1.00  0.00           C
ATOM   5120  C24 POPEX 162      98.494  22.689  69.145  1.00  0.00           C
ATOM   5123  C25 POPEX 162      99.364  23.689  68.365  1.00  0.00           C
ATOM   5126  C26 POPEX 162      99.324  23.499  66.835  1.00  0.00           C
ATOM   5129  C27 POPEX 162      97.914  23.729  66.255  1.00  0.00           C
ATOM   5132  C28 POPEX 162      97.884  24.509  64.935  1.00  0.00           C
ATOM   5135  C29 POPEX 162      96.484  24.929  64.565  1.00  0.00           C
ATOM   5137 0C21 POPEX 162      95.584  24.189  63.885  1.00  0.00           C
ATOM   5139 1C21 POPEX 162      95.794  22.779  63.395  1.00  0.00           C
ATOM   5142 2C21 POPEX 162      96.434  22.689  61.995  1.00  0.00           C
ATOM   5145 3C21 POPEX 162      95.574  23.319  60.885  1.00  0.00           C
ATOM   5148 4C21 POPEX 162      96.034  22.949  59.465  1.00  0.00           C
ATOM   5151 5C21 POPEX 162      97.314  23.679  58.985  1.00  0.00           C
ATOM   5154 6C21 POPEX 162      97.544  23.429  57.485  1.00  0.00           C
ATOM   5157 7C21 POPEX 162      98.804  24.089  56.905  1.00  0.00           C
ATOM   5160 8C21 POPEX 162      98.984  23.779  55.415  1.00  0.00           C
ATOM   5164  C33 POPEX 162      99.164  17.499  68.835  1.00  0.00           C
ATOM   5167  C34 POPEX 162      99.704  16.669  67.665  1.00  0.00           C
ATOM   5170  C35 POPEX 162     100.474  17.509  66.645  1.00  0.00           C
ATOM   5173  C36 POPEX 162      99.584  18.589  66.025  1.00  0.00           C
ATOM   5176  C37 POPEX 162     100.314  19.489  65.025  1.00  0.00           C
ATOM   5179  C38 POPEX 162      99.314  20.409  64.315  1.00  0.00           C
ATOM   5182  C39 POPEX 162      99.974  21.479  63.435  1.00  0.00           C
ATOM   5185 0C31 POPEX 162     100.834  20.919  62.305  1.00  0.00           C
ATOM   5188 1C31 POPEX 162     101.344  22.049  61.405  1.00  0.00           C
ATOM   5191 2C31 POPEX 162     102.574  21.679  60.565  1.00  0.00           C
ATOM   5194 3C31 POPEX 162     103.864  21.619  61.395  1.00  0.00           C
ATOM   5197 4C31 POPEX 162     105.074  22.139  60.605  1.00  0.00           C
ATOM   5200 5C31 POPEX 162     106.394  22.009  61.375  1.00  0.00           C
ATOM   5203 6C31 POPEX 162     107.514  22.859  60.785  1.00  0.00           C
ATOM   5207  NH3 POPEY 163      65.864  93.339  38.155  1.00  0.00           N
ATOM   5211  C12 POPEY 163      65.124  92.519  37.105  1.00  0.00           C
ATOM   5214  C11 POPEY 163      63.654  92.949  36.845  1.00  0.00           C
ATOM   5217  P   POPEY 163      61.994  90.919  37.145  1.00  0.00           P
ATOM   5218  O13 POPEY 163      60.814  91.639  37.685  1.00  0.00           O
ATOM   5219  O14 POPEY 163      61.824  89.559  36.575  1.00  0.00           O
ATOM   5220  O11 POPEY 163      63.034  90.759  38.325  1.00  0.00           O
ATOM   5221  O12 POPEY 163      62.884  91.889  36.245  1.00  0.00           O
ATOM   5222  C1  POPEY 163      62.794  91.209  39.655  1.00  0.00           C
ATOM   5225  C2  POPEY 163      63.124  90.079  40.635  1.00  0.00           C
ATOM   5227  O21 POPEY 163      63.304  90.559  41.975  1.00  0.00           O
ATOM   5228  C21 POPEY 163      62.224  90.969  42.585  1.00  0.00           C
ATOM   5229  O22 POPEY 163      61.314  91.619  42.125  1.00  0.00           O
ATOM   5230  C22 POPEY 163      62.294  90.419  44.015  1.00  0.00           C
ATOM   5233  C3  POPEY 163      64.444  89.349  40.245  1.00  0.00           C
ATOM   5236  O31 POPEY 163      64.924  88.479  41.295  1.00  0.00           O
ATOM   5237  C31 POPEY 163      64.324  87.299  41.315  1.00  0.00           C
ATOM   5238  O32 POPEY 163      63.464  86.939  40.515  1.00  0.00           O
ATOM   5239  C32 POPEY 163      64.774  86.499  42.525  1.00  0.00           C
ATOM   5242  C23 POPEY 163      61.834  91.469  45.025  1.00  0.00           C
ATOM   5245  C24 POPEY 163      62.114  91.029  46.475  1.00  0.00           C
ATOM   5248  C25 POPEY 163      62.024  92.189  47.485  1.00  0.00           C
ATOM   5251  C26 POPEY 163      62.154  91.669  48.915  1.00  0.00           C
ATOM   5254  C27 POPEY 163      61.944  92.719  50.005  1.00  0.00           C
ATOM   5257  C28 POPEY 163      61.774  92.059  51.385  1.00  0.00           C
ATOM   5260  C29 POPEY 163      61.614  93.079  52.495  1.00  0.00           C
ATOM   5262 0C21 POPEY 163      62.264  93.099  53.675  1.00  0.00           C
ATOM   5264 1C21 POPEY 163      63.284  92.099  54.175  1.00  0.00           C
ATOM   5267 2C21 POPEY 163      62.644  91.119  55.165  1.00  0.00           C
ATOM   5270 3C21 POPEY 163      63.654  90.379  56.055  1.00  0.00           C
ATOM   5273 4C21 POPEY 163      64.344  91.309  57.075  1.00  0.00           C
ATOM   5276 5C21 POPEY 163      64.974  90.559  58.255  1.00  0.00           C
ATOM   5279 6C21 POPEY 163      65.634  91.509  59.255  1.00  0.00           C
ATOM   5282 7C21 POPEY 163      66.074  90.799  60.545  1.00  0.00           C
ATOM   5285 8C21 POPEY 163      66.924  91.689  61.445  1.00  0.00           C
ATOM   5289  C33 POPEY 163      63.854  86.699  43.765  1.00  0.00           C
ATOM   5292  C34 POPEY 163      64.574  86.409  45.095  1.00  0.00           C
ATOM   5295  C35 POPEY 163      65.694  87.419  45.395  1.00  0.00           C
ATOM   5298  C36 POPEY 163      66.244  87.369  46.825  1.00  0.00           C
ATOM   5301  C37 POPEY 163      66.144  88.719  47.535  1.00  0.00           C
ATOM   5304  C38 POPEY 163      66.964  88.759  48.825  1.00  0.00           C
ATOM   5307  C39 POPEY 163      66.834  90.079  49.595  1.00  0.00           C
ATOM   5310 0C31 POPEY 163      67.774  90.099  50.805  1.00  0.00           C
ATOM   5313 1C31 POPEY 163      67.804  91.419  51.585  1.00  0.00           C
ATOM   5316 2C31 POPEY 163      68.814  91.359  52.735  1.00  0.00           C
ATOM   5319 3C31 POPEY 163      69.044  92.699  53.455  1.00  0.00           C
ATOM   5322 4C31 POPEY 163      67.864  93.159  54.315  1.00  0.00           C
ATOM   5325 5C31 POPEY 163      68.264  94.299  55.255  1.00  0.00           C
ATOM   5328 6C31 POPEY 163      67.094  94.909  56.035  1.00  0.00           C
ATOM   5332  NH3 POPEZ 164      14.234  49.559  36.755  1.00  0.00           N
ATOM   5336  C12 POPEZ 164      14.744  49.779  35.355  1.00  0.00           C
ATOM   5339  C11 POPEZ 164      15.954  48.869  35.025  1.00  0.00           C
ATOM   5342  P   POPEZ 164      16.744  46.359  35.275  1.00  0.00           P
ATOM   5343  O13 POPEZ 164      16.024  45.589  34.235  1.00  0.00           O
ATOM   5344  O14 POPEZ 164      18.154  46.689  35.015  1.00  0.00           O
ATOM   5345  O11 POPEZ 164      16.694  45.569  36.655  1.00  0.00           O
ATOM   5346  O12 POPEZ 164      15.874  47.609  35.705  1.00  0.00           O
ATOM   5347  C1  POPEZ 164      17.514  46.039  37.755  1.00  0.00           C
ATOM   5350  C2  POPEZ 164      17.724  44.929  38.835  1.00  0.00           C
ATOM   5352  O21 POPEZ 164      16.734  45.119  39.875  1.00  0.00           O
ATOM   5353  C21 POPEZ 164      16.384  43.969  40.435  1.00  0.00           C
ATOM   5354  O22 POPEZ 164      16.794  42.869  40.085  1.00  0.00           O
ATOM   5355  C22 POPEZ 164      15.424  44.179  41.615  1.00  0.00           C
ATOM   5358  C3  POPEZ 164      19.174  44.919  39.435  1.00  0.00           C
ATOM   5361  O31 POPEZ 164      19.534  43.689  40.115  1.00  0.00           O
ATOM   5362  C31 POPEZ 164      19.914  43.589  41.405  1.00  0.00           C
ATOM   5363  O32 POPEZ 164      20.524  42.639  41.855  1.00  0.00           O
ATOM   5364  C32 POPEZ 164      19.434  44.739  42.305  1.00  0.00           C
ATOM   5367  C23 POPEZ 164      15.584  45.459  42.475  1.00  0.00           C
ATOM   5370  C24 POPEZ 164      14.244  46.179  42.695  1.00  0.00           C
ATOM   5373  C25 POPEZ 164      14.014  46.729  44.115  1.00  0.00           C
ATOM   5376  C26 POPEZ 164      14.904  47.909  44.525  1.00  0.00           C
ATOM   5379  C27 POPEZ 164      14.534  48.459  45.915  1.00  0.00           C
ATOM   5382  C28 POPEZ 164      15.234  49.789  46.255  1.00  0.00           C
ATOM   5385  C29 POPEZ 164      14.764  50.329  47.585  1.00  0.00           C
ATOM   5387 0C21 POPEZ 164      15.444  51.159  48.405  1.00  0.00           C
ATOM   5389 1C21 POPEZ 164      16.824  51.709  48.165  1.00  0.00           C
ATOM   5392 2C21 POPEZ 164      17.674  51.889  49.435  1.00  0.00           C
ATOM   5395 3C21 POPEZ 164      17.164  52.979  50.405  1.00  0.00           C
ATOM   5398 4C21 POPEZ 164      18.124  53.249  51.585  1.00  0.00           C
ATOM   5401 5C21 POPEZ 164      19.444  53.939  51.205  1.00  0.00           C
ATOM   5404 6C21 POPEZ 164      19.324  55.429  50.835  1.00  0.00           C
ATOM   5407 7C21 POPEZ 164      19.074  56.339  52.045  1.00  0.00           C
ATOM   5410 8C21 POPEZ 164      19.084  57.839  51.715  1.00  0.00           C
ATOM   5414  C33 POPEZ 164      19.154  44.259  43.755  1.00  0.00           C
ATOM   5417  C34 POPEZ 164      20.284  44.569  44.765  1.00  0.00           C
ATOM   5420  C35 POPEZ 164      20.094  43.879  46.125  1.00  0.00           C
ATOM   5423  C36 POPEZ 164      20.624  44.729  47.295  1.00  0.00           C
ATOM   5426  C37 POPEZ 164      20.774  43.999  48.635  1.00  0.00           C
ATOM   5429  C38 POPEZ 164      22.154  43.359  48.845  1.00  0.00           C
ATOM   5432  C39 POPEZ 164      22.774  43.669  50.225  1.00  0.00           C
ATOM   5435 0C31 POPEZ 164      22.004  43.089  51.425  1.00  0.00           C
ATOM   5438 1C31 POPEZ 164      22.524  43.659  52.765  1.00  0.00           C
ATOM   5441 2C31 POPEZ 164      21.604  43.369  53.965  1.00  0.00           C
ATOM   5444 3C31 POPEZ 164      21.674  41.919  54.485  1.00  0.00           C
ATOM   5447 4C31 POPEZ 164      20.674  41.689  55.635  1.00  0.00           C
ATOM   5450 5C31 POPEZ 164      20.624  40.239  56.145  1.00  0.00           C
ATOM   5453 6C31 POPEZ 164      21.804  39.829  57.015  1.00  0.00           C
ATOM   5457  NH3 POPEa 165     105.644   6.769  76.075  1.00  0.00           N
ATOM   5461  C12 POPEa 165     104.654   5.649  76.225  1.00  0.00           C
ATOM   5464  C11 POPEa 165     103.184   6.099  76.275  1.00  0.00           C
ATOM   5467  P   POPEa 165     100.974   4.609  76.245  1.00  0.00           P
ATOM   5468  O13 POPEa 165     100.614   3.299  76.845  1.00  0.00           O
ATOM   5469  O14 POPEa 165     100.114   5.779  76.555  1.00  0.00           O
ATOM   5470  O11 POPEa 165     101.144   4.509  74.675  1.00  0.00           O
ATOM   5471  O12 POPEa 165     102.424   4.979  76.735  1.00  0.00           O
ATOM   5472  C1  POPEa 165     102.034   3.609  74.025  1.00  0.00           C
ATOM   5475  C2  POPEa 165     101.334   2.249  73.675  1.00  0.00           C
ATOM   5477  O21 POPEa 165     102.134   1.419  72.795  1.00  0.00           O
ATOM   5478  C21 POPEa 165     102.314   1.799  71.535  1.00  0.00           C
ATOM   5479  O22 POPEa 165     102.094   2.909  71.065  1.00  0.00           O
ATOM   5480  C22 POPEa 165     102.854   0.611  70.735  1.00  0.00           C
ATOM   5483  C3  POPEa 165      99.884   2.409  73.145  1.00  0.00           C
ATOM   5486  O31 POPEa 165      99.064   1.221  73.275  1.00  0.00           O
ATOM   5487  C31 POPEa 165      98.984   0.471  72.185  1.00  0.00           C
ATOM   5488  O32 POPEa 165      99.864   0.251  71.375  1.00  0.00           O
ATOM   5489  C32 POPEa 165      97.524   0.081  71.975  1.00  0.00           C
ATOM   5492  C23 POPEa 165     104.234   0.891  70.105  1.00  0.00           C
ATOM   5495  C24 POPEa 165     104.274   0.761  68.585  1.00  0.00           C
ATOM   5498  C25 POPEa 165     103.464   1.829  67.825  1.00  0.00           C
ATOM   5501  C26 POPEa 165     103.694   1.729  66.315  1.00  0.00           C
ATOM   5504  C27 POPEa 165     102.474   2.149  65.485  1.00  0.00           C
ATOM   5507  C28 POPEa 165     102.634   1.909  63.965  1.00  0.00           C
ATOM   5510  C29 POPEa 165     102.664   0.441  63.595  1.00  0.00           C
ATOM   5512 0C21 POPEa 165     103.534  -0.149  62.755  1.00  0.00           C
ATOM   5514 1C21 POPEa 165     104.644   0.561  62.005  1.00  0.00           C
ATOM   5517 2C21 POPEa 165     104.114   1.419  60.845  1.00  0.00           C
ATOM   5520 3C21 POPEa 165     103.804   0.621  59.565  1.00  0.00           C
ATOM   5523 4C21 POPEa 165     103.424   1.509  58.375  1.00  0.00           C
ATOM   5526 5C21 POPEa 165     102.104   2.269  58.565  1.00  0.00           C
ATOM   5529 6C21 POPEa 165     101.764   3.149  57.355  1.00  0.00           C
ATOM   5532 7C21 POPEa 165     100.714   4.219  57.685  1.00  0.00           C
ATOM   5535 8C21 POPEa 165     100.194   4.959  56.455  1.00  0.00           C
ATOM   5539  C33 POPEa 165      96.934   0.961  70.855  1.00  0.00           C
ATOM   5542  C34 POPEa 165      95.444   0.701  70.595  1.00  0.00           C
ATOM   5545  C35 POPEa 165      95.014   1.369  69.285  1.00  0.00           C
ATOM   5548  C36 POPEa 165      95.124   0.461  68.045  1.00  0.00           C
ATOM   5551  C37 POPEa 165      95.254   1.251  66.735  1.00  0.00           C
ATOM   5554  C38 POPEa 165      94.744   0.511  65.495  1.00  0.00           C
ATOM   5557  C39 POPEa 165      95.084   1.271  64.205  1.00  0.00           C
ATOM   5560 0C31 POPEa 165      94.024   1.161  63.095  1.00  0.00           C
ATOM   5563 1C31 POPEa 165      93.794  -0.259  62.545  1.00  0.00           C
ATOM   5566 2C31 POPEa 165      92.884  -0.269  61.305  1.00  0.00           C
ATOM   5569 3C31 POPEa 165      93.654   0.091  60.015  1.00  0.00           C
ATOM   5572 4C31 POPEa 165      92.754   0.381  58.795  1.00  0.00           C
ATOM   5575 5C31 POPEa 165      93.584   0.591  57.525  1.00  0.00           C
ATOM   5578 6C31 POPEa 165      92.774   1.111  56.325  1.00  0.00           C
ATOM   5582  NH3 POPEb 166      15.174  32.589  77.665  1.00  0.00           N
ATOM   5586  C12 POPEb 166      14.794  31.149  77.945  1.00  0.00           C
ATOM   5589  C11 POPEb 166      15.934  30.119  77.695  1.00  0.00           C
ATOM   5592  P   POPEb 166      14.204  28.129  77.185  1.00  0.00           P
ATOM   5593  O13 POPEb 166      14.284  26.649  77.145  1.00  0.00           O
ATOM   5594  O14 POPEb 166      13.084  28.679  77.975  1.00  0.00           O
ATOM   5595  O11 POPEb 166      14.144  28.689  75.715  1.00  0.00           O
ATOM   5596  O12 POPEb 166      15.544  28.749  77.755  1.00  0.00           O
ATOM   5597  C1  POPEb 166      14.914  28.199  74.605  1.00  0.00           C
ATOM   5600  C2  POPEb 166      15.064  29.329  73.555  1.00  0.00           C
ATOM   5602  O21 POPEb 166      16.124  29.059  72.625  1.00  0.00           O
ATOM   5603  C21 POPEb 166      15.804  28.499  71.475  1.00  0.00           C
ATOM   5604  O22 POPEb 166      14.724  28.039  71.165  1.00  0.00           O
ATOM   5605  C22 POPEb 166      17.034  28.609  70.555  1.00  0.00           C
ATOM   5608  C3  POPEb 166      15.504  30.599  74.315  1.00  0.00           C
ATOM   5611  O31 POPEb 166      15.614  31.719  73.445  1.00  0.00           O
ATOM   5612  C31 POPEb 166      16.154  32.789  74.025  1.00  0.00           C
ATOM   5613  O32 POPEb 166      16.514  32.839  75.195  1.00  0.00           O
ATOM   5614  C32 POPEb 166      16.294  33.849  72.935  1.00  0.00           C
ATOM   5617  C23 POPEb 166      16.804  28.049  69.145  1.00  0.00           C
ATOM   5620  C24 POPEb 166      17.984  28.239  68.185  1.00  0.00           C
ATOM   5623  C25 POPEb 166      18.164  29.699  67.725  1.00  0.00           C
ATOM   5626  C26 POPEb 166      18.794  29.809  66.325  1.00  0.00           C
ATOM   5629  C27 POPEb 166      18.714  31.229  65.765  1.00  0.00           C
ATOM   5632  C28 POPEb 166      19.184  31.309  64.305  1.00  0.00           C
ATOM   5635  C29 POPEb 166      19.074  32.709  63.755  1.00  0.00           C
ATOM   5637 0C21 POPEb 166      18.394  33.069  62.665  1.00  0.00           C
ATOM   5639 1C21 POPEb 166      17.644  32.139  61.745  1.00  0.00           C
ATOM   5642 2C21 POPEb 166      17.544  32.689  60.315  1.00  0.00           C
ATOM   5645 3C21 POPEb 166      16.924  31.659  59.365  1.00  0.00           C
ATOM   5648 4C21 POPEb 166      17.114  32.019  57.885  1.00  0.00           C
ATOM   5651 5C21 POPEb 166      16.944  30.809  56.965  1.00  0.00           C
ATOM   5654 6C21 POPEb 166      15.514  30.259  56.885  1.00  0.00           C
ATOM   5657 7C21 POPEb 166      15.394  29.139  55.855  1.00  0.00           C
ATOM   5660 8C21 POPEb 166      13.964  28.819  55.455  1.00  0.00           C
ATOM   5664  C33 POPEb 166      17.054  35.149  73.285  1.00  0.00           C
ATOM   5667  C34 POPEb 166      17.344  35.919  71.995  1.00  0.00           C
ATOM   5670  C35 POPEb 166      18.524  35.339  71.215  1.00  0.00           C
ATOM   5673  C36 POPEb 166      18.494  35.619  69.705  1.00  0.00           C
ATOM   5676  C37 POPEb 166      19.714  34.959  69.045  1.00  0.00           C
ATOM   5679  C38 POPEb 166      19.774  35.069  67.515  1.00  0.00           C
ATOM   5682  C39 POPEb 166      21.224  35.269  67.075  1.00  0.00           C
ATOM   5685 0C31 POPEb 166      21.494  35.349  65.575  1.00  0.00           C
ATOM   5688 1C31 POPEb 166      22.714  36.239  65.325  1.00  0.00           C
ATOM   5691 2C31 POPEb 166      23.444  36.009  63.995  1.00  0.00           C
ATOM   5694 3C31 POPEb 166      24.224  34.689  63.985  1.00  0.00           C
ATOM   5697 4C31 POPEb 166      25.524  34.799  63.185  1.00  0.00           C
ATOM   5700 5C31 POPEb 166      26.354  33.509  63.225  1.00  0.00           C
ATOM   5703 6C31 POPEb 166      27.654  33.609  62.415  1.00  0.00           C
ATOM   5707  NH3 POPEc 167     111.944 107.239  36.505  1.00  0.00           N
ATOM   5711  C12 POPEc 167     113.024 106.239  36.185  1.00  0.00           C
ATOM   5714  C11 POPEc 167     113.564 106.379  34.755  1.00  0.00           C
ATOM   5717  P   POPEc 167     115.384 104.489  35.045  1.00  0.00           P
ATOM   5718  O13 POPEc 167     116.564 104.129  34.225  1.00  0.00           O
ATOM   5719  O14 POPEc 167     114.224 103.559  35.025  1.00  0.00           O
ATOM   5720  O11 POPEc 167     115.814 104.689  36.555  1.00  0.00           O
ATOM   5721  O12 POPEc 167     114.914 105.959  34.635  1.00  0.00           O
ATOM   5722  C1  POPEc 167     116.154 103.629  37.465  1.00  0.00           C
ATOM   5725  C2  POPEc 167     117.534 103.909  38.155  1.00  0.00           C
ATOM   5727  O21 POPEc 167     117.844 103.049  39.275  1.00  0.00           O
ATOM   5728  C21 POPEc 167     118.174 101.799  39.005  1.00  0.00           C
ATOM   5729  O22 POPEc 167     117.914 101.219  37.965  1.00  0.00           O
ATOM   5730  C22 POPEc 167     119.074 101.249  40.125  1.00  0.00           C
ATOM   5733  C3  POPEc 167     117.544 105.379  38.665  1.00  0.00           C
ATOM   5736  O31 POPEc 167     118.704 105.679  39.465  1.00  0.00           O
ATOM   5737  C31 POPEc 167     118.754 105.589  40.805  1.00  0.00           C
ATOM   5738  O32 POPEc 167     119.764 105.779  41.455  1.00  0.00           O
ATOM   5739  C32 POPEc 167     117.414 105.289  41.475  1.00  0.00           C
ATOM   5742  C23 POPEc 167     118.504 101.399  41.555  1.00  0.00           C
ATOM   5745  C24 POPEc 167     119.574 101.269  42.665  1.00  0.00           C
ATOM   5748  C25 POPEc 167     120.584 102.429  42.715  1.00  0.00           C
ATOM   5751  C26 POPEc 167     121.104 102.719  44.145  1.00  0.00           C
ATOM   5754  C27 POPEc 167     122.064 103.929  44.175  1.00  0.00           C
ATOM   5757  C28 POPEc 167     122.144 104.669  45.535  1.00  0.00           C
ATOM   5760  C29 POPEc 167     122.704 103.849  46.665  1.00  0.00           C
ATOM   5762 0C21 POPEc 167     123.034 104.319  47.885  1.00  0.00           C
ATOM   5764 1C21 POPEc 167     122.904 105.749  48.365  1.00  0.00           C
ATOM   5767 2C21 POPEc 167     124.214 106.309  48.965  1.00  0.00           C
ATOM   5770 3C21 POPEc 167     124.024 107.659  49.685  1.00  0.00           C
ATOM   5773 4C21 POPEc 167     125.334 108.199  50.285  1.00  0.00           C
ATOM   5776 5C21 POPEc 167     125.134 109.089  51.525  1.00  0.00           C
ATOM   5779 6C21 POPEc 167     124.474 110.439  51.255  1.00  0.00           C
ATOM   5782 7C21 POPEc 167     124.264 111.249  52.535  1.00  0.00           C
ATOM   5785 8C21 POPEc 167     123.734 112.669  52.295  1.00  0.00           C
ATOM   5789  C33 POPEc 167     117.574 105.239  43.015  1.00  0.00           C
ATOM   5792  C34 POPEc 167     116.304 104.769  43.715  1.00  0.00           C
ATOM   5795  C35 POPEc 167     116.364 104.989  45.235  1.00  0.00           C
ATOM   5798  C36 POPEc 167     117.374 104.069  45.945  1.00  0.00           C
ATOM   5801  C37 POPEc 167     117.534 104.449  47.425  1.00  0.00           C
ATOM   5804  C38 POPEc 167     118.734 103.779  48.095  1.00  0.00           C
ATOM   5807  C39 POPEc 167     119.044 104.439  49.445  1.00  0.00           C
ATOM   5810 0C31 POPEc 167     119.934 103.559  50.335  1.00  0.00           C
ATOM   5813 1C31 POPEc 167     120.114 104.129  51.745  1.00  0.00           C
ATOM   5816 2C31 POPEc 167     120.754 103.129  52.705  1.00  0.00           C
ATOM   5819 3C31 POPEc 167     120.364 103.339  54.165  1.00  0.00           C
ATOM   5822 4C31 POPEc 167     121.034 102.319  55.085  1.00  0.00           C
ATOM   5825 5C31 POPEc 167     120.434 102.269  56.495  1.00  0.00           C
ATOM   5828 6C31 POPEc 167     121.104 101.239  57.405  1.00  0.00           C
ATOM   5832  NH3 POPEd 168      82.864  25.639  35.665  1.00  0.00           N
ATOM   5836  C12 POPEd 168      83.694  26.379  34.655  1.00  0.00           C
ATOM   5839  C11 POPEd 168      84.854  25.519  34.115  1.00  0.00           C
ATOM   5842  P   POPEd 168      86.924  27.249  33.965  1.00  0.00           P
ATOM   5843  O13 POPEd 168      88.194  26.509  34.095  1.00  0.00           O
ATOM   5844  O14 POPEd 168      87.004  28.449  33.115  1.00  0.00           O
ATOM   5845  O11 POPEd 168      86.434  27.669  35.405  1.00  0.00           O
ATOM   5846  O12 POPEd 168      85.794  26.309  33.385  1.00  0.00           O
ATOM   5847  C1  POPEd 168      87.404  27.919  36.445  1.00  0.00           C
ATOM   5850  C2  POPEd 168      86.964  27.209  37.745  1.00  0.00           C
ATOM   5852  O21 POPEd 168      88.114  27.049  38.595  1.00  0.00           O
ATOM   5853  C21 POPEd 168      87.814  27.199  39.885  1.00  0.00           C
ATOM   5854  O22 POPEd 168      86.824  27.759  40.325  1.00  0.00           O
ATOM   5855  C22 POPEd 168      88.854  26.499  40.735  1.00  0.00           C
ATOM   5858  C3  POPEd 168      86.394  25.799  37.425  1.00  0.00           C
ATOM   5861  O31 POPEd 168      86.184  25.019  38.605  1.00  0.00           O
ATOM   5862  C31 POPEd 168      84.954  24.989  39.085  1.00  0.00           C
ATOM   5863  O32 POPEd 168      83.984  25.549  38.605  1.00  0.00           O
ATOM   5864  C32 POPEd 168      84.994  24.109  40.335  1.00  0.00           C
ATOM   5867  C23 POPEd 168      88.484  26.619  42.235  1.00  0.00           C
ATOM   5870  C24 POPEd 168      89.374  25.769  43.135  1.00  0.00           C
ATOM   5873  C25 POPEd 168      90.834  26.249  43.155  1.00  0.00           C
ATOM   5876  C26 POPEd 168      91.734  25.399  44.055  1.00  0.00           C
ATOM   5879  C27 POPEd 168      92.044  24.029  43.435  1.00  0.00           C
ATOM   5882  C28 POPEd 168      92.734  23.059  44.415  1.00  0.00           C
ATOM   5885  C29 POPEd 168      94.124  23.489  44.775  1.00  0.00           C
ATOM   5887 0C21 POPEd 168      94.894  22.829  45.665  1.00  0.00           C
ATOM   5889 1C21 POPEd 168      94.474  21.599  46.415  1.00  0.00           C
ATOM   5892 2C21 POPEd 168      94.914  20.319  45.675  1.00  0.00           C
ATOM   5895 3C21 POPEd 168      94.334  19.019  46.265  1.00  0.00           C
ATOM   5898 4C21 POPEd 168      94.414  18.939  47.795  1.00  0.00           C
ATOM   5901 5C21 POPEd 168      94.284  17.489  48.275  1.00  0.00           C
ATOM   5904 6C21 POPEd 168      94.014  17.359  49.785  1.00  0.00           C
ATOM   5907 7C21 POPEd 168      93.894  15.879  50.185  1.00  0.00           C
ATOM   5910 8C21 POPEd 168      93.494  15.659  51.645  1.00  0.00           C
ATOM   5914  C33 POPEd 168      83.634  23.889  41.015  1.00  0.00           C
ATOM   5917  C34 POPEd 168      83.674  22.699  41.995  1.00  0.00           C
ATOM   5920  C35 POPEd 168      84.854  22.769  42.985  1.00  0.00           C
ATOM   5923  C36 POPEd 168      84.634  21.909  44.245  1.00  0.00           C
ATOM   5926  C37 POPEd 168      85.834  21.889  45.195  1.00  0.00           C
ATOM   5929  C38 POPEd 168      85.414  21.829  46.675  1.00  0.00           C
ATOM   5932  C39 POPEd 168      84.854  20.469  47.095  1.00  0.00           C
ATOM   5935 0C31 POPEd 168      84.704  20.319  48.615  1.00  0.00           C
ATOM   5938 1C31 POPEd 168      84.244  18.909  49.025  1.00  0.00           C
ATOM   5941 2C31 POPEd 168      82.864  18.859  49.715  1.00  0.00           C
ATOM   5944 3C31 POPEd 168      81.734  19.509  48.905  1.00  0.00           C
ATOM   5947 4C31 POPEd 168      80.354  18.959  49.275  1.00  0.00           C
ATOM   5950 5C31 POPEd 168      79.214  19.689  48.555  1.00  0.00           C
ATOM   5953 6C31 POPEd 168      77.844  19.039  48.765  1.00  0.00           C
ATOM   5957  NH3 POPEe 169     103.884 105.579  37.585  1.00  0.00           N
ATOM   5961  C12 POPEe 169     105.274 105.099  37.885  1.00  0.00           C
ATOM   5964  C11 POPEe 169     106.334 106.199  37.715  1.00  0.00           C
ATOM   5967  P   POPEe 169     108.874 106.559  38.075  1.00  0.00           P
ATOM   5968  O13 POPEe 169     108.714 107.729  37.205  1.00  0.00           O
ATOM   5969  O14 POPEe 169     110.144 105.819  37.895  1.00  0.00           O
ATOM   5970  O11 POPEe 169     108.644 106.929  39.595  1.00  0.00           O
ATOM   5971  O12 POPEe 169     107.634 105.609  37.735  1.00  0.00           O
ATOM   5972  C1  POPEe 169     108.454 105.909  40.585  1.00  0.00           C
ATOM   5975  C2  POPEe 169     108.934 106.439  41.965  1.00  0.00           C
ATOM   5977  O21 POPEe 169     108.974 105.389  42.965  1.00  0.00           O
ATOM   5978  C21 POPEe 169     107.834 104.939  43.445  1.00  0.00           C
ATOM   5979  O22 POPEe 169     106.714 105.209  43.055  1.00  0.00           O
ATOM   5980  C22 POPEe 169     108.074 104.009  44.635  1.00  0.00           C
ATOM   5983  C3  POPEe 169     108.164 107.719  42.395  1.00  0.00           C
ATOM   5986  O31 POPEe 169     108.154 107.969  43.815  1.00  0.00           O
ATOM   5987  C31 POPEe 169     109.294 108.359  44.365  1.00  0.00           C
ATOM   5988  O32 POPEe 169     110.364 108.469  43.805  1.00  0.00           O
ATOM   5989  C32 POPEe 169     108.984 108.779  45.795  1.00  0.00           C
ATOM   5992  C23 POPEe 169     107.524 104.639  45.925  1.00  0.00           C
ATOM   5995  C24 POPEe 169     107.564 103.669  47.115  1.00  0.00           C
ATOM   5998  C25 POPEe 169     106.914 104.259  48.375  1.00  0.00           C
ATOM   6001  C26 POPEe 169     107.124 103.369  49.615  1.00  0.00           C
ATOM   6004  C27 POPEe 169     106.764 104.109  50.915  1.00  0.00           C
ATOM   6007  C28 POPEe 169     107.294 103.409  52.175  1.00  0.00           C
ATOM   6010  C29 POPEe 169     106.374 102.359  52.755  1.00  0.00           C
ATOM   6012 0C21 POPEe 169     106.264 102.089  54.065  1.00  0.00           C
ATOM   6014 1C21 POPEe 169     107.064 102.759  55.155  1.00  0.00           C
ATOM   6017 2C21 POPEe 169     107.194 101.919  56.445  1.00  0.00           C
ATOM   6020 3C21 POPEe 169     108.144 100.719  56.295  1.00  0.00           C
ATOM   6023 4C21 POPEe 169     108.234  99.849  57.555  1.00  0.00           C
ATOM   6026 5C21 POPEe 169     106.874  99.279  57.985  1.00  0.00           C
ATOM   6029 6C21 POPEe 169     106.984  98.019  58.845  1.00  0.00           C
ATOM   6032 7C21 POPEe 169     105.604  97.439  59.175  1.00  0.00           C
ATOM   6035 8C21 POPEe 169     105.654  96.209  60.085  1.00  0.00           C
ATOM   6039  C33 POPEe 169     110.174 108.659  46.765  1.00  0.00           C
ATOM   6042  C34 POPEe 169     109.694 109.009  48.175  1.00  0.00           C
ATOM   6045  C35 POPEe 169     110.824 109.189  49.185  1.00  0.00           C
ATOM   6048  C36 POPEe 169     110.264 109.509  50.575  1.00  0.00           C
ATOM   6051  C37 POPEe 169     111.324 110.049  51.535  1.00  0.00           C
ATOM   6054  C38 POPEe 169     110.924 109.859  53.005  1.00  0.00           C
ATOM   6057  C39 POPEe 169     111.384 108.499  53.545  1.00  0.00           C
ATOM   6060 0C31 POPEe 169     111.064 108.309  55.035  1.00  0.00           C
ATOM   6063 1C31 POPEe 169     111.744 107.049  55.605  1.00  0.00           C
ATOM   6066 2C31 POPEe 169     111.354 106.779  57.065  1.00  0.00           C
ATOM   6069 3C31 POPEe 169     111.764 105.379  57.545  1.00  0.00           C
ATOM   6072 4C31 POPEe 169     113.234 105.269  57.975  1.00  0.00           C
ATOM   6075 5C31 POPEe 169     113.614 103.819  58.335  1.00  0.00           C
ATOM   6078 6C31 POPEe 169     115.014 103.679  58.905  1.00  0.00           C
ATOM   6082  NH3 POPEf 170      52.724   5.679  35.135  1.00  0.00           N
ATOM   6086  C12 POPEf 170      52.674   6.239  33.735  1.00  0.00           C
ATOM   6089  C11 POPEf 170      51.594   7.329  33.575  1.00  0.00           C
ATOM   6092  P   POPEf 170      49.294   6.049  34.285  1.00  0.00           P
ATOM   6093  O13 POPEf 170      48.014   6.789  34.215  1.00  0.00           O
ATOM   6094  O14 POPEf 170      49.314   4.649  33.835  1.00  0.00           O
ATOM   6095  O11 POPEf 170      50.014   6.219  35.675  1.00  0.00           O
ATOM   6096  O12 POPEf 170      50.274   6.839  33.345  1.00  0.00           O
ATOM   6097  C1  POPEf 170      50.064   7.479  36.355  1.00  0.00           C
ATOM   6100  C2  POPEf 170      49.314   7.469  37.715  1.00  0.00           C
ATOM   6102  O21 POPEf 170      49.914   8.499  38.505  1.00  0.00           O
ATOM   6103  C21 POPEf 170      49.394   8.679  39.705  1.00  0.00           C
ATOM   6104  O22 POPEf 170      48.294   8.309  40.055  1.00  0.00           O
ATOM   6105  C22 POPEf 170      50.484   9.299  40.575  1.00  0.00           C
ATOM   6108  C3  POPEf 170      49.394   6.089  38.425  1.00  0.00           C
ATOM   6111  O31 POPEf 170      50.714   5.879  38.965  1.00  0.00           O
ATOM   6112  C31 POPEf 170      50.854   5.159  40.095  1.00  0.00           C
ATOM   6113  O32 POPEf 170      51.624   5.459  40.985  1.00  0.00           O
ATOM   6114  C32 POPEf 170      49.974   3.899  40.135  1.00  0.00           C
ATOM   6117  C23 POPEf 170      49.934  10.039  41.815  1.00  0.00           C
ATOM   6120  C24 POPEf 170      49.504   9.089  42.935  1.00  0.00           C
ATOM   6123  C25 POPEf 170      48.924   9.859  44.125  1.00  0.00           C
ATOM   6126  C26 POPEf 170      49.594   9.499  45.455  1.00  0.00           C
ATOM   6129  C27 POPEf 170      48.914  10.169  46.645  1.00  0.00           C
ATOM   6132  C28 POPEf 170      49.554   9.819  47.995  1.00  0.00           C
ATOM   6135  C29 POPEf 170      50.874  10.529  48.185  1.00  0.00           C
ATOM   6137 0C21 POPEf 170      51.134  11.479  49.095  1.00  0.00           C
ATOM   6139 1C21 POPEf 170      50.204  12.009  50.145  1.00  0.00           C
ATOM   6142 2C21 POPEf 170      50.944  12.339  51.455  1.00  0.00           C
ATOM   6145 3C21 POPEf 170      51.544  11.099  52.145  1.00  0.00           C
ATOM   6148 4C21 POPEf 170      52.204  11.469  53.485  1.00  0.00           C
ATOM   6151 5C21 POPEf 170      52.184  10.299  54.485  1.00  0.00           C
ATOM   6154 6C21 POPEf 170      52.824  10.649  55.835  1.00  0.00           C
ATOM   6157 7C21 POPEf 170      52.504   9.589  56.895  1.00  0.00           C
ATOM   6160 8C21 POPEf 170      53.174   9.859  58.245  1.00  0.00           C
ATOM   6164  C33 POPEf 170      50.064   3.159  41.495  1.00  0.00           C
ATOM   6167  C34 POPEf 170      49.204   1.889  41.515  1.00  0.00           C
ATOM   6170  C35 POPEf 170      49.434   0.991  42.745  1.00  0.00           C
ATOM   6173  C36 POPEf 170      49.134   1.669  44.085  1.00  0.00           C
ATOM   6176  C37 POPEf 170      49.174   0.681  45.275  1.00  0.00           C
ATOM   6179  C38 POPEf 170      49.054   1.351  46.655  1.00  0.00           C
ATOM   6182  C39 POPEf 170      48.934   0.341  47.815  1.00  0.00           C
ATOM   6185 0C31 POPEf 170      49.044   1.001  49.195  1.00  0.00           C
ATOM   6188 1C31 POPEf 170      48.854  -0.009  50.345  1.00  0.00           C
ATOM   6191 2C31 POPEf 170      49.004   0.581  51.755  1.00  0.00           C
ATOM   6194 3C31 POPEf 170      48.514  -0.399  52.835  1.00  0.00           C
ATOM   6197 4C31 POPEf 170      49.434  -0.479  54.075  1.00  0.00           C
ATOM   6200 5C31 POPEf 170      48.964  -1.549  55.075  1.00  0.00           C
ATOM   6203 6C31 POPEf 170      50.014  -1.929  56.115  1.00  0.00           C
ATOM   6207  NH3 POPEg 171      43.174  24.109  74.835  1.00  0.00           N
ATOM   6211  C12 POPEg 171      43.884  24.729  76.015  1.00  0.00           C
ATOM   6214  C11 POPEg 171      43.604  24.019  77.365  1.00  0.00           C
ATOM   6217  P   POPEg 171      45.844  24.049  78.745  1.00  0.00           P
ATOM   6218  O13 POPEg 171      46.784  25.189  78.875  1.00  0.00           O
ATOM   6219  O14 POPEg 171      45.754  23.129  79.905  1.00  0.00           O
ATOM   6220  O11 POPEg 171      46.174  23.239  77.425  1.00  0.00           O
ATOM   6221  O12 POPEg 171      44.404  24.589  78.405  1.00  0.00           O
ATOM   6222  C1  POPEg 171      46.534  21.859  77.515  1.00  0.00           C
ATOM   6225  C2  POPEg 171      46.304  21.099  76.185  1.00  0.00           C
ATOM   6227  O21 POPEg 171      46.944  21.799  75.095  1.00  0.00           O
ATOM   6228  C21 POPEg 171      47.944  21.149  74.535  1.00  0.00           C
ATOM   6229  O22 POPEg 171      48.324  20.029  74.805  1.00  0.00           O
ATOM   6230  C22 POPEg 171      48.554  22.009  73.415  1.00  0.00           C
ATOM   6233  C3  POPEg 171      44.804  21.019  75.855  1.00  0.00           C
ATOM   6236  O31 POPEg 171      44.554  20.149  74.745  1.00  0.00           O
ATOM   6237  C31 POPEg 171      44.304  20.729  73.585  1.00  0.00           C
ATOM   6238  O32 POPEg 171      44.414  21.919  73.325  1.00  0.00           O
ATOM   6239  C32 POPEg 171      43.794  19.619  72.655  1.00  0.00           C
ATOM   6242  C23 POPEg 171      48.094  21.529  72.015  1.00  0.00           C
ATOM   6245  C24 POPEg 171      49.064  21.899  70.875  1.00  0.00           C
ATOM   6248  C25 POPEg 171      48.584  21.259  69.565  1.00  0.00           C
ATOM   6251  C26 POPEg 171      49.304  21.699  68.275  1.00  0.00           C
ATOM   6254  C27 POPEg 171      48.774  20.899  67.075  1.00  0.00           C
ATOM   6257  C28 POPEg 171      49.004  21.549  65.695  1.00  0.00           C
ATOM   6260  C29 POPEg 171      50.414  21.399  65.175  1.00  0.00           C
ATOM   6262 0C21 POPEg 171      50.784  20.859  64.005  1.00  0.00           C
ATOM   6264 1C21 POPEg 171      49.884  20.229  62.965  1.00  0.00           C
ATOM   6267 2C21 POPEg 171      49.534  21.159  61.795  1.00  0.00           C
ATOM   6270 3C21 POPEg 171      48.834  20.389  60.665  1.00  0.00           C
ATOM   6273 4C21 POPEg 171      48.244  21.279  59.565  1.00  0.00           C
ATOM   6276 5C21 POPEg 171      47.454  20.469  58.525  1.00  0.00           C
ATOM   6279 6C21 POPEg 171      48.334  19.789  57.465  1.00  0.00           C
ATOM   6282 7C21 POPEg 171      47.484  18.899  56.535  1.00  0.00           C
ATOM   6285 8C21 POPEg 171      48.274  18.299  55.385  1.00  0.00           C
ATOM   6289  C33 POPEg 171      44.674  19.379  71.415  1.00  0.00           C
ATOM   6292  C34 POPEg 171      44.424  20.429  70.345  1.00  0.00           C
ATOM   6295  C35 POPEg 171      44.914  19.989  68.965  1.00  0.00           C
ATOM   6298  C36 POPEg 171      44.504  20.999  67.885  1.00  0.00           C
ATOM   6301  C37 POPEg 171      44.424  20.399  66.485  1.00  0.00           C
ATOM   6304  C38 POPEg 171      43.974  21.469  65.475  1.00  0.00           C
ATOM   6307  C39 POPEg 171      43.324  20.899  64.215  1.00  0.00           C
ATOM   6310 0C31 POPEg 171      44.314  20.549  63.105  1.00  0.00           C
ATOM   6313 1C31 POPEg 171      43.574  20.469  61.765  1.00  0.00           C
ATOM   6316 2C31 POPEg 171      44.514  20.279  60.565  1.00  0.00           C
ATOM   6319 3C31 POPEg 171      43.764  19.789  59.325  1.00  0.00           C
ATOM   6322 4C31 POPEg 171      42.704  20.759  58.795  1.00  0.00           C
ATOM   6325 5C31 POPEg 171      41.474  20.019  58.225  1.00  0.00           C
ATOM   6328 6C31 POPEg 171      40.474  20.959  57.565  1.00  0.00           C
ATOM   6332  NH3 POPEh 172      98.424  64.299  76.045  1.00  0.00           N
ATOM   6336  C12 POPEh 172      97.204  63.449  76.295  1.00  0.00           C
ATOM   6339  C11 POPEh 172      96.754  63.479  77.775  1.00  0.00           C
ATOM   6342  P   POPEh 172      95.204  65.609  78.335  1.00  0.00           P
ATOM   6343  O13 POPEh 172      94.044  65.729  79.255  1.00  0.00           O
ATOM   6344  O14 POPEh 172      96.474  66.329  78.635  1.00  0.00           O
ATOM   6345  O11 POPEh 172      94.714  66.239  76.955  1.00  0.00           O
ATOM   6346  O12 POPEh 172      95.484  64.109  77.935  1.00  0.00           O
ATOM   6347  C1  POPEh 172      93.804  65.489  76.145  1.00  0.00           C
ATOM   6350  C2  POPEh 172      93.694  66.069  74.715  1.00  0.00           C
ATOM   6352  O21 POPEh 172      92.994  65.119  73.885  1.00  0.00           O
ATOM   6353  C21 POPEh 172      91.714  65.319  73.675  1.00  0.00           C
ATOM   6354  O22 POPEh 172      90.964  66.039  74.325  1.00  0.00           O
ATOM   6355  C22 POPEh 172      91.434  64.849  72.235  1.00  0.00           C
ATOM   6358  C3  POPEh 172      95.124  66.259  74.115  1.00  0.00           C
ATOM   6361  O31 POPEh 172      95.234  65.839  72.745  1.00  0.00           O
ATOM   6362  C31 POPEh 172      94.634  66.609  71.865  1.00  0.00           C
ATOM   6363  O32 POPEh 172      94.064  67.659  72.115  1.00  0.00           O
ATOM   6364  C32 POPEh 172      94.724  65.939  70.505  1.00  0.00           C
ATOM   6367  C23 POPEh 172      90.064  64.169  72.015  1.00  0.00           C
ATOM   6370  C24 POPEh 172      89.334  64.639  70.755  1.00  0.00           C
ATOM   6373  C25 POPEh 172      90.144  64.539  69.445  1.00  0.00           C
ATOM   6376  C26 POPEh 172      89.294  65.049  68.275  1.00  0.00           C
ATOM   6379  C27 POPEh 172      89.994  65.059  66.915  1.00  0.00           C
ATOM   6382  C28 POPEh 172      88.964  65.299  65.785  1.00  0.00           C
ATOM   6385  C29 POPEh 172      89.544  65.509  64.415  1.00  0.00           C
ATOM   6387 0C21 POPEh 172      89.134  66.409  63.495  1.00  0.00           C
ATOM   6389 1C21 POPEh 172      88.024  67.419  63.665  1.00  0.00           C
ATOM   6392 2C21 POPEh 172      86.684  66.939  63.085  1.00  0.00           C
ATOM   6395 3C21 POPEh 172      86.604  67.029  61.555  1.00  0.00           C
ATOM   6398 4C21 POPEh 172      85.194  66.749  61.015  1.00  0.00           C
ATOM   6401 5C21 POPEh 172      84.754  65.289  61.195  1.00  0.00           C
ATOM   6404 6C21 POPEh 172      83.424  64.939  60.515  1.00  0.00           C
ATOM   6407 7C21 POPEh 172      82.224  65.679  61.115  1.00  0.00           C
ATOM   6410 8C21 POPEh 172      80.874  65.189  60.605  1.00  0.00           C
ATOM   6414  C33 POPEh 172      94.164  66.819  69.375  1.00  0.00           C
ATOM   6417  C34 POPEh 172      94.444  66.199  68.005  1.00  0.00           C
ATOM   6420  C35 POPEh 172      94.414  67.259  66.885  1.00  0.00           C
ATOM   6423  C36 POPEh 172      94.344  66.639  65.485  1.00  0.00           C
ATOM   6426  C37 POPEh 172      94.934  67.579  64.425  1.00  0.00           C
ATOM   6429  C38 POPEh 172      94.534  67.239  62.985  1.00  0.00           C
ATOM   6432  C39 POPEh 172      93.064  67.579  62.685  1.00  0.00           C
ATOM   6435 0C31 POPEh 172      92.814  67.819  61.185  1.00  0.00           C
ATOM   6438 1C31 POPEh 172      91.344  68.159  60.885  1.00  0.00           C
ATOM   6441 2C31 POPEh 172      91.124  68.569  59.415  1.00  0.00           C
ATOM   6444 3C31 POPEh 172      89.644  68.659  59.025  1.00  0.00           C
ATOM   6447 4C31 POPEh 172      88.914  69.889  59.595  1.00  0.00           C
ATOM   6450 5C31 POPEh 172      87.474  69.999  59.055  1.00  0.00           C
ATOM   6453 6C31 POPEh 172      86.714  71.199  59.605  1.00  0.00           C
ATOM   6457  NH3 POPEi 173     105.664  88.109  35.385  1.00  0.00           N
ATOM   6461  C12 POPEi 173     105.664  89.589  35.095  1.00  0.00           C
ATOM   6464  C11 POPEi 173     107.054  90.129  34.745  1.00  0.00           C
ATOM   6467  P   POPEi 173     107.184  92.789  34.655  1.00  0.00           P
ATOM   6468  O13 POPEi 173     106.874  93.789  33.615  1.00  0.00           O
ATOM   6469  O14 POPEi 173     108.564  92.809  35.195  1.00  0.00           O
ATOM   6470  O11 POPEi 173     106.214  92.939  35.895  1.00  0.00           O
ATOM   6471  O12 POPEi 173     106.924  91.349  34.015  1.00  0.00           O
ATOM   6472  C1  POPEi 173     106.384  92.219  37.125  1.00  0.00           C
ATOM   6475  C2  POPEi 173     107.104  93.059  38.215  1.00  0.00           C
ATOM   6477  O21 POPEi 173     107.584  92.229  39.295  1.00  0.00           O
ATOM   6478  C21 POPEi 173     106.714  91.529  39.995  1.00  0.00           C
ATOM   6479  O22 POPEi 173     105.504  91.479  39.865  1.00  0.00           O
ATOM   6480  C22 POPEi 173     107.484  90.739  41.045  1.00  0.00           C
ATOM   6483  C3  POPEi 173     106.214  94.209  38.715  1.00  0.00           C
ATOM   6486  O31 POPEi 173     106.804  94.909  39.845  1.00  0.00           O
ATOM   6487  C31 POPEi 173     105.904  95.399  40.715  1.00  0.00           C
ATOM   6488  O32 POPEi 173     104.694  95.339  40.585  1.00  0.00           O
ATOM   6489  C32 POPEi 173     106.634  96.079  41.895  1.00  0.00           C
ATOM   6492  C23 POPEi 173     106.814  90.789  42.425  1.00  0.00           C
ATOM   6495  C24 POPEi 173     107.664  90.029  43.435  1.00  0.00           C
ATOM   6498  C25 POPEi 173     107.314  90.299  44.895  1.00  0.00           C
ATOM   6501  C26 POPEi 173     108.464  89.769  45.745  1.00  0.00           C
ATOM   6504  C27 POPEi 173     108.404  90.059  47.255  1.00  0.00           C
ATOM   6507  C28 POPEi 173     109.694  89.589  47.965  1.00  0.00           C
ATOM   6510  C29 POPEi 173     109.904  88.099  47.775  1.00  0.00           C
ATOM   6512 0C21 POPEi 173     109.784  87.149  48.715  1.00  0.00           C
ATOM   6514 1C21 POPEi 173     109.454  87.349  50.165  1.00  0.00           C
ATOM   6517 2C21 POPEi 173     110.304  86.409  51.035  1.00  0.00           C
ATOM   6520 3C21 POPEi 173     111.814  86.699  50.955  1.00  0.00           C
ATOM   6523 4C21 POPEi 173     112.604  85.819  51.935  1.00  0.00           C
ATOM   6526 5C21 POPEi 173     113.974  86.359  52.355  1.00  0.00           C
ATOM   6529 6C21 POPEi 173     115.054  86.319  51.265  1.00  0.00           C
ATOM   6532 7C21 POPEi 173     116.414  86.759  51.835  1.00  0.00           C
ATOM   6535 8C21 POPEi 173     117.564  86.699  50.825  1.00  0.00           C
ATOM   6539  C33 POPEi 173     106.184  95.629  43.305  1.00  0.00           C
ATOM   6542  C34 POPEi 173     107.234  94.769  44.045  1.00  0.00           C
ATOM   6545  C35 POPEi 173     106.804  94.319  45.455  1.00  0.00           C
ATOM   6548  C36 POPEi 173     106.764  95.439  46.505  1.00  0.00           C
ATOM   6551  C37 POPEi 173     106.404  94.889  47.905  1.00  0.00           C
ATOM   6554  C38 POPEi 173     106.524  95.909  49.055  1.00  0.00           C
ATOM   6557  C39 POPEi 173     105.394  96.949  49.145  1.00  0.00           C
ATOM   6560 0C31 POPEi 173     105.484  98.079  48.105  1.00  0.00           C
ATOM   6563 1C31 POPEi 173     104.934  99.409  48.615  1.00  0.00           C
ATOM   6566 2C31 POPEi 173     105.174 100.579  47.635  1.00  0.00           C
ATOM   6569 3C31 POPEi 173     104.244 100.579  46.415  1.00  0.00           C
ATOM   6572 4C31 POPEi 173     104.434 101.839  45.565  1.00  0.00           C
ATOM   6575 5C31 POPEi 173     103.314 102.059  44.535  1.00  0.00           C
ATOM   6578 6C31 POPEi 173     103.554 103.249  43.615  1.00  0.00           C
ATOM   6582  NH3 POPEj 174      45.514   7.439  33.485  1.00  0.00           N
ATOM   6586  C12 POPEj 174      45.554   8.289  32.245  1.00  0.00           C
ATOM   6589  C11 POPEj 174      45.024   9.699  32.525  1.00  0.00           C
ATOM   6592  P   POPEj 174      45.204  12.019  31.335  1.00  0.00           P
ATOM   6593  O13 POPEj 174      46.374  12.279  30.485  1.00  0.00           O
ATOM   6594  O14 POPEj 174      43.904  12.639  31.005  1.00  0.00           O
ATOM   6595  O11 POPEj 174      45.584  12.329  32.835  1.00  0.00           O
ATOM   6596  O12 POPEj 174      45.034  10.439  31.305  1.00  0.00           O
ATOM   6597  C1  POPEj 174      46.044  13.639  33.215  1.00  0.00           C
ATOM   6600  C2  POPEj 174      46.254  13.739  34.755  1.00  0.00           C
ATOM   6602  O21 POPEj 174      47.534  13.169  35.125  1.00  0.00           O
ATOM   6603  C21 POPEj 174      47.884  13.329  36.385  1.00  0.00           C
ATOM   6604  O22 POPEj 174      47.204  13.799  37.275  1.00  0.00           O
ATOM   6605  C22 POPEj 174      49.334  12.919  36.575  1.00  0.00           C
ATOM   6608  C3  POPEj 174      45.044  13.079  35.475  1.00  0.00           C
ATOM   6611  O31 POPEj 174      44.614  13.769  36.665  1.00  0.00           O
ATOM   6612  C31 POPEj 174      43.994  12.999  37.555  1.00  0.00           C
ATOM   6613  O32 POPEj 174      43.744  11.809  37.415  1.00  0.00           O
ATOM   6614  C32 POPEj 174      43.654  13.799  38.815  1.00  0.00           C
ATOM   6617  C23 POPEj 174      50.034  13.709  37.715  1.00  0.00           C
ATOM   6620  C24 POPEj 174      51.264  12.999  38.275  1.00  0.00           C
ATOM   6623  C25 POPEj 174      52.024  13.869  39.295  1.00  0.00           C
ATOM   6626  C26 POPEj 174      51.304  14.059  40.635  1.00  0.00           C
ATOM   6629  C27 POPEj 174      52.004  13.279  41.765  1.00  0.00           C
ATOM   6632  C28 POPEj 174      51.304  13.419  43.135  1.00  0.00           C
ATOM   6635  C29 POPEj 174      51.904  12.479  44.155  1.00  0.00           C
ATOM   6637 0C21 POPEj 174      52.624  12.809  45.235  1.00  0.00           C
ATOM   6639 1C21 POPEj 174      52.944  14.209  45.695  1.00  0.00           C
ATOM   6642 2C21 POPEj 174      53.264  14.299  47.205  1.00  0.00           C
ATOM   6645 3C21 POPEj 174      52.524  15.459  47.885  1.00  0.00           C
ATOM   6648 4C21 POPEj 174      52.874  15.599  49.365  1.00  0.00           C
ATOM   6651 5C21 POPEj 174      52.124  16.749  50.045  1.00  0.00           C
ATOM   6654 6C21 POPEj 174      52.204  16.629  51.565  1.00  0.00           C
ATOM   6657 7C21 POPEj 174      51.494  17.749  52.315  1.00  0.00           C
ATOM   6660 8C21 POPEj 174      51.214  17.379  53.775  1.00  0.00           C
ATOM   6664  C33 POPEj 174      44.104  13.029  40.075  1.00  0.00           C
ATOM   6667  C34 POPEj 174      44.174  13.909  41.335  1.00  0.00           C
ATOM   6670  C35 POPEj 174      42.804  14.179  41.945  1.00  0.00           C
ATOM   6673  C36 POPEj 174      42.324  13.009  42.815  1.00  0.00           C
ATOM   6676  C37 POPEj 174      40.824  13.089  43.055  1.00  0.00           C
ATOM   6679  C38 POPEj 174      40.304  12.079  44.095  1.00  0.00           C
ATOM   6682  C39 POPEj 174      40.254  12.639  45.525  1.00  0.00           C
ATOM   6685 0C31 POPEj 174      39.064  12.089  46.325  1.00  0.00           C
ATOM   6688 1C31 POPEj 174      38.864  12.779  47.685  1.00  0.00           C
ATOM   6691 2C31 POPEj 174      37.684  12.179  48.455  1.00  0.00           C
ATOM   6694 3C31 POPEj 174      37.524  12.709  49.885  1.00  0.00           C
ATOM   6697 4C31 POPEj 174      37.204  14.209  49.965  1.00  0.00           C
ATOM   6700 5C31 POPEj 174      36.494  14.599  51.275  1.00  0.00           C
ATOM   6703 6C31 POPEj 174      36.034  16.059  51.305  1.00  0.00           C
ATOM   6707  NH3 POPEk 175      82.224 118.339  80.965  1.00  0.00           N
ATOM   6711  C12 POPEk 175      83.674 118.209  81.325  1.00  0.00           C
ATOM   6714  C11 POPEk 175      84.304 119.609  81.495  1.00  0.00           C
ATOM   6717  P   POPEk 175      86.594 119.439  80.295  1.00  0.00           P
ATOM   6718  O13 POPEk 175      87.954 118.969  80.625  1.00  0.00           O
ATOM   6719  O14 POPEk 175      85.844 118.699  79.245  1.00  0.00           O
ATOM   6720  O11 POPEk 175      86.694 120.959  79.855  1.00  0.00           O
ATOM   6721  O12 POPEk 175      85.724 119.489  81.615  1.00  0.00           O
ATOM   6722  C1  POPEk 175      86.334 121.409  78.545  1.00  0.00           C
ATOM   6725  C2  POPEk 175      87.554 121.529  77.595  1.00  0.00           C
ATOM   6727  O21 POPEk 175      87.114 122.279  76.445  1.00  0.00           O
ATOM   6728  C21 POPEk 175      88.064 122.969  75.845  1.00  0.00           C
ATOM   6729  O22 POPEk 175      89.234 123.049  76.195  1.00  0.00           O
ATOM   6730  C22 POPEk 175      87.514 123.589  74.565  1.00  0.00           C
ATOM   6733  C3  POPEk 175      88.124 120.129  77.205  1.00  0.00           C
ATOM   6736  O31 POPEk 175      88.854 120.079  75.955  1.00  0.00           O
ATOM   6737  C31 POPEk 175      90.164 120.279  75.995  1.00  0.00           C
ATOM   6738  O32 POPEk 175      90.814 120.579  76.985  1.00  0.00           O
ATOM   6739  C32 POPEk 175      90.714 119.989  74.595  1.00  0.00           C
ATOM   6742  C23 POPEk 175      86.154 124.309  74.715  1.00  0.00           C
ATOM   6745  C24 POPEk 175      85.704 124.959  73.395  1.00  0.00           C
ATOM   6748  C25 POPEk 175      85.234 123.949  72.345  1.00  0.00           C
ATOM   6751  C26 POPEk 175      84.914 124.629  71.005  1.00  0.00           C
ATOM   6754  C27 POPEk 175      84.044 123.759  70.105  1.00  0.00           C
ATOM   6757  C28 POPEk 175      83.944 124.369  68.705  1.00  0.00           C
ATOM   6760  C29 POPEk 175      83.134 123.539  67.745  1.00  0.00           C
ATOM   6762 0C21 POPEk 175      83.534 123.039  66.555  1.00  0.00           C
ATOM   6764 1C21 POPEk 175      84.884 123.189  65.915  1.00  0.00           C
ATOM   6767 2C21 POPEk 175      85.674 121.879  66.035  1.00  0.00           C
ATOM   6770 3C21 POPEk 175      86.984 121.899  65.225  1.00  0.00           C
ATOM   6773 4C21 POPEk 175      87.714 120.549  65.265  1.00  0.00           C
ATOM   6776 5C21 POPEk 175      88.774 120.419  64.175  1.00  0.00           C
ATOM   6779 6C21 POPEk 175      89.304 118.989  64.035  1.00  0.00           C
ATOM   6782 7C21 POPEk 175      90.364 118.869  62.945  1.00  0.00           C
ATOM   6785 8C21 POPEk 175      90.874 117.449  62.695  1.00  0.00           C
ATOM   6789  C33 POPEk 175      92.234 119.739  74.575  1.00  0.00           C
ATOM   6792  C34 POPEk 175      92.694 118.919  73.355  1.00  0.00           C
ATOM   6795  C35 POPEk 175      92.294 117.449  73.495  1.00  0.00           C
ATOM   6798  C36 POPEk 175      92.764 116.539  72.355  1.00  0.00           C
ATOM   6801  C37 POPEk 175      92.064 115.179  72.445  1.00  0.00           C
ATOM   6804  C38 POPEk 175      92.524 114.159  71.405  1.00  0.00           C
ATOM   6807  C39 POPEk 175      91.594 112.949  71.405  1.00  0.00           C
ATOM   6810 0C31 POPEk 175      92.044 111.839  70.455  1.00  0.00           C
ATOM   6813 1C31 POPEk 175      92.974 110.829  71.135  1.00  0.00           C
ATOM   6816 2C31 POPEk 175      93.334 109.619  70.265  1.00  0.00           C
ATOM   6819 3C31 POPEk 175      92.144 108.699  69.945  1.00  0.00           C
ATOM   6822 4C31 POPEk 175      92.454 107.689  68.835  1.00  0.00           C
ATOM   6825 5C31 POPEk 175      91.174 107.059  68.255  1.00  0.00           C
ATOM   6828 6C31 POPEk 175      91.404 106.169  67.045  1.00  0.00           C
ATOM   6832  NH3 POPEl 176      44.144  88.369  35.915  1.00  0.00           N
ATOM   6836  C12 POPEl 176      45.324  87.859  36.675  1.00  0.00           C
ATOM   6839  C11 POPEl 176      46.604  87.989  35.835  1.00  0.00           C
ATOM   6842  P   POPEl 176      48.744  89.359  36.215  1.00  0.00           P
ATOM   6843  O13 POPEl 176      49.214  90.739  36.445  1.00  0.00           O
ATOM   6844  O14 POPEl 176      49.454  88.559  35.185  1.00  0.00           O
ATOM   6845  O11 POPEl 176      48.864  88.549  37.565  1.00  0.00           O
ATOM   6846  O12 POPEl 176      47.174  89.289  35.995  1.00  0.00           O
ATOM   6847  C1  POPEl 176      49.184  89.149  38.815  1.00  0.00           C
ATOM   6850  C2  POPEl 176      48.484  88.409  39.975  1.00  0.00           C
ATOM   6852  O21 POPEl 176      48.894  89.099  41.155  1.00  0.00           O
ATOM   6853  C21 POPEl 176      48.024  89.159  42.125  1.00  0.00           C
ATOM   6854  O22 POPEl 176      46.894  88.699  42.125  1.00  0.00           O
ATOM   6855  C22 POPEl 176      48.604  90.019  43.235  1.00  0.00           C
ATOM   6858  C3  POPEl 176      48.884  86.919  40.105  1.00  0.00           C
ATOM   6861  O31 POPEl 176      48.194  86.279  41.205  1.00  0.00           O
ATOM   6862  C31 POPEl 176      48.944  85.859  42.235  1.00  0.00           C
ATOM   6863  O32 POPEl 176      50.164  85.849  42.255  1.00  0.00           O
ATOM   6864  C32 POPEl 176      48.044  85.469  43.405  1.00  0.00           C
ATOM   6867  C23 POPEl 176      47.684  90.119  44.455  1.00  0.00           C
ATOM   6870  C24 POPEl 176      48.184  91.219  45.395  1.00  0.00           C
ATOM   6873  C25 POPEl 176      47.144  91.609  46.455  1.00  0.00           C
ATOM   6876  C26 POPEl 176      46.814  90.459  47.415  1.00  0.00           C
ATOM   6879  C27 POPEl 176      45.664  90.799  48.365  1.00  0.00           C
ATOM   6882  C28 POPEl 176      45.234  89.589  49.215  1.00  0.00           C
ATOM   6885  C29 POPEl 176      45.704  89.679  50.645  1.00  0.00           C
ATOM   6887 0C21 POPEl 176      45.004  89.259  51.725  1.00  0.00           C
ATOM   6889 1C21 POPEl 176      43.664  88.569  51.715  1.00  0.00           C
ATOM   6892 2C21 POPEl 176      43.744  87.179  52.375  1.00  0.00           C
ATOM   6895 3C21 POPEl 176      44.084  87.249  53.875  1.00  0.00           C
ATOM   6898 4C21 POPEl 176      43.904  85.909  54.605  1.00  0.00           C
ATOM   6901 5C21 POPEl 176      44.974  84.879  54.205  1.00  0.00           C
ATOM   6904 6C21 POPEl 176      44.844  83.589  55.015  1.00  0.00           C
ATOM   6907 7C21 POPEl 176      45.974  82.599  54.725  1.00  0.00           C
ATOM   6910 8C21 POPEl 176      45.894  81.329  55.575  1.00  0.00           C
ATOM   6914  C33 POPEl 176      48.724  85.819  44.745  1.00  0.00           C
ATOM   6917  C34 POPEl 176      47.794  85.729  45.965  1.00  0.00           C
ATOM   6920  C35 POPEl 176      48.544  85.989  47.285  1.00  0.00           C
ATOM   6923  C36 POPEl 176      47.674  85.789  48.535  1.00  0.00           C
ATOM   6926  C37 POPEl 176      48.474  85.939  49.845  1.00  0.00           C
ATOM   6929  C38 POPEl 176      48.804  87.399  50.175  1.00  0.00           C
ATOM   6932  C39 POPEl 176      49.734  87.599  51.385  1.00  0.00           C
ATOM   6935 0C31 POPEl 176      49.194  87.049  52.725  1.00  0.00           C
ATOM   6938 1C31 POPEl 176      50.124  87.389  53.895  1.00  0.00           C
ATOM   6941 2C31 POPEl 176      49.544  87.059  55.285  1.00  0.00           C
ATOM   6944 3C31 POPEl 176      50.484  87.489  56.425  1.00  0.00           C
ATOM   6947 4C31 POPEl 176      49.854  87.359  57.815  1.00  0.00           C
ATOM   6950 5C31 POPEl 176      50.784  87.909  58.915  1.00  0.00           C
ATOM   6953 6C31 POPEl 176      50.104  88.099  60.275  1.00  0.00           C
ATOM   6957  NH3 POPEm 177      47.094 101.749  76.675  1.00  0.00           N
ATOM   6961  C12 POPEm 177      47.524 100.319  76.725  1.00  0.00           C
ATOM   6964  C11 POPEm 177      49.054 100.179  76.595  1.00  0.00           C
ATOM   6967  P   POPEm 177      49.774  97.779  77.395  1.00  0.00           P
ATOM   6968  O13 POPEm 177      51.154  97.359  77.095  1.00  0.00           O
ATOM   6969  O14 POPEm 177      49.584  98.349  78.745  1.00  0.00           O
ATOM   6970  O11 POPEm 177      48.804  96.569  77.155  1.00  0.00           O
ATOM   6971  O12 POPEm 177      49.364  98.829  76.305  1.00  0.00           O
ATOM   6972  C1  POPEm 177      48.294  96.239  75.845  1.00  0.00           C
ATOM   6975  C2  POPEm 177      49.374  95.539  74.955  1.00  0.00           C
ATOM   6977  O21 POPEm 177      48.954  95.489  73.585  1.00  0.00           O
ATOM   6978  C21 POPEm 177      47.984  94.639  73.215  1.00  0.00           C
ATOM   6979  O22 POPEm 177      47.244  94.039  73.975  1.00  0.00           O
ATOM   6980  C22 POPEm 177      47.844  94.759  71.685  1.00  0.00           C
ATOM   6983  C3  POPEm 177      49.874  94.179  75.535  1.00  0.00           C
ATOM   6986  O31 POPEm 177      51.274  93.949  75.225  1.00  0.00           O
ATOM   6987  C31 POPEm 177      51.504  93.419  74.015  1.00  0.00           C
ATOM   6988  O32 POPEm 177      50.654  93.249  73.155  1.00  0.00           O
ATOM   6989  C32 POPEm 177      53.004  93.199  73.825  1.00  0.00           C
ATOM   6992  C23 POPEm 177      47.814  93.449  70.865  1.00  0.00           C
ATOM   6995  C24 POPEm 177      47.694  93.799  69.375  1.00  0.00           C
ATOM   6998  C25 POPEm 177      47.434  92.619  68.415  1.00  0.00           C
ATOM   7001  C26 POPEm 177      47.364  93.119  66.965  1.00  0.00           C
ATOM   7004  C27 POPEm 177      47.034  92.019  65.945  1.00  0.00           C
ATOM   7007  C28 POPEm 177      46.834  92.579  64.525  1.00  0.00           C
ATOM   7010  C29 POPEm 177      46.394  91.519  63.555  1.00  0.00           C
ATOM   7012 0C21 POPEm 177      47.084  91.039  62.505  1.00  0.00           C
ATOM   7014 1C21 POPEm 177      48.484  91.419  62.075  1.00  0.00           C
ATOM   7017 2C21 POPEm 177      48.544  92.189  60.735  1.00  0.00           C
ATOM   7020 3C21 POPEm 177      48.334  93.709  60.865  1.00  0.00           C
ATOM   7023 4C21 POPEm 177      48.734  94.469  59.585  1.00  0.00           C
ATOM   7026 5C21 POPEm 177      48.724  95.999  59.755  1.00  0.00           C
ATOM   7029 6C21 POPEm 177      49.504  96.739  58.655  1.00  0.00           C
ATOM   7032 7C21 POPEm 177      49.574  98.259  58.895  1.00  0.00           C
ATOM   7035 8C21 POPEm 177      50.554  98.979  57.975  1.00  0.00           C
ATOM   7039  C33 POPEm 177      53.404  92.629  72.445  1.00  0.00           C
ATOM   7042  C34 POPEm 177      53.104  93.549  71.255  1.00  0.00           C
ATOM   7045  C35 POPEm 177      53.814  93.139  69.955  1.00  0.00           C
ATOM   7048  C36 POPEm 177      53.834  91.619  69.685  1.00  0.00           C
ATOM   7051  C37 POPEm 177      54.414  91.299  68.295  1.00  0.00           C
ATOM   7054  C38 POPEm 177      55.334  90.069  68.295  1.00  0.00           C
ATOM   7057  C39 POPEm 177      55.934  89.749  66.915  1.00  0.00           C
ATOM   7060 0C31 POPEm 177      56.944  90.799  66.425  1.00  0.00           C
ATOM   7063 1C31 POPEm 177      56.384  91.819  65.415  1.00  0.00           C
ATOM   7066 2C31 POPEm 177      57.234  93.099  65.325  1.00  0.00           C
ATOM   7069 3C31 POPEm 177      58.724  92.889  65.025  1.00  0.00           C
ATOM   7072 4C31 POPEm 177      59.024  92.259  63.665  1.00  0.00           C
ATOM   7075 5C31 POPEm 177      60.534  92.079  63.425  1.00  0.00           C
ATOM   7078 6C31 POPEm 177      60.864  91.399  62.095  1.00  0.00           C
ATOM   7082  NH3 POPEn 178       6.254 117.309  33.315  1.00  0.00           N
ATOM   7086  C12 POPEn 178       5.224 117.249  32.225  1.00  0.00           C
ATOM   7089  C11 POPEn 178       5.874 117.569  30.885  1.00  0.00           C
ATOM   7092  P   POPEn 178       6.794 119.659  29.645  1.00  0.00           P
ATOM   7093  O13 POPEn 178       8.074 118.929  29.485  1.00  0.00           O
ATOM   7094  O14 POPEn 178       6.104 119.959  28.375  1.00  0.00           O
ATOM   7095  O11 POPEn 178       7.134 121.079  30.285  1.00  0.00           O
ATOM   7096  O12 POPEn 178       5.874 118.979  30.725  1.00  0.00           O
ATOM   7097  C1  POPEn 178       6.594 121.549  31.525  1.00  0.00           C
ATOM   7100  C2  POPEn 178       7.634 121.479  32.665  1.00  0.00           C
ATOM   7102  O21 POPEn 178       6.984 121.839  33.895  1.00  0.00           O
ATOM   7103  C21 POPEn 178       6.724 120.849  34.735  1.00  0.00           C
ATOM   7104  O22 POPEn 178       6.884 119.659  34.485  1.00  0.00           O
ATOM   7105  C22 POPEn 178       6.244 121.379  36.075  1.00  0.00           C
ATOM   7108  C3  POPEn 178       8.824 122.469  32.445  1.00  0.00           C
ATOM   7111  O31 POPEn 178       9.924 122.219  33.365  1.00  0.00           O
ATOM   7112  C31 POPEn 178       9.764 122.749  34.585  1.00  0.00           C
ATOM   7113  O32 POPEn 178       8.874 123.499  34.915  1.00  0.00           O
ATOM   7114  C32 POPEn 178      10.814 122.199  35.545  1.00  0.00           C
ATOM   7117  C23 POPEn 178       5.844 120.269  37.075  1.00  0.00           C
ATOM   7120  C24 POPEn 178       6.734 120.219  38.325  1.00  0.00           C
ATOM   7123  C25 POPEn 178       6.234 119.189  39.335  1.00  0.00           C
ATOM   7126  C26 POPEn 178       7.124 119.069  40.585  1.00  0.00           C
ATOM   7129  C27 POPEn 178       6.504 118.149  41.645  1.00  0.00           C
ATOM   7132  C28 POPEn 178       7.394 118.019  42.885  1.00  0.00           C
ATOM   7135  C29 POPEn 178       6.614 117.519  44.065  1.00  0.00           C
ATOM   7137 0C21 POPEn 178       7.144 117.109  45.235  1.00  0.00           C
ATOM   7139 1C21 POPEn 178       8.614 117.039  45.555  1.00  0.00           C
ATOM   7142 2C21 POPEn 178       8.814 116.269  46.875  1.00  0.00           C
ATOM   7145 3C21 POPEn 178      10.284 116.119  47.295  1.00  0.00           C
ATOM   7148 4C21 POPEn 178      10.394 115.549  48.715  1.00  0.00           C
ATOM   7151 5C21 POPEn 178      11.814 115.609  49.305  1.00  0.00           C
ATOM   7154 6C21 POPEn 178      11.804 115.519  50.845  1.00  0.00           C
ATOM   7157 7C21 POPEn 178      13.194 115.679  51.465  1.00  0.00           C
ATOM   7160 8C21 POPEn 178      13.144 115.879  52.985  1.00  0.00           C
ATOM   7164  C33 POPEn 178      10.804 122.849  36.955  1.00  0.00           C
ATOM   7167  C34 POPEn 178      12.204 122.799  37.575  1.00  0.00           C
ATOM   7170  C35 POPEn 178      12.264 122.669  39.105  1.00  0.00           C
ATOM   7173  C36 POPEn 178      12.294 123.989  39.885  1.00  0.00           C
ATOM   7176  C37 POPEn 178      12.644 123.699  41.355  1.00  0.00           C
ATOM   7179  C38 POPEn 178      12.654 124.929  42.275  1.00  0.00           C
ATOM   7182  C39 POPEn 178      13.294 124.589  43.625  1.00  0.00           C
ATOM   7185 0C31 POPEn 178      13.124 125.679  44.685  1.00  0.00           C
ATOM   7188 1C31 POPEn 178      11.714 125.709  45.295  1.00  0.00           C
ATOM   7191 2C31 POPEn 178      11.634 126.629  46.515  1.00  0.00           C
ATOM   7194 3C31 POPEn 178      10.254 126.659  47.185  1.00  0.00           C
ATOM   7197 4C31 POPEn 178       9.874 125.379  47.935  1.00  0.00           C
ATOM   7200 5C31 POPEn 178       8.534 125.519  48.665  1.00  0.00           C
ATOM   7203 6C31 POPEn 178       8.174 124.339  49.565  1.00  0.00           C
ATOM   7207  NH3 POPEo 179      35.684  25.969  34.695  1.00  0.00           N
ATOM   7211  C12 POPEo 179      34.534  26.309  33.785  1.00  0.00           C
ATOM   7214  C11 POPEo 179      33.214  26.519  34.555  1.00  0.00           C
ATOM   7217  P   POPEo 179      30.874  27.529  33.945  1.00  0.00           P
ATOM   7218  O13 POPEo 179      30.384  28.809  33.425  1.00  0.00           O
ATOM   7219  O14 POPEo 179      30.424  26.279  33.305  1.00  0.00           O
ATOM   7220  O11 POPEo 179      30.534  27.419  35.475  1.00  0.00           O
ATOM   7221  O12 POPEo 179      32.444  27.519  33.885  1.00  0.00           O
ATOM   7222  C1  POPEo 179      31.064  28.339  36.405  1.00  0.00           C
ATOM   7225  C2  POPEo 179      29.964  28.669  37.425  1.00  0.00           C
ATOM   7227  O21 POPEo 179      30.344  29.709  38.345  1.00  0.00           O
ATOM   7228  C21 POPEo 179      31.454  29.599  39.045  1.00  0.00           C
ATOM   7229  O22 POPEo 179      32.274  28.709  39.025  1.00  0.00           O
ATOM   7230  C22 POPEo 179      31.564  30.889  39.855  1.00  0.00           C
ATOM   7233  C3  POPEo 179      29.424  27.399  38.145  1.00  0.00           C
ATOM   7236  O31 POPEo 179      28.184  27.649  38.815  1.00  0.00           O
ATOM   7237  C31 POPEo 179      28.274  28.129  40.045  1.00  0.00           C
ATOM   7238  O32 POPEo 179      29.304  28.299  40.675  1.00  0.00           O
ATOM   7239  C32 POPEo 179      26.884  28.399  40.585  1.00  0.00           C
ATOM   7242  C23 POPEo 179      32.444  30.729  41.105  1.00  0.00           C
ATOM   7245  C24 POPEo 179      31.784  29.879  42.195  1.00  0.00           C
ATOM   7248  C25 POPEo 179      32.254  30.269  43.595  1.00  0.00           C
ATOM   7251  C26 POPEo 179      31.234  29.969  44.695  1.00  0.00           C
ATOM   7254  C27 POPEo 179      31.924  29.769  46.045  1.00  0.00           C
ATOM   7257  C28 POPEo 179      30.914  29.369  47.135  1.00  0.00           C
ATOM   7260  C29 POPEo 179      30.154  30.579  47.615  1.00  0.00           C
ATOM   7262 0C21 POPEo 179      30.494  31.299  48.685  1.00  0.00           C
ATOM   7264 1C21 POPEo 179      31.654  30.989  49.605  1.00  0.00           C
ATOM   7267 2C21 POPEo 179      31.184  30.049  50.725  1.00  0.00           C
ATOM   7270 3C21 POPEo 179      30.084  30.689  51.585  1.00  0.00           C
ATOM   7273 4C21 POPEo 179      29.784  29.879  52.855  1.00  0.00           C
ATOM   7276 5C21 POPEo 179      29.014  28.579  52.585  1.00  0.00           C
ATOM   7279 6C21 POPEo 179      28.754  27.819  53.885  1.00  0.00           C
ATOM   7282 7C21 POPEo 179      27.864  26.589  53.695  1.00  0.00           C
ATOM   7285 8C21 POPEo 179      27.674  25.829  55.005  1.00  0.00           C
ATOM   7289  C33 POPEo 179      26.544  27.449  41.755  1.00  0.00           C
ATOM   7292  C34 POPEo 179      26.604  25.979  41.315  1.00  0.00           C
ATOM   7295  C35 POPEo 179      25.874  25.039  42.265  1.00  0.00           C
ATOM   7298  C36 POPEo 179      26.684  24.629  43.495  1.00  0.00           C
ATOM   7301  C37 POPEo 179      25.754  24.259  44.635  1.00  0.00           C
ATOM   7304  C38 POPEo 179      26.444  23.839  45.935  1.00  0.00           C
ATOM   7307  C39 POPEo 179      27.294  22.559  45.815  1.00  0.00           C
ATOM   7310 0C31 POPEo 179      27.864  22.159  47.175  1.00  0.00           C
ATOM   7313 1C31 POPEo 179      28.574  20.799  47.155  1.00  0.00           C
ATOM   7316 2C31 POPEo 179      29.174  20.469  48.525  1.00  0.00           C
ATOM   7319 3C31 POPEo 179      29.464  18.979  48.715  1.00  0.00           C
ATOM   7322 4C31 POPEo 179      29.804  18.659  50.175  1.00  0.00           C
ATOM   7325 5C31 POPEo 179      30.094  17.179  50.455  1.00  0.00           C
ATOM   7328 6C31 POPEo 179      30.254  16.899  51.945  1.00  0.00           C
ATOM   7332  NH3 POPEp 180      72.804  91.069  40.135  1.00  0.00           N
ATOM   7336  C12 POPEp 180      72.744  89.879  41.045  1.00  0.00           C
ATOM   7339  C11 POPEp 180      71.994  88.699  40.415  1.00  0.00           C
ATOM   7342  P   POPEp 180      72.344  86.539  39.065  1.00  0.00           P
ATOM   7343  O13 POPEp 180      70.904  86.399  39.295  1.00  0.00           O
ATOM   7344  O14 POPEp 180      72.844  86.279  37.685  1.00  0.00           O
ATOM   7345  O11 POPEp 180      73.124  85.539  39.995  1.00  0.00           O
ATOM   7346  O12 POPEp 180      72.824  87.979  39.495  1.00  0.00           O
ATOM   7347  C1  POPEp 180      72.764  85.259  41.345  1.00  0.00           C
ATOM   7350  C2  POPEp 180      73.974  85.429  42.285  1.00  0.00           C
ATOM   7352  O21 POPEp 180      73.604  84.929  43.585  1.00  0.00           O
ATOM   7353  C21 POPEp 180      74.504  84.159  44.155  1.00  0.00           C
ATOM   7354  O22 POPEp 180      75.294  83.439  43.575  1.00  0.00           O
ATOM   7355  C22 POPEp 180      74.404  84.359  45.665  1.00  0.00           C
ATOM   7358  C3  POPEp 180      74.394  86.919  42.435  1.00  0.00           C
ATOM   7361  O31 POPEp 180      75.224  87.129  43.595  1.00  0.00           O
ATOM   7362  C31 POPEp 180      75.544  88.389  43.805  1.00  0.00           C
ATOM   7363  O32 POPEp 180      75.314  89.319  43.045  1.00  0.00           O
ATOM   7364  C32 POPEp 180      76.194  88.559  45.155  1.00  0.00           C
ATOM   7367  C23 POPEp 180      75.164  83.299  46.495  1.00  0.00           C
ATOM   7370  C24 POPEp 180      74.294  82.069  46.805  1.00  0.00           C
ATOM   7373  C25 POPEp 180      73.164  82.379  47.815  1.00  0.00           C
ATOM   7376  C26 POPEp 180      73.394  81.679  49.165  1.00  0.00           C
ATOM   7379  C27 POPEp 180      72.444  82.159  50.285  1.00  0.00           C
ATOM   7382  C28 POPEp 180      72.674  81.429  51.625  1.00  0.00           C
ATOM   7385  C29 POPEp 180      74.124  81.529  52.035  1.00  0.00           C
ATOM   7387 0C21 POPEp 180      74.664  82.279  53.015  1.00  0.00           C
ATOM   7389 1C21 POPEp 180      73.924  83.119  54.025  1.00  0.00           C
ATOM   7392 2C21 POPEp 180      74.374  82.719  55.445  1.00  0.00           C
ATOM   7395 3C21 POPEp 180      74.044  81.259  55.785  1.00  0.00           C
ATOM   7398 4C21 POPEp 180      74.774  80.779  57.045  1.00  0.00           C
ATOM   7401 5C21 POPEp 180      74.974  79.259  57.025  1.00  0.00           C
ATOM   7404 6C21 POPEp 180      73.644  78.509  56.915  1.00  0.00           C
ATOM   7407 7C21 POPEp 180      73.694  77.109  57.545  1.00  0.00           C
ATOM   7410 8C21 POPEp 180      72.304  76.499  57.665  1.00  0.00           C
ATOM   7414  C33 POPEp 180      75.164  88.779  46.275  1.00  0.00           C
ATOM   7417  C34 POPEp 180      75.744  89.679  47.355  1.00  0.00           C
ATOM   7420  C35 POPEp 180      74.954  89.569  48.655  1.00  0.00           C
ATOM   7423  C36 POPEp 180      75.184  90.769  49.575  1.00  0.00           C
ATOM   7426  C37 POPEp 180      74.334  90.689  50.845  1.00  0.00           C
ATOM   7429  C38 POPEp 180      74.754  89.569  51.805  1.00  0.00           C
ATOM   7432  C39 POPEp 180      73.624  89.179  52.755  1.00  0.00           C
ATOM   7435 0C31 POPEp 180      73.064  90.339  53.605  1.00  0.00           C
ATOM   7438 1C31 POPEp 180      74.064  90.869  54.635  1.00  0.00           C
ATOM   7441 2C31 POPEp 180      73.554  92.019  55.525  1.00  0.00           C
ATOM   7444 3C31 POPEp 180      72.704  91.589  56.735  1.00  0.00           C
ATOM   7447 4C31 POPEp 180      71.204  91.389  56.435  1.00  0.00           C
ATOM   7450 5C31 POPEp 180      70.424  90.799  57.615  1.00  0.00           C
ATOM   7453 6C31 POPEp 180      68.944  90.559  57.295  1.00  0.00           C
ATOM   7457  NH3 POPEq 181     113.214   9.999  36.405  1.00  0.00           N
ATOM   7461  C12 POPEq 181     113.014   9.929  34.915  1.00  0.00           C
ATOM   7464  C11 POPEq 181     112.784  11.339  34.335  1.00  0.00           C
ATOM   7467  P   POPEq 181     111.694  13.009  36.045  1.00  0.00           P
ATOM   7468  O13 POPEq 181     113.014  13.659  36.035  1.00  0.00           O
ATOM   7469  O14 POPEq 181     110.544  13.949  36.025  1.00  0.00           O
ATOM   7470  O11 POPEq 181     111.594  12.049  37.275  1.00  0.00           O
ATOM   7471  O12 POPEq 181     111.604  11.959  34.855  1.00  0.00           O
ATOM   7472  C1  POPEq 181     110.364  11.409  37.635  1.00  0.00           C
ATOM   7475  C2  POPEq 181     110.004  11.549  39.145  1.00  0.00           C
ATOM   7477  O21 POPEq 181     111.124  11.159  39.945  1.00  0.00           O
ATOM   7478  C21 POPEq 181     111.244  11.589  41.175  1.00  0.00           C
ATOM   7479  O22 POPEq 181     110.444  12.289  41.775  1.00  0.00           O
ATOM   7480  C22 POPEq 181     112.624  11.189  41.705  1.00  0.00           C
ATOM   7483  C3  POPEq 181     108.774  10.649  39.445  1.00  0.00           C
ATOM   7486  O31 POPEq 181     108.264  10.849  40.775  1.00  0.00           O
ATOM   7487  C31 POPEq 181     107.454  11.909  40.905  1.00  0.00           C
ATOM   7488  O32 POPEq 181     107.014  12.559  39.975  1.00  0.00           O
ATOM   7489  C32 POPEq 181     107.144  12.129  42.375  1.00  0.00           C
ATOM   7492  C23 POPEq 181     112.594  10.289  42.955  1.00  0.00           C
ATOM   7495  C24 POPEq 181     114.014   9.899  43.365  1.00  0.00           C
ATOM   7498  C25 POPEq 181     114.214   9.529  44.845  1.00  0.00           C
ATOM   7501  C26 POPEq 181     114.734  10.709  45.685  1.00  0.00           C
ATOM   7504  C27 POPEq 181     115.174  10.309  47.095  1.00  0.00           C
ATOM   7507  C28 POPEq 181     116.134  11.319  47.765  1.00  0.00           C
ATOM   7510  C29 POPEq 181     115.494  12.669  48.005  1.00  0.00           C
ATOM   7512 0C21 POPEq 181     115.454  13.359  49.165  1.00  0.00           C
ATOM   7514 1C21 POPEq 181     116.014  12.949  50.515  1.00  0.00           C
ATOM   7517 2C21 POPEq 181     117.324  13.689  50.855  1.00  0.00           C
ATOM   7520 3C21 POPEq 181     117.754  13.549  52.325  1.00  0.00           C
ATOM   7523 4C21 POPEq 181     119.134  14.179  52.605  1.00  0.00           C
ATOM   7526 5C21 POPEq 181     119.124  15.369  53.575  1.00  0.00           C
ATOM   7529 6C21 POPEq 181     119.034  14.949  55.055  1.00  0.00           C
ATOM   7532 7C21 POPEq 181     118.934  16.119  56.035  1.00  0.00           C
ATOM   7535 8C21 POPEq 181     118.884  15.649  57.495  1.00  0.00           C
ATOM   7539  C33 POPEq 181     107.044  13.599  42.815  1.00  0.00           C
ATOM   7542  C34 POPEq 181     106.764  13.659  44.325  1.00  0.00           C
ATOM   7545  C35 POPEq 181     106.984  15.049  44.915  1.00  0.00           C
ATOM   7548  C36 POPEq 181     107.614  15.029  46.315  1.00  0.00           C
ATOM   7551  C37 POPEq 181     106.594  14.839  47.435  1.00  0.00           C
ATOM   7554  C38 POPEq 181     107.284  14.639  48.785  1.00  0.00           C
ATOM   7557  C39 POPEq 181     106.284  14.649  49.945  1.00  0.00           C
ATOM   7560 0C31 POPEq 181     106.924  14.439  51.315  1.00  0.00           C
ATOM   7563 1C31 POPEq 181     105.914  14.729  52.435  1.00  0.00           C
ATOM   7566 2C31 POPEq 181     106.474  14.609  53.855  1.00  0.00           C
ATOM   7569 3C31 POPEq 181     106.754  13.159  54.265  1.00  0.00           C
ATOM   7572 4C31 POPEq 181     107.204  13.059  55.725  1.00  0.00           C
ATOM   7575 5C31 POPEq 181     107.404  11.599  56.165  1.00  0.00           C
ATOM   7578 6C31 POPEq 181     107.854  11.449  57.625  1.00  0.00           C
ATOM   7582  NH3 POPEr 182      55.664 120.839  34.245  1.00  0.00           N
ATOM   7586  C12 POPEr 182      56.304 119.479  34.435  1.00  0.00           C
ATOM   7589  C11 POPEr 182      57.844 119.569  34.255  1.00  0.00           C
ATOM   7592  P   POPEr 182      58.474 118.559  36.555  1.00  0.00           P
ATOM   7593  O13 POPEr 182      57.854 119.839  36.975  1.00  0.00           O
ATOM   7594  O14 POPEr 182      57.804 117.319  36.995  1.00  0.00           O
ATOM   7595  O11 POPEr 182      59.964 118.589  37.055  1.00  0.00           O
ATOM   7596  O12 POPEr 182      58.584 118.569  34.985  1.00  0.00           O
ATOM   7597  C1  POPEr 182      60.454 117.879  38.205  1.00  0.00           C
ATOM   7600  C2  POPEr 182      60.354 118.649  39.585  1.00  0.00           C
ATOM   7602  O21 POPEr 182      60.174 117.649  40.595  1.00  0.00           O
ATOM   7603  C21 POPEr 182      60.714 117.899  41.785  1.00  0.00           C
ATOM   7604  O22 POPEr 182      61.294 118.929  42.095  1.00  0.00           O
ATOM   7605  C22 POPEr 182      60.554 116.659  42.665  1.00  0.00           C
ATOM   7608  C3  POPEr 182      59.194 119.679  39.625  1.00  0.00           C
ATOM   7611  O31 POPEr 182      59.074 120.429  40.845  1.00  0.00           O
ATOM   7612  C31 POPEr 182      58.024 120.189  41.605  1.00  0.00           C
ATOM   7613  O32 POPEr 182      57.174 119.339  41.415  1.00  0.00           O
ATOM   7614  C32 POPEr 182      57.974 121.209  42.725  1.00  0.00           C
ATOM   7617  C23 POPEr 182      60.264 116.959  44.155  1.00  0.00           C
ATOM   7620  C24 POPEr 182      60.784 115.849  45.095  1.00  0.00           C
ATOM   7623  C25 POPEr 182      62.104 116.189  45.815  1.00  0.00           C
ATOM   7626  C26 POPEr 182      61.914 117.299  46.855  1.00  0.00           C
ATOM   7629  C27 POPEr 182      62.984 117.289  47.965  1.00  0.00           C
ATOM   7632  C28 POPEr 182      62.594 118.169  49.185  1.00  0.00           C
ATOM   7635  C29 POPEr 182      61.514 117.499  49.995  1.00  0.00           C
ATOM   7637 0C21 POPEr 182      61.364 117.519  51.335  1.00  0.00           C
ATOM   7639 1C21 POPEr 182      62.194 118.269  52.345  1.00  0.00           C
ATOM   7642 2C21 POPEr 182      61.374 119.409  52.975  1.00  0.00           C
ATOM   7645 3C21 POPEr 182      60.254 118.949  53.925  1.00  0.00           C
ATOM   7648 4C21 POPEr 182      59.084 119.949  53.935  1.00  0.00           C
ATOM   7651 5C21 POPEr 182      58.174 119.859  55.175  1.00  0.00           C
ATOM   7654 6C21 POPEr 182      58.844 120.269  56.495  1.00  0.00           C
ATOM   7657 7C21 POPEr 182      59.494 121.669  56.455  1.00  0.00           C
ATOM   7660 8C21 POPEr 182      60.014 122.149  57.815  1.00  0.00           C
ATOM   7664  C33 POPEr 182      57.184 120.649  43.915  1.00  0.00           C
ATOM   7667  C34 POPEr 182      57.454 121.419  45.195  1.00  0.00           C
ATOM   7670  C35 POPEr 182      57.084 122.899  45.115  1.00  0.00           C
ATOM   7673  C36 POPEr 182      56.784 123.429  46.525  1.00  0.00           C
ATOM   7676  C37 POPEr 182      56.854 124.949  46.625  1.00  0.00           C
ATOM   7679  C38 POPEr 182      56.664 125.409  48.075  1.00  0.00           C
ATOM   7682  C39 POPEr 182      57.674 126.479  48.495  1.00  0.00           C
ATOM   7685 0C31 POPEr 182      57.424 126.939  49.935  1.00  0.00           C
ATOM   7688 1C31 POPEr 182      58.694 127.389  50.665  1.00  0.00           C
ATOM   7691 2C31 POPEr 182      58.394 128.189  51.945  1.00  0.00           C
ATOM   7694 3C31 POPEr 182      57.484 127.489  52.965  1.00  0.00           C
ATOM   7697 4C31 POPEr 182      58.164 126.349  53.745  1.00  0.00           C
ATOM   7700 5C31 POPEr 182      58.374 126.679  55.235  1.00  0.00           C
ATOM   7703 6C31 POPEr 182      58.904 125.489  56.045  1.00  0.00           C
ATOM   7707  NH3 POPEs 183     106.944  44.769  75.495  1.00  0.00           N
ATOM   7711  C12 POPEs 183     105.704  44.999  76.305  1.00  0.00           C
ATOM   7714  C11 POPEs 183     104.524  45.529  75.455  1.00  0.00           C
ATOM   7717  P   POPEs 183     102.634  47.049  76.665  1.00  0.00           P
ATOM   7718  O13 POPEs 183     101.614  46.709  77.675  1.00  0.00           O
ATOM   7719  O14 POPEs 183     103.544  48.169  76.995  1.00  0.00           O
ATOM   7720  O11 POPEs 183     101.844  47.369  75.355  1.00  0.00           O
ATOM   7721  O12 POPEs 183     103.424  45.719  76.325  1.00  0.00           O
ATOM   7722  C1  POPEs 183     102.354  47.969  74.175  1.00  0.00           C
ATOM   7725  C2  POPEs 183     101.524  47.469  72.965  1.00  0.00           C
ATOM   7727  O21 POPEs 183     101.704  48.389  71.865  1.00  0.00           O
ATOM   7728  C21 POPEs 183     101.634  47.779  70.685  1.00  0.00           C
ATOM   7729  O22 POPEs 183     101.664  46.569  70.505  1.00  0.00           O
ATOM   7730  C22 POPEs 183     101.414  48.779  69.565  1.00  0.00           C
ATOM   7733  C3  POPEs 183     100.014  47.379  73.335  1.00  0.00           C
ATOM   7736  O31 POPEs 183      99.174  47.169  72.165  1.00  0.00           O
ATOM   7737  C31 POPEs 183      97.904  46.969  72.515  1.00  0.00           C
ATOM   7738  O32 POPEs 183      97.504  46.889  73.665  1.00  0.00           O
ATOM   7739  C32 POPEs 183      97.034  46.839  71.265  1.00  0.00           C
ATOM   7742  C23 POPEs 183     102.284  48.459  68.335  1.00  0.00           C
ATOM   7745  C24 POPEs 183     101.694  49.089  67.075  1.00  0.00           C
ATOM   7748  C25 POPEs 183     102.584  48.939  65.845  1.00  0.00           C
ATOM   7751  C26 POPEs 183     101.984  49.659  64.625  1.00  0.00           C
ATOM   7754  C27 POPEs 183     102.594  49.219  63.295  1.00  0.00           C
ATOM   7757  C28 POPEs 183     101.884  49.869  62.095  1.00  0.00           C
ATOM   7760  C29 POPEs 183     102.854  50.349  61.045  1.00  0.00           C
ATOM   7762 0C21 POPEs 183     103.074  49.819  59.835  1.00  0.00           C
ATOM   7764 1C21 POPEs 183     102.384  48.619  59.245  1.00  0.00           C
ATOM   7767 2C21 POPEs 183     102.314  48.669  57.705  1.00  0.00           C
ATOM   7770 3C21 POPEs 183     103.704  48.639  57.035  1.00  0.00           C
ATOM   7773 4C21 POPEs 183     103.654  48.479  55.505  1.00  0.00           C
ATOM   7776 5C21 POPEs 183     102.904  49.609  54.785  1.00  0.00           C
ATOM   7779 6C21 POPEs 183     103.104  49.539  53.255  1.00  0.00           C
ATOM   7782 7C21 POPEs 183     102.334  50.649  52.525  1.00  0.00           C
ATOM   7785 8C21 POPEs 183     102.534  50.599  51.005  1.00  0.00           C
ATOM   7789  C33 POPEs 183      96.624  48.169  70.595  1.00  0.00           C
ATOM   7792  C34 POPEs 183      97.434  48.479  69.325  1.00  0.00           C
ATOM   7795  C35 POPEs 183      96.524  48.709  68.115  1.00  0.00           C
ATOM   7798  C36 POPEs 183      97.284  48.769  66.775  1.00  0.00           C
ATOM   7801  C37 POPEs 183      97.784  47.389  66.305  1.00  0.00           C
ATOM   7804  C38 POPEs 183      98.534  47.449  64.965  1.00  0.00           C
ATOM   7807  C39 POPEs 183      97.634  47.779  63.765  1.00  0.00           C
ATOM   7810 0C31 POPEs 183      98.434  48.269  62.545  1.00  0.00           C
ATOM   7813 1C31 POPEs 183      97.494  48.769  61.435  1.00  0.00           C
ATOM   7816 2C31 POPEs 183      98.244  49.119  60.145  1.00  0.00           C
ATOM   7819 3C31 POPEs 183      97.274  49.439  59.005  1.00  0.00           C
ATOM   7822 4C31 POPEs 183      97.904  49.229  57.625  1.00  0.00           C
ATOM   7825 5C31 POPEs 183      96.864  49.299  56.495  1.00  0.00           C
ATOM   7828 6C31 POPEs 183      97.454  48.989  55.115  1.00  0.00           C
ATOM   7832  NH3 POPEt 184      51.334  91.769  35.205  1.00  0.00           N
ATOM   7836  C12 POPEt 184      50.734  92.899  34.435  1.00  0.00           C
ATOM   7839  C11 POPEt 184      49.924  92.329  33.285  1.00  0.00           C
ATOM   7842  P   POPEt 184      47.554  93.409  33.075  1.00  0.00           P
ATOM   7843  O13 POPEt 184      46.994  94.519  32.285  1.00  0.00           O
ATOM   7844  O14 POPEt 184      46.984  92.069  32.845  1.00  0.00           O
ATOM   7845  O11 POPEt 184      47.454  93.759  34.635  1.00  0.00           O
ATOM   7846  O12 POPEt 184      49.114  93.369  32.755  1.00  0.00           O
ATOM   7847  C1  POPEt 184      46.394  94.589  35.165  1.00  0.00           C
ATOM   7850  C2  POPEt 184      45.704  94.129  36.515  1.00  0.00           C
ATOM   7852  O21 POPEt 184      46.194  94.859  37.665  1.00  0.00           O
ATOM   7853  C21 POPEt 184      46.424  94.259  38.825  1.00  0.00           C
ATOM   7854  O22 POPEt 184      47.014  93.219  38.995  1.00  0.00           O
ATOM   7855  C22 POPEt 184      45.764  95.099  39.915  1.00  0.00           C
ATOM   7858  C3  POPEt 184      45.424  92.579  36.665  1.00  0.00           C
ATOM   7861  O31 POPEt 184      44.464  92.209  37.695  1.00  0.00           O
ATOM   7862  C31 POPEt 184      43.164  92.439  37.495  1.00  0.00           C
ATOM   7863  O32 POPEt 184      42.704  93.079  36.555  1.00  0.00           O
ATOM   7864  C32 POPEt 184      42.334  91.759  38.605  1.00  0.00           C
ATOM   7867  C23 POPEt 184      46.024  94.709  41.395  1.00  0.00           C
ATOM   7870  C24 POPEt 184      45.094  95.499  42.325  1.00  0.00           C
ATOM   7873  C25 POPEt 184      45.234  95.189  43.825  1.00  0.00           C
ATOM   7876  C26 POPEt 184      46.644  95.389  44.395  1.00  0.00           C
ATOM   7879  C27 POPEt 184      46.634  95.889  45.845  1.00  0.00           C
ATOM   7882  C28 POPEt 184      48.014  95.849  46.515  1.00  0.00           C
ATOM   7885  C29 POPEt 184      48.024  96.609  47.815  1.00  0.00           C
ATOM   7887 0C21 POPEt 184      48.034  96.089  49.055  1.00  0.00           C
ATOM   7889 1C21 POPEt 184      48.024  94.629  49.435  1.00  0.00           C
ATOM   7892 2C21 POPEt 184      47.194  94.359  50.705  1.00  0.00           C
ATOM   7895 3C21 POPEt 184      47.614  93.069  51.445  1.00  0.00           C
ATOM   7898 4C21 POPEt 184      47.054  93.039  52.865  1.00  0.00           C
ATOM   7901 5C21 POPEt 184      47.464  91.819  53.695  1.00  0.00           C
ATOM   7904 6C21 POPEt 184      46.884  91.899  55.105  1.00  0.00           C
ATOM   7907 7C21 POPEt 184      47.334  90.769  56.035  1.00  0.00           C
ATOM   7910 8C21 POPEt 184      46.794  90.939  57.455  1.00  0.00           C
ATOM   7914  C33 POPEt 184      41.214  92.629  39.225  1.00  0.00           C
ATOM   7917  C34 POPEt 184      40.254  91.859  40.165  1.00  0.00           C
ATOM   7920  C35 POPEt 184      39.144  92.769  40.725  1.00  0.00           C
ATOM   7923  C36 POPEt 184      38.324  92.229  41.915  1.00  0.00           C
ATOM   7926  C37 POPEt 184      37.124  93.149  42.195  1.00  0.00           C
ATOM   7929  C38 POPEt 184      36.284  92.849  43.455  1.00  0.00           C
ATOM   7932  C39 POPEt 184      36.954  93.249  44.785  1.00  0.00           C
ATOM   7935 0C31 POPEt 184      35.974  93.229  45.985  1.00  0.00           C
ATOM   7938 1C31 POPEt 184      35.384  94.609  46.335  1.00  0.00           C
ATOM   7941 2C31 POPEt 184      34.144  94.559  47.255  1.00  0.00           C
ATOM   7944 3C31 POPEt 184      34.394  93.969  48.655  1.00  0.00           C
ATOM   7947 4C31 POPEt 184      35.304  94.839  49.535  1.00  0.00           C
ATOM   7950 5C31 POPEt 184      35.534  94.219  50.915  1.00  0.00           C
ATOM   7953 6C31 POPEt 184      36.464  95.049  51.805  1.00  0.00           C
ATOM   7957  NH3 POPEu 185     108.534 113.969  39.095  1.00  0.00           N
ATOM   7961  C12 POPEu 185     108.654 112.589  38.485  1.00  0.00           C
ATOM   7964  C11 POPEu 185     109.324 112.599  37.105  1.00  0.00           C
ATOM   7967  P   POPEu 185     110.644 111.009  35.545  1.00  0.00           P
ATOM   7968  O13 POPEu 185     110.734 109.559  35.225  1.00  0.00           O
ATOM   7969  O14 POPEu 185     110.304 111.919  34.425  1.00  0.00           O
ATOM   7970  O11 POPEu 185     111.964 111.539  36.275  1.00  0.00           O
ATOM   7971  O12 POPEu 185     109.594 111.259  36.705  1.00  0.00           O
ATOM   7972  C1  POPEu 185     112.454 110.679  37.315  1.00  0.00           C
ATOM   7975  C2  POPEu 185     113.804 111.149  37.935  1.00  0.00           C
ATOM   7977  O21 POPEu 185     114.274 110.399  39.065  1.00  0.00           O
ATOM   7978  C21 POPEu 185     114.154 109.099  39.155  1.00  0.00           C
ATOM   7979  O22 POPEu 185     113.544 108.329  38.425  1.00  0.00           O
ATOM   7980  C22 POPEu 185     114.864 108.649  40.405  1.00  0.00           C
ATOM   7983  C3  POPEu 185     113.774 112.639  38.385  1.00  0.00           C
ATOM   7986  O31 POPEu 185     112.724 112.889  39.335  1.00  0.00           O
ATOM   7987  C31 POPEu 185     112.864 113.099  40.665  1.00  0.00           C
ATOM   7988  O32 POPEu 185     111.904 113.079  41.415  1.00  0.00           O
ATOM   7989  C32 POPEu 185     114.284 113.419  41.145  1.00  0.00           C
ATOM   7992  C23 POPEu 185     113.994 109.009  41.615  1.00  0.00           C
ATOM   7995  C24 POPEu 185     114.604 108.489  42.895  1.00  0.00           C
ATOM   7998  C25 POPEu 185     113.834 108.969  44.115  1.00  0.00           C
ATOM   8001  C26 POPEu 185     114.724 108.949  45.355  1.00  0.00           C
ATOM   8004  C27 POPEu 185     113.924 109.179  46.625  1.00  0.00           C
ATOM   8007  C28 POPEu 185     114.824 109.369  47.855  1.00  0.00           C
ATOM   8010  C29 POPEu 185     115.574 108.089  48.145  1.00  0.00           C
ATOM   8012 0C21 POPEu 185     115.414 107.309  49.225  1.00  0.00           C
ATOM   8014 1C21 POPEu 185     114.444 107.539  50.355  1.00  0.00           C
ATOM   8017 2C21 POPEu 185     115.084 108.239  51.565  1.00  0.00           C
ATOM   8020 3C21 POPEu 185     115.484 109.699  51.295  1.00  0.00           C
ATOM   8023 4C21 POPEu 185     115.914 110.479  52.545  1.00  0.00           C
ATOM   8026 5C21 POPEu 185     114.774 110.629  53.565  1.00  0.00           C
ATOM   8029 6C21 POPEu 185     115.054 111.679  54.635  1.00  0.00           C
ATOM   8032 7C21 POPEu 185     113.934 111.749  55.675  1.00  0.00           C
ATOM   8035 8C21 POPEu 185     114.114 112.869  56.705  1.00  0.00           C
ATOM   8039  C33 POPEu 185     114.294 114.089  42.545  1.00  0.00           C
ATOM   8042  C34 POPEu 185     115.584 113.859  43.365  1.00  0.00           C
ATOM   8045  C35 POPEu 185     115.454 114.359  44.815  1.00  0.00           C
ATOM   8048  C36 POPEu 185     116.624 113.959  45.725  1.00  0.00           C
ATOM   8051  C37 POPEu 185     116.494 114.459  47.175  1.00  0.00           C
ATOM   8054  C38 POPEu 185     117.844 114.349  47.915  1.00  0.00           C
ATOM   8057  C39 POPEu 185     117.924 115.049  49.285  1.00  0.00           C
ATOM   8060 0C31 POPEu 185     117.774 114.099  50.485  1.00  0.00           C
ATOM   8063 1C31 POPEu 185     118.474 114.619  51.745  1.00  0.00           C
ATOM   8066 2C31 POPEu 185     118.384 113.639  52.925  1.00  0.00           C
ATOM   8069 3C31 POPEu 185     119.424 113.939  54.025  1.00  0.00           C
ATOM   8072 4C31 POPEu 185     119.364 112.939  55.185  1.00  0.00           C
ATOM   8075 5C31 POPEu 185     120.574 113.049  56.125  1.00  0.00           C
ATOM   8078 6C31 POPEu 185     120.634 111.919  57.155  1.00  0.00           C
ATOM   8082  NH3 POPEv 186       5.974  95.699  75.495  1.00  0.00           N
ATOM   8086  C12 POPEv 186       6.444  94.389  76.095  1.00  0.00           C
ATOM   8089  C11 POPEv 186       6.324  94.359  77.645  1.00  0.00           C
ATOM   8092  P   POPEv 186       6.114  92.219  79.155  1.00  0.00           P
ATOM   8093  O13 POPEv 186       5.214  92.989  80.025  1.00  0.00           O
ATOM   8094  O14 POPEv 186       7.064  91.299  79.835  1.00  0.00           O
ATOM   8095  O11 POPEv 186       5.254  91.409  78.095  1.00  0.00           O
ATOM   8096  O12 POPEv 186       6.944  93.179  78.185  1.00  0.00           O
ATOM   8097  C1  POPEv 186       5.784  90.199  77.525  1.00  0.00           C
ATOM   8100  C2  POPEv 186       6.774  90.439  76.355  1.00  0.00           C
ATOM   8102  O21 POPEv 186       6.154  91.249  75.325  1.00  0.00           O
ATOM   8103  C21 POPEv 186       5.384  90.649  74.435  1.00  0.00           C
ATOM   8104  O22 POPEv 186       5.194  89.459  74.335  1.00  0.00           O
ATOM   8105  C22 POPEv 186       4.764  91.689  73.505  1.00  0.00           C
ATOM   8108  C3  POPEv 186       7.434  89.069  75.925  1.00  0.00           C
ATOM   8111  O31 POPEv 186       8.154  89.169  74.685  1.00  0.00           O
ATOM   8112  C31 POPEv 186       8.524  87.969  74.185  1.00  0.00           C
ATOM   8113  O32 POPEv 186       8.474  86.919  74.805  1.00  0.00           O
ATOM   8114  C32 POPEv 186       8.994  88.129  72.735  1.00  0.00           C
ATOM   8117  C23 POPEv 186       3.674  91.039  72.605  1.00  0.00           C
ATOM   8120  C24 POPEv 186       3.414  91.839  71.335  1.00  0.00           C
ATOM   8123  C25 POPEv 186       2.774  90.989  70.215  1.00  0.00           C
ATOM   8126  C26 POPEv 186       2.544  91.759  68.905  1.00  0.00           C
ATOM   8129  C27 POPEv 186       3.814  92.459  68.385  1.00  0.00           C
ATOM   8132  C28 POPEv 186       3.634  93.059  66.975  1.00  0.00           C
ATOM   8135  C29 POPEv 186       4.944  93.629  66.495  1.00  0.00           C
ATOM   8137 0C21 POPEv 186       5.604  93.319  65.355  1.00  0.00           C
ATOM   8139 1C21 POPEv 186       5.154  92.349  64.285  1.00  0.00           C
ATOM   8142 2C21 POPEv 186       4.754  93.029  62.965  1.00  0.00           C
ATOM   8145 3C21 POPEv 186       5.954  93.579  62.175  1.00  0.00           C
ATOM   8148 4C21 POPEv 186       5.514  94.099  60.805  1.00  0.00           C
ATOM   8151 5C21 POPEv 186       6.634  94.819  60.045  1.00  0.00           C
ATOM   8154 6C21 POPEv 186       6.134  95.409  58.715  1.00  0.00           C
ATOM   8157 7C21 POPEv 186       7.154  96.329  58.045  1.00  0.00           C
ATOM   8160 8C21 POPEv 186       6.804  96.649  56.595  1.00  0.00           C
ATOM   8164  C33 POPEv 186       8.374  89.349  71.985  1.00  0.00           C
ATOM   8167  C34 POPEv 186       8.874  89.489  70.545  1.00  0.00           C
ATOM   8170  C35 POPEv 186       8.464  90.829  69.895  1.00  0.00           C
ATOM   8173  C36 POPEv 186       8.984  90.999  68.455  1.00  0.00           C
ATOM   8176  C37 POPEv 186       8.704  92.399  67.895  1.00  0.00           C
ATOM   8179  C38 POPEv 186       9.564  92.769  66.675  1.00  0.00           C
ATOM   8182  C39 POPEv 186       9.434  91.839  65.455  1.00  0.00           C
ATOM   8185 0C31 POPEv 186      10.214  92.409  64.265  1.00  0.00           C
ATOM   8188 1C31 POPEv 186      10.144  91.579  62.985  1.00  0.00           C
ATOM   8191 2C31 POPEv 186      11.064  92.159  61.895  1.00  0.00           C
ATOM   8194 3C31 POPEv 186      10.804  91.639  60.485  1.00  0.00           C
ATOM   8197 4C31 POPEv 186      10.984  90.119  60.315  1.00  0.00           C
ATOM   8200 5C31 POPEv 186      10.764  89.699  58.855  1.00  0.00           C
ATOM   8203 6C31 POPEv 186      10.674  88.179  58.655  1.00  0.00           C
ATOM   8207  NH3 POPEw 187      78.654  66.879  77.545  1.00  0.00           N
ATOM   8211  C12 POPEw 187      77.824  67.799  78.405  1.00  0.00           C
ATOM   8214  C11 POPEw 187      78.304  67.849  79.865  1.00  0.00           C
ATOM   8217  P   POPEw 187      76.214  68.829  81.075  1.00  0.00           P
ATOM   8218  O13 POPEw 187      75.664  67.609  80.475  1.00  0.00           O
ATOM   8219  O14 POPEw 187      76.164  68.889  82.565  1.00  0.00           O
ATOM   8220  O11 POPEw 187      75.494  70.099  80.455  1.00  0.00           O
ATOM   8221  O12 POPEw 187      77.714  68.959  80.575  1.00  0.00           O
ATOM   8222  C1  POPEw 187      75.714  70.369  79.075  1.00  0.00           C
ATOM   8225  C2  POPEw 187      74.694  71.399  78.535  1.00  0.00           C
ATOM   8227  O21 POPEw 187      74.874  71.479  77.105  1.00  0.00           O
ATOM   8228  C21 POPEw 187      74.244  70.509  76.445  1.00  0.00           C
ATOM   8229  O22 POPEw 187      73.484  69.689  76.925  1.00  0.00           O
ATOM   8230  C22 POPEw 187      74.614  70.579  74.965  1.00  0.00           C
ATOM   8233  C3  POPEw 187      74.854  72.799  79.195  1.00  0.00           C
ATOM   8236  O31 POPEw 187      74.624  73.929  78.305  1.00  0.00           O
ATOM   8237  C31 POPEw 187      73.424  73.969  77.715  1.00  0.00           C
ATOM   8238  O32 POPEw 187      72.464  73.279  78.005  1.00  0.00           O
ATOM   8239  C32 POPEw 187      73.464  75.039  76.605  1.00  0.00           C
ATOM   8242  C23 POPEw 187      73.604  69.899  74.005  1.00  0.00           C
ATOM   8245  C24 POPEw 187      72.554  70.869  73.425  1.00  0.00           C
ATOM   8248  C25 POPEw 187      71.164  70.759  74.075  1.00  0.00           C
ATOM   8251  C26 POPEw 187      70.314  69.629  73.465  1.00  0.00           C
ATOM   8254  C27 POPEw 187      68.904  69.559  74.065  1.00  0.00           C
ATOM   8257  C28 POPEw 187      67.994  68.519  73.365  1.00  0.00           C
ATOM   8260  C29 POPEw 187      67.474  68.949  72.015  1.00  0.00           C
ATOM   8262 0C21 POPEw 187      66.184  69.219  71.725  1.00  0.00           C
ATOM   8264 1C21 POPEw 187      65.054  69.149  72.715  1.00  0.00           C
ATOM   8267 2C21 POPEw 187      63.694  69.659  72.225  1.00  0.00           C
ATOM   8270 3C21 POPEw 187      63.684  71.129  71.765  1.00  0.00           C
ATOM   8273 4C21 POPEw 187      62.284  71.759  71.805  1.00  0.00           C
ATOM   8276 5C21 POPEw 187      61.204  70.919  71.135  1.00  0.00           C
ATOM   8279 6C21 POPEw 187      59.864  71.669  71.135  1.00  0.00           C
ATOM   8282 7C21 POPEw 187      58.714  70.779  70.705  1.00  0.00           C
ATOM   8285 8C21 POPEw 187      57.514  71.589  70.235  1.00  0.00           C
ATOM   8289  C33 POPEw 187      72.574  74.709  75.385  1.00  0.00           C
ATOM   8292  C34 POPEw 187      72.474  75.889  74.405  1.00  0.00           C
ATOM   8295  C35 POPEw 187      71.394  75.709  73.315  1.00  0.00           C
ATOM   8298  C36 POPEw 187      71.204  76.979  72.465  1.00  0.00           C
ATOM   8301  C37 POPEw 187      70.084  76.839  71.415  1.00  0.00           C
ATOM   8304  C38 POPEw 187      69.864  78.139  70.615  1.00  0.00           C
ATOM   8307  C39 POPEw 187      68.594  78.129  69.755  1.00  0.00           C
ATOM   8310 0C31 POPEw 187      68.654  77.199  68.535  1.00  0.00           C
ATOM   8313 1C31 POPEw 187      67.344  77.209  67.735  1.00  0.00           C
ATOM   8316 2C31 POPEw 187      67.354  76.219  66.555  1.00  0.00           C
ATOM   8319 3C31 POPEw 187      66.074  76.299  65.715  1.00  0.00           C
ATOM   8322 4C31 POPEw 187      66.184  75.529  64.385  1.00  0.00           C
ATOM   8325 5C31 POPEw 187      65.184  76.029  63.345  1.00  0.00           C
ATOM   8328 6C31 POPEw 187      65.444  75.519  61.925  1.00  0.00           C
ATOM   8332  NH3 POPEx 188      16.334 123.269  73.655  1.00  0.00           N
ATOM   8336  C12 POPEx 188      16.614 121.829  73.345  1.00  0.00           C
ATOM   8339  C11 POPEx 188      15.864 120.929  74.325  1.00  0.00           C
ATOM   8342  P   POPEx 188      16.214 118.559  75.305  1.00  0.00           P
ATOM   8343  O13 POPEx 188      14.854 118.579  75.895  1.00  0.00           O
ATOM   8344  O14 POPEx 188      17.274 118.959  76.255  1.00  0.00           O
ATOM   8345  O11 POPEx 188      16.514 117.139  74.695  1.00  0.00           O
ATOM   8346  O12 POPEx 188      16.194 119.559  74.075  1.00  0.00           O
ATOM   8347  C1  POPEx 188      15.484 116.279  74.195  1.00  0.00           C
ATOM   8350  C2  POPEx 188      14.834 116.829  72.905  1.00  0.00           C
ATOM   8352  O21 POPEx 188      13.674 116.059  72.515  1.00  0.00           O
ATOM   8353  C21 POPEx 188      13.844 114.989  71.765  1.00  0.00           C
ATOM   8354  O22 POPEx 188      14.884 114.369  71.615  1.00  0.00           O
ATOM   8355  C22 POPEx 188      12.574 114.649  71.005  1.00  0.00           C
ATOM   8358  C3  POPEx 188      15.914 117.069  71.795  1.00  0.00           C
ATOM   8361  O31 POPEx 188      15.344 117.589  70.585  1.00  0.00           O
ATOM   8362  C31 POPEx 188      16.224 118.089  69.725  1.00  0.00           C
ATOM   8363  O32 POPEx 188      17.434 118.119  69.865  1.00  0.00           O
ATOM   8364  C32 POPEx 188      15.414 118.759  68.615  1.00  0.00           C
ATOM   8367  C23 POPEx 188      12.924 114.379  69.525  1.00  0.00           C
ATOM   8370  C24 POPEx 188      11.674 114.279  68.655  1.00  0.00           C
ATOM   8373  C25 POPEx 188      11.894 113.689  67.255  1.00  0.00           C
ATOM   8376  C26 POPEx 188      10.584 113.689  66.455  1.00  0.00           C
ATOM   8379  C27 POPEx 188      10.784 113.839  64.935  1.00  0.00           C
ATOM   8382  C28 POPEx 188       9.534 113.439  64.125  1.00  0.00           C
ATOM   8385  C29 POPEx 188       9.314 111.949  64.185  1.00  0.00           C
ATOM   8387 0C21 POPEx 188       8.794 111.159  63.215  1.00  0.00           C
ATOM   8389 1C21 POPEx 188       8.264 111.599  61.875  1.00  0.00           C
ATOM   8392 2C21 POPEx 188       9.164 111.099  60.735  1.00  0.00           C
ATOM   8395 3C21 POPEx 188       8.614 111.469  59.355  1.00  0.00           C
ATOM   8398 4C21 POPEx 188       9.504 110.939  58.215  1.00  0.00           C
ATOM   8401 5C21 POPEx 188       9.024 111.349  56.815  1.00  0.00           C
ATOM   8404 6C21 POPEx 188       9.304 112.819  56.475  1.00  0.00           C
ATOM   8407 7C21 POPEx 188       9.454 113.029  54.965  1.00  0.00           C
ATOM   8410 8C21 POPEx 188       9.924 114.439  54.575  1.00  0.00           C
ATOM   8414  C33 POPEx 188      15.954 118.649  67.175  1.00  0.00           C
ATOM   8417  C34 POPEx 188      15.004 119.349  66.185  1.00  0.00           C
ATOM   8420  C35 POPEx 188      15.454 119.269  64.735  1.00  0.00           C
ATOM   8423  C36 POPEx 188      14.624 120.169  63.795  1.00  0.00           C
ATOM   8426  C37 POPEx 188      14.834 119.739  62.345  1.00  0.00           C
ATOM   8429  C38 POPEx 188      14.104 120.609  61.305  1.00  0.00           C
ATOM   8432  C39 POPEx 188      14.494 120.239  59.865  1.00  0.00           C
ATOM   8435 0C31 POPEx 188      14.654 118.729  59.645  1.00  0.00           C
ATOM   8438 1C31 POPEx 188      14.724 118.349  58.165  1.00  0.00           C
ATOM   8441 2C31 POPEx 188      13.354 118.029  57.565  1.00  0.00           C
ATOM   8444 3C31 POPEx 188      13.284 118.329  56.065  1.00  0.00           C
ATOM   8447 4C31 POPEx 188      12.954 119.799  55.795  1.00  0.00           C
ATOM   8450 5C31 POPEx 188      13.104 120.159  54.315  1.00  0.00           C
ATOM   8453 6C31 POPEx 188      12.494 121.519  53.965  1.00  0.00           C
ATOM   8457  NH3 POPEy 189       4.014  55.149  75.155  1.00  0.00           N
ATOM   8461  C12 POPEy 189       5.404  54.639  75.435  1.00  0.00           C
ATOM   8464  C11 POPEy 189       6.124  55.669  76.315  1.00  0.00           C
ATOM   8467  P   POPEy 189       6.694  58.249  76.185  1.00  0.00           P
ATOM   8468  O13 POPEy 189       5.674  59.249  76.545  1.00  0.00           O
ATOM   8469  O14 POPEy 189       7.694  57.909  77.235  1.00  0.00           O
ATOM   8470  O11 POPEy 189       7.484  58.639  74.875  1.00  0.00           O
ATOM   8471  O12 POPEy 189       5.944  56.949  75.735  1.00  0.00           O
ATOM   8472  C1  POPEy 189       8.294  57.699  74.145  1.00  0.00           C
ATOM   8475  C2  POPEy 189       7.524  57.049  72.965  1.00  0.00           C
ATOM   8477  O21 POPEy 189       8.424  56.669  71.895  1.00  0.00           O
ATOM   8478  C21 POPEy 189       8.534  55.369  71.675  1.00  0.00           C
ATOM   8479  O22 POPEy 189       8.184  54.479  72.425  1.00  0.00           O
ATOM   8480  C22 POPEy 189       9.064  55.169  70.255  1.00  0.00           C
ATOM   8483  C3  POPEy 189       6.504  58.039  72.345  1.00  0.00           C
ATOM   8486  O31 POPEy 189       5.744  57.369  71.335  1.00  0.00           O
ATOM   8487  C31 POPEy 189       6.124  57.309  70.055  1.00  0.00           C
ATOM   8488  O32 POPEy 189       5.724  56.439  69.295  1.00  0.00           O
ATOM   8489  C32 POPEy 189       6.994  58.469  69.575  1.00  0.00           C
ATOM   8492  C23 POPEy 189       9.294  53.679  69.905  1.00  0.00           C
ATOM   8495  C24 POPEy 189       9.124  53.399  68.395  1.00  0.00           C
ATOM   8498  C25 POPEy 189      10.404  52.899  67.725  1.00  0.00           C
ATOM   8501  C26 POPEy 189      10.184  52.419  66.285  1.00  0.00           C
ATOM   8504  C27 POPEy 189      11.474  51.869  65.665  1.00  0.00           C
ATOM   8507  C28 POPEy 189      11.404  51.629  64.155  1.00  0.00           C
ATOM   8510  C29 POPEy 189      12.724  51.149  63.615  1.00  0.00           C
ATOM   8512 0C21 POPEy 189      13.024  50.959  62.315  1.00  0.00           C
ATOM   8514 1C21 POPEy 189      12.084  51.169  61.155  1.00  0.00           C
ATOM   8517 2C21 POPEy 189      12.274  52.539  60.485  1.00  0.00           C
ATOM   8520 3C21 POPEy 189      13.694  52.769  59.965  1.00  0.00           C
ATOM   8523 4C21 POPEy 189      13.824  54.039  59.115  1.00  0.00           C
ATOM   8526 5C21 POPEy 189      13.604  55.359  59.875  1.00  0.00           C
ATOM   8529 6C21 POPEy 189      13.974  56.559  58.985  1.00  0.00           C
ATOM   8532 7C21 POPEy 189      13.744  57.929  59.625  1.00  0.00           C
ATOM   8535 8C21 POPEy 189      14.014  59.069  58.635  1.00  0.00           C
ATOM   8539  C33 POPEy 189       7.054  58.539  68.025  1.00  0.00           C
ATOM   8542  C34 POPEy 189       7.624  59.849  67.465  1.00  0.00           C
ATOM   8545  C35 POPEy 189       7.324  59.969  65.955  1.00  0.00           C
ATOM   8548  C36 POPEy 189       7.834  61.269  65.315  1.00  0.00           C
ATOM   8551  C37 POPEy 189       7.184  61.529  63.945  1.00  0.00           C
ATOM   8554  C38 POPEy 189       7.464  62.939  63.405  1.00  0.00           C
ATOM   8557  C39 POPEy 189       6.794  63.179  62.035  1.00  0.00           C
ATOM   8560 0C31 POPEy 189       6.934  64.629  61.565  1.00  0.00           C
ATOM   8563 1C31 POPEy 189       6.304  64.869  60.175  1.00  0.00           C
ATOM   8566 2C31 POPEy 189       7.354  64.919  59.055  1.00  0.00           C
ATOM   8569 3C31 POPEy 189       8.114  66.249  59.035  1.00  0.00           C
ATOM   8572 4C31 POPEy 189       7.404  67.359  58.265  1.00  0.00           C
ATOM   8575 5C31 POPEy 189       8.004  68.749  58.535  1.00  0.00           C
ATOM   8578 6C31 POPEy 189       7.264  69.879  57.825  1.00  0.00           C
ATOM   8582  NH3 POPEz 190       1.984  13.319  77.015  1.00  0.00           N
ATOM   8586  C12 POPEz 190       0.524  13.089  76.685  1.00  0.00           C
ATOM   8589  C11 POPEz 190      -0.246  12.289  77.765  1.00  0.00           C
ATOM   8592  P   POPEz 190      -2.576  11.659  76.705  1.00  0.00           P
ATOM   8593  O13 POPEz 190      -3.284  10.459  76.225  1.00  0.00           O
ATOM   8594  O14 POPEz 190      -3.254  12.499  77.715  1.00  0.00           O
ATOM   8595  O11 POPEz 190      -2.296  12.599  75.475  1.00  0.00           O
ATOM   8596  O12 POPEz 190      -1.116  11.299  77.195  1.00  0.00           O
ATOM   8597  C1  POPEz 190      -2.736  12.319  74.145  1.00  0.00           C
ATOM   8600  C2  POPEz 190      -1.546  12.489  73.165  1.00  0.00           C
ATOM   8602  O21 POPEz 190      -1.996  12.819  71.845  1.00  0.00           O
ATOM   8603  C21 POPEz 190      -2.446  11.809  71.115  1.00  0.00           C
ATOM   8604  O22 POPEz 190      -2.856  10.749  71.535  1.00  0.00           O
ATOM   8605  C22 POPEz 190      -2.286  12.189  69.635  1.00  0.00           C
ATOM   8608  C3  POPEz 190      -0.476  11.339  73.235  1.00  0.00           C
ATOM   8611  O31 POPEz 190       0.644  11.519  72.335  1.00  0.00           O
ATOM   8612  C31 POPEz 190       1.474  12.509  72.655  1.00  0.00           C
ATOM   8613  O32 POPEz 190       1.244  13.409  73.435  1.00  0.00           O
ATOM   8614  C32 POPEz 190       2.814  12.409  71.915  1.00  0.00           C
ATOM   8617  C23 POPEz 190      -0.836  12.609  69.295  1.00  0.00           C
ATOM   8620  C24 POPEz 190      -0.656  13.109  67.855  1.00  0.00           C
ATOM   8623  C25 POPEz 190       0.814  13.489  67.565  1.00  0.00           C
ATOM   8626  C26 POPEz 190       1.064  13.939  66.115  1.00  0.00           C
ATOM   8629  C27 POPEz 190       2.544  13.809  65.715  1.00  0.00           C
ATOM   8632  C28 POPEz 190       2.824  14.209  64.255  1.00  0.00           C
ATOM   8635  C29 POPEz 190       2.754  15.699  64.035  1.00  0.00           C
ATOM   8637 0C21 POPEz 190       3.424  16.409  63.115  1.00  0.00           C
ATOM   8639 1C21 POPEz 190       4.334  15.849  62.045  1.00  0.00           C
ATOM   8642 2C21 POPEz 190       4.034  16.549  60.705  1.00  0.00           C
ATOM   8645 3C21 POPEz 190       4.944  16.069  59.565  1.00  0.00           C
ATOM   8648 4C21 POPEz 190       4.764  16.919  58.295  1.00  0.00           C
ATOM   8651 5C21 POPEz 190       4.394  16.099  57.055  1.00  0.00           C
ATOM   8654 6C21 POPEz 190       4.224  17.009  55.835  1.00  0.00           C
ATOM   8657 7C21 POPEz 190       3.684  16.289  54.595  1.00  0.00           C
ATOM   8660 8C21 POPEz 190       3.334  17.249  53.455  1.00  0.00           C
ATOM   8664  C33 POPEz 190       3.444  11.009  71.955  1.00  0.00           C
ATOM   8667  C34 POPEz 190       3.014  10.119  70.795  1.00  0.00           C
ATOM   8670  C35 POPEz 190       3.684  10.509  69.475  1.00  0.00           C
ATOM   8673  C36 POPEz 190       3.164   9.679  68.305  1.00  0.00           C
ATOM   8676  C37 POPEz 190       4.044   9.739  67.045  1.00  0.00           C
ATOM   8679  C38 POPEz 190       3.454   8.829  65.965  1.00  0.00           C
ATOM   8682  C39 POPEz 190       4.284   8.719  64.685  1.00  0.00           C
ATOM   8685 0C31 POPEz 190       5.044   7.389  64.655  1.00  0.00           C
ATOM   8688 1C31 POPEz 190       5.704   7.089  63.305  1.00  0.00           C
ATOM   8691 2C31 POPEz 190       5.944   5.579  63.115  1.00  0.00           C
ATOM   8694 3C31 POPEz 190       7.374   5.209  62.745  1.00  0.00           C
ATOM   8697 4C31 POPEz 190       8.384   5.449  63.885  1.00  0.00           C
ATOM   8700 5C31 POPEz 190       9.624   4.559  63.715  1.00  0.00           C
ATOM   8703 6C31 POPEz 190      10.694   4.789  64.785  1.00  0.00           C
ATOM   8707  NH3 POPE0 191      71.744  78.469  35.645  1.00  0.00           N
ATOM   8711  C12 POPE0 191      72.284  79.889  35.665  1.00  0.00           C
ATOM   8714  C11 POPE0 191      73.614  79.939  36.435  1.00  0.00           C
ATOM   8717  P   POPE0 191      75.634  81.429  36.965  1.00  0.00           P
ATOM   8718  O13 POPE0 191      76.544  80.319  36.665  1.00  0.00           O
ATOM   8719  O14 POPE0 191      76.084  82.809  36.665  1.00  0.00           O
ATOM   8720  O11 POPE0 191      75.224  81.419  38.485  1.00  0.00           O
ATOM   8721  O12 POPE0 191      74.224  81.229  36.285  1.00  0.00           O
ATOM   8722  C1  POPE0 191      76.204  81.059  39.455  1.00  0.00           C
ATOM   8725  C2  POPE0 191      75.534  81.159  40.835  1.00  0.00           C
ATOM   8727  O21 POPE0 191      76.474  81.509  41.855  1.00  0.00           O
ATOM   8728  C21 POPE0 191      77.124  80.599  42.535  1.00  0.00           C
ATOM   8729  O22 POPE0 191      77.184  79.409  42.275  1.00  0.00           O
ATOM   8730  C22 POPE0 191      77.924  81.249  43.655  1.00  0.00           C
ATOM   8733  C3  POPE0 191      74.604  79.919  41.055  1.00  0.00           C
ATOM   8736  O31 POPE0 191      73.634  80.179  42.085  1.00  0.00           O
ATOM   8737  C31 POPE0 191      72.914  79.089  42.355  1.00  0.00           C
ATOM   8738  O32 POPE0 191      73.084  77.989  41.855  1.00  0.00           O
ATOM   8739  C32 POPE0 191      71.784  79.469  43.305  1.00  0.00           C
ATOM   8742  C23 POPE0 191      79.044  80.299  44.165  1.00  0.00           C
ATOM   8745  C24 POPE0 191      80.044  80.979  45.115  1.00  0.00           C
ATOM   8748  C25 POPE0 191      79.374  81.619  46.335  1.00  0.00           C
ATOM   8751  C26 POPE0 191      80.364  82.269  47.305  1.00  0.00           C
ATOM   8754  C27 POPE0 191      79.644  83.239  48.255  1.00  0.00           C
ATOM   8757  C28 POPE0 191      80.574  83.989  49.225  1.00  0.00           C
ATOM   8760  C29 POPE0 191      80.034  85.359  49.565  1.00  0.00           C
ATOM   8762 0C21 POPE0 191      79.004  85.649  50.365  1.00  0.00           C
ATOM   8764 1C21 POPE0 191      78.174  84.659  51.155  1.00  0.00           C
ATOM   8767 2C21 POPE0 191      77.424  85.339  52.315  1.00  0.00           C
ATOM   8770 3C21 POPE0 191      78.254  85.519  53.595  1.00  0.00           C
ATOM   8773 4C21 POPE0 191      77.574  86.409  54.645  1.00  0.00           C
ATOM   8776 5C21 POPE0 191      76.124  85.999  54.955  1.00  0.00           C
ATOM   8779 6C21 POPE0 191      75.394  86.939  55.915  1.00  0.00           C
ATOM   8782 7C21 POPE0 191      73.894  86.629  55.995  1.00  0.00           C
ATOM   8785 8C21 POPE0 191      73.164  87.479  57.025  1.00  0.00           C
ATOM   8789  C33 POPE0 191      71.684  78.529  44.535  1.00  0.00           C
ATOM   8792  C34 POPE0 191      72.494  79.029  45.735  1.00  0.00           C
ATOM   8795  C35 POPE0 191      72.094  78.359  47.055  1.00  0.00           C
ATOM   8798  C36 POPE0 191      70.734  78.839  47.575  1.00  0.00           C
ATOM   8801  C37 POPE0 191      70.434  78.349  48.995  1.00  0.00           C
ATOM   8804  C38 POPE0 191      69.214  79.069  49.595  1.00  0.00           C
ATOM   8807  C39 POPE0 191      68.704  78.459  50.905  1.00  0.00           C
ATOM   8810 0C31 POPE0 191      69.714  78.479  52.055  1.00  0.00           C
ATOM   8813 1C31 POPE0 191      69.094  77.909  53.335  1.00  0.00           C
ATOM   8816 2C31 POPE0 191      70.074  77.819  54.525  1.00  0.00           C
ATOM   8819 3C31 POPE0 191      70.524  79.189  55.075  1.00  0.00           C
ATOM   8822 4C31 POPE0 191      69.384  80.169  55.345  1.00  0.00           C
ATOM   8825 5C31 POPE0 191      69.804  81.369  56.205  1.00  0.00           C
ATOM   8828 6C31 POPE0 191      68.734  82.459  56.285  1.00  0.00           C
ATOM   8832  NH3 POPE1 192      17.094   1.559  31.965  1.00  0.00           N
ATOM   8836  C12 POPE1 192      17.634   1.909  30.585  1.00  0.00           C
ATOM   8839  C11 POPE1 192      16.544   2.379  29.605  1.00  0.00           C
ATOM   8842  P   POPE1 192      16.314   4.169  27.665  1.00  0.00           P
ATOM   8843  O13 POPE1 192      17.264   4.729  26.685  1.00  0.00           O
ATOM   8844  O14 POPE1 192      15.154   3.429  27.135  1.00  0.00           O
ATOM   8845  O11 POPE1 192      15.774   5.319  28.615  1.00  0.00           O
ATOM   8846  O12 POPE1 192      17.144   3.179  28.585  1.00  0.00           O
ATOM   8847  C1  POPE1 192      16.504   5.849  29.715  1.00  0.00           C
ATOM   8850  C2  POPE1 192      15.734   5.689  31.065  1.00  0.00           C
ATOM   8852  O21 POPE1 192      16.384   4.669  31.825  1.00  0.00           O
ATOM   8853  C21 POPE1 192      16.334   4.619  33.155  1.00  0.00           C
ATOM   8854  O22 POPE1 192      16.444   3.569  33.775  1.00  0.00           O
ATOM   8855  C22 POPE1 192      16.204   5.969  33.885  1.00  0.00           C
ATOM   8858  C3  POPE1 192      14.244   5.299  30.845  1.00  0.00           C
ATOM   8861  O31 POPE1 192      13.504   5.309  32.085  1.00  0.00           O
ATOM   8862  C31 POPE1 192      13.024   4.149  32.525  1.00  0.00           C
ATOM   8863  O32 POPE1 192      13.384   3.049  32.135  1.00  0.00           O
ATOM   8864  C32 POPE1 192      11.924   4.399  33.555  1.00  0.00           C
ATOM   8867  C23 POPE1 192      16.574   5.819  35.385  1.00  0.00           C
ATOM   8870  C24 POPE1 192      16.364   7.089  36.215  1.00  0.00           C
ATOM   8873  C25 POPE1 192      16.634   6.929  37.725  1.00  0.00           C
ATOM   8876  C26 POPE1 192      18.064   6.509  38.135  1.00  0.00           C
ATOM   8879  C27 POPE1 192      19.114   7.629  38.095  1.00  0.00           C
ATOM   8882  C28 POPE1 192      20.304   7.359  39.055  1.00  0.00           C
ATOM   8885  C29 POPE1 192      21.134   8.599  39.245  1.00  0.00           C
ATOM   8887 0C21 POPE1 192      21.244   9.329  40.365  1.00  0.00           C
ATOM   8889 1C21 POPE1 192      20.594   9.059  41.695  1.00  0.00           C
ATOM   8892 2C21 POPE1 192      21.194   9.889  42.855  1.00  0.00           C
ATOM   8895 3C21 POPE1 192      22.724   9.779  42.985  1.00  0.00           C
ATOM   8898 4C21 POPE1 192      23.264  10.409  44.285  1.00  0.00           C
ATOM   8901 5C21 POPE1 192      24.744  10.099  44.525  1.00  0.00           C
ATOM   8904 6C21 POPE1 192      25.164  10.269  45.995  1.00  0.00           C
ATOM   8907 7C21 POPE1 192      26.384   9.419  46.365  1.00  0.00           C
ATOM   8910 8C21 POPE1 192      26.684   9.419  47.865  1.00  0.00           C
ATOM   8914  C33 POPE1 192      12.234   3.809  34.955  1.00  0.00           C
ATOM   8917  C34 POPE1 192      11.134   4.159  35.975  1.00  0.00           C
ATOM   8920  C35 POPE1 192      11.124   5.649  36.355  1.00  0.00           C
ATOM   8923  C36 POPE1 192      12.174   6.019  37.405  1.00  0.00           C
ATOM   8926  C37 POPE1 192      12.374   7.529  37.495  1.00  0.00           C
ATOM   8929  C38 POPE1 192      13.064   8.009  38.775  1.00  0.00           C
ATOM   8932  C39 POPE1 192      12.164   7.879  40.015  1.00  0.00           C
ATOM   8935 0C31 POPE1 192      12.694   8.659  41.225  1.00  0.00           C
ATOM   8938 1C31 POPE1 192      11.644   9.599  41.825  1.00  0.00           C
ATOM   8941 2C31 POPE1 192      12.214  10.519  42.915  1.00  0.00           C
ATOM   8944 3C31 POPE1 192      11.284  11.669  43.295  1.00  0.00           C
ATOM   8947 4C31 POPE1 192      11.204  12.769  42.225  1.00  0.00           C
ATOM   8950 5C31 POPE1 192      10.344  13.969  42.645  1.00  0.00           C
ATOM   8953 6C31 POPE1 192      10.444  15.139  41.675  1.00  0.00           C
ATOM   8957  NH3 POPE2 193      64.794  97.649  82.855  1.00  0.00           N
ATOM   8961  C12 POPE2 193      66.234  98.109  82.765  1.00  0.00           C
ATOM   8964  C11 POPE2 193      66.424  99.629  82.895  1.00  0.00           C
ATOM   8967  P   POPE2 193      64.284 100.709  81.875  1.00  0.00           P
ATOM   8968  O13 POPE2 193      63.614 100.089  80.715  1.00  0.00           O
ATOM   8969  O14 POPE2 193      63.774 100.289  83.185  1.00  0.00           O
ATOM   8970  O11 POPE2 193      64.344 102.309  81.765  1.00  0.00           O
ATOM   8971  O12 POPE2 193      65.794 100.299  81.805  1.00  0.00           O
ATOM   8972  C1  POPE2 193      65.264 102.949  80.875  1.00  0.00           C
ATOM   8975  C2  POPE2 193      64.704 103.049  79.425  1.00  0.00           C
ATOM   8977  O21 POPE2 193      65.214 101.989  78.585  1.00  0.00           O
ATOM   8978  C21 POPE2 193      66.494 102.079  78.245  1.00  0.00           C
ATOM   8979  O22 POPE2 193      67.344 102.779  78.765  1.00  0.00           O
ATOM   8980  C22 POPE2 193      66.774 101.099  77.105  1.00  0.00           C
ATOM   8983  C3  POPE2 193      64.894 104.449  78.755  1.00  0.00           C
ATOM   8986  O31 POPE2 193      64.364 104.469  77.415  1.00  0.00           O
ATOM   8987  C31 POPE2 193      63.114 104.909  77.305  1.00  0.00           C
ATOM   8988  O32 POPE2 193      62.444 105.359  78.225  1.00  0.00           O
ATOM   8989  C32 POPE2 193      62.574 104.609  75.915  1.00  0.00           C
ATOM   8992  C23 POPE2 193      66.974 101.809  75.745  1.00  0.00           C
ATOM   8995  C24 POPE2 193      67.684 100.909  74.735  1.00  0.00           C
ATOM   8998  C25 POPE2 193      67.574 101.429  73.295  1.00  0.00           C
ATOM   9001  C26 POPE2 193      66.664 100.569  72.395  1.00  0.00           C
ATOM   9004  C27 POPE2 193      67.354  99.279  71.915  1.00  0.00           C
ATOM   9007  C28 POPE2 193      66.574  98.549  70.805  1.00  0.00           C
ATOM   9010  C29 POPE2 193      66.594  99.259  69.475  1.00  0.00           C
ATOM   9012 0C21 POPE2 193      66.674  98.679  68.265  1.00  0.00           C
ATOM   9014 1C21 POPE2 193      66.754  97.199  67.995  1.00  0.00           C
ATOM   9017 2C21 POPE2 193      67.474  96.839  66.675  1.00  0.00           C
ATOM   9020 3C21 POPE2 193      67.734  95.329  66.595  1.00  0.00           C
ATOM   9023 4C21 POPE2 193      68.114  94.819  65.205  1.00  0.00           C
ATOM   9026 5C21 POPE2 193      68.164  93.279  65.155  1.00  0.00           C
ATOM   9029 6C21 POPE2 193      69.204  92.679  66.105  1.00  0.00           C
ATOM   9032 7C21 POPE2 193      69.404  91.169  65.895  1.00  0.00           C
ATOM   9035 8C21 POPE2 193      70.454  90.559  66.825  1.00  0.00           C
ATOM   9039  C33 POPE2 193      62.884 103.149  75.485  1.00  0.00           C
ATOM   9042  C34 POPE2 193      61.994 102.629  74.365  1.00  0.00           C
ATOM   9045  C35 POPE2 193      62.144 103.369  73.025  1.00  0.00           C
ATOM   9048  C36 POPE2 193      61.224 102.769  71.965  1.00  0.00           C
ATOM   9051  C37 POPE2 193      60.814 103.729  70.845  1.00  0.00           C
ATOM   9054  C38 POPE2 193      59.474 103.349  70.175  1.00  0.00           C
ATOM   9057  C39 POPE2 193      59.304 101.859  69.835  1.00  0.00           C
ATOM   9060 0C31 POPE2 193      60.314 101.329  68.805  1.00  0.00           C
ATOM   9063 1C31 POPE2 193      60.234  99.799  68.665  1.00  0.00           C
ATOM   9066 2C31 POPE2 193      61.114  99.199  67.565  1.00  0.00           C
ATOM   9069 3C31 POPE2 193      60.744  99.719  66.175  1.00  0.00           C
ATOM   9072 4C31 POPE2 193      61.124  98.729  65.055  1.00  0.00           C
ATOM   9075 5C31 POPE2 193      60.614  99.209  63.695  1.00  0.00           C
ATOM   9078 6C31 POPE2 193      60.884  98.209  62.565  1.00  0.00           C
ATOM   9082  NH3 POPE3 194      77.064 125.249  81.235  1.00  0.00           N
ATOM   9086  C12 POPE3 194      77.964 124.089  80.925  1.00  0.00           C
ATOM   9089  C11 POPE3 194      78.774 123.629  82.155  1.00  0.00           C
ATOM   9092  P   POPE3 194      79.784 121.209  81.735  1.00  0.00           P
ATOM   9093  O13 POPE3 194      81.124 120.619  81.605  1.00  0.00           O
ATOM   9094  O14 POPE3 194      78.904 120.729  82.805  1.00  0.00           O
ATOM   9095  O11 POPE3 194      79.014 121.019  80.365  1.00  0.00           O
ATOM   9096  O12 POPE3 194      79.854 122.789  81.765  1.00  0.00           O
ATOM   9097  C1  POPE3 194      79.504 121.369  79.075  1.00  0.00           C
ATOM   9100  C2  POPE3 194      78.754 120.539  77.995  1.00  0.00           C
ATOM   9102  O21 POPE3 194      78.314 121.369  76.905  1.00  0.00           O
ATOM   9103  C21 POPE3 194      79.124 121.749  75.905  1.00  0.00           C
ATOM   9104  O22 POPE3 194      79.014 122.809  75.325  1.00  0.00           O
ATOM   9105  C22 POPE3 194      80.064 120.629  75.425  1.00  0.00           C
ATOM   9108  C3  POPE3 194      77.494 119.879  78.655  1.00  0.00           C
ATOM   9111  O31 POPE3 194      76.744 119.039  77.745  1.00  0.00           O
ATOM   9112  C31 POPE3 194      77.364 117.899  77.475  1.00  0.00           C
ATOM   9113  O32 POPE3 194      78.414 117.519  77.975  1.00  0.00           O
ATOM   9114  C32 POPE3 194      76.644 117.229  76.335  1.00  0.00           C
ATOM   9117  C23 POPE3 194      80.634 120.879  74.005  1.00  0.00           C
ATOM   9120  C24 POPE3 194      81.574 119.759  73.555  1.00  0.00           C
ATOM   9123  C25 POPE3 194      82.334 120.009  72.235  1.00  0.00           C
ATOM   9126  C26 POPE3 194      83.434 118.949  72.055  1.00  0.00           C
ATOM   9129  C27 POPE3 194      84.344 119.139  70.835  1.00  0.00           C
ATOM   9132  C28 POPE3 194      85.564 118.189  70.915  1.00  0.00           C
ATOM   9135  C29 POPE3 194      86.534 118.329  69.775  1.00  0.00           C
ATOM   9137 0C21 POPE3 194      87.584 119.179  69.715  1.00  0.00           C
ATOM   9139 1C21 POPE3 194      87.954 120.209  70.755  1.00  0.00           C
ATOM   9142 2C21 POPE3 194      87.634 121.629  70.245  1.00  0.00           C
ATOM   9145 3C21 POPE3 194      88.624 122.159  69.205  1.00  0.00           C
ATOM   9148 4C21 POPE3 194      88.184 123.509  68.595  1.00  0.00           C
ATOM   9151 5C21 POPE3 194      89.224 124.119  67.635  1.00  0.00           C
ATOM   9154 6C21 POPE3 194      90.554 124.489  68.325  1.00  0.00           C
ATOM   9157 7C21 POPE3 194      91.374 125.489  67.495  1.00  0.00           C
ATOM   9160 8C21 POPE3 194      92.714 125.839  68.145  1.00  0.00           C
ATOM   9164  C33 POPE3 194      77.104 117.859  74.995  1.00  0.00           C
ATOM   9167  C34 POPE3 194      75.964 117.899  73.985  1.00  0.00           C
ATOM   9170  C35 POPE3 194      76.384 118.479  72.635  1.00  0.00           C
ATOM   9173  C36 POPE3 194      75.174 118.759  71.735  1.00  0.00           C
ATOM   9176  C37 POPE3 194      75.554 119.369  70.385  1.00  0.00           C
ATOM   9179  C38 POPE3 194      74.364 120.039  69.675  1.00  0.00           C
ATOM   9182  C39 POPE3 194      74.054 119.439  68.295  1.00  0.00           C
ATOM   9185 0C31 POPE3 194      75.124 119.769  67.245  1.00  0.00           C
ATOM   9188 1C31 POPE3 194      74.874 119.079  65.905  1.00  0.00           C
ATOM   9191 2C31 POPE3 194      75.974 119.399  64.875  1.00  0.00           C
ATOM   9194 3C31 POPE3 194      75.504 120.319  63.745  1.00  0.00           C
ATOM   9197 4C31 POPE3 194      74.884 119.529  62.585  1.00  0.00           C
ATOM   9200 5C31 POPE3 194      74.514 120.439  61.405  1.00  0.00           C
ATOM   9203 6C31 POPE3 194      74.184 119.639  60.145  1.00  0.00           C
ATOM   9207  NH3 POPE4 195      34.624  52.699  77.515  1.00  0.00           N
ATOM   9211  C12 POPE4 195      35.564  53.369  78.465  1.00  0.00           C
ATOM   9214  C11 POPE4 195      36.634  54.139  77.685  1.00  0.00           C
ATOM   9217  P   POPE4 195      37.164  56.219  79.125  1.00  0.00           P
ATOM   9218  O13 POPE4 195      35.774  56.199  79.605  1.00  0.00           O
ATOM   9219  O14 POPE4 195      38.274  56.719  79.975  1.00  0.00           O
ATOM   9220  O11 POPE4 195      37.344  57.019  77.785  1.00  0.00           O
ATOM   9221  O12 POPE4 195      37.524  54.769  78.605  1.00  0.00           O
ATOM   9222  C1  POPE4 195      36.504  58.009  77.245  1.00  0.00           C
ATOM   9225  C2  POPE4 195      36.694  58.009  75.705  1.00  0.00           C
ATOM   9227  O21 POPE4 195      36.914  59.369  75.285  1.00  0.00           O
ATOM   9228  C21 POPE4 195      36.054  60.019  74.525  1.00  0.00           C
ATOM   9229  O22 POPE4 195      35.064  59.579  73.975  1.00  0.00           O
ATOM   9230  C22 POPE4 195      36.444  61.499  74.495  1.00  0.00           C
ATOM   9233  C3  POPE4 195      35.594  57.109  75.025  1.00  0.00           C
ATOM   9236  O31 POPE4 195      35.854  56.789  73.645  1.00  0.00           O
ATOM   9237  C31 POPE4 195      36.564  55.699  73.375  1.00  0.00           C
ATOM   9238  O32 POPE4 195      37.114  54.999  74.205  1.00  0.00           O
ATOM   9239  C32 POPE4 195      36.454  55.399  71.875  1.00  0.00           C
ATOM   9242  C23 POPE4 195      35.864  62.219  73.245  1.00  0.00           C
ATOM   9245  C24 POPE4 195      36.524  61.739  71.945  1.00  0.00           C
ATOM   9248  C25 POPE4 195      36.014  62.469  70.705  1.00  0.00           C
ATOM   9251  C26 POPE4 195      36.884  63.659  70.265  1.00  0.00           C
ATOM   9254  C27 POPE4 195      38.214  63.229  69.605  1.00  0.00           C
ATOM   9257  C28 POPE4 195      39.134  64.389  69.145  1.00  0.00           C
ATOM   9260  C29 POPE4 195      38.454  65.399  68.265  1.00  0.00           C
ATOM   9262 0C21 POPE4 195      39.044  66.309  67.475  1.00  0.00           C
ATOM   9264 1C21 POPE4 195      40.534  66.509  67.305  1.00  0.00           C
ATOM   9267 2C21 POPE4 195      41.064  65.899  65.995  1.00  0.00           C
ATOM   9270 3C21 POPE4 195      40.394  66.459  64.735  1.00  0.00           C
ATOM   9273 4C21 POPE4 195      41.054  65.949  63.455  1.00  0.00           C
ATOM   9276 5C21 POPE4 195      40.224  66.269  62.205  1.00  0.00           C
ATOM   9279 6C21 POPE4 195      40.984  65.939  60.915  1.00  0.00           C
ATOM   9282 7C21 POPE4 195      40.124  66.019  59.655  1.00  0.00           C
ATOM   9285 8C21 POPE4 195      40.954  65.929  58.365  1.00  0.00           C
ATOM   9289  C33 POPE4 195      37.804  55.129  71.175  1.00  0.00           C
ATOM   9292  C34 POPE4 195      38.674  56.389  70.995  1.00  0.00           C
ATOM   9295  C35 POPE4 195      38.154  57.369  69.925  1.00  0.00           C
ATOM   9298  C36 POPE4 195      39.174  58.499  69.645  1.00  0.00           C
ATOM   9301  C37 POPE4 195      38.704  59.539  68.615  1.00  0.00           C
ATOM   9304  C38 POPE4 195      38.814  59.129  67.125  1.00  0.00           C
ATOM   9307  C39 POPE4 195      40.244  59.219  66.585  1.00  0.00           C
ATOM   9310 0C31 POPE4 195      40.414  58.829  65.105  1.00  0.00           C
ATOM   9313 1C31 POPE4 195      41.824  59.179  64.585  1.00  0.00           C
ATOM   9316 2C31 POPE4 195      41.994  59.039  63.065  1.00  0.00           C
ATOM   9319 3C31 POPE4 195      41.264  60.129  62.265  1.00  0.00           C
ATOM   9322 4C31 POPE4 195      41.694  60.219  60.795  1.00  0.00           C
ATOM   9325 5C31 POPE4 195      41.144  61.469  60.105  1.00  0.00           C
ATOM   9328 6C31 POPE4 195      41.474  61.589  58.625  1.00  0.00           C
ATOM   9332  NH3 POPE5 196     121.744   2.529  78.935  1.00  0.00           N
ATOM   9336  C12 POPE5 196     122.764   3.489  79.475  1.00  0.00           C
ATOM   9339  C11 POPE5 196     122.984   4.649  78.495  1.00  0.00           C
ATOM   9342  P   POPE5 196     124.814   6.509  78.035  1.00  0.00           P
ATOM   9343  O13 POPE5 196     125.204   7.669  78.865  1.00  0.00           O
ATOM   9344  O14 POPE5 196     125.914   5.769  77.365  1.00  0.00           O
ATOM   9345  O11 POPE5 196     123.694   6.949  77.015  1.00  0.00           O
ATOM   9346  O12 POPE5 196     124.044   5.489  78.955  1.00  0.00           O
ATOM   9347  C1  POPE5 196     123.864   6.849  75.605  1.00  0.00           C
ATOM   9350  C2  POPE5 196     122.854   5.849  75.005  1.00  0.00           C
ATOM   9352  O21 POPE5 196     123.444   5.309  73.815  1.00  0.00           O
ATOM   9353  C21 POPE5 196     122.884   4.169  73.415  1.00  0.00           C
ATOM   9354  O22 POPE5 196     121.964   3.609  73.975  1.00  0.00           O
ATOM   9355  C22 POPE5 196     123.604   3.719  72.135  1.00  0.00           C
ATOM   9358  C3  POPE5 196     121.464   6.489  74.765  1.00  0.00           C
ATOM   9361  O31 POPE5 196     121.534   7.709  74.015  1.00  0.00           O
ATOM   9362  C31 POPE5 196     121.594   7.609  72.695  1.00  0.00           C
ATOM   9363  O32 POPE5 196     121.574   6.579  72.045  1.00  0.00           O
ATOM   9364  C32 POPE5 196     121.754   9.029  72.165  1.00  0.00           C
ATOM   9367  C23 POPE5 196     123.424   2.219  71.795  1.00  0.00           C
ATOM   9370  C24 POPE5 196     124.424   1.719  70.735  1.00  0.00           C
ATOM   9373  C25 POPE5 196     123.804   1.031  69.505  1.00  0.00           C
ATOM   9376  C26 POPE5 196     123.244   1.979  68.435  1.00  0.00           C
ATOM   9379  C27 POPE5 196     122.814   1.181  67.195  1.00  0.00           C
ATOM   9382  C28 POPE5 196     122.354   2.039  65.995  1.00  0.00           C
ATOM   9385  C29 POPE5 196     121.004   2.699  66.175  1.00  0.00           C
ATOM   9387 0C21 POPE5 196     120.594   3.799  65.515  1.00  0.00           C
ATOM   9389 1C21 POPE5 196     121.374   4.559  64.465  1.00  0.00           C
ATOM   9392 2C21 POPE5 196     121.794   5.969  64.935  1.00  0.00           C
ATOM   9395 3C21 POPE5 196     120.664   7.009  64.885  1.00  0.00           C
ATOM   9398 4C21 POPE5 196     121.054   8.369  65.465  1.00  0.00           C
ATOM   9401 5C21 POPE5 196     122.214   9.089  64.745  1.00  0.00           C
ATOM   9404 6C21 POPE5 196     121.824   9.829  63.465  1.00  0.00           C
ATOM   9407 7C21 POPE5 196     123.024  10.619  62.905  1.00  0.00           C
ATOM   9410 8C21 POPE5 196     122.634  11.759  61.955  1.00  0.00           C
ATOM   9414  C33 POPE5 196     122.074   9.139  70.665  1.00  0.00           C
ATOM   9417  C34 POPE5 196     122.364  10.599  70.295  1.00  0.00           C
ATOM   9420  C35 POPE5 196     122.494  10.819  68.785  1.00  0.00           C
ATOM   9423  C36 POPE5 196     123.034  12.209  68.425  1.00  0.00           C
ATOM   9426  C37 POPE5 196     123.054  12.429  66.905  1.00  0.00           C
ATOM   9429  C38 POPE5 196     123.864  13.649  66.455  1.00  0.00           C
ATOM   9432  C39 POPE5 196     123.904  13.759  64.925  1.00  0.00           C
ATOM   9435 0C31 POPE5 196     124.394  15.119  64.415  1.00  0.00           C
ATOM   9438 1C31 POPE5 196     124.244  15.259  62.895  1.00  0.00           C
ATOM   9441 2C31 POPE5 196     124.884  16.569  62.385  1.00  0.00           C
ATOM   9444 3C31 POPE5 196     124.074  17.279  61.295  1.00  0.00           C
ATOM   9447 4C31 POPE5 196     124.764  18.579  60.855  1.00  0.00           C
ATOM   9450 5C31 POPE5 196     123.834  19.599  60.185  1.00  0.00           C
ATOM   9453 6C31 POPE5 196     124.534  20.929  59.865  1.00  0.00           C
ATOM   9457  NH3 POPE6 197      82.164  94.269  35.515  1.00  0.00           N
ATOM   9461  C12 POPE6 197      81.134  94.649  34.485  1.00  0.00           C
ATOM   9464  C11 POPE6 197      79.834  95.229  35.095  1.00  0.00           C
ATOM   9467  P   POPE6 197      79.394  94.369  37.525  1.00  0.00           P
ATOM   9468  O13 POPE6 197      80.704  93.739  37.805  1.00  0.00           O
ATOM   9469  O14 POPE6 197      79.304  95.789  37.935  1.00  0.00           O
ATOM   9470  O11 POPE6 197      78.204  93.539  38.175  1.00  0.00           O
ATOM   9471  O12 POPE6 197      79.144  94.299  35.955  1.00  0.00           O
ATOM   9472  C1  POPE6 197      77.354  94.069  39.215  1.00  0.00           C
ATOM   9475  C2  POPE6 197      77.584  93.409  40.615  1.00  0.00           C
ATOM   9477  O21 POPE6 197      77.404  94.429  41.625  1.00  0.00           O
ATOM   9478  C21 POPE6 197      77.064  94.009  42.845  1.00  0.00           C
ATOM   9479  O22 POPE6 197      77.024  92.849  43.215  1.00  0.00           O
ATOM   9480  C22 POPE6 197      76.694  95.229  43.705  1.00  0.00           C
ATOM   9483  C3  POPE6 197      79.004  92.759  40.695  1.00  0.00           C
ATOM   9486  O31 POPE6 197      79.224  92.119  41.965  1.00  0.00           O
ATOM   9487  C31 POPE6 197      80.324  92.399  42.635  1.00  0.00           C
ATOM   9488  O32 POPE6 197      81.264  93.059  42.225  1.00  0.00           O
ATOM   9489  C32 POPE6 197      80.184  91.809  44.045  1.00  0.00           C
ATOM   9492  C23 POPE6 197      76.854  95.059  45.235  1.00  0.00           C
ATOM   9495  C24 POPE6 197      76.454  96.359  45.965  1.00  0.00           C
ATOM   9498  C25 POPE6 197      76.414  96.269  47.495  1.00  0.00           C
ATOM   9501  C26 POPE6 197      75.764  97.489  48.175  1.00  0.00           C
ATOM   9504  C27 POPE6 197      76.564  98.789  47.985  1.00  0.00           C
ATOM   9507  C28 POPE6 197      76.134  99.909  48.965  1.00  0.00           C
ATOM   9510  C29 POPE6 197      77.104 101.059  48.945  1.00  0.00           C
ATOM   9512 0C21 POPE6 197      77.624 101.739  49.995  1.00  0.00           C
ATOM   9514 1C21 POPE6 197      77.314 101.519  51.465  1.00  0.00           C
ATOM   9517 2C21 POPE6 197      78.574 101.299  52.335  1.00  0.00           C
ATOM   9520 3C21 POPE6 197      78.244 101.099  53.825  1.00  0.00           C
ATOM   9523 4C21 POPE6 197      79.474 100.989  54.735  1.00  0.00           C
ATOM   9526 5C21 POPE6 197      79.074 100.809  56.215  1.00  0.00           C
ATOM   9529 6C21 POPE6 197      80.254 100.749  57.195  1.00  0.00           C
ATOM   9532 7C21 POPE6 197      79.784 100.709  58.655  1.00  0.00           C
ATOM   9535 8C21 POPE6 197      80.914 100.559  59.675  1.00  0.00           C
ATOM   9539  C33 POPE6 197      81.014  92.519  45.135  1.00  0.00           C
ATOM   9542  C34 POPE6 197      80.434  92.329  46.555  1.00  0.00           C
ATOM   9545  C35 POPE6 197      80.384  90.869  47.055  1.00  0.00           C
ATOM   9548  C36 POPE6 197      79.964  90.799  48.535  1.00  0.00           C
ATOM   9551  C37 POPE6 197      79.874  89.359  49.075  1.00  0.00           C
ATOM   9554  C38 POPE6 197      80.104  89.269  50.595  1.00  0.00           C
ATOM   9557  C39 POPE6 197      79.014  89.939  51.455  1.00  0.00           C
ATOM   9560 0C31 POPE6 197      79.364  89.869  52.955  1.00  0.00           C
ATOM   9563 1C31 POPE6 197      78.304  90.499  53.885  1.00  0.00           C
ATOM   9566 2C31 POPE6 197      78.834  90.649  55.315  1.00  0.00           C
ATOM   9569 3C31 POPE6 197      77.824  91.219  56.335  1.00  0.00           C
ATOM   9572 4C31 POPE6 197      76.974  90.139  57.035  1.00  0.00           C
ATOM   9575 5C31 POPE6 197      76.294  90.659  58.305  1.00  0.00           C
ATOM   9578 6C31 POPE6 197      75.464  89.599  59.045  1.00  0.00           C
ATOM   9582  NH3 POPE7 198       6.184  21.339  76.115  1.00  0.00           N
ATOM   9586  C12 POPE7 198       5.784  20.259  77.095  1.00  0.00           C
ATOM   9589  C11 POPE7 198       4.724  19.349  76.465  1.00  0.00           C
ATOM   9592  P   POPE7 198       4.174  16.829  76.675  1.00  0.00           P
ATOM   9593  O13 POPE7 198       5.444  16.069  76.745  1.00  0.00           O
ATOM   9594  O14 POPE7 198       2.974  16.169  77.255  1.00  0.00           O
ATOM   9595  O11 POPE7 198       3.814  17.119  75.175  1.00  0.00           O
ATOM   9596  O12 POPE7 198       4.424  18.249  77.315  1.00  0.00           O
ATOM   9597  C1  POPE7 198       3.654  16.089  74.205  1.00  0.00           C
ATOM   9600  C2  POPE7 198       4.784  16.199  73.155  1.00  0.00           C
ATOM   9602  O21 POPE7 198       4.434  15.529  71.935  1.00  0.00           O
ATOM   9603  C21 POPE7 198       3.754  16.279  71.095  1.00  0.00           C
ATOM   9604  O22 POPE7 198       3.144  17.299  71.365  1.00  0.00           O
ATOM   9605  C22 POPE7 198       3.934  15.739  69.675  1.00  0.00           C
ATOM   9608  C3  POPE7 198       6.124  15.629  73.715  1.00  0.00           C
ATOM   9611  O31 POPE7 198       7.194  15.459  72.755  1.00  0.00           O
ATOM   9612  C31 POPE7 198       7.664  16.579  72.235  1.00  0.00           C
ATOM   9613  O32 POPE7 198       7.134  17.669  72.245  1.00  0.00           O
ATOM   9614  C32 POPE7 198       9.044  16.289  71.645  1.00  0.00           C
ATOM   9617  C23 POPE7 198       4.954  16.639  68.955  1.00  0.00           C
ATOM   9620  C24 POPE7 198       4.814  16.629  67.435  1.00  0.00           C
ATOM   9623  C25 POPE7 198       5.704  17.719  66.845  1.00  0.00           C
ATOM   9626  C26 POPE7 198       5.594  17.859  65.325  1.00  0.00           C
ATOM   9629  C27 POPE7 198       6.614  18.889  64.815  1.00  0.00           C
ATOM   9632  C28 POPE7 198       6.544  19.109  63.295  1.00  0.00           C
ATOM   9635  C29 POPE7 198       7.624  20.069  62.855  1.00  0.00           C
ATOM   9637 0C21 POPE7 198       7.904  20.349  61.575  1.00  0.00           C
ATOM   9639 1C21 POPE7 198       7.154  19.799  60.385  1.00  0.00           C
ATOM   9642 2C21 POPE7 198       6.894  20.879  59.315  1.00  0.00           C
ATOM   9645 3C21 POPE7 198       5.974  20.379  58.195  1.00  0.00           C
ATOM   9648 4C21 POPE7 198       5.684  21.459  57.155  1.00  0.00           C
ATOM   9651 5C21 POPE7 198       4.654  21.059  56.095  1.00  0.00           C
ATOM   9654 6C21 POPE7 198       4.494  22.159  55.025  1.00  0.00           C
ATOM   9657 7C21 POPE7 198       3.324  21.919  54.075  1.00  0.00           C
ATOM   9660 8C21 POPE7 198       3.074  23.099  53.125  1.00  0.00           C
ATOM   9664  C33 POPE7 198       9.604  17.519  70.905  1.00  0.00           C
ATOM   9667  C34 POPE7 198      11.044  17.349  70.385  1.00  0.00           C
ATOM   9670  C35 POPE7 198      11.184  16.329  69.255  1.00  0.00           C
ATOM   9673  C36 POPE7 198      10.324  16.649  68.025  1.00  0.00           C
ATOM   9676  C37 POPE7 198      10.754  15.889  66.765  1.00  0.00           C
ATOM   9679  C38 POPE7 198      10.034  16.399  65.515  1.00  0.00           C
ATOM   9682  C39 POPE7 198      10.704  15.909  64.225  1.00  0.00           C
ATOM   9685 0C31 POPE7 198      10.334  16.759  63.005  1.00  0.00           C
ATOM   9688 1C31 POPE7 198      11.074  16.309  61.745  1.00  0.00           C
ATOM   9691 2C31 POPE7 198      10.854  17.269  60.575  1.00  0.00           C
ATOM   9694 3C31 POPE7 198      11.674  16.899  59.345  1.00  0.00           C
ATOM   9697 4C31 POPE7 198      11.484  17.889  58.195  1.00  0.00           C
ATOM   9700 5C31 POPE7 198      12.334  17.549  56.975  1.00  0.00           C
ATOM   9703 6C31 POPE7 198      11.874  18.289  55.725  1.00  0.00           C
ATOM   9707  NH3 POPE8 199     127.882  95.109  29.755  1.00  0.00           N
ATOM   9711  C12 POPE8 199     127.942  94.029  28.695  1.00  0.00           C
ATOM   9714  C11 POPE8 199     126.652  93.869  27.855  1.00  0.00           C
ATOM   9717  P   POPE8 199     125.854  91.569  26.905  1.00  0.00           P
ATOM   9718  O13 POPE8 199     124.474  92.059  26.925  1.00  0.00           O
ATOM   9719  O14 POPE8 199     126.222  90.609  25.845  1.00  0.00           O
ATOM   9720  O11 POPE8 199     126.194  90.979  28.325  1.00  0.00           O
ATOM   9721  O12 POPE8 199     126.822  92.829  26.855  1.00  0.00           O
ATOM   9722  C1  POPE8 199     125.664  89.699  28.715  1.00  0.00           C
ATOM   9725  C2  POPE8 199     125.954  89.479  30.215  1.00  0.00           C
ATOM   9727  O21 POPE8 199     126.282  88.119  30.565  1.00  0.00           O
ATOM   9728  C21 POPE8 199     125.264  87.279  30.655  1.00  0.00           C
ATOM   9729  O22 POPE8 199     124.214  87.379  30.055  1.00  0.00           O
ATOM   9730  C22 POPE8 199     125.704  86.159  31.595  1.00  0.00           C
ATOM   9733  C3  POPE8 199     124.914  90.139  31.175  1.00  0.00           C
ATOM   9736  O31 POPE8 199     125.254  89.879  32.565  1.00  0.00           O
ATOM   9737  C31 POPE8 199     124.314  89.289  33.295  1.00  0.00           C
ATOM   9738  O32 POPE8 199     123.174  89.079  32.945  1.00  0.00           O
ATOM   9739  C32 POPE8 199     124.904  88.959  34.665  1.00  0.00           C
ATOM   9742  C23 POPE8 199     124.584  85.169  31.885  1.00  0.00           C
ATOM   9745  C24 POPE8 199     125.004  84.059  32.865  1.00  0.00           C
ATOM   9748  C25 POPE8 199     125.354  82.739  32.165  1.00  0.00           C
ATOM   9751  C26 POPE8 199     124.114  82.039  31.595  1.00  0.00           C
ATOM   9754  C27 POPE8 199     124.454  80.949  30.555  1.00  0.00           C
ATOM   9757  C28 POPE8 199     125.394  79.839  31.065  1.00  0.00           C
ATOM   9760  C29 POPE8 199     124.824  79.109  32.255  1.00  0.00           C
ATOM   9762 0C21 POPE8 199     123.974  78.069  32.195  1.00  0.00           C
ATOM   9764 1C21 POPE8 199     123.414  77.489  30.925  1.00  0.00           C
ATOM   9767 2C21 POPE8 199     122.654  76.159  31.145  1.00  0.00           C
ATOM   9770 3C21 POPE8 199     123.564  74.939  31.325  1.00  0.00           C
ATOM   9773 4C21 POPE8 199     122.764  73.629  31.185  1.00  0.00           C
ATOM   9776 5C21 POPE8 199     123.624  72.369  31.305  1.00  0.00           C
ATOM   9779 6C21 POPE8 199     122.754  71.099  31.305  1.00  0.00           C
ATOM   9782 7C21 POPE8 199     123.584  69.809  31.335  1.00  0.00           C
ATOM   9785 8C21 POPE8 199     122.714  68.549  31.315  1.00  0.00           C
ATOM   9789  C33 POPE8 199     124.014  88.019  35.525  1.00  0.00           C
ATOM   9792  C34 POPE8 199     124.554  86.579  35.635  1.00  0.00           C
ATOM   9795  C35 POPE8 199     125.274  86.339  36.965  1.00  0.00           C
ATOM   9798  C36 POPE8 199     125.944  84.969  37.075  1.00  0.00           C
ATOM   9801  C37 POPE8 199     126.692  84.809  38.405  1.00  0.00           C
ATOM   9804  C38 POPE8 199     127.462  83.479  38.525  1.00  0.00           C
ATOM   9807  C39 POPE8 199     126.582  82.289  38.925  1.00  0.00           C
ATOM   9810 0C31 POPE8 199     126.312  82.229  40.435  1.00  0.00           C
ATOM   9813 1C31 POPE8 199     125.374  81.069  40.835  1.00  0.00           C
ATOM   9816 2C31 POPE8 199     125.254  80.899  42.355  1.00  0.00           C
ATOM   9819 3C31 POPE8 199     126.402  80.069  42.965  1.00  0.00           C
ATOM   9822 4C31 POPE8 199     126.164  78.559  42.885  1.00  0.00           C
ATOM   9825 5C31 POPE8 199     127.292  77.749  43.545  1.00  0.00           C
ATOM   9828 6C31 POPE8 199     127.002  76.249  43.615  1.00  0.00           C
ATOM   9832  NH3 POPE9 200     118.314  49.179  74.105  1.00  0.00           N
ATOM   9836  C12 POPE9 200     119.164  50.349  74.495  1.00  0.00           C
ATOM   9839  C11 POPE9 200     119.474  50.329  76.005  1.00  0.00           C
ATOM   9842  P   POPE9 200     121.904  50.819  76.855  1.00  0.00           P
ATOM   9843  O13 POPE9 200     122.524  51.829  77.745  1.00  0.00           O
ATOM   9844  O14 POPE9 200     121.844  49.439  77.375  1.00  0.00           O
ATOM   9845  O11 POPE9 200     122.674  50.819  75.445  1.00  0.00           O
ATOM   9846  O12 POPE9 200     120.464  51.299  76.365  1.00  0.00           O
ATOM   9847  C1  POPE9 200     122.884  52.079  74.745  1.00  0.00           C
ATOM   9850  C2  POPE9 200     122.114  52.219  73.385  1.00  0.00           C
ATOM   9852  O21 POPE9 200     122.434  51.089  72.545  1.00  0.00           O
ATOM   9853  C21 POPE9 200     122.224  51.039  71.235  1.00  0.00           C
ATOM   9854  O22 POPE9 200     121.884  51.949  70.505  1.00  0.00           O
ATOM   9855  C22 POPE9 200     122.324  49.589  70.765  1.00  0.00           C
ATOM   9858  C3  POPE9 200     122.244  53.659  72.765  1.00  0.00           C
ATOM   9861  O31 POPE9 200     121.054  54.029  72.025  1.00  0.00           O
ATOM   9862  C31 POPE9 200     121.124  55.259  71.495  1.00  0.00           C
ATOM   9863  O32 POPE9 200     122.024  56.049  71.705  1.00  0.00           O
ATOM   9864  C32 POPE9 200     119.904  55.509  70.615  1.00  0.00           C
ATOM   9867  C23 POPE9 200     123.184  49.399  69.505  1.00  0.00           C
ATOM   9870  C24 POPE9 200     124.594  48.869  69.815  1.00  0.00           C
ATOM   9873  C25 POPE9 200     125.744  49.729  69.275  1.00  0.00           C
ATOM   9876  C26 POPE9 200     126.352  50.719  70.275  1.00  0.00           C
ATOM   9879  C27 POPE9 200     127.652  51.389  69.775  1.00  0.00           C
ATOM   9882  C28 POPE9 200     128.802  50.399  69.505  1.00  0.00           C
ATOM   9885  C29 POPE9 200     130.072  51.019  68.985  1.00  0.00           C
ATOM   9887 0C21 POPE9 200     130.402  51.049  67.685  1.00  0.00           C
ATOM   9889 1C21 POPE9 200     129.472  50.579  66.605  1.00  0.00           C
ATOM   9892 2C21 POPE9 200     129.752  51.129  65.205  1.00  0.00           C
ATOM   9895 3C21 POPE9 200     129.472  52.639  65.065  1.00  0.00           C
ATOM   9898 4C21 POPE9 200     129.582  53.099  63.595  1.00  0.00           C
ATOM   9901 5C21 POPE9 200     130.892  52.639  62.955  1.00  0.00           C
ATOM   9904 6C21 POPE9 200     131.112  53.089  61.505  1.00  0.00           C
ATOM   9907 7C21 POPE9 200     132.362  52.409  60.925  1.00  0.00           C
ATOM   9910 8C21 POPE9 200     132.592  52.719  59.445  1.00  0.00           C
ATOM   9914  C33 POPE9 200     120.314  56.179  69.285  1.00  0.00           C
ATOM   9917  C34 POPE9 200     120.494  55.159  68.165  1.00  0.00           C
ATOM   9920  C35 POPE9 200     121.014  55.799  66.885  1.00  0.00           C
ATOM   9923  C36 POPE9 200     120.694  54.979  65.645  1.00  0.00           C
ATOM   9926  C37 POPE9 200     120.744  55.799  64.365  1.00  0.00           C
ATOM   9929  C38 POPE9 200     120.744  54.959  63.085  1.00  0.00           C
ATOM   9932  C39 POPE9 200     120.884  55.869  61.865  1.00  0.00           C
ATOM   9935 0C31 POPE9 200     121.434  55.179  60.615  1.00  0.00           C
ATOM   9938 1C31 POPE9 200     121.684  56.219  59.525  1.00  0.00           C
ATOM   9941 2C31 POPE9 200     122.364  55.639  58.275  1.00  0.00           C
ATOM   9944 3C31 POPE9 200     122.634  56.709  57.195  1.00  0.00           C
ATOM   9947 4C31 POPE9 200     121.354  57.379  56.675  1.00  0.00           C
ATOM   9950 5C31 POPE9 200     121.634  58.369  55.535  1.00  0.00           C
ATOM   9953 6C31 POPE9 200     120.384  59.099  55.045  1.00  0.00           C
ATOM   9957  NH3 POPE  201      64.404  -1.219  77.275  1.00  0.00           N
ATOM   9961  C12 POPE  201      65.014   0.021  77.845  1.00  0.00           C
ATOM   9964  C11 POPE  201      66.374  -0.289  78.485  1.00  0.00           C
ATOM   9967  P   POPE  201      68.294   1.519  78.225  1.00  0.00           P
ATOM   9968  O13 POPE  201      68.194   2.979  78.325  1.00  0.00           O
ATOM   9969  O14 POPE  201      69.474   0.891  78.885  1.00  0.00           O
ATOM   9970  O11 POPE  201      68.244   1.021  76.705  1.00  0.00           O
ATOM   9971  O12 POPE  201      66.994   0.921  78.885  1.00  0.00           O
ATOM   9972  C1  POPE  201      69.494   0.801  76.005  1.00  0.00           C
ATOM   9975  C2  POPE  201      69.474   1.281  74.515  1.00  0.00           C
ATOM   9977  O21 POPE  201      70.814   1.449  74.005  1.00  0.00           O
ATOM   9978  C21 POPE  201      71.514   0.351  73.855  1.00  0.00           C
ATOM   9979  O22 POPE  201      71.054  -0.789  73.885  1.00  0.00           O
ATOM   9980  C22 POPE  201      72.994   0.681  73.615  1.00  0.00           C
ATOM   9983  C3  POPE  201      68.744   2.639  74.355  1.00  0.00           C
ATOM   9986  O31 POPE  201      67.754   2.619  73.315  1.00  0.00           O
ATOM   9987  C31 POPE  201      66.694   3.409  73.545  1.00  0.00           C
ATOM   9988  O32 POPE  201      66.394   3.919  74.605  1.00  0.00           O
ATOM   9989  C32 POPE  201      65.904   3.489  72.245  1.00  0.00           C
ATOM   9992  C23 POPE  201      73.344   2.179  73.445  1.00  0.00           C
ATOM   9995  C24 POPE  201      74.634   2.399  72.625  1.00  0.00           C
ATOM   9998  C25 POPE  201      74.424   2.119  71.125  1.00  0.00           C
ATOM  10001  C26 POPE  201      75.604   2.499  70.225  1.00  0.00           C
ATOM  10004  C27 POPE  201      75.364   2.079  68.775  1.00  0.00           C
ATOM  10007  C28 POPE  201      76.564   2.399  67.855  1.00  0.00           C
ATOM  10010  C29 POPE  201      76.234   2.119  66.415  1.00  0.00           C
ATOM  10012 0C21 POPE  201      76.124   3.049  65.445  1.00  0.00           C
ATOM  10014 1C21 POPE  201      76.304   4.529  65.625  1.00  0.00           C
ATOM  10017 2C21 POPE  201      75.514   5.379  64.615  1.00  0.00           C
ATOM  10020 3C21 POPE  201      75.964   5.229  63.155  1.00  0.00           C
ATOM  10023 4C21 POPE  201      75.714   6.519  62.375  1.00  0.00           C
ATOM  10026 5C21 POPE  201      75.694   6.349  60.855  1.00  0.00           C
ATOM  10029 6C21 POPE  201      75.914   7.679  60.125  1.00  0.00           C
ATOM  10032 7C21 POPE  201      75.544   7.609  58.635  1.00  0.00           C
ATOM  10035 8C21 POPE  201      76.304   8.629  57.785  1.00  0.00           C
ATOM  10039  C33 POPE  201      65.024   4.759  72.155  1.00  0.00           C
ATOM  10042  C34 POPE  201      65.834   5.969  71.685  1.00  0.00           C
ATOM  10045  C35 POPE  201      65.114   6.819  70.635  1.00  0.00           C
ATOM  10048  C36 POPE  201      65.134   6.199  69.225  1.00  0.00           C
ATOM  10051  C37 POPE  201      64.734   7.229  68.165  1.00  0.00           C
ATOM  10054  C38 POPE  201      64.624   6.749  66.715  1.00  0.00           C
ATOM  10057  C39 POPE  201      65.984   6.469  66.045  1.00  0.00           C
ATOM  10060 0C31 POPE  201      65.904   6.429  64.505  1.00  0.00           C
ATOM  10063 1C31 POPE  201      67.244   6.029  63.865  1.00  0.00           C
ATOM  10066 2C31 POPE  201      67.334   6.249  62.345  1.00  0.00           C
ATOM  10069 3C31 POPE  201      66.364   5.399  61.505  1.00  0.00           C
ATOM  10072 4C31 POPE  201      65.084   6.139  61.095  1.00  0.00           C
ATOM  10075 5C31 POPE  201      64.044   5.219  60.435  1.00  0.00           C
ATOM  10078 6C31 POPE  201      62.774   5.949  59.995  1.00  0.00           C
ATOM  10082  NH3 POPE  202     123.084 109.739  35.125  1.00  0.00           N
ATOM  10086  C12 POPE  202     123.294 108.719  34.045  1.00  0.00           C
ATOM  10089  C11 POPE  202     124.554 107.849  34.295  1.00  0.00           C
ATOM  10092  P   POPE  202     126.612 109.539  34.535  1.00  0.00           P
ATOM  10093  O13 POPE  202     128.022 109.129  34.545  1.00  0.00           O
ATOM  10094  O14 POPE  202     126.242 110.839  33.965  1.00  0.00           O
ATOM  10095  O11 POPE  202     125.994 109.449  36.005  1.00  0.00           O
ATOM  10096  O12 POPE  202     125.764 108.429  33.795  1.00  0.00           O
ATOM  10097  C1  POPE  202     126.322 110.399  37.025  1.00  0.00           C
ATOM  10100  C2  POPE  202     125.134 110.659  38.015  1.00  0.00           C
ATOM  10102  O21 POPE  202     125.414 111.759  38.905  1.00  0.00           O
ATOM  10103  C21 POPE  202     126.362 111.589  39.815  1.00  0.00           C
ATOM  10104  O22 POPE  202     127.132 110.649  39.885  1.00  0.00           O
ATOM  10105  C22 POPE  202     126.242 112.719  40.855  1.00  0.00           C
ATOM  10108  C3  POPE  202     124.584 109.399  38.765  1.00  0.00           C
ATOM  10111  O31 POPE  202     123.374 109.749  39.475  1.00  0.00           O
ATOM  10112  C31 POPE  202     123.324 109.999  40.785  1.00  0.00           C
ATOM  10113  O32 POPE  202     122.484 110.699  41.315  1.00  0.00           O
ATOM  10114  C32 POPE  202     124.414 109.299  41.615  1.00  0.00           C
ATOM  10117  C23 POPE  202     127.592 113.399  41.215  1.00  0.00           C
ATOM  10120  C24 POPE  202     127.732 113.749  42.715  1.00  0.00           C
ATOM  10123  C25 POPE  202     126.932 114.979  43.185  1.00  0.00           C
ATOM  10126  C26 POPE  202     127.532 116.329  42.765  1.00  0.00           C
ATOM  10129  C27 POPE  202     126.922 117.499  43.565  1.00  0.00           C
ATOM  10132  C28 POPE  202     127.582 118.859  43.255  1.00  0.00           C
ATOM  10135  C29 POPE  202     127.112 119.949  44.185  1.00  0.00           C
ATOM  10137 0C21 POPE  202     127.732 121.129  44.385  1.00  0.00           C
ATOM  10139 1C21 POPE  202     128.982 121.579  43.675  1.00  0.00           C
ATOM  10142 2C21 POPE  202     129.252 123.099  43.715  1.00  0.00           C
ATOM  10145 3C21 POPE  202     128.372 123.929  42.765  1.00  0.00           C
ATOM  10148 4C21 POPE  202     128.712 125.429  42.835  1.00  0.00           C
ATOM  10151 5C21 POPE  202     127.612 126.369  42.315  1.00  0.00           C
ATOM  10154 6C21 POPE  202     127.202 126.129  40.855  1.00  0.00           C
ATOM  10157 7C21 POPE  202     126.272 127.229  40.325  1.00  0.00           C
ATOM  10160 8C21 POPE  202     125.294 126.729  39.255  1.00  0.00           C
ATOM  10164  C33 POPE  202     124.254 109.519  43.145  1.00  0.00           C
ATOM  10167  C34 POPE  202     125.424 108.929  43.945  1.00  0.00           C
ATOM  10170  C35 POPE  202     125.454 109.309  45.435  1.00  0.00           C
ATOM  10173  C36 POPE  202     125.504 110.819  45.685  1.00  0.00           C
ATOM  10176  C37 POPE  202     126.352 111.199  46.905  1.00  0.00           C
ATOM  10179  C38 POPE  202     126.332 112.709  47.195  1.00  0.00           C
ATOM  10182  C39 POPE  202     127.462 113.179  48.125  1.00  0.00           C
ATOM  10185 0C31 POPE  202     127.322 112.679  49.575  1.00  0.00           C
ATOM  10188 1C31 POPE  202     128.492 113.139  50.465  1.00  0.00           C
ATOM  10191 2C31 POPE  202     128.192 113.019  51.975  1.00  0.00           C
ATOM  10194 3C31 POPE  202     127.602 114.299  52.585  1.00  0.00           C
ATOM  10197 4C31 POPE  202     128.622 115.439  52.725  1.00  0.00           C
ATOM  10200 5C31 POPE  202     128.032 116.709  53.335  1.00  0.00           C
ATOM  10203 6C31 POPE  202     129.042 117.859  53.415  1.00  0.00           C
ATOM  10207  NH3 POPE  203      63.374  97.329  38.855  1.00  0.00           N
ATOM  10211  C12 POPE  203      62.504  96.799  37.775  1.00  0.00           C
ATOM  10214  C11 POPE  203      61.814  97.979  37.065  1.00  0.00           C
ATOM  10217  P   POPE  203      59.294  97.139  37.085  1.00  0.00           P
ATOM  10218  O13 POPE  203      58.234  97.279  36.075  1.00  0.00           O
ATOM  10219  O14 POPE  203      59.474  95.809  37.715  1.00  0.00           O
ATOM  10220  O11 POPE  203      59.084  98.229  38.215  1.00  0.00           O
ATOM  10221  O12 POPE  203      60.654  97.539  36.395  1.00  0.00           O
ATOM  10222  C1  POPE  203      59.704  98.329  39.495  1.00  0.00           C
ATOM  10225  C2  POPE  203      58.794  97.859  40.665  1.00  0.00           C
ATOM  10227  O21 POPE  203      59.584  97.749  41.865  1.00  0.00           O
ATOM  10228  C21 POPE  203      59.404  98.739  42.725  1.00  0.00           C
ATOM  10229  O22 POPE  203      58.984  99.849  42.435  1.00  0.00           O
ATOM  10230  C22 POPE  203      59.754  98.219  44.125  1.00  0.00           C
ATOM  10233  C3  POPE  203      58.234  96.449  40.375  1.00  0.00           C
ATOM  10236  O31 POPE  203      57.674  95.809  41.545  1.00  0.00           O
ATOM  10237  C31 POPE  203      57.414  94.529  41.265  1.00  0.00           C
ATOM  10238  O32 POPE  203      57.524  94.019  40.165  1.00  0.00           O
ATOM  10239  C32 POPE  203      57.234  93.759  42.555  1.00  0.00           C
ATOM  10242  C23 POPE  203      59.124  99.009  45.305  1.00  0.00           C
ATOM  10245  C24 POPE  203      58.294  98.129  46.245  1.00  0.00           C
ATOM  10248  C25 POPE  203      59.084  97.109  47.075  1.00  0.00           C
ATOM  10251  C26 POPE  203      58.134  96.019  47.595  1.00  0.00           C
ATOM  10254  C27 POPE  203      58.704  95.129  48.705  1.00  0.00           C
ATOM  10257  C28 POPE  203      57.644  94.149  49.245  1.00  0.00           C
ATOM  10260  C29 POPE  203      58.184  93.279  50.345  1.00  0.00           C
ATOM  10262 0C21 POPE  203      58.074  93.509  51.665  1.00  0.00           C
ATOM  10264 1C21 POPE  203      57.434  94.709  52.315  1.00  0.00           C
ATOM  10267 2C21 POPE  203      56.194  94.329  53.155  1.00  0.00           C
ATOM  10270 3C21 POPE  203      56.514  93.409  54.345  1.00  0.00           C
ATOM  10273 4C21 POPE  203      55.444  93.449  55.445  1.00  0.00           C
ATOM  10276 5C21 POPE  203      54.044  93.009  55.005  1.00  0.00           C
ATOM  10279 6C21 POPE  203      53.044  93.059  56.165  1.00  0.00           C
ATOM  10282 7C21 POPE  203      51.594  92.899  55.695  1.00  0.00           C
ATOM  10285 8C21 POPE  203      50.574  93.019  56.835  1.00  0.00           C
ATOM  10289  C33 POPE  203      58.634  93.409  43.115  1.00  0.00           C
ATOM  10292  C34 POPE  203      58.644  93.309  44.635  1.00  0.00           C
ATOM  10295  C35 POPE  203      57.994  92.039  45.185  1.00  0.00           C
ATOM  10298  C36 POPE  203      58.604  91.639  46.535  1.00  0.00           C
ATOM  10301  C37 POPE  203      57.834  90.579  47.305  1.00  0.00           C
ATOM  10304  C38 POPE  203      58.694  89.939  48.415  1.00  0.00           C
ATOM  10307  C39 POPE  203      57.924  89.119  49.455  1.00  0.00           C
ATOM  10310 0C31 POPE  203      57.004  89.979  50.345  1.00  0.00           C
ATOM  10313 1C31 POPE  203      56.014  89.169  51.185  1.00  0.00           C
ATOM  10316 2C31 POPE  203      55.224  90.069  52.135  1.00  0.00           C
ATOM  10319 3C31 POPE  203      54.414  89.289  53.175  1.00  0.00           C
ATOM  10322 4C31 POPE  203      55.274  88.829  54.355  1.00  0.00           C
ATOM  10325 5C31 POPE  203      54.504  87.889  55.295  1.00  0.00           C
ATOM  10328 6C31 POPE  203      55.294  87.469  56.535  1.00  0.00           C
ATOM  10332  NH3 POPE  204      92.134  71.059  73.465  1.00  0.00           N
ATOM  10336  C12 POPE  204      91.164  71.349  74.575  1.00  0.00           C
ATOM  10339  C11 POPE  204      90.484  70.089  75.115  1.00  0.00           C
ATOM  10342  P   POPE  204      87.924  70.669  75.045  1.00  0.00           P
ATOM  10343  O13 POPE  204      86.854  70.299  75.995  1.00  0.00           O
ATOM  10344  O14 POPE  204      87.914  72.059  74.515  1.00  0.00           O
ATOM  10345  O11 POPE  204      88.004  69.589  73.885  1.00  0.00           O
ATOM  10346  O12 POPE  204      89.304  70.479  75.795  1.00  0.00           O
ATOM  10347  C1  POPE  204      88.044  69.969  72.515  1.00  0.00           C
ATOM  10350  C2  POPE  204      87.804  68.719  71.615  1.00  0.00           C
ATOM  10352  O21 POPE  204      88.074  68.889  70.215  1.00  0.00           O
ATOM  10353  C21 POPE  204      88.084  70.029  69.565  1.00  0.00           C
ATOM  10354  O22 POPE  204      87.904  71.149  70.015  1.00  0.00           O
ATOM  10355  C22 POPE  204      88.424  69.769  68.095  1.00  0.00           C
ATOM  10358  C3  POPE  204      86.384  68.119  71.855  1.00  0.00           C
ATOM  10361  O31 POPE  204      86.064  67.029  70.965  1.00  0.00           O
ATOM  10362  C31 POPE  204      84.904  66.429  71.245  1.00  0.00           C
ATOM  10363  O32 POPE  204      84.334  66.469  72.325  1.00  0.00           O
ATOM  10364  C32 POPE  204      84.334  65.739  69.995  1.00  0.00           C
ATOM  10367  C23 POPE  204      87.614  70.639  67.105  1.00  0.00           C
ATOM  10370  C24 POPE  204      88.254  70.609  65.705  1.00  0.00           C
ATOM  10373  C25 POPE  204      87.334  71.099  64.575  1.00  0.00           C
ATOM  10376  C26 POPE  204      87.034  72.599  64.605  1.00  0.00           C
ATOM  10379  C27 POPE  204      86.144  73.009  63.425  1.00  0.00           C
ATOM  10382  C28 POPE  204      85.854  74.519  63.335  1.00  0.00           C
ATOM  10385  C29 POPE  204      87.034  75.329  62.875  1.00  0.00           C
ATOM  10387 0C21 POPE  204      87.434  75.489  61.595  1.00  0.00           C
ATOM  10389 1C21 POPE  204      86.824  74.839  60.375  1.00  0.00           C
ATOM  10392 2C21 POPE  204      86.004  75.779  59.455  1.00  0.00           C
ATOM  10395 3C21 POPE  204      84.634  76.129  60.035  1.00  0.00           C
ATOM  10398 4C21 POPE  204      83.774  76.959  59.065  1.00  0.00           C
ATOM  10401 5C21 POPE  204      82.384  77.249  59.625  1.00  0.00           C
ATOM  10404 6C21 POPE  204      81.564  78.209  58.745  1.00  0.00           C
ATOM  10407 7C21 POPE  204      80.204  78.559  59.365  1.00  0.00           C
ATOM  10410 8C21 POPE  204      79.424  79.589  58.555  1.00  0.00           C
ATOM  10414  C33 POPE  204      85.364  64.899  69.205  1.00  0.00           C
ATOM  10417  C34 POPE  204      84.824  64.439  67.845  1.00  0.00           C
ATOM  10420  C35 POPE  204      85.774  63.449  67.165  1.00  0.00           C
ATOM  10423  C36 POPE  204      85.354  63.029  65.745  1.00  0.00           C
ATOM  10426  C37 POPE  204      84.084  62.169  65.705  1.00  0.00           C
ATOM  10429  C38 POPE  204      83.954  61.389  64.385  1.00  0.00           C
ATOM  10432  C39 POPE  204      82.644  60.599  64.285  1.00  0.00           C
ATOM  10435 0C31 POPE  204      82.704  59.519  63.195  1.00  0.00           C
ATOM  10438 1C31 POPE  204      81.434  58.659  63.135  1.00  0.00           C
ATOM  10441 2C31 POPE  204      81.474  57.549  62.055  1.00  0.00           C
ATOM  10444 3C31 POPE  204      82.804  56.789  62.005  1.00  0.00           C
ATOM  10447 4C31 POPE  204      82.714  55.429  61.305  1.00  0.00           C
ATOM  10450 5C31 POPE  204      84.074  54.719  61.205  1.00  0.00           C
ATOM  10453 6C31 POPE  204      83.994  53.349  60.535  1.00  0.00           C
ATOM  10457  NH3 POPE  205      15.224  76.399  78.095  1.00  0.00           N
ATOM  10461  C12 POPE  205      14.034  75.659  77.545  1.00  0.00           C
ATOM  10464  C11 POPE  205      12.714  76.289  78.035  1.00  0.00           C
ATOM  10467  P   POPE  205      12.784  78.979  78.315  1.00  0.00           P
ATOM  10468  O13 POPE  205      11.574  79.499  78.985  1.00  0.00           O
ATOM  10469  O14 POPE  205      14.094  79.619  78.545  1.00  0.00           O
ATOM  10470  O11 POPE  205      12.524  78.849  76.765  1.00  0.00           O
ATOM  10471  O12 POPE  205      12.944  77.479  78.785  1.00  0.00           O
ATOM  10472  C1  POPE  205      13.514  78.469  75.815  1.00  0.00           C
ATOM  10475  C2  POPE  205      13.584  79.529  74.685  1.00  0.00           C
ATOM  10477  O21 POPE  205      14.324  79.019  73.565  1.00  0.00           O
ATOM  10478  C21 POPE  205      13.754  78.119  72.795  1.00  0.00           C
ATOM  10479  O22 POPE  205      12.744  77.479  73.055  1.00  0.00           O
ATOM  10480  C22 POPE  205      14.574  78.029  71.505  1.00  0.00           C
ATOM  10483  C3  POPE  205      14.224  80.839  75.235  1.00  0.00           C
ATOM  10486  O31 POPE  205      14.884  81.639  74.245  1.00  0.00           O
ATOM  10487  C31 POPE  205      14.164  82.099  73.255  1.00  0.00           C
ATOM  10488  O32 POPE  205      12.944  82.069  73.175  1.00  0.00           O
ATOM  10489  C32 POPE  205      15.094  82.589  72.165  1.00  0.00           C
ATOM  10492  C23 POPE  205      13.714  78.329  70.255  1.00  0.00           C
ATOM  10495  C24 POPE  205      14.564  78.639  69.015  1.00  0.00           C
ATOM  10498  C25 POPE  205      13.734  79.179  67.845  1.00  0.00           C
ATOM  10501  C26 POPE  205      12.654  78.209  67.325  1.00  0.00           C
ATOM  10504  C27 POPE  205      12.174  78.599  65.915  1.00  0.00           C
ATOM  10507  C28 POPE  205      11.044  77.699  65.365  1.00  0.00           C
ATOM  10510  C29 POPE  205      10.794  77.929  63.905  1.00  0.00           C
ATOM  10512 0C21 POPE  205       9.664  77.649  63.225  1.00  0.00           C
ATOM  10514 1C21 POPE  205       8.424  76.999  63.785  1.00  0.00           C
ATOM  10517 2C21 POPE  205       7.504  76.479  62.655  1.00  0.00           C
ATOM  10520 3C21 POPE  205       6.834  77.589  61.835  1.00  0.00           C
ATOM  10523 4C21 POPE  205       6.854  77.339  60.315  1.00  0.00           C
ATOM  10526 5C21 POPE  205       8.194  77.679  59.625  1.00  0.00           C
ATOM  10529 6C21 POPE  205       8.514  79.179  59.615  1.00  0.00           C
ATOM  10532 7C21 POPE  205       9.664  79.529  58.655  1.00  0.00           C
ATOM  10535 8C21 POPE  205       9.974  81.029  58.615  1.00  0.00           C
ATOM  10539  C33 POPE  205      14.404  82.569  70.795  1.00  0.00           C
ATOM  10542  C34 POPE  205      15.334  83.179  69.735  1.00  0.00           C
ATOM  10545  C35 POPE  205      14.724  83.199  68.335  1.00  0.00           C
ATOM  10548  C36 POPE  205      15.454  84.239  67.475  1.00  0.00           C
ATOM  10551  C37 POPE  205      15.024  84.279  66.015  1.00  0.00           C
ATOM  10554  C38 POPE  205      15.844  85.349  65.255  1.00  0.00           C
ATOM  10557  C39 POPE  205      16.804  84.759  64.215  1.00  0.00           C
ATOM  10560 0C31 POPE  205      16.324  84.849  62.765  1.00  0.00           C
ATOM  10563 1C31 POPE  205      17.244  84.049  61.835  1.00  0.00           C
ATOM  10566 2C31 POPE  205      16.804  84.059  60.375  1.00  0.00           C
ATOM  10569 3C31 POPE  205      16.984  85.429  59.705  1.00  0.00           C
ATOM  10572 4C31 POPE  205      16.774  85.339  58.185  1.00  0.00           C
ATOM  10575 5C31 POPE  205      16.844  86.699  57.495  1.00  0.00           C
ATOM  10578 6C31 POPE  205      16.484  86.629  56.015  1.00  0.00           C
ATOM  10582  NH3 POPE  206      97.874  60.909  32.645  1.00  0.00           N
ATOM  10586  C12 POPE  206      98.344  61.949  31.665  1.00  0.00           C
ATOM  10589  C11 POPE  206      97.394  63.169  31.605  1.00  0.00           C
ATOM  10592  P   POPE  206      97.614  65.789  31.265  1.00  0.00           P
ATOM  10593  O13 POPE  206      98.344  66.209  30.065  1.00  0.00           O
ATOM  10594  O14 POPE  206      96.124  65.739  31.225  1.00  0.00           O
ATOM  10595  O11 POPE  206      98.104  66.609  32.535  1.00  0.00           O
ATOM  10596  O12 POPE  206      98.174  64.359  31.655  1.00  0.00           O
ATOM  10597  C1  POPE  206      98.074  65.879  33.775  1.00  0.00           C
ATOM  10600  C2  POPE  206      97.614  66.789  34.915  1.00  0.00           C
ATOM  10602  O21 POPE  206      97.744  66.019  36.115  1.00  0.00           O
ATOM  10603  C21 POPE  206      96.784  65.279  36.585  1.00  0.00           C
ATOM  10604  O22 POPE  206      95.744  64.949  36.035  1.00  0.00           O
ATOM  10605  C22 POPE  206      97.234  64.759  37.935  1.00  0.00           C
ATOM  10608  C3  POPE  206      96.204  67.429  34.675  1.00  0.00           C
ATOM  10611  O31 POPE  206      95.604  67.959  35.885  1.00  0.00           O
ATOM  10612  C31 POPE  206      94.254  67.989  35.865  1.00  0.00           C
ATOM  10613  O32 POPE  206      93.584  67.539  34.945  1.00  0.00           O
ATOM  10614  C32 POPE  206      93.684  68.569  37.155  1.00  0.00           C
ATOM  10617  C23 POPE  206      97.694  63.289  37.825  1.00  0.00           C
ATOM  10620  C24 POPE  206      98.494  62.859  39.055  1.00  0.00           C
ATOM  10623  C25 POPE  206      97.754  63.049  40.385  1.00  0.00           C
ATOM  10626  C26 POPE  206      97.974  64.419  41.065  1.00  0.00           C
ATOM  10629  C27 POPE  206      97.994  64.359  42.595  1.00  0.00           C
ATOM  10632  C28 POPE  206      98.674  65.599  43.215  1.00  0.00           C
ATOM  10635  C29 POPE  206      98.544  65.619  44.715  1.00  0.00           C
ATOM  10637 0C21 POPE  206      99.484  65.249  45.615  1.00  0.00           C
ATOM  10639 1C21 POPE  206     100.864  64.699  45.315  1.00  0.00           C
ATOM  10642 2C21 POPE  206     101.984  65.749  45.495  1.00  0.00           C
ATOM  10645 3C21 POPE  206     102.064  66.349  46.915  1.00  0.00           C
ATOM  10648 4C21 POPE  206     103.224  67.349  47.055  1.00  0.00           C
ATOM  10651 5C21 POPE  206     103.154  68.179  48.345  1.00  0.00           C
ATOM  10654 6C21 POPE  206     104.014  69.449  48.265  1.00  0.00           C
ATOM  10657 7C21 POPE  206     103.834  70.369  49.475  1.00  0.00           C
ATOM  10660 8C21 POPE  206     104.664  71.649  49.375  1.00  0.00           C
ATOM  10664  C33 POPE  206      94.034  67.739  38.405  1.00  0.00           C
ATOM  10667  C34 POPE  206      95.314  68.229  39.105  1.00  0.00           C
ATOM  10670  C35 POPE  206      95.134  69.109  40.345  1.00  0.00           C
ATOM  10673  C36 POPE  206      94.264  68.449  41.415  1.00  0.00           C
ATOM  10676  C37 POPE  206      94.414  69.059  42.805  1.00  0.00           C
ATOM  10679  C38 POPE  206      93.304  68.549  43.735  1.00  0.00           C
ATOM  10682  C39 POPE  206      93.774  68.339  45.175  1.00  0.00           C
ATOM  10685 0C31 POPE  206      92.614  68.189  46.165  1.00  0.00           C
ATOM  10688 1C31 POPE  206      91.864  69.499  46.465  1.00  0.00           C
ATOM  10691 2C31 POPE  206      92.744  70.509  47.225  1.00  0.00           C
ATOM  10694 3C31 POPE  206      92.084  71.869  47.495  1.00  0.00           C
ATOM  10697 4C31 POPE  206      90.804  71.809  48.335  1.00  0.00           C
ATOM  10700 5C31 POPE  206      90.534  73.129  49.055  1.00  0.00           C
ATOM  10703 6C31 POPE  206      89.214  73.139  49.825  1.00  0.00           C
ATOM  10707  NH3 POPE  207       6.714 111.479  75.365  1.00  0.00           N
ATOM  10711  C12 POPE  207       7.684 112.209  76.265  1.00  0.00           C
ATOM  10714  C11 POPE  207       6.954 113.039  77.345  1.00  0.00           C
ATOM  10717  P   POPE  207       8.114 115.369  77.475  1.00  0.00           P
ATOM  10718  O13 POPE  207       6.814 116.059  77.335  1.00  0.00           O
ATOM  10719  O14 POPE  207       9.214 116.049  78.195  1.00  0.00           O
ATOM  10720  O11 POPE  207       8.614 115.049  76.015  1.00  0.00           O
ATOM  10721  O12 POPE  207       7.834 113.929  78.075  1.00  0.00           O
ATOM  10722  C1  POPE  207       8.654 116.049  75.005  1.00  0.00           C
ATOM  10725  C2  POPE  207       7.794 115.609  73.795  1.00  0.00           C
ATOM  10727  O21 POPE  207       8.094 116.509  72.715  1.00  0.00           O
ATOM  10728  C21 POPE  207       8.514 115.989  71.575  1.00  0.00           C
ATOM  10729  O22 POPE  207       8.704 114.819  71.325  1.00  0.00           O
ATOM  10730  C22 POPE  207       8.584 117.179  70.635  1.00  0.00           C
ATOM  10733  C3  POPE  207       6.274 115.719  74.095  1.00  0.00           C
ATOM  10736  O31 POPE  207       5.464 115.419  72.925  1.00  0.00           O
ATOM  10737  C31 POPE  207       5.314 114.089  72.755  1.00  0.00           C
ATOM  10738  O32 POPE  207       5.734 113.259  73.545  1.00  0.00           O
ATOM  10739  C32 POPE  207       4.634 113.779  71.415  1.00  0.00           C
ATOM  10742  C23 POPE  207       9.334 117.069  69.295  1.00  0.00           C
ATOM  10745  C24 POPE  207       9.384 118.459  68.655  1.00  0.00           C
ATOM  10748  C25 POPE  207      10.244 118.579  67.405  1.00  0.00           C
ATOM  10751  C26 POPE  207       9.614 118.059  66.125  1.00  0.00           C
ATOM  10754  C27 POPE  207      10.544 118.359  64.945  1.00  0.00           C
ATOM  10757  C28 POPE  207       9.824 118.199  63.595  1.00  0.00           C
ATOM  10760  C29 POPE  207      10.694 118.719  62.485  1.00  0.00           C
ATOM  10762 0C21 POPE  207      11.044 118.059  61.375  1.00  0.00           C
ATOM  10764 1C21 POPE  207      10.614 116.659  60.995  1.00  0.00           C
ATOM  10767 2C21 POPE  207       9.144 116.609  60.535  1.00  0.00           C
ATOM  10770 3C21 POPE  207       8.774 115.309  59.805  1.00  0.00           C
ATOM  10773 4C21 POPE  207       7.264 115.009  59.785  1.00  0.00           C
ATOM  10776 5C21 POPE  207       6.354 116.159  59.315  1.00  0.00           C
ATOM  10779 6C21 POPE  207       6.614 116.639  57.875  1.00  0.00           C
ATOM  10782 7C21 POPE  207       5.484 117.549  57.365  1.00  0.00           C
ATOM  10785 8C21 POPE  207       5.834 118.319  56.095  1.00  0.00           C
ATOM  10789  C33 POPE  207       5.644 113.319  70.325  1.00  0.00           C
ATOM  10792  C34 POPE  207       5.614 114.169  69.045  1.00  0.00           C
ATOM  10795  C35 POPE  207       6.834 113.979  68.135  1.00  0.00           C
ATOM  10798  C36 POPE  207       6.754 114.839  66.855  1.00  0.00           C
ATOM  10801  C37 POPE  207       5.714 114.349  65.825  1.00  0.00           C
ATOM  10804  C38 POPE  207       5.824 114.999  64.435  1.00  0.00           C
ATOM  10807  C39 POPE  207       5.494 116.499  64.405  1.00  0.00           C
ATOM  10810 0C31 POPE  207       5.684 117.119  63.005  1.00  0.00           C
ATOM  10813 1C31 POPE  207       5.454 118.629  62.985  1.00  0.00           C
ATOM  10816 2C31 POPE  207       5.644 119.299  61.605  1.00  0.00           C
ATOM  10819 3C31 POPE  207       7.094 119.659  61.245  1.00  0.00           C
ATOM  10822 4C31 POPE  207       7.234 120.059  59.765  1.00  0.00           C
ATOM  10825 5C31 POPE  207       8.664 120.429  59.345  1.00  0.00           C
ATOM  10828 6C31 POPE  207       8.894 120.449  57.835  1.00  0.00           C
ATOM  10832  NH3 POPE  208      26.844  16.839  77.845  1.00  0.00           N
ATOM  10836  C12 POPE  208      25.534  17.539  78.115  1.00  0.00           C
ATOM  10839  C11 POPE  208      24.434  16.519  78.445  1.00  0.00           C
ATOM  10842  P   POPE  208      21.894  17.089  78.685  1.00  0.00           P
ATOM  10843  O13 POPE  208      21.624  15.809  77.985  1.00  0.00           O
ATOM  10844  O14 POPE  208      20.974  17.479  79.785  1.00  0.00           O
ATOM  10845  O11 POPE  208      21.944  18.229  77.605  1.00  0.00           O
ATOM  10846  O12 POPE  208      23.384  17.129  79.185  1.00  0.00           O
ATOM  10847  C1  POPE  208      20.964  18.339  76.575  1.00  0.00           C
ATOM  10850  C2  POPE  208      21.404  19.279  75.425  1.00  0.00           C
ATOM  10852  O21 POPE  208      22.004  18.539  74.345  1.00  0.00           O
ATOM  10853  C21 POPE  208      21.124  17.909  73.595  1.00  0.00           C
ATOM  10854  O22 POPE  208      19.904  17.999  73.685  1.00  0.00           O
ATOM  10855  C22 POPE  208      21.824  17.059  72.545  1.00  0.00           C
ATOM  10858  C3  POPE  208      22.334  20.429  75.915  1.00  0.00           C
ATOM  10861  O31 POPE  208      23.034  21.109  74.865  1.00  0.00           O
ATOM  10862  C31 POPE  208      22.294  21.849  74.065  1.00  0.00           C
ATOM  10863  O32 POPE  208      21.084  22.029  74.165  1.00  0.00           O
ATOM  10864  C32 POPE  208      23.184  22.389  72.945  1.00  0.00           C
ATOM  10867  C23 POPE  208      21.704  17.659  71.135  1.00  0.00           C
ATOM  10870  C24 POPE  208      22.124  16.709  70.005  1.00  0.00           C
ATOM  10873  C25 POPE  208      22.014  17.459  68.675  1.00  0.00           C
ATOM  10876  C26 POPE  208      22.294  16.639  67.415  1.00  0.00           C
ATOM  10879  C27 POPE  208      22.184  17.569  66.195  1.00  0.00           C
ATOM  10882  C28 POPE  208      22.334  16.879  64.825  1.00  0.00           C
ATOM  10885  C29 POPE  208      22.464  17.939  63.755  1.00  0.00           C
ATOM  10887 0C21 POPE  208      21.834  18.009  62.565  1.00  0.00           C
ATOM  10889 1C21 POPE  208      20.894  17.009  61.965  1.00  0.00           C
ATOM  10892 2C21 POPE  208      21.104  16.869  60.445  1.00  0.00           C
ATOM  10895 3C21 POPE  208      20.024  15.999  59.805  1.00  0.00           C
ATOM  10898 4C21 POPE  208      20.044  15.989  58.265  1.00  0.00           C
ATOM  10901 5C21 POPE  208      21.154  15.129  57.645  1.00  0.00           C
ATOM  10904 6C21 POPE  208      20.794  14.739  56.205  1.00  0.00           C
ATOM  10907 7C21 POPE  208      21.734  13.719  55.565  1.00  0.00           C
ATOM  10910 8C21 POPE  208      21.404  13.449  54.095  1.00  0.00           C
ATOM  10914  C33 POPE  208      22.474  22.429  71.575  1.00  0.00           C
ATOM  10917  C34 POPE  208      22.944  21.489  70.475  1.00  0.00           C
ATOM  10920  C35 POPE  208      22.004  21.689  69.275  1.00  0.00           C
ATOM  10923  C36 POPE  208      22.484  21.249  67.885  1.00  0.00           C
ATOM  10926  C37 POPE  208      21.304  21.059  66.915  1.00  0.00           C
ATOM  10929  C38 POPE  208      21.634  21.339  65.445  1.00  0.00           C
ATOM  10932  C39 POPE  208      20.454  21.059  64.515  1.00  0.00           C
ATOM  10935 0C31 POPE  208      20.714  21.489  63.065  1.00  0.00           C
ATOM  10938 1C31 POPE  208      19.584  21.059  62.105  1.00  0.00           C
ATOM  10941 2C31 POPE  208      19.904  21.399  60.645  1.00  0.00           C
ATOM  10944 3C31 POPE  208      18.734  21.159  59.665  1.00  0.00           C
ATOM  10947 4C31 POPE  208      18.444  19.669  59.405  1.00  0.00           C
ATOM  10950 5C31 POPE  208      17.214  19.459  58.505  1.00  0.00           C
ATOM  10953 6C31 POPE  208      16.864  17.979  58.295  1.00  0.00           C
ATOM  10957  NH3 POPE  209      93.284 101.229  35.475  1.00  0.00           N
ATOM  10961  C12 POPE  209      92.774 102.319  34.575  1.00  0.00           C
ATOM  10964  C11 POPE  209      91.264 102.559  34.805  1.00  0.00           C
ATOM  10967  P   POPE  209      89.504 104.419  35.225  1.00  0.00           P
ATOM  10968  O13 POPE  209      89.594 105.879  35.385  1.00  0.00           O
ATOM  10969  O14 POPE  209      88.474 103.889  34.305  1.00  0.00           O
ATOM  10970  O11 POPE  209      89.424 103.769  36.655  1.00  0.00           O
ATOM  10971  O12 POPE  209      90.934 103.949  34.685  1.00  0.00           O
ATOM  10972  C1  POPE  209      90.284 104.369  37.645  1.00  0.00           C
ATOM  10975  C2  POPE  209      89.984 103.809  39.045  1.00  0.00           C
ATOM  10977  O21 POPE  209      90.594 104.739  39.955  1.00  0.00           O
ATOM  10978  C21 POPE  209      90.544 104.559  41.275  1.00  0.00           C
ATOM  10979  O22 POPE  209      91.404 104.979  42.035  1.00  0.00           O
ATOM  10980  C22 POPE  209      89.274 103.899  41.755  1.00  0.00           C
ATOM  10983  C3  POPE  209      90.474 102.339  39.185  1.00  0.00           C
ATOM  10986  O31 POPE  209      91.774 102.289  39.815  1.00  0.00           O
ATOM  10987  C31 POPE  209      91.934 101.439  40.805  1.00  0.00           C
ATOM  10988  O32 POPE  209      91.124 100.619  41.185  1.00  0.00           O
ATOM  10989  C32 POPE  209      93.264 101.709  41.495  1.00  0.00           C
ATOM  10992  C23 POPE  209      89.024 104.219  43.245  1.00  0.00           C
ATOM  10995  C24 POPE  209      88.214 103.099  43.885  1.00  0.00           C
ATOM  10998  C25 POPE  209      89.044 101.849  44.185  1.00  0.00           C
ATOM  11001  C26 POPE  209      89.924 101.979  45.435  1.00  0.00           C
ATOM  11004  C27 POPE  209      90.354 100.589  45.915  1.00  0.00           C
ATOM  11007  C28 POPE  209      90.834 100.529  47.375  1.00  0.00           C
ATOM  11010  C29 POPE  209      89.764 100.959  48.345  1.00  0.00           C
ATOM  11012 0C21 POPE  209      89.974 101.579  49.515  1.00  0.00           C
ATOM  11014 1C21 POPE  209      91.324 101.909  50.105  1.00  0.00           C
ATOM  11017 2C21 POPE  209      92.074 100.649  50.595  1.00  0.00           C
ATOM  11020 3C21 POPE  209      91.324  99.849  51.665  1.00  0.00           C
ATOM  11023 4C21 POPE  209      92.064  98.549  52.035  1.00  0.00           C
ATOM  11026 5C21 POPE  209      91.244  97.639  52.955  1.00  0.00           C
ATOM  11029 6C21 POPE  209      91.854  96.239  53.075  1.00  0.00           C
ATOM  11032 7C21 POPE  209      91.054  95.309  54.005  1.00  0.00           C
ATOM  11035 8C21 POPE  209      91.444  93.839  53.915  1.00  0.00           C
ATOM  11039  C33 POPE  209      93.024 101.889  43.005  1.00  0.00           C
ATOM  11042  C34 POPE  209      94.294 102.239  43.765  1.00  0.00           C
ATOM  11045  C35 POPE  209      93.994 102.519  45.245  1.00  0.00           C
ATOM  11048  C36 POPE  209      95.254 102.809  46.055  1.00  0.00           C
ATOM  11051  C37 POPE  209      94.974 102.999  47.545  1.00  0.00           C
ATOM  11054  C38 POPE  209      96.264 103.309  48.305  1.00  0.00           C
ATOM  11057  C39 POPE  209      96.064 103.479  49.815  1.00  0.00           C
ATOM  11060 0C31 POPE  209      97.414 103.389  50.545  1.00  0.00           C
ATOM  11063 1C31 POPE  209      97.384 103.939  51.965  1.00  0.00           C
ATOM  11066 2C31 POPE  209      98.734 103.759  52.675  1.00  0.00           C
ATOM  11069 3C31 POPE  209      98.824 104.479  54.035  1.00  0.00           C
ATOM  11072 4C31 POPE  209      97.594 104.289  54.925  1.00  0.00           C
ATOM  11075 5C31 POPE  209      97.864 104.619  56.395  1.00  0.00           C
ATOM  11078 6C31 POPE  209      96.664 104.379  57.305  1.00  0.00           C
ATOM  11082  NH3 POPE  210      17.014  14.489  30.305  1.00  0.00           N
ATOM  11086  C12 POPE  210      17.944  13.829  31.275  1.00  0.00           C
ATOM  11089  C11 POPE  210      17.164  13.369  32.515  1.00  0.00           C
ATOM  11092  P   POPE  210      14.964  14.679  33.025  1.00  0.00           P
ATOM  11093  O13 POPE  210      14.634  15.969  33.665  1.00  0.00           O
ATOM  11094  O14 POPE  210      14.704  14.549  31.575  1.00  0.00           O
ATOM  11095  O11 POPE  210      14.354  13.449  33.795  1.00  0.00           O
ATOM  11096  O12 POPE  210      16.514  14.469  33.155  1.00  0.00           O
ATOM  11097  C1  POPE  210      14.914  12.849  34.975  1.00  0.00           C
ATOM  11100  C2  POPE  210      13.844  12.719  36.115  1.00  0.00           C
ATOM  11102  O21 POPE  210      14.244  12.079  37.355  1.00  0.00           O
ATOM  11103  C21 POPE  210      15.434  11.599  37.635  1.00  0.00           C
ATOM  11104  O22 POPE  210      16.354  11.349  36.875  1.00  0.00           O
ATOM  11105  C22 POPE  210      15.494  11.339  39.145  1.00  0.00           C
ATOM  11108  C3  POPE  210      12.474  12.139  35.665  1.00  0.00           C
ATOM  11111  O31 POPE  210      11.474  12.479  36.645  1.00  0.00           O
ATOM  11112  C31 POPE  210      10.374  11.779  36.775  1.00  0.00           C
ATOM  11113  O32 POPE  210      10.034  10.829  36.085  1.00  0.00           O
ATOM  11114  C32 POPE  210       9.534  12.369  37.925  1.00  0.00           C
ATOM  11117  C23 POPE  210      16.944  11.169  39.645  1.00  0.00           C
ATOM  11120  C24 POPE  210      17.064  11.169  41.175  1.00  0.00           C
ATOM  11123  C25 POPE  210      16.694   9.829  41.835  1.00  0.00           C
ATOM  11126  C26 POPE  210      16.824   9.899  43.355  1.00  0.00           C
ATOM  11129  C27 POPE  210      16.574   8.539  44.035  1.00  0.00           C
ATOM  11132  C28 POPE  210      16.664   8.639  45.565  1.00  0.00           C
ATOM  11135  C29 POPE  210      16.094   7.439  46.285  1.00  0.00           C
ATOM  11137 0C21 POPE  210      16.604   6.189  46.345  1.00  0.00           C
ATOM  11139 1C21 POPE  210      17.884   5.679  45.725  1.00  0.00           C
ATOM  11142 2C21 POPE  210      18.784   4.949  46.745  1.00  0.00           C
ATOM  11145 3C21 POPE  210      18.164   3.669  47.325  1.00  0.00           C
ATOM  11148 4C21 POPE  210      19.114   2.879  48.255  1.00  0.00           C
ATOM  11151 5C21 POPE  210      19.574   3.649  49.505  1.00  0.00           C
ATOM  11154 6C21 POPE  210      21.094   3.889  49.545  1.00  0.00           C
ATOM  11157 7C21 POPE  210      21.564   4.589  50.825  1.00  0.00           C
ATOM  11160 8C21 POPE  210      23.074   4.809  50.865  1.00  0.00           C
ATOM  11164  C33 POPE  210       8.724  11.359  38.775  1.00  0.00           C
ATOM  11167  C34 POPE  210       7.844  12.109  39.795  1.00  0.00           C
ATOM  11170  C35 POPE  210       7.004  11.239  40.755  1.00  0.00           C
ATOM  11173  C36 POPE  210       7.744  10.839  42.045  1.00  0.00           C
ATOM  11176  C37 POPE  210       6.794  10.439  43.185  1.00  0.00           C
ATOM  11179  C38 POPE  210       7.324  10.819  44.575  1.00  0.00           C
ATOM  11182  C39 POPE  210       8.344   9.849  45.175  1.00  0.00           C
ATOM  11185 0C31 POPE  210       9.124  10.469  46.345  1.00  0.00           C
ATOM  11188 1C31 POPE  210      10.164   9.499  46.915  1.00  0.00           C
ATOM  11191 2C31 POPE  210      11.234  10.159  47.805  1.00  0.00           C
ATOM  11194 3C31 POPE  210      10.694  10.949  49.005  1.00  0.00           C
ATOM  11197 4C31 POPE  210       9.874  10.109  49.985  1.00  0.00           C
ATOM  11200 5C31 POPE  210       9.604  10.879  51.285  1.00  0.00           C
ATOM  11203 6C31 POPE  210       8.704  10.139  52.255  1.00  0.00           C
ATOM  11207  NH3 POPE  211     104.284  54.049  31.215  1.00  0.00           N
ATOM  11211  C12 POPE  211     103.004  54.419  30.505  1.00  0.00           C
ATOM  11214  C11 POPE  211     102.074  53.189  30.345  1.00  0.00           C
ATOM  11217  P   POPE  211     101.714  51.299  32.165  1.00  0.00           P
ATOM  11218  O13 POPE  211     100.744  50.399  31.495  1.00  0.00           O
ATOM  11219  O14 POPE  211     103.144  50.899  32.135  1.00  0.00           O
ATOM  11220  O11 POPE  211     101.234  51.429  33.665  1.00  0.00           O
ATOM  11221  O12 POPE  211     101.554  52.769  31.595  1.00  0.00           O
ATOM  11222  C1  POPE  211     102.184  51.239  34.715  1.00  0.00           C
ATOM  11225  C2  POPE  211     101.534  51.369  36.115  1.00  0.00           C
ATOM  11227  O21 POPE  211     102.284  50.609  37.095  1.00  0.00           O
ATOM  11228  C21 POPE  211     103.384  51.209  37.505  1.00  0.00           C
ATOM  11229  O22 POPE  211     103.834  52.249  37.055  1.00  0.00           O
ATOM  11230  C22 POPE  211     103.974  50.409  38.675  1.00  0.00           C
ATOM  11233  C3  POPE  211     100.094  50.809  36.075  1.00  0.00           C
ATOM  11236  O31 POPE  211      99.634  50.329  37.355  1.00  0.00           O
ATOM  11237  C31 POPE  211      99.254  51.279  38.195  1.00  0.00           C
ATOM  11238  O32 POPE  211      99.204  52.469  37.945  1.00  0.00           O
ATOM  11239  C32 POPE  211      98.864  50.609  39.525  1.00  0.00           C
ATOM  11242  C23 POPE  211     104.674  51.269  39.755  1.00  0.00           C
ATOM  11245  C24 POPE  211     106.094  51.739  39.405  1.00  0.00           C
ATOM  11248  C25 POPE  211     106.574  52.909  40.285  1.00  0.00           C
ATOM  11251  C26 POPE  211     106.714  52.609  41.785  1.00  0.00           C
ATOM  11254  C27 POPE  211     108.034  51.959  42.225  1.00  0.00           C
ATOM  11257  C28 POPE  211     108.144  51.969  43.765  1.00  0.00           C
ATOM  11260  C29 POPE  211     109.504  51.569  44.295  1.00  0.00           C
ATOM  11262 0C21 POPE  211     109.734  50.929  45.455  1.00  0.00           C
ATOM  11264 1C21 POPE  211     108.674  50.519  46.445  1.00  0.00           C
ATOM  11267 2C21 POPE  211     109.254  50.059  47.805  1.00  0.00           C
ATOM  11270 3C21 POPE  211     110.174  48.829  47.705  1.00  0.00           C
ATOM  11273 4C21 POPE  211     110.494  48.159  49.055  1.00  0.00           C
ATOM  11276 5C21 POPE  211     111.694  48.769  49.795  1.00  0.00           C
ATOM  11279 6C21 POPE  211     111.914  48.119  51.175  1.00  0.00           C
ATOM  11282 7C21 POPE  211     113.334  48.279  51.725  1.00  0.00           C
ATOM  11285 8C21 POPE  211     113.564  47.539  53.045  1.00  0.00           C
ATOM  11289  C33 POPE  211      99.324  51.429  40.755  1.00  0.00           C
ATOM  11292  C34 POPE  211      99.034  50.779  42.115  1.00  0.00           C
ATOM  11295  C35 POPE  211      99.544  51.709  43.225  1.00  0.00           C
ATOM  11298  C36 POPE  211      99.044  51.449  44.655  1.00  0.00           C
ATOM  11301  C37 POPE  211      99.314  52.709  45.495  1.00  0.00           C
ATOM  11304  C38 POPE  211      98.924  52.619  46.975  1.00  0.00           C
ATOM  11307  C39 POPE  211      99.174  53.959  47.675  1.00  0.00           C
ATOM  11310 0C31 POPE  211      98.574  54.019  49.085  1.00  0.00           C
ATOM  11313 1C31 POPE  211      98.904  55.339  49.795  1.00  0.00           C
ATOM  11316 2C31 POPE  211      98.244  55.479  51.175  1.00  0.00           C
ATOM  11319 3C31 POPE  211      98.464  54.259  52.085  1.00  0.00           C
ATOM  11322 4C31 POPE  211      97.894  54.459  53.495  1.00  0.00           C
ATOM  11325 5C31 POPE  211      97.734  53.139  54.245  1.00  0.00           C
ATOM  11328 6C31 POPE  211      97.044  53.309  55.595  1.00  0.00           C
ATOM  11332  NH3 POPE  212      74.254  42.819  37.465  1.00  0.00           N
ATOM  11336  C12 POPE  212      73.164  42.499  36.495  1.00  0.00           C
ATOM  11339  C11 POPE  212      71.894  43.349  36.775  1.00  0.00           C
ATOM  11342  P   POPE  212      71.624  43.919  39.325  1.00  0.00           P
ATOM  11343  O13 POPE  212      73.084  43.979  39.465  1.00  0.00           O
ATOM  11344  O14 POPE  212      70.884  45.179  39.165  1.00  0.00           O
ATOM  11345  O11 POPE  212      71.034  43.079  40.535  1.00  0.00           O
ATOM  11346  O12 POPE  212      71.294  43.039  38.035  1.00  0.00           O
ATOM  11347  C1  POPE  212      71.274  43.579  41.855  1.00  0.00           C
ATOM  11350  C2  POPE  212      70.194  44.619  42.255  1.00  0.00           C
ATOM  11352  O21 POPE  212      70.684  45.539  43.255  1.00  0.00           O
ATOM  11353  C21 POPE  212      70.904  45.099  44.465  1.00  0.00           C
ATOM  11354  O22 POPE  212      70.664  43.999  44.915  1.00  0.00           O
ATOM  11355  C22 POPE  212      71.634  46.199  45.245  1.00  0.00           C
ATOM  11358  C3  POPE  212      68.844  43.909  42.575  1.00  0.00           C
ATOM  11361  O31 POPE  212      68.174  44.449  43.735  1.00  0.00           O
ATOM  11362  C31 POPE  212      67.094  43.739  44.025  1.00  0.00           C
ATOM  11363  O32 POPE  212      66.364  43.199  43.205  1.00  0.00           O
ATOM  11364  C32 POPE  212      67.034  43.509  45.535  1.00  0.00           C
ATOM  11367  C23 POPE  212      71.764  45.909  46.755  1.00  0.00           C
ATOM  11370  C24 POPE  212      70.474  46.179  47.555  1.00  0.00           C
ATOM  11373  C25 POPE  212      70.754  46.169  49.055  1.00  0.00           C
ATOM  11376  C26 POPE  212      69.554  46.539  49.935  1.00  0.00           C
ATOM  11379  C27 POPE  212      69.964  46.779  51.395  1.00  0.00           C
ATOM  11382  C28 POPE  212      68.854  47.399  52.265  1.00  0.00           C
ATOM  11385  C29 POPE  212      69.244  47.459  53.725  1.00  0.00           C
ATOM  11387 0C21 POPE  212      69.164  48.509  54.555  1.00  0.00           C
ATOM  11389 1C21 POPE  212      68.694  49.909  54.215  1.00  0.00           C
ATOM  11392 2C21 POPE  212      67.204  50.189  54.505  1.00  0.00           C
ATOM  11395 3C21 POPE  212      66.234  49.319  53.685  1.00  0.00           C
ATOM  11398 4C21 POPE  212      64.754  49.699  53.825  1.00  0.00           C
ATOM  11401 5C21 POPE  212      64.344  50.019  55.275  1.00  0.00           C
ATOM  11404 6C21 POPE  212      62.894  49.659  55.615  1.00  0.00           C
ATOM  11407 7C21 POPE  212      62.544  50.049  57.055  1.00  0.00           C
ATOM  11410 8C21 POPE  212      61.334  49.319  57.615  1.00  0.00           C
ATOM  11414  C33 POPE  212      67.964  42.349  45.945  1.00  0.00           C
ATOM  11417  C34 POPE  212      68.364  42.349  47.425  1.00  0.00           C
ATOM  11420  C35 POPE  212      67.174  42.249  48.385  1.00  0.00           C
ATOM  11423  C36 POPE  212      67.534  41.539  49.685  1.00  0.00           C
ATOM  11426  C37 POPE  212      66.454  41.659  50.755  1.00  0.00           C
ATOM  11429  C38 POPE  212      66.724  40.789  51.995  1.00  0.00           C
ATOM  11432  C39 POPE  212      68.164  40.899  52.505  1.00  0.00           C
ATOM  11435 0C31 POPE  212      68.374  40.149  53.815  1.00  0.00           C
ATOM  11438 1C31 POPE  212      69.854  40.109  54.215  1.00  0.00           C
ATOM  11441 2C31 POPE  212      70.044  39.729  55.685  1.00  0.00           C
ATOM  11444 3C31 POPE  212      69.704  40.889  56.635  1.00  0.00           C
ATOM  11447 4C31 POPE  212      69.844  40.519  58.105  1.00  0.00           C
ATOM  11450 5C31 POPE  212      69.804  41.709  59.055  1.00  0.00           C
ATOM  11453 6C31 POPE  212      69.994  41.289  60.515  1.00  0.00           C
ATOM  11457  NH3 POPE  213      28.624  42.919  33.945  1.00  0.00           N
ATOM  11461  C12 POPE  213      27.394  43.779  34.165  1.00  0.00           C
ATOM  11464  C11 POPE  213      26.214  42.939  34.705  1.00  0.00           C
ATOM  11467  P   POPE  213      24.624  44.859  35.615  1.00  0.00           P
ATOM  11468  O13 POPE  213      23.154  44.969  35.785  1.00  0.00           O
ATOM  11469  O14 POPE  213      25.344  46.069  35.215  1.00  0.00           O
ATOM  11470  O11 POPE  213      25.274  44.369  36.985  1.00  0.00           O
ATOM  11471  O12 POPE  213      24.994  43.679  34.615  1.00  0.00           O
ATOM  11472  C1  POPE  213      25.004  45.139  38.165  1.00  0.00           C
ATOM  11475  C2  POPE  213      24.164  44.299  39.155  1.00  0.00           C
ATOM  11477  O21 POPE  213      23.594  45.129  40.175  1.00  0.00           O
ATOM  11478  C21 POPE  213      24.414  45.619  41.095  1.00  0.00           C
ATOM  11479  O22 POPE  213      25.614  45.769  41.005  1.00  0.00           O
ATOM  11480  C22 POPE  213      23.564  45.929  42.325  1.00  0.00           C
ATOM  11483  C3  POPE  213      24.954  43.119  39.765  1.00  0.00           C
ATOM  11486  O31 POPE  213      24.204  42.479  40.815  1.00  0.00           O
ATOM  11487  C31 POPE  213      24.894  42.079  41.875  1.00  0.00           C
ATOM  11488  O32 POPE  213      26.024  42.439  42.165  1.00  0.00           O
ATOM  11489  C32 POPE  213      24.124  40.949  42.555  1.00  0.00           C
ATOM  11492  C23 POPE  213      24.354  45.799  43.645  1.00  0.00           C
ATOM  11495  C24 POPE  213      24.764  47.169  44.215  1.00  0.00           C
ATOM  11498  C25 POPE  213      23.564  48.009  44.665  1.00  0.00           C
ATOM  11501  C26 POPE  213      23.054  47.669  46.065  1.00  0.00           C
ATOM  11504  C27 POPE  213      21.844  48.539  46.435  1.00  0.00           C
ATOM  11507  C28 POPE  213      21.414  48.449  47.905  1.00  0.00           C
ATOM  11510  C29 POPE  213      22.404  49.059  48.865  1.00  0.00           C
ATOM  11512 0C21 POPE  213      22.094  49.659  50.035  1.00  0.00           C
ATOM  11514 1C21 POPE  213      20.714  49.809  50.625  1.00  0.00           C
ATOM  11517 2C21 POPE  213      20.464  48.809  51.775  1.00  0.00           C
ATOM  11520 3C21 POPE  213      20.414  47.349  51.305  1.00  0.00           C
ATOM  11523 4C21 POPE  213      19.984  46.369  52.415  1.00  0.00           C
ATOM  11526 5C21 POPE  213      18.514  46.509  52.865  1.00  0.00           C
ATOM  11529 6C21 POPE  213      17.534  45.519  52.215  1.00  0.00           C
ATOM  11532 7C21 POPE  213      17.354  45.679  50.705  1.00  0.00           C
ATOM  11535 8C21 POPE  213      16.204  44.829  50.145  1.00  0.00           C
ATOM  11539  C33 POPE  213      23.194  41.429  43.695  1.00  0.00           C
ATOM  11542  C34 POPE  213      23.794  41.269  45.095  1.00  0.00           C
ATOM  11545  C35 POPE  213      25.194  41.879  45.245  1.00  0.00           C
ATOM  11548  C36 POPE  213      25.604  42.099  46.705  1.00  0.00           C
ATOM  11551  C37 POPE  213      26.964  42.779  46.825  1.00  0.00           C
ATOM  11554  C38 POPE  213      27.194  43.449  48.195  1.00  0.00           C
ATOM  11557  C39 POPE  213      26.884  42.549  49.395  1.00  0.00           C
ATOM  11560 0C31 POPE  213      27.174  43.289  50.715  1.00  0.00           C
ATOM  11563 1C31 POPE  213      26.614  42.569  51.945  1.00  0.00           C
ATOM  11566 2C31 POPE  213      26.704  43.459  53.185  1.00  0.00           C
ATOM  11569 3C31 POPE  213      26.144  42.819  54.465  1.00  0.00           C
ATOM  11572 4C31 POPE  213      26.004  43.859  55.585  1.00  0.00           C
ATOM  11575 5C31 POPE  213      25.634  43.259  56.945  1.00  0.00           C
ATOM  11578 6C31 POPE  213      25.394  44.319  58.025  1.00  0.00           C
ATOM  11582  NH3 POPE  214     115.114  43.419  74.915  1.00  0.00           N
ATOM  11586  C12 POPE  214     114.644  44.759  75.405  1.00  0.00           C
ATOM  11589  C11 POPE  214     115.274  45.919  74.625  1.00  0.00           C
ATOM  11592  P   POPE  214     114.474  48.459  74.645  1.00  0.00           P
ATOM  11593  O13 POPE  214     115.724  49.199  74.415  1.00  0.00           O
ATOM  11594  O14 POPE  214     113.454  49.079  75.515  1.00  0.00           O
ATOM  11595  O11 POPE  214     113.844  48.059  73.255  1.00  0.00           O
ATOM  11596  O12 POPE  214     114.934  47.119  75.315  1.00  0.00           O
ATOM  11597  C1  POPE  214     113.174  49.109  72.535  1.00  0.00           C
ATOM  11600  C2  POPE  214     112.814  48.659  71.095  1.00  0.00           C
ATOM  11602  O21 POPE  214     112.784  49.809  70.225  1.00  0.00           O
ATOM  11603  C21 POPE  214     113.134  49.579  68.965  1.00  0.00           C
ATOM  11604  O22 POPE  214     113.784  48.619  68.585  1.00  0.00           O
ATOM  11605  C22 POPE  214     112.664  50.729  68.065  1.00  0.00           C
ATOM  11608  C3  POPE  214     111.474  47.869  71.065  1.00  0.00           C
ATOM  11611  O31 POPE  214     111.104  47.489  69.715  1.00  0.00           O
ATOM  11612  C31 POPE  214     110.294  46.439  69.605  1.00  0.00           C
ATOM  11613  O32 POPE  214     109.854  45.789  70.535  1.00  0.00           O
ATOM  11614  C32 POPE  214     110.154  46.119  68.105  1.00  0.00           C
ATOM  11617  C23 POPE  214     113.184  50.659  66.605  1.00  0.00           C
ATOM  11620  C24 POPE  214     112.584  51.769  65.705  1.00  0.00           C
ATOM  11623  C25 POPE  214     113.214  51.919  64.305  1.00  0.00           C
ATOM  11626  C26 POPE  214     112.624  50.979  63.235  1.00  0.00           C
ATOM  11629  C27 POPE  214     113.254  51.169  61.845  1.00  0.00           C
ATOM  11632  C28 POPE  214     112.884  50.089  60.805  1.00  0.00           C
ATOM  11635  C29 POPE  214     111.414  49.759  60.835  1.00  0.00           C
ATOM  11637 0C21 POPE  214     110.444  50.379  60.125  1.00  0.00           C
ATOM  11639 1C21 POPE  214     110.634  51.519  59.165  1.00  0.00           C
ATOM  11642 2C21 POPE  214     110.354  51.089  57.715  1.00  0.00           C
ATOM  11645 3C21 POPE  214     108.884  50.759  57.445  1.00  0.00           C
ATOM  11648 4C21 POPE  214     108.584  50.589  55.955  1.00  0.00           C
ATOM  11651 5C21 POPE  214     108.494  51.949  55.235  1.00  0.00           C
ATOM  11654 6C21 POPE  214     108.724  51.869  53.725  1.00  0.00           C
ATOM  11657 7C21 POPE  214     108.914  53.259  53.125  1.00  0.00           C
ATOM  11660 8C21 POPE  214     109.064  53.279  51.605  1.00  0.00           C
ATOM  11664  C33 POPE  214     108.774  45.579  67.645  1.00  0.00           C
ATOM  11667  C34 POPE  214     108.914  44.669  66.415  1.00  0.00           C
ATOM  11670  C35 POPE  214     107.584  44.149  65.855  1.00  0.00           C
ATOM  11673  C36 POPE  214     106.864  45.149  64.945  1.00  0.00           C
ATOM  11676  C37 POPE  214     105.364  44.869  64.785  1.00  0.00           C
ATOM  11679  C38 POPE  214     104.594  46.029  64.125  1.00  0.00           C
ATOM  11682  C39 POPE  214     104.314  45.829  62.625  1.00  0.00           C
ATOM  11685 0C31 POPE  214     103.014  45.049  62.395  1.00  0.00           C
ATOM  11688 1C31 POPE  214     102.864  44.559  60.955  1.00  0.00           C
ATOM  11691 2C31 POPE  214     101.524  43.879  60.675  1.00  0.00           C
ATOM  11694 3C31 POPE  214     100.374  44.879  60.465  1.00  0.00           C
ATOM  11697 4C31 POPE  214      99.034  44.169  60.225  1.00  0.00           C
ATOM  11700 5C31 POPE  214      97.964  45.099  59.655  1.00  0.00           C
ATOM  11703 6C31 POPE  214      96.644  44.389  59.375  1.00  0.00           C
ATOM  11707  NH3 POPE  215     109.214  27.569  74.645  1.00  0.00           N
ATOM  11711  C12 POPE  215     109.624  26.449  75.545  1.00  0.00           C
ATOM  11714  C11 POPE  215     108.624  26.329  76.695  1.00  0.00           C
ATOM  11717  P   POPE  215     106.134  25.909  77.165  1.00  0.00           P
ATOM  11718  O13 POPE  215     106.574  24.989  78.235  1.00  0.00           O
ATOM  11719  O14 POPE  215     105.654  27.229  77.625  1.00  0.00           O
ATOM  11720  O11 POPE  215     104.974  25.249  76.325  1.00  0.00           O
ATOM  11721  O12 POPE  215     107.314  26.129  76.145  1.00  0.00           O
ATOM  11722  C1  POPE  215     104.674  25.659  74.975  1.00  0.00           C
ATOM  11725  C2  POPE  215     103.624  26.809  74.895  1.00  0.00           C
ATOM  11727  O21 POPE  215     102.744  26.529  73.795  1.00  0.00           O
ATOM  11728  C21 POPE  215     101.944  27.439  73.265  1.00  0.00           C
ATOM  11729  O22 POPE  215     101.694  28.559  73.665  1.00  0.00           O
ATOM  11730  C22 POPE  215     101.504  26.919  71.905  1.00  0.00           C
ATOM  11733  C3  POPE  215     104.294  28.229  74.875  1.00  0.00           C
ATOM  11736  O31 POPE  215     104.614  28.649  73.545  1.00  0.00           O
ATOM  11737  C31 POPE  215     105.804  28.389  73.055  1.00  0.00           C
ATOM  11738  O32 POPE  215     106.744  27.859  73.605  1.00  0.00           O
ATOM  11739  C32 POPE  215     105.814  28.839  71.595  1.00  0.00           C
ATOM  11742  C23 POPE  215     102.504  27.389  70.825  1.00  0.00           C
ATOM  11745  C24 POPE  215     102.444  26.569  69.535  1.00  0.00           C
ATOM  11748  C25 POPE  215     101.054  26.509  68.895  1.00  0.00           C
ATOM  11751  C26 POPE  215     100.474  27.849  68.435  1.00  0.00           C
ATOM  11754  C27 POPE  215      99.144  27.629  67.695  1.00  0.00           C
ATOM  11757  C28 POPE  215      98.604  28.859  66.945  1.00  0.00           C
ATOM  11760  C29 POPE  215      98.084  29.939  67.855  1.00  0.00           C
ATOM  11762 0C21 POPE  215      98.454  31.229  67.835  1.00  0.00           C
ATOM  11764 1C21 POPE  215      99.504  31.849  66.945  1.00  0.00           C
ATOM  11767 2C21 POPE  215      98.984  32.399  65.595  1.00  0.00           C
ATOM  11770 3C21 POPE  215      98.154  33.679  65.755  1.00  0.00           C
ATOM  11773 4C21 POPE  215      97.234  33.969  64.565  1.00  0.00           C
ATOM  11776 5C21 POPE  215      97.954  34.369  63.275  1.00  0.00           C
ATOM  11779 6C21 POPE  215      96.974  34.619  62.115  1.00  0.00           C
ATOM  11782 7C21 POPE  215      97.654  34.959  60.795  1.00  0.00           C
ATOM  11785 8C21 POPE  215      96.674  35.239  59.655  1.00  0.00           C
ATOM  11789  C33 POPE  215     106.444  27.769  70.675  1.00  0.00           C
ATOM  11792  C34 POPE  215     106.284  28.139  69.195  1.00  0.00           C
ATOM  11795  C35 POPE  215     107.114  27.249  68.265  1.00  0.00           C
ATOM  11798  C36 POPE  215     106.944  27.659  66.795  1.00  0.00           C
ATOM  11801  C37 POPE  215     108.154  27.259  65.935  1.00  0.00           C
ATOM  11804  C38 POPE  215     108.004  27.679  64.465  1.00  0.00           C
ATOM  11807  C39 POPE  215     106.894  26.919  63.735  1.00  0.00           C
ATOM  11810 0C31 POPE  215     106.704  27.369  62.285  1.00  0.00           C
ATOM  11813 1C31 POPE  215     105.504  26.669  61.625  1.00  0.00           C
ATOM  11816 2C31 POPE  215     105.534  26.729  60.095  1.00  0.00           C
ATOM  11819 3C31 POPE  215     105.324  28.149  59.535  1.00  0.00           C
ATOM  11822 4C31 POPE  215     105.424  28.169  58.005  1.00  0.00           C
ATOM  11825 5C31 POPE  215     105.394  29.579  57.405  1.00  0.00           C
ATOM  11828 6C31 POPE  215     105.544  29.569  55.885  1.00  0.00           C
ATOM  11832  NH3 POPE  216      91.814  22.479  75.425  1.00  0.00           N
ATOM  11836  C12 POPE  216      90.404  22.459  74.885  1.00  0.00           C
ATOM  11839  C11 POPE  216      89.464  23.299  75.765  1.00  0.00           C
ATOM  11842  P   POPE  216      87.564  23.569  74.005  1.00  0.00           P
ATOM  11843  O13 POPE  216      86.084  23.679  73.915  1.00  0.00           O
ATOM  11844  O14 POPE  216      88.374  24.719  73.565  1.00  0.00           O
ATOM  11845  O11 POPE  216      87.954  22.319  73.115  1.00  0.00           O
ATOM  11846  O12 POPE  216      88.084  23.079  75.435  1.00  0.00           O
ATOM  11847  C1  POPE  216      88.044  22.519  71.705  1.00  0.00           C
ATOM  11850  C2  POPE  216      86.654  22.659  71.005  1.00  0.00           C
ATOM  11852  O21 POPE  216      86.514  21.699  69.935  1.00  0.00           O
ATOM  11853  C21 POPE  216      87.254  21.919  68.855  1.00  0.00           C
ATOM  11854  O22 POPE  216      88.134  22.759  68.755  1.00  0.00           O
ATOM  11855  C22 POPE  216      86.814  20.979  67.735  1.00  0.00           C
ATOM  11858  C3  POPE  216      86.334  24.139  70.575  1.00  0.00           C
ATOM  11861  O31 POPE  216      85.314  24.169  69.555  1.00  0.00           O
ATOM  11862  C31 POPE  216      85.564  24.879  68.465  1.00  0.00           C
ATOM  11863  O32 POPE  216      86.424  25.729  68.345  1.00  0.00           O
ATOM  11864  C32 POPE  216      84.644  24.339  67.365  1.00  0.00           C
ATOM  11867  C23 POPE  216      87.594  21.239  66.435  1.00  0.00           C
ATOM  11870  C24 POPE  216      87.074  20.409  65.245  1.00  0.00           C
ATOM  11873  C25 POPE  216      86.304  21.269  64.235  1.00  0.00           C
ATOM  11876  C26 POPE  216      86.284  20.659  62.825  1.00  0.00           C
ATOM  11879  C27 POPE  216      85.784  21.649  61.765  1.00  0.00           C
ATOM  11882  C28 POPE  216      86.154  21.279  60.315  1.00  0.00           C
ATOM  11885  C29 POPE  216      85.674  19.909  59.905  1.00  0.00           C
ATOM  11887 0C21 POPE  216      84.824  19.619  58.895  1.00  0.00           C
ATOM  11889 1C21 POPE  216      84.124  20.609  57.985  1.00  0.00           C
ATOM  11892 2C21 POPE  216      82.714  20.139  57.605  1.00  0.00           C
ATOM  11895 3C21 POPE  216      81.714  20.159  58.765  1.00  0.00           C
ATOM  11898 4C21 POPE  216      80.334  19.619  58.355  1.00  0.00           C
ATOM  11901 5C21 POPE  216      79.244  19.859  59.415  1.00  0.00           C
ATOM  11904 6C21 POPE  216      77.864  19.399  58.935  1.00  0.00           C
ATOM  11907 7C21 POPE  216      76.724  19.949  59.795  1.00  0.00           C
ATOM  11910 8C21 POPE  216      75.344  19.469  59.345  1.00  0.00           C
ATOM  11914  C33 POPE  216      84.574  25.189  66.075  1.00  0.00           C
ATOM  11917  C34 POPE  216      83.734  24.459  65.015  1.00  0.00           C
ATOM  11920  C35 POPE  216      83.434  25.299  63.765  1.00  0.00           C
ATOM  11923  C36 POPE  216      84.604  25.339  62.765  1.00  0.00           C
ATOM  11926  C37 POPE  216      84.234  26.089  61.475  1.00  0.00           C
ATOM  11929  C38 POPE  216      85.434  26.399  60.575  1.00  0.00           C
ATOM  11932  C39 POPE  216      86.254  27.589  61.085  1.00  0.00           C
ATOM  11935 0C31 POPE  216      87.434  27.969  60.185  1.00  0.00           C
ATOM  11938 1C31 POPE  216      88.014  29.339  60.585  1.00  0.00           C
ATOM  11941 2C31 POPE  216      89.024  29.899  59.565  1.00  0.00           C
ATOM  11944 3C31 POPE  216      89.224  31.409  59.735  1.00  0.00           C
ATOM  11947 4C31 POPE  216      89.504  32.129  58.405  1.00  0.00           C
ATOM  11950 5C31 POPE  216      89.554  33.659  58.565  1.00  0.00           C
ATOM  11953 6C31 POPE  216      89.584  34.409  57.235  1.00  0.00           C
ATOM  11957  NH3 POPE  217      57.974  16.949  37.015  1.00  0.00           N
ATOM  11961  C12 POPE  217      57.874  16.679  35.535  1.00  0.00           C
ATOM  11964  C11 POPE  217      59.254  16.209  35.035  1.00  0.00           C
ATOM  11967  P   POPE  217      59.654  13.909  36.175  1.00  0.00           P
ATOM  11968  O13 POPE  217      58.204  13.809  36.415  1.00  0.00           O
ATOM  11969  O14 POPE  217      60.204  13.109  35.055  1.00  0.00           O
ATOM  11970  O11 POPE  217      60.374  13.519  37.525  1.00  0.00           O
ATOM  11971  O12 POPE  217      59.974  15.459  36.015  1.00  0.00           O
ATOM  11972  C1  POPE  217      59.754  13.849  38.765  1.00  0.00           C
ATOM  11975  C2  POPE  217      60.734  14.609  39.685  1.00  0.00           C
ATOM  11977  O21 POPE  217      60.424  14.409  41.075  1.00  0.00           O
ATOM  11978  C21 POPE  217      59.174  14.449  41.505  1.00  0.00           C
ATOM  11979  O22 POPE  217      58.204  14.889  40.915  1.00  0.00           O
ATOM  11980  C22 POPE  217      59.124  13.939  42.945  1.00  0.00           C
ATOM  11983  C3  POPE  217      60.934  16.109  39.275  1.00  0.00           C
ATOM  11986  O31 POPE  217      59.704  16.869  39.235  1.00  0.00           O
ATOM  11987  C31 POPE  217      59.194  17.619  40.245  1.00  0.00           C
ATOM  11988  O32 POPE  217      58.134  18.209  40.095  1.00  0.00           O
ATOM  11989  C32 POPE  217      60.064  17.699  41.535  1.00  0.00           C
ATOM  11992  C23 POPE  217      57.984  12.929  43.215  1.00  0.00           C
ATOM  11995  C24 POPE  217      56.894  13.449  44.165  1.00  0.00           C
ATOM  11998  C25 POPE  217      57.394  14.069  45.485  1.00  0.00           C
ATOM  12001  C26 POPE  217      58.394  13.229  46.285  1.00  0.00           C
ATOM  12004  C27 POPE  217      59.204  14.049  47.305  1.00  0.00           C
ATOM  12007  C28 POPE  217      58.374  14.959  48.225  1.00  0.00           C
ATOM  12010  C29 POPE  217      58.934  16.349  48.375  1.00  0.00           C
ATOM  12012 0C21 POPE  217      59.924  16.689  49.225  1.00  0.00           C
ATOM  12014 1C21 POPE  217      60.674  15.739  50.115  1.00  0.00           C
ATOM  12017 2C21 POPE  217      60.284  15.809  51.595  1.00  0.00           C
ATOM  12020 3C21 POPE  217      61.224  14.949  52.455  1.00  0.00           C
ATOM  12023 4C21 POPE  217      60.704  14.759  53.885  1.00  0.00           C
ATOM  12026 5C21 POPE  217      61.704  14.049  54.815  1.00  0.00           C
ATOM  12029 6C21 POPE  217      61.864  12.539  54.575  1.00  0.00           C
ATOM  12032 7C21 POPE  217      60.754  11.719  55.255  1.00  0.00           C
ATOM  12035 8C21 POPE  217      61.034  10.219  55.285  1.00  0.00           C
ATOM  12039  C33 POPE  217      59.334  17.819  42.895  1.00  0.00           C
ATOM  12042  C34 POPE  217      60.284  17.839  44.125  1.00  0.00           C
ATOM  12045  C35 POPE  217      61.214  16.609  44.245  1.00  0.00           C
ATOM  12048  C36 POPE  217      62.264  16.669  45.365  1.00  0.00           C
ATOM  12051  C37 POPE  217      63.124  15.399  45.355  1.00  0.00           C
ATOM  12054  C38 POPE  217      64.404  15.429  46.205  1.00  0.00           C
ATOM  12057  C39 POPE  217      64.174  15.389  47.725  1.00  0.00           C
ATOM  12060 0C31 POPE  217      64.234  16.769  48.385  1.00  0.00           C
ATOM  12063 1C31 POPE  217      64.574  16.699  49.875  1.00  0.00           C
ATOM  12066 2C31 POPE  217      64.904  18.069  50.465  1.00  0.00           C
ATOM  12069 3C31 POPE  217      65.194  17.999  51.965  1.00  0.00           C
ATOM  12072 4C31 POPE  217      65.374  19.389  52.585  1.00  0.00           C
ATOM  12075 5C31 POPE  217      65.354  19.349  54.115  1.00  0.00           C
ATOM  12078 6C31 POPE  217      65.194  20.739  54.725  1.00  0.00           C
ATOM  12082  NH3 POPE  218      31.764 110.289  73.765  1.00  0.00           N
ATOM  12086  C12 POPE  218      33.254 110.099  73.895  1.00  0.00           C
ATOM  12089  C11 POPE  218      33.974 111.459  73.805  1.00  0.00           C
ATOM  12092  P   POPE  218      36.024 112.499  75.095  1.00  0.00           P
ATOM  12093  O13 POPE  218      35.054 113.439  75.715  1.00  0.00           O
ATOM  12094  O14 POPE  218      36.924 111.769  76.005  1.00  0.00           O
ATOM  12095  O11 POPE  218      36.844 113.189  73.945  1.00  0.00           O
ATOM  12096  O12 POPE  218      35.284 111.349  74.315  1.00  0.00           O
ATOM  12097  C1  POPE  218      38.134 113.759  74.195  1.00  0.00           C
ATOM  12100  C2  POPE  218      38.344 114.989  73.275  1.00  0.00           C
ATOM  12102  O21 POPE  218      39.714 115.389  73.395  1.00  0.00           O
ATOM  12103  C21 POPE  218      40.504 115.649  72.345  1.00  0.00           C
ATOM  12104  O22 POPE  218      41.664 116.009  72.465  1.00  0.00           O
ATOM  12105  C22 POPE  218      39.894 115.339  70.965  1.00  0.00           C
ATOM  12108  C3  POPE  218      37.414 116.169  73.685  1.00  0.00           C
ATOM  12111  O31 POPE  218      37.614 117.339  72.835  1.00  0.00           O
ATOM  12112  C31 POPE  218      37.784 118.489  73.485  1.00  0.00           C
ATOM  12113  O32 POPE  218      37.914 118.589  74.695  1.00  0.00           O
ATOM  12114  C32 POPE  218      37.684 119.719  72.575  1.00  0.00           C
ATOM  12117  C23 POPE  218      40.864 115.589  69.785  1.00  0.00           C
ATOM  12120  C24 POPE  218      40.444 114.799  68.535  1.00  0.00           C
ATOM  12123  C25 POPE  218      41.024 115.339  67.215  1.00  0.00           C
ATOM  12126  C26 POPE  218      40.784 114.379  66.045  1.00  0.00           C
ATOM  12129  C27 POPE  218      41.314 114.869  64.695  1.00  0.00           C
ATOM  12132  C28 POPE  218      41.214 113.789  63.605  1.00  0.00           C
ATOM  12135  C29 POPE  218      41.624 114.299  62.245  1.00  0.00           C
ATOM  12137 0C21 POPE  218      42.794 114.079  61.615  1.00  0.00           C
ATOM  12139 1C21 POPE  218      43.974 113.299  62.125  1.00  0.00           C
ATOM  12142 2C21 POPE  218      45.294 114.049  61.905  1.00  0.00           C
ATOM  12145 3C21 POPE  218      46.484 113.249  62.455  1.00  0.00           C
ATOM  12148 4C21 POPE  218      47.854 113.819  62.055  1.00  0.00           C
ATOM  12151 5C21 POPE  218      48.994 112.829  62.305  1.00  0.00           C
ATOM  12154 6C21 POPE  218      49.224 112.509  63.795  1.00  0.00           C
ATOM  12157 7C21 POPE  218      50.084 111.259  63.995  1.00  0.00           C
ATOM  12160 8C21 POPE  218      50.284 110.909  65.465  1.00  0.00           C
ATOM  12164  C33 POPE  218      37.304 119.509  71.085  1.00  0.00           C
ATOM  12167  C34 POPE  218      38.544 119.489  70.175  1.00  0.00           C
ATOM  12170  C35 POPE  218      38.204 119.269  68.695  1.00  0.00           C
ATOM  12173  C36 POPE  218      37.604 117.879  68.425  1.00  0.00           C
ATOM  12176  C37 POPE  218      37.404 117.569  66.945  1.00  0.00           C
ATOM  12179  C38 POPE  218      36.754 116.189  66.735  1.00  0.00           C
ATOM  12182  C39 POPE  218      36.324 115.939  65.285  1.00  0.00           C
ATOM  12185 0C31 POPE  218      37.504 115.699  64.335  1.00  0.00           C
ATOM  12188 1C31 POPE  218      37.124 115.879  62.865  1.00  0.00           C
ATOM  12191 2C31 POPE  218      38.304 115.609  61.935  1.00  0.00           C
ATOM  12194 3C31 POPE  218      38.044 115.979  60.465  1.00  0.00           C
ATOM  12197 4C31 POPE  218      39.154 115.489  59.535  1.00  0.00           C
ATOM  12200 5C31 POPE  218      39.004 115.959  58.085  1.00  0.00           C
ATOM  12203 6C31 POPE  218      40.054 115.339  57.155  1.00  0.00           C
ATOM  12207  NH3 POPE  219     119.804 117.229  36.985  1.00  0.00           N
ATOM  12211  C12 POPE  219     120.134 115.899  37.645  1.00  0.00           C
ATOM  12214  C11 POPE  219     121.184 115.059  36.865  1.00  0.00           C
ATOM  12217  P   POPE  219     120.464 112.559  36.495  1.00  0.00           P
ATOM  12218  O13 POPE  219     119.354 113.219  35.785  1.00  0.00           O
ATOM  12219  O14 POPE  219     121.394 111.799  35.645  1.00  0.00           O
ATOM  12220  O11 POPE  219     119.824 111.569  37.535  1.00  0.00           O
ATOM  12221  O12 POPE  219     121.204 113.699  37.345  1.00  0.00           O
ATOM  12222  C1  POPE  219     119.014 111.909  38.645  1.00  0.00           C
ATOM  12225  C2  POPE  219     119.844 111.889  39.965  1.00  0.00           C
ATOM  12227  O21 POPE  219     119.384 110.929  40.945  1.00  0.00           O
ATOM  12228  C21 POPE  219     118.174 111.109  41.435  1.00  0.00           C
ATOM  12229  O22 POPE  219     117.344 111.899  41.025  1.00  0.00           O
ATOM  12230  C22 POPE  219     117.954 110.179  42.635  1.00  0.00           C
ATOM  12233  C3  POPE  219     119.964 113.319  40.555  1.00  0.00           C
ATOM  12236  O31 POPE  219     120.954 113.379  41.615  1.00  0.00           O
ATOM  12237  C31 POPE  219     122.054 114.059  41.305  1.00  0.00           C
ATOM  12238  O32 POPE  219     122.304 114.549  40.225  1.00  0.00           O
ATOM  12239  C32 POPE  219     122.994 114.229  42.495  1.00  0.00           C
ATOM  12242  C23 POPE  219     119.154 110.129  43.615  1.00  0.00           C
ATOM  12245  C24 POPE  219     118.824 109.369  44.915  1.00  0.00           C
ATOM  12248  C25 POPE  219     120.054 108.699  45.545  1.00  0.00           C
ATOM  12251  C26 POPE  219     119.774 108.109  46.945  1.00  0.00           C
ATOM  12254  C27 POPE  219     119.854 109.189  48.035  1.00  0.00           C
ATOM  12257  C28 POPE  219     119.164 108.809  49.355  1.00  0.00           C
ATOM  12260  C29 POPE  219     119.324 109.919  50.365  1.00  0.00           C
ATOM  12262 0C21 POPE  219     119.674 109.799  51.655  1.00  0.00           C
ATOM  12264 1C21 POPE  219     119.954 108.519  52.395  1.00  0.00           C
ATOM  12267 2C21 POPE  219     121.284 108.579  53.165  1.00  0.00           C
[truncated: 1,729,638 more chars]
