# Supplementary material for: Characterizing Membrane Association and Periplasmic Transfer of Bacterial Lipoproteins through Molecular Dynamics Simulations
Source: Structure. 2020 Apr 7;28(4):475–487.e3. doi: 10.1016/j.str.2020.01.012 (PMC7139219; doi:10.1016/j.str.2020.01.012)
Supplement: Data S3. Final Coordinates from Simulations (M–X), Related to Figure 3 [file mmc5.zip › M-X/NLPC-5-atomistic.pdb]

TITLE     Protein
REMARK    THIS IS A SIMULATION BOX
CRYST1  129.199  129.199  137.072  90.00  90.00  90.00 P 1           1
MODEL        1
ATOM      1  N   CYSTA   1      54.439  62.490  74.071  1.00  0.00           N
ATOM      3  CA  CYSTA   1      54.919  63.830  74.401  1.00  0.00           C
ATOM      5  C   CYSTA   1      53.669  64.690  74.581  1.00  0.00           C
ATOM      6  O   CYSTA   1      53.389  65.639  73.861  1.00  0.00           O
ATOM      7  CB  CYSTA   1      55.979  64.480  73.431  1.00  0.00           C
ATOM     10  SG  CYSTA   1      57.660  63.700  73.261  1.00  0.00           S
ATOM     11  C1  CYSTA   1      57.799  61.929  73.701  1.00  0.00           C
ATOM     14  CA1 CYSTA   1      54.149  62.180  72.801  1.00  0.00           C
ATOM     15  OA1 CYSTA   1      54.979  62.250  71.921  1.00  0.00           O
ATOM     16  CA2 CYSTA   1      52.759  61.850  72.351  1.00  0.00           C
ATOM     19  C11 CYSTA   1      58.129  60.889  72.571  1.00  0.00           C
ATOM     21  O11 CYSTA   1      57.289  61.180  71.461  1.00  0.00           O
ATOM     22  CX1 CYSTA   1      57.119  60.639  70.251  1.00  0.00           C
ATOM     23  OX1 CYSTA   1      56.160  60.870  69.551  1.00  0.00           O
ATOM     24  CX2 CYSTA   1      58.269  59.760  69.721  1.00  0.00           C
ATOM     27  C12 CYSTA   1      57.919  59.459  73.171  1.00  0.00           C
ATOM     30  O12 CYSTA   1      57.949  58.420  72.181  1.00  0.00           O
ATOM     31  CD1 CYSTA   1      58.689  57.370  72.451  1.00  0.00           C
ATOM     32  OD1 CYSTA   1      58.459  56.510  73.281  1.00  0.00           O
ATOM     33  CD2 CYSTA   1      59.999  57.510  71.651  1.00  0.00           C
ATOM     36  CA3 CYSTA   1      52.489  62.850  71.201  1.00  0.00           C
ATOM     39  CA4 CYSTA   1      51.079  62.820  70.601  1.00  0.00           C
ATOM     42  CA5 CYSTA   1      50.899  63.969  69.591  1.00  0.00           C
ATOM     45  CA6 CYSTA   1      51.649  63.770  68.261  1.00  0.00           C
ATOM     48  CA7 CYSTA   1      52.169  65.090  67.671  1.00  0.00           C
ATOM     51  CA8 CYSTA   1      53.110  64.880  66.471  1.00  0.00           C
ATOM     54  CA9 CYSTA   1      52.619  65.530  65.171  1.00  0.00           C
ATOM     57 0CA1 CYSTA   1      51.449  64.789  64.501  1.00  0.00           C
ATOM     60 1CA1 CYSTA   1      51.879  63.440  63.901  1.00  0.00           C
ATOM     63 2CA1 CYSTA   1      50.750  62.760  63.131  1.00  0.00           C
ATOM     66 3CA1 CYSTA   1      51.109  61.340  62.661  1.00  0.00           C
ATOM     69 4CA1 CYSTA   1      49.999  60.320  62.951  1.00  0.00           C
ATOM     72 5CA1 CYSTA   1      48.939  60.210  61.841  1.00  0.00           C
ATOM     75 6CA1 CYSTA   1      47.759  59.319  62.231  1.00  0.00           C
ATOM     79  CD3 CYSTA   1      60.639  56.190  71.211  1.00  0.00           C
ATOM     82  CD4 CYSTA   1      61.699  55.760  72.231  1.00  0.00           C
ATOM     85  CD5 CYSTA   1      62.359  54.420  71.911  1.00  0.00           C
ATOM     88  CD6 CYSTA   1      62.829  54.170  70.451  1.00  0.00           C
ATOM     91  CD7 CYSTA   1      61.909  53.170  69.721  1.00  0.00           C
ATOM     94  CD8 CYSTA   1      62.609  52.010  68.991  1.00  0.00           C
ATOM     97  CD9 CYSTA   1      61.790  50.720  69.181  1.00  0.00           C
ATOM    100 0CD1 CYSTA   1      62.359  49.490  68.481  1.00  0.00           C
ATOM    103 1CD1 CYSTA   1      61.669  49.190  67.131  1.00  0.00           C
ATOM    106 2CD1 CYSTA   1      61.090  47.770  67.031  1.00  0.00           C
ATOM    109 3CD1 CYSTA   1      59.849  47.730  66.111  1.00  0.00           C
ATOM    112 4CD1 CYSTA   1      59.889  46.670  65.001  1.00  0.00           C
ATOM    115 5CD1 CYSTA   1      58.660  46.800  64.081  1.00  0.00           C
ATOM    118 6CD1 CYSTA   1      58.599  45.780  62.941  1.00  0.00           C
ATOM    122  CX3 CYSTA   1      58.409  59.650  68.171  1.00  0.00           C
ATOM    125  CX4 CYSTA   1      59.819  59.270  67.681  1.00  0.00           C
ATOM    128  CX5 CYSTA   1      60.270  57.789  67.821  1.00  0.00           C
ATOM    131  CX6 CYSTA   1      60.279  56.980  66.501  1.00  0.00           C
ATOM    134  CX7 CYSTA   1      61.270  55.800  66.461  1.00  0.00           C
ATOM    137  CX8 CYSTA   1      61.119  54.919  65.201  1.00  0.00           C
ATOM    140  CX9 CYSTA   1      62.209  53.890  65.031  1.00  0.00           C
ATOM    142 0CX1 CYSTA   1      62.340  52.990  64.021  1.00  0.00           C
ATOM    144 1CX1 CYSTA   1      61.439  52.820  62.821  1.00  0.00           C
ATOM    147 2CX1 CYSTA   1      60.470  51.620  62.921  1.00  0.00           C
ATOM    150 3CX1 CYSTA   1      59.139  52.030  63.581  1.00  0.00           C
ATOM    153 4CX1 CYSTA   1      58.110  50.900  63.711  1.00  0.00           C
ATOM    156 5CX1 CYSTA   1      56.990  51.330  64.671  1.00  0.00           C
ATOM    159 6CX1 CYSTA   1      56.119  50.200  65.241  1.00  0.00           C
ATOM    162 7CX1 CYSTA   1      55.659  50.569  66.651  1.00  0.00           C
ATOM    165 8CX1 CYSTA   1      54.709  49.569  67.311  1.00  0.00           C
ATOM    169  N   SER A   2      52.849  64.310  75.601  1.00  0.00           N
ATOM    171  CA  SER A   2      51.819  65.130  76.241  1.00  0.00           C
ATOM    173  CB  SER A   2      50.489  64.370  76.521  1.00  0.00           C
ATOM    176  OG  SER A   2      49.420  65.249  76.881  1.00  0.00           O
ATOM    178  C   SER A   2      52.410  65.569  77.561  1.00  0.00           C
ATOM    179  O   SER A   2      51.749  65.709  78.591  1.00  0.00           O
ATOM    180  N   HIS A   3      53.729  65.730  77.561  1.00  0.00           N
ATOM    182  CA  HIS A   3      54.509  66.340  78.571  1.00  0.00           C
ATOM    184  CB  HIS A   3      55.549  65.359  79.171  1.00  0.00           C
ATOM    187  ND1 HIS A   3      54.719  62.969  79.531  1.00  0.00           N
ATOM    188  CG  HIS A   3      55.099  64.210  80.031  1.00  0.00           C
ATOM    189  CE1 HIS A   3      54.750  62.139  80.551  1.00  0.00           C
ATOM    191  NE2 HIS A   3      55.129  62.760  81.691  1.00  0.00           N
ATOM    193  CD2 HIS A   3      55.379  64.080  81.351  1.00  0.00           C
ATOM    195  C   HIS A   3      55.289  67.380  77.771  1.00  0.00           C
ATOM    196  O   HIS A   3      56.000  66.990  76.851  1.00  0.00           O
ATOM    197  N   HIS A   4      55.249  68.690  78.071  1.00  0.00           N
ATOM    199  CA  HIS A   4      54.409  69.370  79.061  1.00  0.00           C
ATOM    201  CB  HIS A   4      55.099  70.670  79.521  1.00  0.00           C
ATOM    204  ND1 HIS A   4      54.929  72.609  77.951  1.00  0.00           N
ATOM    205  CG  HIS A   4      55.670  71.559  78.461  1.00  0.00           C
ATOM    206  CE1 HIS A   4      55.779  73.330  77.251  1.00  0.00           C
ATOM    208  NE2 HIS A   4      57.019  72.789  77.271  1.00  0.00           N
ATOM    210  CD2 HIS A   4      56.969  71.670  78.061  1.00  0.00           C
ATOM    212  C   HIS A   4      52.949  69.580  78.671  1.00  0.00           C
ATOM    213  O   HIS A   4      52.590  69.819  77.531  1.00  0.00           O
ATOM    214  N   LYS A   5      52.009  69.400  79.621  1.00  0.00           N
ATOM    216  CA  LYS A   5      51.990  70.080  80.911  1.00  0.00           C
ATOM    218  CB  LYS A   5      51.379  71.510  80.781  1.00  0.00           C
ATOM    221  CG  LYS A   5      49.950  71.570  80.221  1.00  0.00           C
ATOM    224  CD  LYS A   5      49.360  72.999  80.251  1.00  0.00           C
ATOM    227  CE  LYS A   5      49.989  73.910  79.201  1.00  0.00           C
ATOM    230  NZ  LYS A   5      49.529  75.300  79.361  1.00  0.00           N
ATOM    234  C   LYS A   5      51.239  69.280  81.961  1.00  0.00           C
ATOM    235  O   LYS A   5      50.709  68.200  81.701  1.00  0.00           O
ATOM    236  N   ALA A   6      51.259  69.740  83.231  1.00  0.00           N
ATOM    238  CA  ALA A   6      50.869  68.919  84.351  1.00  0.00           C
ATOM    240  CB  ALA A   6      52.009  67.910  84.571  1.00  0.00           C
ATOM    244  C   ALA A   6      50.449  69.810  85.551  1.00  0.00           C
ATOM    245  O   ALA A   6      49.889  70.880  85.251  1.00  0.00           O
ATOM    246  N   PRO A   7      50.569  69.560  86.871  1.00  0.00           N
ATOM    247  CD  PRO A   7      50.689  68.209  87.431  1.00  0.00           C
ATOM    250  CA  PRO A   7      49.859  70.429  87.831  1.00  0.00           C
ATOM    252  CB  PRO A   7      49.619  69.560  89.081  1.00  0.00           C
ATOM    255  CG  PRO A   7      50.619  68.410  88.941  1.00  0.00           C
ATOM    258  C   PRO A   7      50.600  71.710  88.251  1.00  0.00           C
ATOM    259  O   PRO A   7      51.649  71.580  88.871  1.00  0.00           O
ATOM    260  N   PRO A   8      50.059  72.929  88.021  1.00  0.00           N
ATOM    261  CD  PRO A   8      50.729  74.090  88.621  1.00  0.00           C
ATOM    264  CA  PRO A   8      48.619  73.120  88.221  1.00  0.00           C
ATOM    266  CB  PRO A   8      48.549  73.719  89.631  1.00  0.00           C
ATOM    269  CG  PRO A   8      49.910  74.389  89.871  1.00  0.00           C
ATOM    272  C   PRO A   8      47.859  73.910  87.171  1.00  0.00           C
ATOM    273  O   PRO A   8      46.720  74.170  87.541  1.00  0.00           O
ATOM    274  N   PRO A   9      48.170  74.300  85.911  1.00  0.00           N
ATOM    275  CD  PRO A   9      49.500  74.379  85.291  1.00  0.00           C
ATOM    278  CA  PRO A   9      47.139  74.849  85.031  1.00  0.00           C
ATOM    280  CB  PRO A   9      47.899  75.260  83.751  1.00  0.00           C
ATOM    283  CG  PRO A   9      49.329  75.469  84.231  1.00  0.00           C
ATOM    286  C   PRO A   9      46.139  73.770  84.711  1.00  0.00           C
ATOM    287  O   PRO A   9      44.939  74.030  84.581  1.00  0.00           O
ATOM    288  N   ASN A  10      46.699  72.539  84.601  1.00  0.00           N
ATOM    290  CA  ASN A  10      46.079  71.359  84.051  1.00  0.00           C
ATOM    292  CB  ASN A  10      44.770  70.929  84.801  1.00  0.00           C
ATOM    295  CG  ASN A  10      45.020  70.109  86.071  1.00  0.00           C
ATOM    296  OD1 ASN A  10      44.079  69.530  86.621  1.00  0.00           O
ATOM    297  ND2 ASN A  10      46.289  69.969  86.531  1.00  0.00           N
ATOM    300  C   ASN A  10      46.049  71.530  82.531  1.00  0.00           C
ATOM    301  O   ASN A  10      46.249  72.609  81.991  1.00  0.00           O
ATOM    302  N   ALA A  11      45.979  70.480  81.731  1.00  0.00           N
ATOM    304  CA  ALA A  11      45.419  69.210  82.081  1.00  0.00           C
ATOM    306  CB  ALA A  11      44.069  69.059  81.351  1.00  0.00           C
ATOM    310  C   ALA A  11      46.429  68.160  81.751  1.00  0.00           C
ATOM    311  O   ALA A  11      47.619  68.400  81.881  1.00  0.00           O
ATOM    312  N   ARG A  12      45.959  66.980  81.371  1.00  0.00           N
ATOM    314  CA  ARG A  12      46.829  65.889  81.021  1.00  0.00           C
ATOM    316  CB  ARG A  12      46.130  64.569  81.401  1.00  0.00           C
ATOM    319  CG  ARG A  12      45.859  64.310  82.901  1.00  0.00           C
ATOM    322  CD  ARG A  12      45.270  62.910  82.971  1.00  0.00           C
ATOM    325  NE  ARG A  12      44.869  62.549  84.361  1.00  0.00           N
ATOM    327  CZ  ARG A  12      44.350  61.359  84.611  1.00  0.00           C
ATOM    328  NH1 ARG A  12      43.919  61.060  85.811  1.00  0.00           N
ATOM    331  NH2 ARG A  12      44.169  60.460  83.661  1.00  0.00           N
ATOM    334  C   ARG A  12      47.310  65.999  79.551  1.00  0.00           C
ATOM    335  O   ARG A  12      48.170  66.810  79.251  1.00  0.00           O
ATOM    336  N   LEU A  13      46.829  65.249  78.541  1.00  0.00           N
ATOM    338  CA  LEU A  13      45.540  64.600  78.411  1.00  0.00           C
ATOM    340  CB  LEU A  13      44.770  65.109  77.171  1.00  0.00           C
ATOM    343  CG  LEU A  13      45.559  65.379  75.881  1.00  0.00           C
ATOM    345  CD1 LEU A  13      44.569  65.910  74.851  1.00  0.00           C
ATOM    349  CD2 LEU A  13      46.309  64.160  75.331  1.00  0.00           C
ATOM    353  C   LEU A  13      45.549  63.069  78.501  1.00  0.00           C
ATOM    354  O   LEU A  13      44.500  62.490  78.791  1.00  0.00           O
ATOM    355  N   SER A  14      46.709  62.390  78.351  1.00  0.00           N
ATOM    357  CA  SER A  14      46.749  60.930  78.241  1.00  0.00           C
ATOM    359  CB  SER A  14      46.179  60.390  76.891  1.00  0.00           C
ATOM    362  OG  SER A  14      44.759  60.210  76.941  1.00  0.00           O
ATOM    364  C   SER A  14      48.119  60.320  78.571  1.00  0.00           C
ATOM    365  O   SER A  14      49.079  61.040  78.841  1.00  0.00           O
ATOM    366  N   ASP A  15      48.180  58.960  78.661  1.00  0.00           N
ATOM    368  CA  ASP A  15      49.360  58.090  78.901  1.00  0.00           C
ATOM    370  CB  ASP A  15      50.639  58.410  78.101  1.00  0.00           C
ATOM    373  CG  ASP A  15      50.379  58.640  76.651  1.00  0.00           C
ATOM    374  OD1 ASP A  15      50.569  59.820  76.241  1.00  0.00           O
ATOM    375  OD2 ASP A  15      50.039  57.719  75.851  1.00  0.00           O
ATOM    376  C   ASP A  15      49.739  57.940  80.371  1.00  0.00           C
ATOM    377  O   ASP A  15      50.419  56.990  80.771  1.00  0.00           O
ATOM    378  N   SER A  16      49.259  58.870  81.211  1.00  0.00           N
ATOM    380  CA  SER A  16      49.500  58.940  82.641  1.00  0.00           C
ATOM    382  CB  SER A  16      49.369  57.690  83.551  1.00  0.00           C
ATOM    385  OG  SER A  16      47.999  57.390  83.811  1.00  0.00           O
ATOM    387  C   SER A  16      50.750  59.709  83.001  1.00  0.00           C
ATOM    388  O   SER A  16      51.879  59.230  82.961  1.00  0.00           O
ATOM    389  N   ILE A  17      50.519  60.949  83.441  1.00  0.00           N
ATOM    391  CA  ILE A  17      51.469  61.760  84.131  1.00  0.00           C
ATOM    393  CB  ILE A  17      50.989  63.199  84.131  1.00  0.00           C
ATOM    395  CG2 ILE A  17      51.860  64.070  85.061  1.00  0.00           C
ATOM    399  CG1 ILE A  17      50.829  63.760  82.681  1.00  0.00           C
ATOM    402  CD  ILE A  17      52.069  63.680  81.801  1.00  0.00           C
ATOM    406  C   ILE A  17      51.619  61.250  85.551  1.00  0.00           C
ATOM    407  O   ILE A  17      50.709  61.350  86.361  1.00  0.00           O
ATOM    408  N   THR A  18      52.799  60.690  85.851  1.00  0.00           N
ATOM    410  CA  THR A  18      53.209  60.390  87.201  1.00  0.00           C
ATOM    412  CB  THR A  18      53.489  58.920  87.501  1.00  0.00           C
ATOM    414  OG1 THR A  18      53.719  58.690  88.891  1.00  0.00           O
ATOM    416  CG2 THR A  18      54.700  58.339  86.761  1.00  0.00           C
ATOM    420  C   THR A  18      54.430  61.219  87.441  1.00  0.00           C
ATOM    421  O   THR A  18      55.270  61.400  86.551  1.00  0.00           O
ATOM    422  N   VAL A  19      54.519  61.809  88.631  1.00  0.00           N
ATOM    424  CA  VAL A  19      55.529  62.770  88.991  1.00  0.00           C
ATOM    426  CB  VAL A  19      55.299  63.240  90.431  1.00  0.00           C
ATOM    428  CG1 VAL A  19      54.059  64.150  90.451  1.00  0.00           C
ATOM    432  CG2 VAL A  19      55.059  62.059  91.391  1.00  0.00           C
ATOM    436  C   VAL A  19      56.939  62.250  88.771  1.00  0.00           C
ATOM    437  O   VAL A  19      57.709  62.890  88.061  1.00  0.00           O
ATOM    438  N   ILE A  20      57.279  61.029  89.241  1.00  0.00           N
ATOM    440  CA  ILE A  20      58.599  60.440  89.061  1.00  0.00           C
ATOM    442  CB  ILE A  20      58.799  59.160  89.871  1.00  0.00           C
ATOM    444  CG2 ILE A  20      57.899  58.010  89.351  1.00  0.00           C
ATOM    448  CG1 ILE A  20      60.299  58.780  89.891  1.00  0.00           C
ATOM    451  CD  ILE A  20      60.629  57.539  90.731  1.00  0.00           C
ATOM    455  C   ILE A  20      58.969  60.230  87.601  1.00  0.00           C
ATOM    456  O   ILE A  20      60.109  60.480  87.201  1.00  0.00           O
ATOM    457  N   ALA A  21      58.029  59.820  86.711  1.00  0.00           N
ATOM    459  CA  ALA A  21      58.319  59.699  85.301  1.00  0.00           C
ATOM    461  CB  ALA A  21      57.119  59.140  84.531  1.00  0.00           C
ATOM    465  C   ALA A  21      58.719  61.029  84.691  1.00  0.00           C
ATOM    466  O   ALA A  21      59.739  61.130  84.031  1.00  0.00           O
ATOM    467  N   GLY A  22      57.949  62.100  85.041  1.00  0.00           N
ATOM    469  CA  GLY A  22      58.250  63.449  84.611  1.00  0.00           C
ATOM    472  C   GLY A  22      59.560  63.980  85.121  1.00  0.00           C
ATOM    473  O   GLY A  22      60.279  64.670  84.401  1.00  0.00           O
ATOM    474  N   LEU A  23      59.899  63.719  86.411  1.00  0.00           N
ATOM    476  CA  LEU A  23      61.189  64.080  86.991  1.00  0.00           C
ATOM    478  CB  LEU A  23      61.279  63.740  88.501  1.00  0.00           C
ATOM    481  CG  LEU A  23      60.740  64.800  89.491  1.00  0.00           C
ATOM    483  CD1 LEU A  23      61.289  66.200  89.201  1.00  0.00           C
ATOM    487  CD2 LEU A  23      59.220  64.849  89.581  1.00  0.00           C
ATOM    491  C   LEU A  23      62.369  63.410  86.321  1.00  0.00           C
ATOM    492  O   LEU A  23      63.359  64.070  85.981  1.00  0.00           O
ATOM    493  N   ASN A  24      62.289  62.089  86.111  1.00  0.00           N
ATOM    495  CA  ASN A  24      63.319  61.320  85.451  1.00  0.00           C
ATOM    497  CB  ASN A  24      63.069  59.790  85.591  1.00  0.00           C
ATOM    500  CG  ASN A  24      64.319  58.999  85.191  1.00  0.00           C
ATOM    501  OD1 ASN A  24      65.259  58.850  85.981  1.00  0.00           O
ATOM    502  ND2 ASN A  24      64.319  58.459  83.951  1.00  0.00           N
ATOM    505  C   ASN A  24      63.489  61.730  84.001  1.00  0.00           C
ATOM    506  O   ASN A  24      64.609  61.889  83.531  1.00  0.00           O
ATOM    507  N   ASP A  25      62.380  61.980  83.281  1.00  0.00           N
ATOM    509  CA  ASP A  25      62.380  62.430  81.901  1.00  0.00           C
ATOM    511  CB  ASP A  25      60.880  62.590  81.571  1.00  0.00           C
ATOM    514  CG  ASP A  25      60.569  63.039  80.171  1.00  0.00           C
ATOM    515  OD1 ASP A  25      61.039  64.120  79.761  1.00  0.00           O
ATOM    516  OD2 ASP A  25      59.669  62.400  79.581  1.00  0.00           O
ATOM    517  C   ASP A  25      63.170  63.710  81.661  1.00  0.00           C
ATOM    518  O   ASP A  25      64.090  63.770  80.851  1.00  0.00           O
ATOM    519  N   GLN A  26      62.899  64.749  82.461  1.00  0.00           N
ATOM    521  CA  GLN A  26      63.700  65.950  82.411  1.00  0.00           C
ATOM    523  CB  GLN A  26      63.049  67.130  83.161  1.00  0.00           C
ATOM    526  CG  GLN A  26      63.910  68.410  83.061  1.00  0.00           C
ATOM    529  CD  GLN A  26      63.100  69.690  83.091  1.00  0.00           C
ATOM    530  OE1 GLN A  26      61.899  69.749  82.851  1.00  0.00           O
ATOM    531  NE2 GLN A  26      63.809  70.800  83.381  1.00  0.00           N
ATOM    534  C   GLN A  26      65.140  65.740  82.861  1.00  0.00           C
ATOM    535  O   GLN A  26      66.070  66.319  82.301  1.00  0.00           O
ATOM    536  N   LEU A  27      65.389  64.880  83.861  1.00  0.00           N
ATOM    538  CA  LEU A  27      66.729  64.499  84.271  1.00  0.00           C
ATOM    540  CB  LEU A  27      66.740  63.540  85.491  1.00  0.00           C
ATOM    543  CG  LEU A  27      68.079  63.420  86.281  1.00  0.00           C
ATOM    545  CD1 LEU A  27      69.259  62.710  85.591  1.00  0.00           C
ATOM    549  CD2 LEU A  27      68.579  64.770  86.811  1.00  0.00           C
ATOM    553  C   LEU A  27      67.559  63.900  83.141  1.00  0.00           C
ATOM    554  O   LEU A  27      68.739  64.190  83.041  1.00  0.00           O
ATOM    555  N   GLN A  28      66.969  63.139  82.191  1.00  0.00           N
ATOM    557  CA  GLN A  28      67.669  62.640  81.001  1.00  0.00           C
ATOM    559  CB  GLN A  28      66.679  61.949  80.041  1.00  0.00           C
ATOM    562  CG  GLN A  28      65.939  60.740  80.631  1.00  0.00           C
ATOM    565  CD  GLN A  28      64.859  60.300  79.651  1.00  0.00           C
ATOM    566  OE1 GLN A  28      64.759  60.800  78.521  1.00  0.00           O
ATOM    567  NE2 GLN A  28      64.039  59.319  80.081  1.00  0.00           N
ATOM    570  C   GLN A  28      68.340  63.719  80.181  1.00  0.00           C
ATOM    571  O   GLN A  28      69.459  63.580  79.671  1.00  0.00           O
ATOM    572  N   SER A  29      67.660  64.870  80.041  1.00  0.00           N
ATOM    574  CA  SER A  29      68.229  66.080  79.471  1.00  0.00           C
ATOM    576  CB  SER A  29      67.160  67.200  79.341  1.00  0.00           C
ATOM    579  OG  SER A  29      65.999  66.660  78.721  1.00  0.00           O
ATOM    581  C   SER A  29      69.420  66.590  80.251  1.00  0.00           C
ATOM    582  O   SER A  29      70.449  66.940  79.691  1.00  0.00           O
ATOM    583  N   TRP A  30      69.359  66.580  81.601  1.00  0.00           N
ATOM    585  CA  TRP A  30      70.340  67.209  82.461  1.00  0.00           C
ATOM    587  CB  TRP A  30      69.630  67.849  83.681  1.00  0.00           C
ATOM    590  CG  TRP A  30      68.819  69.059  83.331  1.00  0.00           C
ATOM    591  CD1 TRP A  30      67.469  69.129  83.111  1.00  0.00           C
ATOM    593  NE1 TRP A  30      67.119  70.410  82.761  1.00  0.00           N
ATOM    595  CE2 TRP A  30      68.229  71.200  82.801  1.00  0.00           C
ATOM    596  CD2 TRP A  30      69.329  70.379  83.131  1.00  0.00           C
ATOM    597  CE3 TRP A  30      70.600  70.929  83.191  1.00  0.00           C
ATOM    599  CZ3 TRP A  30      70.740  72.310  83.001  1.00  0.00           C
ATOM    601  CZ2 TRP A  30      68.380  72.560  82.581  1.00  0.00           C
ATOM    603  CH2 TRP A  30      69.649  73.109  82.701  1.00  0.00           C
ATOM    605  C   TRP A  30      71.469  66.300  82.941  1.00  0.00           C
ATOM    606  O   TRP A  30      72.489  66.810  83.401  1.00  0.00           O
ATOM    607  N   HIS A  31      71.350  64.959  82.821  1.00  0.00           N
ATOM    609  CA  HIS A  31      72.289  63.960  83.321  1.00  0.00           C
ATOM    611  CB  HIS A  31      71.889  62.530  82.901  1.00  0.00           C
ATOM    614  ND1 HIS A  31      72.609  60.920  84.691  1.00  0.00           N
ATOM    615  CG  HIS A  31      72.829  61.510  83.451  1.00  0.00           C
ATOM    616  CE1 HIS A  31      73.660  60.150  84.891  1.00  0.00           C
ATOM    618  NE2 HIS A  31      74.529  60.200  83.851  1.00  0.00           N
ATOM    620  CD2 HIS A  31      73.990  61.060  82.921  1.00  0.00           C
ATOM    622  C   HIS A  31      73.749  64.179  82.931  1.00  0.00           C
ATOM    623  O   HIS A  31      74.199  63.900  81.821  1.00  0.00           O
ATOM    624  N   GLY A  32      74.569  64.650  83.891  1.00  0.00           N
ATOM    626  CA  GLY A  32      75.950  65.060  83.651  1.00  0.00           C
ATOM    629  C   GLY A  32      76.210  66.550  83.591  1.00  0.00           C
ATOM    630  O   GLY A  32      77.329  66.969  83.311  1.00  0.00           O
ATOM    631  N   THR A  33      75.219  67.410  83.891  1.00  0.00           N
ATOM    633  CA  THR A  33      75.469  68.849  84.041  1.00  0.00           C
ATOM    635  CB  THR A  33      74.219  69.740  83.931  1.00  0.00           C
ATOM    637  OG1 THR A  33      74.520  71.120  83.741  1.00  0.00           O
ATOM    639  CG2 THR A  33      73.369  69.630  85.191  1.00  0.00           C
ATOM    643  C   THR A  33      76.229  69.170  85.341  1.00  0.00           C
ATOM    644  O   THR A  33      75.959  68.520  86.361  1.00  0.00           O
ATOM    645  N   PRO A  34      77.189  70.099  85.371  1.00  0.00           N
ATOM    646  CD  PRO A  34      77.819  70.569  84.141  1.00  0.00           C
ATOM    649  CA  PRO A  34      78.009  70.400  86.561  1.00  0.00           C
ATOM    651  CB  PRO A  34      79.329  70.880  85.931  1.00  0.00           C
ATOM    654  CG  PRO A  34      78.910  71.510  84.611  1.00  0.00           C
ATOM    657  C   PRO A  34      77.380  71.480  87.461  1.00  0.00           C
ATOM    658  O   PRO A  34      76.479  72.179  87.031  1.00  0.00           O
ATOM    659  N   TYR A  35      77.780  71.629  88.741  1.00  0.00           N
ATOM    661  CA  TYR A  35      77.029  72.510  89.661  1.00  0.00           C
ATOM    663  CB  TYR A  35      77.029  71.900  91.091  1.00  0.00           C
ATOM    666  CG  TYR A  35      76.289  72.690  92.161  1.00  0.00           C
ATOM    667  CD1 TYR A  35      75.069  72.190  92.641  1.00  0.00           C
ATOM    669  CE1 TYR A  35      74.380  72.809  93.691  1.00  0.00           C
ATOM    671  CZ  TYR A  35      74.880  73.989  94.241  1.00  0.00           C
ATOM    672  OH  TYR A  35      74.130  74.679  95.211  1.00  0.00           O
ATOM    674  CD2 TYR A  35      76.789  73.870  92.751  1.00  0.00           C
ATOM    676  CE2 TYR A  35      76.090  74.519  93.781  1.00  0.00           C
ATOM    678  C   TYR A  35      77.469  73.980  89.661  1.00  0.00           C
ATOM    679  O   TYR A  35      78.609  74.300  90.001  1.00  0.00           O
ATOM    680  N   ARG A  36      76.559  74.910  89.321  1.00  0.00           N
ATOM    682  CA  ARG A  36      76.819  76.349  89.321  1.00  0.00           C
ATOM    684  CB  ARG A  36      76.749  76.980  87.901  1.00  0.00           C
ATOM    687  CG  ARG A  36      77.979  76.660  87.041  1.00  0.00           C
ATOM    690  CD  ARG A  36      79.239  77.450  87.411  1.00  0.00           C
ATOM    693  NE  ARG A  36      78.999  78.880  87.021  1.00  0.00           N
ATOM    695  CZ  ARG A  36      79.689  79.929  87.441  1.00  0.00           C
ATOM    696  NH1 ARG A  36      80.790  79.840  88.151  1.00  0.00           N
ATOM    699  NH2 ARG A  36      79.299  81.140  87.091  1.00  0.00           N
ATOM    702  C   ARG A  36      75.810  77.090  90.161  1.00  0.00           C
ATOM    703  O   ARG A  36      74.649  76.710  90.171  1.00  0.00           O
ATOM    704  N   TYR A  37      76.219  78.179  90.831  1.00  0.00           N
ATOM    706  CA  TYR A  37      75.270  78.959  91.601  1.00  0.00           C
ATOM    708  CB  TYR A  37      75.789  79.410  93.011  1.00  0.00           C
ATOM    711  CG  TYR A  37      74.660  80.050  93.791  1.00  0.00           C
ATOM    712  CD1 TYR A  37      74.270  81.359  93.501  1.00  0.00           C
ATOM    714  CE1 TYR A  37      73.089  81.889  94.021  1.00  0.00           C
ATOM    716  CZ  TYR A  37      72.359  81.169  94.951  1.00  0.00           C
ATOM    717  OH  TYR A  37      71.210  81.770  95.491  1.00  0.00           O
ATOM    719  CD2 TYR A  37      73.919  79.330  94.751  1.00  0.00           C
ATOM    721  CE2 TYR A  37      72.770  79.889  95.341  1.00  0.00           C
ATOM    723  C   TYR A  37      74.700  80.120  90.781  1.00  0.00           C
ATOM    724  O   TYR A  37      75.410  81.019  90.301  1.00  0.00           O
ATOM    725  N   GLY A  38      73.349  80.150  90.641  1.00  0.00           N
ATOM    727  CA  GLY A  38      72.520  81.240  90.121  1.00  0.00           C
ATOM    730  C   GLY A  38      72.669  81.480  88.651  1.00  0.00           C
ATOM    731  O   GLY A  38      72.079  82.380  88.051  1.00  0.00           O
ATOM    732  N   GLY A  39      73.479  80.599  88.061  1.00  0.00           N
ATOM    734  CA  GLY A  39      73.789  80.469  86.671  1.00  0.00           C
ATOM    737  C   GLY A  39      73.249  79.140  86.281  1.00  0.00           C
ATOM    738  O   GLY A  39      73.879  78.100  86.461  1.00  0.00           O
ATOM    739  N   MET A  40      72.029  79.160  85.741  1.00  0.00           N
ATOM    741  CA  MET A  40      71.399  78.020  85.141  1.00  0.00           C
ATOM    743  CB  MET A  40      69.899  78.050  85.461  1.00  0.00           C
ATOM    746  CG  MET A  40      68.999  77.130  84.611  1.00  0.00           C
ATOM    749  SD  MET A  40      67.889  76.130  85.611  1.00  0.00           S
ATOM    750  CE  MET A  40      67.079  77.520  86.431  1.00  0.00           C
ATOM    754  C   MET A  40      71.590  77.980  83.641  1.00  0.00           C
ATOM    755  O   MET A  40      71.259  78.929  82.931  1.00  0.00           O
ATOM    756  N   THR A  41      72.149  76.859  83.171  1.00  0.00           N
ATOM    758  CA  THR A  41      72.380  76.580  81.771  1.00  0.00           C
ATOM    760  CB  THR A  41      73.319  77.590  81.121  1.00  0.00           C
ATOM    762  OG1 THR A  41      73.710  77.270  79.781  1.00  0.00           O
ATOM    764  CG2 THR A  41      74.579  77.739  81.971  1.00  0.00           C
ATOM    768  C   THR A  41      72.910  75.169  81.751  1.00  0.00           C
ATOM    769  O   THR A  41      73.119  74.539  82.781  1.00  0.00           O
ATOM    770  N   ARG A  42      73.189  74.639  80.561  1.00  0.00           N
ATOM    772  CA  ARG A  42      73.819  73.350  80.371  1.00  0.00           C
ATOM    774  CB  ARG A  42      73.669  72.920  78.891  1.00  0.00           C
ATOM    777  CG  ARG A  42      72.219  72.560  78.441  1.00  0.00           C
ATOM    780  CD  ARG A  42      71.179  73.690  78.311  1.00  0.00           C
ATOM    783  NE  ARG A  42      71.729  74.670  77.321  1.00  0.00           N
ATOM    785  CZ  ARG A  42      71.369  75.940  77.231  1.00  0.00           C
ATOM    786  NH1 ARG A  42      70.359  76.469  77.901  1.00  0.00           N
ATOM    789  NH2 ARG A  42      71.999  76.700  76.371  1.00  0.00           N
ATOM    792  C   ARG A  42      75.289  73.389  80.771  1.00  0.00           C
ATOM    793  O   ARG A  42      75.910  72.389  81.111  1.00  0.00           O
ATOM    794  N   ARG A  43      75.869  74.620  80.821  1.00  0.00           N
ATOM    796  CA  ARG A  43      77.209  74.870  81.311  1.00  0.00           C
ATOM    798  CB  ARG A  43      77.669  76.300  80.921  1.00  0.00           C
ATOM    801  CG  ARG A  43      77.609  76.599  79.421  1.00  0.00           C
ATOM    804  CD  ARG A  43      77.990  78.050  79.121  1.00  0.00           C
ATOM    807  NE  ARG A  43      77.979  78.230  77.641  1.00  0.00           N
ATOM    809  CZ  ARG A  43      79.049  78.200  76.871  1.00  0.00           C
ATOM    810  NH1 ARG A  43      80.240  77.789  77.251  1.00  0.00           N
ATOM    813  NH2 ARG A  43      78.850  78.560  75.621  1.00  0.00           N
ATOM    816  C   ARG A  43      77.349  74.690  82.831  1.00  0.00           C
ATOM    817  O   ARG A  43      78.450  74.590  83.371  1.00  0.00           O
ATOM    818  N   GLY A  44      76.210  74.630  83.551  1.00  0.00           N
ATOM    820  CA  GLY A  44      76.130  74.210  84.931  1.00  0.00           C
ATOM    823  C   GLY A  44      74.889  74.779  85.541  1.00  0.00           C
ATOM    824  O   GLY A  44      74.310  75.730  85.041  1.00  0.00           O
ATOM    825  N   VAL A  45      74.429  74.190  86.651  1.00  0.00           N
ATOM    827  CA  VAL A  45      73.149  74.590  87.211  1.00  0.00           C
ATOM    829  CB  VAL A  45      71.990  73.880  86.501  1.00  0.00           C
ATOM    831  CG1 VAL A  45      72.090  72.360  86.681  1.00  0.00           C
ATOM    835  CG2 VAL A  45      70.609  74.359  86.971  1.00  0.00           C
ATOM    839  C   VAL A  45      73.139  74.310  88.701  1.00  0.00           C
ATOM    840  O   VAL A  45      73.850  73.429  89.181  1.00  0.00           O
ATOM    841  N   ASP A  46      72.359  75.080  89.481  1.00  0.00           N
ATOM    843  CA  ASP A  46      72.219  74.919  90.911  1.00  0.00           C
ATOM    845  CB  ASP A  46      71.460  76.160  91.421  1.00  0.00           C
ATOM    848  CG  ASP A  46      72.359  77.090  92.201  1.00  0.00           C
ATOM    849  OD1 ASP A  46      73.139  76.599  93.061  1.00  0.00           O
ATOM    850  OD2 ASP A  46      72.060  78.300  92.121  1.00  0.00           O
ATOM    851  C   ASP A  46      71.399  73.700  91.311  1.00  0.00           C
ATOM    852  O   ASP A  46      70.709  73.080  90.511  1.00  0.00           O
ATOM    853  N   CYS A  47      71.369  73.380  92.621  1.00  0.00           N
ATOM    855  CA  CYS A  47      70.259  72.640  93.181  1.00  0.00           C
ATOM    857  CB  CYS A  47      70.509  72.240  94.651  1.00  0.00           C
ATOM    860  SG  CYS A  47      70.709  73.599  95.861  1.00  0.00           S
ATOM    862  C   CYS A  47      68.919  73.359  93.081  1.00  0.00           C
ATOM    863  O   CYS A  47      67.920  72.760  92.671  1.00  0.00           O
ATOM    864  N   SER A  48      68.859  74.670  93.411  1.00  0.00           N
ATOM    866  CA  SER A  48      67.719  75.539  93.181  1.00  0.00           C
ATOM    868  CB  SER A  48      67.899  76.969  93.781  1.00  0.00           C
ATOM    871  OG  SER A  48      69.059  77.620  93.281  1.00  0.00           O
ATOM    873  C   SER A  48      67.380  75.670  91.721  1.00  0.00           C
ATOM    874  O   SER A  48      66.219  75.650  91.331  1.00  0.00           O
ATOM    875  N   GLY A  49      68.410  75.769  90.871  1.00  0.00           N
ATOM    877  CA  GLY A  49      68.270  75.800  89.431  1.00  0.00           C
ATOM    880  C   GLY A  49      67.729  74.510  88.881  1.00  0.00           C
ATOM    881  O   GLY A  49      66.829  74.480  88.041  1.00  0.00           O
ATOM    882  N   PHE A  50      68.240  73.370  89.361  1.00  0.00           N
ATOM    884  CA  PHE A  50      67.710  72.080  89.001  1.00  0.00           C
ATOM    886  CB  PHE A  50      68.639  70.920  89.471  1.00  0.00           C
ATOM    889  CG  PHE A  50      68.119  69.639  88.881  1.00  0.00           C
ATOM    890  CD1 PHE A  50      68.380  69.370  87.521  1.00  0.00           C
ATOM    892  CE1 PHE A  50      67.699  68.340  86.861  1.00  0.00           C
ATOM    894  CZ  PHE A  50      66.770  67.560  87.561  1.00  0.00           C
ATOM    896  CD2 PHE A  50      67.229  68.810  89.591  1.00  0.00           C
ATOM    898  CE2 PHE A  50      66.539  67.789  88.921  1.00  0.00           C
ATOM    900  C   PHE A  50      66.259  71.879  89.431  1.00  0.00           C
ATOM    901  O   PHE A  50      65.459  71.390  88.641  1.00  0.00           O
ATOM    902  N   VAL A  51      65.840  72.260  90.661  1.00  0.00           N
ATOM    904  CA  VAL A  51      64.429  72.060  91.011  1.00  0.00           C
ATOM    906  CB  VAL A  51      64.139  71.980  92.511  1.00  0.00           C
ATOM    908  CG1 VAL A  51      65.109  71.010  93.191  1.00  0.00           C
ATOM    912  CG2 VAL A  51      64.179  73.359  93.191  1.00  0.00           C
ATOM    916  C   VAL A  51      63.479  73.039  90.351  1.00  0.00           C
ATOM    917  O   VAL A  51      62.359  72.690  90.021  1.00  0.00           O
ATOM    918  N   VAL A  52      63.910  74.300  90.101  1.00  0.00           N
ATOM    920  CA  VAL A  52      63.060  75.260  89.411  1.00  0.00           C
ATOM    922  CB  VAL A  52      63.599  76.690  89.541  1.00  0.00           C
ATOM    924  CG1 VAL A  52      64.739  76.959  88.581  1.00  0.00           C
ATOM    928  CG2 VAL A  52      62.539  77.770  89.291  1.00  0.00           C
ATOM    932  C   VAL A  52      62.770  74.810  87.981  1.00  0.00           C
ATOM    933  O   VAL A  52      61.619  74.789  87.551  1.00  0.00           O
ATOM    934  N   VAL A  53      63.799  74.340  87.231  1.00  0.00           N
ATOM    936  CA  VAL A  53      63.639  73.910  85.851  1.00  0.00           C
ATOM    938  CB  VAL A  53      64.969  73.789  85.101  1.00  0.00           C
ATOM    940  CG1 VAL A  53      65.819  72.569  85.511  1.00  0.00           C
ATOM    944  CG2 VAL A  53      64.739  73.880  83.581  1.00  0.00           C
ATOM    948  C   VAL A  53      62.739  72.690  85.701  1.00  0.00           C
ATOM    949  O   VAL A  53      61.869  72.660  84.831  1.00  0.00           O
ATOM    950  N   THR A  54      62.869  71.650  86.551  1.00  0.00           N
ATOM    952  CA  THR A  54      61.979  70.480  86.501  1.00  0.00           C
ATOM    954  CB  THR A  54      62.410  69.340  87.421  1.00  0.00           C
ATOM    956  OG1 THR A  54      62.699  69.810  88.721  1.00  0.00           O
ATOM    958  CG2 THR A  54      63.710  68.719  86.901  1.00  0.00           C
ATOM    962  C   THR A  54      60.529  70.810  86.771  1.00  0.00           C
ATOM    963  O   THR A  54      59.609  70.309  86.131  1.00  0.00           O
ATOM    964  N   MET A  55      60.289  71.679  87.761  1.00  0.00           N
ATOM    966  CA  MET A  55      58.979  72.170  88.131  1.00  0.00           C
ATOM    968  CB  MET A  55      59.059  72.780  89.531  1.00  0.00           C
ATOM    971  CG  MET A  55      59.529  71.749  90.581  1.00  0.00           C
ATOM    974  SD  MET A  55      58.369  70.440  91.001  1.00  0.00           S
ATOM    975  CE  MET A  55      59.409  69.980  92.421  1.00  0.00           C
ATOM    979  C   MET A  55      58.289  73.080  87.141  1.00  0.00           C
ATOM    980  O   MET A  55      57.089  72.950  86.911  1.00  0.00           O
ATOM    981  N   ARG A  56      59.020  74.020  86.511  1.00  0.00           N
ATOM    983  CA  ARG A  56      58.419  75.050  85.671  1.00  0.00           C
ATOM    985  CB  ARG A  56      59.360  76.279  85.571  1.00  0.00           C
ATOM    988  CG  ARG A  56      60.689  76.010  84.841  1.00  0.00           C
ATOM    991  CD  ARG A  56      60.729  76.110  83.301  1.00  0.00           C
ATOM    994  NE  ARG A  56      61.119  77.480  82.831  1.00  0.00           N
ATOM    996  CZ  ARG A  56      62.380  77.870  82.931  1.00  0.00           C
ATOM    997  NH1 ARG A  56      63.289  77.090  83.471  1.00  0.00           N
ATOM   1000  NH2 ARG A  56      62.779  78.989  82.381  1.00  0.00           N
ATOM   1003  C   ARG A  56      58.129  74.600  84.251  1.00  0.00           C
ATOM   1004  O   ARG A  56      57.419  75.300  83.531  1.00  0.00           O
ATOM   1005  N   ASP A  57      58.729  73.480  83.801  1.00  0.00           N
ATOM   1007  CA  ASP A  57      58.560  72.989  82.451  1.00  0.00           C
ATOM   1009  CB  ASP A  57      59.899  72.480  81.851  1.00  0.00           C
ATOM   1012  CG  ASP A  57      60.819  73.580  81.381  1.00  0.00           C
ATOM   1013  OD1 ASP A  57      60.389  74.569  80.751  1.00  0.00           O
ATOM   1014  OD2 ASP A  57      62.049  73.340  81.501  1.00  0.00           O
ATOM   1015  C   ASP A  57      57.639  71.800  82.471  1.00  0.00           C
ATOM   1016  O   ASP A  57      56.669  71.739  81.731  1.00  0.00           O
ATOM   1017  N   ARG A  58      57.949  70.769  83.271  1.00  0.00           N
ATOM   1019  CA  ARG A  58      57.109  69.590  83.331  1.00  0.00           C
ATOM   1021  CB  ARG A  58      57.879  68.469  84.081  1.00  0.00           C
ATOM   1024  CG  ARG A  58      59.249  68.100  83.471  1.00  0.00           C
ATOM   1027  CD  ARG A  58      59.209  66.910  82.511  1.00  0.00           C
ATOM   1030  NE  ARG A  58      58.929  67.410  81.121  1.00  0.00           N
ATOM   1032  CZ  ARG A  58      58.779  66.580  80.091  1.00  0.00           C
ATOM   1033  NH1 ARG A  58      58.569  65.300  80.291  1.00  0.00           N
ATOM   1036  NH2 ARG A  58      58.899  66.980  78.851  1.00  0.00           N
ATOM   1039  C   ARG A  58      55.769  69.880  83.991  1.00  0.00           C
ATOM   1040  O   ARG A  58      54.700  69.600  83.441  1.00  0.00           O
ATOM   1041  N   PHE A  59      55.819  70.510  85.191  1.00  0.00           N
ATOM   1043  CA  PHE A  59      54.639  70.709  86.021  1.00  0.00           C
ATOM   1045  CB  PHE A  59      54.959  70.560  87.541  1.00  0.00           C
ATOM   1048  CG  PHE A  59      55.419  69.170  87.881  1.00  0.00           C
ATOM   1049  CD1 PHE A  59      54.469  68.170  88.101  1.00  0.00           C
ATOM   1051  CE1 PHE A  59      54.840  66.859  88.391  1.00  0.00           C
ATOM   1053  CZ  PHE A  59      56.200  66.550  88.581  1.00  0.00           C
ATOM   1055  CD2 PHE A  59      56.779  68.840  88.041  1.00  0.00           C
ATOM   1057  CE2 PHE A  59      57.159  67.560  88.431  1.00  0.00           C
ATOM   1059  C   PHE A  59      53.989  72.060  85.801  1.00  0.00           C
ATOM   1060  O   PHE A  59      52.859  72.300  86.221  1.00  0.00           O
ATOM   1061  N   ASP A  60      54.669  72.989  85.111  1.00  0.00           N
ATOM   1063  CA  ASP A  60      54.290  74.379  84.921  1.00  0.00           C
ATOM   1065  CB  ASP A  60      53.059  74.539  83.971  1.00  0.00           C
ATOM   1068  CG  ASP A  60      53.439  74.379  82.511  1.00  0.00           C
ATOM   1069  OD1 ASP A  60      54.639  74.379  82.171  1.00  0.00           O
ATOM   1070  OD2 ASP A  60      52.459  74.429  81.711  1.00  0.00           O
ATOM   1071  C   ASP A  60      54.129  75.179  86.221  1.00  0.00           C
ATOM   1072  O   ASP A  60      53.459  76.209  86.331  1.00  0.00           O
ATOM   1073  N   LEU A  61      54.829  74.730  87.281  1.00  0.00           N
ATOM   1075  CA  LEU A  61      54.669  75.320  88.581  1.00  0.00           C
ATOM   1077  CB  LEU A  61      54.829  74.260  89.701  1.00  0.00           C
ATOM   1080  CG  LEU A  61      54.469  74.749  91.111  1.00  0.00           C
ATOM   1082  CD1 LEU A  61      53.110  75.429  91.211  1.00  0.00           C
ATOM   1086  CD2 LEU A  61      54.389  73.539  92.041  1.00  0.00           C
ATOM   1090  C   LEU A  61      55.639  76.469  88.751  1.00  0.00           C
ATOM   1091  O   LEU A  61      56.829  76.400  88.431  1.00  0.00           O
ATOM   1092  N   GLN A  62      55.119  77.630  89.211  1.00  0.00           N
ATOM   1094  CA  GLN A  62      55.950  78.789  89.431  1.00  0.00           C
ATOM   1096  CB  GLN A  62      55.079  80.029  89.721  1.00  0.00           C
ATOM   1099  CG  GLN A  62      55.899  81.299  90.051  1.00  0.00           C
ATOM   1102  CD  GLN A  62      54.969  82.490  90.321  1.00  0.00           C
ATOM   1103  OE1 GLN A  62      53.939  82.370  90.991  1.00  0.00           O
ATOM   1104  NE2 GLN A  62      55.410  83.679  89.861  1.00  0.00           N
ATOM   1107  C   GLN A  62      56.879  78.630  90.601  1.00  0.00           C
ATOM   1108  O   GLN A  62      56.439  78.620  91.751  1.00  0.00           O
ATOM   1109  N   LEU A  63      58.199  78.560  90.341  1.00  0.00           N
ATOM   1111  CA  LEU A  63      59.209  78.510  91.371  1.00  0.00           C
ATOM   1113  CB  LEU A  63      59.969  77.160  91.321  1.00  0.00           C
ATOM   1116  CG  LEU A  63      59.239  75.940  91.901  1.00  0.00           C
ATOM   1118  CD1 LEU A  63      60.279  74.830  92.141  1.00  0.00           C
ATOM   1122  CD2 LEU A  63      58.520  76.260  93.201  1.00  0.00           C
ATOM   1126  C   LEU A  63      60.199  79.679  91.311  1.00  0.00           C
ATOM   1127  O   LEU A  63      60.439  80.260  90.241  1.00  0.00           O
ATOM   1128  N   PRO A  64      60.789  80.050  92.451  1.00  0.00           N
ATOM   1129  CD  PRO A  64      60.209  79.760  93.771  1.00  0.00           C
ATOM   1132  CA  PRO A  64      61.829  81.080  92.531  1.00  0.00           C
ATOM   1134  CB  PRO A  64      61.669  81.609  93.971  1.00  0.00           C
ATOM   1137  CG  PRO A  64      61.160  80.410  94.771  1.00  0.00           C
ATOM   1140  C   PRO A  64      63.240  80.529  92.351  1.00  0.00           C
ATOM   1141  O   PRO A  64      63.469  79.340  92.181  1.00  0.00           O
ATOM   1142  N   ARG A  65      64.249  81.440  92.401  1.00  0.00           N
ATOM   1144  CA  ARG A  65      65.630  81.130  92.031  1.00  0.00           C
ATOM   1146  CB  ARG A  65      66.229  82.349  91.271  1.00  0.00           C
ATOM   1149  CG  ARG A  65      66.329  82.110  89.751  1.00  0.00           C
ATOM   1152  CD  ARG A  65      66.999  83.290  89.021  1.00  0.00           C
ATOM   1155  NE  ARG A  65      67.149  82.920  87.581  1.00  0.00           N
ATOM   1157  CZ  ARG A  65      66.189  83.039  86.671  1.00  0.00           C
ATOM   1158  NH1 ARG A  65      64.979  83.470  86.941  1.00  0.00           N
ATOM   1161  NH2 ARG A  65      66.449  82.670  85.431  1.00  0.00           N
ATOM   1164  C   ARG A  65      66.569  80.739  93.171  1.00  0.00           C
ATOM   1165  O   ARG A  65      67.749  80.459  92.941  1.00  0.00           O
ATOM   1166  N   GLU A  66      66.099  80.669  94.431  1.00  0.00           N
ATOM   1168  CA  GLU A  66      66.979  80.450  95.561  1.00  0.00           C
ATOM   1170  CB  GLU A  66      67.380  81.779  96.261  1.00  0.00           C
ATOM   1173  CG  GLU A  66      68.380  81.599  97.431  1.00  0.00           C
ATOM   1176  CD  GLU A  66      68.789  82.900  98.121  1.00  0.00           C
ATOM   1177  OE1 GLU A  66      68.289  83.980  97.741  1.00  0.00           O
ATOM   1178  OE2 GLU A  66      69.609  82.789  99.081  1.00  0.00           O
ATOM   1179  C   GLU A  66      66.309  79.550  96.561  1.00  0.00           C
ATOM   1180  O   GLU A  66      65.119  79.700  96.841  1.00  0.00           O
ATOM   1181  N   THR A  67      67.069  78.599  97.161  1.00  0.00           N
ATOM   1183  CA  THR A  67      66.630  77.580  98.121  1.00  0.00           C
ATOM   1185  CB  THR A  67      67.789  76.719  98.601  1.00  0.00           C
ATOM   1187  OG1 THR A  67      68.529  76.330  97.461  1.00  0.00           O
ATOM   1189  CG2 THR A  67      67.289  75.440  99.261  1.00  0.00           C
ATOM   1193  C   THR A  67      65.930  78.129  99.331  1.00  0.00           C
ATOM   1194  O   THR A  67      65.009  77.550  99.891  1.00  0.00           O
ATOM   1195  N   LYS A  68      66.350  79.310  99.791  1.00  0.00           N
ATOM   1197  CA  LYS A  68      65.689  80.050 100.831  1.00  0.00           C
ATOM   1199  CB  LYS A  68      66.600  81.169 101.321  1.00  0.00           C
ATOM   1202  CG  LYS A  68      67.850  80.580 102.001  1.00  0.00           C
ATOM   1205  CD  LYS A  68      68.809  81.700 102.371  1.00  0.00           C
ATOM   1208  CE  LYS A  68      70.059  81.240 103.101  1.00  0.00           C
ATOM   1211  NZ  LYS A  68      70.930  82.400 103.331  1.00  0.00           N
ATOM   1215  C   LYS A  68      64.289  80.560 100.551  1.00  0.00           C
ATOM   1216  O   LYS A  68      63.469  80.629 101.451  1.00  0.00           O
ATOM   1217  N   GLN A  69      63.969  80.879  99.281  1.00  0.00           N
ATOM   1219  CA  GLN A  69      62.599  81.089  98.891  1.00  0.00           C
ATOM   1221  CB  GLN A  69      62.579  82.059  97.691  1.00  0.00           C
ATOM   1224  CG  GLN A  69      61.209  82.749  97.481  1.00  0.00           C
ATOM   1227  CD  GLN A  69      60.839  83.859  98.471  1.00  0.00           C
ATOM   1228  OE1 GLN A  69      59.750  84.410  98.411  1.00  0.00           O
ATOM   1229  NE2 GLN A  69      61.759  84.250  99.381  1.00  0.00           N
ATOM   1232  C   GLN A  69      61.899  79.779  98.521  1.00  0.00           C
ATOM   1233  O   GLN A  69      60.709  79.620  98.741  1.00  0.00           O
ATOM   1234  N   GLN A  70      62.649  78.779  98.001  1.00  0.00           N
ATOM   1236  CA  GLN A  70      62.180  77.459  97.611  1.00  0.00           C
ATOM   1238  CB  GLN A  70      63.359  76.609  97.051  1.00  0.00           C
ATOM   1241  CG  GLN A  70      62.949  75.629  95.951  1.00  0.00           C
ATOM   1244  CD  GLN A  70      62.709  76.400  94.651  1.00  0.00           C
ATOM   1245  OE1 GLN A  70      61.629  76.920  94.421  1.00  0.00           O
ATOM   1246  NE2 GLN A  70      63.770  76.520  93.821  1.00  0.00           N
ATOM   1249  C   GLN A  70      61.579  76.690  98.771  1.00  0.00           C
ATOM   1250  O   GLN A  70      60.619  75.959  98.641  1.00  0.00           O
ATOM   1251  N   ALA A  71      62.139  76.840  99.991  1.00  0.00           N
ATOM   1253  CA  ALA A  71      61.559  76.289 101.201  1.00  0.00           C
ATOM   1255  CB  ALA A  71      62.529  76.539 102.371  1.00  0.00           C
ATOM   1259  C   ALA A  71      60.179  76.830 101.541  1.00  0.00           C
ATOM   1260  O   ALA A  71      59.319  76.160 102.091  1.00  0.00           O
ATOM   1261  N   SER A  72      59.910  78.100 101.191  1.00  0.00           N
ATOM   1263  CA  SER A  72      58.729  78.800 101.651  1.00  0.00           C
ATOM   1265  CB  SER A  72      58.959  80.330 101.721  1.00  0.00           C
ATOM   1268  OG  SER A  72      59.989  80.679 102.651  1.00  0.00           O
ATOM   1270  C   SER A  72      57.569  78.590 100.711  1.00  0.00           C
ATOM   1271  O   SER A  72      56.449  79.030 100.991  1.00  0.00           O
ATOM   1272  N   ILE A  73      57.770  77.879  99.581  1.00  0.00           N
ATOM   1274  CA  ILE A  73      56.709  77.440  98.691  1.00  0.00           C
ATOM   1276  CB  ILE A  73      57.239  76.879  97.371  1.00  0.00           C
ATOM   1278  CG2 ILE A  73      58.240  77.890  96.761  1.00  0.00           C
ATOM   1282  CG1 ILE A  73      57.809  75.440  97.521  1.00  0.00           C
ATOM   1285  CD  ILE A  73      58.700  74.959  96.381  1.00  0.00           C
ATOM   1289  C   ILE A  73      55.869  76.359  99.331  1.00  0.00           C
ATOM   1290  O   ILE A  73      54.719  76.190  98.941  1.00  0.00           O
ATOM   1291  N   GLY A  74      56.419  75.590 100.301  1.00  0.00           N
ATOM   1293  CA  GLY A  74      55.810  74.330 100.691  1.00  0.00           C
ATOM   1296  C   GLY A  74      55.829  74.020 102.161  1.00  0.00           C
ATOM   1297  O   GLY A  74      56.679  74.469 102.921  1.00  0.00           O
ATOM   1298  N   THR A  75      54.889  73.160 102.621  1.00  0.00           N
ATOM   1300  CA  THR A  75      54.759  72.789 104.031  1.00  0.00           C
ATOM   1302  CB  THR A  75      53.349  72.560 104.591  1.00  0.00           C
ATOM   1304  OG1 THR A  75      52.549  71.629 103.871  1.00  0.00           O
ATOM   1306  CG2 THR A  75      52.590  73.859 104.461  1.00  0.00           C
ATOM   1310  C   THR A  75      55.519  71.559 104.401  1.00  0.00           C
ATOM   1311  O   THR A  75      55.559  70.569 103.661  1.00  0.00           O
ATOM   1312  N   GLN A  76      56.169  71.609 105.581  1.00  0.00           N
ATOM   1314  CA  GLN A  76      57.049  70.569 106.061  1.00  0.00           C
ATOM   1316  CB  GLN A  76      57.999  71.050 107.191  1.00  0.00           C
ATOM   1319  CG  GLN A  76      57.270  71.219 108.541  1.00  0.00           C
ATOM   1322  CD  GLN A  76      58.170  71.840 109.611  1.00  0.00           C
ATOM   1323  OE1 GLN A  76      58.879  72.820 109.351  1.00  0.00           O
ATOM   1324  NE2 GLN A  76      58.079  71.340 110.861  1.00  0.00           N
ATOM   1327  C   GLN A  76      56.340  69.340 106.531  1.00  0.00           C
ATOM   1328  O   GLN A  76      55.239  69.389 107.081  1.00  0.00           O
ATOM   1329  N   ILE A  77      57.019  68.209 106.331  1.00  0.00           N
ATOM   1331  CA  ILE A  77      56.520  66.910 106.681  1.00  0.00           C
ATOM   1333  CB  ILE A  77      55.779  66.260 105.521  1.00  0.00           C
ATOM   1335  CG2 ILE A  77      54.389  66.920 105.381  1.00  0.00           C
ATOM   1339  CG1 ILE A  77      56.539  66.209 104.191  1.00  0.00           C
ATOM   1342  CD  ILE A  77      57.660  65.190 104.121  1.00  0.00           C
ATOM   1346  C   ILE A  77      57.629  66.039 107.211  1.00  0.00           C
ATOM   1347  O   ILE A  77      58.819  66.349 107.061  1.00  0.00           O
ATOM   1348  N   ASP A  78      57.229  64.929 107.861  1.00  0.00           N
ATOM   1350  CA  ASP A  78      58.110  63.929 108.411  1.00  0.00           C
ATOM   1352  CB  ASP A  78      57.709  63.630 109.881  1.00  0.00           C
ATOM   1355  CG  ASP A  78      57.879  64.840 110.801  1.00  0.00           C
ATOM   1356  OD1 ASP A  78      58.779  65.690 110.571  1.00  0.00           O
ATOM   1357  OD2 ASP A  78      57.180  64.889 111.851  1.00  0.00           O
ATOM   1358  C   ASP A  78      58.100  62.719 107.471  1.00  0.00           C
ATOM   1359  O   ASP A  78      57.539  62.730 106.381  1.00  0.00           O
ATOM   1360  N   LYS A  79      58.779  61.629 107.861  1.00  0.00           N
ATOM   1362  CA  LYS A  79      59.069  60.480 107.031  1.00  0.00           C
ATOM   1364  CB  LYS A  79      59.939  59.510 107.851  1.00  0.00           C
ATOM   1367  CG  LYS A  79      61.270  60.140 108.301  1.00  0.00           C
ATOM   1370  CD  LYS A  79      62.009  59.300 109.341  1.00  0.00           C
ATOM   1373  CE  LYS A  79      63.289  59.990 109.851  1.00  0.00           C
ATOM   1376  NZ  LYS A  79      63.929  59.150 110.881  1.00  0.00           N
ATOM   1380  C   LYS A  79      57.849  59.750 106.481  1.00  0.00           C
ATOM   1381  O   LYS A  79      57.829  59.240 105.361  1.00  0.00           O
ATOM   1382  N   ASP A  80      56.759  59.690 107.271  1.00  0.00           N
ATOM   1384  CA  ASP A  80      55.569  58.950 106.951  1.00  0.00           C
ATOM   1386  CB  ASP A  80      54.799  58.690 108.271  1.00  0.00           C
ATOM   1389  CG  ASP A  80      55.659  57.900 109.241  1.00  0.00           C
ATOM   1390  OD1 ASP A  80      56.329  56.910 108.851  1.00  0.00           O
ATOM   1391  OD2 ASP A  80      55.600  58.230 110.461  1.00  0.00           O
ATOM   1392  C   ASP A  80      54.689  59.690 105.951  1.00  0.00           C
ATOM   1393  O   ASP A  80      53.899  59.109 105.191  1.00  0.00           O
ATOM   1394  N   GLU A  81      54.880  61.019 105.851  1.00  0.00           N
ATOM   1396  CA  GLU A  81      54.149  61.910 104.991  1.00  0.00           C
ATOM   1398  CB  GLU A  81      53.949  63.209 105.791  1.00  0.00           C
ATOM   1401  CG  GLU A  81      53.009  63.170 107.021  1.00  0.00           C
ATOM   1404  CD  GLU A  81      53.719  62.879 108.351  1.00  0.00           C
ATOM   1405  OE1 GLU A  81      54.929  62.539 108.351  1.00  0.00           O
ATOM   1406  OE2 GLU A  81      53.040  63.039 109.411  1.00  0.00           O
ATOM   1407  C   GLU A  81      54.889  62.260 103.701  1.00  0.00           C
ATOM   1408  O   GLU A  81      54.319  62.969 102.861  1.00  0.00           O
ATOM   1409  N   LEU A  82      56.139  61.770 103.481  1.00  0.00           N
ATOM   1411  CA  LEU A  82      56.969  62.100 102.311  1.00  0.00           C
ATOM   1413  CB  LEU A  82      58.299  61.270 102.241  1.00  0.00           C
ATOM   1416  CG  LEU A  82      59.409  61.609 103.261  1.00  0.00           C
ATOM   1418  CD1 LEU A  82      60.479  60.520 103.311  1.00  0.00           C
ATOM   1422  CD2 LEU A  82      60.129  62.929 102.941  1.00  0.00           C
ATOM   1426  C   LEU A  82      56.219  61.879 101.021  1.00  0.00           C
ATOM   1427  O   LEU A  82      55.639  60.809 100.831  1.00  0.00           O
ATOM   1428  N   LEU A  83      56.189  62.850 100.091  1.00  0.00           N
ATOM   1430  CA  LEU A  83      55.489  62.660  98.831  1.00  0.00           C
ATOM   1432  CB  LEU A  83      54.680  63.900  98.431  1.00  0.00           C
ATOM   1435  CG  LEU A  83      53.539  64.289  99.381  1.00  0.00           C
ATOM   1437  CD1 LEU A  83      52.809  65.440  98.681  1.00  0.00           C
ATOM   1441  CD2 LEU A  83      52.639  63.090  99.751  1.00  0.00           C
ATOM   1445  C   LEU A  83      56.509  62.430  97.751  1.00  0.00           C
ATOM   1446  O   LEU A  83      57.629  62.870  97.921  1.00  0.00           O
ATOM   1447  N   PRO A  84      56.229  61.760  96.641  1.00  0.00           N
ATOM   1448  CD  PRO A  84      55.139  60.800  96.501  1.00  0.00           C
ATOM   1451  CA  PRO A  84      56.959  61.970  95.401  1.00  0.00           C
ATOM   1453  CB  PRO A  84      56.489  60.809  94.511  1.00  0.00           C
ATOM   1456  CG  PRO A  84      55.079  60.480  95.011  1.00  0.00           C
ATOM   1459  C   PRO A  84      56.790  63.370  94.811  1.00  0.00           C
ATOM   1460  O   PRO A  84      55.680  63.920  94.721  1.00  0.00           O
ATOM   1461  N   GLY A  85      57.939  63.969  94.441  1.00  0.00           N
ATOM   1463  CA  GLY A  85      58.229  65.330  94.021  1.00  0.00           C
ATOM   1466  C   GLY A  85      58.189  66.410  95.081  1.00  0.00           C
ATOM   1467  O   GLY A  85      58.209  67.599  94.761  1.00  0.00           O
ATOM   1468  N   ASP A  86      58.209  66.020  96.351  1.00  0.00           N
ATOM   1470  CA  ASP A  86      58.560  66.770  97.541  1.00  0.00           C
ATOM   1472  CB  ASP A  86      58.259  65.840  98.741  1.00  0.00           C
ATOM   1475  CG  ASP A  86      58.170  66.489 100.111  1.00  0.00           C
ATOM   1476  OD1 ASP A  86      59.049  67.300 100.471  1.00  0.00           O
ATOM   1477  OD2 ASP A  86      57.250  66.060 100.861  1.00  0.00           O
ATOM   1478  C   ASP A  86      60.020  67.230  97.501  1.00  0.00           C
ATOM   1479  O   ASP A  86      60.919  66.559  96.991  1.00  0.00           O
ATOM   1480  N   LEU A  87      60.279  68.420  98.051  1.00  0.00           N
ATOM   1482  CA  LEU A  87      61.590  68.999  98.091  1.00  0.00           C
ATOM   1484  CB  LEU A  87      61.520  70.520  97.841  1.00  0.00           C
ATOM   1487  CG  LEU A  87      61.020  70.920  96.431  1.00  0.00           C
ATOM   1489  CD1 LEU A  87      61.239  72.410  96.191  1.00  0.00           C
ATOM   1493  CD2 LEU A  87      61.729  70.120  95.321  1.00  0.00           C
ATOM   1497  C   LEU A  87      62.209  68.709  99.421  1.00  0.00           C
ATOM   1498  O   LEU A  87      61.720  69.080 100.481  1.00  0.00           O
ATOM   1499  N   VAL A  88      63.349  67.999  99.421  1.00  0.00           N
ATOM   1501  CA  VAL A  88      64.039  67.640 100.631  1.00  0.00           C
ATOM   1503  CB  VAL A  88      64.469  66.179 100.621  1.00  0.00           C
ATOM   1505  CG1 VAL A  88      65.100  65.760  99.281  1.00  0.00           C
ATOM   1509  CG2 VAL A  88      65.420  65.920 101.791  1.00  0.00           C
ATOM   1513  C   VAL A  88      65.160  68.610 100.931  1.00  0.00           C
ATOM   1514  O   VAL A  88      65.930  68.980 100.041  1.00  0.00           O
ATOM   1515  N   PHE A  89      65.249  69.070 102.201  1.00  0.00           N
ATOM   1517  CA  PHE A  89      66.099  70.169 102.621  1.00  0.00           C
ATOM   1519  CB  PHE A  89      65.340  71.219 103.481  1.00  0.00           C
ATOM   1522  CG  PHE A  89      64.289  71.870 102.611  1.00  0.00           C
ATOM   1523  CD1 PHE A  89      63.049  71.240 102.541  1.00  0.00           C
ATOM   1525  CE1 PHE A  89      62.089  71.700 101.651  1.00  0.00           C
ATOM   1527  CZ  PHE A  89      62.319  72.809 100.841  1.00  0.00           C
ATOM   1529  CD2 PHE A  89      64.509  73.030 101.841  1.00  0.00           C
ATOM   1531  CE2 PHE A  89      63.539  73.490 100.941  1.00  0.00           C
ATOM   1533  C   PHE A  89      67.270  69.630 103.421  1.00  0.00           C
ATOM   1534  O   PHE A  89      67.139  69.059 104.511  1.00  0.00           O
ATOM   1535  N   PHE A  90      68.459  69.840 102.861  1.00  0.00           N
ATOM   1537  CA  PHE A  90      69.709  69.330 103.361  1.00  0.00           C
ATOM   1539  CB  PHE A  90      70.539  68.690 102.221  1.00  0.00           C
ATOM   1542  CG  PHE A  90      69.829  67.469 101.741  1.00  0.00           C
ATOM   1543  CD1 PHE A  90      69.779  66.319 102.531  1.00  0.00           C
ATOM   1545  CE1 PHE A  90      69.090  65.179 102.101  1.00  0.00           C
ATOM   1547  CZ  PHE A  90      68.459  65.200 100.861  1.00  0.00           C
ATOM   1549  CD2 PHE A  90      69.199  67.469 100.481  1.00  0.00           C
ATOM   1551  CE2 PHE A  90      68.529  66.330 100.041  1.00  0.00           C
ATOM   1553  C   PHE A  90      70.520  70.440 103.951  1.00  0.00           C
ATOM   1554  O   PHE A  90      70.810  71.459 103.321  1.00  0.00           O
ATOM   1555  N   LYS A  91      70.969  70.239 105.201  1.00  0.00           N
ATOM   1557  CA  LYS A  91      72.079  70.980 105.721  1.00  0.00           C
ATOM   1559  CB  LYS A  91      72.279  70.730 107.221  1.00  0.00           C
ATOM   1562  CG  LYS A  91      71.020  71.090 108.001  1.00  0.00           C
ATOM   1565  CD  LYS A  91      70.469  72.510 107.791  1.00  0.00           C
ATOM   1568  CE  LYS A  91      71.329  73.639 108.391  1.00  0.00           C
ATOM   1571  NZ  LYS A  91      72.569  73.940 107.641  1.00  0.00           N
ATOM   1575  C   LYS A  91      73.340  70.639 105.011  1.00  0.00           C
ATOM   1576  O   LYS A  91      73.949  69.600 105.231  1.00  0.00           O
ATOM   1577  N   THR A  92      73.739  71.539 104.141  1.00  0.00           N
ATOM   1579  CA  THR A  92      75.059  71.570 103.601  1.00  0.00           C
ATOM   1581  CB  THR A  92      75.049  71.590 102.101  1.00  0.00           C
ATOM   1583  OG1 THR A  92      74.119  72.569 101.651  1.00  0.00           O
ATOM   1585  CG2 THR A  92      74.520  70.219 101.641  1.00  0.00           C
ATOM   1589  C   THR A  92      75.709  72.749 104.261  1.00  0.00           C
ATOM   1590  O   THR A  92      75.329  73.179 105.351  1.00  0.00           O
ATOM   1591  N   GLY A  93      76.779  73.280 103.641  1.00  0.00           N
ATOM   1593  CA  GLY A  93      77.649  74.210 104.311  1.00  0.00           C
ATOM   1596  C   GLY A  93      77.049  75.550 104.601  1.00  0.00           C
ATOM   1597  O   GLY A  93      76.660  76.279 103.691  1.00  0.00           O
ATOM   1598  N   SER A  94      77.049  75.980 105.881  1.00  0.00           N
ATOM   1600  CA  SER A  94      76.729  77.360 106.221  1.00  0.00           C
ATOM   1602  CB  SER A  94      76.709  77.590 107.751  1.00  0.00           C
ATOM   1605  OG  SER A  94      75.799  78.630 108.131  1.00  0.00           O
ATOM   1607  C   SER A  94      77.729  78.260 105.491  1.00  0.00           C
ATOM   1608  O   SER A  94      78.939  77.980 105.431  1.00  0.00           O
ATOM   1609  N   GLY A  95      77.239  79.280 104.771  1.00  0.00           N
ATOM   1611  CA  GLY A  95      78.060  79.929 103.761  1.00  0.00           C
ATOM   1614  C   GLY A  95      77.999  79.260 102.421  1.00  0.00           C
ATOM   1615  O   GLY A  95      77.460  79.830 101.501  1.00  0.00           O
ATOM   1616  N   GLN A  96      78.570  78.050 102.221  1.00  0.00           N
ATOM   1618  CA  GLN A  96      78.570  77.380 100.921  1.00  0.00           C
ATOM   1620  CB  GLN A  96      79.770  76.419 100.651  1.00  0.00           C
ATOM   1623  CG  GLN A  96      80.250  75.499 101.811  1.00  0.00           C
ATOM   1626  CD  GLN A  96      80.169  73.999 101.511  1.00  0.00           C
ATOM   1627  OE1 GLN A  96      81.119  73.260 101.781  1.00  0.00           O
ATOM   1628  NE2 GLN A  96      79.020  73.510 100.981  1.00  0.00           N
ATOM   1631  C   GLN A  96      77.239  76.730 100.561  1.00  0.00           C
ATOM   1632  O   GLN A  96      77.109  75.510 100.591  1.00  0.00           O
ATOM   1633  N   ASN A  97      76.239  77.569 100.221  1.00  0.00           N
ATOM   1635  CA  ASN A  97      74.810  77.260 100.221  1.00  0.00           C
ATOM   1637  CB  ASN A  97      74.240  76.640  98.901  1.00  0.00           C
ATOM   1640  CG  ASN A  97      75.319  76.179  97.921  1.00  0.00           C
ATOM   1641  OD1 ASN A  97      75.880  76.950  97.151  1.00  0.00           O
ATOM   1642  ND2 ASN A  97      75.560  74.849  97.871  1.00  0.00           N
ATOM   1645  C   ASN A  97      74.299  76.559 101.481  1.00  0.00           C
ATOM   1646  O   ASN A  97      74.279  75.340 101.551  1.00  0.00           O
ATOM   1647  N   GLY A  98      73.890  77.319 102.521  1.00  0.00           N
ATOM   1649  CA  GLY A  98      73.520  76.800 103.851  1.00  0.00           C
ATOM   1652  C   GLY A  98      72.389  75.830 103.891  1.00  0.00           C
ATOM   1653  O   GLY A  98      72.239  75.060 104.851  1.00  0.00           O
ATOM   1654  N   LEU A  99      71.559  75.910 102.841  1.00  0.00           N
ATOM   1656  CA  LEU A  99      70.560  74.950 102.491  1.00  0.00           C
ATOM   1658  CB  LEU A  99      69.160  75.600 102.551  1.00  0.00           C
ATOM   1661  CG  LEU A  99      68.079  74.620 103.031  1.00  0.00           C
ATOM   1663  CD1 LEU A  99      68.060  73.319 102.231  1.00  0.00           C
ATOM   1667  CD2 LEU A  99      68.279  74.289 104.511  1.00  0.00           C
ATOM   1671  C   LEU A  99      70.859  74.469 101.071  1.00  0.00           C
ATOM   1672  O   LEU A  99      71.119  75.260 100.161  1.00  0.00           O
ATOM   1673  N   HIS A 100      70.810  73.150 100.861  1.00  0.00           N
ATOM   1675  CA  HIS A 100      70.759  72.500  99.581  1.00  0.00           C
ATOM   1677  CB  HIS A 100      71.939  71.530  99.511  1.00  0.00           C
ATOM   1680  ND1 HIS A 100      72.499  71.219  97.161  1.00  0.00           N
ATOM   1681  CG  HIS A 100      71.929  70.690  98.291  1.00  0.00           C
ATOM   1682  CE1 HIS A 100      72.389  70.260  96.271  1.00  0.00           C
ATOM   1684  NE2 HIS A 100      71.789  69.170  96.761  1.00  0.00           N
ATOM   1686  CD2 HIS A 100      71.499  69.420  98.071  1.00  0.00           C
ATOM   1688  C   HIS A 100      69.469  71.690  99.441  1.00  0.00           C
ATOM   1689  O   HIS A 100      69.009  71.099 100.411  1.00  0.00           O
ATOM   1690  N   VAL A 101      68.840  71.629  98.261  1.00  0.00           N
ATOM   1692  CA  VAL A 101      67.559  70.959  98.101  1.00  0.00           C
ATOM   1694  CB  VAL A 101      66.490  71.910  97.551  1.00  0.00           C
ATOM   1696  CG1 VAL A 101      66.740  72.260  96.071  1.00  0.00           C
ATOM   1700  CG2 VAL A 101      65.079  71.310  97.721  1.00  0.00           C
ATOM   1704  C   VAL A 101      67.719  69.770  97.191  1.00  0.00           C
ATOM   1705  O   VAL A 101      68.560  69.779  96.291  1.00  0.00           O
ATOM   1706  N   GLY A 102      66.929  68.700  97.361  1.00  0.00           N
ATOM   1708  CA  GLY A 102      66.779  67.679  96.331  1.00  0.00           C
ATOM   1711  C   GLY A 102      65.329  67.419  96.071  1.00  0.00           C
ATOM   1712  O   GLY A 102      64.469  67.820  96.851  1.00  0.00           O
ATOM   1713  N   ILE A 103      65.029  66.710  94.981  1.00  0.00           N
ATOM   1715  CA  ILE A 103      63.689  66.300  94.661  1.00  0.00           C
ATOM   1717  CB  ILE A 103      63.329  66.499  93.201  1.00  0.00           C
ATOM   1719  CG2 ILE A 103      62.009  65.780  92.861  1.00  0.00           C
ATOM   1723  CG1 ILE A 103      63.219  68.010  92.901  1.00  0.00           C
ATOM   1726  CD  ILE A 103      63.340  68.319  91.411  1.00  0.00           C
ATOM   1730  C   ILE A 103      63.630  64.849  95.001  1.00  0.00           C
ATOM   1731  O   ILE A 103      64.369  64.039  94.441  1.00  0.00           O
ATOM   1732  N   TYR A 104      62.779  64.459  95.961  1.00  0.00           N
ATOM   1734  CA  TYR A 104      62.590  63.069  96.291  1.00  0.00           C
ATOM   1736  CB  TYR A 104      62.159  62.969  97.781  1.00  0.00           C
ATOM   1739  CG  TYR A 104      61.599  61.660  98.301  1.00  0.00           C
ATOM   1740  CD1 TYR A 104      62.319  61.010  99.311  1.00  0.00           C
ATOM   1742  CE1 TYR A 104      61.739  59.979 100.051  1.00  0.00           C
ATOM   1744  CZ  TYR A 104      60.429  59.559  99.791  1.00  0.00           C
ATOM   1745  OH  TYR A 104      59.759  58.610 100.591  1.00  0.00           O
ATOM   1747  CD2 TYR A 104      60.319  61.169  97.981  1.00  0.00           C
ATOM   1749  CE2 TYR A 104      59.729  60.150  98.741  1.00  0.00           C
ATOM   1751  C   TYR A 104      61.839  62.290  95.201  1.00  0.00           C
ATOM   1752  O   TYR A 104      60.889  62.780  94.591  1.00  0.00           O
ATOM   1753  N   ASP A 105      62.250  61.050  94.941  1.00  0.00           N
ATOM   1755  CA  ASP A 105      61.629  60.249  93.901  1.00  0.00           C
ATOM   1757  CB  ASP A 105      62.709  59.919  92.841  1.00  0.00           C
ATOM   1760  CG  ASP A 105      62.929  61.089  91.891  1.00  0.00           C
ATOM   1761  OD1 ASP A 105      61.939  61.780  91.531  1.00  0.00           O
ATOM   1762  OD2 ASP A 105      64.100  61.229  91.431  1.00  0.00           O
ATOM   1763  C   ASP A 105      61.069  58.990  94.521  1.00  0.00           C
ATOM   1764  O   ASP A 105      60.009  58.490  94.141  1.00  0.00           O
ATOM   1765  N   THR A 106      61.769  58.449  95.541  1.00  0.00           N
ATOM   1767  CA  THR A 106      61.459  57.139  96.111  1.00  0.00           C
ATOM   1769  CB  THR A 106      62.079  55.949  95.341  1.00  0.00           C
ATOM   1771  OG1 THR A 106      61.829  56.010  93.941  1.00  0.00           O
ATOM   1773  CG2 THR A 106      61.479  54.610  95.721  1.00  0.00           C
ATOM   1777  C   THR A 106      62.029  57.199  97.521  1.00  0.00           C
ATOM   1778  O   THR A 106      62.849  58.059  97.801  1.00  0.00           O
ATOM   1779  N   ASN A 107      61.629  56.270  98.431  1.00  0.00           N
ATOM   1781  CA  ASN A 107      61.939  56.120  99.861  1.00  0.00           C
ATOM   1783  CB  ASN A 107      62.089  54.610 100.261  1.00  0.00           C
ATOM   1786  CG  ASN A 107      63.259  53.840  99.651  1.00  0.00           C
ATOM   1787  OD1 ASN A 107      64.049  53.209 100.361  1.00  0.00           O
ATOM   1788  ND2 ASN A 107      63.410  53.900  98.311  1.00  0.00           N
ATOM   1791  C   ASN A 107      63.109  56.850 100.501  1.00  0.00           C
ATOM   1792  O   ASN A 107      62.979  57.490 101.541  1.00  0.00           O
ATOM   1793  N   ASN A 108      64.310  56.719  99.931  1.00  0.00           N
ATOM   1795  CA  ASN A 108      65.469  57.409 100.421  1.00  0.00           C
ATOM   1797  CB  ASN A 108      66.369  56.410 101.191  1.00  0.00           C
ATOM   1800  CG  ASN A 108      65.819  56.140 102.601  1.00  0.00           C
ATOM   1801  OD1 ASN A 108      65.520  57.050 103.371  1.00  0.00           O
ATOM   1802  ND2 ASN A 108      65.700  54.849 102.991  1.00  0.00           N
ATOM   1805  C   ASN A 108      66.179  58.059  99.241  1.00  0.00           C
ATOM   1806  O   ASN A 108      67.169  58.750  99.431  1.00  0.00           O
ATOM   1807  N   GLN A 109      65.670  57.929  97.991  1.00  0.00           N
ATOM   1809  CA  GLN A 109      66.319  58.449  96.801  1.00  0.00           C
ATOM   1811  CB  GLN A 109      66.319  57.500  95.581  1.00  0.00           C
ATOM   1814  CG  GLN A 109      67.310  56.330  95.711  1.00  0.00           C
ATOM   1817  CD  GLN A 109      67.299  55.359  94.511  1.00  0.00           C
ATOM   1818  OE1 GLN A 109      66.299  54.740  94.131  1.00  0.00           O
ATOM   1819  NE2 GLN A 109      68.499  55.179  93.931  1.00  0.00           N
ATOM   1822  C   GLN A 109      65.770  59.790  96.371  1.00  0.00           C
ATOM   1823  O   GLN A 109      64.579  60.070  96.411  1.00  0.00           O
ATOM   1824  N   PHE A 110      66.689  60.660  95.931  1.00  0.00           N
ATOM   1826  CA  PHE A 110      66.350  61.980  95.461  1.00  0.00           C
ATOM   1828  CB  PHE A 110      66.259  63.010  96.631  1.00  0.00           C
ATOM   1831  CG  PHE A 110      67.460  62.960  97.531  1.00  0.00           C
ATOM   1832  CD1 PHE A 110      67.499  62.069  98.611  1.00  0.00           C
ATOM   1834  CE1 PHE A 110      68.630  61.990  99.421  1.00  0.00           C
ATOM   1836  CZ  PHE A 110      69.719  62.830  99.181  1.00  0.00           C
ATOM   1838  CD2 PHE A 110      68.539  63.830  97.321  1.00  0.00           C
ATOM   1840  CE2 PHE A 110      69.669  63.770  98.141  1.00  0.00           C
ATOM   1842  C   PHE A 110      67.329  62.440  94.401  1.00  0.00           C
ATOM   1843  O   PHE A 110      68.539  62.199  94.491  1.00  0.00           O
ATOM   1844  N   ILE A 111      66.810  63.120  93.381  1.00  0.00           N
ATOM   1846  CA  ILE A 111      67.579  63.690  92.301  1.00  0.00           C
ATOM   1848  CB  ILE A 111      66.859  63.519  90.961  1.00  0.00           C
ATOM   1850  CG2 ILE A 111      65.679  64.499  90.771  1.00  0.00           C
ATOM   1854  CG1 ILE A 111      67.850  63.620  89.781  1.00  0.00           C
ATOM   1857  CD  ILE A 111      68.759  62.409  89.661  1.00  0.00           C
ATOM   1861  C   ILE A 111      67.920  65.140  92.611  1.00  0.00           C
ATOM   1862  O   ILE A 111      67.099  65.910  93.111  1.00  0.00           O
ATOM   1863  N   HIS A 112      69.179  65.550  92.371  1.00  0.00           N
ATOM   1865  CA  HIS A 112      69.590  66.889  92.701  1.00  0.00           C
ATOM   1867  CB  HIS A 112      69.799  67.060  94.231  1.00  0.00           C
ATOM   1870  ND1 HIS A 112      72.060  66.859  95.191  1.00  0.00           N
ATOM   1871  CG  HIS A 112      70.910  66.230  94.781  1.00  0.00           C
ATOM   1872  CE1 HIS A 112      72.789  65.929  95.761  1.00  0.00           C
ATOM   1874  NE2 HIS A 112      72.160  64.730  95.761  1.00  0.00           N
ATOM   1876  CD2 HIS A 112      70.950  64.919  95.131  1.00  0.00           C
ATOM   1878  C   HIS A 112      70.859  67.200  91.961  1.00  0.00           C
ATOM   1879  O   HIS A 112      71.509  66.310  91.411  1.00  0.00           O
ATOM   1880  N   ALA A 113      71.259  68.490  91.921  1.00  0.00           N
ATOM   1882  CA  ALA A 113      72.579  68.870  91.461  1.00  0.00           C
ATOM   1884  CB  ALA A 113      72.520  70.270  90.821  1.00  0.00           C
ATOM   1888  C   ALA A 113      73.560  68.859  92.621  1.00  0.00           C
ATOM   1889  O   ALA A 113      73.459  69.639  93.551  1.00  0.00           O
ATOM   1890  N   SER A 114      74.549  67.960  92.601  1.00  0.00           N
ATOM   1892  CA  SER A 114      75.549  67.859  93.641  1.00  0.00           C
ATOM   1894  CB  SER A 114      76.029  66.400  93.831  1.00  0.00           C
ATOM   1897  OG  SER A 114      76.920  66.209  94.941  1.00  0.00           O
ATOM   1899  C   SER A 114      76.759  68.700  93.291  1.00  0.00           C
ATOM   1900  O   SER A 114      77.169  68.770  92.131  1.00  0.00           O
ATOM   1901  N   THR A 115      77.410  69.300  94.291  1.00  0.00           N
ATOM   1903  CA  THR A 115      78.789  69.740  94.151  1.00  0.00           C
ATOM   1905  CB  THR A 115      79.359  70.550  95.341  1.00  0.00           C
ATOM   1907  OG1 THR A 115      80.189  69.830  96.251  1.00  0.00           O
ATOM   1909  CG2 THR A 115      78.249  71.230  96.141  1.00  0.00           C
ATOM   1913  C   THR A 115      79.709  68.599  93.731  1.00  0.00           C
ATOM   1914  O   THR A 115      79.609  67.440  94.141  1.00  0.00           O
ATOM   1915  N   SER A 116      80.639  68.919  92.831  1.00  0.00           N
ATOM   1917  CA  SER A 116      81.630  67.989  92.351  1.00  0.00           C
ATOM   1919  CB  SER A 116      82.540  67.400  93.471  1.00  0.00           C
ATOM   1922  OG  SER A 116      82.770  65.999  93.381  1.00  0.00           O
ATOM   1924  C   SER A 116      81.119  67.080  91.241  1.00  0.00           C
ATOM   1925  O   SER A 116      81.640  67.130  90.121  1.00  0.00           O
ATOM   1926  N   LYS A 117      80.079  66.250  91.471  1.00  0.00           N
ATOM   1928  CA  LYS A 117      79.630  65.280  90.491  1.00  0.00           C
ATOM   1930  CB  LYS A 117      79.149  63.960  91.181  1.00  0.00           C
ATOM   1933  CG  LYS A 117      78.579  62.820  90.301  1.00  0.00           C
ATOM   1936  CD  LYS A 117      79.630  62.139  89.391  1.00  0.00           C
ATOM   1939  CE  LYS A 117      80.520  61.150  90.161  1.00  0.00           C
ATOM   1942  NZ  LYS A 117      81.509  60.490  89.291  1.00  0.00           N
ATOM   1946  C   LYS A 117      78.529  65.800  89.571  1.00  0.00           C
ATOM   1947  O   LYS A 117      78.249  65.179  88.551  1.00  0.00           O
ATOM   1948  N   GLY A 118      77.899  66.950  89.871  1.00  0.00           N
ATOM   1950  CA  GLY A 118      76.789  67.440  89.071  1.00  0.00           C
ATOM   1953  C   GLY A 118      75.509  66.700  89.341  1.00  0.00           C
ATOM   1954  O   GLY A 118      75.289  66.219  90.451  1.00  0.00           O
ATOM   1955  N   VAL A 119      74.560  66.629  88.381  1.00  0.00           N
ATOM   1957  CA  VAL A 119      73.259  66.050  88.661  1.00  0.00           C
ATOM   1959  CB  VAL A 119      72.139  66.620  87.791  1.00  0.00           C
ATOM   1961  CG1 VAL A 119      71.999  68.139  88.011  1.00  0.00           C
ATOM   1965  CG2 VAL A 119      72.410  66.319  86.311  1.00  0.00           C
ATOM   1969  C   VAL A 119      73.249  64.510  88.701  1.00  0.00           C
ATOM   1970  O   VAL A 119      73.329  63.810  87.691  1.00  0.00           O
ATOM   1971  N   MET A 120      73.149  63.929  89.901  1.00  0.00           N
ATOM   1973  CA  MET A 120      73.029  62.500  90.061  1.00  0.00           C
ATOM   1975  CB  MET A 120      74.389  61.819  90.361  1.00  0.00           C
ATOM   1978  CG  MET A 120      74.859  61.770  91.841  1.00  0.00           C
ATOM   1981  SD  MET A 120      75.299  63.370  92.561  1.00  0.00           S
ATOM   1982  CE  MET A 120      74.910  62.890  94.271  1.00  0.00           C
ATOM   1986  C   MET A 120      72.039  62.219  91.161  1.00  0.00           C
ATOM   1987  O   MET A 120      71.639  63.090  91.941  1.00  0.00           O
ATOM   1988  N   ARG A 121      71.579  60.969  91.231  1.00  0.00           N
ATOM   1990  CA  ARG A 121      70.619  60.569  92.241  1.00  0.00           C
ATOM   1992  CB  ARG A 121      69.719  59.440  91.711  1.00  0.00           C
ATOM   1995  CG  ARG A 121      68.509  59.129  92.621  1.00  0.00           C
ATOM   1998  CD  ARG A 121      67.410  58.309  91.951  1.00  0.00           C
ATOM   2001  NE  ARG A 121      66.850  59.160  90.861  1.00  0.00           N
ATOM   2003  CZ  ARG A 121      67.130  58.980  89.571  1.00  0.00           C
ATOM   2004  NH1 ARG A 121      68.160  58.240  89.201  1.00  0.00           N
ATOM   2007  NH2 ARG A 121      66.369  59.559  88.671  1.00  0.00           N
ATOM   2010  C   ARG A 121      71.340  60.070  93.461  1.00  0.00           C
ATOM   2011  O   ARG A 121      72.160  59.160  93.391  1.00  0.00           O
ATOM   2012  N   SER A 122      71.020  60.639  94.621  1.00  0.00           N
ATOM   2014  CA  SER A 122      71.660  60.230  95.851  1.00  0.00           C
ATOM   2016  CB  SER A 122      72.200  61.420  96.681  1.00  0.00           C
ATOM   2019  OG  SER A 122      73.200  60.990  97.601  1.00  0.00           O
ATOM   2021  C   SER A 122      70.679  59.410  96.641  1.00  0.00           C
ATOM   2022  O   SER A 122      69.520  59.270  96.251  1.00  0.00           O
ATOM   2023  N   SER A 123      71.130  58.840  97.751  1.00  0.00           N
ATOM   2025  CA  SER A 123      70.270  58.160  98.691  1.00  0.00           C
ATOM   2027  CB  SER A 123      70.479  56.620  98.731  1.00  0.00           C
ATOM   2030  OG  SER A 123      69.509  56.000  99.581  1.00  0.00           O
ATOM   2032  C   SER A 123      70.539  58.740 100.051  1.00  0.00           C
ATOM   2033  O   SER A 123      71.679  59.020 100.421  1.00  0.00           O
ATOM   2034  N   LEU A 124      69.469  58.890 100.841  1.00  0.00           N
ATOM   2036  CA  LEU A 124      69.429  59.240 102.241  1.00  0.00           C
ATOM   2038  CB  LEU A 124      67.939  59.289 102.661  1.00  0.00           C
ATOM   2041  CG  LEU A 124      67.559  59.979 103.991  1.00  0.00           C
ATOM   2043  CD1 LEU A 124      67.959  59.219 105.261  1.00  0.00           C
ATOM   2047  CD2 LEU A 124      68.060  61.420 104.031  1.00  0.00           C
ATOM   2051  C   LEU A 124      70.189  58.220 103.051  1.00  0.00           C
ATOM   2052  O   LEU A 124      70.849  58.580 104.011  1.00  0.00           O
ATOM   2053  N   ASP A 125      70.189  56.940 102.641  1.00  0.00           N
ATOM   2055  CA  ASP A 125      70.930  55.850 103.251  1.00  0.00           C
ATOM   2057  CB  ASP A 125      70.779  54.569 102.391  1.00  0.00           C
ATOM   2060  CG  ASP A 125      69.359  54.030 102.401  1.00  0.00           C
ATOM   2061  OD1 ASP A 125      68.630  54.240 103.401  1.00  0.00           O
ATOM   2062  OD2 ASP A 125      69.049  53.269 101.441  1.00  0.00           O
ATOM   2063  C   ASP A 125      72.429  56.150 103.401  1.00  0.00           C
ATOM   2064  O   ASP A 125      73.109  55.609 104.261  1.00  0.00           O
ATOM   2065  N   ASN A 126      72.979  57.010 102.511  1.00  0.00           N
ATOM   2067  CA  ASN A 126      74.329  57.530 102.601  1.00  0.00           C
ATOM   2069  CB  ASN A 126      74.689  58.249 101.271  1.00  0.00           C
ATOM   2072  CG  ASN A 126      76.119  58.810 101.171  1.00  0.00           C
ATOM   2073  OD1 ASN A 126      76.660  59.429 102.081  1.00  0.00           O
ATOM   2074  ND2 ASN A 126      76.759  58.589 100.011  1.00  0.00           N
ATOM   2077  C   ASN A 126      74.609  58.319 103.881  1.00  0.00           C
ATOM   2078  O   ASN A 126      73.819  59.150 104.331  1.00  0.00           O
ATOM   2079  N   VAL A 127      75.779  58.109 104.521  1.00  0.00           N
ATOM   2081  CA  VAL A 127      76.130  58.789 105.761  1.00  0.00           C
ATOM   2083  CB  VAL A 127      77.439  58.309 106.371  1.00  0.00           C
ATOM   2085  CG1 VAL A 127      78.689  58.750 105.591  1.00  0.00           C
ATOM   2089  CG2 VAL A 127      77.539  58.799 107.821  1.00  0.00           C
ATOM   2093  C   VAL A 127      76.179  60.300 105.621  1.00  0.00           C
ATOM   2094  O   VAL A 127      75.810  61.040 106.531  1.00  0.00           O
ATOM   2095  N   TYR A 128      76.649  60.830 104.481  1.00  0.00           N
ATOM   2097  CA  TYR A 128      76.649  62.250 104.231  1.00  0.00           C
ATOM   2099  CB  TYR A 128      77.460  62.549 102.931  1.00  0.00           C
ATOM   2102  CG  TYR A 128      77.789  64.020 102.851  1.00  0.00           C
ATOM   2103  CD1 TYR A 128      78.710  64.569 103.751  1.00  0.00           C
ATOM   2105  CE1 TYR A 128      78.919  65.950 103.801  1.00  0.00           C
ATOM   2107  CZ  TYR A 128      78.219  66.789 102.931  1.00  0.00           C
ATOM   2108  OH  TYR A 128      78.289  68.190 103.121  1.00  0.00           O
ATOM   2110  CD2 TYR A 128      77.180  64.860 101.901  1.00  0.00           C
ATOM   2112  CE2 TYR A 128      77.410  66.240 101.931  1.00  0.00           C
ATOM   2114  C   TYR A 128      75.229  62.780 104.181  1.00  0.00           C
ATOM   2115  O   TYR A 128      74.869  63.710 104.891  1.00  0.00           O
ATOM   2116  N   TRP A 129      74.339  62.139 103.431  1.00  0.00           N
ATOM   2118  CA  TRP A 129      73.009  62.679 103.201  1.00  0.00           C
ATOM   2120  CB  TRP A 129      72.499  62.160 101.841  1.00  0.00           C
ATOM   2123  CG  TRP A 129      73.380  62.630 100.701  1.00  0.00           C
ATOM   2124  CD1 TRP A 129      74.380  61.929 100.081  1.00  0.00           C
ATOM   2126  NE1 TRP A 129      75.009  62.740  99.161  1.00  0.00           N
ATOM   2128  CE2 TRP A 129      74.450  63.980  99.191  1.00  0.00           C
ATOM   2129  CD2 TRP A 129      73.419  63.960 100.151  1.00  0.00           C
ATOM   2130  CE3 TRP A 129      72.689  65.130 100.391  1.00  0.00           C
ATOM   2132  CZ3 TRP A 129      72.990  66.270  99.651  1.00  0.00           C
ATOM   2134  CZ2 TRP A 129      74.749  65.109  98.451  1.00  0.00           C
ATOM   2136  CH2 TRP A 129      73.999  66.260  98.701  1.00  0.00           C
ATOM   2138  C   TRP A 129      71.990  62.450 104.311  1.00  0.00           C
ATOM   2139  O   TRP A 129      71.099  63.260 104.531  1.00  0.00           O
ATOM   2140  N   GLN A 130      72.139  61.359 105.101  1.00  0.00           N
ATOM   2142  CA  GLN A 130      71.350  61.080 106.281  1.00  0.00           C
ATOM   2144  CB  GLN A 130      71.699  59.670 106.871  1.00  0.00           C
ATOM   2147  CG  GLN A 130      72.880  59.600 107.861  1.00  0.00           C
ATOM   2150  CD  GLN A 130      73.100  58.199 108.441  1.00  0.00           C
ATOM   2151  OE1 GLN A 130      72.229  57.349 108.551  1.00  0.00           O
ATOM   2152  NE2 GLN A 130      74.319  57.999 108.991  1.00  0.00           N
ATOM   2155  C   GLN A 130      71.499  62.139 107.371  1.00  0.00           C
ATOM   2156  O   GLN A 130      70.520  62.539 107.991  1.00  0.00           O
ATOM   2157  N   LYS A 131      72.740  62.630 107.631  1.00  0.00           N
ATOM   2159  CA  LYS A 131      72.929  63.650 108.641  1.00  0.00           C
ATOM   2161  CB  LYS A 131      74.389  63.729 109.151  1.00  0.00           C
ATOM   2164  CG  LYS A 131      75.459  64.090 108.101  1.00  0.00           C
ATOM   2167  CD  LYS A 131      76.779  64.499 108.771  1.00  0.00           C
ATOM   2170  CE  LYS A 131      77.910  64.819 107.781  1.00  0.00           C
ATOM   2173  NZ  LYS A 131      78.579  63.570 107.361  1.00  0.00           N
ATOM   2177  C   LYS A 131      72.489  65.000 108.121  1.00  0.00           C
ATOM   2178  O   LYS A 131      71.950  65.819 108.871  1.00  0.00           O
ATOM   2179  N   ASN A 132      72.660  65.249 106.811  1.00  0.00           N
ATOM   2181  CA  ASN A 132      72.259  66.480 106.171  1.00  0.00           C
ATOM   2183  CB  ASN A 132      72.749  66.559 104.701  1.00  0.00           C
ATOM   2186  CG  ASN A 132      74.270  66.599 104.611  1.00  0.00           C
ATOM   2187  OD1 ASN A 132      74.989  66.710 105.601  1.00  0.00           O
ATOM   2188  ND2 ASN A 132      74.770  66.489 103.351  1.00  0.00           N
ATOM   2191  C   ASN A 132      70.749  66.710 106.221  1.00  0.00           C
ATOM   2192  O   ASN A 132      70.289  67.840 106.361  1.00  0.00           O
ATOM   2193  N   PHE A 133      69.950  65.620 106.101  1.00  0.00           N
ATOM   2195  CA  PHE A 133      68.509  65.660 106.081  1.00  0.00           C
ATOM   2197  CB  PHE A 133      67.869  64.249 105.881  1.00  0.00           C
ATOM   2200  CG  PHE A 133      66.350  64.260 105.871  1.00  0.00           C
ATOM   2201  CD1 PHE A 133      65.569  64.210 107.051  1.00  0.00           C
ATOM   2203  CE1 PHE A 133      64.179  64.330 107.011  1.00  0.00           C
ATOM   2205  CZ  PHE A 133      63.529  64.480 105.781  1.00  0.00           C
ATOM   2207  CD2 PHE A 133      65.670  64.359 104.651  1.00  0.00           C
ATOM   2209  CE2 PHE A 133      64.279  64.499 104.611  1.00  0.00           C
ATOM   2211  C   PHE A 133      67.920  66.319 107.301  1.00  0.00           C
ATOM   2212  O   PHE A 133      67.869  65.749 108.391  1.00  0.00           O
ATOM   2213  N   TRP A 134      67.399  67.529 107.081  1.00  0.00           N
ATOM   2215  CA  TRP A 134      66.759  68.289 108.111  1.00  0.00           C
ATOM   2217  CB  TRP A 134      67.069  69.779 107.831  1.00  0.00           C
ATOM   2220  CG  TRP A 134      66.579  70.789 108.821  1.00  0.00           C
ATOM   2221  CD1 TRP A 134      66.109  70.590 110.101  1.00  0.00           C
ATOM   2223  NE1 TRP A 134      65.819  71.810 110.671  1.00  0.00           N
ATOM   2225  CE2 TRP A 134      66.070  72.809 109.781  1.00  0.00           C
ATOM   2226  CD2 TRP A 134      66.549  72.209 108.591  1.00  0.00           C
ATOM   2227  CE3 TRP A 134      66.899  73.020 107.511  1.00  0.00           C
ATOM   2229  CZ3 TRP A 134      66.779  74.410 107.641  1.00  0.00           C
ATOM   2231  CZ2 TRP A 134      65.939  74.170 109.901  1.00  0.00           C
ATOM   2233  CH2 TRP A 134      66.309  74.969 108.821  1.00  0.00           C
ATOM   2235  C   TRP A 134      65.289  67.969 108.041  1.00  0.00           C
ATOM   2236  O   TRP A 134      64.669  67.510 108.991  1.00  0.00           O
ATOM   2237  N   GLN A 135      64.680  68.219 106.871  1.00  0.00           N
ATOM   2239  CA  GLN A 135      63.249  68.120 106.711  1.00  0.00           C
ATOM   2241  CB  GLN A 135      62.479  69.410 107.151  1.00  0.00           C
ATOM   2244  CG  GLN A 135      62.969  70.010 108.491  1.00  0.00           C
ATOM   2247  CD  GLN A 135      62.219  71.270 108.891  1.00  0.00           C
ATOM   2248  OE1 GLN A 135      61.119  71.570 108.421  1.00  0.00           O
ATOM   2249  NE2 GLN A 135      62.829  72.069 109.781  1.00  0.00           N
ATOM   2252  C   GLN A 135      62.969  67.929 105.241  1.00  0.00           C
ATOM   2253  O   GLN A 135      63.869  68.039 104.401  1.00  0.00           O
ATOM   2254  N   ALA A 136      61.699  67.690 104.891  1.00  0.00           N
ATOM   2256  CA  ALA A 136      61.189  67.760 103.551  1.00  0.00           C
ATOM   2258  CB  ALA A 136      60.909  66.330 103.071  1.00  0.00           C
ATOM   2262  C   ALA A 136      59.950  68.650 103.551  1.00  0.00           C
ATOM   2263  O   ALA A 136      59.360  68.870 104.621  1.00  0.00           O
ATOM   2264  N   ARG A 137      59.569  69.249 102.401  1.00  0.00           N
ATOM   2266  CA  ARG A 137      58.439  70.150 102.231  1.00  0.00           C
ATOM   2268  CB  ARG A 137      58.739  71.670 102.421  1.00  0.00           C
ATOM   2271  CG  ARG A 137      59.199  72.080 103.821  1.00  0.00           C
ATOM   2274  CD  ARG A 137      59.519  73.560 103.981  1.00  0.00           C
ATOM   2277  NE  ARG A 137      61.009  73.650 104.131  1.00  0.00           N
ATOM   2279  CZ  ARG A 137      61.629  73.400 105.271  1.00  0.00           C
ATOM   2280  NH1 ARG A 137      61.039  73.469 106.441  1.00  0.00           N
ATOM   2283  NH2 ARG A 137      62.910  73.120 105.261  1.00  0.00           N
ATOM   2286  C   ARG A 137      57.799  70.050 100.851  1.00  0.00           C
ATOM   2287  O   ARG A 137      58.439  70.130  99.801  1.00  0.00           O
ATOM   2288  N   ARG A 138      56.459  69.980 100.831  1.00  0.00           N
ATOM   2290  CA  ARG A 138      55.709  69.760  99.621  1.00  0.00           C
ATOM   2292  CB  ARG A 138      54.360  69.010  99.761  1.00  0.00           C
ATOM   2295  CG  ARG A 138      54.409  67.700 100.541  1.00  0.00           C
ATOM   2298  CD  ARG A 138      54.619  67.800 102.041  1.00  0.00           C
ATOM   2301  NE  ARG A 138      53.569  68.709 102.591  1.00  0.00           N
ATOM   2303  CZ  ARG A 138      52.329  68.300 102.861  1.00  0.00           C
ATOM   2304  NH1 ARG A 138      51.969  67.050 102.731  1.00  0.00           N
ATOM   2307  NH2 ARG A 138      51.449  69.190 103.251  1.00  0.00           N
ATOM   2310  C   ARG A 138      55.340  71.060  98.961  1.00  0.00           C
ATOM   2311  O   ARG A 138      54.729  71.959  99.541  1.00  0.00           O
ATOM   2312  N   ILE A 139      55.680  71.120  97.691  1.00  0.00           N
ATOM   2314  CA  ILE A 139      55.479  72.170  96.771  1.00  0.00           C
ATOM   2316  CB  ILE A 139      56.559  71.920  95.721  1.00  0.00           C
ATOM   2318  CG2 ILE A 139      56.499  70.460  95.191  1.00  0.00           C
ATOM   2322  CG1 ILE A 139      56.429  72.950  94.601  1.00  0.00           C
ATOM   2325  CD  ILE A 139      57.549  72.849  93.571  1.00  0.00           C
ATOM   2329  C   ILE A 139      54.020  72.279  96.211  1.00  0.00           C
ATOM   2330  OT1 ILE A 139      53.299  71.250  96.121  1.00  0.00           O
ATOM   2331  OT2 ILE A 139      53.599  73.429  95.911  1.00  0.00           O
ATOM   2332  NH3 POPEB 140      -4.450   6.540  70.961  1.00  0.00           N
ATOM   2336  C12 POPEB 140      -2.960   6.420  71.081  1.00  0.00           C
ATOM   2339  C11 POPEB 140      -2.490   6.940  72.441  1.00  0.00           C
ATOM   2342  P   POPEB 140      -0.421   8.010  73.611  1.00  0.00           P
ATOM   2343  O13 POPEB 140      -1.120   9.310  73.731  1.00  0.00           O
ATOM   2344  O14 POPEB 140      -0.241   7.160  74.811  1.00  0.00           O
ATOM   2345  O11 POPEB 140       1.019   8.300  73.031  1.00  0.00           O
ATOM   2346  O12 POPEB 140      -1.080   7.150  72.451  1.00  0.00           O
ATOM   2347  C1  POPEB 140       1.389   7.840  71.731  1.00  0.00           C
ATOM   2350  C2  POPEB 140       0.769   8.730  70.621  1.00  0.00           C
ATOM   2352  O21 POPEB 140       1.449   8.440  69.391  1.00  0.00           O
ATOM   2353  C21 POPEB 140       0.859   7.580  68.591  1.00  0.00           C
ATOM   2354  O22 POPEB 140      -0.211   7.020  68.781  1.00  0.00           O
ATOM   2355  C22 POPEB 140       1.789   7.330  67.421  1.00  0.00           C
ATOM   2358  C3  POPEB 140       0.959  10.230  70.931  1.00  0.00           C
ATOM   2361  O31 POPEB 140       0.489  11.030  69.821  1.00  0.00           O
ATOM   2362  C31 POPEB 140       1.459  11.460  69.011  1.00  0.00           C
ATOM   2363  O32 POPEB 140       2.649  11.460  69.261  1.00  0.00           O
ATOM   2364  C32 POPEB 140       0.879  11.850  67.661  1.00  0.00           C
ATOM   2367  C23 POPEB 140       1.089   7.440  66.051  1.00  0.00           C
ATOM   2370  C24 POPEB 140       2.109   7.470  64.901  1.00  0.00           C
ATOM   2373  C25 POPEB 140       3.039   6.250  64.941  1.00  0.00           C
ATOM   2376  C26 POPEB 140       3.869   6.070  63.671  1.00  0.00           C
ATOM   2379  C27 POPEB 140       4.449   4.650  63.611  1.00  0.00           C
ATOM   2382  C28 POPEB 140       5.579   4.490  62.591  1.00  0.00           C
ATOM   2385  C29 POPEB 140       6.859   5.140  63.081  1.00  0.00           C
ATOM   2387 0C21 POPEB 140       7.959   4.500  63.501  1.00  0.00           C
ATOM   2389 1C21 POPEB 140       8.169   3.011  63.591  1.00  0.00           C
ATOM   2392 2C21 POPEB 140       8.869   2.431  62.341  1.00  0.00           C
ATOM   2395 3C21 POPEB 140       7.959   2.361  61.101  1.00  0.00           C
ATOM   2398 4C21 POPEB 140       8.719   1.991  59.821  1.00  0.00           C
ATOM   2401 5C21 POPEB 140       8.779   0.471  59.601  1.00  0.00           C
ATOM   2404 6C21 POPEB 140       7.489  -0.089  58.971  1.00  0.00           C
ATOM   2407 7C21 POPEB 140       7.339  -1.589  59.211  1.00  0.00           C
ATOM   2410 8C21 POPEB 140       6.239  -2.239  58.381  1.00  0.00           C
ATOM   2414  C33 POPEB 140       1.729  11.280  66.511  1.00  0.00           C
ATOM   2417  C34 POPEB 140       1.019  11.270  65.151  1.00  0.00           C
ATOM   2420  C35 POPEB 140       0.869  12.650  64.511  1.00  0.00           C
ATOM   2423  C36 POPEB 140       0.379  12.550  63.061  1.00  0.00           C
ATOM   2426  C37 POPEB 140      -0.011  13.900  62.451  1.00  0.00           C
ATOM   2429  C38 POPEB 140      -0.301  13.820  60.951  1.00  0.00           C
ATOM   2432  C39 POPEB 140      -0.581  15.200  60.341  1.00  0.00           C
ATOM   2435 0C31 POPEB 140      -0.880  15.170  58.831  1.00  0.00           C
ATOM   2438 1C31 POPEB 140       0.259  15.760  57.981  1.00  0.00           C
ATOM   2441 2C31 POPEB 140       0.019  15.680  56.471  1.00  0.00           C
ATOM   2444 3C31 POPEB 140      -1.190  16.490  55.981  1.00  0.00           C
ATOM   2447 4C31 POPEB 140      -1.310  16.500  54.451  1.00  0.00           C
ATOM   2450 5C31 POPEB 140      -2.610  17.160  53.951  1.00  0.00           C
ATOM   2453 6C31 POPEB 140      -2.740  17.160  52.431  1.00  0.00           C
ATOM   2457  NH3 POPEC 141      20.539  95.039  35.391  1.00  0.00           N
ATOM   2461  C12 POPEC 141      21.389  96.160  34.851  1.00  0.00           C
ATOM   2464  C11 POPEC 141      20.879  96.770  33.541  1.00  0.00           C
ATOM   2467  P   POPEC 141      22.139  99.060  33.581  1.00  0.00           P
ATOM   2468  O13 POPEC 141      23.499  99.089  34.161  1.00  0.00           O
ATOM   2469  O14 POPEC 141      21.929  99.950  32.421  1.00  0.00           O
ATOM   2470  O11 POPEC 141      21.049  99.150  34.701  1.00  0.00           O
ATOM   2471  O12 POPEC 141      21.879  97.629  32.961  1.00  0.00           O
ATOM   2472  C1  POPEC 141      20.759 100.280  35.511  1.00  0.00           C
ATOM   2475  C2  POPEC 141      21.099 100.069  37.021  1.00  0.00           C
ATOM   2477  O21 POPEC 141      20.909 101.350  37.661  1.00  0.00           O
ATOM   2478  C21 POPEC 141      20.669 101.300  38.961  1.00  0.00           C
ATOM   2479  O22 POPEC 141      20.559 100.280  39.621  1.00  0.00           O
ATOM   2480  C22 POPEC 141      20.539 102.730  39.491  1.00  0.00           C
ATOM   2483  C3  POPEC 141      22.559  99.560  37.251  1.00  0.00           C
ATOM   2486  O31 POPEC 141      22.919  99.260  38.621  1.00  0.00           O
ATOM   2487  C31 POPEC 141      22.579  98.029  39.031  1.00  0.00           C
ATOM   2488  O32 POPEC 141      22.049  97.170  38.341  1.00  0.00           O
ATOM   2489  C32 POPEC 141      23.029  97.830  40.461  1.00  0.00           C
ATOM   2492  C23 POPEC 141      20.319 102.790  41.021  1.00  0.00           C
ATOM   2495  C24 POPEC 141      21.499 102.279  41.851  1.00  0.00           C
ATOM   2498  C25 POPEC 141      21.079 102.039  43.301  1.00  0.00           C
ATOM   2501  C26 POPEC 141      22.029 101.110  44.061  1.00  0.00           C
ATOM   2504  C27 POPEC 141      21.509 100.830  45.471  1.00  0.00           C
ATOM   2507  C28 POPEC 141      22.509 100.059  46.351  1.00  0.00           C
ATOM   2510  C29 POPEC 141      22.009 100.000  47.771  1.00  0.00           C
ATOM   2512 0C21 POPEC 141      21.049  99.180  48.231  1.00  0.00           C
ATOM   2514 1C21 POPEC 141      20.309  98.120  47.441  1.00  0.00           C
ATOM   2517 2C21 POPEC 141      20.499  96.729  48.081  1.00  0.00           C
ATOM   2520 3C21 POPEC 141      21.909  96.150  47.841  1.00  0.00           C
ATOM   2523 4C21 POPEC 141      22.269  95.010  48.791  1.00  0.00           C
ATOM   2526 5C21 POPEC 141      21.340  93.789  48.701  1.00  0.00           C
ATOM   2529 6C21 POPEC 141      21.839  92.629  49.571  1.00  0.00           C
ATOM   2532 7C21 POPEC 141      20.919  91.410  49.511  1.00  0.00           C
ATOM   2535 8C21 POPEC 141      21.529  90.179  50.201  1.00  0.00           C
ATOM   2539  C33 POPEC 141      22.009  96.980  41.251  1.00  0.00           C
ATOM   2542  C34 POPEC 141      22.459  96.760  42.691  1.00  0.00           C
ATOM   2545  C35 POPEC 141      21.340  96.189  43.561  1.00  0.00           C
ATOM   2548  C36 POPEC 141      21.399  94.659  43.721  1.00  0.00           C
ATOM   2551  C37 POPEC 141      20.239  94.170  44.591  1.00  0.00           C
ATOM   2554  C38 POPEC 141      20.319  92.709  45.031  1.00  0.00           C
ATOM   2557  C39 POPEC 141      19.219  92.349  46.051  1.00  0.00           C
ATOM   2560 0C31 POPEC 141      17.809  92.289  45.451  1.00  0.00           C
ATOM   2563 1C31 POPEC 141      16.689  92.500  46.491  1.00  0.00           C
ATOM   2566 2C31 POPEC 141      16.349  91.250  47.311  1.00  0.00           C
ATOM   2569 3C31 POPEC 141      17.249  91.039  48.541  1.00  0.00           C
ATOM   2572 4C31 POPEC 141      16.679  89.969  49.481  1.00  0.00           C
ATOM   2575 5C31 POPEC 141      17.609  89.670  50.661  1.00  0.00           C
ATOM   2578 6C31 POPEC 141      17.069  88.580  51.581  1.00  0.00           C
ATOM   2582  NH3 POPED 142      62.959  43.449  36.041  1.00  0.00           N
ATOM   2586  C12 POPED 142      62.569  43.999  34.701  1.00  0.00           C
ATOM   2589  C11 POPED 142      62.859  45.510  34.621  1.00  0.00           C
ATOM   2592  P   POPED 142      63.799  46.929  36.571  1.00  0.00           P
ATOM   2593  O13 POPED 142      64.279  48.240  36.081  1.00  0.00           O
ATOM   2594  O14 POPED 142      62.410  46.879  37.041  1.00  0.00           O
ATOM   2595  O11 POPED 142      64.669  46.380  37.781  1.00  0.00           O
ATOM   2596  O12 POPED 142      63.990  45.870  35.431  1.00  0.00           O
ATOM   2597  C1  POPED 142      64.149  45.379  38.691  1.00  0.00           C
ATOM   2600  C2  POPED 142      64.079  45.969  40.141  1.00  0.00           C
ATOM   2602  O21 POPED 142      64.030  45.020  41.231  1.00  0.00           O
ATOM   2603  C21 POPED 142      64.979  44.129  41.391  1.00  0.00           C
ATOM   2604  O22 POPED 142      65.789  43.770  40.561  1.00  0.00           O
ATOM   2605  C22 POPED 142      64.950  43.619  42.831  1.00  0.00           C
ATOM   2608  C3  POPED 142      62.840  46.889  40.291  1.00  0.00           C
ATOM   2611  O31 POPED 142      62.969  47.820  41.391  1.00  0.00           O
ATOM   2612  C31 POPED 142      63.630  48.920  41.081  1.00  0.00           C
ATOM   2613  O32 POPED 142      64.189  49.140  40.021  1.00  0.00           O
ATOM   2614  C32 POPED 142      63.529  49.930  42.211  1.00  0.00           C
ATOM   2617  C23 POPED 142      66.369  43.289  43.321  1.00  0.00           C
ATOM   2620  C24 POPED 142      66.419  42.780  44.761  1.00  0.00           C
ATOM   2623  C25 POPED 142      67.529  43.430  45.601  1.00  0.00           C
ATOM   2626  C26 POPED 142      67.759  42.670  46.911  1.00  0.00           C
ATOM   2629  C27 POPED 142      69.109  43.010  47.551  1.00  0.00           C
ATOM   2632  C28 POPED 142      69.630  41.940  48.521  1.00  0.00           C
ATOM   2635  C29 POPED 142      68.799  41.910  49.781  1.00  0.00           C
ATOM   2637 0C21 POPED 142      69.240  42.050  51.041  1.00  0.00           C
ATOM   2639 1C21 POPED 142      70.649  42.229  51.531  1.00  0.00           C
ATOM   2642 2C21 POPED 142      70.789  43.430  52.491  1.00  0.00           C
ATOM   2645 3C21 POPED 142      70.689  44.790  51.801  1.00  0.00           C
ATOM   2648 4C21 POPED 142      71.200  45.940  52.671  1.00  0.00           C
ATOM   2651 5C21 POPED 142      70.219  46.390  53.761  1.00  0.00           C
ATOM   2654 6C21 POPED 142      69.160  47.380  53.261  1.00  0.00           C
ATOM   2657 7C21 POPED 142      68.329  47.969  54.411  1.00  0.00           C
ATOM   2660 8C21 POPED 142      67.399  49.090  53.951  1.00  0.00           C
ATOM   2664  C33 POPED 142      64.759  49.880  43.141  1.00  0.00           C
ATOM   2667  C34 POPED 142      64.680  50.949  44.231  1.00  0.00           C
ATOM   2670  C35 POPED 142      65.600  50.620  45.411  1.00  0.00           C
ATOM   2673  C36 POPED 142      64.899  49.670  46.391  1.00  0.00           C
ATOM   2676  C37 POPED 142      65.849  48.999  47.371  1.00  0.00           C
ATOM   2679  C38 POPED 142      65.069  48.160  48.391  1.00  0.00           C
ATOM   2682  C39 POPED 142      65.989  47.240  49.191  1.00  0.00           C
ATOM   2685 0C31 POPED 142      65.270  46.600  50.381  1.00  0.00           C
ATOM   2688 1C31 POPED 142      66.169  45.539  51.041  1.00  0.00           C
ATOM   2691 2C31 POPED 142      65.789  45.249  52.491  1.00  0.00           C
ATOM   2694 3C31 POPED 142      66.799  44.319  53.171  1.00  0.00           C
ATOM   2697 4C31 POPED 142      66.539  44.179  54.681  1.00  0.00           C
ATOM   2700 5C31 POPED 142      67.629  43.389  55.411  1.00  0.00           C
ATOM   2703 6C31 POPED 142      67.559  43.549  56.931  1.00  0.00           C
ATOM   2707  NH3 POPEE 143      79.619  71.319  35.311  1.00  0.00           N
ATOM   2711  C12 POPEE 143      78.919  71.340  36.641  1.00  0.00           C
ATOM   2714  C11 POPEE 143      77.539  70.670  36.611  1.00  0.00           C
ATOM   2717  P   POPEE 143      77.569  69.200  38.701  1.00  0.00           P
ATOM   2718  O13 POPEE 143      77.710  68.090  37.741  1.00  0.00           O
ATOM   2719  O14 POPEE 143      78.770  69.609  39.461  1.00  0.00           O
ATOM   2720  O11 POPEE 143      76.359  68.940  39.671  1.00  0.00           O
ATOM   2721  O12 POPEE 143      77.029  70.460  37.931  1.00  0.00           O
ATOM   2722  C1  POPEE 143      76.119  69.849  40.741  1.00  0.00           C
ATOM   2725  C2  POPEE 143      75.729  69.010  41.971  1.00  0.00           C
ATOM   2727  O21 POPEE 143      75.140  69.830  42.981  1.00  0.00           O
ATOM   2728  C21 POPEE 143      73.949  70.309  42.681  1.00  0.00           C
ATOM   2729  O22 POPEE 143      73.310  70.090  41.661  1.00  0.00           O
ATOM   2730  C22 POPEE 143      73.509  71.150  43.881  1.00  0.00           C
ATOM   2733  C3  POPEE 143      77.009  68.330  42.521  1.00  0.00           C
ATOM   2736  O31 POPEE 143      76.749  67.249  43.421  1.00  0.00           O
ATOM   2737  C31 POPEE 143      76.869  67.510  44.701  1.00  0.00           C
ATOM   2738  O32 POPEE 143      76.359  68.440  45.291  1.00  0.00           O
ATOM   2739  C32 POPEE 143      77.929  66.550  45.281  1.00  0.00           C
ATOM   2742  C23 POPEE 143      71.999  71.440  43.901  1.00  0.00           C
ATOM   2745  C24 POPEE 143      71.639  72.389  45.051  1.00  0.00           C
ATOM   2748  C25 POPEE 143      70.140  72.640  45.161  1.00  0.00           C
ATOM   2751  C26 POPEE 143      69.399  71.590  46.011  1.00  0.00           C
ATOM   2754  C27 POPEE 143      69.059  72.100  47.431  1.00  0.00           C
ATOM   2757  C28 POPEE 143      68.399  71.050  48.351  1.00  0.00           C
ATOM   2760  C29 POPEE 143      67.099  70.489  47.831  1.00  0.00           C
ATOM   2762 0C21 POPEE 143      65.950  70.280  48.501  1.00  0.00           C
ATOM   2764 1C21 POPEE 143      65.670  70.550  49.961  1.00  0.00           C
ATOM   2767 2C21 POPEE 143      65.319  69.270  50.751  1.00  0.00           C
ATOM   2770 3C21 POPEE 143      64.009  68.599  50.271  1.00  0.00           C
ATOM   2773 4C21 POPEE 143      63.200  67.940  51.401  1.00  0.00           C
ATOM   2776 5C21 POPEE 143      61.699  67.809  51.061  1.00  0.00           C
ATOM   2779 6C21 POPEE 143      61.399  66.959  49.811  1.00  0.00           C
ATOM   2782 7C21 POPEE 143      59.889  66.929  49.511  1.00  0.00           C
ATOM   2785 8C21 POPEE 143      59.549  66.469  48.101  1.00  0.00           C
ATOM   2789  C33 POPEE 143      77.959  66.530  46.831  1.00  0.00           C
ATOM   2792  C34 POPEE 143      79.059  65.609  47.401  1.00  0.00           C
ATOM   2795  C35 POPEE 143      79.120  65.639  48.931  1.00  0.00           C
ATOM   2798  C36 POPEE 143      80.229  64.749  49.531  1.00  0.00           C
ATOM   2801  C37 POPEE 143      80.279  64.819  51.061  1.00  0.00           C
ATOM   2804  C38 POPEE 143      81.210  63.780  51.701  1.00  0.00           C
ATOM   2807  C39 POPEE 143      81.219  63.870  53.231  1.00  0.00           C
ATOM   2810 0C31 POPEE 143      82.239  62.910  53.881  1.00  0.00           C
ATOM   2813 1C31 POPEE 143      82.320  63.090  55.401  1.00  0.00           C
ATOM   2816 2C31 POPEE 143      83.590  62.469  56.011  1.00  0.00           C
ATOM   2819 3C31 POPEE 143      83.689  62.670  57.531  1.00  0.00           C
ATOM   2822 4C31 POPEE 143      82.999  61.570  58.341  1.00  0.00           C
ATOM   2825 5C31 POPEE 143      82.880  61.889  59.841  1.00  0.00           C
ATOM   2828 6C31 POPEE 143      82.219  60.780  60.651  1.00  0.00           C
ATOM   2832  NH3 POPEF 144      16.249  55.660  36.511  1.00  0.00           N
ATOM   2836  C12 POPEF 144      16.559  54.300  37.051  1.00  0.00           C
ATOM   2839  C11 POPEF 144      17.439  53.510  36.071  1.00  0.00           C
ATOM   2842  P   POPEF 144      16.519  51.070  36.321  1.00  0.00           P
ATOM   2843  O13 POPEF 144      15.629  51.429  35.191  1.00  0.00           O
ATOM   2844  O14 POPEF 144      17.099  49.699  36.251  1.00  0.00           O
ATOM   2845  O11 POPEF 144      15.679  51.190  37.651  1.00  0.00           O
ATOM   2846  O12 POPEF 144      17.619  52.170  36.531  1.00  0.00           O
ATOM   2847  C1  POPEF 144      16.109  50.709  38.931  1.00  0.00           C
ATOM   2850  C2  POPEF 144      14.939  49.930  39.611  1.00  0.00           C
ATOM   2852  O21 POPEF 144      14.299  50.679  40.671  1.00  0.00           O
ATOM   2853  C21 POPEF 144      13.319  51.480  40.291  1.00  0.00           C
ATOM   2854  O22 POPEF 144      12.909  51.609  39.151  1.00  0.00           O
ATOM   2855  C22 POPEF 144      12.649  52.180  41.481  1.00  0.00           C
ATOM   2858  C3  POPEF 144      15.429  48.589  40.211  1.00  0.00           C
ATOM   2861  O31 POPEF 144      14.359  47.630  40.201  1.00  0.00           O
ATOM   2862  C31 POPEF 144      13.779  47.370  41.371  1.00  0.00           C
ATOM   2863  O32 POPEF 144      14.119  47.809  42.451  1.00  0.00           O
ATOM   2864  C32 POPEF 144      12.559  46.469  41.101  1.00  0.00           C
ATOM   2867  C23 POPEF 144      12.259  51.299  42.691  1.00  0.00           C
ATOM   2870  C24 POPEF 144      13.409  51.140  43.691  1.00  0.00           C
ATOM   2873  C25 POPEF 144      13.219  50.060  44.781  1.00  0.00           C
ATOM   2876  C26 POPEF 144      12.889  50.590  46.181  1.00  0.00           C
ATOM   2879  C27 POPEF 144      12.929  49.459  47.221  1.00  0.00           C
ATOM   2882  C28 POPEF 144      12.869  49.919  48.701  1.00  0.00           C
ATOM   2885  C29 POPEF 144      11.639  50.730  49.011  1.00  0.00           C
ATOM   2887 0C21 POPEF 144      11.569  51.840  49.761  1.00  0.00           C
ATOM   2889 1C21 POPEF 144      12.699  52.490  50.521  1.00  0.00           C
ATOM   2892 2C21 POPEF 144      12.349  52.770  51.991  1.00  0.00           C
ATOM   2895 3C21 POPEF 144      12.269  51.499  52.851  1.00  0.00           C
ATOM   2898 4C21 POPEF 144      11.999  51.840  54.321  1.00  0.00           C
ATOM   2901 5C21 POPEF 144      12.169  50.639  55.271  1.00  0.00           C
ATOM   2904 6C21 POPEF 144      11.059  49.589  55.121  1.00  0.00           C
ATOM   2907 7C21 POPEF 144      11.259  48.350  56.001  1.00  0.00           C
ATOM   2910 8C21 POPEF 144      10.089  47.370  55.861  1.00  0.00           C
ATOM   2914  C33 POPEF 144      12.019  45.670  42.311  1.00  0.00           C
ATOM   2917  C34 POPEF 144      11.299  46.520  43.371  1.00  0.00           C
ATOM   2920  C35 POPEF 144      10.739  45.639  44.501  1.00  0.00           C
ATOM   2923  C36 POPEF 144      10.089  46.440  45.631  1.00  0.00           C
ATOM   2926  C37 POPEF 144       9.789  45.569  46.861  1.00  0.00           C
ATOM   2929  C38 POPEF 144       9.849  46.359  48.181  1.00  0.00           C
ATOM   2932  C39 POPEF 144       9.769  45.440  49.411  1.00  0.00           C
ATOM   2935 0C31 POPEF 144       8.379  44.849  49.671  1.00  0.00           C
ATOM   2938 1C31 POPEF 144       8.409  43.770  50.761  1.00  0.00           C
ATOM   2941 2C31 POPEF 144       7.029  43.170  51.071  1.00  0.00           C
ATOM   2944 3C31 POPEF 144       7.119  41.910  51.941  1.00  0.00           C
ATOM   2947 4C31 POPEF 144       7.329  42.180  53.431  1.00  0.00           C
ATOM   2950 5C31 POPEF 144       7.789  40.920  54.181  1.00  0.00           C
ATOM   2953 6C31 POPEF 144       7.539  40.949  55.691  1.00  0.00           C
ATOM   2957  NH3 POPEG 145      19.439   7.130  34.381  1.00  0.00           N
ATOM   2961  C12 POPEG 145      18.609   6.040  33.741  1.00  0.00           C
ATOM   2964  C11 POPEG 145      19.479   5.070  32.911  1.00  0.00           C
ATOM   2967  P   POPEG 145      18.859   2.530  32.321  1.00  0.00           P
ATOM   2968  O13 POPEG 145      17.489   1.951  32.231  1.00  0.00           O
ATOM   2969  O14 POPEG 145      19.779   2.071  31.251  1.00  0.00           O
ATOM   2970  O11 POPEG 145      19.479   2.300  33.761  1.00  0.00           O
ATOM   2971  O12 POPEG 145      18.649   4.100  32.251  1.00  0.00           O
ATOM   2972  C1  POPEG 145      19.129   1.201  34.611  1.00  0.00           C
ATOM   2975  C2  POPEG 145      20.239   0.891  35.681  1.00  0.00           C
ATOM   2977  O21 POPEG 145      19.749   0.841  37.061  1.00  0.00           O
ATOM   2978  C21 POPEG 145      19.079   1.881  37.571  1.00  0.00           C
ATOM   2979  O22 POPEG 145      19.039   2.991  37.081  1.00  0.00           O
ATOM   2980  C22 POPEG 145      18.409   1.520  38.921  1.00  0.00           C
ATOM   2983  C3  POPEG 145      21.519   1.771  35.451  1.00  0.00           C
ATOM   2986  O31 POPEG 145      22.559   1.701  36.451  1.00  0.00           O
ATOM   2987  C31 POPEG 145      23.119   0.550  36.761  1.00  0.00           C
ATOM   2988  O32 POPEG 145      22.869  -0.539  36.271  1.00  0.00           O
ATOM   2989  C32 POPEG 145      24.149   0.801  37.891  1.00  0.00           C
ATOM   2992  C23 POPEG 145      19.369   1.421  40.141  1.00  0.00           C
ATOM   2995  C24 POPEG 145      18.749   1.361  41.541  1.00  0.00           C
ATOM   2998  C25 POPEG 145      18.449   2.761  42.101  1.00  0.00           C
ATOM   3001  C26 POPEG 145      18.389   2.790  43.631  1.00  0.00           C
ATOM   3004  C27 POPEG 145      17.739   4.080  44.151  1.00  0.00           C
ATOM   3007  C28 POPEG 145      17.769   4.209  45.681  1.00  0.00           C
ATOM   3010  C29 POPEG 145      19.089   4.750  46.181  1.00  0.00           C
ATOM   3012 0C21 POPEG 145      19.279   5.800  47.011  1.00  0.00           C
ATOM   3014 1C21 POPEG 145      18.199   6.650  47.641  1.00  0.00           C
ATOM   3017 2C21 POPEG 145      17.999   6.320  49.131  1.00  0.00           C
ATOM   3020 3C21 POPEG 145      19.079   6.960  50.031  1.00  0.00           C
ATOM   3023 4C21 POPEG 145      18.859   6.720  51.531  1.00  0.00           C
ATOM   3026 5C21 POPEG 145      18.889   5.240  51.931  1.00  0.00           C
ATOM   3029 6C21 POPEG 145      18.629   5.059  53.431  1.00  0.00           C
ATOM   3032 7C21 POPEG 145      18.429   3.611  53.871  1.00  0.00           C
ATOM   3035 8C21 POPEG 145      17.629   3.471  55.171  1.00  0.00           C
ATOM   3039  C33 POPEG 145      23.910   0.021  39.231  1.00  0.00           C
ATOM   3042  C34 POPEG 145      24.109   0.901  40.481  1.00  0.00           C
ATOM   3045  C35 POPEG 145      24.329   0.161  41.821  1.00  0.00           C
ATOM   3048  C36 POPEG 145      23.099  -0.589  42.361  1.00  0.00           C
ATOM   3051  C37 POPEG 145      23.319  -1.069  43.801  1.00  0.00           C
ATOM   3054  C38 POPEG 145      22.089  -1.729  44.451  1.00  0.00           C
ATOM   3057  C39 POPEG 145      21.249  -0.759  45.291  1.00  0.00           C
ATOM   3060 0C31 POPEG 145      20.049  -1.459  45.961  1.00  0.00           C
ATOM   3063 1C31 POPEG 145      19.209  -0.530  46.851  1.00  0.00           C
ATOM   3066 2C31 POPEG 145      17.999  -1.260  47.451  1.00  0.00           C
ATOM   3069 3C31 POPEG 145      16.899  -0.320  47.981  1.00  0.00           C
ATOM   3072 4C31 POPEG 145      17.329   0.511  49.191  1.00  0.00           C
ATOM   3075 5C31 POPEG 145      16.139   1.221  49.851  1.00  0.00           C
ATOM   3078 6C31 POPEG 145      16.549   1.970  51.111  1.00  0.00           C
ATOM   3082  NH3 POPEH 146     120.790 104.060  30.001  1.00  0.00           N
ATOM   3086  C12 POPEH 146     119.669 104.810  29.321  1.00  0.00           C
ATOM   3089  C11 POPEH 146     118.430 103.929  29.021  1.00  0.00           C
ATOM   3092  P   POPEH 146     119.680 101.840  27.891  1.00  0.00           P
ATOM   3093  O13 POPEH 146     119.140 100.629  27.261  1.00  0.00           O
ATOM   3094  O14 POPEH 146     120.930 102.410  27.341  1.00  0.00           O
ATOM   3095  O11 POPEH 146     119.999 101.610  29.431  1.00  0.00           O
ATOM   3096  O12 POPEH 146     118.590 102.969  27.981  1.00  0.00           O
ATOM   3097  C1  POPEH 146     119.079 100.870  30.241  1.00  0.00           C
ATOM   3100  C2  POPEH 146     119.219 101.219  31.751  1.00  0.00           C
ATOM   3102  O21 POPEH 146     118.380 102.340  32.101  1.00  0.00           O
ATOM   3103  C21 POPEH 146     118.829 103.400  32.751  1.00  0.00           C
ATOM   3104  O22 POPEH 146     119.889 103.970  32.521  1.00  0.00           O
ATOM   3105  C22 POPEH 146     117.799 103.770  33.831  1.00  0.00           C
ATOM   3108  C3  POPEH 146     120.689 101.260  32.271  1.00  0.00           C
ATOM   3111  O31 POPEH 146     120.749 101.580  33.671  1.00  0.00           O
ATOM   3112  C31 POPEH 146     120.569 100.539  34.481  1.00  0.00           C
ATOM   3113  O32 POPEH 146     120.309  99.419  34.101  1.00  0.00           O
ATOM   3114  C32 POPEH 146     120.619 101.020  35.931  1.00  0.00           C
ATOM   3117  C23 POPEH 146     118.200 104.960  34.721  1.00  0.00           C
ATOM   3120  C24 POPEH 146     117.119 105.330  35.751  1.00  0.00           C
ATOM   3123  C25 POPEH 146     117.519 106.540  36.611  1.00  0.00           C
ATOM   3126  C26 POPEH 146     116.649 106.709  37.861  1.00  0.00           C
ATOM   3129  C27 POPEH 146     117.109 107.860  38.771  1.00  0.00           C
ATOM   3132  C28 POPEH 146     116.439 107.839  40.171  1.00  0.00           C
ATOM   3135  C29 POPEH 146     117.229 107.019  41.171  1.00  0.00           C
ATOM   3137 0C21 POPEH 146     117.449 107.360  42.451  1.00  0.00           C
ATOM   3139 1C21 POPEH 146     116.910 108.610  43.121  1.00  0.00           C
ATOM   3142 2C21 POPEH 146     117.139 108.669  44.651  1.00  0.00           C
ATOM   3145 3C21 POPEH 146     116.399 107.579  45.451  1.00  0.00           C
ATOM   3148 4C21 POPEH 146     116.439 107.849  46.961  1.00  0.00           C
ATOM   3151 5C21 POPEH 146     115.979 106.639  47.801  1.00  0.00           C
ATOM   3154 6C21 POPEH 146     116.259 106.810  49.311  1.00  0.00           C
ATOM   3157 7C21 POPEH 146     117.020 105.620  49.911  1.00  0.00           C
ATOM   3160 8C21 POPEH 146     117.229 105.730  51.421  1.00  0.00           C
ATOM   3164  C33 POPEH 146     121.369 100.050  36.881  1.00  0.00           C
ATOM   3167  C34 POPEH 146     122.309 100.760  37.861  1.00  0.00           C
ATOM   3170  C35 POPEH 146     121.579 101.610  38.901  1.00  0.00           C
ATOM   3173  C36 POPEH 146     122.549 102.410  39.781  1.00  0.00           C
ATOM   3176  C37 POPEH 146     121.829 103.080  40.961  1.00  0.00           C
ATOM   3179  C38 POPEH 146     122.610 103.120  42.271  1.00  0.00           C
ATOM   3182  C39 POPEH 146     121.889 103.980  43.321  1.00  0.00           C
ATOM   3185 0C31 POPEH 146     122.309 103.640  44.761  1.00  0.00           C
ATOM   3188 1C31 POPEH 146     121.819 104.659  45.801  1.00  0.00           C
ATOM   3191 2C31 POPEH 146     122.509 106.029  45.681  1.00  0.00           C
ATOM   3194 3C31 POPEH 146     121.590 107.209  45.981  1.00  0.00           C
ATOM   3197 4C31 POPEH 146     121.380 107.460  47.481  1.00  0.00           C
ATOM   3200 5C31 POPEH 146     120.549 108.719  47.751  1.00  0.00           C
ATOM   3203 6C31 POPEH 146     120.650 109.219  49.191  1.00  0.00           C
ATOM   3207  NH3 POPEI 147     100.619  15.630  29.841  1.00  0.00           N
ATOM   3211  C12 POPEI 147     100.579  17.030  29.261  1.00  0.00           C
ATOM   3214  C11 POPEI 147     101.939  17.559  28.751  1.00  0.00           C
ATOM   3217  P   POPEI 147     102.439  20.219  28.751  1.00  0.00           P
ATOM   3218  O13 POPEI 147     102.169  20.170  27.301  1.00  0.00           O
ATOM   3219  O14 POPEI 147     101.679  21.170  29.601  1.00  0.00           O
ATOM   3220  O11 POPEI 147     103.990  20.499  28.941  1.00  0.00           O
ATOM   3221  O12 POPEI 147     102.280  18.780  29.381  1.00  0.00           O
ATOM   3222  C1  POPEI 147     104.949  19.440  29.021  1.00  0.00           C
ATOM   3225  C2  POPEI 147     105.910  19.650  30.221  1.00  0.00           C
ATOM   3227  O21 POPEI 147     106.950  18.650  30.241  1.00  0.00           O
ATOM   3228  C21 POPEI 147     106.620  17.400  30.551  1.00  0.00           C
ATOM   3229  O22 POPEI 147     105.549  17.000  30.971  1.00  0.00           O
ATOM   3230  C22 POPEI 147     107.799  16.460  30.221  1.00  0.00           C
ATOM   3233  C3  POPEI 147     105.169  19.809  31.571  1.00  0.00           C
ATOM   3236  O31 POPEI 147     106.139  19.820  32.641  1.00  0.00           O
ATOM   3237  C31 POPEI 147     105.719  20.440  33.741  1.00  0.00           C
ATOM   3238  O32 POPEI 147     104.649  21.010  33.861  1.00  0.00           O
ATOM   3239  C32 POPEI 147     106.780  20.310  34.831  1.00  0.00           C
ATOM   3242  C23 POPEI 147     108.290  15.560  31.391  1.00  0.00           C
ATOM   3245  C24 POPEI 147     109.379  14.600  30.891  1.00  0.00           C
ATOM   3248  C25 POPEI 147     110.449  14.150  31.921  1.00  0.00           C
ATOM   3251  C26 POPEI 147     109.979  13.040  32.871  1.00  0.00           C
ATOM   3254  C27 POPEI 147     111.129  12.470  33.731  1.00  0.00           C
ATOM   3257  C28 POPEI 147     110.600  11.400  34.711  1.00  0.00           C
ATOM   3260  C29 POPEI 147     111.660  10.620  35.461  1.00  0.00           C
ATOM   3262 0C21 POPEI 147     111.859   9.290  35.441  1.00  0.00           C
ATOM   3264 1C21 POPEI 147     111.090   8.260  34.641  1.00  0.00           C
ATOM   3267 2C21 POPEI 147     110.439   7.150  35.491  1.00  0.00           C
ATOM   3270 3C21 POPEI 147     111.380   5.960  35.801  1.00  0.00           C
ATOM   3273 4C21 POPEI 147     110.629   4.740  36.361  1.00  0.00           C
ATOM   3276 5C21 POPEI 147     109.840   3.930  35.321  1.00  0.00           C
ATOM   3279 6C21 POPEI 147     109.179   2.701  35.941  1.00  0.00           C
ATOM   3282 7C21 POPEI 147     108.719   1.661  34.911  1.00  0.00           C
ATOM   3285 8C21 POPEI 147     108.139   0.401  35.561  1.00  0.00           C
ATOM   3289  C33 POPEI 147     106.149  19.790  36.141  1.00  0.00           C
ATOM   3292  C34 POPEI 147     105.469  20.870  36.991  1.00  0.00           C
ATOM   3295  C35 POPEI 147     104.850  20.289  38.271  1.00  0.00           C
ATOM   3298  C36 POPEI 147     105.889  19.879  39.331  1.00  0.00           C
ATOM   3301  C37 POPEI 147     105.229  19.160  40.521  1.00  0.00           C
ATOM   3304  C38 POPEI 147     106.210  18.490  41.501  1.00  0.00           C
ATOM   3307  C39 POPEI 147     107.109  19.460  42.281  1.00  0.00           C
ATOM   3310 0C31 POPEI 147     106.739  19.610  43.761  1.00  0.00           C
ATOM   3313 1C31 POPEI 147     107.719  20.550  44.481  1.00  0.00           C
ATOM   3316 2C31 POPEI 147     107.490  20.720  45.981  1.00  0.00           C
ATOM   3319 3C31 POPEI 147     108.479  21.749  46.571  1.00  0.00           C
ATOM   3322 4C31 POPEI 147     108.430  21.860  48.101  1.00  0.00           C
ATOM   3325 5C31 POPEI 147     109.420  22.910  48.621  1.00  0.00           C
ATOM   3328 6C31 POPEI 147     109.429  23.040  50.151  1.00  0.00           C
ATOM   3332  NH3 POPEJ 148       7.929 113.750  71.911  1.00  0.00           N
ATOM   3336  C12 POPEJ 148       8.649 112.839  72.861  1.00  0.00           C
ATOM   3339  C11 POPEJ 148       8.409 111.370  72.521  1.00  0.00           C
ATOM   3342  P   POPEJ 148      10.019 110.290  74.321  1.00  0.00           P
ATOM   3343  O13 POPEJ 148      10.339 111.319  75.331  1.00  0.00           O
ATOM   3344  O14 POPEJ 148       9.989 108.900  74.801  1.00  0.00           O
ATOM   3345  O11 POPEJ 148      11.059 110.420  73.141  1.00  0.00           O
ATOM   3346  O12 POPEJ 148       8.609 110.570  73.671  1.00  0.00           O
ATOM   3347  C1  POPEJ 148      11.509 109.279  72.431  1.00  0.00           C
ATOM   3350  C2  POPEJ 148      12.649 109.670  71.461  1.00  0.00           C
ATOM   3352  O21 POPEJ 148      13.329 108.490  71.031  1.00  0.00           O
ATOM   3353  C21 POPEJ 148      12.839 107.950  69.941  1.00  0.00           C
ATOM   3354  O22 POPEJ 148      11.809 108.289  69.381  1.00  0.00           O
ATOM   3355  C22 POPEJ 148      13.799 106.900  69.431  1.00  0.00           C
ATOM   3358  C3  POPEJ 148      13.729 110.609  72.061  1.00  0.00           C
ATOM   3361  O31 POPEJ 148      14.029 111.680  71.141  1.00  0.00           O
ATOM   3362  C31 POPEJ 148      14.749 111.379  70.081  1.00  0.00           C
ATOM   3363  O32 POPEJ 148      15.229 110.300  69.801  1.00  0.00           O
ATOM   3364  C32 POPEJ 148      15.019 112.679  69.321  1.00  0.00           C
ATOM   3367  C23 POPEJ 148      14.259 107.270  68.011  1.00  0.00           C
ATOM   3370  C24 POPEJ 148      15.299 106.270  67.491  1.00  0.00           C
ATOM   3373  C25 POPEJ 148      15.219 106.069  65.971  1.00  0.00           C
ATOM   3376  C26 POPEJ 148      15.659 107.310  65.181  1.00  0.00           C
ATOM   3379  C27 POPEJ 148      15.289 107.190  63.701  1.00  0.00           C
ATOM   3382  C28 POPEJ 148      15.719 108.409  62.881  1.00  0.00           C
ATOM   3385  C29 POPEJ 148      15.179 108.310  61.481  1.00  0.00           C
ATOM   3387 0C21 POPEJ 148      14.029 108.840  61.041  1.00  0.00           C
ATOM   3389 1C21 POPEJ 148      13.049 109.659  61.851  1.00  0.00           C
ATOM   3392 2C21 POPEJ 148      12.939 111.080  61.301  1.00  0.00           C
ATOM   3395 3C21 POPEJ 148      14.229 111.900  61.361  1.00  0.00           C
ATOM   3398 4C21 POPEJ 148      14.409 112.780  60.111  1.00  0.00           C
ATOM   3401 5C21 POPEJ 148      13.229 113.719  59.811  1.00  0.00           C
ATOM   3404 6C21 POPEJ 148      12.899 114.720  60.931  1.00  0.00           C
ATOM   3407 7C21 POPEJ 148      11.559 115.430  60.661  1.00  0.00           C
ATOM   3410 8C21 POPEJ 148      11.199 116.480  61.701  1.00  0.00           C
ATOM   3414  C33 POPEJ 148      14.739 112.590  67.801  1.00  0.00           C
ATOM   3417  C34 POPEJ 148      15.869 113.239  66.981  1.00  0.00           C
ATOM   3420  C35 POPEJ 148      15.389 113.700  65.601  1.00  0.00           C
ATOM   3423  C36 POPEJ 148      16.529 114.229  64.711  1.00  0.00           C
ATOM   3426  C37 POPEJ 148      17.269 113.099  63.981  1.00  0.00           C
ATOM   3429  C38 POPEJ 148      18.149 113.539  62.801  1.00  0.00           C
ATOM   3432  C39 POPEJ 148      17.459 114.510  61.831  1.00  0.00           C
ATOM   3435 0C31 POPEJ 148      17.889 114.349  60.371  1.00  0.00           C
ATOM   3438 1C31 POPEJ 148      17.089 115.240  59.411  1.00  0.00           C
ATOM   3441 2C31 POPEJ 148      16.859 114.609  58.021  1.00  0.00           C
ATOM   3444 3C31 POPEJ 148      18.129 114.400  57.191  1.00  0.00           C
ATOM   3447 4C31 POPEJ 148      18.509 115.629  56.341  1.00  0.00           C
ATOM   3450 5C31 POPEJ 148      19.699 115.360  55.421  1.00  0.00           C
ATOM   3453 6C31 POPEJ 148      19.819 116.370  54.281  1.00  0.00           C
ATOM   3457  NH3 POPEK 149      98.889 121.960  31.101  1.00  0.00           N
ATOM   3461  C12 POPEK 149      99.120 121.429  32.491  1.00  0.00           C
ATOM   3464  C11 POPEK 149      97.829 121.110  33.261  1.00  0.00           C
ATOM   3467  P   POPEK 149      96.900 119.040  34.601  1.00  0.00           P
ATOM   3468  O13 POPEK 149      95.600 119.580  34.141  1.00  0.00           O
ATOM   3469  O14 POPEK 149      97.219 117.650  34.191  1.00  0.00           O
ATOM   3470  O11 POPEK 149      97.099 119.150  36.171  1.00  0.00           O
ATOM   3471  O12 POPEK 149      98.069 119.950  34.041  1.00  0.00           O
ATOM   3472  C1  POPEK 149      98.340 119.480  36.801  1.00  0.00           C
ATOM   3475  C2  POPEK 149      99.049 118.280  37.481  1.00  0.00           C
ATOM   3477  O21 POPEK 149     100.429 118.650  37.581  1.00  0.00           O
ATOM   3478  C21 POPEK 149     100.930 118.809  38.791  1.00  0.00           C
ATOM   3479  O22 POPEK 149     100.309 118.730  39.831  1.00  0.00           O
ATOM   3480  C22 POPEK 149     102.420 119.050  38.631  1.00  0.00           C
ATOM   3483  C3  POPEK 149      98.979 116.950  36.691  1.00  0.00           C
ATOM   3486  O31 POPEK 149      99.660 115.889  37.411  1.00  0.00           O
ATOM   3487  C31 POPEK 149     100.969 115.760  37.211  1.00  0.00           C
ATOM   3488  O32 POPEK 149     101.620 116.329  36.351  1.00  0.00           O
ATOM   3489  C32 POPEK 149     101.520 114.840  38.301  1.00  0.00           C
ATOM   3492  C23 POPEK 149     103.119 119.440  39.941  1.00  0.00           C
ATOM   3495  C24 POPEK 149     103.419 118.269  40.881  1.00  0.00           C
ATOM   3498  C25 POPEK 149     104.299 118.750  42.041  1.00  0.00           C
ATOM   3501  C26 POPEK 149     104.210 117.860  43.291  1.00  0.00           C
ATOM   3504  C27 POPEK 149     104.859 118.560  44.491  1.00  0.00           C
ATOM   3507  C28 POPEK 149     104.639 117.830  45.821  1.00  0.00           C
ATOM   3510  C29 POPEK 149     105.410 116.540  45.911  1.00  0.00           C
ATOM   3512 0C21 POPEK 149     106.620 116.410  46.491  1.00  0.00           C
ATOM   3514 1C21 POPEK 149     107.410 117.530  47.101  1.00  0.00           C
ATOM   3517 2C21 POPEK 149     106.990 117.800  48.551  1.00  0.00           C
ATOM   3520 3C21 POPEK 149     107.719 119.010  49.141  1.00  0.00           C
ATOM   3523 4C21 POPEK 149     107.529 119.130  50.661  1.00  0.00           C
ATOM   3526 5C21 POPEK 149     106.160 119.679  51.101  1.00  0.00           C
ATOM   3529 6C21 POPEK 149     106.020 119.639  52.631  1.00  0.00           C
ATOM   3532 7C21 POPEK 149     104.630 120.020  53.131  1.00  0.00           C
ATOM   3535 8C21 POPEK 149     104.490 119.969  54.651  1.00  0.00           C
ATOM   3539  C33 POPEK 149     101.459 115.430  39.711  1.00  0.00           C
ATOM   3542  C34 POPEK 149     101.319 114.370  40.811  1.00  0.00           C
ATOM   3545  C35 POPEK 149     101.039 114.989  42.191  1.00  0.00           C
ATOM   3548  C36 POPEK 149      99.739 115.800  42.301  1.00  0.00           C
ATOM   3551  C37 POPEK 149      98.410 115.059  42.051  1.00  0.00           C
ATOM   3554  C38 POPEK 149      97.249 116.029  41.771  1.00  0.00           C
ATOM   3557  C39 POPEK 149      96.969 117.090  42.851  1.00  0.00           C
ATOM   3560 0C31 POPEK 149      96.179 116.589  44.061  1.00  0.00           C
ATOM   3563 1C31 POPEK 149      96.119 117.650  45.161  1.00  0.00           C
ATOM   3566 2C31 POPEK 149      95.740 117.100  46.531  1.00  0.00           C
ATOM   3569 3C31 POPEK 149      96.179 118.060  47.651  1.00  0.00           C
ATOM   3572 4C31 POPEK 149      95.639 117.650  49.021  1.00  0.00           C
ATOM   3575 5C31 POPEK 149      96.119 118.599  50.111  1.00  0.00           C
ATOM   3578 6C31 POPEK 149      95.700 118.120  51.491  1.00  0.00           C
ATOM   3582  NH3 POPEL 150      26.039  47.630  37.991  1.00  0.00           N
ATOM   3586  C12 POPEL 150      25.579  47.019  36.691  1.00  0.00           C
ATOM   3589  C11 POPEL 150      24.069  47.230  36.421  1.00  0.00           C
ATOM   3592  P   POPEL 150      22.679  45.060  36.791  1.00  0.00           P
ATOM   3593  O13 POPEL 150      21.379  45.660  37.171  1.00  0.00           O
ATOM   3594  O14 POPEL 150      22.559  43.690  36.221  1.00  0.00           O
ATOM   3595  O11 POPEL 150      23.589  44.960  38.081  1.00  0.00           O
ATOM   3596  O12 POPEL 150      23.489  46.040  35.851  1.00  0.00           O
ATOM   3597  C1  POPEL 150      22.959  44.810  39.351  1.00  0.00           C
ATOM   3600  C2  POPEL 150      23.979  44.410  40.441  1.00  0.00           C
ATOM   3602  O21 POPEL 150      24.989  45.420  40.581  1.00  0.00           O
ATOM   3603  C21 POPEL 150      24.739  46.559  41.231  1.00  0.00           C
ATOM   3604  O22 POPEL 150      25.179  47.630  40.861  1.00  0.00           O
ATOM   3605  C22 POPEL 150      23.929  46.340  42.531  1.00  0.00           C
ATOM   3608  C3  POPEL 150      24.689  43.070  40.121  1.00  0.00           C
ATOM   3611  O31 POPEL 150      24.679  42.190  41.281  1.00  0.00           O
ATOM   3612  C31 POPEL 150      25.859  41.910  41.821  1.00  0.00           C
ATOM   3613  O32 POPEL 150      26.939  42.269  41.411  1.00  0.00           O
ATOM   3614  C32 POPEL 150      25.649  40.949  42.981  1.00  0.00           C
ATOM   3617  C23 POPEL 150      24.409  47.170  43.741  1.00  0.00           C
ATOM   3620  C24 POPEL 150      23.639  46.760  45.011  1.00  0.00           C
ATOM   3623  C25 POPEL 150      24.149  47.490  46.261  1.00  0.00           C
ATOM   3626  C26 POPEL 150      23.339  47.150  47.521  1.00  0.00           C
ATOM   3629  C27 POPEL 150      23.919  47.840  48.771  1.00  0.00           C
ATOM   3632  C28 POPEL 150      23.159  47.510  50.061  1.00  0.00           C
ATOM   3635  C29 POPEL 150      22.000  48.440  50.351  1.00  0.00           C
ATOM   3637 0C21 POPEL 150      21.469  48.640  51.571  1.00  0.00           C
ATOM   3639 1C21 POPEL 150      21.899  47.900  52.821  1.00  0.00           C
ATOM   3642 2C21 POPEL 150      22.989  48.599  53.651  1.00  0.00           C
ATOM   3645 3C21 POPEL 150      22.489  49.790  54.491  1.00  0.00           C
ATOM   3648 4C21 POPEL 150      23.579  50.350  55.431  1.00  0.00           C
ATOM   3651 5C21 POPEL 150      23.779  49.510  56.701  1.00  0.00           C
ATOM   3654 6C21 POPEL 150      24.849  50.109  57.641  1.00  0.00           C
ATOM   3657 7C21 POPEL 150      24.899  49.459  59.031  1.00  0.00           C
ATOM   3660 8C21 POPEL 150      26.149  48.630  59.291  1.00  0.00           C
ATOM   3664  C33 POPEL 150      24.649  41.340  44.071  1.00  0.00           C
ATOM   3667  C34 POPEL 150      24.739  40.310  45.201  1.00  0.00           C
ATOM   3670  C35 POPEL 150      23.729  40.490  46.331  1.00  0.00           C
ATOM   3673  C36 POPEL 150      24.089  41.630  47.301  1.00  0.00           C
ATOM   3676  C37 POPEL 150      23.259  41.560  48.591  1.00  0.00           C
ATOM   3679  C38 POPEL 150      23.369  42.810  49.471  1.00  0.00           C
ATOM   3682  C39 POPEL 150      24.489  42.789  50.511  1.00  0.00           C
ATOM   3685 0C31 POPEL 150      24.539  44.129  51.251  1.00  0.00           C
ATOM   3688 1C31 POPEL 150      25.649  44.219  52.311  1.00  0.00           C
ATOM   3691 2C31 POPEL 150      25.619  45.550  53.081  1.00  0.00           C
ATOM   3694 3C31 POPEL 150      25.129  45.429  54.531  1.00  0.00           C
ATOM   3697 4C31 POPEL 150      23.739  44.790  54.681  1.00  0.00           C
ATOM   3700 5C31 POPEL 150      23.289  44.699  56.141  1.00  0.00           C
ATOM   3703 6C31 POPEL 150      21.879  44.100  56.281  1.00  0.00           C
ATOM   3707  NH3 POPEM 151      36.319  33.440  34.991  1.00  0.00           N
ATOM   3711  C12 POPEM 151      35.479  34.000  33.891  1.00  0.00           C
ATOM   3714  C11 POPEM 151      34.910  35.330  34.381  1.00  0.00           C
ATOM   3717  P   POPEM 151      34.279  37.690  33.741  1.00  0.00           P
ATOM   3718  O13 POPEM 151      35.459  38.440  33.261  1.00  0.00           O
ATOM   3719  O14 POPEM 151      32.959  38.159  33.301  1.00  0.00           O
ATOM   3720  O11 POPEM 151      34.389  37.680  35.321  1.00  0.00           O
ATOM   3721  O12 POPEM 151      34.489  36.170  33.311  1.00  0.00           O
ATOM   3722  C1  POPEM 151      33.309  37.789  36.231  1.00  0.00           C
ATOM   3725  C2  POPEM 151      33.680  37.129  37.601  1.00  0.00           C
ATOM   3727  O21 POPEM 151      33.090  37.850  38.701  1.00  0.00           O
ATOM   3728  C21 POPEM 151      32.579  37.030  39.611  1.00  0.00           C
ATOM   3729  O22 POPEM 151      31.989  35.990  39.341  1.00  0.00           O
ATOM   3730  C22 POPEM 151      32.879  37.540  41.031  1.00  0.00           C
ATOM   3733  C3  POPEM 151      35.219  37.080  37.841  1.00  0.00           C
ATOM   3736  O31 POPEM 151      35.529  36.609  39.171  1.00  0.00           O
ATOM   3737  C31 POPEM 151      36.609  37.020  39.871  1.00  0.00           C
ATOM   3738  O32 POPEM 151      37.009  36.400  40.851  1.00  0.00           O
ATOM   3739  C32 POPEM 151      37.270  38.309  39.441  1.00  0.00           C
ATOM   3742  C23 POPEM 151      32.799  36.420  42.111  1.00  0.00           C
ATOM   3745  C24 POPEM 151      32.309  36.900  43.491  1.00  0.00           C
ATOM   3748  C25 POPEM 151      32.469  35.800  44.551  1.00  0.00           C
ATOM   3751  C26 POPEM 151      32.179  36.200  46.011  1.00  0.00           C
ATOM   3754  C27 POPEM 151      31.899  34.960  46.871  1.00  0.00           C
ATOM   3757  C28 POPEM 151      32.179  35.120  48.381  1.00  0.00           C
ATOM   3760  C29 POPEM 151      31.209  36.010  49.101  1.00  0.00           C
ATOM   3762 0C21 POPEM 151      31.439  36.650  50.261  1.00  0.00           C
ATOM   3764 1C21 POPEM 151      32.699  36.580  51.101  1.00  0.00           C
ATOM   3767 2C21 POPEM 151      33.090  35.170  51.581  1.00  0.00           C
ATOM   3770 3C21 POPEM 151      31.959  34.400  52.281  1.00  0.00           C
ATOM   3773 4C21 POPEM 151      32.389  32.990  52.691  1.00  0.00           C
ATOM   3776 5C21 POPEM 151      33.059  32.929  54.071  1.00  0.00           C
ATOM   3779 6C21 POPEM 151      33.409  31.490  54.461  1.00  0.00           C
ATOM   3782 7C21 POPEM 151      33.750  31.340  55.951  1.00  0.00           C
ATOM   3785 8C21 POPEM 151      35.219  31.580  56.281  1.00  0.00           C
ATOM   3789  C33 POPEM 151      38.299  38.820  40.491  1.00  0.00           C
ATOM   3792  C34 POPEM 151      37.709  39.559  41.701  1.00  0.00           C
ATOM   3795  C35 POPEM 151      36.939  38.679  42.691  1.00  0.00           C
ATOM   3798  C36 POPEM 151      36.499  39.440  43.951  1.00  0.00           C
ATOM   3801  C37 POPEM 151      35.579  38.550  44.801  1.00  0.00           C
ATOM   3804  C38 POPEM 151      34.609  39.359  45.671  1.00  0.00           C
ATOM   3807  C39 POPEM 151      35.229  39.920  46.961  1.00  0.00           C
ATOM   3810 0C31 POPEM 151      35.799  38.830  47.881  1.00  0.00           C
ATOM   3813 1C31 POPEM 151      35.899  39.269  49.351  1.00  0.00           C
ATOM   3816 2C31 POPEM 151      36.369  38.159  50.281  1.00  0.00           C
ATOM   3819 3C31 POPEM 151      36.219  38.519  51.761  1.00  0.00           C
ATOM   3822 4C31 POPEM 151      36.469  37.289  52.631  1.00  0.00           C
ATOM   3825 5C31 POPEM 151      36.559  37.559  54.131  1.00  0.00           C
ATOM   3828 6C31 POPEM 151      36.499  36.260  54.931  1.00  0.00           C
ATOM   3832  NH3 POPEN 152      14.219  27.840  78.761  1.00  0.00           N
ATOM   3836  C12 POPEN 152      14.489  29.230  79.241  1.00  0.00           C
ATOM   3839  C11 POPEN 152      13.219  30.100  79.451  1.00  0.00           C
ATOM   3842  P   POPEN 152      11.209  28.460  79.781  1.00  0.00           P
ATOM   3843  O13 POPEN 152      12.039  28.040  80.921  1.00  0.00           O
ATOM   3844  O14 POPEN 152       9.819  28.930  80.001  1.00  0.00           O
ATOM   3845  O11 POPEN 152      11.209  27.290  78.701  1.00  0.00           O
ATOM   3846  O12 POPEN 152      12.009  29.530  78.951  1.00  0.00           O
ATOM   3847  C1  POPEN 152      10.559  27.559  77.461  1.00  0.00           C
ATOM   3850  C2  POPEN 152      11.209  26.720  76.331  1.00  0.00           C
ATOM   3852  O21 POPEN 152      11.489  27.570  75.201  1.00  0.00           O
ATOM   3853  C21 POPEN 152      12.499  28.410  75.401  1.00  0.00           C
ATOM   3854  O22 POPEN 152      13.349  28.300  76.261  1.00  0.00           O
ATOM   3855  C22 POPEN 152      12.429  29.510  74.351  1.00  0.00           C
ATOM   3858  C3  POPEN 152      10.319  25.490  75.981  1.00  0.00           C
ATOM   3861  O31 POPEN 152       9.609  25.590  74.731  1.00  0.00           O
ATOM   3862  C31 POPEN 152      10.329  25.180  73.681  1.00  0.00           C
ATOM   3863  O32 POPEN 152      11.499  24.840  73.711  1.00  0.00           O
ATOM   3864  C32 POPEN 152       9.429  25.150  72.451  1.00  0.00           C
ATOM   3867  C23 POPEN 152      13.669  30.429  74.271  1.00  0.00           C
ATOM   3870  C24 POPEN 152      13.539  31.320  73.031  1.00  0.00           C
ATOM   3873  C25 POPEN 152      14.509  32.510  73.011  1.00  0.00           C
ATOM   3876  C26 POPEN 152      15.399  32.530  71.761  1.00  0.00           C
ATOM   3879  C27 POPEN 152      16.039  33.900  71.551  1.00  0.00           C
ATOM   3882  C28 POPEN 152      16.689  34.080  70.171  1.00  0.00           C
ATOM   3885  C29 POPEN 152      16.989  35.550  69.971  1.00  0.00           C
ATOM   3887 0C21 POPEN 152      18.189  36.160  69.981  1.00  0.00           C
ATOM   3889 1C21 POPEN 152      19.539  35.510  70.121  1.00  0.00           C
ATOM   3892 2C21 POPEN 152      20.579  36.350  69.341  1.00  0.00           C
ATOM   3895 3C21 POPEN 152      22.029  35.910  69.561  1.00  0.00           C
ATOM   3898 4C21 POPEN 152      23.009  36.820  68.801  1.00  0.00           C
ATOM   3901 5C21 POPEN 152      23.379  36.300  67.401  1.00  0.00           C
ATOM   3904 6C21 POPEN 152      24.559  35.320  67.471  1.00  0.00           C
ATOM   3907 7C21 POPEN 152      25.149  34.980  66.101  1.00  0.00           C
ATOM   3910 8C21 POPEN 152      26.519  34.309  66.221  1.00  0.00           C
ATOM   3914  C33 POPEN 152      10.129  25.770  71.221  1.00  0.00           C
ATOM   3917  C34 POPEN 152      10.509  27.240  71.471  1.00  0.00           C
ATOM   3920  C35 POPEN 152      11.279  27.889  70.321  1.00  0.00           C
ATOM   3923  C36 POPEN 152      10.439  28.050  69.051  1.00  0.00           C
ATOM   3926  C37 POPEN 152      11.219  28.780  67.951  1.00  0.00           C
ATOM   3929  C38 POPEN 152      10.459  28.800  66.611  1.00  0.00           C
ATOM   3932  C39 POPEN 152      11.149  29.699  65.581  1.00  0.00           C
ATOM   3935 0C31 POPEN 152      10.459  29.670  64.211  1.00  0.00           C
ATOM   3938 1C31 POPEN 152      11.109  30.650  63.231  1.00  0.00           C
ATOM   3941 2C31 POPEN 152      10.549  30.570  61.801  1.00  0.00           C
ATOM   3944 3C31 POPEN 152       9.039  30.850  61.721  1.00  0.00           C
ATOM   3947 4C31 POPEN 152       8.559  31.049  60.271  1.00  0.00           C
ATOM   3950 5C31 POPEN 152       7.059  31.320  60.201  1.00  0.00           C
ATOM   3953 6C31 POPEN 152       6.479  31.160  58.791  1.00  0.00           C
ATOM   3957  NH3 POPEO 153     124.219  88.319  74.151  1.00  0.00           N
ATOM   3961  C12 POPEO 153     124.079  86.870  74.551  1.00  0.00           C
ATOM   3964  C11 POPEO 153     122.719  86.300  74.151  1.00  0.00           C
ATOM   3967  P   POPEO 153     121.490  84.239  75.231  1.00  0.00           P
ATOM   3968  O13 POPEO 153     120.320  85.129  75.181  1.00  0.00           O
ATOM   3969  O14 POPEO 153     122.079  83.850  76.531  1.00  0.00           O
ATOM   3970  O11 POPEO 153     121.170  82.940  74.411  1.00  0.00           O
ATOM   3971  O12 POPEO 153     122.680  84.910  74.461  1.00  0.00           O
ATOM   3972  C1  POPEO 153     121.760  82.609  73.161  1.00  0.00           C
ATOM   3975  C2  POPEO 153     120.950  83.099  71.931  1.00  0.00           C
ATOM   3977  O21 POPEO 153     121.249  84.489  71.761  1.00  0.00           O
ATOM   3978  C21 POPEO 153     121.500  85.090  70.601  1.00  0.00           C
ATOM   3979  O22 POPEO 153     121.719  86.300  70.541  1.00  0.00           O
ATOM   3980  C22 POPEO 153     121.509  84.150  69.391  1.00  0.00           C
ATOM   3983  C3  POPEO 153     119.400  82.900  72.031  1.00  0.00           C
ATOM   3986  O31 POPEO 153     118.759  83.060  70.741  1.00  0.00           O
ATOM   3987  C31 POPEO 153     117.729  83.910  70.661  1.00  0.00           C
ATOM   3988  O32 POPEO 153     117.299  84.569  71.591  1.00  0.00           O
ATOM   3989  C32 POPEO 153     117.200  83.970  69.221  1.00  0.00           C
ATOM   3992  C23 POPEO 153     121.630  84.760  67.971  1.00  0.00           C
ATOM   3995  C24 POPEO 153     121.070  83.700  67.011  1.00  0.00           C
ATOM   3998  C25 POPEO 153     121.090  83.999  65.511  1.00  0.00           C
ATOM   4001  C26 POPEO 153     122.490  84.130  64.911  1.00  0.00           C
ATOM   4004  C27 POPEO 153     122.420  84.190  63.381  1.00  0.00           C
ATOM   4007  C28 POPEO 153     123.790  84.410  62.721  1.00  0.00           C
ATOM   4010  C29 POPEO 153     123.710  84.279  61.221  1.00  0.00           C
ATOM   4012 0C21 POPEO 153     124.529  84.860  60.341  1.00  0.00           C
ATOM   4014 1C21 POPEO 153     125.689  85.769  60.691  1.00  0.00           C
ATOM   4017 2C21 POPEO 153     126.100  86.700  59.541  1.00  0.00           C
ATOM   4020 3C21 POPEO 153     126.850  85.970  58.411  1.00  0.00           C
ATOM   4023 4C21 POPEO 153     127.219  86.890  57.241  1.00  0.00           C
ATOM   4026 5C21 POPEO 153     128.200  88.010  57.621  1.00  0.00           C
ATOM   4029 6C21 POPEO 153     128.848  88.669  56.401  1.00  0.00           C
ATOM   4032 7C21 POPEO 153     129.919  89.690  56.791  1.00  0.00           C
ATOM   4035 8C21 POPEO 153     130.749  90.190  55.601  1.00  0.00           C
ATOM   4039  C33 POPEO 153     115.740  83.470  69.031  1.00  0.00           C
ATOM   4042  C34 POPEO 153     115.619  81.980  68.661  1.00  0.00           C
ATOM   4045  C35 POPEO 153     116.139  81.639  67.261  1.00  0.00           C
ATOM   4048  C36 POPEO 153     115.040  81.560  66.171  1.00  0.00           C
ATOM   4051  C37 POPEO 153     115.579  80.959  64.861  1.00  0.00           C
ATOM   4054  C38 POPEO 153     114.549  80.769  63.741  1.00  0.00           C
ATOM   4057  C39 POPEO 153     113.889  82.069  63.241  1.00  0.00           C
ATOM   4060 0C31 POPEO 153     113.509  81.980  61.751  1.00  0.00           C
ATOM   4063 1C31 POPEO 153     112.969  83.280  61.151  1.00  0.00           C
ATOM   4066 2C31 POPEO 153     112.420  83.069  59.721  1.00  0.00           C
ATOM   4069 3C31 POPEO 153     111.929  84.359  59.041  1.00  0.00           C
ATOM   4072 4C31 POPEO 153     112.899  84.860  57.951  1.00  0.00           C
ATOM   4075 5C31 POPEO 153     112.389  86.099  57.201  1.00  0.00           C
ATOM   4078 6C31 POPEO 153     113.359  86.599  56.131  1.00  0.00           C
ATOM   4082  NH3 POPEP 154      24.669  52.800  34.361  1.00  0.00           N
ATOM   4086  C12 POPEP 154      24.089  52.730  32.971  1.00  0.00           C
ATOM   4089  C11 POPEP 154      24.649  51.530  32.181  1.00  0.00           C
ATOM   4092  P   POPEP 154      26.789  50.359  33.181  1.00  0.00           P
ATOM   4093  O13 POPEP 154      25.889  49.230  33.431  1.00  0.00           O
ATOM   4094  O14 POPEP 154      28.139  50.100  32.631  1.00  0.00           O
ATOM   4095  O11 POPEP 154      26.849  51.180  34.541  1.00  0.00           O
ATOM   4096  O12 POPEP 154      26.069  51.440  32.271  1.00  0.00           O
ATOM   4097  C1  POPEP 154      27.609  50.679  35.641  1.00  0.00           C
ATOM   4100  C2  POPEP 154      27.349  51.539  36.891  1.00  0.00           C
ATOM   4102  O21 POPEP 154      28.519  51.440  37.741  1.00  0.00           O
ATOM   4103  C21 POPEP 154      29.009  52.609  38.111  1.00  0.00           C
ATOM   4104  O22 POPEP 154      28.539  53.690  37.831  1.00  0.00           O
ATOM   4105  C22 POPEP 154      30.239  52.430  39.001  1.00  0.00           C
ATOM   4108  C3  POPEP 154      26.049  51.159  37.681  1.00  0.00           C
ATOM   4111  O31 POPEP 154      26.340  50.260  38.781  1.00  0.00           O
ATOM   4112  C31 POPEP 154      26.609  50.879  39.951  1.00  0.00           C
ATOM   4113  O32 POPEP 154      26.340  52.040  40.211  1.00  0.00           O
ATOM   4114  C32 POPEP 154      27.469  49.950  40.831  1.00  0.00           C
ATOM   4117  C23 POPEP 154      30.129  53.209  40.331  1.00  0.00           C
ATOM   4120  C24 POPEP 154      31.299  54.170  40.591  1.00  0.00           C
ATOM   4123  C25 POPEP 154      32.699  53.550  40.481  1.00  0.00           C
ATOM   4126  C26 POPEP 154      32.879  52.230  41.241  1.00  0.00           C
ATOM   4129  C27 POPEP 154      34.289  51.679  41.051  1.00  0.00           C
ATOM   4132  C28 POPEP 154      34.669  50.660  42.131  1.00  0.00           C
ATOM   4135  C29 POPEP 154      33.849  49.400  42.171  1.00  0.00           C
ATOM   4137 0C21 POPEP 154      34.340  48.199  42.521  1.00  0.00           C
ATOM   4139 1C21 POPEP 154      35.750  47.879  42.921  1.00  0.00           C
ATOM   4142 2C21 POPEP 154      35.999  48.100  44.411  1.00  0.00           C
ATOM   4145 3C21 POPEP 154      37.410  47.620  44.811  1.00  0.00           C
ATOM   4148 4C21 POPEP 154      37.979  48.379  46.021  1.00  0.00           C
ATOM   4151 5C21 POPEP 154      37.279  48.080  47.351  1.00  0.00           C
ATOM   4154 6C21 POPEP 154      37.669  49.129  48.401  1.00  0.00           C
ATOM   4157 7C21 POPEP 154      37.279  48.770  49.831  1.00  0.00           C
ATOM   4160 8C21 POPEP 154      37.609  49.890  50.811  1.00  0.00           C
ATOM   4164  C33 POPEP 154      27.079  49.940  42.331  1.00  0.00           C
ATOM   4167  C34 POPEP 154      27.509  51.200  43.111  1.00  0.00           C
ATOM   4170  C35 POPEP 154      26.899  51.260  44.531  1.00  0.00           C
ATOM   4173  C36 POPEP 154      27.709  50.569  45.641  1.00  0.00           C
ATOM   4176  C37 POPEP 154      27.079  50.830  47.011  1.00  0.00           C
ATOM   4179  C38 POPEP 154      27.929  50.420  48.231  1.00  0.00           C
ATOM   4182  C39 POPEP 154      27.229  50.790  49.541  1.00  0.00           C
ATOM   4185 0C31 POPEP 154      28.109  50.699  50.801  1.00  0.00           C
ATOM   4188 1C31 POPEP 154      27.359  51.190  52.051  1.00  0.00           C
ATOM   4191 2C31 POPEP 154      28.269  51.559  53.241  1.00  0.00           C
ATOM   4194 3C31 POPEP 154      28.999  50.379  53.901  1.00  0.00           C
ATOM   4197 4C31 POPEP 154      28.079  49.359  54.581  1.00  0.00           C
ATOM   4200 5C31 POPEP 154      28.819  48.490  55.611  1.00  0.00           C
ATOM   4203 6C31 POPEP 154      28.129  47.160  55.921  1.00  0.00           C
ATOM   4207  NH3 POPEQ 155      45.549  84.219  77.671  1.00  0.00           N
ATOM   4211  C12 POPEQ 155      45.069  85.030  78.831  1.00  0.00           C
ATOM   4214  C11 POPEQ 155      43.679  84.560  79.261  1.00  0.00           C
ATOM   4217  P   POPEQ 155      42.779  82.209  78.571  1.00  0.00           P
ATOM   4218  O13 POPEQ 155      43.170  80.800  78.761  1.00  0.00           O
ATOM   4219  O14 POPEQ 155      41.359  82.590  78.731  1.00  0.00           O
ATOM   4220  O11 POPEQ 155      43.319  82.709  77.151  1.00  0.00           O
ATOM   4221  O12 POPEQ 155      43.669  83.150  79.481  1.00  0.00           O
ATOM   4222  C1  POPEQ 155      42.809  82.050  75.991  1.00  0.00           C
ATOM   4225  C2  POPEQ 155      43.129  82.870  74.691  1.00  0.00           C
ATOM   4227  O21 POPEQ 155      42.209  82.479  73.631  1.00  0.00           O
ATOM   4228  C21 POPEQ 155      42.169  83.340  72.591  1.00  0.00           C
ATOM   4229  O22 POPEQ 155      42.579  84.480  72.601  1.00  0.00           O
ATOM   4230  C22 POPEQ 155      41.549  82.650  71.371  1.00  0.00           C
ATOM   4233  C3  POPEQ 155      44.619  82.600  74.301  1.00  0.00           C
ATOM   4236  O31 POPEQ 155      44.819  82.690  72.891  1.00  0.00           O
ATOM   4237  C31 POPEQ 155      45.740  81.929  72.361  1.00  0.00           C
ATOM   4238  O32 POPEQ 155      46.639  81.350  72.951  1.00  0.00           O
ATOM   4239  C32 POPEQ 155      45.410  81.830  70.881  1.00  0.00           C
ATOM   4242  C23 POPEQ 155      41.000  83.620  70.301  1.00  0.00           C
ATOM   4245  C24 POPEQ 155      39.880  82.999  69.431  1.00  0.00           C
ATOM   4248  C25 POPEQ 155      40.369  81.980  68.391  1.00  0.00           C
ATOM   4251  C26 POPEQ 155      41.189  82.640  67.271  1.00  0.00           C
ATOM   4254  C27 POPEQ 155      40.549  82.500  65.881  1.00  0.00           C
ATOM   4257  C28 POPEQ 155      41.139  83.519  64.891  1.00  0.00           C
ATOM   4260  C29 POPEQ 155      40.880  83.160  63.451  1.00  0.00           C
ATOM   4262 0C21 POPEQ 155      39.719  83.340  62.791  1.00  0.00           C
ATOM   4264 1C21 POPEQ 155      38.450  83.929  63.341  1.00  0.00           C
ATOM   4267 2C21 POPEQ 155      37.399  82.830  63.581  1.00  0.00           C
ATOM   4270 3C21 POPEQ 155      35.999  83.389  63.881  1.00  0.00           C
ATOM   4273 4C21 POPEQ 155      34.910  82.760  63.001  1.00  0.00           C
ATOM   4276 5C21 POPEQ 155      35.039  83.160  61.521  1.00  0.00           C
ATOM   4279 6C21 POPEQ 155      33.899  82.590  60.681  1.00  0.00           C
ATOM   4282 7C21 POPEQ 155      33.889  83.150  59.261  1.00  0.00           C
ATOM   4285 8C21 POPEQ 155      32.669  82.650  58.491  1.00  0.00           C
ATOM   4289  C33 POPEQ 155      46.289  80.800  70.161  1.00  0.00           C
ATOM   4292  C34 POPEQ 155      46.020  80.850  68.651  1.00  0.00           C
ATOM   4295  C35 POPEQ 155      44.779  80.039  68.301  1.00  0.00           C
ATOM   4298  C36 POPEQ 155      44.490  80.060  66.801  1.00  0.00           C
ATOM   4301  C37 POPEQ 155      43.250  79.219  66.481  1.00  0.00           C
ATOM   4304  C38 POPEQ 155      42.859  79.330  65.011  1.00  0.00           C
ATOM   4307  C39 POPEQ 155      41.609  78.520  64.651  1.00  0.00           C
ATOM   4310 0C31 POPEQ 155      41.829  76.999  64.771  1.00  0.00           C
ATOM   4313 1C31 POPEQ 155      40.779  76.219  63.961  1.00  0.00           C
ATOM   4316 2C31 POPEQ 155      40.930  74.700  64.001  1.00  0.00           C
ATOM   4319 3C31 POPEQ 155      39.880  73.950  63.161  1.00  0.00           C
ATOM   4322 4C31 POPEQ 155      40.009  74.140  61.651  1.00  0.00           C
ATOM   4325 5C31 POPEQ 155      38.699  73.810  60.921  1.00  0.00           C
ATOM   4328 6C31 POPEQ 155      38.759  74.090  59.421  1.00  0.00           C
ATOM   4332  NH3 POPER 156     120.939  37.300  79.571  1.00  0.00           N
ATOM   4336  C12 POPER 156     121.729  38.480  80.041  1.00  0.00           C
ATOM   4339  C11 POPER 156     123.069  37.990  80.581  1.00  0.00           C
ATOM   4342  P   POPER 156     125.270  38.940  81.571  1.00  0.00           P
ATOM   4343  O13 POPER 156     125.689  40.260  82.091  1.00  0.00           O
ATOM   4344  O14 POPER 156     125.469  37.820  82.531  1.00  0.00           O
ATOM   4345  O11 POPER 156     125.959  38.630  80.191  1.00  0.00           O
ATOM   4346  O12 POPER 156     123.740  39.070  81.181  1.00  0.00           O
ATOM   4347  C1  POPER 156     126.630  39.580  79.371  1.00  0.00           C
ATOM   4350  C2  POPER 156     126.469  39.190  77.871  1.00  0.00           C
ATOM   4352  O21 POPER 156     127.439  39.850  77.021  1.00  0.00           O
ATOM   4353  C21 POPER 156     127.650  39.170  75.891  1.00  0.00           C
ATOM   4354  O22 POPER 156     127.600  37.960  75.761  1.00  0.00           O
ATOM   4355  C22 POPER 156     127.779  40.129  74.711  1.00  0.00           C
ATOM   4358  C3  POPER 156     125.049  39.559  77.351  1.00  0.00           C
ATOM   4361  O31 POPER 156     124.739  38.770  76.171  1.00  0.00           O
ATOM   4362  C31 POPER 156     124.039  37.670  76.481  1.00  0.00           C
ATOM   4363  O32 POPER 156     123.189  37.640  77.361  1.00  0.00           O
ATOM   4364  C32 POPER 156     124.509  36.520  75.591  1.00  0.00           C
ATOM   4367  C23 POPER 156     126.699  39.840  73.641  1.00  0.00           C
ATOM   4370  C24 POPER 156     126.960  40.410  72.241  1.00  0.00           C
ATOM   4373  C25 POPER 156     125.969  39.780  71.241  1.00  0.00           C
ATOM   4376  C26 POPER 156     126.229  40.040  69.751  1.00  0.00           C
ATOM   4379  C27 POPER 156     125.660  38.920  68.851  1.00  0.00           C
ATOM   4382  C28 POPER 156     125.910  39.150  67.351  1.00  0.00           C
ATOM   4385  C29 POPER 156     125.499  37.960  66.501  1.00  0.00           C
ATOM   4387 0C21 POPER 156     124.429  37.879  65.681  1.00  0.00           C
ATOM   4389 1C21 POPER 156     123.380  38.940  65.461  1.00  0.00           C
ATOM   4392 2C21 POPER 156     123.410  39.590  64.061  1.00  0.00           C
ATOM   4395 3C21 POPER 156     122.649  38.790  62.991  1.00  0.00           C
ATOM   4398 4C21 POPER 156     122.469  39.580  61.691  1.00  0.00           C
ATOM   4401 5C21 POPER 156     123.489  39.210  60.611  1.00  0.00           C
ATOM   4404 6C21 POPER 156     123.869  40.400  59.721  1.00  0.00           C
ATOM   4407 7C21 POPER 156     124.379  39.940  58.351  1.00  0.00           C
ATOM   4410 8C21 POPER 156     124.869  41.090  57.471  1.00  0.00           C
ATOM   4414  C33 POPER 156     124.410  35.120  76.251  1.00  0.00           C
ATOM   4417  C34 POPER 156     123.710  34.010  75.441  1.00  0.00           C
ATOM   4420  C35 POPER 156     123.819  34.109  73.911  1.00  0.00           C
ATOM   4423  C36 POPER 156     122.610  34.769  73.241  1.00  0.00           C
ATOM   4426  C37 POPER 156     122.919  35.150  71.801  1.00  0.00           C
ATOM   4429  C38 POPER 156     121.760  35.650  70.951  1.00  0.00           C
ATOM   4432  C39 POPER 156     122.189  35.780  69.481  1.00  0.00           C
ATOM   4435 0C31 POPER 156     121.119  35.300  68.501  1.00  0.00           C
ATOM   4438 1C31 POPER 156     120.849  36.320  67.391  1.00  0.00           C
ATOM   4441 2C31 POPER 156     119.700  35.840  66.501  1.00  0.00           C
ATOM   4444 3C31 POPER 156     119.260  36.880  65.471  1.00  0.00           C
ATOM   4447 4C31 POPER 156     119.479  36.390  64.041  1.00  0.00           C
ATOM   4450 5C31 POPER 156     119.059  37.410  62.981  1.00  0.00           C
ATOM   4453 6C31 POPER 156     119.529  37.020  61.581  1.00  0.00           C
ATOM   4457  NH3 POPES 157     127.100  66.650  35.261  1.00  0.00           N
ATOM   4461  C12 POPES 157     127.560  65.219  35.071  1.00  0.00           C
ATOM   4464  C11 POPES 157     128.848  64.910  35.861  1.00  0.00           C
ATOM   4467  P   POPES 157     128.818  62.380  36.471  1.00  0.00           P
ATOM   4468  O13 POPES 157     127.350  62.370  36.461  1.00  0.00           O
ATOM   4469  O14 POPES 157     129.479  61.110  36.061  1.00  0.00           O
ATOM   4470  O11 POPES 157     129.258  62.820  37.901  1.00  0.00           O
ATOM   4471  O12 POPES 157     129.298  63.580  35.581  1.00  0.00           O
ATOM   4472  C1  POPES 157     130.249  62.180  38.691  1.00  0.00           C
ATOM   4475  C2  POPES 157     129.578  61.270  39.751  1.00  0.00           C
ATOM   4477  O21 POPES 157     130.449  61.159  40.871  1.00  0.00           O
ATOM   4478  C21 POPES 157     130.288  61.800  42.031  1.00  0.00           C
ATOM   4479  O22 POPES 157     131.158  61.830  42.891  1.00  0.00           O
ATOM   4480  C22 POPES 157     128.909  62.419  42.261  1.00  0.00           C
ATOM   4483  C3  POPES 157     129.268  59.849  39.211  1.00  0.00           C
ATOM   4486  O31 POPES 157     128.120  59.300  39.891  1.00  0.00           O
ATOM   4487  C31 POPES 157     127.410  58.440  39.151  1.00  0.00           C
ATOM   4488  O32 POPES 157     127.820  57.910  38.121  1.00  0.00           O
ATOM   4489  C32 POPES 157     126.009  58.230  39.741  1.00  0.00           C
ATOM   4492  C23 POPES 157     128.818  63.030  43.681  1.00  0.00           C
ATOM   4495  C24 POPES 157     127.469  63.719  43.931  1.00  0.00           C
ATOM   4498  C25 POPES 157     126.249  62.780  44.031  1.00  0.00           C
ATOM   4501  C26 POPES 157     126.229  61.900  45.291  1.00  0.00           C
ATOM   4504  C27 POPES 157     124.820  61.350  45.581  1.00  0.00           C
ATOM   4507  C28 POPES 157     124.840  60.160  46.561  1.00  0.00           C
ATOM   4510  C29 POPES 157     123.450  59.800  47.021  1.00  0.00           C
ATOM   4512 0C21 POPES 157     123.049  59.550  48.281  1.00  0.00           C
ATOM   4514 1C21 POPES 157     123.930  59.510  49.511  1.00  0.00           C
ATOM   4517 2C21 POPES 157     123.670  58.269  50.391  1.00  0.00           C
ATOM   4520 3C21 POPES 157     122.309  58.300  51.091  1.00  0.00           C
ATOM   4523 4C21 POPES 157     122.090  57.129  52.071  1.00  0.00           C
ATOM   4526 5C21 POPES 157     122.870  57.269  53.391  1.00  0.00           C
ATOM   4529 6C21 POPES 157     122.149  56.550  54.541  1.00  0.00           C
ATOM   4532 7C21 POPES 157     122.880  56.700  55.881  1.00  0.00           C
ATOM   4535 8C21 POPES 157     122.259  55.850  56.991  1.00  0.00           C
ATOM   4539  C33 POPES 157     125.939  58.389  41.271  1.00  0.00           C
ATOM   4542  C34 POPES 157     124.509  58.580  41.791  1.00  0.00           C
ATOM   4545  C35 POPES 157     123.689  57.279  41.901  1.00  0.00           C
ATOM   4548  C36 POPES 157     122.410  57.500  42.711  1.00  0.00           C
ATOM   4551  C37 POPES 157     122.130  56.370  43.711  1.00  0.00           C
ATOM   4554  C38 POPES 157     121.319  56.850  44.911  1.00  0.00           C
ATOM   4557  C39 POPES 157     121.109  55.749  45.941  1.00  0.00           C
ATOM   4560 0C31 POPES 157     120.419  56.250  47.201  1.00  0.00           C
ATOM   4563 1C31 POPES 157     120.639  55.270  48.351  1.00  0.00           C
ATOM   4566 2C31 POPES 157     119.920  55.679  49.631  1.00  0.00           C
ATOM   4569 3C31 POPES 157     118.679  54.839  49.911  1.00  0.00           C
ATOM   4572 4C31 POPES 157     118.200  55.049  51.351  1.00  0.00           C
ATOM   4575 5C31 POPES 157     117.239  53.969  51.831  1.00  0.00           C
ATOM   4578 6C31 POPES 157     117.169  53.920  53.351  1.00  0.00           C
ATOM   4582  NH3 POPET 158      51.169  24.990  75.551  1.00  0.00           N
ATOM   4586  C12 POPET 158      50.160  26.000  76.001  1.00  0.00           C
ATOM   4589  C11 POPET 158      50.479  27.380  75.421  1.00  0.00           C
ATOM   4592  P   POPET 158      49.659  29.820  75.381  1.00  0.00           P
ATOM   4593  O13 POPET 158      48.339  30.310  74.921  1.00  0.00           O
ATOM   4594  O14 POPET 158      50.329  30.700  76.361  1.00  0.00           O
ATOM   4595  O11 POPET 158      50.610  29.610  74.161  1.00  0.00           O
ATOM   4596  O12 POPET 158      49.569  28.340  75.951  1.00  0.00           O
ATOM   4597  C1  POPET 158      51.319  30.620  73.471  1.00  0.00           C
ATOM   4600  C2  POPET 158      50.750  30.830  72.061  1.00  0.00           C
ATOM   4602  O21 POPET 158      51.599  30.050  71.191  1.00  0.00           O
ATOM   4603  C21 POPET 158      51.060  29.720  70.051  1.00  0.00           C
ATOM   4604  O22 POPET 158      49.929  30.020  69.691  1.00  0.00           O
ATOM   4605  C22 POPET 158      52.089  29.020  69.161  1.00  0.00           C
ATOM   4608  C3  POPET 158      50.769  32.340  71.691  1.00  0.00           C
ATOM   4611  O31 POPET 158      49.649  32.730  70.871  1.00  0.00           O
ATOM   4612  C31 POPET 158      49.869  33.600  69.891  1.00  0.00           C
ATOM   4613  O32 POPET 158      49.299  34.670  69.771  1.00  0.00           O
ATOM   4614  C32 POPET 158      50.829  33.059  68.831  1.00  0.00           C
ATOM   4617  C23 POPET 158      51.949  29.530  67.711  1.00  0.00           C
ATOM   4620  C24 POPET 158      53.040  29.020  66.781  1.00  0.00           C
ATOM   4623  C25 POPET 158      52.679  29.120  65.301  1.00  0.00           C
ATOM   4626  C26 POPET 158      53.639  28.240  64.511  1.00  0.00           C
ATOM   4629  C27 POPET 158      53.669  28.440  63.001  1.00  0.00           C
ATOM   4632  C28 POPET 158      54.789  27.559  62.431  1.00  0.00           C
ATOM   4635  C29 POPET 158      54.979  27.670  60.941  1.00  0.00           C
ATOM   4637 0C21 POPET 158      55.880  26.940  60.271  1.00  0.00           C
ATOM   4639 1C21 POPET 158      56.809  25.930  60.911  1.00  0.00           C
ATOM   4642 2C21 POPET 158      56.619  24.510  60.361  1.00  0.00           C
ATOM   4645 3C21 POPET 158      57.759  23.570  60.801  1.00  0.00           C
ATOM   4648 4C21 POPET 158      57.669  22.180  60.171  1.00  0.00           C
ATOM   4651 5C21 POPET 158      58.770  21.240  60.691  1.00  0.00           C
ATOM   4654 6C21 POPET 158      58.739  19.860  60.001  1.00  0.00           C
ATOM   4657 7C21 POPET 158      60.099  19.160  59.971  1.00  0.00           C
ATOM   4660 8C21 POPET 158      60.029  17.680  59.601  1.00  0.00           C
ATOM   4664  C33 POPET 158      50.279  33.480  67.471  1.00  0.00           C
ATOM   4667  C34 POPET 158      51.029  32.990  66.231  1.00  0.00           C
ATOM   4670  C35 POPET 158      50.499  33.809  65.051  1.00  0.00           C
ATOM   4673  C36 POPET 158      51.130  33.530  63.691  1.00  0.00           C
ATOM   4676  C37 POPET 158      50.629  34.590  62.701  1.00  0.00           C
ATOM   4679  C38 POPET 158      51.299  34.520  61.331  1.00  0.00           C
ATOM   4682  C39 POPET 158      50.939  33.249  60.561  1.00  0.00           C
ATOM   4685 0C31 POPET 158      51.069  33.480  59.051  1.00  0.00           C
ATOM   4688 1C31 POPET 158      50.379  32.420  58.211  1.00  0.00           C
ATOM   4691 2C31 POPET 158      50.249  32.850  56.741  1.00  0.00           C
ATOM   4694 3C31 POPET 158      49.329  31.930  55.941  1.00  0.00           C
ATOM   4697 4C31 POPET 158      47.840  32.190  56.221  1.00  0.00           C
ATOM   4700 5C31 POPET 158      46.930  31.430  55.261  1.00  0.00           C
ATOM   4703 6C31 POPET 158      45.449  31.790  55.441  1.00  0.00           C
ATOM   4707  NH3 POPEU 159      88.839 103.679  32.451  1.00  0.00           N
ATOM   4711  C12 POPEU 159      87.379 104.019  32.331  1.00  0.00           C
ATOM   4714  C11 POPEU 159      87.079 105.389  32.961  1.00  0.00           C
ATOM   4717  P   POPEU 159      85.159 107.170  32.981  1.00  0.00           P
ATOM   4718  O13 POPEU 159      85.849 108.169  32.131  1.00  0.00           O
ATOM   4719  O14 POPEU 159      83.689 107.069  32.851  1.00  0.00           O
ATOM   4720  O11 POPEU 159      85.589 107.439  34.501  1.00  0.00           O
ATOM   4721  O12 POPEU 159      85.740 105.719  32.671  1.00  0.00           O
ATOM   4722  C1  POPEU 159      86.780 108.190  34.831  1.00  0.00           C
ATOM   4725  C2  POPEU 159      86.719 108.990  36.181  1.00  0.00           C
ATOM   4727  O21 POPEU 159      85.510 109.770  36.261  1.00  0.00           O
ATOM   4728  C21 POPEU 159      84.799 109.600  37.361  1.00  0.00           C
ATOM   4729  O22 POPEU 159      84.960 108.719  38.191  1.00  0.00           O
ATOM   4730  C22 POPEU 159      83.799 110.739  37.521  1.00  0.00           C
ATOM   4733  C3  POPEU 159      87.949 109.969  36.281  1.00  0.00           C
ATOM   4736  O31 POPEU 159      87.789 111.120  37.171  1.00  0.00           O
ATOM   4737  C31 POPEU 159      88.270 110.920  38.411  1.00  0.00           C
ATOM   4738  O32 POPEU 159      88.439 109.830  38.921  1.00  0.00           O
ATOM   4739  C32 POPEU 159      88.689 112.260  39.051  1.00  0.00           C
ATOM   4742  C23 POPEU 159      83.430 111.020  39.001  1.00  0.00           C
ATOM   4745  C24 POPEU 159      84.579 111.680  39.761  1.00  0.00           C
ATOM   4748  C25 POPEU 159      84.569 111.400  41.271  1.00  0.00           C
ATOM   4751  C26 POPEU 159      85.219 110.050  41.621  1.00  0.00           C
ATOM   4754  C27 POPEU 159      85.419 109.849  43.131  1.00  0.00           C
ATOM   4757  C28 POPEU 159      84.130 110.100  43.941  1.00  0.00           C
ATOM   4760  C29 POPEU 159      84.270 109.609  45.361  1.00  0.00           C
ATOM   4762 0C21 POPEU 159      84.369 110.370  46.461  1.00  0.00           C
ATOM   4764 1C21 POPEU 159      84.400 111.870  46.491  1.00  0.00           C
ATOM   4767 2C21 POPEU 159      85.270 112.429  47.641  1.00  0.00           C
ATOM   4770 3C21 POPEU 159      84.599 112.330  49.021  1.00  0.00           C
ATOM   4773 4C21 POPEU 159      85.380 113.090  50.111  1.00  0.00           C
ATOM   4776 5C21 POPEU 159      84.850 114.510  50.351  1.00  0.00           C
ATOM   4779 6C21 POPEU 159      85.650 115.260  51.441  1.00  0.00           C
ATOM   4782 7C21 POPEU 159      85.029 116.599  51.821  1.00  0.00           C
ATOM   4785 8C21 POPEU 159      85.849 117.370  52.861  1.00  0.00           C
ATOM   4789  C33 POPEU 159      87.659 112.950  39.971  1.00  0.00           C
ATOM   4792  C34 POPEU 159      88.200 114.300  40.491  1.00  0.00           C
ATOM   4795  C35 POPEU 159      87.169 115.100  41.321  1.00  0.00           C
ATOM   4798  C36 POPEU 159      87.020 114.590  42.761  1.00  0.00           C
ATOM   4801  C37 POPEU 159      86.490 115.640  43.751  1.00  0.00           C
ATOM   4804  C38 POPEU 159      86.279 115.120  45.181  1.00  0.00           C
ATOM   4807  C39 POPEU 159      86.269 116.239  46.251  1.00  0.00           C
ATOM   4810 0C31 POPEU 159      85.009 117.109  46.281  1.00  0.00           C
ATOM   4813 1C31 POPEU 159      85.219 118.420  47.051  1.00  0.00           C
ATOM   4816 2C31 POPEU 159      84.009 119.370  46.981  1.00  0.00           C
ATOM   4819 3C31 POPEU 159      84.319 120.800  47.471  1.00  0.00           C
ATOM   4822 4C31 POPEU 159      85.110 120.859  48.781  1.00  0.00           C
ATOM   4825 5C31 POPEU 159      85.349 122.289  49.281  1.00  0.00           C
ATOM   4828 6C31 POPEU 159      86.329 122.340  50.461  1.00  0.00           C
ATOM   4832  NH3 POPEV 160     125.209  54.709  79.191  1.00  0.00           N
ATOM   4836  C12 POPEV 160     125.549  54.860  77.741  1.00  0.00           C
ATOM   4839  C11 POPEV 160     125.370  53.529  77.021  1.00  0.00           C
ATOM   4842  P   POPEV 160     125.530  52.450  74.711  1.00  0.00           P
ATOM   4843  O13 POPEV 160     126.809  52.110  74.061  1.00  0.00           O
ATOM   4844  O14 POPEV 160     124.869  51.359  75.501  1.00  0.00           O
ATOM   4845  O11 POPEV 160     124.509  53.010  73.631  1.00  0.00           O
ATOM   4846  O12 POPEV 160     125.759  53.700  75.661  1.00  0.00           O
ATOM   4847  C1  POPEV 160     124.469  54.379  73.231  1.00  0.00           C
ATOM   4850  C2  POPEV 160     125.629  54.750  72.261  1.00  0.00           C
ATOM   4852  O21 POPEV 160     125.469  56.050  71.651  1.00  0.00           O
ATOM   4853  C21 POPEV 160     124.560  56.180  70.681  1.00  0.00           C
ATOM   4854  O22 POPEV 160     123.629  55.440  70.451  1.00  0.00           O
ATOM   4855  C22 POPEV 160     124.949  57.360  69.791  1.00  0.00           C
ATOM   4858  C3  POPEV 160     125.869  53.610  71.231  1.00  0.00           C
ATOM   4861  O31 POPEV 160     126.439  54.050  69.981  1.00  0.00           O
ATOM   4862  C31 POPEV 160     127.699  53.750  69.791  1.00  0.00           C
ATOM   4863  O32 POPEV 160     128.568  53.719  70.641  1.00  0.00           O
ATOM   4864  C32 POPEV 160     127.859  53.319  68.341  1.00  0.00           C
ATOM   4867  C23 POPEV 160     126.350  57.160  69.161  1.00  0.00           C
ATOM   4870  C24 POPEV 160     126.710  58.160  68.071  1.00  0.00           C
ATOM   4873  C25 POPEV 160     125.899  57.969  66.781  1.00  0.00           C
ATOM   4876  C26 POPEV 160     126.490  58.750  65.601  1.00  0.00           C
ATOM   4879  C27 POPEV 160     125.589  58.659  64.361  1.00  0.00           C
ATOM   4882  C28 POPEV 160     125.919  59.740  63.311  1.00  0.00           C
ATOM   4885  C29 POPEV 160     125.719  59.249  61.901  1.00  0.00           C
ATOM   4887 0C21 POPEV 160     125.520  60.010  60.821  1.00  0.00           C
ATOM   4889 1C21 POPEV 160     125.429  61.520  60.771  1.00  0.00           C
ATOM   4892 2C21 POPEV 160     124.070  61.970  60.191  1.00  0.00           C
ATOM   4895 3C21 POPEV 160     123.909  61.609  58.701  1.00  0.00           C
ATOM   4898 4C21 POPEV 160     122.490  61.819  58.161  1.00  0.00           C
ATOM   4901 5C21 POPEV 160     121.479  60.769  58.641  1.00  0.00           C
ATOM   4904 6C21 POPEV 160     120.139  60.920  57.911  1.00  0.00           C
ATOM   4907 7C21 POPEV 160     119.099  59.860  58.301  1.00  0.00           C
ATOM   4910 8C21 POPEV 160     117.750  60.090  57.611  1.00  0.00           C
ATOM   4914  C33 POPEV 160     126.979  52.080  68.101  1.00  0.00           C
ATOM   4917  C34 POPEV 160     126.950  51.590  66.651  1.00  0.00           C
ATOM   4920  C35 POPEV 160     126.279  52.570  65.681  1.00  0.00           C
ATOM   4923  C36 POPEV 160     127.259  53.220  64.691  1.00  0.00           C
ATOM   4926  C37 POPEV 160     126.640  54.420  63.971  1.00  0.00           C
ATOM   4929  C38 POPEV 160     127.520  54.960  62.831  1.00  0.00           C
ATOM   4932  C39 POPEV 160     128.969  55.190  63.271  1.00  0.00           C
ATOM   4935 0C31 POPEV 160     129.699  56.229  62.421  1.00  0.00           C
ATOM   4938 1C31 POPEV 160     131.038  56.640  63.041  1.00  0.00           C
ATOM   4941 2C31 POPEV 160     131.839  57.650  62.211  1.00  0.00           C
ATOM   4944 3C31 POPEV 160     133.288  57.840  62.691  1.00  0.00           C
ATOM   4947 4C31 POPEV 160     133.458  58.139  64.181  1.00  0.00           C
ATOM   4950 5C31 POPEV 160     134.928  58.209  64.611  1.00  0.00           C
ATOM   4953 6C31 POPEV 160     135.138  58.170  66.121  1.00  0.00           C
ATOM   4957  NH3 POPEW 161       4.239  85.539  74.651  1.00  0.00           N
ATOM   4961  C12 POPEW 161       4.739  85.069  75.971  1.00  0.00           C
ATOM   4964  C11 POPEW 161       6.209  84.679  75.811  1.00  0.00           C
ATOM   4967  P   POPEW 161       7.699  83.099  74.371  1.00  0.00           P
ATOM   4968  O13 POPEW 161       7.989  83.179  72.931  1.00  0.00           O
ATOM   4969  O14 POPEW 161       8.779  83.620  75.241  1.00  0.00           O
ATOM   4970  O11 POPEW 161       7.269  81.650  74.781  1.00  0.00           O
ATOM   4971  O12 POPEW 161       6.359  83.890  74.631  1.00  0.00           O
ATOM   4972  C1  POPEW 161       7.319  80.569  73.841  1.00  0.00           C
ATOM   4975  C2  POPEW 161       5.939  80.230  73.221  1.00  0.00           C
ATOM   4977  O21 POPEW 161       6.069  78.910  72.651  1.00  0.00           O
ATOM   4978  C21 POPEW 161       5.009  78.129  72.741  1.00  0.00           C
ATOM   4979  O22 POPEW 161       4.029  78.300  73.441  1.00  0.00           O
ATOM   4980  C22 POPEW 161       5.179  76.940  71.791  1.00  0.00           C
ATOM   4983  C3  POPEW 161       5.509  81.250  72.131  1.00  0.00           C
ATOM   4986  O31 POPEW 161       4.329  80.790  71.441  1.00  0.00           O
ATOM   4987  C31 POPEW 161       3.809  81.690  70.591  1.00  0.00           C
ATOM   4988  O32 POPEW 161       4.239  82.819  70.431  1.00  0.00           O
ATOM   4989  C32 POPEW 161       2.619  81.039  69.891  1.00  0.00           C
ATOM   4992  C23 POPEW 161       5.559  77.389  70.361  1.00  0.00           C
ATOM   4995  C24 POPEW 161       5.339  76.300  69.301  1.00  0.00           C
ATOM   4998  C25 POPEW 161       5.629  76.819  67.881  1.00  0.00           C
ATOM   5001  C26 POPEW 161       5.539  75.730  66.801  1.00  0.00           C
ATOM   5004  C27 POPEW 161       4.809  76.209  65.531  1.00  0.00           C
ATOM   5007  C28 POPEW 161       4.449  75.069  64.551  1.00  0.00           C
ATOM   5010  C29 POPEW 161       5.689  74.440  63.961  1.00  0.00           C
ATOM   5012 0C21 POPEW 161       5.789  73.950  62.721  1.00  0.00           C
ATOM   5014 1C21 POPEW 161       4.679  73.890  61.711  1.00  0.00           C
ATOM   5017 2C21 POPEW 161       5.089  73.080  60.471  1.00  0.00           C
ATOM   5020 3C21 POPEW 161       4.019  73.109  59.371  1.00  0.00           C
ATOM   5023 4C21 POPEW 161       4.599  72.859  57.981  1.00  0.00           C
ATOM   5026 5C21 POPEW 161       3.579  73.109  56.861  1.00  0.00           C
ATOM   5029 6C21 POPEW 161       4.249  73.590  55.561  1.00  0.00           C
ATOM   5032 7C21 POPEW 161       3.299  73.610  54.361  1.00  0.00           C
ATOM   5035 8C21 POPEW 161       3.959  74.129  53.071  1.00  0.00           C
ATOM   5039  C33 POPEW 161       2.109  81.849  68.681  1.00  0.00           C
ATOM   5042  C34 POPEW 161       0.849  81.240  68.051  1.00  0.00           C
ATOM   5045  C35 POPEW 161       1.129  79.990  67.201  1.00  0.00           C
ATOM   5048  C36 POPEW 161       1.509  80.319  65.751  1.00  0.00           C
ATOM   5051  C37 POPEW 161       1.799  79.059  64.911  1.00  0.00           C
ATOM   5054  C38 POPEW 161       2.009  79.420  63.441  1.00  0.00           C
ATOM   5057  C39 POPEW 161       2.429  78.230  62.571  1.00  0.00           C
ATOM   5060 0C31 POPEW 161       2.749  78.650  61.141  1.00  0.00           C
ATOM   5063 1C31 POPEW 161       3.269  77.490  60.291  1.00  0.00           C
ATOM   5066 2C31 POPEW 161       3.659  77.920  58.871  1.00  0.00           C
ATOM   5069 3C31 POPEW 161       5.169  77.800  58.651  1.00  0.00           C
ATOM   5072 4C31 POPEW 161       5.629  78.529  57.381  1.00  0.00           C
ATOM   5075 5C31 POPEW 161       7.109  78.269  57.081  1.00  0.00           C
ATOM   5078 6C31 POPEW 161       7.669  79.140  55.961  1.00  0.00           C
ATOM   5082  NH3 POPEX 162      82.989 113.420  74.331  1.00  0.00           N
ATOM   5086  C12 POPEX 162      84.429 112.989  74.491  1.00  0.00           C
ATOM   5089  C11 POPEX 162      84.770 111.729  73.681  1.00  0.00           C
ATOM   5092  P   POPEX 162      83.740 110.249  71.791  1.00  0.00           P
ATOM   5093  O13 POPEX 162      85.139 110.249  71.311  1.00  0.00           O
ATOM   5094  O14 POPEX 162      83.129 108.959  72.151  1.00  0.00           O
ATOM   5095  O11 POPEX 162      82.750 110.950  70.761  1.00  0.00           O
ATOM   5096  O12 POPEX 162      83.600 111.200  73.061  1.00  0.00           O
ATOM   5097  C1  POPEX 162      81.679 111.729  71.311  1.00  0.00           C
ATOM   5100  C2  POPEX 162      80.329 111.610  70.521  1.00  0.00           C
ATOM   5102  O21 POPEX 162      80.399 112.039  69.151  1.00  0.00           O
ATOM   5103  C21 POPEX 162      80.660 113.300  68.891  1.00  0.00           C
ATOM   5104  O22 POPEX 162      81.079 114.150  69.671  1.00  0.00           O
ATOM   5105  C22 POPEX 162      80.019 113.630  67.541  1.00  0.00           C
ATOM   5108  C3  POPEX 162      79.169 112.279  71.341  1.00  0.00           C
ATOM   5111  O31 POPEX 162      78.430 113.300  70.611  1.00  0.00           O
ATOM   5112  C31 POPEX 162      77.229 112.940  70.161  1.00  0.00           C
ATOM   5113  O32 POPEX 162      76.709 111.849  70.321  1.00  0.00           O
ATOM   5114  C32 POPEX 162      76.600 114.089  69.391  1.00  0.00           C
ATOM   5117  C23 POPEX 162      80.539 112.959  66.241  1.00  0.00           C
ATOM   5120  C24 POPEX 162      79.729 113.520  65.051  1.00  0.00           C
ATOM   5123  C25 POPEX 162      79.979 112.880  63.681  1.00  0.00           C
ATOM   5126  C26 POPEX 162      79.270 113.660  62.561  1.00  0.00           C
ATOM   5129  C27 POPEX 162      79.700 113.230  61.141  1.00  0.00           C
ATOM   5132  C28 POPEX 162      78.889 113.890  60.011  1.00  0.00           C
ATOM   5135  C29 POPEX 162      79.179 115.360  59.861  1.00  0.00           C
ATOM   5137 0C21 POPEX 162      79.599 115.990  58.741  1.00  0.00           C
ATOM   5139 1C21 POPEX 162      79.879 115.360  57.401  1.00  0.00           C
ATOM   5142 2C21 POPEX 162      78.649 115.360  56.471  1.00  0.00           C
ATOM   5145 3C21 POPEX 162      78.319 116.709  55.821  1.00  0.00           C
ATOM   5148 4C21 POPEX 162      76.969 116.680  55.101  1.00  0.00           C
ATOM   5151 5C21 POPEX 162      76.740 117.810  54.081  1.00  0.00           C
ATOM   5154 6C21 POPEX 162      76.699 119.229  54.691  1.00  0.00           C
ATOM   5157 7C21 POPEX 162      76.099 120.249  53.711  1.00  0.00           C
ATOM   5160 8C21 POPEX 162      76.079 121.690  54.241  1.00  0.00           C
ATOM   5164  C33 POPEX 162      76.130 113.610  68.001  1.00  0.00           C
ATOM   5167  C34 POPEX 162      75.829 114.760  67.041  1.00  0.00           C
ATOM   5170  C35 POPEX 162      77.020 115.669  66.711  1.00  0.00           C
ATOM   5173  C36 POPEX 162      76.770 116.410  65.391  1.00  0.00           C
ATOM   5176  C37 POPEX 162      77.850 117.419  65.041  1.00  0.00           C
ATOM   5179  C38 POPEX 162      77.439 118.350  63.881  1.00  0.00           C
ATOM   5182  C39 POPEX 162      76.979 117.670  62.581  1.00  0.00           C
ATOM   5185 0C31 POPEX 162      76.759 118.739  61.491  1.00  0.00           C
ATOM   5188 1C31 POPEX 162      76.559 118.150  60.091  1.00  0.00           C
ATOM   5191 2C31 POPEX 162      76.569 119.190  58.951  1.00  0.00           C
ATOM   5194 3C31 POPEX 162      77.699 120.209  59.061  1.00  0.00           C
ATOM   5197 4C31 POPEX 162      78.139 120.800  57.721  1.00  0.00           C
ATOM   5200 5C31 POPEX 162      79.270 121.820  57.851  1.00  0.00           C
ATOM   5203 6C31 POPEX 162      79.869 122.190  56.501  1.00  0.00           C
ATOM   5207  NH3 POPEY 163      62.799 112.539  31.871  1.00  0.00           N
ATOM   5211  C12 POPEY 163      63.759 113.539  31.321  1.00  0.00           C
ATOM   5214  C11 POPEY 163      63.009 114.700  30.711  1.00  0.00           C
ATOM   5217  P   POPEY 163      63.499 116.929  29.471  1.00  0.00           P
ATOM   5218  O13 POPEY 163      64.660 117.640  28.891  1.00  0.00           O
ATOM   5219  O14 POPEY 163      62.329 116.709  28.581  1.00  0.00           O
ATOM   5220  O11 POPEY 163      63.039 117.699  30.781  1.00  0.00           O
ATOM   5221  O12 POPEY 163      63.939 115.539  30.041  1.00  0.00           O
ATOM   5222  C1  POPEY 163      63.969 117.730  31.881  1.00  0.00           C
ATOM   5225  C2  POPEY 163      63.469 118.650  33.011  1.00  0.00           C
ATOM   5227  O21 POPEY 163      64.429 118.599  34.081  1.00  0.00           O
ATOM   5228  C21 POPEY 163      64.359 119.609  34.911  1.00  0.00           C
ATOM   5229  O22 POPEY 163      63.759 120.660  34.711  1.00  0.00           O
ATOM   5230  C22 POPEY 163      65.020 119.250  36.221  1.00  0.00           C
ATOM   5233  C3  POPEY 163      62.060 118.190  33.501  1.00  0.00           C
ATOM   5236  O31 POPEY 163      61.469 118.990  34.561  1.00  0.00           O
ATOM   5237  C31 POPEY 163      61.529 118.459  35.791  1.00  0.00           C
ATOM   5238  O32 POPEY 163      62.219 117.520  36.131  1.00  0.00           O
ATOM   5239  C32 POPEY 163      60.569 119.209  36.701  1.00  0.00           C
ATOM   5242  C23 POPEY 163      65.020 120.409  37.231  1.00  0.00           C
ATOM   5245  C24 POPEY 163      65.399 119.910  38.621  1.00  0.00           C
ATOM   5248  C25 POPEY 163      65.930 120.999  39.551  1.00  0.00           C
ATOM   5251  C26 POPEY 163      66.569 120.389  40.791  1.00  0.00           C
ATOM   5254  C27 POPEY 163      67.340 121.319  41.731  1.00  0.00           C
ATOM   5257  C28 POPEY 163      68.229 120.459  42.651  1.00  0.00           C
ATOM   5260  C29 POPEY 163      68.779 121.130  43.881  1.00  0.00           C
ATOM   5262 0C21 POPEY 163      68.389 120.850  45.141  1.00  0.00           C
ATOM   5264 1C21 POPEY 163      67.349 119.819  45.511  1.00  0.00           C
ATOM   5267 2C21 POPEY 163      67.169 119.630  47.031  1.00  0.00           C
ATOM   5270 3C21 POPEY 163      66.139 120.560  47.691  1.00  0.00           C
ATOM   5273 4C21 POPEY 163      66.109 120.319  49.201  1.00  0.00           C
ATOM   5276 5C21 POPEY 163      64.989 121.049  49.961  1.00  0.00           C
ATOM   5279 6C21 POPEY 163      65.109 120.769  51.471  1.00  0.00           C
ATOM   5282 7C21 POPEY 163      64.350 121.760  52.351  1.00  0.00           C
ATOM   5285 8C21 POPEY 163      64.609 121.550  53.841  1.00  0.00           C
ATOM   5289  C33 POPEY 163      60.589 118.710  38.171  1.00  0.00           C
ATOM   5292  C34 POPEY 163      59.449 119.340  38.991  1.00  0.00           C
ATOM   5295  C35 POPEY 163      59.490 118.949  40.471  1.00  0.00           C
ATOM   5298  C36 POPEY 163      58.549 119.830  41.311  1.00  0.00           C
ATOM   5301  C37 POPEY 163      58.520 119.429  42.791  1.00  0.00           C
ATOM   5304  C38 POPEY 163      57.779 120.469  43.661  1.00  0.00           C
ATOM   5307  C39 POPEY 163      58.569 120.880  44.911  1.00  0.00           C
ATOM   5310 0C31 POPEY 163      58.700 119.770  45.971  1.00  0.00           C
ATOM   5313 1C31 POPEY 163      57.349 119.320  46.541  1.00  0.00           C
ATOM   5316 2C31 POPEY 163      57.459 118.440  47.791  1.00  0.00           C
ATOM   5319 3C31 POPEY 163      57.859 119.219  49.051  1.00  0.00           C
ATOM   5322 4C31 POPEY 163      57.599 118.440  50.341  1.00  0.00           C
ATOM   5325 5C31 POPEY 163      57.910 119.260  51.601  1.00  0.00           C
ATOM   5328 6C31 POPEY 163      57.679 118.490  52.901  1.00  0.00           C
ATOM   5332  NH3 POPEZ 164      97.669 129.870  30.201  1.00  0.00           N
ATOM   5336  C12 POPEZ 164      97.379 128.400  30.191  1.00  0.00           C
ATOM   5339  C11 POPEZ 164      97.149 127.810  31.581  1.00  0.00           C
ATOM   5342  P   POPEZ 164      96.539 125.260  31.411  1.00  0.00           P
ATOM   5343  O13 POPEZ 164      95.499 125.640  30.431  1.00  0.00           O
ATOM   5344  O14 POPEZ 164      97.340 124.040  31.161  1.00  0.00           O
ATOM   5345  O11 POPEZ 164      95.899 125.170  32.871  1.00  0.00           O
ATOM   5346  O12 POPEZ 164      97.540 126.440  31.571  1.00  0.00           O
ATOM   5347  C1  POPEZ 164      96.900 125.050  33.891  1.00  0.00           C
ATOM   5350  C2  POPEZ 164      96.310 125.120  35.311  1.00  0.00           C
ATOM   5352  O21 POPEZ 164      97.160 124.429  36.231  1.00  0.00           O
ATOM   5353  C21 POPEZ 164      98.389 124.849  36.321  1.00  0.00           C
ATOM   5354  O22 POPEZ 164      98.860 125.880  35.851  1.00  0.00           O
ATOM   5355  C22 POPEZ 164      99.229 123.770  36.981  1.00  0.00           C
ATOM   5358  C3  POPEZ 164      94.910 124.460  35.351  1.00  0.00           C
ATOM   5361  O31 POPEZ 164      94.379 124.379  36.681  1.00  0.00           O
ATOM   5362  C31 POPEZ 164      93.749 125.430  37.131  1.00  0.00           C
ATOM   5363  O32 POPEZ 164      93.170 126.270  36.451  1.00  0.00           O
ATOM   5364  C32 POPEZ 164      93.990 125.479  38.641  1.00  0.00           C
ATOM   5367  C23 POPEZ 164      98.740 123.440  38.401  1.00  0.00           C
ATOM   5370  C24 POPEZ 164      99.859 122.849  39.251  1.00  0.00           C
ATOM   5373  C25 POPEZ 164      99.469 122.780  40.731  1.00  0.00           C
ATOM   5376  C26 POPEZ 164     100.689 122.590  41.641  1.00  0.00           C
ATOM   5379  C27 POPEZ 164     100.429 121.540  42.721  1.00  0.00           C
ATOM   5382  C28 POPEZ 164     101.640 121.309  43.641  1.00  0.00           C
ATOM   5385  C29 POPEZ 164     101.649 122.209  44.851  1.00  0.00           C
ATOM   5387 0C21 POPEZ 164     101.929 121.840  46.121  1.00  0.00           C
ATOM   5389 1C21 POPEZ 164     102.299 120.459  46.621  1.00  0.00           C
ATOM   5392 2C21 POPEZ 164     101.319 120.010  47.721  1.00  0.00           C
ATOM   5395 3C21 POPEZ 164     101.660 118.669  48.381  1.00  0.00           C
ATOM   5398 4C21 POPEZ 164     100.849 118.539  49.681  1.00  0.00           C
ATOM   5401 5C21 POPEZ 164     100.419 117.120  50.071  1.00  0.00           C
ATOM   5404 6C21 POPEZ 164      99.649 117.179  51.391  1.00  0.00           C
ATOM   5407 7C21 POPEZ 164      98.950 115.880  51.801  1.00  0.00           C
ATOM   5410 8C21 POPEZ 164      98.430 115.980  53.231  1.00  0.00           C
ATOM   5414  C33 POPEZ 164      95.449 125.050  38.951  1.00  0.00           C
ATOM   5417  C34 POPEZ 164      95.770 124.960  40.441  1.00  0.00           C
ATOM   5420  C35 POPEZ 164      95.460 123.569  40.971  1.00  0.00           C
ATOM   5423  C36 POPEZ 164      95.950 123.380  42.401  1.00  0.00           C
ATOM   5426  C37 POPEZ 164      95.460 122.030  42.941  1.00  0.00           C
ATOM   5429  C38 POPEZ 164      96.380 121.449  44.011  1.00  0.00           C
ATOM   5432  C39 POPEZ 164      96.380 122.270  45.301  1.00  0.00           C
ATOM   5435 0C31 POPEZ 164      97.759 122.260  45.971  1.00  0.00           C
ATOM   5438 1C31 POPEZ 164      97.709 122.950  47.331  1.00  0.00           C
ATOM   5441 2C31 POPEZ 164      99.079 122.989  48.011  1.00  0.00           C
ATOM   5444 3C31 POPEZ 164      98.979 123.459  49.461  1.00  0.00           C
ATOM   5447 4C31 POPEZ 164     100.299 123.389  50.221  1.00  0.00           C
ATOM   5450 5C31 POPEZ 164     100.119 123.850  51.671  1.00  0.00           C
ATOM   5453 6C31 POPEZ 164     101.439 124.019  52.421  1.00  0.00           C
ATOM   5457  NH3 POPEa 165     117.040  12.620  74.931  1.00  0.00           N
ATOM   5461  C12 POPEa 165     116.380  13.710  75.721  1.00  0.00           C
ATOM   5464  C11 POPEa 165     115.859  13.280  77.101  1.00  0.00           C
ATOM   5467  P   POPEa 165     115.399  15.740  78.101  1.00  0.00           P
ATOM   5468  O13 POPEa 165     114.149  16.430  78.521  1.00  0.00           O
ATOM   5469  O14 POPEa 165     116.529  15.720  79.051  1.00  0.00           O
ATOM   5470  O11 POPEa 165     115.910  16.370  76.711  1.00  0.00           O
ATOM   5471  O12 POPEa 165     115.009  14.260  77.671  1.00  0.00           O
ATOM   5472  C1  POPEa 165     114.899  16.660  75.711  1.00  0.00           C
ATOM   5475  C2  POPEa 165     115.469  17.340  74.421  1.00  0.00           C
ATOM   5477  O21 POPEa 165     114.619  16.980  73.311  1.00  0.00           O
ATOM   5478  C21 POPEa 165     113.869  17.950  72.831  1.00  0.00           C
ATOM   5479  O22 POPEa 165     113.530  18.960  73.421  1.00  0.00           O
ATOM   5480  C22 POPEa 165     113.749  17.719  71.321  1.00  0.00           C
ATOM   5483  C3  POPEa 165     116.929  16.920  74.041  1.00  0.00           C
ATOM   5486  O31 POPEa 165     117.099  16.710  72.611  1.00  0.00           O
ATOM   5487  C31 POPEa 165     117.200  15.440  72.211  1.00  0.00           C
ATOM   5488  O32 POPEa 165     117.280  14.460  72.931  1.00  0.00           O
ATOM   5489  C32 POPEa 165     117.270  15.400  70.681  1.00  0.00           C
ATOM   5492  C23 POPEa 165     112.519  18.340  70.621  1.00  0.00           C
ATOM   5495  C24 POPEa 165     112.490  17.880  69.161  1.00  0.00           C
ATOM   5498  C25 POPEa 165     111.199  18.210  68.391  1.00  0.00           C
ATOM   5501  C26 POPEa 165     111.079  17.390  67.091  1.00  0.00           C
ATOM   5504  C27 POPEa 165     112.229  17.600  66.091  1.00  0.00           C
ATOM   5507  C28 POPEa 165     112.180  16.600  64.911  1.00  0.00           C
ATOM   5510  C29 POPEa 165     111.879  17.210  63.561  1.00  0.00           C
ATOM   5512 0C21 POPEa 165     112.750  17.960  62.861  1.00  0.00           C
ATOM   5514 1C21 POPEa 165     114.140  18.299  63.331  1.00  0.00           C
ATOM   5517 2C21 POPEa 165     115.100  18.870  62.261  1.00  0.00           C
ATOM   5520 3C21 POPEa 165     115.650  17.810  61.291  1.00  0.00           C
ATOM   5523 4C21 POPEa 165     116.979  18.260  60.661  1.00  0.00           C
ATOM   5526 5C21 POPEa 165     117.589  17.280  59.641  1.00  0.00           C
ATOM   5529 6C21 POPEa 165     116.599  16.840  58.561  1.00  0.00           C
ATOM   5532 7C21 POPEa 165     117.259  16.590  57.191  1.00  0.00           C
ATOM   5535 8C21 POPEa 165     116.279  16.590  56.011  1.00  0.00           C
ATOM   5539  C33 POPEa 165     116.679  14.100  70.061  1.00  0.00           C
ATOM   5542  C34 POPEa 165     116.780  14.100  68.521  1.00  0.00           C
ATOM   5545  C35 POPEa 165     116.170  12.860  67.841  1.00  0.00           C
ATOM   5548  C36 POPEa 165     115.240  13.210  66.661  1.00  0.00           C
ATOM   5551  C37 POPEa 165     114.820  12.020  65.791  1.00  0.00           C
ATOM   5554  C38 POPEa 165     113.810  12.380  64.691  1.00  0.00           C
ATOM   5557  C39 POPEa 165     114.299  13.380  63.631  1.00  0.00           C
ATOM   5560 0C31 POPEa 165     113.219  13.700  62.581  1.00  0.00           C
ATOM   5563 1C31 POPEa 165     113.670  14.680  61.491  1.00  0.00           C
ATOM   5566 2C31 POPEa 165     112.519  15.120  60.561  1.00  0.00           C
ATOM   5569 3C31 POPEa 165     112.740  14.710  59.091  1.00  0.00           C
ATOM   5572 4C31 POPEa 165     111.539  15.070  58.191  1.00  0.00           C
ATOM   5575 5C31 POPEa 165     111.889  15.140  56.701  1.00  0.00           C
ATOM   5578 6C31 POPEa 165     110.670  15.250  55.781  1.00  0.00           C
ATOM   5582  NH3 POPEb 166     118.259  93.459  76.251  1.00  0.00           N
ATOM   5586  C12 POPEb 166     118.660  92.109  75.751  1.00  0.00           C
ATOM   5589  C11 POPEb 166     120.149  91.840  75.941  1.00  0.00           C
ATOM   5592  P   POPEb 166     120.549  89.890  74.231  1.00  0.00           P
ATOM   5593  O13 POPEb 166     121.999  89.659  74.001  1.00  0.00           O
ATOM   5594  O14 POPEb 166     119.639  88.739  74.031  1.00  0.00           O
ATOM   5595  O11 POPEb 166     120.089  91.080  73.291  1.00  0.00           O
ATOM   5596  O12 POPEb 166     120.399  90.459  75.681  1.00  0.00           O
ATOM   5597  C1  POPEb 166     120.380  90.990  71.891  1.00  0.00           C
ATOM   5600  C2  POPEb 166     119.700  92.170  71.141  1.00  0.00           C
ATOM   5602  O21 POPEb 166     119.609  91.910  69.731  1.00  0.00           O
ATOM   5603  C21 POPEb 166     120.729  91.789  69.031  1.00  0.00           C
ATOM   5604  O22 POPEb 166     121.869  91.830  69.461  1.00  0.00           O
ATOM   5605  C22 POPEb 166     120.349  91.620  67.551  1.00  0.00           C
ATOM   5608  C3  POPEb 166     120.309  93.560  71.491  1.00  0.00           C
ATOM   5611  O31 POPEb 166     119.459  94.659  71.061  1.00  0.00           O
ATOM   5612  C31 POPEb 166     119.689  95.069  69.811  1.00  0.00           C
ATOM   5613  O32 POPEb 166     120.549  94.639  69.071  1.00  0.00           O
ATOM   5614  C32 POPEb 166     118.699  96.169  69.441  1.00  0.00           C
ATOM   5617  C23 POPEb 166     121.199  92.510  66.621  1.00  0.00           C
ATOM   5620  C24 POPEb 166     120.439  92.889  65.341  1.00  0.00           C
ATOM   5623  C25 POPEb 166     121.249  93.760  64.381  1.00  0.00           C
ATOM   5626  C26 POPEb 166     121.189  95.269  64.651  1.00  0.00           C
ATOM   5629  C27 POPEb 166     121.850  96.060  63.501  1.00  0.00           C
ATOM   5632  C28 POPEb 166     121.900  97.590  63.681  1.00  0.00           C
ATOM   5635  C29 POPEb 166     120.569  98.239  63.921  1.00  0.00           C
ATOM   5637 0C21 POPEb 166     119.669  98.590  62.981  1.00  0.00           C
ATOM   5639 1C21 POPEb 166     119.820  98.340  61.511  1.00  0.00           C
ATOM   5642 2C21 POPEb 166     118.660  98.890  60.661  1.00  0.00           C
ATOM   5645 3C21 POPEb 166     118.699 100.420  60.481  1.00  0.00           C
ATOM   5648 4C21 POPEb 166     117.680 100.900  59.431  1.00  0.00           C
ATOM   5651 5C21 POPEb 166     117.680 102.419  59.231  1.00  0.00           C
ATOM   5654 6C21 POPEb 166     117.020 102.830  57.901  1.00  0.00           C
ATOM   5657 7C21 POPEb 166     117.060 104.340  57.651  1.00  0.00           C
ATOM   5660 8C21 POPEb 166     116.570 104.720  56.251  1.00  0.00           C
ATOM   5664  C33 POPEb 166     118.539  96.350  67.921  1.00  0.00           C
ATOM   5667  C34 POPEb 166     117.469  97.400  67.631  1.00  0.00           C
ATOM   5670  C35 POPEb 166     117.359  97.769  66.141  1.00  0.00           C
ATOM   5673  C36 POPEb 166     115.919  97.709  65.651  1.00  0.00           C
ATOM   5676  C37 POPEb 166     115.799  98.010  64.161  1.00  0.00           C
ATOM   5679  C38 POPEb 166     114.429  97.600  63.621  1.00  0.00           C
ATOM   5682  C39 POPEb 166     114.400  97.640  62.101  1.00  0.00           C
ATOM   5685 0C31 POPEb 166     112.979  97.550  61.551  1.00  0.00           C
ATOM   5688 1C31 POPEb 166     112.420  96.120  61.511  1.00  0.00           C
ATOM   5691 2C31 POPEb 166     110.939  96.049  61.091  1.00  0.00           C
ATOM   5694 3C31 POPEb 166     110.539  97.080  60.011  1.00  0.00           C
ATOM   5697 4C31 POPEb 166     111.389  97.019  58.731  1.00  0.00           C
ATOM   5700 5C31 POPEb 166     111.539  98.389  58.061  1.00  0.00           C
ATOM   5703 6C31 POPEb 166     112.560  98.380  56.931  1.00  0.00           C
ATOM   5707  NH3 POPEc 167      40.769  80.620  33.841  1.00  0.00           N
ATOM   5711  C12 POPEc 167      40.379  79.200  34.141  1.00  0.00           C
ATOM   5714  C11 POPEc 167      41.469  78.219  33.671  1.00  0.00           C
ATOM   5717  P   POPEc 167      41.899  76.240  35.281  1.00  0.00           P
ATOM   5718  O13 POPEc 167      41.489  74.840  35.511  1.00  0.00           O
ATOM   5719  O14 POPEc 167      43.339  76.489  35.031  1.00  0.00           O
ATOM   5720  O11 POPEc 167      41.459  77.219  36.451  1.00  0.00           O
ATOM   5721  O12 POPEc 167      41.119  76.889  34.071  1.00  0.00           O
ATOM   5722  C1  POPEc 167      42.410  77.650  37.431  1.00  0.00           C
ATOM   5725  C2  POPEc 167      41.660  77.739  38.771  1.00  0.00           C
ATOM   5727  O21 POPEc 167      42.549  78.010  39.871  1.00  0.00           O
ATOM   5728  C21 POPEc 167      43.209  77.019  40.451  1.00  0.00           C
ATOM   5729  O22 POPEc 167      43.299  75.870  40.051  1.00  0.00           O
ATOM   5730  C22 POPEc 167      43.849  77.539  41.741  1.00  0.00           C
ATOM   5733  C3  POPEc 167      40.740  76.510  38.961  1.00  0.00           C
ATOM   5736  O31 POPEc 167      40.309  76.429  40.331  1.00  0.00           O
ATOM   5737  C31 POPEc 167      39.750  75.260  40.601  1.00  0.00           C
ATOM   5738  O32 POPEc 167      39.389  74.429  39.791  1.00  0.00           O
ATOM   5739  C32 POPEc 167      39.630  75.130  42.121  1.00  0.00           C
ATOM   5742  C23 POPEc 167      43.709  76.559  42.931  1.00  0.00           C
ATOM   5745  C24 POPEc 167      43.899  77.260  44.291  1.00  0.00           C
ATOM   5748  C25 POPEc 167      43.840  76.260  45.461  1.00  0.00           C
ATOM   5751  C26 POPEc 167      43.679  76.889  46.851  1.00  0.00           C
ATOM   5754  C27 POPEc 167      43.999  75.880  47.971  1.00  0.00           C
ATOM   5757  C28 POPEc 167      43.739  76.410  49.401  1.00  0.00           C
ATOM   5760  C29 POPEc 167      44.939  77.069  50.031  1.00  0.00           C
ATOM   5762 0C21 POPEc 167      45.069  77.410  51.331  1.00  0.00           C
ATOM   5764 1C21 POPEc 167      44.039  77.289  52.421  1.00  0.00           C
ATOM   5767 2C21 POPEc 167      44.299  76.150  53.441  1.00  0.00           C
ATOM   5770 3C21 POPEc 167      43.840  74.770  52.941  1.00  0.00           C
ATOM   5773 4C21 POPEc 167      44.139  73.620  53.921  1.00  0.00           C
ATOM   5776 5C21 POPEc 167      43.380  73.709  55.251  1.00  0.00           C
ATOM   5779 6C21 POPEc 167      43.679  72.560  56.231  1.00  0.00           C
ATOM   5782 7C21 POPEc 167      42.779  72.640  57.471  1.00  0.00           C
ATOM   5785 8C21 POPEc 167      43.149  71.690  58.611  1.00  0.00           C
ATOM   5789  C33 POPEc 167      38.660  74.010  42.561  1.00  0.00           C
ATOM   5792  C34 POPEc 167      37.829  74.440  43.771  1.00  0.00           C
ATOM   5795  C35 POPEc 167      38.619  74.459  45.091  1.00  0.00           C
ATOM   5798  C36 POPEc 167      38.189  75.600  46.021  1.00  0.00           C
ATOM   5801  C37 POPEc 167      38.450  75.320  47.501  1.00  0.00           C
ATOM   5804  C38 POPEc 167      38.319  76.559  48.381  1.00  0.00           C
ATOM   5807  C39 POPEc 167      38.289  76.200  49.871  1.00  0.00           C
ATOM   5810 0C31 POPEc 167      36.859  76.060  50.411  1.00  0.00           C
ATOM   5813 1C31 POPEc 167      36.239  77.419  50.771  1.00  0.00           C
ATOM   5816 2C31 POPEc 167      34.749  77.360  51.151  1.00  0.00           C
ATOM   5819 3C31 POPEc 167      34.439  76.679  52.491  1.00  0.00           C
ATOM   5822 4C31 POPEc 167      35.249  77.240  53.661  1.00  0.00           C
ATOM   5825 5C31 POPEc 167      34.669  76.850  55.021  1.00  0.00           C
ATOM   5828 6C31 POPEc 167      35.509  77.360  56.191  1.00  0.00           C
ATOM   5832  NH3 POPEd 168      47.749  50.270  37.391  1.00  0.00           N
ATOM   5836  C12 POPEd 168      47.729  51.749  37.491  1.00  0.00           C
ATOM   5839  C11 POPEd 168      47.590  52.339  36.101  1.00  0.00           C
ATOM   5842  P   POPEd 168      47.669  54.880  36.541  1.00  0.00           P
ATOM   5843  O13 POPEd 168      48.409  55.990  35.901  1.00  0.00           O
ATOM   5844  O14 POPEd 168      46.200  54.839  36.341  1.00  0.00           O
ATOM   5845  O11 POPEd 168      47.899  54.990  38.111  1.00  0.00           O
ATOM   5846  O12 POPEd 168      48.329  53.550  36.091  1.00  0.00           O
ATOM   5847  C1  POPEd 168      47.639  56.299  38.651  1.00  0.00           C
ATOM   5850  C2  POPEd 168      47.719  56.420  40.201  1.00  0.00           C
ATOM   5852  O21 POPEd 168      47.229  57.749  40.441  1.00  0.00           O
ATOM   5853  C21 POPEd 168      47.380  58.379  41.581  1.00  0.00           C
ATOM   5854  O22 POPEd 168      47.299  57.920  42.701  1.00  0.00           O
ATOM   5855  C22 POPEd 168      47.770  59.790  41.191  1.00  0.00           C
ATOM   5858  C3  POPEd 168      49.189  56.190  40.691  1.00  0.00           C
ATOM   5861  O31 POPEd 168      49.379  56.330  42.101  1.00  0.00           O
ATOM   5862  C31 POPEd 168      48.959  55.340  42.871  1.00  0.00           C
ATOM   5863  O32 POPEd 168      48.399  54.319  42.501  1.00  0.00           O
ATOM   5864  C32 POPEd 168      49.439  55.620  44.291  1.00  0.00           C
ATOM   5867  C23 POPEd 168      48.329  60.660  42.341  1.00  0.00           C
ATOM   5870  C24 POPEd 168      47.259  61.570  42.931  1.00  0.00           C
ATOM   5873  C25 POPEd 168      47.849  62.730  43.731  1.00  0.00           C
ATOM   5876  C26 POPEd 168      46.799  63.480  44.561  1.00  0.00           C
ATOM   5879  C27 POPEd 168      47.429  64.410  45.601  1.00  0.00           C
ATOM   5882  C28 POPEd 168      47.979  63.610  46.811  1.00  0.00           C
ATOM   5885  C29 POPEd 168      48.939  64.400  47.661  1.00  0.00           C
ATOM   5887 0C21 POPEd 168      48.689  64.980  48.851  1.00  0.00           C
ATOM   5889 1C21 POPEd 168      47.359  64.990  49.561  1.00  0.00           C
ATOM   5892 2C21 POPEd 168      47.429  64.849  51.091  1.00  0.00           C
ATOM   5895 3C21 POPEd 168      47.660  63.420  51.591  1.00  0.00           C
ATOM   5898 4C21 POPEd 168      47.089  63.240  53.011  1.00  0.00           C
ATOM   5901 5C21 POPEd 168      47.250  61.819  53.551  1.00  0.00           C
ATOM   5904 6C21 POPEd 168      46.229  61.499  54.661  1.00  0.00           C
ATOM   5907 7C21 POPEd 168      46.520  60.140  55.311  1.00  0.00           C
ATOM   5910 8C21 POPEd 168      45.509  59.740  56.381  1.00  0.00           C
ATOM   5914  C33 POPEd 168      48.469  55.190  45.411  1.00  0.00           C
ATOM   5917  C34 POPEd 168      47.410  56.240  45.721  1.00  0.00           C
ATOM   5920  C35 POPEd 168      46.949  56.190  47.181  1.00  0.00           C
ATOM   5923  C36 POPEd 168      46.020  57.349  47.521  1.00  0.00           C
ATOM   5926  C37 POPEd 168      45.779  57.510  49.021  1.00  0.00           C
ATOM   5929  C38 POPEd 168      44.849  58.690  49.321  1.00  0.00           C
ATOM   5932  C39 POPEd 168      44.599  58.910  50.811  1.00  0.00           C
ATOM   5935 0C31 POPEd 168      43.520  57.969  51.381  1.00  0.00           C
ATOM   5938 1C31 POPEd 168      43.149  58.330  52.821  1.00  0.00           C
ATOM   5941 2C31 POPEd 168      42.089  57.400  53.421  1.00  0.00           C
ATOM   5944 3C31 POPEd 168      42.389  57.139  54.901  1.00  0.00           C
ATOM   5947 4C31 POPEd 168      41.289  56.390  55.641  1.00  0.00           C
ATOM   5950 5C31 POPEd 168      41.709  56.080  57.091  1.00  0.00           C
ATOM   5953 6C31 POPEd 168      40.569  55.569  57.981  1.00  0.00           C
ATOM   5957  NH3 POPEe 169      83.290  56.789  39.211  1.00  0.00           N
ATOM   5961  C12 POPEe 169      83.509  56.600  37.731  1.00  0.00           C
ATOM   5964  C11 POPEe 169      85.009  56.450  37.401  1.00  0.00           C
ATOM   5967  P   POPEe 169      85.589  59.010  37.791  1.00  0.00           P
ATOM   5968  O13 POPEe 169      86.869  59.750  37.861  1.00  0.00           O
ATOM   5969  O14 POPEe 169      84.649  59.319  36.691  1.00  0.00           O
ATOM   5970  O11 POPEe 169      84.789  59.160  39.161  1.00  0.00           O
ATOM   5971  O12 POPEe 169      85.869  57.460  37.911  1.00  0.00           O
ATOM   5972  C1  POPEe 169      85.489  59.289  40.411  1.00  0.00           C
ATOM   5975  C2  POPEe 169      85.740  57.910  41.101  1.00  0.00           C
ATOM   5977  O21 POPEe 169      84.590  57.450  41.841  1.00  0.00           O
ATOM   5978  C21 POPEe 169      84.339  58.039  43.021  1.00  0.00           C
ATOM   5979  O22 POPEe 169      84.869  59.059  43.411  1.00  0.00           O
ATOM   5980  C22 POPEe 169      83.450  57.129  43.881  1.00  0.00           C
ATOM   5983  C3  POPEe 169      87.069  57.890  41.921  1.00  0.00           C
ATOM   5986  O31 POPEe 169      87.189  56.690  42.711  1.00  0.00           O
ATOM   5987  C31 POPEe 169      87.870  55.679  42.191  1.00  0.00           C
ATOM   5988  O32 POPEe 169      88.439  55.670  41.111  1.00  0.00           O
ATOM   5989  C32 POPEe 169      87.929  54.519  43.191  1.00  0.00           C
ATOM   5992  C23 POPEe 169      82.540  57.850  44.911  1.00  0.00           C
ATOM   5995  C24 POPEe 169      82.630  57.260  46.321  1.00  0.00           C
ATOM   5998  C25 POPEe 169      81.689  57.940  47.321  1.00  0.00           C
ATOM   6001  C26 POPEe 169      81.990  57.580  48.791  1.00  0.00           C
ATOM   6004  C27 POPEe 169      81.219  58.480  49.781  1.00  0.00           C
ATOM   6007  C28 POPEe 169      81.350  58.059  51.261  1.00  0.00           C
ATOM   6010  C29 POPEe 169      82.549  58.680  51.951  1.00  0.00           C
ATOM   6012 0C21 POPEe 169      82.619  58.999  53.251  1.00  0.00           C
ATOM   6014 1C21 POPEe 169      81.570  58.750  54.301  1.00  0.00           C
ATOM   6017 2C21 POPEe 169      82.180  58.300  55.641  1.00  0.00           C
ATOM   6020 3C21 POPEe 169      81.160  57.650  56.581  1.00  0.00           C
ATOM   6023 4C21 POPEe 169      81.710  57.419  58.001  1.00  0.00           C
ATOM   6026 5C21 POPEe 169      80.619  57.030  59.001  1.00  0.00           C
ATOM   6029 6C21 POPEe 169      81.149  56.910  60.441  1.00  0.00           C
ATOM   6032 7C21 POPEe 169      80.029  56.760  61.471  1.00  0.00           C
ATOM   6035 8C21 POPEe 169      80.539  56.780  62.921  1.00  0.00           C
ATOM   6039  C33 POPEe 169      87.219  54.779  44.541  1.00  0.00           C
ATOM   6042  C34 POPEe 169      87.709  53.830  45.651  1.00  0.00           C
ATOM   6045  C35 POPEe 169      86.829  53.890  46.911  1.00  0.00           C
ATOM   6048  C36 POPEe 169      86.839  55.219  47.681  1.00  0.00           C
ATOM   6051  C37 POPEe 169      85.790  55.179  48.791  1.00  0.00           C
ATOM   6054  C38 POPEe 169      85.849  56.350  49.781  1.00  0.00           C
ATOM   6057  C39 POPEe 169      84.949  56.080  50.991  1.00  0.00           C
ATOM   6060 0C31 POPEe 169      85.559  56.559  52.311  1.00  0.00           C
ATOM   6063 1C31 POPEe 169      84.859  55.910  53.511  1.00  0.00           C
ATOM   6066 2C31 POPEe 169      85.469  56.340  54.851  1.00  0.00           C
ATOM   6069 3C31 POPEe 169      84.939  55.510  56.031  1.00  0.00           C
ATOM   6072 4C31 POPEe 169      85.419  56.080  57.371  1.00  0.00           C
ATOM   6075 5C31 POPEe 169      85.240  55.090  58.521  1.00  0.00           C
ATOM   6078 6C31 POPEe 169      85.719  55.650  59.871  1.00  0.00           C
ATOM   6082  NH3 POPEf 170      30.599  28.920  36.511  1.00  0.00           N
ATOM   6086  C12 POPEf 170      31.599  29.980  36.231  1.00  0.00           C
ATOM   6089  C11 POPEf 170      32.939  29.309  36.051  1.00  0.00           C
ATOM   6092  P   POPEf 170      35.009  30.550  37.011  1.00  0.00           P
ATOM   6093  O13 POPEf 170      35.279  29.240  37.621  1.00  0.00           O
ATOM   6094  O14 POPEf 170      36.169  31.240  36.401  1.00  0.00           O
ATOM   6095  O11 POPEf 170      34.309  31.469  38.111  1.00  0.00           O
ATOM   6096  O12 POPEf 170      33.919  30.330  35.881  1.00  0.00           O
ATOM   6097  C1  POPEf 170      34.889  31.460  39.451  1.00  0.00           C
ATOM   6100  C2  POPEf 170      33.989  32.139  40.541  1.00  0.00           C
ATOM   6102  O21 POPEf 170      34.299  31.539  41.831  1.00  0.00           O
ATOM   6103  C21 POPEf 170      33.849  32.250  42.881  1.00  0.00           C
ATOM   6104  O22 POPEf 170      33.259  33.300  42.831  1.00  0.00           O
ATOM   6105  C22 POPEf 170      34.029  31.480  44.201  1.00  0.00           C
ATOM   6108  C3  POPEf 170      32.469  32.050  40.171  1.00  0.00           C
ATOM   6111  O31 POPEf 170      31.639  31.800  41.321  1.00  0.00           O
ATOM   6112  C31 POPEf 170      30.569  32.580  41.501  1.00  0.00           C
ATOM   6113  O32 POPEf 170      30.079  33.319  40.671  1.00  0.00           O
ATOM   6114  C32 POPEf 170      30.019  32.320  42.891  1.00  0.00           C
ATOM   6117  C23 POPEf 170      35.329  31.820  44.971  1.00  0.00           C
ATOM   6120  C24 POPEf 170      35.160  31.890  46.561  1.00  0.00           C
ATOM   6123  C25 POPEf 170      33.859  31.780  47.471  1.00  0.00           C
ATOM   6126  C26 POPEf 170      33.809  30.540  48.381  1.00  0.00           C
ATOM   6129  C27 POPEf 170      32.529  30.470  49.231  1.00  0.00           C
ATOM   6132  C28 POPEf 170      32.549  29.260  50.201  1.00  0.00           C
ATOM   6135  C29 POPEf 170      31.239  28.500  50.241  1.00  0.00           C
ATOM   6137 0C21 POPEf 170      30.459  28.230  51.301  1.00  0.00           C
ATOM   6139 1C21 POPEf 170      30.649  28.619  52.741  1.00  0.00           C
ATOM   6142 2C21 POPEf 170      30.799  27.390  53.661  1.00  0.00           C
ATOM   6145 3C21 POPEf 170      31.009  27.740  55.141  1.00  0.00           C
ATOM   6148 4C21 POPEf 170      31.649  26.580  55.921  1.00  0.00           C
ATOM   6151 5C21 POPEf 170      31.919  26.930  57.401  1.00  0.00           C
ATOM   6154 6C21 POPEf 170      32.909  25.960  58.071  1.00  0.00           C
ATOM   6157 7C21 POPEf 170      33.389  26.460  59.441  1.00  0.00           C
ATOM   6160 8C21 POPEf 170      34.359  25.500  60.141  1.00  0.00           C
ATOM   6164  C33 POPEf 170      29.199  33.500  43.451  1.00  0.00           C
ATOM   6167  C34 POPEf 170      28.409  33.120  44.711  1.00  0.00           C
ATOM   6170  C35 POPEf 170      29.159  32.180  45.671  1.00  0.00           C
ATOM   6173  C36 POPEf 170      28.309  31.639  46.831  1.00  0.00           C
ATOM   6176  C37 POPEf 170      27.559  32.740  47.571  1.00  0.00           C
ATOM   6179  C38 POPEf 170      26.779  32.199  48.771  1.00  0.00           C
ATOM   6182  C39 POPEf 170      27.629  31.730  49.951  1.00  0.00           C
ATOM   6185 0C31 POPEf 170      26.759  31.790  51.211  1.00  0.00           C
ATOM   6188 1C31 POPEf 170      27.489  31.330  52.481  1.00  0.00           C
ATOM   6191 2C31 POPEf 170      28.499  32.390  52.931  1.00  0.00           C
ATOM   6194 3C31 POPEf 170      29.139  32.110  54.301  1.00  0.00           C
ATOM   6197 4C31 POPEf 170      28.149  31.920  55.461  1.00  0.00           C
ATOM   6200 5C31 POPEf 170      27.039  32.980  55.511  1.00  0.00           C
ATOM   6203 6C31 POPEf 170      26.329  33.050  56.861  1.00  0.00           C
ATOM   6207  NH3 POPEg 171      21.119  97.130  76.201  1.00  0.00           N
ATOM   6211  C12 POPEg 171      22.579  97.450  75.911  1.00  0.00           C
ATOM   6214  C11 POPEg 171      23.569  96.260  76.091  1.00  0.00           C
ATOM   6217  P   POPEg 171      26.189  95.810  76.011  1.00  0.00           P
ATOM   6218  O13 POPEg 171      25.829  94.600  76.791  1.00  0.00           O
ATOM   6219  O14 POPEg 171      27.269  96.680  76.541  1.00  0.00           O
ATOM   6220  O11 POPEg 171      26.689  95.260  74.611  1.00  0.00           O
ATOM   6221  O12 POPEg 171      24.879  96.630  75.651  1.00  0.00           O
ATOM   6222  C1  POPEg 171      26.079  95.510  73.351  1.00  0.00           C
ATOM   6225  C2  POPEg 171      27.000  96.329  72.411  1.00  0.00           C
ATOM   6227  O21 POPEg 171      28.359  95.880  72.571  1.00  0.00           O
ATOM   6228  C21 POPEg 171      29.179  95.710  71.521  1.00  0.00           C
ATOM   6229  O22 POPEg 171      30.379  95.889  71.611  1.00  0.00           O
ATOM   6230  C22 POPEg 171      28.509  95.150  70.271  1.00  0.00           C
ATOM   6233  C3  POPEg 171      26.919  97.839  72.781  1.00  0.00           C
ATOM   6236  O31 POPEg 171      28.059  98.620  72.351  1.00  0.00           O
ATOM   6237  C31 POPEg 171      28.109  98.850  71.051  1.00  0.00           C
ATOM   6238  O32 POPEg 171      27.409  98.319  70.201  1.00  0.00           O
ATOM   6239  C32 POPEg 171      29.169  99.900  70.801  1.00  0.00           C
ATOM   6242  C23 POPEg 171      29.529  94.560  69.271  1.00  0.00           C
ATOM   6245  C24 POPEg 171      28.879  93.970  68.021  1.00  0.00           C
ATOM   6248  C25 POPEg 171      28.589  95.020  66.951  1.00  0.00           C
ATOM   6251  C26 POPEg 171      27.569  94.489  65.941  1.00  0.00           C
ATOM   6254  C27 POPEg 171      27.519  95.280  64.621  1.00  0.00           C
ATOM   6257  C28 POPEg 171      26.340  94.770  63.781  1.00  0.00           C
ATOM   6260  C29 POPEg 171      26.459  95.010  62.291  1.00  0.00           C
ATOM   6262 0C21 POPEg 171      26.179  94.099  61.341  1.00  0.00           C
ATOM   6264 1C21 POPEg 171      25.659  92.699  61.581  1.00  0.00           C
ATOM   6267 2C21 POPEg 171      24.609  92.190  60.571  1.00  0.00           C
ATOM   6270 3C21 POPEg 171      25.189  91.690  59.231  1.00  0.00           C
ATOM   6273 4C21 POPEg 171      25.179  92.749  58.121  1.00  0.00           C
ATOM   6276 5C21 POPEg 171      25.859  92.299  56.831  1.00  0.00           C
ATOM   6279 6C21 POPEg 171      27.379  92.159  56.951  1.00  0.00           C
ATOM   6282 7C21 POPEg 171      28.049  92.109  55.581  1.00  0.00           C
ATOM   6285 8C21 POPEg 171      29.549  91.849  55.631  1.00  0.00           C
ATOM   6289  C33 POPEg 171      28.699 100.900  69.731  1.00  0.00           C
ATOM   6292  C34 POPEg 171      29.169 100.510  68.321  1.00  0.00           C
ATOM   6295  C35 POPEg 171      30.699 100.489  68.181  1.00  0.00           C
ATOM   6298  C36 POPEg 171      31.340 101.820  68.621  1.00  0.00           C
ATOM   6301  C37 POPEg 171      32.799 101.969  68.211  1.00  0.00           C
ATOM   6304  C38 POPEg 171      33.259 103.429  68.361  1.00  0.00           C
ATOM   6307  C39 POPEg 171      33.049 104.270  67.091  1.00  0.00           C
ATOM   6310 0C31 POPEg 171      34.379 104.539  66.401  1.00  0.00           C
ATOM   6313 1C31 POPEg 171      34.289 105.349  65.101  1.00  0.00           C
ATOM   6316 2C31 POPEg 171      35.679 105.850  64.711  1.00  0.00           C
ATOM   6319 3C31 POPEg 171      35.759 106.560  63.351  1.00  0.00           C
ATOM   6322 4C31 POPEg 171      37.099 107.310  63.241  1.00  0.00           C
ATOM   6325 5C31 POPEg 171      37.500 107.660  61.801  1.00  0.00           C
ATOM   6328 6C31 POPEg 171      38.889 108.280  61.721  1.00  0.00           C
ATOM   6332  NH3 POPEh 172      35.389  65.480  75.131  1.00  0.00           N
ATOM   6336  C12 POPEh 172      34.270  66.359  74.671  1.00  0.00           C
ATOM   6339  C11 POPEh 172      33.219  66.459  75.781  1.00  0.00           C
ATOM   6342  P   POPEh 172      30.649  66.940  75.701  1.00  0.00           P
ATOM   6343  O13 POPEh 172      30.609  65.590  76.301  1.00  0.00           O
ATOM   6344  O14 POPEh 172      30.069  68.050  76.481  1.00  0.00           O
ATOM   6345  O11 POPEh 172      30.019  66.879  74.241  1.00  0.00           O
ATOM   6346  O12 POPEh 172      32.159  67.319  75.361  1.00  0.00           O
ATOM   6347  C1  POPEh 172      30.459  65.889  73.291  1.00  0.00           C
ATOM   6350  C2  POPEh 172      29.879  66.120  71.861  1.00  0.00           C
ATOM   6352  O21 POPEh 172      30.529  65.239  70.921  1.00  0.00           O
ATOM   6353  C21 POPEh 172      29.809  64.860  69.861  1.00  0.00           C
ATOM   6354  O22 POPEh 172      28.679  65.230  69.601  1.00  0.00           O
ATOM   6355  C22 POPEh 172      30.659  63.980  68.931  1.00  0.00           C
ATOM   6358  C3  POPEh 172      30.090  67.590  71.411  1.00  0.00           C
ATOM   6361  O31 POPEh 172      29.239  67.900  70.271  1.00  0.00           O
ATOM   6362  C31 POPEh 172      29.829  68.420  69.211  1.00  0.00           C
ATOM   6363  O32 POPEh 172      30.999  68.750  69.141  1.00  0.00           O
ATOM   6364  C32 POPEh 172      28.819  68.550  68.081  1.00  0.00           C
ATOM   6367  C23 POPEh 172      29.839  62.999  68.051  1.00  0.00           C
ATOM   6370  C24 POPEh 172      30.669  62.199  67.041  1.00  0.00           C
ATOM   6373  C25 POPEh 172      29.779  61.260  66.211  1.00  0.00           C
ATOM   6376  C26 POPEh 172      30.459  60.440  65.101  1.00  0.00           C
ATOM   6379  C27 POPEh 172      29.399  60.010  64.061  1.00  0.00           C
ATOM   6382  C28 POPEh 172      29.919  59.150  62.901  1.00  0.00           C
ATOM   6385  C29 POPEh 172      30.989  59.849  62.091  1.00  0.00           C
ATOM   6387 0C21 POPEh 172      30.929  60.200  60.801  1.00  0.00           C
ATOM   6389 1C21 POPEh 172      29.769  60.020  59.851  1.00  0.00           C
ATOM   6392 2C21 POPEh 172      29.919  60.879  58.571  1.00  0.00           C
ATOM   6395 3C21 POPEh 172      30.069  62.390  58.801  1.00  0.00           C
ATOM   6398 4C21 POPEh 172      30.939  63.080  57.741  1.00  0.00           C
ATOM   6401 5C21 POPEh 172      30.279  63.160  56.351  1.00  0.00           C
ATOM   6404 6C21 POPEh 172      31.160  63.929  55.351  1.00  0.00           C
ATOM   6407 7C21 POPEh 172      30.439  64.190  54.031  1.00  0.00           C
ATOM   6410 8C21 POPEh 172      31.229  65.050  53.041  1.00  0.00           C
ATOM   6414  C33 POPEh 172      29.359  67.950  66.771  1.00  0.00           C
ATOM   6417  C34 POPEh 172      28.439  68.240  65.581  1.00  0.00           C
ATOM   6420  C35 POPEh 172      28.889  67.569  64.281  1.00  0.00           C
ATOM   6423  C36 POPEh 172      28.709  66.050  64.301  1.00  0.00           C
ATOM   6426  C37 POPEh 172      29.229  65.340  63.041  1.00  0.00           C
ATOM   6429  C38 POPEh 172      29.039  63.820  63.111  1.00  0.00           C
ATOM   6432  C39 POPEh 172      27.599  63.350  62.861  1.00  0.00           C
ATOM   6435 0C31 POPEh 172      27.389  62.890  61.411  1.00  0.00           C
ATOM   6438 1C31 POPEh 172      26.069  62.150  61.141  1.00  0.00           C
ATOM   6441 2C31 POPEh 172      25.969  61.740  59.671  1.00  0.00           C
ATOM   6444 3C31 POPEh 172      24.849  60.760  59.321  1.00  0.00           C
ATOM   6447 4C31 POPEh 172      24.909  60.400  57.821  1.00  0.00           C
ATOM   6450 5C31 POPEh 172      23.769  59.519  57.311  1.00  0.00           C
ATOM   6453 6C31 POPEh 172      23.649  59.559  55.791  1.00  0.00           C
ATOM   6457  NH3 POPEi 173      41.529  71.889  35.661  1.00  0.00           N
ATOM   6461  C12 POPEi 173      41.489  72.179  37.131  1.00  0.00           C
ATOM   6464  C11 POPEi 173      41.649  70.889  38.011  1.00  0.00           C
ATOM   6467  P   POPEi 173      44.279  70.679  37.431  1.00  0.00           P
ATOM   6468  O13 POPEi 173      43.969  70.609  35.981  1.00  0.00           O
ATOM   6469  O14 POPEi 173      45.399  69.860  37.931  1.00  0.00           O
ATOM   6470  O11 POPEi 173      44.500  72.170  37.921  1.00  0.00           O
ATOM   6471  O12 POPEi 173      42.939  70.260  38.101  1.00  0.00           O
ATOM   6472  C1  POPEi 173      44.069  72.630  39.211  1.00  0.00           C
ATOM   6475  C2  POPEi 173      44.649  71.859  40.421  1.00  0.00           C
ATOM   6477  O21 POPEi 173      44.090  72.459  41.621  1.00  0.00           O
ATOM   6478  C21 POPEi 173      43.310  71.679  42.371  1.00  0.00           C
ATOM   6479  O22 POPEi 173      43.029  70.520  42.151  1.00  0.00           O
ATOM   6480  C22 POPEi 173      42.779  72.510  43.541  1.00  0.00           C
ATOM   6483  C3  POPEi 173      46.200  71.990  40.421  1.00  0.00           C
ATOM   6486  O31 POPEi 173      46.720  72.019  41.751  1.00  0.00           O
ATOM   6487  C31 POPEi 173      46.889  73.209  42.291  1.00  0.00           C
ATOM   6488  O32 POPEi 173      46.679  74.289  41.761  1.00  0.00           O
ATOM   6489  C32 POPEi 173      47.319  73.010  43.741  1.00  0.00           C
ATOM   6492  C23 POPEi 173      42.809  71.800  44.931  1.00  0.00           C
ATOM   6495  C24 POPEi 173      42.009  72.609  45.971  1.00  0.00           C
ATOM   6498  C25 POPEi 173      42.119  72.139  47.431  1.00  0.00           C
ATOM   6501  C26 POPEi 173      41.249  73.030  48.351  1.00  0.00           C
ATOM   6504  C27 POPEi 173      41.539  72.910  49.851  1.00  0.00           C
ATOM   6507  C28 POPEi 173      40.719  71.819  50.561  1.00  0.00           C
ATOM   6510  C29 POPEi 173      41.219  71.599  51.971  1.00  0.00           C
ATOM   6512 0C21 POPEi 173      40.569  71.819  53.131  1.00  0.00           C
ATOM   6514 1C21 POPEi 173      39.160  72.330  53.351  1.00  0.00           C
ATOM   6517 2C21 POPEi 173      39.109  73.599  54.231  1.00  0.00           C
ATOM   6520 3C21 POPEi 173      39.439  74.880  53.451  1.00  0.00           C
ATOM   6523 4C21 POPEi 173      39.339  76.160  54.301  1.00  0.00           C
ATOM   6526 5C21 POPEi 173      40.709  76.730  54.691  1.00  0.00           C
ATOM   6529 6C21 POPEi 173      40.629  78.060  55.461  1.00  0.00           C
ATOM   6532 7C21 POPEi 173      42.009  78.709  55.631  1.00  0.00           C
ATOM   6535 8C21 POPEi 173      42.039  80.000  56.461  1.00  0.00           C
ATOM   6539  C33 POPEi 173      48.149  74.190  44.271  1.00  0.00           C
ATOM   6542  C34 POPEi 173      48.749  73.890  45.651  1.00  0.00           C
ATOM   6545  C35 POPEi 173      47.739  73.929  46.801  1.00  0.00           C
ATOM   6548  C36 POPEi 173      48.359  73.429  48.101  1.00  0.00           C
ATOM   6551  C37 POPEi 173      47.359  73.340  49.271  1.00  0.00           C
ATOM   6554  C38 POPEi 173      47.949  72.609  50.491  1.00  0.00           C
ATOM   6557  C39 POPEi 173      48.079  71.090  50.291  1.00  0.00           C
ATOM   6560 0C31 POPEi 173      48.919  70.440  51.391  1.00  0.00           C
ATOM   6563 1C31 POPEi 173      49.129  68.929  51.171  1.00  0.00           C
ATOM   6566 2C31 POPEi 173      50.179  68.310  52.101  1.00  0.00           C
ATOM   6569 3C31 POPEi 173      51.609  68.819  51.821  1.00  0.00           C
ATOM   6572 4C31 POPEi 173      52.679  67.999  52.561  1.00  0.00           C
ATOM   6575 5C31 POPEi 173      54.109  68.469  52.281  1.00  0.00           C
ATOM   6578 6C31 POPEi 173      55.160  67.630  53.001  1.00  0.00           C
ATOM   6582  NH3 POPEj 174      38.699  49.650  35.841  1.00  0.00           N
ATOM   6586  C12 POPEj 174      37.489  50.090  35.031  1.00  0.00           C
ATOM   6589  C11 POPEj 174      36.910  51.469  35.451  1.00  0.00           C
ATOM   6592  P   POPEj 174      34.349  51.410  36.091  1.00  0.00           P
ATOM   6593  O13 POPEj 174      33.049  51.819  35.511  1.00  0.00           O
ATOM   6594  O14 POPEj 174      34.479  50.070  36.731  1.00  0.00           O
ATOM   6595  O11 POPEj 174      34.759  52.450  37.181  1.00  0.00           O
ATOM   6596  O12 POPEj 174      35.539  51.590  35.041  1.00  0.00           O
ATOM   6597  C1  POPEj 174      34.379  53.820  37.031  1.00  0.00           C
ATOM   6600  C2  POPEj 174      35.409  54.670  37.791  1.00  0.00           C
ATOM   6602  O21 POPEj 174      34.889  56.000  37.991  1.00  0.00           O
ATOM   6603  C21 POPEj 174      34.910  56.410  39.261  1.00  0.00           C
ATOM   6604  O22 POPEj 174      35.309  55.749  40.201  1.00  0.00           O
ATOM   6605  C22 POPEj 174      34.399  57.840  39.401  1.00  0.00           C
ATOM   6608  C3  POPEj 174      36.759  54.670  37.011  1.00  0.00           C
ATOM   6611  O31 POPEj 174      37.479  55.889  37.121  1.00  0.00           O
ATOM   6612  C31 POPEj 174      38.160  56.250  38.211  1.00  0.00           C
ATOM   6613  O32 POPEj 174      38.529  57.390  38.391  1.00  0.00           O
ATOM   6614  C32 POPEj 174      38.439  55.109  39.211  1.00  0.00           C
ATOM   6617  C23 POPEj 174      33.029  57.910  40.101  1.00  0.00           C
ATOM   6620  C24 POPEj 174      31.849  57.710  39.131  1.00  0.00           C
ATOM   6623  C25 POPEj 174      31.489  58.950  38.281  1.00  0.00           C
ATOM   6626  C26 POPEj 174      31.180  60.179  39.141  1.00  0.00           C
ATOM   6629  C27 POPEj 174      30.009  61.029  38.641  1.00  0.00           C
ATOM   6632  C28 POPEj 174      29.819  62.240  39.581  1.00  0.00           C
ATOM   6635  C29 POPEj 174      28.910  63.309  39.051  1.00  0.00           C
ATOM   6637 0C21 POPEj 174      28.479  64.340  39.791  1.00  0.00           C
ATOM   6639 1C21 POPEj 174      28.829  64.569  41.241  1.00  0.00           C
ATOM   6642 2C21 POPEj 174      29.849  65.700  41.431  1.00  0.00           C
ATOM   6645 3C21 POPEj 174      29.399  66.990  40.741  1.00  0.00           C
ATOM   6648 4C21 POPEj 174      29.929  68.260  41.411  1.00  0.00           C
ATOM   6651 5C21 POPEj 174      29.539  69.530  40.641  1.00  0.00           C
ATOM   6654 6C21 POPEj 174      28.029  69.770  40.581  1.00  0.00           C
ATOM   6657 7C21 POPEj 174      27.689  71.080  39.861  1.00  0.00           C
ATOM   6660 8C21 POPEj 174      26.199  71.279  39.591  1.00  0.00           C
ATOM   6664  C33 POPEj 174      38.929  55.629  40.581  1.00  0.00           C
ATOM   6667  C34 POPEj 174      38.459  54.800  41.801  1.00  0.00           C
ATOM   6670  C35 POPEj 174      37.709  55.660  42.821  1.00  0.00           C
ATOM   6673  C36 POPEj 174      38.529  56.830  43.401  1.00  0.00           C
ATOM   6676  C37 POPEj 174      37.629  57.950  43.941  1.00  0.00           C
ATOM   6679  C38 POPEj 174      38.299  59.330  44.001  1.00  0.00           C
ATOM   6682  C39 POPEj 174      39.569  59.379  44.861  1.00  0.00           C
ATOM   6685 0C31 POPEj 174      39.339  58.920  46.301  1.00  0.00           C
ATOM   6688 1C31 POPEj 174      40.579  59.120  47.181  1.00  0.00           C
ATOM   6691 2C31 POPEj 174      40.549  58.240  48.441  1.00  0.00           C
ATOM   6694 3C31 POPEj 174      39.490  58.640  49.481  1.00  0.00           C
ATOM   6697 4C31 POPEj 174      39.899  59.800  50.391  1.00  0.00           C
ATOM   6700 5C31 POPEj 174      38.989  59.919  51.621  1.00  0.00           C
ATOM   6703 6C31 POPEj 174      39.299  61.130  52.511  1.00  0.00           C
ATOM   6707  NH3 POPEk 175      31.889  30.410  80.981  1.00  0.00           N
ATOM   6711  C12 POPEk 175      31.709  31.320  79.801  1.00  0.00           C
ATOM   6714  C11 POPEk 175      30.229  31.420  79.411  1.00  0.00           C
ATOM   6717  P   POPEk 175      28.679  31.670  81.521  1.00  0.00           P
ATOM   6718  O13 POPEk 175      29.479  30.590  82.151  1.00  0.00           O
ATOM   6719  O14 POPEk 175      28.239  32.760  82.411  1.00  0.00           O
ATOM   6720  O11 POPEk 175      27.449  30.940  80.841  1.00  0.00           O
ATOM   6721  O12 POPEk 175      29.519  32.250  80.331  1.00  0.00           O
ATOM   6722  C1  POPEk 175      26.519  31.650  80.011  1.00  0.00           C
ATOM   6725  C2  POPEk 175      26.649  31.200  78.541  1.00  0.00           C
ATOM   6727  O21 POPEk 175      26.139  32.180  77.621  1.00  0.00           O
ATOM   6728  C21 POPEk 175      24.859  32.180  77.311  1.00  0.00           C
ATOM   6729  O22 POPEk 175      23.929  31.780  77.991  1.00  0.00           O
ATOM   6730  C22 POPEk 175      24.709  32.780  75.901  1.00  0.00           C
ATOM   6733  C3  POPEk 175      26.139  29.750  78.261  1.00  0.00           C
ATOM   6736  O31 POPEk 175      26.379  29.450  76.881  1.00  0.00           O
ATOM   6737  C31 POPEk 175      27.229  28.480  76.581  1.00  0.00           C
ATOM   6738  O32 POPEk 175      27.539  27.540  77.281  1.00  0.00           O
ATOM   6739  C32 POPEk 175      27.749  28.840  75.181  1.00  0.00           C
ATOM   6742  C23 POPEk 175      24.199  31.740  74.871  1.00  0.00           C
ATOM   6745  C24 POPEk 175      24.299  32.260  73.421  1.00  0.00           C
ATOM   6748  C25 POPEk 175      23.879  31.230  72.361  1.00  0.00           C
ATOM   6751  C26 POPEk 175      24.319  31.670  70.951  1.00  0.00           C
ATOM   6754  C27 POPEk 175      23.859  30.770  69.801  1.00  0.00           C
ATOM   6757  C28 POPEk 175      22.339  30.719  69.561  1.00  0.00           C
ATOM   6760  C29 POPEk 175      21.819  32.059  69.101  1.00  0.00           C
ATOM   6762 0C21 POPEk 175      21.449  32.410  67.851  1.00  0.00           C
ATOM   6764 1C21 POPEk 175      21.449  31.530  66.621  1.00  0.00           C
ATOM   6767 2C21 POPEk 175      20.059  31.530  65.951  1.00  0.00           C
ATOM   6770 3C21 POPEk 175      19.899  30.450  64.871  1.00  0.00           C
ATOM   6773 4C21 POPEk 175      19.809  29.030  65.441  1.00  0.00           C
ATOM   6776 5C21 POPEk 175      19.119  28.030  64.501  1.00  0.00           C
ATOM   6779 6C21 POPEk 175      19.939  27.660  63.261  1.00  0.00           C
ATOM   6782 7C21 POPEk 175      19.209  26.630  62.391  1.00  0.00           C
ATOM   6785 8C21 POPEk 175      20.059  26.150  61.211  1.00  0.00           C
ATOM   6789  C33 POPEk 175      28.659  27.789  74.531  1.00  0.00           C
ATOM   6792  C34 POPEk 175      29.359  28.350  73.281  1.00  0.00           C
ATOM   6795  C35 POPEk 175      28.399  28.809  72.161  1.00  0.00           C
ATOM   6798  C36 POPEk 175      27.590  27.640  71.571  1.00  0.00           C
ATOM   6801  C37 POPEk 175      26.789  27.970  70.301  1.00  0.00           C
ATOM   6804  C38 POPEk 175      26.149  26.690  69.711  1.00  0.00           C
ATOM   6807  C39 POPEk 175      25.099  26.910  68.611  1.00  0.00           C
ATOM   6810 0C31 POPEk 175      25.599  27.699  67.391  1.00  0.00           C
ATOM   6813 1C31 POPEk 175      24.509  27.800  66.311  1.00  0.00           C
ATOM   6816 2C31 POPEk 175      24.909  28.710  65.141  1.00  0.00           C
ATOM   6819 3C31 POPEk 175      23.929  28.650  63.971  1.00  0.00           C
ATOM   6822 4C31 POPEk 175      24.409  29.490  62.771  1.00  0.00           C
ATOM   6825 5C31 POPEk 175      23.629  29.200  61.491  1.00  0.00           C
ATOM   6828 6C31 POPEk 175      23.889  30.210  60.361  1.00  0.00           C
ATOM   6832  NH3 POPEl 176     110.169  42.039  36.951  1.00  0.00           N
ATOM   6836  C12 POPEl 176     110.770  43.330  37.401  1.00  0.00           C
ATOM   6839  C11 POPEl 176     109.899  44.550  37.071  1.00  0.00           C
ATOM   6842  P   POPEl 176     110.169  46.629  35.481  1.00  0.00           P
ATOM   6843  O13 POPEl 176     111.119  46.949  34.391  1.00  0.00           O
ATOM   6844  O14 POPEl 176     108.749  46.450  35.091  1.00  0.00           O
ATOM   6845  O11 POPEl 176     110.189  47.760  36.591  1.00  0.00           O
ATOM   6846  O12 POPEl 176     110.709  45.379  36.251  1.00  0.00           O
ATOM   6847  C1  POPEl 176     111.399  47.990  37.331  1.00  0.00           C
ATOM   6850  C2  POPEl 176     111.149  48.859  38.571  1.00  0.00           C
ATOM   6852  O21 POPEl 176     112.429  49.120  39.161  1.00  0.00           O
ATOM   6853  C21 POPEl 176     112.759  50.370  39.371  1.00  0.00           C
ATOM   6854  O22 POPEl 176     112.149  51.359  38.981  1.00  0.00           O
ATOM   6855  C22 POPEl 176     113.959  50.400  40.301  1.00  0.00           C
ATOM   6858  C3  POPEl 176     110.279  48.179  39.651  1.00  0.00           C
ATOM   6861  O31 POPEl 176     110.229  49.050  40.801  1.00  0.00           O
ATOM   6862  C31 POPEl 176     109.609  48.620  41.881  1.00  0.00           C
ATOM   6863  O32 POPEl 176     109.049  47.549  42.021  1.00  0.00           O
ATOM   6864  C32 POPEl 176     109.770  49.690  42.971  1.00  0.00           C
ATOM   6867  C23 POPEl 176     113.530  50.190  41.761  1.00  0.00           C
ATOM   6870  C24 POPEl 176     114.639  50.520  42.771  1.00  0.00           C
ATOM   6873  C25 POPEl 176     114.400  49.940  44.171  1.00  0.00           C
ATOM   6876  C26 POPEl 176     114.739  48.440  44.231  1.00  0.00           C
ATOM   6879  C27 POPEl 176     114.039  47.640  45.331  1.00  0.00           C
ATOM   6882  C28 POPEl 176     114.829  47.500  46.651  1.00  0.00           C
ATOM   6885  C29 POPEl 176     114.929  48.780  47.421  1.00  0.00           C
ATOM   6887 0C21 POPEl 176     115.700  48.980  48.501  1.00  0.00           C
ATOM   6889 1C21 POPEl 176     116.609  47.980  49.161  1.00  0.00           C
ATOM   6892 2C21 POPEl 176     116.660  48.179  50.691  1.00  0.00           C
ATOM   6895 3C21 POPEl 176     117.880  47.520  51.331  1.00  0.00           C
ATOM   6898 4C21 POPEl 176     118.109  47.940  52.791  1.00  0.00           C
ATOM   6901 5C21 POPEl 176     116.910  47.620  53.701  1.00  0.00           C
ATOM   6904 6C21 POPEl 176     117.189  47.920  55.181  1.00  0.00           C
ATOM   6907 7C21 POPEl 176     116.889  46.710  56.071  1.00  0.00           C
ATOM   6910 8C21 POPEl 176     117.180  46.910  57.561  1.00  0.00           C
ATOM   6914  C33 POPEl 176     109.459  49.219  44.411  1.00  0.00           C
ATOM   6917  C34 POPEl 176     110.390  49.940  45.401  1.00  0.00           C
ATOM   6920  C35 POPEl 176     110.159  49.610  46.871  1.00  0.00           C
ATOM   6923  C36 POPEl 176     111.380  49.950  47.731  1.00  0.00           C
ATOM   6926  C37 POPEl 176     111.059  50.130  49.221  1.00  0.00           C
ATOM   6929  C38 POPEl 176     111.990  49.359  50.171  1.00  0.00           C
ATOM   6932  C39 POPEl 176     112.219  50.100  51.501  1.00  0.00           C
ATOM   6935 0C31 POPEl 176     113.679  50.530  51.701  1.00  0.00           C
ATOM   6938 1C31 POPEl 176     113.899  51.469  52.901  1.00  0.00           C
ATOM   6941 2C31 POPEl 176     113.810  50.790  54.281  1.00  0.00           C
ATOM   6944 3C31 POPEl 176     112.420  50.780  54.931  1.00  0.00           C
ATOM   6947 4C31 POPEl 176     112.499  50.190  56.341  1.00  0.00           C
ATOM   6950 5C31 POPEl 176     111.189  50.120  57.121  1.00  0.00           C
ATOM   6953 6C31 POPEl 176     111.419  49.660  58.561  1.00  0.00           C
ATOM   6957  NH3 POPEm 177      10.819  43.780  79.121  1.00  0.00           N
ATOM   6961  C12 POPEm 177       9.659  43.090  78.481  1.00  0.00           C
ATOM   6964  C11 POPEm 177       8.419  43.969  78.711  1.00  0.00           C
ATOM   6967  P   POPEm 177       7.659  46.469  78.541  1.00  0.00           P
ATOM   6968  O13 POPEm 177       6.929  46.150  79.781  1.00  0.00           O
ATOM   6969  O14 POPEm 177       8.379  47.770  78.511  1.00  0.00           O
ATOM   6970  O11 POPEm 177       6.629  46.490  77.351  1.00  0.00           O
ATOM   6971  O12 POPEm 177       8.689  45.300  78.221  1.00  0.00           O
ATOM   6972  C1  POPEm 177       6.689  45.590  76.241  1.00  0.00           C
ATOM   6975  C2  POPEm 177       6.969  46.400  74.961  1.00  0.00           C
ATOM   6977  O21 POPEm 177       6.919  45.569  73.791  1.00  0.00           O
ATOM   6978  C21 POPEm 177       7.939  44.750  73.571  1.00  0.00           C
ATOM   6979  O22 POPEm 177       8.829  44.490  74.351  1.00  0.00           O
ATOM   6980  C22 POPEm 177       7.849  44.270  72.121  1.00  0.00           C
ATOM   6983  C3  POPEm 177       8.239  47.290  75.041  1.00  0.00           C
ATOM   6986  O31 POPEm 177       8.399  48.020  73.811  1.00  0.00           O
ATOM   6987  C31 POPEm 177       9.549  48.690  73.711  1.00  0.00           C
ATOM   6988  O32 POPEm 177      10.429  48.669  74.561  1.00  0.00           O
ATOM   6989  C32 POPEm 177       9.539  49.499  72.431  1.00  0.00           C
ATOM   6992  C23 POPEm 177       8.859  43.160  71.761  1.00  0.00           C
ATOM   6995  C24 POPEm 177       8.829  42.749  70.281  1.00  0.00           C
ATOM   6998  C25 POPEm 177       9.509  41.390  70.051  1.00  0.00           C
ATOM   7001  C26 POPEm 177       9.329  40.839  68.631  1.00  0.00           C
ATOM   7004  C27 POPEm 177       9.769  39.370  68.481  1.00  0.00           C
ATOM   7007  C28 POPEm 177       9.859  38.920  67.011  1.00  0.00           C
ATOM   7010  C29 POPEm 177       9.979  37.420  66.831  1.00  0.00           C
ATOM   7012 0C21 POPEm 177       9.029  36.570  66.391  1.00  0.00           C
ATOM   7014 1C21 POPEm 177       7.609  36.909  66.011  1.00  0.00           C
ATOM   7017 2C21 POPEm 177       6.549  36.280  66.941  1.00  0.00           C
ATOM   7020 3C21 POPEm 177       6.799  36.539  68.431  1.00  0.00           C
ATOM   7023 4C21 POPEm 177       5.529  36.750  69.271  1.00  0.00           C
ATOM   7026 5C21 POPEm 177       4.679  35.490  69.471  1.00  0.00           C
ATOM   7029 6C21 POPEm 177       5.149  34.610  70.631  1.00  0.00           C
ATOM   7032 7C21 POPEm 177       4.259  33.370  70.841  1.00  0.00           C
ATOM   7035 8C21 POPEm 177       4.709  32.469  71.981  1.00  0.00           C
ATOM   7039  C33 POPEm 177       9.959  48.640  71.221  1.00  0.00           C
ATOM   7042  C34 POPEm 177       9.749  49.389  69.901  1.00  0.00           C
ATOM   7045  C35 POPEm 177       8.479  48.950  69.151  1.00  0.00           C
ATOM   7048  C36 POPEm 177       8.579  47.490  68.661  1.00  0.00           C
ATOM   7051  C37 POPEm 177       7.619  47.170  67.511  1.00  0.00           C
ATOM   7054  C38 POPEm 177       7.649  45.690  67.101  1.00  0.00           C
ATOM   7057  C39 POPEm 177       6.999  45.440  65.731  1.00  0.00           C
ATOM   7060 0C31 POPEm 177       7.969  45.699  64.571  1.00  0.00           C
ATOM   7063 1C31 POPEm 177       7.339  45.539  63.181  1.00  0.00           C
ATOM   7066 2C31 POPEm 177       8.399  45.450  62.081  1.00  0.00           C
ATOM   7069 3C31 POPEm 177       7.859  45.080  60.691  1.00  0.00           C
ATOM   7072 4C31 POPEm 177       6.999  46.159  60.021  1.00  0.00           C
ATOM   7075 5C31 POPEm 177       6.819  45.889  58.521  1.00  0.00           C
ATOM   7078 6C31 POPEm 177       5.979  46.940  57.781  1.00  0.00           C
ATOM   7082  NH3 POPEn 178      61.660  28.740  34.331  1.00  0.00           N
ATOM   7086  C12 POPEn 178      60.259  28.200  34.281  1.00  0.00           C
ATOM   7089  C11 POPEn 178      59.750  27.719  35.651  1.00  0.00           C
ATOM   7092  P   POPEn 178      57.180  27.400  35.131  1.00  0.00           P
ATOM   7093  O13 POPEn 178      56.279  28.449  34.611  1.00  0.00           O
ATOM   7094  O14 POPEn 178      57.729  26.440  34.151  1.00  0.00           O
ATOM   7095  O11 POPEn 178      56.469  26.670  36.321  1.00  0.00           O
ATOM   7096  O12 POPEn 178      58.389  28.100  35.861  1.00  0.00           O
ATOM   7097  C1  POPEn 178      57.149  26.049  37.401  1.00  0.00           C
ATOM   7100  C2  POPEn 178      56.369  26.370  38.691  1.00  0.00           C
ATOM   7102  O21 POPEn 178      57.099  25.820  39.791  1.00  0.00           O
ATOM   7103  C21 POPEn 178      57.499  26.530  40.851  1.00  0.00           C
ATOM   7104  O22 POPEn 178      58.450  26.180  41.541  1.00  0.00           O
ATOM   7105  C22 POPEn 178      56.699  27.810  41.161  1.00  0.00           C
ATOM   7108  C3  POPEn 178      54.939  25.760  38.601  1.00  0.00           C
ATOM   7111  O31 POPEn 178      54.009  26.500  39.411  1.00  0.00           O
ATOM   7112  C31 POPEn 178      53.229  25.860  40.301  1.00  0.00           C
ATOM   7113  O32 POPEn 178      52.060  26.150  40.471  1.00  0.00           O
ATOM   7114  C32 POPEn 178      53.949  24.799  41.121  1.00  0.00           C
ATOM   7117  C23 POPEn 178      56.410  27.959  42.671  1.00  0.00           C
ATOM   7120  C24 POPEn 178      57.539  28.610  43.491  1.00  0.00           C
ATOM   7123  C25 POPEn 178      57.239  28.530  44.991  1.00  0.00           C
ATOM   7126  C26 POPEn 178      58.409  29.020  45.861  1.00  0.00           C
ATOM   7129  C27 POPEn 178      58.119  28.900  47.361  1.00  0.00           C
ATOM   7132  C28 POPEn 178      59.199  29.539  48.261  1.00  0.00           C
ATOM   7135  C29 POPEn 178      59.279  31.040  48.091  1.00  0.00           C
ATOM   7137 0C21 POPEn 178      59.759  31.920  48.991  1.00  0.00           C
ATOM   7139 1C21 POPEn 178      60.319  31.580  50.341  1.00  0.00           C
ATOM   7142 2C21 POPEn 178      59.279  31.860  51.441  1.00  0.00           C
ATOM   7145 3C21 POPEn 178      59.739  31.370  52.811  1.00  0.00           C
ATOM   7148 4C21 POPEn 178      58.799  31.830  53.931  1.00  0.00           C
ATOM   7151 5C21 POPEn 178      59.039  31.070  55.241  1.00  0.00           C
ATOM   7154 6C21 POPEn 178      58.219  31.650  56.401  1.00  0.00           C
ATOM   7157 7C21 POPEn 178      58.240  30.750  57.651  1.00  0.00           C
ATOM   7160 8C21 POPEn 178      57.579  31.410  58.871  1.00  0.00           C
ATOM   7164  C33 POPEn 178      53.719  24.940  42.641  1.00  0.00           C
ATOM   7167  C34 POPEn 178      54.409  23.800  43.401  1.00  0.00           C
ATOM   7170  C35 POPEn 178      54.840  24.170  44.831  1.00  0.00           C
ATOM   7173  C36 POPEn 178      53.749  24.639  45.801  1.00  0.00           C
ATOM   7176  C37 POPEn 178      54.389  25.000  47.151  1.00  0.00           C
ATOM   7179  C38 POPEn 178      54.099  26.430  47.631  1.00  0.00           C
ATOM   7182  C39 POPEn 178      53.069  26.480  48.761  1.00  0.00           C
ATOM   7185 0C31 POPEn 178      52.929  27.889  49.361  1.00  0.00           C
ATOM   7188 1C31 POPEn 178      51.720  28.010  50.291  1.00  0.00           C
ATOM   7191 2C31 POPEn 178      51.720  29.340  51.051  1.00  0.00           C
ATOM   7194 3C31 POPEn 178      50.399  29.660  51.751  1.00  0.00           C
ATOM   7197 4C31 POPEn 178      49.409  30.350  50.821  1.00  0.00           C
ATOM   7200 5C31 POPEn 178      48.029  30.570  51.451  1.00  0.00           C
ATOM   7203 6C31 POPEn 178      47.049  31.230  50.491  1.00  0.00           C
ATOM   7207  NH3 POPEo 179      18.869  47.859  35.661  1.00  0.00           N
ATOM   7211  C12 POPEo 179      19.929  48.859  35.311  1.00  0.00           C
ATOM   7214  C11 POPEo 179      20.949  48.960  36.441  1.00  0.00           C
ATOM   7217  P   POPEo 179      21.809  51.359  35.861  1.00  0.00           P
ATOM   7218  O13 POPEo 179      23.049  52.040  36.291  1.00  0.00           O
ATOM   7219  O14 POPEo 179      21.379  51.570  34.471  1.00  0.00           O
ATOM   7220  O11 POPEo 179      20.639  51.690  36.851  1.00  0.00           O
ATOM   7221  O12 POPEo 179      22.019  49.820  36.091  1.00  0.00           O
ATOM   7222  C1  POPEo 179      20.729  52.679  37.891  1.00  0.00           C
ATOM   7225  C2  POPEo 179      21.049  52.040  39.261  1.00  0.00           C
ATOM   7227  O21 POPEo 179      20.429  52.830  40.291  1.00  0.00           O
ATOM   7228  C21 POPEo 179      19.679  52.170  41.141  1.00  0.00           C
ATOM   7229  O22 POPEo 179      19.339  51.010  41.061  1.00  0.00           O
ATOM   7230  C22 POPEo 179      19.309  53.100  42.291  1.00  0.00           C
ATOM   7233  C3  POPEo 179      22.569  51.920  39.581  1.00  0.00           C
ATOM   7236  O31 POPEo 179      22.849  50.679  40.221  1.00  0.00           O
ATOM   7237  C31 POPEo 179      22.789  50.440  41.531  1.00  0.00           C
ATOM   7238  O32 POPEo 179      22.660  49.309  41.981  1.00  0.00           O
ATOM   7239  C32 POPEo 179      22.979  51.640  42.481  1.00  0.00           C
ATOM   7242  C23 POPEo 179      18.319  52.400  43.241  1.00  0.00           C
ATOM   7245  C24 POPEo 179      17.499  53.379  44.091  1.00  0.00           C
ATOM   7248  C25 POPEo 179      17.819  53.339  45.591  1.00  0.00           C
ATOM   7251  C26 POPEo 179      17.949  54.750  46.171  1.00  0.00           C
ATOM   7254  C27 POPEo 179      17.729  54.790  47.691  1.00  0.00           C
ATOM   7257  C28 POPEo 179      17.879  56.229  48.221  1.00  0.00           C
ATOM   7260  C29 POPEo 179      17.619  56.299  49.701  1.00  0.00           C
ATOM   7262 0C21 POPEo 179      16.499  56.719  50.311  1.00  0.00           C
ATOM   7264 1C21 POPEo 179      15.219  57.160  49.641  1.00  0.00           C
ATOM   7267 2C21 POPEo 179      13.989  56.590  50.381  1.00  0.00           C
ATOM   7270 3C21 POPEo 179      12.639  57.080  49.831  1.00  0.00           C
ATOM   7273 4C21 POPEo 179      11.499  56.929  50.841  1.00  0.00           C
ATOM   7276 5C21 POPEo 179      10.479  55.819  50.521  1.00  0.00           C
ATOM   7279 6C21 POPEo 179       9.489  55.629  51.681  1.00  0.00           C
ATOM   7282 7C21 POPEo 179       8.309  54.690  51.391  1.00  0.00           C
ATOM   7285 8C21 POPEo 179       7.269  55.289  50.441  1.00  0.00           C
ATOM   7289  C33 POPEo 179      22.309  51.370  43.861  1.00  0.00           C
ATOM   7292  C34 POPEo 179      22.639  52.419  44.941  1.00  0.00           C
ATOM   7295  C35 POPEo 179      21.929  52.129  46.271  1.00  0.00           C
ATOM   7298  C36 POPEo 179      22.149  53.199  47.351  1.00  0.00           C
ATOM   7301  C37 POPEo 179      21.379  52.900  48.641  1.00  0.00           C
ATOM   7304  C38 POPEo 179      21.539  53.990  49.711  1.00  0.00           C
ATOM   7307  C39 POPEo 179      20.639  53.770  50.931  1.00  0.00           C
ATOM   7310 0C31 POPEo 179      20.969  54.750  52.061  1.00  0.00           C
ATOM   7313 1C31 POPEo 179      20.119  54.519  53.321  1.00  0.00           C
ATOM   7316 2C31 POPEo 179      18.939  55.480  53.511  1.00  0.00           C
ATOM   7319 3C31 POPEo 179      19.299  56.970  53.511  1.00  0.00           C
ATOM   7322 4C31 POPEo 179      18.269  57.800  54.291  1.00  0.00           C
ATOM   7325 5C31 POPEo 179      18.359  59.300  54.021  1.00  0.00           C
ATOM   7328 6C31 POPEo 179      17.349  60.109  54.841  1.00  0.00           C
ATOM   7332  NH3 POPEp 180      53.679   2.901  34.041  1.00  0.00           N
ATOM   7336  C12 POPEp 180      52.250   3.331  33.891  1.00  0.00           C
ATOM   7339  C11 POPEp 180      51.879   4.370  34.961  1.00  0.00           C
ATOM   7342  P   POPEp 180      53.749   6.230  34.991  1.00  0.00           P
ATOM   7343  O13 POPEp 180      54.500   5.100  35.571  1.00  0.00           O
ATOM   7344  O14 POPEp 180      54.420   6.940  33.881  1.00  0.00           O
ATOM   7345  O11 POPEp 180      53.430   7.300  36.121  1.00  0.00           O
ATOM   7346  O12 POPEp 180      52.329   5.670  34.571  1.00  0.00           O
ATOM   7347  C1  POPEp 180      52.089   7.610  36.541  1.00  0.00           C
ATOM   7350  C2  POPEp 180      52.000   7.870  38.071  1.00  0.00           C
ATOM   7352  O21 POPEp 180      52.149   9.270  38.361  1.00  0.00           O
ATOM   7353  C21 POPEp 180      51.539   9.710  39.461  1.00  0.00           C
ATOM   7354  O22 POPEp 180      50.659   9.130  40.071  1.00  0.00           O
ATOM   7355  C22 POPEp 180      52.089  11.080  39.831  1.00  0.00           C
ATOM   7358  C3  POPEp 180      53.089   7.030  38.791  1.00  0.00           C
ATOM   7361  O31 POPEp 180      53.119   7.310  40.201  1.00  0.00           O
ATOM   7362  C31 POPEp 180      53.709   6.350  40.911  1.00  0.00           C
ATOM   7363  O32 POPEp 180      54.009   5.250  40.511  1.00  0.00           O
ATOM   7364  C32 POPEp 180      54.039   6.890  42.301  1.00  0.00           C
ATOM   7367  C23 POPEp 180      52.380  11.240  41.341  1.00  0.00           C
ATOM   7370  C24 POPEp 180      52.489  12.720  41.731  1.00  0.00           C
ATOM   7373  C25 POPEp 180      53.219  12.950  43.051  1.00  0.00           C
ATOM   7376  C26 POPEp 180      52.469  12.430  44.281  1.00  0.00           C
ATOM   7379  C27 POPEp 180      53.299  12.480  45.571  1.00  0.00           C
ATOM   7382  C28 POPEp 180      52.639  11.639  46.671  1.00  0.00           C
ATOM   7385  C29 POPEp 180      53.359  11.800  47.991  1.00  0.00           C
ATOM   7387 0C21 POPEp 180      52.799  12.210  49.141  1.00  0.00           C
ATOM   7389 1C21 POPEp 180      51.359  12.600  49.301  1.00  0.00           C
ATOM   7392 2C21 POPEp 180      51.069  13.360  50.611  1.00  0.00           C
ATOM   7395 3C21 POPEp 180      51.000  12.420  51.821  1.00  0.00           C
ATOM   7398 4C21 POPEp 180      50.479  13.120  53.081  1.00  0.00           C
ATOM   7401 5C21 POPEp 180      50.499  12.170  54.291  1.00  0.00           C
ATOM   7404 6C21 POPEp 180      49.519  12.570  55.401  1.00  0.00           C
ATOM   7407 7C21 POPEp 180      49.719  11.740  56.671  1.00  0.00           C
ATOM   7410 8C21 POPEp 180      48.639  11.960  57.731  1.00  0.00           C
ATOM   7414  C33 POPEp 180      53.229   6.160  43.391  1.00  0.00           C
ATOM   7417  C34 POPEp 180      53.700   6.610  44.771  1.00  0.00           C
ATOM   7420  C35 POPEp 180      52.759   6.200  45.911  1.00  0.00           C
ATOM   7423  C36 POPEp 180      51.419   6.950  45.871  1.00  0.00           C
ATOM   7426  C37 POPEp 180      50.769   6.930  47.251  1.00  0.00           C
ATOM   7429  C38 POPEp 180      49.350   7.490  47.271  1.00  0.00           C
ATOM   7432  C39 POPEp 180      48.840   7.680  48.711  1.00  0.00           C
ATOM   7435 0C31 POPEp 180      49.059   6.430  49.571  1.00  0.00           C
ATOM   7438 1C31 POPEp 180      48.380   6.490  50.931  1.00  0.00           C
ATOM   7441 2C31 POPEp 180      48.749   5.280  51.781  1.00  0.00           C
ATOM   7444 3C31 POPEp 180      48.079   5.310  53.151  1.00  0.00           C
ATOM   7447 4C31 POPEp 180      48.450   4.120  54.041  1.00  0.00           C
ATOM   7450 5C31 POPEp 180      47.719   4.120  55.391  1.00  0.00           C
ATOM   7453 6C31 POPEp 180      48.029   5.370  56.211  1.00  0.00           C
ATOM   7457  NH3 POPEq 181     111.539  30.180  35.831  1.00  0.00           N
ATOM   7461  C12 POPEq 181     110.110  29.880  36.131  1.00  0.00           C
ATOM   7464  C11 POPEq 181     109.979  28.420  36.621  1.00  0.00           C
ATOM   7467  P   POPEq 181     109.949  26.990  34.431  1.00  0.00           P
ATOM   7468  O13 POPEq 181     110.969  26.520  33.491  1.00  0.00           O
ATOM   7469  O14 POPEq 181     109.020  28.030  33.951  1.00  0.00           O
ATOM   7470  O11 POPEq 181     109.079  25.800  35.001  1.00  0.00           O
ATOM   7471  O12 POPEq 181     110.660  27.520  35.741  1.00  0.00           O
ATOM   7472  C1  POPEq 181     109.669  24.510  35.211  1.00  0.00           C
ATOM   7475  C2  POPEq 181     110.049  24.250  36.691  1.00  0.00           C
ATOM   7477  O21 POPEq 181     110.329  22.840  36.791  1.00  0.00           O
ATOM   7478  C21 POPEq 181     111.319  22.480  37.601  1.00  0.00           C
ATOM   7479  O22 POPEq 181     112.040  23.240  38.211  1.00  0.00           O
ATOM   7480  C22 POPEq 181     111.290  20.970  37.761  1.00  0.00           C
ATOM   7483  C3  POPEq 181     108.860  24.629  37.631  1.00  0.00           C
ATOM   7486  O31 POPEq 181     108.729  23.740  38.751  1.00  0.00           O
ATOM   7487  C31 POPEq 181     109.350  24.090  39.861  1.00  0.00           C
ATOM   7488  O32 POPEq 181     109.809  25.180  40.141  1.00  0.00           O
ATOM   7489  C32 POPEq 181     109.400  22.869  40.771  1.00  0.00           C
ATOM   7492  C23 POPEq 181     112.499  20.330  38.481  1.00  0.00           C
ATOM   7495  C24 POPEq 181     112.340  18.809  38.581  1.00  0.00           C
ATOM   7498  C25 POPEq 181     113.539  18.110  39.251  1.00  0.00           C
ATOM   7501  C26 POPEq 181     113.829  18.600  40.671  1.00  0.00           C
ATOM   7504  C27 POPEq 181     114.579  17.570  41.531  1.00  0.00           C
ATOM   7507  C28 POPEq 181     114.529  17.910  43.031  1.00  0.00           C
ATOM   7510  C29 POPEq 181     115.309  16.960  43.891  1.00  0.00           C
ATOM   7512 0C21 POPEq 181     116.539  17.140  44.411  1.00  0.00           C
ATOM   7514 1C21 POPEq 181     117.399  18.370  44.251  1.00  0.00           C
ATOM   7517 2C21 POPEq 181     117.880  18.940  45.591  1.00  0.00           C
ATOM   7520 3C21 POPEq 181     119.109  18.200  46.151  1.00  0.00           C
ATOM   7523 4C21 POPEq 181     119.579  18.740  47.511  1.00  0.00           C
ATOM   7526 5C21 POPEq 181     118.559  18.480  48.631  1.00  0.00           C
ATOM   7529 6C21 POPEq 181     119.130  18.570  50.041  1.00  0.00           C
ATOM   7532 7C21 POPEq 181     118.079  18.150  51.071  1.00  0.00           C
ATOM   7535 8C21 POPEq 181     118.530  18.170  52.531  1.00  0.00           C
ATOM   7539  C33 POPEq 181     110.489  22.999  41.841  1.00  0.00           C
ATOM   7542  C34 POPEq 181     110.810  21.650  42.451  1.00  0.00           C
ATOM   7545  C35 POPEq 181     111.799  21.730  43.611  1.00  0.00           C
ATOM   7548  C36 POPEq 181     111.929  20.359  44.271  1.00  0.00           C
ATOM   7551  C37 POPEq 181     112.960  20.330  45.401  1.00  0.00           C
ATOM   7554  C38 POPEq 181     112.789  19.100  46.291  1.00  0.00           C
ATOM   7557  C39 POPEq 181     111.529  19.219  47.161  1.00  0.00           C
ATOM   7560 0C31 POPEq 181     111.380  18.050  48.121  1.00  0.00           C
ATOM   7563 1C31 POPEq 181     110.060  18.100  48.891  1.00  0.00           C
ATOM   7566 2C31 POPEq 181     110.029  17.160  50.111  1.00  0.00           C
ATOM   7569 3C31 POPEq 181     110.600  15.770  49.801  1.00  0.00           C
ATOM   7572 4C31 POPEq 181     110.840  14.920  51.051  1.00  0.00           C
ATOM   7575 5C31 POPEq 181     111.859  13.809  50.761  1.00  0.00           C
ATOM   7578 6C31 POPEq 181     111.900  12.690  51.801  1.00  0.00           C
ATOM   7582  NH3 POPEr 182      29.979 118.210  32.931  1.00  0.00           N
ATOM   7586  C12 POPEr 182      31.090 117.209  33.151  1.00  0.00           C
ATOM   7589  C11 POPEr 182      32.109 117.260  31.991  1.00  0.00           C
ATOM   7592  P   POPEr 182      34.379 116.870  33.221  1.00  0.00           P
ATOM   7593  O13 POPEr 182      34.469 118.340  33.171  1.00  0.00           O
ATOM   7594  O14 POPEr 182      35.599 116.090  32.941  1.00  0.00           O
ATOM   7595  O11 POPEr 182      33.739 116.400  34.571  1.00  0.00           O
ATOM   7596  O12 POPEr 182      33.239 116.410  32.221  1.00  0.00           O
ATOM   7597  C1  POPEr 182      34.509 116.390  35.771  1.00  0.00           C
ATOM   7600  C2  POPEr 182      34.199 115.059  36.481  1.00  0.00           C
ATOM   7602  O21 POPEr 182      34.609 115.050  37.871  1.00  0.00           O
ATOM   7603  C21 POPEr 182      33.729 115.650  38.671  1.00  0.00           C
ATOM   7604  O22 POPEr 182      32.949 116.530  38.331  1.00  0.00           O
ATOM   7605  C22 POPEr 182      33.779 115.039  40.051  1.00  0.00           C
ATOM   7608  C3  POPEr 182      34.799 113.840  35.731  1.00  0.00           C
ATOM   7611  O31 POPEr 182      34.619 112.640  36.511  1.00  0.00           O
ATOM   7612  C31 POPEr 182      33.509 111.960  36.321  1.00  0.00           C
ATOM   7613  O32 POPEr 182      32.729 112.100  35.391  1.00  0.00           O
ATOM   7614  C32 POPEr 182      33.319 110.980  37.471  1.00  0.00           C
ATOM   7617  C23 POPEr 182      32.629 115.640  40.871  1.00  0.00           C
ATOM   7620  C24 POPEr 182      32.340 114.870  42.161  1.00  0.00           C
ATOM   7623  C25 POPEr 182      33.520 114.789  43.131  1.00  0.00           C
ATOM   7626  C26 POPEr 182      32.999 114.270  44.471  1.00  0.00           C
ATOM   7629  C27 POPEr 182      34.099 113.980  45.501  1.00  0.00           C
ATOM   7632  C28 POPEr 182      33.479 113.669  46.871  1.00  0.00           C
ATOM   7635  C29 POPEr 182      34.500 113.239  47.881  1.00  0.00           C
ATOM   7637 0C21 POPEr 182      34.659 113.750  49.121  1.00  0.00           C
ATOM   7639 1C21 POPEr 182      33.869 114.890  49.701  1.00  0.00           C
ATOM   7642 2C21 POPEr 182      34.739 115.780  50.601  1.00  0.00           C
ATOM   7645 3C21 POPEr 182      33.969 117.019  51.101  1.00  0.00           C
ATOM   7648 4C21 POPEr 182      34.619 117.650  52.341  1.00  0.00           C
ATOM   7651 5C21 POPEr 182      33.910 118.940  52.761  1.00  0.00           C
ATOM   7654 6C21 POPEr 182      34.199 119.349  54.211  1.00  0.00           C
ATOM   7657 7C21 POPEr 182      33.649 120.749  54.531  1.00  0.00           C
ATOM   7660 8C21 POPEr 182      33.779 121.150  56.001  1.00  0.00           C
ATOM   7664  C33 POPEr 182      31.819 110.660  37.701  1.00  0.00           C
ATOM   7667  C34 POPEr 182      31.569 109.919  39.011  1.00  0.00           C
ATOM   7670  C35 POPEr 182      31.759 110.800  40.251  1.00  0.00           C
ATOM   7673  C36 POPEr 182      31.559 109.989  41.531  1.00  0.00           C
ATOM   7676  C37 POPEr 182      31.969 110.719  42.811  1.00  0.00           C
ATOM   7679  C38 POPEr 182      32.139 109.720  43.961  1.00  0.00           C
ATOM   7682  C39 POPEr 182      32.109 110.370  45.341  1.00  0.00           C
ATOM   7685 0C31 POPEr 182      33.020 109.639  46.331  1.00  0.00           C
ATOM   7688 1C31 POPEr 182      32.699 109.919  47.801  1.00  0.00           C
ATOM   7691 2C31 POPEr 182      33.259 108.829  48.711  1.00  0.00           C
ATOM   7694 3C31 POPEr 182      32.919 109.040  50.191  1.00  0.00           C
ATOM   7697 4C31 POPEr 182      33.999 109.819  50.941  1.00  0.00           C
ATOM   7700 5C31 POPEr 182      33.869 109.679  52.461  1.00  0.00           C
ATOM   7703 6C31 POPEr 182      35.219 109.799  53.171  1.00  0.00           C
ATOM   7707  NH3 POPEs 183      49.519  53.830  77.751  1.00  0.00           N
ATOM   7711  C12 POPEs 183      48.240  54.610  77.711  1.00  0.00           C
ATOM   7714  C11 POPEs 183      46.990  53.710  77.621  1.00  0.00           C
ATOM   7717  P   POPEs 183      45.389  55.690  76.961  1.00  0.00           P
ATOM   7718  O13 POPEs 183      43.929  55.559  76.771  1.00  0.00           O
ATOM   7719  O14 POPEs 183      45.869  56.270  78.231  1.00  0.00           O
ATOM   7720  O11 POPEs 183      46.009  56.520  75.781  1.00  0.00           O
ATOM   7721  O12 POPEs 183      45.989  54.249  76.771  1.00  0.00           O
ATOM   7722  C1  POPEs 183      46.299  55.959  74.511  1.00  0.00           C
ATOM   7725  C2  POPEs 183      46.489  57.129  73.501  1.00  0.00           C
ATOM   7727  O21 POPEs 183      46.399  56.710  72.131  1.00  0.00           O
ATOM   7728  C21 POPEs 183      47.299  55.860  71.681  1.00  0.00           C
ATOM   7729  O22 POPEs 183      48.170  55.309  72.331  1.00  0.00           O
ATOM   7730  C22 POPEs 183      47.099  55.730  70.171  1.00  0.00           C
ATOM   7733  C3  POPEs 183      47.779  57.960  73.801  1.00  0.00           C
ATOM   7736  O31 POPEs 183      48.079  59.030  72.871  1.00  0.00           O
ATOM   7737  C31 POPEs 183      47.250  60.070  72.881  1.00  0.00           C
ATOM   7738  O32 POPEs 183      46.209  60.150  73.511  1.00  0.00           O
ATOM   7739  C32 POPEs 183      47.949  61.219  72.151  1.00  0.00           C
ATOM   7742  C23 POPEs 183      47.450  57.030  69.411  1.00  0.00           C
ATOM   7745  C24 POPEs 183      46.439  57.360  68.301  1.00  0.00           C
ATOM   7748  C25 POPEs 183      46.990  58.280  67.201  1.00  0.00           C
ATOM   7751  C26 POPEs 183      46.889  59.779  67.511  1.00  0.00           C
ATOM   7754  C27 POPEs 183      47.520  60.639  66.401  1.00  0.00           C
ATOM   7757  C28 POPEs 183      48.149  61.959  66.881  1.00  0.00           C
ATOM   7760  C29 POPEs 183      47.259  63.120  67.271  1.00  0.00           C
ATOM   7762 0C21 POPEs 183      46.529  63.929  66.481  1.00  0.00           C
ATOM   7764 1C21 POPEs 183      46.299  63.890  64.991  1.00  0.00           C
ATOM   7767 2C21 POPEs 183      47.499  63.640  64.071  1.00  0.00           C
ATOM   7770 3C21 POPEs 183      47.189  63.890  62.591  1.00  0.00           C
ATOM   7773 4C21 POPEs 183      45.889  63.190  62.191  1.00  0.00           C
ATOM   7776 5C21 POPEs 183      45.559  63.160  60.701  1.00  0.00           C
ATOM   7779 6C21 POPEs 183      44.220  62.440  60.531  1.00  0.00           C
ATOM   7782 7C21 POPEs 183      43.619  62.450  59.121  1.00  0.00           C
ATOM   7785 8C21 POPEs 183      42.410  61.520  59.031  1.00  0.00           C
ATOM   7789  C33 POPEs 183      47.130  61.870  71.011  1.00  0.00           C
ATOM   7792  C34 POPEs 183      46.229  62.999  71.521  1.00  0.00           C
ATOM   7795  C35 POPEs 183      44.750  62.600  71.651  1.00  0.00           C
ATOM   7798  C36 POPEs 183      43.859  63.810  71.971  1.00  0.00           C
ATOM   7801  C37 POPEs 183      42.380  63.529  71.751  1.00  0.00           C
ATOM   7804  C38 POPEs 183      41.509  64.800  71.661  1.00  0.00           C
ATOM   7807  C39 POPEs 183      41.520  65.679  72.911  1.00  0.00           C
ATOM   7810 0C31 POPEs 183      40.399  66.739  72.921  1.00  0.00           C
ATOM   7813 1C31 POPEs 183      40.309  67.480  74.271  1.00  0.00           C
ATOM   7816 2C31 POPEs 183      39.859  68.940  74.201  1.00  0.00           C
ATOM   7819 3C31 POPEs 183      38.399  69.150  73.791  1.00  0.00           C
ATOM   7822 4C31 POPEs 183      38.219  69.499  72.301  1.00  0.00           C
ATOM   7825 5C31 POPEs 183      36.739  69.700  71.941  1.00  0.00           C
ATOM   7828 6C31 POPEs 183      36.489  70.000  70.461  1.00  0.00           C
ATOM   7832  NH3 POPEt 184      62.660  22.010  37.121  1.00  0.00           N
ATOM   7836  C12 POPEt 184      62.679  20.710  36.371  1.00  0.00           C
ATOM   7839  C11 POPEt 184      61.319  19.990  36.331  1.00  0.00           C
ATOM   7842  P   POPEt 184      62.299  17.550  36.521  1.00  0.00           P
ATOM   7843  O13 POPEt 184      63.700  17.700  36.091  1.00  0.00           O
ATOM   7844  O14 POPEt 184      61.649  16.230  36.391  1.00  0.00           O
ATOM   7845  O11 POPEt 184      62.250  18.050  38.021  1.00  0.00           O
ATOM   7846  O12 POPEt 184      61.410  18.650  35.801  1.00  0.00           O
ATOM   7847  C1  POPEt 184      61.229  17.690  38.931  1.00  0.00           C
ATOM   7850  C2  POPEt 184      60.899  18.860  39.921  1.00  0.00           C
ATOM   7852  O21 POPEt 184      62.060  19.500  40.501  1.00  0.00           O
ATOM   7853  C21 POPEt 184      62.789  18.780  41.351  1.00  0.00           C
ATOM   7854  O22 POPEt 184      62.669  17.590  41.571  1.00  0.00           O
ATOM   7855  C22 POPEt 184      63.619  19.760  42.191  1.00  0.00           C
ATOM   7858  C3  POPEt 184      59.849  18.390  40.971  1.00  0.00           C
ATOM   7861  O31 POPEt 184      59.549  19.430  41.911  1.00  0.00           O
ATOM   7862  C31 POPEt 184      59.420  19.200  43.231  1.00  0.00           C
ATOM   7863  O32 POPEt 184      58.809  19.950  43.981  1.00  0.00           O
ATOM   7864  C32 POPEt 184      60.179  17.990  43.751  1.00  0.00           C
ATOM   7867  C23 POPEt 184      64.869  19.130  42.861  1.00  0.00           C
ATOM   7870  C24 POPEt 184      65.340  19.940  44.081  1.00  0.00           C
ATOM   7873  C25 POPEt 184      64.759  19.440  45.411  1.00  0.00           C
ATOM   7876  C26 POPEt 184      65.039  20.359  46.611  1.00  0.00           C
ATOM   7879  C27 POPEt 184      64.639  19.720  47.951  1.00  0.00           C
ATOM   7882  C28 POPEt 184      65.770  18.940  48.651  1.00  0.00           C
ATOM   7885  C29 POPEt 184      66.759  19.830  49.351  1.00  0.00           C
ATOM   7887 0C21 POPEt 184      66.979  19.930  50.681  1.00  0.00           C
ATOM   7889 1C21 POPEt 184      66.259  19.180  51.781  1.00  0.00           C
ATOM   7892 2C21 POPEt 184      67.060  17.960  52.281  1.00  0.00           C
ATOM   7895 3C21 POPEt 184      68.450  18.280  52.871  1.00  0.00           C
ATOM   7898 4C21 POPEt 184      69.179  17.040  53.411  1.00  0.00           C
ATOM   7901 5C21 POPEt 184      70.459  17.420  54.161  1.00  0.00           C
ATOM   7904 6C21 POPEt 184      71.029  16.300  55.051  1.00  0.00           C
ATOM   7907 7C21 POPEt 184      72.249  16.780  55.851  1.00  0.00           C
ATOM   7910 8C21 POPEt 184      73.060  15.640  56.491  1.00  0.00           C
ATOM   7914  C33 POPEt 184      60.109  17.870  45.281  1.00  0.00           C
ATOM   7917  C34 POPEt 184      61.209  16.940  45.791  1.00  0.00           C
ATOM   7920  C35 POPEt 184      60.869  16.260  47.131  1.00  0.00           C
ATOM   7923  C36 POPEt 184      60.309  17.200  48.201  1.00  0.00           C
ATOM   7926  C37 POPEt 184      61.270  18.340  48.561  1.00  0.00           C
ATOM   7929  C38 POPEt 184      60.589  19.400  49.441  1.00  0.00           C
ATOM   7932  C39 POPEt 184      61.520  20.050  50.471  1.00  0.00           C
ATOM   7935 0C31 POPEt 184      61.990  19.039  51.521  1.00  0.00           C
ATOM   7938 1C31 POPEt 184      62.429  19.690  52.831  1.00  0.00           C
ATOM   7941 2C31 POPEt 184      62.660  18.629  53.911  1.00  0.00           C
ATOM   7944 3C31 POPEt 184      62.439  19.180  55.321  1.00  0.00           C
ATOM   7947 4C31 POPEt 184      63.710  19.720  55.961  1.00  0.00           C
ATOM   7950 5C31 POPEt 184      63.459  20.050  57.431  1.00  0.00           C
ATOM   7953 6C31 POPEt 184      64.739  20.310  58.181  1.00  0.00           C
ATOM   7957  NH3 POPEu 185      84.649  73.650  35.531  1.00  0.00           N
ATOM   7961  C12 POPEu 185      83.979  74.990  35.671  1.00  0.00           C
ATOM   7964  C11 POPEu 185      82.729  75.120  34.801  1.00  0.00           C
ATOM   7967  P   POPEu 185      80.149  74.819  35.371  1.00  0.00           P
ATOM   7968  O13 POPEu 185      79.929  76.260  35.101  1.00  0.00           O
ATOM   7969  O14 POPEu 185      79.469  73.880  34.461  1.00  0.00           O
ATOM   7970  O11 POPEu 185      79.700  74.480  36.841  1.00  0.00           O
ATOM   7971  O12 POPEu 185      81.669  74.389  35.391  1.00  0.00           O
ATOM   7972  C1  POPEu 185      79.990  75.460  37.861  1.00  0.00           C
ATOM   7975  C2  POPEu 185      80.219  74.810  39.261  1.00  0.00           C
ATOM   7977  O21 POPEu 185      81.490  75.270  39.741  1.00  0.00           O
ATOM   7978  C21 POPEu 185      81.609  75.480  41.041  1.00  0.00           C
ATOM   7979  O22 POPEu 185      80.749  75.260  41.871  1.00  0.00           O
ATOM   7980  C22 POPEu 185      83.010  75.980  41.361  1.00  0.00           C
ATOM   7983  C3  POPEu 185      80.209  73.260  39.161  1.00  0.00           C
ATOM   7986  O31 POPEu 185      80.349  72.620  40.441  1.00  0.00           O
ATOM   7987  C31 POPEu 185      81.579  72.310  40.811  1.00  0.00           C
ATOM   7988  O32 POPEu 185      82.589  72.459  40.131  1.00  0.00           O
ATOM   7989  C32 POPEu 185      81.549  71.789  42.241  1.00  0.00           C
ATOM   7992  C23 POPEu 185      83.119  77.520  41.481  1.00  0.00           C
ATOM   7995  C24 POPEu 185      83.729  78.010  42.791  1.00  0.00           C
ATOM   7998  C25 POPEu 185      82.899  77.660  44.031  1.00  0.00           C
ATOM   8001  C26 POPEu 185      83.499  78.300  45.281  1.00  0.00           C
ATOM   8004  C27 POPEu 185      82.689  78.020  46.551  1.00  0.00           C
ATOM   8007  C28 POPEu 185      83.200  78.830  47.751  1.00  0.00           C
ATOM   8010  C29 POPEu 185      84.469  78.240  48.311  1.00  0.00           C
ATOM   8012 0C21 POPEu 185      84.759  78.120  49.621  1.00  0.00           C
ATOM   8014 1C21 POPEu 185      83.880  78.610  50.741  1.00  0.00           C
ATOM   8017 2C21 POPEu 185      82.949  77.510  51.271  1.00  0.00           C
ATOM   8020 3C21 POPEu 185      83.689  76.359  51.971  1.00  0.00           C
ATOM   8023 4C21 POPEu 185      82.890  75.719  53.121  1.00  0.00           C
ATOM   8026 5C21 POPEu 185      81.699  74.870  52.681  1.00  0.00           C
ATOM   8029 6C21 POPEu 185      80.950  74.319  53.911  1.00  0.00           C
ATOM   8032 7C21 POPEu 185      79.739  73.450  53.581  1.00  0.00           C
ATOM   8035 8C21 POPEu 185      79.079  72.879  54.831  1.00  0.00           C
ATOM   8039  C33 POPEu 185      82.960  71.570  42.831  1.00  0.00           C
ATOM   8042  C34 POPEu 185      82.939  71.080  44.281  1.00  0.00           C
ATOM   8045  C35 POPEu 185      82.789  72.190  45.331  1.00  0.00           C
ATOM   8048  C36 POPEu 185      82.969  71.629  46.751  1.00  0.00           C
ATOM   8051  C37 POPEu 185      82.519  72.609  47.851  1.00  0.00           C
ATOM   8054  C38 POPEu 185      82.770  72.080  49.271  1.00  0.00           C
ATOM   8057  C39 POPEu 185      84.239  72.219  49.711  1.00  0.00           C
ATOM   8060 0C31 POPEu 185      84.499  71.700  51.131  1.00  0.00           C
ATOM   8063 1C31 POPEu 185      85.869  72.160  51.671  1.00  0.00           C
ATOM   8066 2C31 POPEu 185      86.299  71.440  52.961  1.00  0.00           C
ATOM   8069 3C31 POPEu 185      85.539  71.900  54.211  1.00  0.00           C
ATOM   8072 4C31 POPEu 185      86.059  73.240  54.751  1.00  0.00           C
ATOM   8075 5C31 POPEu 185      85.200  73.819  55.881  1.00  0.00           C
ATOM   8078 6C31 POPEu 185      85.629  75.239  56.261  1.00  0.00           C
ATOM   8082  NH3 POPEv 186     118.209  86.410  74.361  1.00  0.00           N
ATOM   8086  C12 POPEv 186     116.990  85.679  74.851  1.00  0.00           C
ATOM   8089  C11 POPEv 186     115.770  86.580  74.881  1.00  0.00           C
ATOM   8092  P   POPEv 186     113.710  85.129  74.111  1.00  0.00           P
ATOM   8093  O13 POPEv 186     114.309  83.890  73.601  1.00  0.00           O
ATOM   8094  O14 POPEv 186     112.359  85.059  74.721  1.00  0.00           O
ATOM   8095  O11 POPEv 186     113.649  86.260  73.011  1.00  0.00           O
ATOM   8096  O12 POPEv 186     114.639  85.789  75.191  1.00  0.00           O
ATOM   8097  C1  POPEv 186     113.930  86.069  71.621  1.00  0.00           C
ATOM   8100  C2  POPEv 186     112.649  86.239  70.751  1.00  0.00           C
ATOM   8102  O21 POPEv 186     112.750  87.370  69.861  1.00  0.00           O
ATOM   8103  C21 POPEv 186     113.299  87.080  68.701  1.00  0.00           C
ATOM   8104  O22 POPEv 186     113.889  86.039  68.451  1.00  0.00           O
ATOM   8105  C22 POPEv 186     113.089  88.269  67.751  1.00  0.00           C
ATOM   8108  C3  POPEv 186     111.369  86.490  71.571  1.00  0.00           C
ATOM   8111  O31 POPEv 186     110.229  86.490  70.671  1.00  0.00           O
ATOM   8112  C31 POPEv 186     109.090  86.729  71.301  1.00  0.00           C
ATOM   8113  O32 POPEv 186     108.979  86.779  72.521  1.00  0.00           O
ATOM   8114  C32 POPEv 186     107.949  86.810  70.301  1.00  0.00           C
ATOM   8117  C23 POPEv 186     113.039  87.979  66.221  1.00  0.00           C
ATOM   8120  C24 POPEv 186     113.160  86.510  65.771  1.00  0.00           C
ATOM   8123  C25 POPEv 186     112.799  86.289  64.291  1.00  0.00           C
ATOM   8126  C26 POPEv 186     113.410  87.370  63.411  1.00  0.00           C
ATOM   8129  C27 POPEv 186     113.639  86.969  61.951  1.00  0.00           C
ATOM   8132  C28 POPEv 186     114.319  88.140  61.221  1.00  0.00           C
ATOM   8135  C29 POPEv 186     114.459  87.959  59.741  1.00  0.00           C
ATOM   8137 0C21 POPEv 186     115.359  88.590  58.971  1.00  0.00           C
ATOM   8139 1C21 POPEv 186     116.380  89.600  59.431  1.00  0.00           C
ATOM   8142 2C21 POPEv 186     116.129  90.999  58.861  1.00  0.00           C
ATOM   8145 3C21 POPEv 186     114.910  91.719  59.481  1.00  0.00           C
ATOM   8148 4C21 POPEv 186     114.829  93.210  59.071  1.00  0.00           C
ATOM   8151 5C21 POPEv 186     114.560  93.409  57.581  1.00  0.00           C
ATOM   8154 6C21 POPEv 186     114.719  94.860  57.091  1.00  0.00           C
ATOM   8157 7C21 POPEv 186     114.630  94.929  55.561  1.00  0.00           C
ATOM   8160 8C21 POPEv 186     115.069  96.270  54.961  1.00  0.00           C
ATOM   8164  C33 POPEv 186     106.640  87.400  70.881  1.00  0.00           C
ATOM   8167  C34 POPEv 186     106.290  88.760  70.281  1.00  0.00           C
ATOM   8170  C35 POPEv 186     104.799  89.110  70.421  1.00  0.00           C
ATOM   8173  C36 POPEv 186     104.450  90.459  69.801  1.00  0.00           C
ATOM   8176  C37 POPEv 186     102.979  90.560  69.371  1.00  0.00           C
ATOM   8179  C38 POPEv 186     102.659  91.870  68.641  1.00  0.00           C
ATOM   8182  C39 POPEv 186     101.350  91.800  67.841  1.00  0.00           C
ATOM   8185 0C31 POPEv 186     100.139  92.419  68.551  1.00  0.00           C
ATOM   8188 1C31 POPEv 186      98.909  92.439  67.641  1.00  0.00           C
ATOM   8191 2C31 POPEv 186      97.610  92.810  68.371  1.00  0.00           C
ATOM   8194 3C31 POPEv 186      96.799  93.910  67.681  1.00  0.00           C
ATOM   8197 4C31 POPEv 186      96.339  93.569  66.261  1.00  0.00           C
ATOM   8200 5C31 POPEv 186      95.520  94.709  65.641  1.00  0.00           C
ATOM   8203 6C31 POPEv 186      95.209  94.489  64.161  1.00  0.00           C
ATOM   8207  NH3 POPEw 187     125.299 109.849  72.601  1.00  0.00           N
ATOM   8211  C12 POPEw 187     125.660 111.189  73.161  1.00  0.00           C
ATOM   8214  C11 POPEw 187     124.429 111.890  73.761  1.00  0.00           C
ATOM   8217  P   POPEw 187     121.850 111.989  73.851  1.00  0.00           P
ATOM   8218  O13 POPEw 187     121.219 110.970  74.711  1.00  0.00           O
ATOM   8219  O14 POPEw 187     122.079 113.330  74.431  1.00  0.00           O
ATOM   8220  O11 POPEw 187     120.859 112.120  72.651  1.00  0.00           O
ATOM   8221  O12 POPEw 187     123.189 111.470  73.171  1.00  0.00           O
ATOM   8222  C1  POPEw 187     120.950 111.350  71.451  1.00  0.00           C
ATOM   8225  C2  POPEw 187     120.979 112.340  70.271  1.00  0.00           C
ATOM   8227  O21 POPEw 187     120.639 111.680  69.041  1.00  0.00           O
ATOM   8228  C21 POPEw 187     119.379 111.650  68.691  1.00  0.00           C
ATOM   8229  O22 POPEw 187     118.410 111.859  69.401  1.00  0.00           O
ATOM   8230  C22 POPEw 187     119.359 111.390  67.181  1.00  0.00           C
ATOM   8233  C3  POPEw 187     122.369 113.039  70.131  1.00  0.00           C
ATOM   8236  O31 POPEw 187     123.240 112.410  69.161  1.00  0.00           O
ATOM   8237  C31 POPEw 187     122.989 112.550  67.851  1.00  0.00           C
ATOM   8238  O32 POPEw 187     123.359 111.760  67.001  1.00  0.00           O
ATOM   8239  C32 POPEw 187     122.239 113.819  67.451  1.00  0.00           C
ATOM   8242  C23 POPEw 187     118.010 110.950  66.571  1.00  0.00           C
ATOM   8245  C24 POPEw 187     118.059 110.920  65.031  1.00  0.00           C
ATOM   8248  C25 POPEw 187     117.639 109.580  64.411  1.00  0.00           C
ATOM   8251  C26 POPEw 187     118.129 109.419  62.961  1.00  0.00           C
ATOM   8254  C27 POPEw 187     117.289 110.140  61.901  1.00  0.00           C
ATOM   8257  C28 POPEw 187     118.100 110.339  60.601  1.00  0.00           C
ATOM   8260  C29 POPEw 187     117.280 110.840  59.441  1.00  0.00           C
ATOM   8262 0C21 POPEw 187     117.160 110.260  58.221  1.00  0.00           C
ATOM   8264 1C21 POPEw 187     117.840 108.999  57.751  1.00  0.00           C
ATOM   8267 2C21 POPEw 187     118.329 109.069  56.291  1.00  0.00           C
ATOM   8270 3C21 POPEw 187     119.009 107.760  55.841  1.00  0.00           C
ATOM   8273 4C21 POPEw 187     119.599 107.830  54.421  1.00  0.00           C
ATOM   8276 5C21 POPEw 187     120.200 106.499  53.961  1.00  0.00           C
ATOM   8279 6C21 POPEw 187     120.939 106.620  52.621  1.00  0.00           C
ATOM   8282 7C21 POPEw 187     121.350 105.260  52.041  1.00  0.00           C
ATOM   8285 8C21 POPEw 187     122.180 105.370  50.761  1.00  0.00           C
ATOM   8289  C33 POPEw 187     122.079 113.859  65.911  1.00  0.00           C
ATOM   8292  C34 POPEw 187     121.199 115.010  65.391  1.00  0.00           C
ATOM   8295  C35 POPEw 187     120.079 114.519  64.471  1.00  0.00           C
ATOM   8298  C36 POPEw 187     119.739 115.469  63.311  1.00  0.00           C
ATOM   8301  C37 POPEw 187     118.759 114.819  62.331  1.00  0.00           C
ATOM   8304  C38 POPEw 187     118.499 115.620  61.051  1.00  0.00           C
ATOM   8307  C39 POPEw 187     117.680 114.810  60.041  1.00  0.00           C
ATOM   8310 0C31 POPEw 187     117.549 115.500  58.671  1.00  0.00           C
ATOM   8313 1C31 POPEw 187     117.169 114.510  57.561  1.00  0.00           C
ATOM   8316 2C31 POPEw 187     117.239 115.160  56.171  1.00  0.00           C
ATOM   8319 3C31 POPEw 187     116.869 114.229  55.001  1.00  0.00           C
ATOM   8322 4C31 POPEw 187     115.449 113.660  55.101  1.00  0.00           C
ATOM   8325 5C31 POPEw 187     114.920 113.169  53.741  1.00  0.00           C
ATOM   8328 6C31 POPEw 187     113.579 112.419  53.841  1.00  0.00           C
ATOM   8332  NH3 POPEx 188      90.600  76.770  74.931  1.00  0.00           N
ATOM   8336  C12 POPEx 188      89.809  75.650  75.551  1.00  0.00           C
ATOM   8339  C11 POPEx 188      90.309  75.280  76.961  1.00  0.00           C
ATOM   8342  P   POPEx 188      90.629  72.679  76.911  1.00  0.00           P
ATOM   8343  O13 POPEx 188      91.979  73.030  76.441  1.00  0.00           O
ATOM   8344  O14 POPEx 188      90.460  71.609  77.901  1.00  0.00           O
ATOM   8345  O11 POPEx 188      89.749  72.260  75.651  1.00  0.00           O
ATOM   8346  O12 POPEx 188      89.840  73.989  77.351  1.00  0.00           O
ATOM   8347  C1  POPEx 188      90.289  71.410  74.631  1.00  0.00           C
ATOM   8350  C2  POPEx 188      90.679  72.179  73.331  1.00  0.00           C
ATOM   8352  O21 POPEx 188      90.660  71.260  72.211  1.00  0.00           O
ATOM   8353  C21 POPEx 188      90.029  71.730  71.141  1.00  0.00           C
ATOM   8354  O22 POPEx 188      89.549  72.849  71.041  1.00  0.00           O
ATOM   8355  C22 POPEx 188      89.960  70.700  70.021  1.00  0.00           C
ATOM   8358  C3  POPEx 188      92.069  72.890  73.431  1.00  0.00           C
ATOM   8361  O31 POPEx 188      92.560  73.440  72.181  1.00  0.00           O
ATOM   8362  C31 POPEx 188      92.309  74.730  71.991  1.00  0.00           C
ATOM   8363  O32 POPEx 188      91.549  75.410  72.661  1.00  0.00           O
ATOM   8364  C32 POPEx 188      93.139  75.270  70.811  1.00  0.00           C
ATOM   8367  C23 POPEx 188      88.919  71.069  68.931  1.00  0.00           C
ATOM   8370  C24 POPEx 188      88.609  69.900  67.981  1.00  0.00           C
ATOM   8373  C25 POPEx 188      89.700  69.650  66.931  1.00  0.00           C
ATOM   8376  C26 POPEx 188      89.579  68.260  66.301  1.00  0.00           C
ATOM   8379  C27 POPEx 188      90.579  68.030  65.151  1.00  0.00           C
ATOM   8382  C28 POPEx 188      90.629  66.539  64.751  1.00  0.00           C
ATOM   8385  C29 POPEx 188      91.329  66.250  63.441  1.00  0.00           C
ATOM   8387 0C21 POPEx 188      92.649  66.310  63.211  1.00  0.00           C
ATOM   8389 1C21 POPEx 188      93.719  66.730  64.191  1.00  0.00           C
ATOM   8392 2C21 POPEx 188      94.410  68.020  63.721  1.00  0.00           C
ATOM   8395 3C21 POPEx 188      95.419  67.800  62.591  1.00  0.00           C
ATOM   8398 4C21 POPEx 188      95.950  69.120  62.001  1.00  0.00           C
ATOM   8401 5C21 POPEx 188      97.169  68.900  61.111  1.00  0.00           C
ATOM   8404 6C21 POPEx 188      97.709  70.190  60.491  1.00  0.00           C
ATOM   8407 7C21 POPEx 188      98.979  69.959  59.671  1.00  0.00           C
ATOM   8410 8C21 POPEx 188      99.529  71.250  59.051  1.00  0.00           C
ATOM   8414  C33 POPEx 188      92.770  76.730  70.451  1.00  0.00           C
ATOM   8417  C34 POPEx 188      93.530  77.289  69.231  1.00  0.00           C
ATOM   8420  C35 POPEx 188      94.949  77.780  69.511  1.00  0.00           C
ATOM   8423  C36 POPEx 188      95.670  78.249  68.231  1.00  0.00           C
ATOM   8426  C37 POPEx 188      97.189  78.420  68.391  1.00  0.00           C
ATOM   8429  C38 POPEx 188      97.919  78.529  67.041  1.00  0.00           C
ATOM   8432  C39 POPEx 188      99.450  78.370  67.131  1.00  0.00           C
ATOM   8435 0C31 POPEx 188     100.209  79.690  67.361  1.00  0.00           C
ATOM   8438 1C31 POPEx 188     101.710  79.539  67.061  1.00  0.00           C
ATOM   8441 2C31 POPEx 188     102.529  80.830  67.231  1.00  0.00           C
ATOM   8444 3C31 POPEx 188     102.169  81.950  66.241  1.00  0.00           C
ATOM   8447 4C31 POPEx 188     103.389  82.760  65.781  1.00  0.00           C
ATOM   8450 5C31 POPEx 188     104.179  82.059  64.661  1.00  0.00           C
ATOM   8453 6C31 POPEx 188     105.320  82.920  64.101  1.00  0.00           C
ATOM   8457  NH3 POPEy 189      88.229 117.410  77.461  1.00  0.00           N
ATOM   8461  C12 POPEy 189      87.619 118.760  77.721  1.00  0.00           C
ATOM   8464  C11 POPEy 189      88.539 119.900  77.281  1.00  0.00           C
ATOM   8467  P   POPEy 189      91.039 119.229  77.731  1.00  0.00           P
ATOM   8468  O13 POPEy 189      92.160 119.830  78.501  1.00  0.00           O
ATOM   8469  O14 POPEy 189      90.819 117.780  77.861  1.00  0.00           O
ATOM   8470  O11 POPEy 189      91.100 119.650  76.201  1.00  0.00           O
ATOM   8471  O12 POPEy 189      89.700 119.960  78.111  1.00  0.00           O
ATOM   8472  C1  POPEy 189      92.359 119.789  75.521  1.00  0.00           C
ATOM   8475  C2  POPEy 189      92.289 119.429  74.001  1.00  0.00           C
ATOM   8477  O21 POPEy 189      91.839 120.570  73.221  1.00  0.00           O
ATOM   8478  C21 POPEy 189      91.799 120.489  71.871  1.00  0.00           C
ATOM   8479  O22 POPEy 189      90.919 120.999  71.201  1.00  0.00           O
ATOM   8480  C22 POPEy 189      93.069 119.870  71.281  1.00  0.00           C
ATOM   8483  C3  POPEy 189      91.350 118.219  73.701  1.00  0.00           C
ATOM   8486  O31 POPEy 189      91.590 117.030  74.491  1.00  0.00           O
ATOM   8487  C31 POPEy 189      92.439 116.189  73.921  1.00  0.00           C
ATOM   8488  O32 POPEy 189      93.419 116.530  73.271  1.00  0.00           O
ATOM   8489  C32 POPEy 189      91.839 114.799  73.871  1.00  0.00           C
ATOM   8492  C23 POPEy 189      93.030 119.720  69.731  1.00  0.00           C
ATOM   8495  C24 POPEy 189      92.379 118.400  69.291  1.00  0.00           C
ATOM   8498  C25 POPEy 189      92.880 117.909  67.931  1.00  0.00           C
ATOM   8501  C26 POPEy 189      92.069 118.400  66.721  1.00  0.00           C
ATOM   8504  C27 POPEy 189      92.750 117.979  65.411  1.00  0.00           C
ATOM   8507  C28 POPEy 189      91.819 117.969  64.191  1.00  0.00           C
ATOM   8510  C29 POPEy 189      91.459 119.349  63.691  1.00  0.00           C
ATOM   8512 0C21 POPEy 189      91.249 119.679  62.411  1.00  0.00           C
ATOM   8514 1C21 POPEy 189      91.319 118.750  61.221  1.00  0.00           C
ATOM   8517 2C21 POPEy 189      92.600 118.940  60.401  1.00  0.00           C
ATOM   8520 3C21 POPEy 189      92.809 120.360  59.841  1.00  0.00           C
ATOM   8523 4C21 POPEy 189      91.579 120.909  59.111  1.00  0.00           C
ATOM   8526 5C21 POPEy 189      91.859 122.139  58.241  1.00  0.00           C
ATOM   8529 6C21 POPEy 189      91.210 122.010  56.861  1.00  0.00           C
ATOM   8532 7C21 POPEy 189      91.469 123.210  55.951  1.00  0.00           C
ATOM   8535 8C21 POPEy 189      90.799 123.070  54.581  1.00  0.00           C
ATOM   8539  C33 POPEy 189      91.219 114.639  72.481  1.00  0.00           C
ATOM   8542  C34 POPEy 189      90.419 113.359  72.271  1.00  0.00           C
ATOM   8545  C35 POPEy 189      89.680 113.340  70.921  1.00  0.00           C
ATOM   8548  C36 POPEy 189      90.579 113.739  69.741  1.00  0.00           C
ATOM   8551  C37 POPEy 189      89.850 113.840  68.401  1.00  0.00           C
ATOM   8554  C38 POPEy 189      90.770 114.450  67.341  1.00  0.00           C
ATOM   8557  C39 POPEy 189      90.040 114.929  66.081  1.00  0.00           C
ATOM   8560 0C31 POPEy 189      89.609 113.780  65.161  1.00  0.00           C
ATOM   8563 1C31 POPEy 189      89.039 114.310  63.841  1.00  0.00           C
ATOM   8566 2C31 POPEy 189      88.740 113.190  62.821  1.00  0.00           C
ATOM   8569 3C31 POPEy 189      89.969 112.410  62.321  1.00  0.00           C
ATOM   8572 4C31 POPEy 189      90.950 113.249  61.481  1.00  0.00           C
ATOM   8575 5C31 POPEy 189      92.369 112.670  61.451  1.00  0.00           C
ATOM   8578 6C31 POPEy 189      93.340 113.499  60.611  1.00  0.00           C
ATOM   8582  NH3 POPEz 190      12.239  13.480  81.051  1.00  0.00           N
ATOM   8586  C12 POPEz 190      12.209  11.980  81.131  1.00  0.00           C
ATOM   8589  C11 POPEz 190      13.609  11.400  81.361  1.00  0.00           C
ATOM   8592  P   POPEz 190      13.849   8.930  80.391  1.00  0.00           P
ATOM   8593  O13 POPEz 190      15.059   8.190  80.791  1.00  0.00           O
ATOM   8594  O14 POPEz 190      12.639   8.170  80.011  1.00  0.00           O
ATOM   8595  O11 POPEz 190      14.279   9.820  79.161  1.00  0.00           O
ATOM   8596  O12 POPEz 190      13.489  10.000  81.481  1.00  0.00           O
ATOM   8597  C1  POPEz 190      13.359  10.090  78.111  1.00  0.00           C
ATOM   8600  C2  POPEz 190      13.999  11.100  77.141  1.00  0.00           C
ATOM   8602  O21 POPEz 190      13.339  11.170  75.881  1.00  0.00           O
ATOM   8603  C21 POPEz 190      12.049  11.130  75.711  1.00  0.00           C
ATOM   8604  O22 POPEz 190      11.169  10.870  76.511  1.00  0.00           O
ATOM   8605  C22 POPEz 190      11.809  11.490  74.261  1.00  0.00           C
ATOM   8608  C3  POPEz 190      15.509  10.700  76.971  1.00  0.00           C
ATOM   8611  O31 POPEz 190      16.089  11.060  75.701  1.00  0.00           O
ATOM   8612  C31 POPEz 190      17.349  10.640  75.611  1.00  0.00           C
ATOM   8613  O32 POPEz 190      17.949  10.020  76.471  1.00  0.00           O
ATOM   8614  C32 POPEz 190      17.949  10.980  74.261  1.00  0.00           C
ATOM   8617  C23 POPEz 190      11.669  10.230  73.391  1.00  0.00           C
ATOM   8620  C24 POPEz 190      12.239  10.440  72.001  1.00  0.00           C
ATOM   8623  C25 POPEz 190      11.529  11.500  71.151  1.00  0.00           C
ATOM   8626  C26 POPEz 190      12.219  11.730  69.801  1.00  0.00           C
ATOM   8629  C27 POPEz 190      11.599  12.900  69.011  1.00  0.00           C
ATOM   8632  C28 POPEz 190      12.329  13.230  67.691  1.00  0.00           C
ATOM   8635  C29 POPEz 190      12.199  12.130  66.661  1.00  0.00           C
ATOM   8637 0C21 POPEz 190      11.829  12.260  65.371  1.00  0.00           C
ATOM   8639 1C21 POPEz 190      11.439  13.520  64.631  1.00  0.00           C
ATOM   8642 2C21 POPEz 190      12.479  13.950  63.581  1.00  0.00           C
ATOM   8645 3C21 POPEz 190      13.809  14.440  64.191  1.00  0.00           C
ATOM   8648 4C21 POPEz 190      14.829  14.960  63.161  1.00  0.00           C
ATOM   8651 5C21 POPEz 190      15.489  13.830  62.361  1.00  0.00           C
ATOM   8654 6C21 POPEz 190      16.709  14.300  61.551  1.00  0.00           C
ATOM   8657 7C21 POPEz 190      17.449  13.130  60.891  1.00  0.00           C
ATOM   8660 8C21 POPEz 190      18.649  13.530  60.041  1.00  0.00           C
ATOM   8664  C33 POPEz 190      16.919  11.010  73.121  1.00  0.00           C
ATOM   8667  C34 POPEz 190      17.609  11.190  71.771  1.00  0.00           C
ATOM   8670  C35 POPEz 190      16.569  11.360  70.661  1.00  0.00           C
ATOM   8673  C36 POPEz 190      17.199  11.390  69.271  1.00  0.00           C
ATOM   8676  C37 POPEz 190      16.129  11.510  68.181  1.00  0.00           C
ATOM   8679  C38 POPEz 190      16.559  10.820  66.891  1.00  0.00           C
ATOM   8682  C39 POPEz 190      15.429  10.770  65.861  1.00  0.00           C
ATOM   8685 0C31 POPEz 190      15.899  10.190  64.531  1.00  0.00           C
ATOM   8688 1C31 POPEz 190      14.739   9.730  63.651  1.00  0.00           C
ATOM   8691 2C31 POPEz 190      15.219   8.940  62.441  1.00  0.00           C
ATOM   8694 3C31 POPEz 190      15.509   9.810  61.211  1.00  0.00           C
ATOM   8697 4C31 POPEz 190      14.209  10.220  60.501  1.00  0.00           C
ATOM   8700 5C31 POPEz 190      14.449  10.640  59.051  1.00  0.00           C
ATOM   8703 6C31 POPEz 190      13.169  11.170  58.401  1.00  0.00           C
ATOM   8707  NH3 POPE0 191     132.059  84.250  33.331  1.00  0.00           N
ATOM   8711  C12 POPE0 191     131.438  84.639  34.641  1.00  0.00           C
ATOM   8714  C11 POPE0 191     130.658  83.470  35.241  1.00  0.00           C
ATOM   8717  P   POPE0 191     130.529  84.060  37.771  1.00  0.00           P
ATOM   8718  O13 POPE0 191     129.798  85.100  38.511  1.00  0.00           O
ATOM   8719  O14 POPE0 191     131.999  84.209  37.671  1.00  0.00           O
ATOM   8720  O11 POPE0 191     130.169  82.620  38.281  1.00  0.00           O
ATOM   8721  O12 POPE0 191     129.889  83.940  36.341  1.00  0.00           O
ATOM   8722  C1  POPE0 191     129.848  82.310  39.631  1.00  0.00           C
ATOM   8725  C2  POPE0 191     128.468  82.840  40.051  1.00  0.00           C
ATOM   8727  O21 POPE0 191     128.189  82.220  41.321  1.00  0.00           O
ATOM   8728  C21 POPE0 191     127.889  83.069  42.281  1.00  0.00           C
ATOM   8729  O22 POPE0 191     127.589  84.239  42.131  1.00  0.00           O
ATOM   8730  C22 POPE0 191     128.029  82.360  43.611  1.00  0.00           C
ATOM   8733  C3  POPE0 191     127.329  82.530  39.051  1.00  0.00           C
ATOM   8736  O31 POPE0 191     126.259  83.490  39.251  1.00  0.00           O
ATOM   8737  C31 POPE0 191     125.229  83.020  39.951  1.00  0.00           C
ATOM   8738  O32 POPE0 191     124.820  81.870  39.911  1.00  0.00           O
ATOM   8739  C32 POPE0 191     124.689  84.139  40.871  1.00  0.00           C
ATOM   8742  C23 POPE0 191     129.089  83.069  44.471  1.00  0.00           C
ATOM   8745  C24 POPE0 191     128.708  84.519  44.831  1.00  0.00           C
ATOM   8748  C25 POPE0 191     129.398  85.000  46.091  1.00  0.00           C
ATOM   8751  C26 POPE0 191     128.809  84.340  47.331  1.00  0.00           C
ATOM   8754  C27 POPE0 191     129.779  84.359  48.501  1.00  0.00           C
ATOM   8757  C28 POPE0 191     129.379  83.379  49.601  1.00  0.00           C
ATOM   8760  C29 POPE0 191     128.109  83.789  50.311  1.00  0.00           C
ATOM   8762 0C21 POPE0 191     127.859  83.560  51.611  1.00  0.00           C
ATOM   8764 1C21 POPE0 191     128.788  82.830  52.531  1.00  0.00           C
ATOM   8767 2C21 POPE0 191     128.109  81.779  53.421  1.00  0.00           C
ATOM   8770 3C21 POPE0 191     127.359  80.709  52.621  1.00  0.00           C
ATOM   8773 4C21 POPE0 191     126.719  79.670  53.551  1.00  0.00           C
ATOM   8776 5C21 POPE0 191     125.549  78.919  52.901  1.00  0.00           C
ATOM   8779 6C21 POPE0 191     124.590  78.380  53.961  1.00  0.00           C
ATOM   8782 7C21 POPE0 191     123.279  77.840  53.381  1.00  0.00           C
ATOM   8785 8C21 POPE0 191     122.280  77.400  54.451  1.00  0.00           C
ATOM   8789  C33 POPE0 191     124.319  83.650  42.301  1.00  0.00           C
ATOM   8792  C34 POPE0 191     124.439  84.740  43.381  1.00  0.00           C
ATOM   8795  C35 POPE0 191     123.899  84.330  44.761  1.00  0.00           C
ATOM   8798  C36 POPE0 191     124.850  83.490  45.631  1.00  0.00           C
ATOM   8801  C37 POPE0 191     124.179  83.020  46.931  1.00  0.00           C
ATOM   8804  C38 POPE0 191     125.130  82.380  47.961  1.00  0.00           C
ATOM   8807  C39 POPE0 191     125.910  81.140  47.481  1.00  0.00           C
ATOM   8810 0C31 POPE0 191     126.490  80.370  48.681  1.00  0.00           C
ATOM   8813 1C31 POPE0 191     127.280  79.109  48.311  1.00  0.00           C
ATOM   8816 2C31 POPE0 191     127.630  78.300  49.571  1.00  0.00           C
ATOM   8819 3C31 POPE0 191     128.219  76.910  49.301  1.00  0.00           C
ATOM   8822 4C31 POPE0 191     129.758  76.879  49.351  1.00  0.00           C
ATOM   8825 5C31 POPE0 191     130.309  75.499  48.991  1.00  0.00           C
ATOM   8828 6C31 POPE0 191     131.839  75.450  48.951  1.00  0.00           C
ATOM   8832  NH3 POPE1 192      10.089  33.200  36.361  1.00  0.00           N
ATOM   8836  C12 POPE1 192       9.939  32.719  34.961  1.00  0.00           C
ATOM   8839  C11 POPE1 192      11.309  32.340  34.371  1.00  0.00           C
ATOM   8842  P   POPE1 192      10.929  30.260  32.841  1.00  0.00           P
ATOM   8843  O13 POPE1 192      10.009  30.090  31.701  1.00  0.00           O
ATOM   8844  O14 POPE1 192      12.239  29.570  32.761  1.00  0.00           O
ATOM   8845  O11 POPE1 192      10.229  29.780  34.181  1.00  0.00           O
ATOM   8846  O12 POPE1 192      11.159  31.809  33.061  1.00  0.00           O
ATOM   8847  C1  POPE1 192       9.039  28.990  34.101  1.00  0.00           C
ATOM   8850  C2  POPE1 192       8.629  28.370  35.471  1.00  0.00           C
ATOM   8852  O21 POPE1 192       8.019  29.360  36.331  1.00  0.00           O
ATOM   8853  C21 POPE1 192       8.779  29.960  37.231  1.00  0.00           C
ATOM   8854  O22 POPE1 192       9.869  30.470  37.031  1.00  0.00           O
ATOM   8855  C22 POPE1 192       8.079  29.850  38.571  1.00  0.00           C
ATOM   8858  C3  POPE1 192       9.729  27.520  36.171  1.00  0.00           C
ATOM   8861  O31 POPE1 192       9.229  26.969  37.421  1.00  0.00           O
ATOM   8862  C31 POPE1 192       9.429  25.670  37.641  1.00  0.00           C
ATOM   8863  O32 POPE1 192      10.099  24.940  36.931  1.00  0.00           O
ATOM   8864  C32 POPE1 192       8.669  25.219  38.891  1.00  0.00           C
ATOM   8867  C23 POPE1 192       9.059  29.520  39.721  1.00  0.00           C
ATOM   8870  C24 POPE1 192       8.309  29.270  41.031  1.00  0.00           C
ATOM   8873  C25 POPE1 192       9.169  29.390  42.291  1.00  0.00           C
ATOM   8876  C26 POPE1 192       9.629  28.050  42.871  1.00  0.00           C
ATOM   8879  C27 POPE1 192      10.199  28.250  44.281  1.00  0.00           C
ATOM   8882  C28 POPE1 192      10.639  26.960  45.001  1.00  0.00           C
ATOM   8885  C29 POPE1 192       9.459  26.130  45.421  1.00  0.00           C
ATOM   8887 0C21 POPE1 192       8.809  26.219  46.601  1.00  0.00           C
ATOM   8889 1C21 POPE1 192       9.119  27.180  47.721  1.00  0.00           C
ATOM   8892 2C21 POPE1 192       9.739  26.440  48.921  1.00  0.00           C
ATOM   8895 3C21 POPE1 192      10.229  27.390  50.021  1.00  0.00           C
ATOM   8898 4C21 POPE1 192      11.049  26.670  51.101  1.00  0.00           C
ATOM   8901 5C21 POPE1 192      10.199  25.860  52.091  1.00  0.00           C
ATOM   8904 6C21 POPE1 192      10.959  24.650  52.641  1.00  0.00           C
ATOM   8907 7C21 POPE1 192      10.099  23.750  53.531  1.00  0.00           C
ATOM   8910 8C21 POPE1 192      10.579  22.300  53.521  1.00  0.00           C
ATOM   8914  C33 POPE1 192       9.449  24.190  39.751  1.00  0.00           C
ATOM   8917  C34 POPE1 192       8.769  23.820  41.091  1.00  0.00           C
ATOM   8920  C35 POPE1 192       9.639  22.990  42.051  1.00  0.00           C
ATOM   8923  C36 POPE1 192      11.039  23.589  42.261  1.00  0.00           C
ATOM   8926  C37 POPE1 192      11.799  23.059  43.481  1.00  0.00           C
ATOM   8929  C38 POPE1 192      13.229  23.640  43.491  1.00  0.00           C
ATOM   8932  C39 POPE1 192      14.009  23.480  44.801  1.00  0.00           C
ATOM   8935 0C31 POPE1 192      13.459  24.360  45.941  1.00  0.00           C
ATOM   8938 1C31 POPE1 192      14.399  24.430  47.151  1.00  0.00           C
ATOM   8941 2C31 POPE1 192      13.969  25.520  48.141  1.00  0.00           C
ATOM   8944 3C31 POPE1 192      15.059  25.930  49.131  1.00  0.00           C
ATOM   8947 4C31 POPE1 192      15.349  24.890  50.211  1.00  0.00           C
ATOM   8950 5C31 POPE1 192      16.229  25.450  51.341  1.00  0.00           C
ATOM   8953 6C31 POPE1 192      16.419  24.480  52.511  1.00  0.00           C
ATOM   8957  NH3 POPE2 193      71.699  63.650  77.441  1.00  0.00           N
ATOM   8961  C12 POPE2 193      71.770  62.160  77.521  1.00  0.00           C
ATOM   8964  C11 POPE2 193      72.529  61.710  78.771  1.00  0.00           C
ATOM   8967  P   POPE2 193      71.520  59.420  79.501  1.00  0.00           P
ATOM   8968  O13 POPE2 193      72.029  58.810  80.751  1.00  0.00           O
ATOM   8969  O14 POPE2 193      70.309  60.249  79.641  1.00  0.00           O
ATOM   8970  O11 POPE2 193      71.270  58.290  78.421  1.00  0.00           O
ATOM   8971  O12 POPE2 193      72.660  60.280  78.801  1.00  0.00           O
ATOM   8972  C1  POPE2 193      70.469  58.580  77.281  1.00  0.00           C
ATOM   8975  C2  POPE2 193      71.340  58.960  76.041  1.00  0.00           C
ATOM   8977  O21 POPE2 193      70.729  60.010  75.261  1.00  0.00           O
ATOM   8978  C21 POPE2 193      69.539  59.690  74.731  1.00  0.00           C
ATOM   8979  O22 POPE2 193      68.929  58.669  74.941  1.00  0.00           O
ATOM   8980  C22 POPE2 193      69.059  60.819  73.841  1.00  0.00           C
ATOM   8983  C3  POPE2 193      71.749  57.700  75.211  1.00  0.00           C
ATOM   8986  O31 POPE2 193      72.920  57.890  74.391  1.00  0.00           O
ATOM   8987  C31 POPE2 193      72.729  58.440  73.201  1.00  0.00           C
ATOM   8988  O32 POPE2 193      71.709  58.969  72.791  1.00  0.00           O
ATOM   8989  C32 POPE2 193      74.090  58.370  72.491  1.00  0.00           C
ATOM   8992  C23 POPE2 193      67.679  60.510  73.211  1.00  0.00           C
ATOM   8995  C24 POPE2 193      67.719  59.459  72.091  1.00  0.00           C
ATOM   8998  C25 POPE2 193      68.069  60.049  70.721  1.00  0.00           C
ATOM   9001  C26 POPE2 193      67.789  59.070  69.561  1.00  0.00           C
ATOM   9004  C27 POPE2 193      67.499  59.810  68.241  1.00  0.00           C
ATOM   9007  C28 POPE2 193      66.660  59.070  67.181  1.00  0.00           C
ATOM   9010  C29 POPE2 193      65.219  58.900  67.601  1.00  0.00           C
ATOM   9012 0C21 POPE2 193      64.130  59.379  66.981  1.00  0.00           C
ATOM   9014 1C21 POPE2 193      64.100  60.150  65.681  1.00  0.00           C
ATOM   9017 2C21 POPE2 193      62.679  60.109  65.071  1.00  0.00           C
ATOM   9020 3C21 POPE2 193      62.549  60.819  63.711  1.00  0.00           C
ATOM   9023 4C21 POPE2 193      61.189  60.510  63.061  1.00  0.00           C
ATOM   9026 5C21 POPE2 193      60.909  61.229  61.731  1.00  0.00           C
ATOM   9029 6C21 POPE2 193      60.869  62.770  61.831  1.00  0.00           C
ATOM   9032 7C21 POPE2 193      60.129  63.410  60.651  1.00  0.00           C
ATOM   9035 8C21 POPE2 193      60.359  64.919  60.531  1.00  0.00           C
ATOM   9039  C33 POPE2 193      74.199  58.880  71.031  1.00  0.00           C
ATOM   9042  C34 POPE2 193      75.679  59.109  70.701  1.00  0.00           C
ATOM   9045  C35 POPE2 193      75.969  59.820  69.371  1.00  0.00           C
ATOM   9048  C36 POPE2 193      75.959  58.910  68.151  1.00  0.00           C
ATOM   9051  C37 POPE2 193      76.340  59.690  66.891  1.00  0.00           C
ATOM   9054  C38 POPE2 193      76.600  58.799  65.681  1.00  0.00           C
ATOM   9057  C39 POPE2 193      76.999  59.629  64.461  1.00  0.00           C
ATOM   9060 0C31 POPE2 193      76.759  58.910  63.141  1.00  0.00           C
ATOM   9063 1C31 POPE2 193      77.099  59.790  61.931  1.00  0.00           C
ATOM   9066 2C31 POPE2 193      76.179  59.550  60.731  1.00  0.00           C
ATOM   9069 3C31 POPE2 193      76.449  60.510  59.571  1.00  0.00           C
ATOM   9072 4C31 POPE2 193      77.749  60.190  58.831  1.00  0.00           C
ATOM   9075 5C31 POPE2 193      78.149  61.299  57.851  1.00  0.00           C
ATOM   9078 6C31 POPE2 193      79.239  60.860  56.871  1.00  0.00           C
ATOM   9082  NH3 POPE3 194      94.229 128.730  75.151  1.00  0.00           N
ATOM   9086  C12 POPE3 194      94.879 129.510  76.251  1.00  0.00           C
ATOM   9089  C11 POPE3 194      95.589 128.520  77.181  1.00  0.00           C
ATOM   9092  P   POPE3 194      97.160 126.440  77.071  1.00  0.00           P
ATOM   9093  O13 POPE3 194      98.570 126.879  77.121  1.00  0.00           O
ATOM   9094  O14 POPE3 194      96.500 126.029  78.331  1.00  0.00           O
ATOM   9095  O11 POPE3 194      96.999 125.310  75.961  1.00  0.00           O
ATOM   9096  O12 POPE3 194      96.299 127.569  76.391  1.00  0.00           O
ATOM   9097  C1  POPE3 194      97.969 125.420  74.901  1.00  0.00           C
ATOM   9100  C2  POPE3 194      97.890 124.239  73.901  1.00  0.00           C
ATOM   9102  O21 POPE3 194      98.969 124.159  72.931  1.00  0.00           O
ATOM   9103  C21 POPE3 194      99.630 125.199  72.471  1.00  0.00           C
ATOM   9104  O22 POPE3 194      99.520 126.359  72.801  1.00  0.00           O
ATOM   9105  C22 POPE3 194     100.449 124.760  71.261  1.00  0.00           C
ATOM   9108  C3  POPE3 194      96.539 124.239  73.171  1.00  0.00           C
ATOM   9111  O31 POPE3 194      96.419 123.109  72.271  1.00  0.00           O
ATOM   9112  C31 POPE3 194      96.809 123.129  70.991  1.00  0.00           C
ATOM   9113  O32 POPE3 194      97.069 122.109  70.381  1.00  0.00           O
ATOM   9114  C32 POPE3 194      96.669 124.489  70.311  1.00  0.00           C
ATOM   9117  C23 POPE3 194     100.149 125.640  70.031  1.00  0.00           C
ATOM   9120  C24 POPE3 194     100.040 124.849  68.721  1.00  0.00           C
ATOM   9123  C25 POPE3 194      99.329 125.669  67.641  1.00  0.00           C
ATOM   9126  C26 POPE3 194      99.339 125.000  66.261  1.00  0.00           C
ATOM   9129  C27 POPE3 194      98.299 125.609  65.311  1.00  0.00           C
ATOM   9132  C28 POPE3 194      98.570 125.260  63.831  1.00  0.00           C
ATOM   9135  C29 POPE3 194      99.590 126.179  63.221  1.00  0.00           C
ATOM   9137 0C21 POPE3 194      99.529 126.659  61.961  1.00  0.00           C
ATOM   9139 1C21 POPE3 194      98.459 126.280  60.981  1.00  0.00           C
ATOM   9142 2C21 POPE3 194      98.699 126.789  59.551  1.00  0.00           C
ATOM   9145 3C21 POPE3 194      99.929 126.189  58.851  1.00  0.00           C
ATOM   9148 4C21 POPE3 194     100.100 126.800  57.461  1.00  0.00           C
ATOM   9151 5C21 POPE3 194     101.509 126.589  56.881  1.00  0.00           C
ATOM   9154 6C21 POPE3 194     101.819 125.129  56.531  1.00  0.00           C
ATOM   9157 7C21 POPE3 194     103.139 125.010  55.751  1.00  0.00           C
ATOM   9160 8C21 POPE3 194     103.539 123.560  55.451  1.00  0.00           C
ATOM   9164  C33 POPE3 194      95.200 124.950  70.301  1.00  0.00           C
ATOM   9167  C34 POPE3 194      94.969 126.400  69.861  1.00  0.00           C
ATOM   9170  C35 POPE3 194      94.969 126.569  68.341  1.00  0.00           C
ATOM   9173  C36 POPE3 194      94.529 127.979  67.961  1.00  0.00           C
ATOM   9176  C37 POPE3 194      94.770 128.319  66.481  1.00  0.00           C
ATOM   9179  C38 POPE3 194      93.869 127.550  65.501  1.00  0.00           C
ATOM   9182  C39 POPE3 194      94.669 126.910  64.371  1.00  0.00           C
ATOM   9185 0C31 POPE3 194      93.799 126.370  63.231  1.00  0.00           C
ATOM   9188 1C31 POPE3 194      94.669 125.730  62.131  1.00  0.00           C
ATOM   9191 2C31 POPE3 194      93.939 125.469  60.811  1.00  0.00           C
ATOM   9194 3C31 POPE3 194      93.689 126.770  60.031  1.00  0.00           C
ATOM   9197 4C31 POPE3 194      93.150 126.530  58.611  1.00  0.00           C
ATOM   9200 5C31 POPE3 194      92.999 127.839  57.831  1.00  0.00           C
ATOM   9203 6C31 POPE3 194      92.439 127.650  56.421  1.00  0.00           C
ATOM   9207  NH3 POPE4 195      19.500 115.850  72.141  1.00  0.00           N
ATOM   9211  C12 POPE4 195      19.799 115.479  73.561  1.00  0.00           C
ATOM   9214  C11 POPE4 195      18.969 116.309  74.571  1.00  0.00           C
ATOM   9217  P   POPE4 195      16.739 117.220  73.441  1.00  0.00           P
ATOM   9218  O13 POPE4 195      16.549 116.470  72.171  1.00  0.00           O
ATOM   9219  O14 POPE4 195      15.569 117.740  74.171  1.00  0.00           O
ATOM   9220  O11 POPE4 195      17.749 118.400  73.221  1.00  0.00           O
ATOM   9221  O12 POPE4 195      17.559 116.219  74.341  1.00  0.00           O
ATOM   9222  C1  POPE4 195      17.719 119.349  72.151  1.00  0.00           C
ATOM   9225  C2  POPE4 195      19.129 119.550  71.541  1.00  0.00           C
ATOM   9227  O21 POPE4 195      19.529 118.319  70.911  1.00  0.00           O
ATOM   9228  C21 POPE4 195      19.249 118.000  69.631  1.00  0.00           C
ATOM   9229  O22 POPE4 195      19.249 116.830  69.261  1.00  0.00           O
ATOM   9230  C22 POPE4 195      19.049 119.130  68.631  1.00  0.00           C
ATOM   9233  C3  POPE4 195      20.179 119.939  72.631  1.00  0.00           C
ATOM   9236  O31 POPE4 195      21.529 119.600  72.261  1.00  0.00           O
ATOM   9237  C31 POPE4 195      22.069 120.380  71.321  1.00  0.00           C
ATOM   9238  O32 POPE4 195      21.559 121.390  70.861  1.00  0.00           O
ATOM   9239  C32 POPE4 195      23.349 119.690  70.811  1.00  0.00           C
ATOM   9242  C23 POPE4 195      20.349 119.460  67.871  1.00  0.00           C
ATOM   9245  C24 POPE4 195      20.389 120.909  67.351  1.00  0.00           C
ATOM   9248  C25 POPE4 195      19.059 121.340  66.731  1.00  0.00           C
ATOM   9251  C26 POPE4 195      19.169 122.579  65.841  1.00  0.00           C
ATOM   9254  C27 POPE4 195      17.769 123.050  65.441  1.00  0.00           C
ATOM   9257  C28 POPE4 195      17.759 123.999  64.231  1.00  0.00           C
ATOM   9260  C29 POPE4 195      16.359 124.510  64.011  1.00  0.00           C
ATOM   9262 0C21 POPE4 195      15.769 124.749  62.831  1.00  0.00           C
ATOM   9264 1C21 POPE4 195      16.399 124.620  61.471  1.00  0.00           C
ATOM   9267 2C21 POPE4 195      15.689 123.620  60.541  1.00  0.00           C
ATOM   9270 3C21 POPE4 195      15.849 124.050  59.071  1.00  0.00           C
ATOM   9273 4C21 POPE4 195      15.269 123.070  58.051  1.00  0.00           C
ATOM   9276 5C21 POPE4 195      15.259 123.710  56.651  1.00  0.00           C
ATOM   9279 6C21 POPE4 195      14.389 122.969  55.631  1.00  0.00           C
ATOM   9282 7C21 POPE4 195      14.269 123.760  54.321  1.00  0.00           C
ATOM   9285 8C21 POPE4 195      13.189 123.260  53.371  1.00  0.00           C
ATOM   9289  C33 POPE4 195      24.149 120.599  69.861  1.00  0.00           C
ATOM   9292  C34 POPE4 195      25.160 119.860  68.981  1.00  0.00           C
ATOM   9295  C35 POPE4 195      25.759 120.810  67.931  1.00  0.00           C
ATOM   9298  C36 POPE4 195      26.349 120.140  66.691  1.00  0.00           C
ATOM   9301  C37 POPE4 195      26.809 121.179  65.661  1.00  0.00           C
ATOM   9304  C38 POPE4 195      27.179 120.550  64.321  1.00  0.00           C
ATOM   9307  C39 POPE4 195      27.909 121.510  63.361  1.00  0.00           C
ATOM   9310 0C31 POPE4 195      28.519 120.739  62.181  1.00  0.00           C
ATOM   9313 1C31 POPE4 195      29.439 121.599  61.301  1.00  0.00           C
ATOM   9316 2C31 POPE4 195      28.910 121.800  59.881  1.00  0.00           C
ATOM   9319 3C31 POPE4 195      28.789 120.510  59.061  1.00  0.00           C
ATOM   9322 4C31 POPE4 195      30.139 119.830  58.761  1.00  0.00           C
ATOM   9325 5C31 POPE4 195      29.979 118.669  57.781  1.00  0.00           C
ATOM   9328 6C31 POPE4 195      31.289 117.969  57.441  1.00  0.00           C
ATOM   9332  NH3 POPE5 196      15.729  89.019  78.281  1.00  0.00           N
ATOM   9336  C12 POPE5 196      15.609  89.819  77.021  1.00  0.00           C
ATOM   9339  C11 POPE5 196      16.089  91.270  77.241  1.00  0.00           C
ATOM   9342  P   POPE5 196      14.939  92.319  75.141  1.00  0.00           P
ATOM   9343  O13 POPE5 196      15.009  93.689  74.591  1.00  0.00           O
ATOM   9344  O14 POPE5 196      13.719  91.980  75.901  1.00  0.00           O
ATOM   9345  O11 POPE5 196      15.029  91.309  73.921  1.00  0.00           O
ATOM   9346  O12 POPE5 196      16.219  91.969  76.001  1.00  0.00           O
ATOM   9347  C1  POPE5 196      16.209  90.800  73.311  1.00  0.00           C
ATOM   9350  C2  POPE5 196      15.899  89.919  72.041  1.00  0.00           C
ATOM   9352  O21 POPE5 196      16.309  90.539  70.791  1.00  0.00           O
ATOM   9353  C21 POPE5 196      17.619  90.459  70.531  1.00  0.00           C
ATOM   9354  O22 POPE5 196      18.429  89.960  71.291  1.00  0.00           O
ATOM   9355  C22 POPE5 196      18.019  91.029  69.151  1.00  0.00           C
ATOM   9358  C3  POPE5 196      14.389  89.510  71.981  1.00  0.00           C
ATOM   9361  O31 POPE5 196      14.229  88.200  71.421  1.00  0.00           O
ATOM   9362  C31 POPE5 196      13.449  87.330  72.051  1.00  0.00           C
ATOM   9363  O32 POPE5 196      12.709  87.569  72.991  1.00  0.00           O
ATOM   9364  C32 POPE5 196      13.619  85.959  71.411  1.00  0.00           C
ATOM   9367  C23 POPE5 196      17.449  92.419  68.821  1.00  0.00           C
ATOM   9370  C24 POPE5 196      18.179  93.239  67.741  1.00  0.00           C
ATOM   9373  C25 POPE5 196      17.689  92.930  66.321  1.00  0.00           C
ATOM   9376  C26 POPE5 196      18.169  93.940  65.271  1.00  0.00           C
ATOM   9379  C27 POPE5 196      17.629  93.620  63.861  1.00  0.00           C
ATOM   9382  C28 POPE5 196      17.849  94.749  62.831  1.00  0.00           C
ATOM   9385  C29 POPE5 196      16.779  95.810  62.911  1.00  0.00           C
ATOM   9387 0C21 POPE5 196      16.189  96.449  61.891  1.00  0.00           C
ATOM   9389 1C21 POPE5 196      16.529  96.329  60.421  1.00  0.00           C
ATOM   9392 2C21 POPE5 196      15.349  95.940  59.491  1.00  0.00           C
ATOM   9395 3C21 POPE5 196      15.579  96.490  58.081  1.00  0.00           C
ATOM   9398 4C21 POPE5 196      14.439  96.239  57.081  1.00  0.00           C
ATOM   9401 5C21 POPE5 196      14.309  97.360  56.021  1.00  0.00           C
ATOM   9404 6C21 POPE5 196      15.629  97.679  55.301  1.00  0.00           C
ATOM   9407 7C21 POPE5 196      15.539  98.949  54.431  1.00  0.00           C
ATOM   9410 8C21 POPE5 196      16.919  99.419  53.941  1.00  0.00           C
ATOM   9414  C33 POPE5 196      13.419  85.880  69.881  1.00  0.00           C
ATOM   9417  C34 POPE5 196      13.519  84.419  69.411  1.00  0.00           C
ATOM   9420  C35 POPE5 196      13.069  84.159  67.961  1.00  0.00           C
ATOM   9423  C36 POPE5 196      11.549  84.050  67.861  1.00  0.00           C
ATOM   9426  C37 POPE5 196      10.999  83.610  66.501  1.00  0.00           C
ATOM   9429  C38 POPE5 196      11.059  84.700  65.421  1.00  0.00           C
ATOM   9432  C39 POPE5 196       9.709  84.950  64.731  1.00  0.00           C
ATOM   9435 0C31 POPE5 196       9.289  83.890  63.701  1.00  0.00           C
ATOM   9438 1C31 POPE5 196      10.199  83.850  62.471  1.00  0.00           C
ATOM   9441 2C31 POPE5 196       9.589  83.139  61.261  1.00  0.00           C
ATOM   9444 3C31 POPE5 196      10.629  82.950  60.151  1.00  0.00           C
ATOM   9447 4C31 POPE5 196      10.139  82.150  58.941  1.00  0.00           C
ATOM   9450 5C31 POPE5 196      11.319  81.670  58.091  1.00  0.00           C
ATOM   9453 6C31 POPE5 196      10.989  80.629  57.021  1.00  0.00           C
ATOM   9457  NH3 POPE6 197      73.609  20.139  35.851  1.00  0.00           N
ATOM   9461  C12 POPE6 197      73.859  21.590  36.151  1.00  0.00           C
ATOM   9464  C11 POPE6 197      73.200  22.530  35.121  1.00  0.00           C
ATOM   9467  P   POPE6 197      72.119  24.910  35.501  1.00  0.00           P
ATOM   9468  O13 POPE6 197      72.479  26.309  35.231  1.00  0.00           O
ATOM   9469  O14 POPE6 197      70.999  24.350  34.711  1.00  0.00           O
ATOM   9470  O11 POPE6 197      71.649  24.860  37.011  1.00  0.00           O
ATOM   9471  O12 POPE6 197      73.359  23.900  35.531  1.00  0.00           O
ATOM   9472  C1  POPE6 197      70.770  23.790  37.401  1.00  0.00           C
ATOM   9475  C2  POPE6 197      69.259  24.179  37.301  1.00  0.00           C
ATOM   9477  O21 POPE6 197      68.960  25.420  37.991  1.00  0.00           O
ATOM   9478  C21 POPE6 197      69.209  25.389  39.301  1.00  0.00           C
ATOM   9479  O22 POPE6 197      69.469  24.400  39.961  1.00  0.00           O
ATOM   9480  C22 POPE6 197      68.979  26.780  39.891  1.00  0.00           C
ATOM   9483  C3  POPE6 197      68.310  22.990  37.631  1.00  0.00           C
ATOM   9486  O31 POPE6 197      66.920  23.360  37.681  1.00  0.00           O
ATOM   9487  C31 POPE6 197      66.060  22.960  38.631  1.00  0.00           C
ATOM   9488  O32 POPE6 197      64.849  22.940  38.461  1.00  0.00           O
ATOM   9489  C32 POPE6 197      66.660  22.550  39.971  1.00  0.00           C
ATOM   9492  C23 POPE6 197      69.479  26.900  41.351  1.00  0.00           C
ATOM   9495  C24 POPE6 197      69.030  28.190  42.041  1.00  0.00           C
ATOM   9498  C25 POPE6 197      67.520  28.260  42.301  1.00  0.00           C
ATOM   9501  C26 POPE6 197      67.060  27.710  43.651  1.00  0.00           C
ATOM   9504  C27 POPE6 197      65.529  27.670  43.711  1.00  0.00           C
ATOM   9507  C28 POPE6 197      64.929  27.950  45.101  1.00  0.00           C
ATOM   9510  C29 POPE6 197      65.229  29.370  45.531  1.00  0.00           C
ATOM   9512 0C21 POPE6 197      65.989  29.730  46.581  1.00  0.00           C
ATOM   9514 1C21 POPE6 197      66.660  28.770  47.521  1.00  0.00           C
ATOM   9517 2C21 POPE6 197      65.700  28.340  48.651  1.00  0.00           C
ATOM   9520 3C21 POPE6 197      65.410  29.480  49.641  1.00  0.00           C
ATOM   9523 4C21 POPE6 197      64.759  28.960  50.931  1.00  0.00           C
ATOM   9526 5C21 POPE6 197      64.680  30.040  52.011  1.00  0.00           C
ATOM   9529 6C21 POPE6 197      64.719  29.450  53.431  1.00  0.00           C
ATOM   9532 7C21 POPE6 197      64.660  30.520  54.521  1.00  0.00           C
ATOM   9535 8C21 POPE6 197      64.789  29.940  55.931  1.00  0.00           C
ATOM   9539  C33 POPE6 197      65.859  23.129  41.171  1.00  0.00           C
ATOM   9542  C34 POPE6 197      66.699  22.999  42.441  1.00  0.00           C
ATOM   9545  C35 POPE6 197      66.049  23.600  43.681  1.00  0.00           C
ATOM   9548  C36 POPE6 197      66.740  23.140  44.971  1.00  0.00           C
ATOM   9551  C37 POPE6 197      67.579  24.220  45.671  1.00  0.00           C
ATOM   9554  C38 POPE6 197      67.719  23.949  47.171  1.00  0.00           C
ATOM   9557  C39 POPE6 197      66.429  24.290  47.941  1.00  0.00           C
ATOM   9560 0C31 POPE6 197      66.429  23.770  49.381  1.00  0.00           C
ATOM   9563 1C31 POPE6 197      65.189  24.220  50.151  1.00  0.00           C
ATOM   9566 2C31 POPE6 197      65.149  23.670  51.571  1.00  0.00           C
ATOM   9569 3C31 POPE6 197      64.059  24.320  52.421  1.00  0.00           C
ATOM   9572 4C31 POPE6 197      64.020  23.740  53.841  1.00  0.00           C
ATOM   9575 5C31 POPE6 197      62.869  24.290  54.681  1.00  0.00           C
ATOM   9578 6C31 POPE6 197      62.709  23.560  56.011  1.00  0.00           C
ATOM   9582  NH3 POPE7 198       2.329  28.900  77.321  1.00  0.00           N
ATOM   9586  C12 POPE7 198       3.589  28.790  78.131  1.00  0.00           C
ATOM   9589  C11 POPE7 198       4.559  29.910  77.731  1.00  0.00           C
ATOM   9592  P   POPE7 198       4.989  31.180  79.951  1.00  0.00           P
ATOM   9593  O13 POPE7 198       5.539  30.600  81.201  1.00  0.00           O
ATOM   9594  O14 POPE7 198       3.519  31.360  79.881  1.00  0.00           O
ATOM   9595  O11 POPE7 198       5.739  32.530  79.621  1.00  0.00           O
ATOM   9596  O12 POPE7 198       5.449  30.199  78.791  1.00  0.00           O
ATOM   9597  C1  POPE7 198       6.439  32.650  78.371  1.00  0.00           C
ATOM   9600  C2  POPE7 198       6.509  34.129  77.921  1.00  0.00           C
ATOM   9602  O21 POPE7 198       7.429  34.309  76.831  1.00  0.00           O
ATOM   9603  C21 POPE7 198       7.159  33.760  75.661  1.00  0.00           C
ATOM   9604  O22 POPE7 198       6.219  33.039  75.381  1.00  0.00           O
ATOM   9605  C22 POPE7 198       8.229  34.190  74.651  1.00  0.00           C
ATOM   9608  C3  POPE7 198       6.979  34.999  79.131  1.00  0.00           C
ATOM   9611  O31 POPE7 198       7.419  36.300  78.721  1.00  0.00           O
ATOM   9612  C31 POPE7 198       6.449  37.160  78.451  1.00  0.00           C
ATOM   9613  O32 POPE7 198       5.269  37.020  78.671  1.00  0.00           O
ATOM   9614  C32 POPE7 198       7.069  38.410  77.841  1.00  0.00           C
ATOM   9617  C23 POPE7 198       7.609  34.629  73.311  1.00  0.00           C
ATOM   9620  C24 POPE7 198       8.619  35.129  72.281  1.00  0.00           C
ATOM   9623  C25 POPE7 198       9.739  34.120  72.021  1.00  0.00           C
ATOM   9626  C26 POPE7 198      10.449  34.370  70.691  1.00  0.00           C
ATOM   9629  C27 POPE7 198      11.579  33.350  70.481  1.00  0.00           C
ATOM   9632  C28 POPE7 198      12.309  33.460  69.141  1.00  0.00           C
ATOM   9635  C29 POPE7 198      11.389  33.240  67.971  1.00  0.00           C
ATOM   9637 0C21 POPE7 198      11.729  33.430  66.691  1.00  0.00           C
ATOM   9639 1C21 POPE7 198      13.109  33.830  66.221  1.00  0.00           C
ATOM   9642 2C21 POPE7 198      13.669  32.789  65.251  1.00  0.00           C
ATOM   9645 3C21 POPE7 198      15.109  33.130  64.841  1.00  0.00           C
ATOM   9648 4C21 POPE7 198      15.559  32.260  63.671  1.00  0.00           C
ATOM   9651 5C21 POPE7 198      16.929  32.680  63.121  1.00  0.00           C
ATOM   9654 6C21 POPE7 198      17.299  31.840  61.911  1.00  0.00           C
ATOM   9657 7C21 POPE7 198      18.689  32.150  61.381  1.00  0.00           C
ATOM   9660 8C21 POPE7 198      19.179  31.110  60.371  1.00  0.00           C
ATOM   9664  C33 POPE7 198       6.259  38.870  76.621  1.00  0.00           C
ATOM   9667  C34 POPE7 198       6.949  40.059  75.971  1.00  0.00           C
ATOM   9670  C35 POPE7 198       6.179  40.679  74.801  1.00  0.00           C
ATOM   9673  C36 POPE7 198       5.899  39.760  73.601  1.00  0.00           C
ATOM   9676  C37 POPE7 198       5.689  40.609  72.341  1.00  0.00           C
ATOM   9679  C38 POPE7 198       5.379  39.890  71.021  1.00  0.00           C
ATOM   9682  C39 POPE7 198       5.089  40.949  69.951  1.00  0.00           C
ATOM   9685 0C31 POPE7 198       5.199  40.520  68.481  1.00  0.00           C
ATOM   9688 1C31 POPE7 198       5.149  41.780  67.591  1.00  0.00           C
ATOM   9691 2C31 POPE7 198       5.269  41.499  66.091  1.00  0.00           C
ATOM   9694 3C31 POPE7 198       6.729  41.300  65.651  1.00  0.00           C
ATOM   9697 4C31 POPE7 198       6.879  41.300  64.121  1.00  0.00           C
ATOM   9700 5C31 POPE7 198       8.349  41.250  63.701  1.00  0.00           C
ATOM   9703 6C31 POPE7 198       8.539  41.490  62.201  1.00  0.00           C
ATOM   9707  NH3 POPE8 199      87.820  16.290  34.081  1.00  0.00           N
ATOM   9711  C12 POPE8 199      88.139  14.820  34.181  1.00  0.00           C
ATOM   9714  C11 POPE8 199      89.420  14.490  34.971  1.00  0.00           C
ATOM   9717  P   POPE8 199      91.950  14.090  34.241  1.00  0.00           P
ATOM   9718  O13 POPE8 199      92.519  13.570  32.971  1.00  0.00           O
ATOM   9719  O14 POPE8 199      92.309  15.480  34.611  1.00  0.00           O
ATOM   9720  O11 POPE8 199      92.369  13.090  35.371  1.00  0.00           O
ATOM   9721  O12 POPE8 199      90.399  13.940  34.101  1.00  0.00           O
ATOM   9722  C1  POPE8 199      91.609  12.010  35.901  1.00  0.00           C
ATOM   9725  C2  POPE8 199      92.439  11.260  36.981  1.00  0.00           C
ATOM   9727  O21 POPE8 199      92.379  12.020  38.201  1.00  0.00           O
ATOM   9728  C21 POPE8 199      92.619  11.370  39.351  1.00  0.00           C
ATOM   9729  O22 POPE8 199      92.700  10.170  39.471  1.00  0.00           O
ATOM   9730  C22 POPE8 199      92.729  12.380  40.511  1.00  0.00           C
ATOM   9733  C3  POPE8 199      93.889  11.110  36.451  1.00  0.00           C
ATOM   9736  O31 POPE8 199      94.619  10.070  37.121  1.00  0.00           O
ATOM   9737  C31 POPE8 199      95.370  10.480  38.121  1.00  0.00           C
ATOM   9738  O32 POPE8 199      95.479  11.630  38.501  1.00  0.00           O
ATOM   9739  C32 POPE8 199      95.919   9.260  38.821  1.00  0.00           C
ATOM   9742  C23 POPE8 199      93.969  12.130  41.401  1.00  0.00           C
ATOM   9745  C24 POPE8 199      94.109  13.030  42.641  1.00  0.00           C
ATOM   9748  C25 POPE8 199      95.320  12.629  43.501  1.00  0.00           C
ATOM   9751  C26 POPE8 199      94.990  11.580  44.581  1.00  0.00           C
ATOM   9754  C27 POPE8 199      96.210  10.760  45.041  1.00  0.00           C
ATOM   9757  C28 POPE8 199      96.139  10.310  46.521  1.00  0.00           C
ATOM   9760  C29 POPE8 199      96.599  11.410  47.451  1.00  0.00           C
ATOM   9762 0C21 POPE8 199      97.479  11.300  48.461  1.00  0.00           C
ATOM   9764 1C21 POPE8 199      98.139  10.030  48.951  1.00  0.00           C
ATOM   9767 2C21 POPE8 199      98.629  10.180  50.411  1.00  0.00           C
ATOM   9770 3C21 POPE8 199      99.229   8.890  50.971  1.00  0.00           C
ATOM   9773 4C21 POPE8 199     100.619   9.050  51.631  1.00  0.00           C
ATOM   9776 5C21 POPE8 199     100.639  10.020  52.821  1.00  0.00           C
ATOM   9779 6C21 POPE8 199     101.760   9.680  53.821  1.00  0.00           C
ATOM   9782 7C21 POPE8 199     101.850  10.660  55.001  1.00  0.00           C
ATOM   9785 8C21 POPE8 199     102.849  10.200  56.081  1.00  0.00           C
ATOM   9789  C33 POPE8 199      97.049   9.610  39.791  1.00  0.00           C
ATOM   9792  C34 POPE8 199      97.340   8.500  40.791  1.00  0.00           C
ATOM   9795  C35 POPE8 199      98.439   8.900  41.771  1.00  0.00           C
ATOM   9798  C36 POPE8 199      98.479   7.950  42.961  1.00  0.00           C
ATOM   9801  C37 POPE8 199      99.689   8.180  43.851  1.00  0.00           C
ATOM   9804  C38 POPE8 199      99.520   7.490  45.191  1.00  0.00           C
ATOM   9807  C39 POPE8 199     100.880   7.210  45.811  1.00  0.00           C
ATOM   9810 0C31 POPE8 199     100.799   6.530  47.171  1.00  0.00           C
ATOM   9813 1C31 POPE8 199     102.099   5.750  47.361  1.00  0.00           C
ATOM   9816 2C31 POPE8 199     102.569   5.590  48.801  1.00  0.00           C
ATOM   9819 3C31 POPE8 199     104.090   5.670  48.781  1.00  0.00           C
ATOM   9822 4C31 POPE8 199     104.770   5.460  50.121  1.00  0.00           C
ATOM   9825 5C31 POPE8 199     106.279   5.640  49.951  1.00  0.00           C
ATOM   9828 6C31 POPE8 199     107.009   5.570  51.281  1.00  0.00           C
ATOM   9832  NH3 POPE9 200     106.299  26.260  76.711  1.00  0.00           N
ATOM   9836  C12 POPE9 200     107.789  26.300  76.911  1.00  0.00           C
ATOM   9839  C11 POPE9 200     108.399  24.880  77.001  1.00  0.00           C
ATOM   9842  P   POPE9 200     110.639  25.199  78.351  1.00  0.00           P
ATOM   9843  O13 POPE9 200     110.950  23.930  79.031  1.00  0.00           O
ATOM   9844  O14 POPE9 200     110.060  26.309  79.141  1.00  0.00           O
ATOM   9845  O11 POPE9 200     112.029  25.760  77.841  1.00  0.00           O
ATOM   9846  O12 POPE9 200     109.829  24.920  77.011  1.00  0.00           O
ATOM   9847  C1  POPE9 200     112.779  24.980  76.911  1.00  0.00           C
ATOM   9850  C2  POPE9 200     112.809  25.650  75.531  1.00  0.00           C
ATOM   9852  O21 POPE9 200     113.209  24.639  74.581  1.00  0.00           O
ATOM   9853  C21 POPE9 200     112.560  24.720  73.421  1.00  0.00           C
ATOM   9854  O22 POPE9 200     111.770  25.590  73.121  1.00  0.00           O
ATOM   9855  C22 POPE9 200     112.829  23.500  72.551  1.00  0.00           C
ATOM   9858  C3  POPE9 200     113.779  26.860  75.571  1.00  0.00           C
ATOM   9861  O31 POPE9 200     114.000  27.440  74.261  1.00  0.00           O
ATOM   9862  C31 POPE9 200     112.999  28.210  73.831  1.00  0.00           C
ATOM   9863  O32 POPE9 200     111.999  28.480  74.471  1.00  0.00           O
ATOM   9864  C32 POPE9 200     113.380  28.719  72.441  1.00  0.00           C
ATOM   9867  C23 POPE9 200     114.070  23.659  71.641  1.00  0.00           C
ATOM   9870  C24 POPE9 200     113.969  22.789  70.381  1.00  0.00           C
ATOM   9873  C25 POPE9 200     113.079  23.440  69.301  1.00  0.00           C
ATOM   9876  C26 POPE9 200     113.049  22.640  67.991  1.00  0.00           C
ATOM   9879  C27 POPE9 200     112.389  23.440  66.861  1.00  0.00           C
ATOM   9882  C28 POPE9 200     112.009  22.559  65.651  1.00  0.00           C
ATOM   9885  C29 POPE9 200     110.719  21.809  65.881  1.00  0.00           C
ATOM   9887 0C21 POPE9 200     110.100  21.050  64.961  1.00  0.00           C
ATOM   9889 1C21 POPE9 200     110.619  20.780  63.571  1.00  0.00           C
ATOM   9892 2C21 POPE9 200     109.979  21.679  62.501  1.00  0.00           C
ATOM   9895 3C21 POPE9 200     110.460  21.300  61.091  1.00  0.00           C
ATOM   9898 4C21 POPE9 200     109.609  21.910  59.961  1.00  0.00           C
ATOM   9901 5C21 POPE9 200     110.019  21.340  58.591  1.00  0.00           C
ATOM   9904 6C21 POPE9 200     109.090  21.749  57.441  1.00  0.00           C
ATOM   9907 7C21 POPE9 200     109.619  21.250  56.081  1.00  0.00           C
ATOM   9910 8C21 POPE9 200     108.710  21.580  54.891  1.00  0.00           C
ATOM   9914  C33 POPE9 200     112.340  29.639  71.771  1.00  0.00           C
ATOM   9917  C34 POPE9 200     112.960  30.510  70.671  1.00  0.00           C
ATOM   9920  C35 POPE9 200     113.749  29.730  69.601  1.00  0.00           C
ATOM   9923  C36 POPE9 200     114.359  30.680  68.561  1.00  0.00           C
ATOM   9926  C37 POPE9 200     115.279  30.040  67.511  1.00  0.00           C
ATOM   9929  C38 POPE9 200     114.579  29.170  66.461  1.00  0.00           C
ATOM   9932  C39 POPE9 200     115.460  28.920  65.231  1.00  0.00           C
ATOM   9935 0C31 POPE9 200     114.660  28.590  63.961  1.00  0.00           C
ATOM   9938 1C31 POPE9 200     115.549  28.580  62.721  1.00  0.00           C
ATOM   9941 2C31 POPE9 200     114.749  28.790  61.421  1.00  0.00           C
ATOM   9944 3C31 POPE9 200     115.619  29.030  60.181  1.00  0.00           C
ATOM   9947 4C31 POPE9 200     116.679  30.129  60.351  1.00  0.00           C
ATOM   9950 5C31 POPE9 200     117.329  30.620  59.051  1.00  0.00           C
ATOM   9953 6C31 POPE9 200     116.350  31.160  58.011  1.00  0.00           C
ATOM   9957  NH3 POPE  201      65.100  27.120  79.051  1.00  0.00           N
ATOM   9961  C12 POPE  201      66.049  26.890  80.211  1.00  0.00           C
ATOM   9964  C11 POPE  201      67.090  28.010  80.321  1.00  0.00           C
ATOM   9967  P   POPE  201      69.289  28.670  81.611  1.00  0.00           P
ATOM   9968  O13 POPE  201      69.139  29.380  82.911  1.00  0.00           O
ATOM   9969  O14 POPE  201      70.600  28.040  81.321  1.00  0.00           O
ATOM   9970  O11 POPE  201      69.020  29.790  80.541  1.00  0.00           O
ATOM   9971  O12 POPE  201      68.069  27.690  81.311  1.00  0.00           O
ATOM   9972  C1  POPE  201      70.039  30.440  79.811  1.00  0.00           C
ATOM   9975  C2  POPE  201      69.660  30.470  78.321  1.00  0.00           C
ATOM   9977  O21 POPE  201      70.639  31.320  77.691  1.00  0.00           O
ATOM   9978  C21 POPE  201      70.749  31.200  76.381  1.00  0.00           C
ATOM   9979  O22 POPE  201      70.189  30.359  75.691  1.00  0.00           O
ATOM   9980  C22 POPE  201      71.759  32.210  75.841  1.00  0.00           C
ATOM   9983  C3  POPE  201      68.189  31.000  78.181  1.00  0.00           C
ATOM   9986  O31 POPE  201      67.669  30.840  76.861  1.00  0.00           O
ATOM   9987  C31 POPE  201      66.810  29.880  76.581  1.00  0.00           C
ATOM   9988  O32 POPE  201      66.229  29.150  77.381  1.00  0.00           O
ATOM   9989  C32 POPE  201      66.749  29.830  75.061  1.00  0.00           C
ATOM   9992  C23 POPE  201      71.439  32.490  74.361  1.00  0.00           C
ATOM   9995  C24 POPE  201      72.520  33.219  73.581  1.00  0.00           C
ATOM   9998  C25 POPE  201      72.039  33.519  72.151  1.00  0.00           C
ATOM  10001  C26 POPE  201      73.179  34.090  71.311  1.00  0.00           C
ATOM  10004  C27 POPE  201      72.920  34.199  69.811  1.00  0.00           C
ATOM  10007  C28 POPE  201      74.229  34.600  69.101  1.00  0.00           C
ATOM  10010  C29 POPE  201      74.130  34.600  67.601  1.00  0.00           C
ATOM  10012 0C21 POPE  201      74.369  35.640  66.781  1.00  0.00           C
ATOM  10014 1C21 POPE  201      74.729  37.039  67.191  1.00  0.00           C
ATOM  10017 2C21 POPE  201      73.859  38.089  66.461  1.00  0.00           C
ATOM  10020 3C21 POPE  201      74.319  38.379  65.021  1.00  0.00           C
ATOM  10023 4C21 POPE  201      73.990  39.820  64.631  1.00  0.00           C
ATOM  10026 5C21 POPE  201      73.939  40.059  63.111  1.00  0.00           C
ATOM  10029 6C21 POPE  201      72.749  40.940  62.731  1.00  0.00           C
ATOM  10032 7C21 POPE  201      72.850  41.520  61.321  1.00  0.00           C
ATOM  10035 8C21 POPE  201      71.729  42.510  61.021  1.00  0.00           C
ATOM  10039  C33 POPE  201      65.779  28.790  74.471  1.00  0.00           C
ATOM  10042  C34 POPE  201      66.499  27.710  73.661  1.00  0.00           C
ATOM  10045  C35 POPE  201      67.399  28.289  72.561  1.00  0.00           C
ATOM  10048  C36 POPE  201      67.759  27.260  71.501  1.00  0.00           C
ATOM  10051  C37 POPE  201      68.349  27.910  70.241  1.00  0.00           C
ATOM  10054  C38 POPE  201      68.119  27.039  69.001  1.00  0.00           C
ATOM  10057  C39 POPE  201      68.359  27.820  67.711  1.00  0.00           C
ATOM  10060 0C31 POPE  201      67.729  27.139  66.501  1.00  0.00           C
ATOM  10063 1C31 POPE  201      67.660  28.080  65.301  1.00  0.00           C
ATOM  10066 2C31 POPE  201      67.160  27.390  64.031  1.00  0.00           C
ATOM  10069 3C31 POPE  201      68.279  26.590  63.361  1.00  0.00           C
ATOM  10072 4C31 POPE  201      67.759  25.660  62.271  1.00  0.00           C
ATOM  10075 5C31 POPE  201      68.859  24.710  61.801  1.00  0.00           C
ATOM  10078 6C31 POPE  201      68.299  23.550  61.001  1.00  0.00           C
ATOM  10082  NH3 POPE  202      13.249 103.359  34.651  1.00  0.00           N
ATOM  10086  C12 POPE  202      12.099 103.829  35.501  1.00  0.00           C
ATOM  10089  C11 POPE  202      10.919 102.830  35.541  1.00  0.00           C
ATOM  10092  P   POPE  202      11.289 100.520  34.301  1.00  0.00           P
ATOM  10093  O13 POPE  202      12.269 100.999  33.301  1.00  0.00           O
ATOM  10094  O14 POPE  202       9.899 100.240  33.871  1.00  0.00           O
ATOM  10095  O11 POPE  202      11.809  99.170  34.901  1.00  0.00           O
ATOM  10096  O12 POPE  202      11.339 101.470  35.581  1.00  0.00           O
ATOM  10097  C1  POPE  202      12.839  99.080  35.891  1.00  0.00           C
ATOM  10100  C2  POPE  202      12.379  98.099  36.991  1.00  0.00           C
ATOM  10102  O21 POPE  202      11.259  98.599  37.741  1.00  0.00           O
ATOM  10103  C21 POPE  202      11.509  99.510  38.661  1.00  0.00           C
ATOM  10104  O22 POPE  202      12.479 100.240  38.741  1.00  0.00           O
ATOM  10105  C22 POPE  202      10.329  99.480  39.651  1.00  0.00           C
ATOM  10108  C3  POPE  202      13.529  97.609  37.901  1.00  0.00           C
ATOM  10111  O31 POPE  202      13.039  96.849  39.031  1.00  0.00           O
ATOM  10112  C31 POPE  202      12.699  95.599  38.781  1.00  0.00           C
ATOM  10113  O32 POPE  202      12.739  95.059  37.681  1.00  0.00           O
ATOM  10114  C32 POPE  202      12.309  94.910  40.091  1.00  0.00           C
ATOM  10117  C23 POPE  202      10.819  99.580  41.111  1.00  0.00           C
ATOM  10120  C24 POPE  202       9.749  99.200  42.131  1.00  0.00           C
ATOM  10123  C25 POPE  202      10.329  99.159  43.551  1.00  0.00           C
ATOM  10126  C26 POPE  202       9.269  99.019  44.641  1.00  0.00           C
ATOM  10129  C27 POPE  202       9.779  99.539  46.001  1.00  0.00           C
ATOM  10132  C28 POPE  202       9.049  98.940  47.231  1.00  0.00           C
ATOM  10135  C29 POPE  202       7.549  99.060  47.161  1.00  0.00           C
ATOM  10137 0C21 POPE  202       6.709  98.940  48.201  1.00  0.00           C
ATOM  10139 1C21 POPE  202       7.069  98.689  49.651  1.00  0.00           C
ATOM  10142 2C21 POPE  202       6.569  99.830  50.551  1.00  0.00           C
ATOM  10145 3C21 POPE  202       5.039  99.900  50.661  1.00  0.00           C
ATOM  10148 4C21 POPE  202       4.519 101.260  51.151  1.00  0.00           C
ATOM  10151 5C21 POPE  202       4.769 101.530  52.641  1.00  0.00           C
ATOM  10154 6C21 POPE  202       3.869 100.749  53.611  1.00  0.00           C
ATOM  10157 7C21 POPE  202       4.189 101.090  55.071  1.00  0.00           C
ATOM  10160 8C21 POPE  202       3.319 100.349  56.091  1.00  0.00           C
ATOM  10164  C33 POPE  202      11.269  95.660  40.951  1.00  0.00           C
ATOM  10167  C34 POPE  202      11.049  94.919  42.281  1.00  0.00           C
ATOM  10170  C35 POPE  202       9.769  95.249  43.051  1.00  0.00           C
ATOM  10173  C36 POPE  202       9.829  94.789  44.511  1.00  0.00           C
ATOM  10176  C37 POPE  202       8.509  94.960  45.271  1.00  0.00           C
ATOM  10179  C38 POPE  202       8.639  94.690  46.781  1.00  0.00           C
ATOM  10182  C39 POPE  202       9.259  93.319  47.101  1.00  0.00           C
ATOM  10185 0C31 POPE  202       9.309  93.000  48.591  1.00  0.00           C
ATOM  10188 1C31 POPE  202      10.229  91.800  48.891  1.00  0.00           C
ATOM  10191 2C31 POPE  202       9.969  91.160  50.261  1.00  0.00           C
ATOM  10194 3C31 POPE  202      10.699  91.879  51.401  1.00  0.00           C
ATOM  10197 4C31 POPE  202      12.169  91.459  51.521  1.00  0.00           C
ATOM  10200 5C31 POPE  202      12.989  92.400  52.401  1.00  0.00           C
ATOM  10203 6C31 POPE  202      14.449  91.960  52.561  1.00  0.00           C
ATOM  10207  NH3 POPE  203     114.490 117.950  31.141  1.00  0.00           N
ATOM  10211  C12 POPE  203     114.000 119.330  31.411  1.00  0.00           C
ATOM  10214  C11 POPE  203     115.110 120.280  31.881  1.00  0.00           C
ATOM  10217  P   POPE  203     113.930 121.770  33.721  1.00  0.00           P
ATOM  10218  O13 POPE  203     113.979 123.200  34.051  1.00  0.00           O
ATOM  10219  O14 POPE  203     112.589 121.160  33.831  1.00  0.00           O
ATOM  10220  O11 POPE  203     114.939 120.959  34.621  1.00  0.00           O
ATOM  10221  O12 POPE  203     114.529 121.530  32.271  1.00  0.00           O
ATOM  10222  C1  POPE  203     114.619 120.889  36.011  1.00  0.00           C
ATOM  10225  C2  POPE  203     115.740 120.209  36.831  1.00  0.00           C
ATOM  10227  O21 POPE  203     115.499 120.719  38.141  1.00  0.00           O
ATOM  10228  C21 POPE  203     115.520 119.840  39.121  1.00  0.00           C
ATOM  10229  O22 POPE  203     115.899 118.689  39.041  1.00  0.00           O
ATOM  10230  C22 POPE  203     114.840 120.489  40.331  1.00  0.00           C
ATOM  10233  C3  POPE  203     117.169 120.570  36.321  1.00  0.00           C
ATOM  10236  O31 POPE  203     118.200 119.760  36.931  1.00  0.00           O
ATOM  10237  C31 POPE  203     118.670 120.209  38.091  1.00  0.00           C
ATOM  10238  O32 POPE  203     118.240 121.169  38.711  1.00  0.00           O
ATOM  10239  C32 POPE  203     119.809 119.330  38.581  1.00  0.00           C
ATOM  10242  C23 POPE  203     115.670 120.500  41.621  1.00  0.00           C
ATOM  10245  C24 POPE  203     115.359 121.770  42.441  1.00  0.00           C
ATOM  10248  C25 POPE  203     115.219 121.580  43.961  1.00  0.00           C
ATOM  10251  C26 POPE  203     114.669 122.870  44.571  1.00  0.00           C
ATOM  10254  C27 POPE  203     114.719 122.930  46.101  1.00  0.00           C
ATOM  10257  C28 POPE  203     114.070 124.229  46.621  1.00  0.00           C
ATOM  10260  C29 POPE  203     113.729 124.089  48.081  1.00  0.00           C
ATOM  10262 0C21 POPE  203     113.939 124.960  49.071  1.00  0.00           C
ATOM  10264 1C21 POPE  203     114.529 126.350  48.971  1.00  0.00           C
ATOM  10267 2C21 POPE  203     113.649 127.429  49.651  1.00  0.00           C
ATOM  10270 3C21 POPE  203     113.520 127.279  51.181  1.00  0.00           C
ATOM  10273 4C21 POPE  203     112.239 126.550  51.631  1.00  0.00           C
ATOM  10276 5C21 POPE  203     112.189 126.300  53.141  1.00  0.00           C
ATOM  10279 6C21 POPE  203     110.910 125.570  53.551  1.00  0.00           C
ATOM  10282 7C21 POPE  203     110.919 125.090  55.011  1.00  0.00           C
ATOM  10285 8C21 POPE  203     109.579 124.499  55.441  1.00  0.00           C
ATOM  10289  C33 POPE  203     119.389 118.499  39.811  1.00  0.00           C
ATOM  10292  C34 POPE  203     120.549 117.740  40.451  1.00  0.00           C
ATOM  10295  C35 POPE  203     120.169 116.919  41.711  1.00  0.00           C
ATOM  10298  C36 POPE  203     119.359 117.749  42.721  1.00  0.00           C
ATOM  10301  C37 POPE  203     118.969 117.080  44.051  1.00  0.00           C
ATOM  10304  C38 POPE  203     118.249 118.120  44.921  1.00  0.00           C
ATOM  10307  C39 POPE  203     117.579 117.670  46.221  1.00  0.00           C
ATOM  10310 0C31 POPE  203     117.079 118.910  46.991  1.00  0.00           C
ATOM  10313 1C31 POPE  203     116.160 118.620  48.181  1.00  0.00           C
ATOM  10316 2C31 POPE  203     115.499 119.910  48.681  1.00  0.00           C
ATOM  10319 3C31 POPE  203     114.630 119.730  49.931  1.00  0.00           C
ATOM  10322 4C31 POPE  203     113.769 120.959  50.251  1.00  0.00           C
ATOM  10325 5C31 POPE  203     112.719 120.700  51.341  1.00  0.00           C
ATOM  10328 6C31 POPE  203     111.869 121.929  51.701  1.00  0.00           C
ATOM  10332  NH3 POPE  204      52.229  45.959  78.001  1.00  0.00           N
ATOM  10336  C12 POPE  204      52.779  47.209  78.601  1.00  0.00           C
ATOM  10339  C11 POPE  204      52.450  48.420  77.741  1.00  0.00           C
ATOM  10342  P   POPE  204      51.189  50.660  78.001  1.00  0.00           P
ATOM  10343  O13 POPE  204      49.810  51.140  78.231  1.00  0.00           O
ATOM  10344  O14 POPE  204      52.259  51.200  78.871  1.00  0.00           O
ATOM  10345  O11 POPE  204      51.619  50.790  76.491  1.00  0.00           O
ATOM  10346  O12 POPE  204      51.259  49.090  78.201  1.00  0.00           O
ATOM  10347  C1  POPE  204      50.709  51.159  75.441  1.00  0.00           C
ATOM  10350  C2  POPE  204      50.919  50.340  74.131  1.00  0.00           C
ATOM  10352  O21 POPE  204      49.609  49.979  73.651  1.00  0.00           O
ATOM  10353  C21 POPE  204      49.529  49.680  72.361  1.00  0.00           C
ATOM  10354  O22 POPE  204      50.419  49.779  71.551  1.00  0.00           O
ATOM  10355  C22 POPE  204      48.089  49.260  72.041  1.00  0.00           C
ATOM  10358  C3  POPE  204      51.739  49.050  74.431  1.00  0.00           C
ATOM  10361  O31 POPE  204      52.049  48.230  73.281  1.00  0.00           O
ATOM  10362  C31 POPE  204      52.130  46.920  73.581  1.00  0.00           C
ATOM  10363  O32 POPE  204      51.969  46.450  74.691  1.00  0.00           O
ATOM  10364  C32 POPE  204      52.450  46.110  72.341  1.00  0.00           C
ATOM  10367  C23 POPE  204      47.999  48.129  70.991  1.00  0.00           C
ATOM  10370  C24 POPE  204      46.569  47.940  70.441  1.00  0.00           C
ATOM  10373  C25 POPE  204      46.149  49.059  69.481  1.00  0.00           C
ATOM  10376  C26 POPE  204      46.079  48.690  68.001  1.00  0.00           C
ATOM  10379  C27 POPE  204      45.649  49.909  67.171  1.00  0.00           C
ATOM  10382  C28 POPE  204      46.229  49.930  65.751  1.00  0.00           C
ATOM  10385  C29 POPE  204      45.410  49.210  64.721  1.00  0.00           C
ATOM  10387 0C21 POPE  204      45.249  49.620  63.451  1.00  0.00           C
ATOM  10389 1C21 POPE  204      45.899  50.839  62.831  1.00  0.00           C
ATOM  10392 2C21 POPE  204      44.939  52.040  62.731  1.00  0.00           C
ATOM  10395 3C21 POPE  204      43.770  51.780  61.771  1.00  0.00           C
ATOM  10398 4C21 POPE  204      42.719  52.900  61.751  1.00  0.00           C
ATOM  10401 5C21 POPE  204      41.489  52.460  60.951  1.00  0.00           C
ATOM  10404 6C21 POPE  204      40.259  53.339  61.221  1.00  0.00           C
ATOM  10407 7C21 POPE  204      39.009  52.770  60.541  1.00  0.00           C
ATOM  10410 8C21 POPE  204      37.899  53.810  60.361  1.00  0.00           C
ATOM  10414  C33 POPE  204      51.219  45.879  71.441  1.00  0.00           C
ATOM  10417  C34 POPE  204      51.579  44.950  70.271  1.00  0.00           C
ATOM  10420  C35 POPE  204      50.349  44.470  69.481  1.00  0.00           C
ATOM  10423  C36 POPE  204      49.609  45.590  68.731  1.00  0.00           C
ATOM  10426  C37 POPE  204      49.309  45.140  67.301  1.00  0.00           C
ATOM  10429  C38 POPE  204      48.439  46.110  66.491  1.00  0.00           C
ATOM  10432  C39 POPE  204      47.959  45.480  65.171  1.00  0.00           C
ATOM  10435 0C31 POPE  204      46.990  44.309  65.391  1.00  0.00           C
ATOM  10438 1C31 POPE  204      46.449  43.730  64.091  1.00  0.00           C
ATOM  10441 2C31 POPE  204      45.740  42.390  64.321  1.00  0.00           C
ATOM  10444 3C31 POPE  204      45.109  41.800  63.051  1.00  0.00           C
ATOM  10447 4C31 POPE  204      44.039  42.730  62.451  1.00  0.00           C
ATOM  10450 5C31 POPE  204      43.229  42.100  61.321  1.00  0.00           C
ATOM  10453 6C31 POPE  204      41.949  42.880  61.041  1.00  0.00           C
ATOM  10457  NH3 POPE  205      44.929  42.330  77.661  1.00  0.00           N
ATOM  10461  C12 POPE  205      45.659  42.139  78.961  1.00  0.00           C
ATOM  10464  C11 POPE  205      44.849  42.629  80.191  1.00  0.00           C
ATOM  10467  P   POPE  205      43.289  44.589  80.951  1.00  0.00           P
ATOM  10468  O13 POPE  205      42.779  43.580  81.891  1.00  0.00           O
ATOM  10469  O14 POPE  205      43.660  45.839  81.651  1.00  0.00           O
ATOM  10470  O11 POPE  205      42.180  44.870  79.861  1.00  0.00           O
ATOM  10471  O12 POPE  205      44.529  44.030  80.121  1.00  0.00           O
ATOM  10472  C1  POPE  205      42.559  44.940  78.481  1.00  0.00           C
ATOM  10475  C2  POPE  205      41.549  45.760  77.651  1.00  0.00           C
ATOM  10477  O21 POPE  205      41.979  45.730  76.271  1.00  0.00           O
ATOM  10478  C21 POPE  205      41.090  45.969  75.291  1.00  0.00           C
ATOM  10479  O22 POPE  205      41.359  46.550  74.251  1.00  0.00           O
ATOM  10480  C22 POPE  205      39.700  45.390  75.541  1.00  0.00           C
ATOM  10483  C3  POPE  205      41.449  47.219  78.201  1.00  0.00           C
ATOM  10486  O31 POPE  205      40.839  48.109  77.241  1.00  0.00           O
ATOM  10487  C31 POPE  205      41.270  49.359  77.241  1.00  0.00           C
ATOM  10488  O32 POPE  205      41.899  49.919  78.131  1.00  0.00           O
ATOM  10489  C32 POPE  205      40.819  49.979  75.921  1.00  0.00           C
ATOM  10492  C23 POPE  205      38.910  45.120  74.231  1.00  0.00           C
ATOM  10495  C24 POPE  205      37.500  44.629  74.571  1.00  0.00           C
ATOM  10498  C25 POPE  205      36.599  44.359  73.351  1.00  0.00           C
ATOM  10501  C26 POPE  205      37.029  43.129  72.541  1.00  0.00           C
ATOM  10504  C27 POPE  205      35.979  42.749  71.491  1.00  0.00           C
ATOM  10507  C28 POPE  205      36.329  41.480  70.701  1.00  0.00           C
ATOM  10510  C29 POPE  205      37.479  41.690  69.751  1.00  0.00           C
ATOM  10512 0C21 POPE  205      37.489  41.400  68.441  1.00  0.00           C
ATOM  10514 1C21 POPE  205      36.340  40.780  67.681  1.00  0.00           C
ATOM  10517 2C21 POPE  205      35.449  41.870  67.061  1.00  0.00           C
ATOM  10520 3C21 POPE  205      34.049  41.359  66.701  1.00  0.00           C
ATOM  10523 4C21 POPE  205      33.349  42.269  65.691  1.00  0.00           C
ATOM  10526 5C21 POPE  205      33.529  41.789  64.241  1.00  0.00           C
ATOM  10529 6C21 POPE  205      32.579  40.629  63.921  1.00  0.00           C
ATOM  10532 7C21 POPE  205      32.749  40.020  62.531  1.00  0.00           C
ATOM  10535 8C21 POPE  205      31.729  38.920  62.251  1.00  0.00           C
ATOM  10539  C33 POPE  205      41.660  51.219  75.541  1.00  0.00           C
ATOM  10542  C34 POPE  205      43.139  50.940  75.261  1.00  0.00           C
ATOM  10545  C35 POPE  205      43.389  50.100  74.001  1.00  0.00           C
ATOM  10548  C36 POPE  205      42.959  50.839  72.731  1.00  0.00           C
ATOM  10551  C37 POPE  205      42.819  49.940  71.511  1.00  0.00           C
ATOM  10554  C38 POPE  205      41.979  50.639  70.441  1.00  0.00           C
ATOM  10557  C39 POPE  205      41.809  49.849  69.141  1.00  0.00           C
ATOM  10560 0C31 POPE  205      41.200  50.730  68.041  1.00  0.00           C
ATOM  10563 1C31 POPE  205      41.379  50.150  66.631  1.00  0.00           C
ATOM  10566 2C31 POPE  205      41.090  51.190  65.541  1.00  0.00           C
ATOM  10569 3C31 POPE  205      39.589  51.450  65.331  1.00  0.00           C
ATOM  10572 4C31 POPE  205      38.880  50.289  64.621  1.00  0.00           C
ATOM  10575 5C31 POPE  205      37.439  50.609  64.231  1.00  0.00           C
ATOM  10578 6C31 POPE  205      36.649  49.389  63.781  1.00  0.00           C
ATOM  10582  NH3 POPE  206      20.519  15.980  32.581  1.00  0.00           N
ATOM  10586  C12 POPE  206      21.609  16.080  33.591  1.00  0.00           C
ATOM  10589  C11 POPE  206      22.359  17.400  33.391  1.00  0.00           C
ATOM  10592  P   POPE  206      24.749  16.960  34.331  1.00  0.00           P
ATOM  10593  O13 POPE  206      24.849  16.200  33.081  1.00  0.00           O
ATOM  10594  O14 POPE  206      25.759  18.020  34.561  1.00  0.00           O
ATOM  10595  O11 POPE  206      24.779  15.920  35.531  1.00  0.00           O
ATOM  10596  O12 POPE  206      23.289  17.590  34.461  1.00  0.00           O
ATOM  10597  C1  POPE  206      23.599  15.389  36.151  1.00  0.00           C
ATOM  10600  C2  POPE  206      23.989  14.460  37.341  1.00  0.00           C
ATOM  10602  O21 POPE  206      22.879  13.730  37.921  1.00  0.00           O
ATOM  10603  C21 POPE  206      21.889  14.350  38.531  1.00  0.00           C
ATOM  10604  O22 POPE  206      21.609  15.530  38.451  1.00  0.00           O
ATOM  10605  C22 POPE  206      21.129  13.340  39.411  1.00  0.00           C
ATOM  10608  C3  POPE  206      24.819  15.290  38.361  1.00  0.00           C
ATOM  10611  O31 POPE  206      24.669  14.900  39.741  1.00  0.00           O
ATOM  10612  C31 POPE  206      25.499  14.010  40.221  1.00  0.00           C
ATOM  10613  O32 POPE  206      26.199  13.240  39.581  1.00  0.00           O
ATOM  10614  C32 POPE  206      25.529  14.180  41.741  1.00  0.00           C
ATOM  10617  C23 POPE  206      21.689  13.330  40.861  1.00  0.00           C
ATOM  10620  C24 POPE  206      20.929  12.450  41.861  1.00  0.00           C
ATOM  10623  C25 POPE  206      21.529  12.580  43.281  1.00  0.00           C
ATOM  10626  C26 POPE  206      20.939  11.610  44.311  1.00  0.00           C
ATOM  10629  C27 POPE  206      21.739  11.590  45.621  1.00  0.00           C
ATOM  10632  C28 POPE  206      21.239  10.570  46.661  1.00  0.00           C
ATOM  10635  C29 POPE  206      19.879  10.900  47.221  1.00  0.00           C
ATOM  10637 0C21 POPE  206      19.509  10.890  48.511  1.00  0.00           C
ATOM  10639 1C21 POPE  206      20.389  10.570  49.681  1.00  0.00           C
ATOM  10642 2C21 POPE  206      19.729  10.970  51.021  1.00  0.00           C
ATOM  10645 3C21 POPE  206      19.459  12.480  51.101  1.00  0.00           C
ATOM  10648 4C21 POPE  206      19.279  12.990  52.531  1.00  0.00           C
ATOM  10651 5C21 POPE  206      19.169  14.520  52.561  1.00  0.00           C
ATOM  10654 6C21 POPE  206      19.259  15.100  53.971  1.00  0.00           C
ATOM  10657 7C21 POPE  206      19.249  16.639  53.951  1.00  0.00           C
ATOM  10660 8C21 POPE  206      19.459  17.240  55.341  1.00  0.00           C
ATOM  10664  C33 POPE  206      25.919  12.910  42.511  1.00  0.00           C
ATOM  10667  C34 POPE  206      26.319  13.250  43.951  1.00  0.00           C
ATOM  10670  C35 POPE  206      25.589  12.410  45.001  1.00  0.00           C
ATOM  10673  C36 POPE  206      25.879  12.889  46.431  1.00  0.00           C
ATOM  10676  C37 POPE  206      25.329  11.950  47.511  1.00  0.00           C
ATOM  10679  C38 POPE  206      25.809  12.370  48.911  1.00  0.00           C
ATOM  10682  C39 POPE  206      25.209  11.530  50.041  1.00  0.00           C
ATOM  10685 0C31 POPE  206      26.249  10.790  50.901  1.00  0.00           C
ATOM  10688 1C31 POPE  206      25.939  10.920  52.401  1.00  0.00           C
ATOM  10691 2C31 POPE  206      26.979  10.250  53.311  1.00  0.00           C
ATOM  10694 3C31 POPE  206      26.839  10.719  54.761  1.00  0.00           C
ATOM  10697 4C31 POPE  206      27.919  10.170  55.701  1.00  0.00           C
ATOM  10700 5C31 POPE  206      27.849  10.810  57.091  1.00  0.00           C
ATOM  10703 6C31 POPE  206      29.019  10.460  58.011  1.00  0.00           C
ATOM  10707  NH3 POPE  207      28.250 105.120  75.271  1.00  0.00           N
ATOM  10711  C12 POPE  207      26.959 105.710  75.771  1.00  0.00           C
ATOM  10714  C11 POPE  207      27.019 105.980  77.291  1.00  0.00           C
ATOM  10717  P   POPE  207      24.339 105.970  77.651  1.00  0.00           P
ATOM  10718  O13 POPE  207      24.219 104.840  76.721  1.00  0.00           O
ATOM  10719  O14 POPE  207      23.729 105.800  78.991  1.00  0.00           O
ATOM  10720  O11 POPE  207      23.629 107.179  76.951  1.00  0.00           O
ATOM  10721  O12 POPE  207      25.819 106.530  77.811  1.00  0.00           O
ATOM  10722  C1  POPE  207      23.840 107.419  75.561  1.00  0.00           C
ATOM  10725  C2  POPE  207      22.919 108.569  75.131  1.00  0.00           C
ATOM  10727  O21 POPE  207      22.609 108.549  73.721  1.00  0.00           O
ATOM  10728  C21 POPE  207      23.589 108.580  72.841  1.00  0.00           C
ATOM  10729  O22 POPE  207      24.769 108.739  73.091  1.00  0.00           O
ATOM  10730  C22 POPE  207      23.029 108.370  71.441  1.00  0.00           C
ATOM  10733  C3  POPE  207      23.469 109.919  75.661  1.00  0.00           C
ATOM  10736  O31 POPE  207      22.469 110.929  75.551  1.00  0.00           O
ATOM  10737  C31 POPE  207      22.349 111.800  74.541  1.00  0.00           C
ATOM  10738  O32 POPE  207      21.309 112.419  74.341  1.00  0.00           O
ATOM  10739  C32 POPE  207      23.589 112.010  73.641  1.00  0.00           C
ATOM  10742  C23 POPE  207      24.119 108.569  70.361  1.00  0.00           C
ATOM  10745  C24 POPE  207      23.559 108.640  68.941  1.00  0.00           C
ATOM  10748  C25 POPE  207      23.399 107.289  68.241  1.00  0.00           C
ATOM  10751  C26 POPE  207      23.149 107.469  66.741  1.00  0.00           C
ATOM  10754  C27 POPE  207      23.069 106.150  65.961  1.00  0.00           C
ATOM  10757  C28 POPE  207      22.849 106.300  64.451  1.00  0.00           C
ATOM  10760  C29 POPE  207      23.929 107.060  63.731  1.00  0.00           C
ATOM  10762 0C21 POPE  207      24.849 106.550  62.881  1.00  0.00           C
ATOM  10764 1C21 POPE  207      25.009 105.090  62.511  1.00  0.00           C
ATOM  10767 2C21 POPE  207      24.069 104.670  61.361  1.00  0.00           C
ATOM  10770 3C21 POPE  207      24.299 103.210  60.951  1.00  0.00           C
ATOM  10773 4C21 POPE  207      23.299 102.740  59.881  1.00  0.00           C
ATOM  10776 5C21 POPE  207      23.269 101.219  59.681  1.00  0.00           C
ATOM  10779 6C21 POPE  207      24.599 100.560  59.271  1.00  0.00           C
ATOM  10782 7C21 POPE  207      25.469 100.120  60.461  1.00  0.00           C
ATOM  10785 8C21 POPE  207      26.479  99.019  60.101  1.00  0.00           C
ATOM  10789  C33 POPE  207      23.179 112.249  72.171  1.00  0.00           C
ATOM  10792  C34 POPE  207      24.369 112.410  71.211  1.00  0.00           C
ATOM  10795  C35 POPE  207      23.929 112.380  69.741  1.00  0.00           C
ATOM  10798  C36 POPE  207      22.759 113.330  69.471  1.00  0.00           C
ATOM  10801  C37 POPE  207      22.269 113.340  68.021  1.00  0.00           C
ATOM  10804  C38 POPE  207      21.289 114.499  67.831  1.00  0.00           C
ATOM  10807  C39 POPE  207      20.639 114.550  66.451  1.00  0.00           C
ATOM  10810 0C31 POPE  207      20.319 115.999  66.051  1.00  0.00           C
ATOM  10813 1C31 POPE  207      20.059 116.169  64.561  1.00  0.00           C
ATOM  10816 2C31 POPE  207      20.279 117.609  64.081  1.00  0.00           C
ATOM  10819 3C31 POPE  207      21.769 117.989  63.981  1.00  0.00           C
ATOM  10822 4C31 POPE  207      21.969 119.390  63.411  1.00  0.00           C
ATOM  10825 5C31 POPE  207      23.409 119.650  62.951  1.00  0.00           C
ATOM  10828 6C31 POPE  207      23.569 120.940  62.141  1.00  0.00           C
ATOM  10832  NH3 POPE  208      69.829 124.099  75.941  1.00  0.00           N
ATOM  10836  C12 POPE  208      71.139 124.730  75.571  1.00  0.00           C
ATOM  10839  C11 POPE  208      72.119 123.660  75.041  1.00  0.00           C
ATOM  10842  P   POPE  208      74.319 124.860  75.591  1.00  0.00           P
ATOM  10843  O13 POPE  208      74.109 124.190  76.891  1.00  0.00           O
ATOM  10844  O14 POPE  208      74.160 126.329  75.531  1.00  0.00           O
ATOM  10845  O11 POPE  208      75.740 124.539  74.991  1.00  0.00           O
ATOM  10846  O12 POPE  208      73.310 124.239  74.531  1.00  0.00           O
ATOM  10847  C1  POPE  208      76.079 123.249  74.461  1.00  0.00           C
ATOM  10850  C2  POPE  208      75.829 123.060  72.931  1.00  0.00           C
ATOM  10852  O21 POPE  208      76.770 122.080  72.421  1.00  0.00           O
ATOM  10853  C21 POPE  208      76.520 121.659  71.181  1.00  0.00           C
ATOM  10854  O22 POPE  208      75.479 121.810  70.561  1.00  0.00           O
ATOM  10855  C22 POPE  208      77.809 121.069  70.601  1.00  0.00           C
ATOM  10858  C3  POPE  208      75.899 124.370  72.101  1.00  0.00           C
ATOM  10861  O31 POPE  208      74.719 124.370  71.301  1.00  0.00           O
ATOM  10862  C31 POPE  208      74.569 124.870  70.071  1.00  0.00           C
ATOM  10863  O32 POPE  208      73.509 124.760  69.461  1.00  0.00           O
ATOM  10864  C32 POPE  208      75.779 125.599  69.491  1.00  0.00           C
ATOM  10867  C23 POPE  208      77.640 120.599  69.131  1.00  0.00           C
ATOM  10870  C24 POPE  208      78.969 120.300  68.401  1.00  0.00           C
ATOM  10873  C25 POPE  208      79.649 118.980  68.781  1.00  0.00           C
ATOM  10876  C26 POPE  208      80.829 118.640  67.851  1.00  0.00           C
ATOM  10879  C27 POPE  208      81.389 117.230  68.061  1.00  0.00           C
ATOM  10882  C28 POPE  208      82.499 116.800  67.071  1.00  0.00           C
ATOM  10885  C29 POPE  208      82.060 116.700  65.631  1.00  0.00           C
ATOM  10887 0C21 POPE  208      82.589 115.929  64.651  1.00  0.00           C
ATOM  10889 1C21 POPE  208      83.759 114.980  64.721  1.00  0.00           C
ATOM  10892 2C21 POPE  208      83.559 113.750  63.801  1.00  0.00           C
ATOM  10895 3C21 POPE  208      84.850 113.080  63.291  1.00  0.00           C
ATOM  10898 4C21 POPE  208      84.509 111.890  62.371  1.00  0.00           C
ATOM  10901 5C21 POPE  208      85.700 111.309  61.591  1.00  0.00           C
ATOM  10904 6C21 POPE  208      85.939 111.980  60.231  1.00  0.00           C
ATOM  10907 7C21 POPE  208      86.969 111.230  59.371  1.00  0.00           C
ATOM  10910 8C21 POPE  208      87.169 111.840  57.981  1.00  0.00           C
ATOM  10914  C33 POPE  208      75.410 126.210  68.111  1.00  0.00           C
ATOM  10917  C34 POPE  208      76.619 126.459  67.201  1.00  0.00           C
ATOM  10920  C35 POPE  208      76.270 126.289  65.711  1.00  0.00           C
ATOM  10923  C36 POPE  208      75.810 127.559  65.001  1.00  0.00           C
ATOM  10926  C37 POPE  208      75.449 127.249  63.541  1.00  0.00           C
ATOM  10929  C38 POPE  208      74.910 128.470  62.791  1.00  0.00           C
ATOM  10932  C39 POPE  208      74.749 128.230  61.291  1.00  0.00           C
ATOM  10935 0C31 POPE  208      74.270 129.480  60.551  1.00  0.00           C
ATOM  10938 1C31 POPE  208      74.389 129.360  59.031  1.00  0.00           C
ATOM  10941 2C31 POPE  208      74.109 130.690  58.291  1.00  0.00           C
ATOM  10944 3C31 POPE  208      72.649 131.140  58.371  1.00  0.00           C
ATOM  10947 4C31 POPE  208      72.460 132.569  57.861  1.00  0.00           C
ATOM  10950 5C31 POPE  208      71.009 133.038  57.971  1.00  0.00           C
ATOM  10953 6C31 POPE  208      70.840 134.528  57.651  1.00  0.00           C
ATOM  10957  NH3 POPE  209      99.079  42.730  36.381  1.00  0.00           N
ATOM  10961  C12 POPE  209     100.469  43.020  35.871  1.00  0.00           C
ATOM  10964  C11 POPE  209     100.950  41.949  34.881  1.00  0.00           C
ATOM  10967  P   POPE  209     101.259  39.590  35.971  1.00  0.00           P
ATOM  10968  O13 POPE  209     101.649  38.469  35.091  1.00  0.00           O
ATOM  10969  O14 POPE  209     102.320  40.310  36.711  1.00  0.00           O
ATOM  10970  O11 POPE  209     100.180  39.080  37.001  1.00  0.00           O
ATOM  10971  O12 POPE  209     100.429  40.660  35.171  1.00  0.00           O
ATOM  10972  C1  POPE  209      99.910  39.870  38.151  1.00  0.00           C
ATOM  10975  C2  POPE  209     100.629  39.269  39.371  1.00  0.00           C
ATOM  10977  O21 POPE  209      99.929  38.150  39.951  1.00  0.00           O
ATOM  10978  C21 POPE  209      98.799  38.430  40.571  1.00  0.00           C
ATOM  10979  O22 POPE  209      98.139  39.440  40.411  1.00  0.00           O
ATOM  10980  C22 POPE  209      98.489  37.429  41.641  1.00  0.00           C
ATOM  10983  C3  POPE  209     100.999  40.350  40.421  1.00  0.00           C
ATOM  10986  O31 POPE  209     101.780  39.750  41.471  1.00  0.00           O
ATOM  10987  C31 POPE  209     102.149  40.600  42.401  1.00  0.00           C
ATOM  10988  O32 POPE  209     101.929  41.800  42.411  1.00  0.00           O
ATOM  10989  C32 POPE  209     102.729  39.780  43.551  1.00  0.00           C
ATOM  10992  C23 POPE  209      98.869  38.089  42.981  1.00  0.00           C
ATOM  10995  C24 POPE  209      98.410  37.280  44.181  1.00  0.00           C
ATOM  10998  C25 POPE  209      98.909  37.940  45.461  1.00  0.00           C
ATOM  11001  C26 POPE  209      98.359  37.269  46.721  1.00  0.00           C
ATOM  11004  C27 POPE  209      99.059  37.789  47.971  1.00  0.00           C
ATOM  11007  C28 POPE  209      98.530  37.100  49.241  1.00  0.00           C
ATOM  11010  C29 POPE  209      99.410  37.370  50.441  1.00  0.00           C
ATOM  11012 0C21 POPE  209      99.020  37.960  51.581  1.00  0.00           C
ATOM  11014 1C21 POPE  209      97.630  38.480  51.841  1.00  0.00           C
ATOM  11017 2C21 POPE  209      96.630  37.359  52.211  1.00  0.00           C
ATOM  11020 3C21 POPE  209      95.180  37.719  51.871  1.00  0.00           C
ATOM  11023 4C21 POPE  209      94.219  36.600  52.311  1.00  0.00           C
ATOM  11026 5C21 POPE  209      92.750  36.800  51.891  1.00  0.00           C
ATOM  11029 6C21 POPE  209      92.029  37.900  52.671  1.00  0.00           C
ATOM  11032 7C21 POPE  209      90.520  37.920  52.421  1.00  0.00           C
ATOM  11035 8C21 POPE  209      89.789  39.090  53.091  1.00  0.00           C
ATOM  11039  C33 POPE  209     103.930  40.459  44.231  1.00  0.00           C
ATOM  11042  C34 POPE  209     104.319  39.719  45.511  1.00  0.00           C
ATOM  11045  C35 POPE  209     103.349  39.980  46.661  1.00  0.00           C
ATOM  11048  C36 POPE  209     103.489  38.940  47.761  1.00  0.00           C
ATOM  11051  C37 POPE  209     103.010  39.499  49.101  1.00  0.00           C
ATOM  11054  C38 POPE  209     103.310  38.570  50.291  1.00  0.00           C
ATOM  11057  C39 POPE  209     103.049  39.309  51.601  1.00  0.00           C
ATOM  11060 0C31 POPE  209     103.549  38.570  52.851  1.00  0.00           C
ATOM  11063 1C31 POPE  209     103.860  39.569  53.961  1.00  0.00           C
ATOM  11066 2C31 POPE  209     104.179  38.920  55.311  1.00  0.00           C
ATOM  11069 3C31 POPE  209     104.759  39.910  56.341  1.00  0.00           C
ATOM  11072 4C31 POPE  209     103.950  41.210  56.501  1.00  0.00           C
ATOM  11075 5C31 POPE  209     104.609  42.190  57.481  1.00  0.00           C
ATOM  11078 6C31 POPE  209     103.979  43.580  57.451  1.00  0.00           C
ATOM  11082  NH3 POPE  210      41.279 107.699  30.901  1.00  0.00           N
ATOM  11086  C12 POPE  210      41.799 108.929  31.611  1.00  0.00           C
ATOM  11089  C11 POPE  210      43.329 109.030  31.491  1.00  0.00           C
ATOM  11092  P   POPE  210      44.099 111.490  31.051  1.00  0.00           P
ATOM  11093  O13 POPE  210      45.079 111.090  30.021  1.00  0.00           O
ATOM  11094  O14 POPE  210      42.840 112.130  30.631  1.00  0.00           O
ATOM  11095  O11 POPE  210      44.859 112.469  32.061  1.00  0.00           O
ATOM  11096  O12 POPE  210      43.779 110.280  32.011  1.00  0.00           O
ATOM  11097  C1  POPE  210      44.059 112.940  33.151  1.00  0.00           C
ATOM  11100  C2  POPE  210      44.929 113.549  34.271  1.00  0.00           C
ATOM  11102  O21 POPE  210      44.039 113.800  35.371  1.00  0.00           O
ATOM  11103  C21 POPE  210      44.609 113.809  36.571  1.00  0.00           C
ATOM  11104  O22 POPE  210      45.759 113.499  36.821  1.00  0.00           O
ATOM  11105  C22 POPE  210      43.569 114.180  37.621  1.00  0.00           C
ATOM  11108  C3  POPE  210      45.629 114.849  33.791  1.00  0.00           C
ATOM  11111  O31 POPE  210      46.649 115.260  34.721  1.00  0.00           O
ATOM  11112  C31 POPE  210      47.869 114.819  34.431  1.00  0.00           C
ATOM  11113  O32 POPE  210      48.219 114.349  33.361  1.00  0.00           O
ATOM  11114  C32 POPE  210      48.729 114.890  35.691  1.00  0.00           C
ATOM  11117  C23 POPE  210      44.099 114.099  39.081  1.00  0.00           C
ATOM  11120  C24 POPE  210      43.009 114.419  40.111  1.00  0.00           C
ATOM  11123  C25 POPE  210      43.529 114.580  41.541  1.00  0.00           C
ATOM  11126  C26 POPE  210      44.389 115.840  41.761  1.00  0.00           C
ATOM  11129  C27 POPE  210      44.659 116.110  43.251  1.00  0.00           C
ATOM  11132  C28 POPE  210      45.959 116.890  43.511  1.00  0.00           C
ATOM  11135  C29 POPE  210      45.899 118.300  42.981  1.00  0.00           C
ATOM  11137 0C21 POPE  210      46.009 119.429  43.701  1.00  0.00           C
ATOM  11139 1C21 POPE  210      46.209 119.560  45.181  1.00  0.00           C
ATOM  11142 2C21 POPE  210      44.989 120.240  45.841  1.00  0.00           C
ATOM  11145 3C21 POPE  210      45.129 120.170  47.351  1.00  0.00           C
ATOM  11148 4C21 POPE  210      44.160 121.060  48.141  1.00  0.00           C
ATOM  11151 5C21 POPE  210      44.399 120.850  49.631  1.00  0.00           C
ATOM  11154 6C21 POPE  210      43.869 121.980  50.521  1.00  0.00           C
ATOM  11157 7C21 POPE  210      44.389 121.810  51.951  1.00  0.00           C
ATOM  11160 8C21 POPE  210      43.789 122.780  52.961  1.00  0.00           C
ATOM  11164  C33 POPE  210      48.959 113.480  36.281  1.00  0.00           C
ATOM  11167  C34 POPE  210      49.309 113.480  37.781  1.00  0.00           C
ATOM  11170  C35 POPE  210      48.149 112.979  38.661  1.00  0.00           C
ATOM  11173  C36 POPE  210      48.549 112.349  40.001  1.00  0.00           C
ATOM  11176  C37 POPE  210      47.319 111.750  40.711  1.00  0.00           C
ATOM  11179  C38 POPE  210      47.639 110.940  41.981  1.00  0.00           C
ATOM  11182  C39 POPE  210      46.379 110.300  42.581  1.00  0.00           C
ATOM  11185 0C31 POPE  210      45.559 111.289  43.421  1.00  0.00           C
ATOM  11188 1C31 POPE  210      44.139 110.800  43.711  1.00  0.00           C
ATOM  11191 2C31 POPE  210      43.269 111.879  44.381  1.00  0.00           C
ATOM  11194 3C31 POPE  210      43.700 112.279  45.791  1.00  0.00           C
ATOM  11197 4C31 POPE  210      43.240 111.309  46.881  1.00  0.00           C
ATOM  11200 5C31 POPE  210      43.369 111.940  48.281  1.00  0.00           C
ATOM  11203 6C31 POPE  210      42.869 111.060  49.431  1.00  0.00           C
ATOM  11207  NH3 POPE  211      63.139  96.639  33.961  1.00  0.00           N
ATOM  11211  C12 POPE  211      61.879  96.659  34.781  1.00  0.00           C
ATOM  11214  C11 POPE  211      60.849  95.590  34.351  1.00  0.00           C
ATOM  11217  P   POPE  211      58.310  95.100  34.871  1.00  0.00           P
ATOM  11218  O13 POPE  211      57.340  95.539  35.901  1.00  0.00           O
ATOM  11219  O14 POPE  211      57.979  95.500  33.481  1.00  0.00           O
ATOM  11220  O11 POPE  211      58.479  93.539  34.961  1.00  0.00           O
ATOM  11221  O12 POPE  211      59.729  95.690  35.221  1.00  0.00           O
ATOM  11222  C1  POPE  211      58.459  92.849  36.211  1.00  0.00           C
ATOM  11225  C2  POPE  211      59.899  92.559  36.721  1.00  0.00           C
ATOM  11227  O21 POPE  211      59.969  91.329  37.461  1.00  0.00           O
ATOM  11228  C21 POPE  211      59.840  90.199  36.801  1.00  0.00           C
ATOM  11229  O22 POPE  211      59.669  90.050  35.601  1.00  0.00           O
ATOM  11230  C22 POPE  211      59.969  89.040  37.801  1.00  0.00           C
ATOM  11233  C3  POPE  211      60.429  93.679  37.671  1.00  0.00           C
ATOM  11236  O31 POPE  211      61.759  93.340  38.111  1.00  0.00           O
ATOM  11237  C31 POPE  211      61.979  93.269  39.411  1.00  0.00           C
ATOM  11238  O32 POPE  211      61.329  93.850  40.271  1.00  0.00           O
ATOM  11239  C32 POPE  211      63.130  92.299  39.651  1.00  0.00           C
ATOM  11242  C23 POPE  211      60.149  89.469  39.281  1.00  0.00           C
ATOM  11245  C24 POPE  211      59.819  88.350  40.271  1.00  0.00           C
ATOM  11248  C25 POPE  211      59.799  88.840  41.721  1.00  0.00           C
ATOM  11251  C26 POPE  211      61.179  88.910  42.381  1.00  0.00           C
ATOM  11254  C27 POPE  211      61.539  87.740  43.321  1.00  0.00           C
ATOM  11257  C28 POPE  211      62.669  88.150  44.291  1.00  0.00           C
ATOM  11260  C29 POPE  211      63.200  87.030  45.151  1.00  0.00           C
ATOM  11262 0C21 POPE  211      63.469  87.090  46.471  1.00  0.00           C
ATOM  11264 1C21 POPE  211      63.299  88.289  47.371  1.00  0.00           C
ATOM  11267 2C21 POPE  211      64.499  88.640  48.271  1.00  0.00           C
ATOM  11270 3C21 POPE  211      64.719  87.650  49.431  1.00  0.00           C
ATOM  11273 4C21 POPE  211      65.639  88.239  50.511  1.00  0.00           C
ATOM  11276 5C21 POPE  211      66.119  87.220  51.551  1.00  0.00           C
ATOM  11279 6C21 POPE  211      67.020  87.870  52.611  1.00  0.00           C
ATOM  11282 7C21 POPE  211      68.009  86.890  53.271  1.00  0.00           C
ATOM  11285 8C21 POPE  211      68.969  87.569  54.241  1.00  0.00           C
ATOM  11289  C33 POPE  211      63.149  91.610  41.031  1.00  0.00           C
ATOM  11292  C34 POPE  211      63.719  92.510  42.121  1.00  0.00           C
ATOM  11295  C35 POPE  211      63.879  91.789  43.471  1.00  0.00           C
ATOM  11298  C36 POPE  211      64.479  92.749  44.501  1.00  0.00           C
ATOM  11301  C37 POPE  211      64.689  92.139  45.891  1.00  0.00           C
ATOM  11304  C38 POPE  211      65.319  93.150  46.861  1.00  0.00           C
ATOM  11307  C39 POPE  211      65.459  92.629  48.301  1.00  0.00           C
ATOM  11310 0C31 POPE  211      64.139  92.640  49.071  1.00  0.00           C
ATOM  11313 1C31 POPE  211      64.310  92.170  50.521  1.00  0.00           C
ATOM  11316 2C31 POPE  211      63.130  92.579  51.411  1.00  0.00           C
ATOM  11319 3C31 POPE  211      63.229  94.040  51.871  1.00  0.00           C
ATOM  11322 4C31 POPE  211      61.939  94.510  52.551  1.00  0.00           C
ATOM  11325 5C31 POPE  211      62.049  95.940  53.081  1.00  0.00           C
ATOM  11328 6C31 POPE  211      60.719  96.440  53.661  1.00  0.00           C
ATOM  11332  NH3 POPE  212      58.789  36.900  33.551  1.00  0.00           N
ATOM  11336  C12 POPE  212      60.160  36.360  33.721  1.00  0.00           C
ATOM  11339  C11 POPE  212      60.069  34.830  33.791  1.00  0.00           C
ATOM  11342  P   POPE  212      58.349  33.449  32.271  1.00  0.00           P
ATOM  11343  O13 POPE  212      57.250  34.140  31.561  1.00  0.00           O
ATOM  11344  O14 POPE  212      59.599  33.100  31.561  1.00  0.00           O
ATOM  11345  O11 POPE  212      57.799  32.170  33.031  1.00  0.00           O
ATOM  11346  O12 POPE  212      58.749  34.350  33.501  1.00  0.00           O
ATOM  11347  C1  POPE  212      57.189  32.220  34.321  1.00  0.00           C
ATOM  11350  C2  POPE  212      57.989  31.360  35.341  1.00  0.00           C
ATOM  11352  O21 POPE  212      57.689  31.580  36.741  1.00  0.00           O
ATOM  11353  C21 POPE  212      56.449  31.670  37.171  1.00  0.00           C
ATOM  11354  O22 POPE  212      55.459  31.920  36.521  1.00  0.00           O
ATOM  11355  C22 POPE  212      56.419  31.420  38.681  1.00  0.00           C
ATOM  11358  C3  POPE  212      59.529  31.480  35.141  1.00  0.00           C
ATOM  11361  O31 POPE  212      60.270  30.690  36.101  1.00  0.00           O
ATOM  11362  C31 POPE  212      60.459  31.130  37.361  1.00  0.00           C
ATOM  11363  O32 POPE  212      60.540  30.380  38.321  1.00  0.00           O
ATOM  11364  C32 POPE  212      60.589  32.660  37.461  1.00  0.00           C
ATOM  11367  C23 POPE  212      54.979  31.260  39.251  1.00  0.00           C
ATOM  11370  C24 POPE  212      54.999  31.270  40.781  1.00  0.00           C
ATOM  11373  C25 POPE  212      53.660  30.850  41.411  1.00  0.00           C
ATOM  11376  C26 POPE  212      53.729  30.760  42.941  1.00  0.00           C
ATOM  11379  C27 POPE  212      52.819  29.650  43.491  1.00  0.00           C
ATOM  11382  C28 POPE  212      53.019  29.320  44.991  1.00  0.00           C
ATOM  11385  C29 POPE  212      52.649  30.510  45.851  1.00  0.00           C
ATOM  11387 0C21 POPE  212      51.579  30.640  46.651  1.00  0.00           C
ATOM  11389 1C21 POPE  212      50.509  29.610  46.901  1.00  0.00           C
ATOM  11392 2C21 POPE  212      49.209  29.840  46.091  1.00  0.00           C
ATOM  11395 3C21 POPE  212      48.349  31.030  46.531  1.00  0.00           C
ATOM  11398 4C21 POPE  212      46.959  30.970  45.861  1.00  0.00           C
ATOM  11401 5C21 POPE  212      45.989  32.129  46.181  1.00  0.00           C
ATOM  11404 6C21 POPE  212      44.919  31.750  47.221  1.00  0.00           C
ATOM  11407 7C21 POPE  212      43.639  32.600  47.121  1.00  0.00           C
ATOM  11410 8C21 POPE  212      42.499  32.110  48.011  1.00  0.00           C
ATOM  11414  C33 POPE  212      60.750  33.150  38.911  1.00  0.00           C
ATOM  11417  C34 POPE  212      59.379  33.230  39.591  1.00  0.00           C
ATOM  11420  C35 POPE  212      59.479  33.539  41.081  1.00  0.00           C
ATOM  11423  C36 POPE  212      58.129  33.640  41.811  1.00  0.00           C
ATOM  11426  C37 POPE  212      58.259  33.360  43.321  1.00  0.00           C
ATOM  11429  C38 POPE  212      56.930  33.440  44.091  1.00  0.00           C
ATOM  11432  C39 POPE  212      57.109  33.089  45.581  1.00  0.00           C
ATOM  11435 0C31 POPE  212      55.810  33.059  46.391  1.00  0.00           C
ATOM  11438 1C31 POPE  212      55.930  32.110  47.591  1.00  0.00           C
ATOM  11441 2C31 POPE  212      54.689  32.000  48.491  1.00  0.00           C
ATOM  11444 3C31 POPE  212      54.849  32.680  49.861  1.00  0.00           C
ATOM  11447 4C31 POPE  212      54.139  31.910  50.981  1.00  0.00           C
ATOM  11450 5C31 POPE  212      54.379  32.510  52.381  1.00  0.00           C
ATOM  11453 6C31 POPE  212      53.809  31.650  53.511  1.00  0.00           C
ATOM  11457  NH3 POPE  213      83.419 126.179  32.401  1.00  0.00           N
ATOM  11461  C12 POPE  213      84.820 126.120  32.941  1.00  0.00           C
ATOM  11464  C11 POPE  213      85.700 125.249  32.031  1.00  0.00           C
ATOM  11467  P   POPE  213      87.979 124.060  31.861  1.00  0.00           P
ATOM  11468  O13 POPE  213      87.389 122.800  31.361  1.00  0.00           O
ATOM  11469  O14 POPE  213      88.609 124.989  30.901  1.00  0.00           O
ATOM  11470  O11 POPE  213      89.059 123.710  32.951  1.00  0.00           O
ATOM  11471  O12 POPE  213      86.900 124.880  32.711  1.00  0.00           O
ATOM  11472  C1  POPE  213      89.689 124.730  33.741  1.00  0.00           C
ATOM  11475  C2  POPE  213      89.529 124.450  35.251  1.00  0.00           C
ATOM  11477  O21 POPE  213      89.910 125.640  35.971  1.00  0.00           O
ATOM  11478  C21 POPE  213      89.410 125.929  37.181  1.00  0.00           C
ATOM  11479  O22 POPE  213      90.029 126.589  38.011  1.00  0.00           O
ATOM  11480  C22 POPE  213      87.979 125.430  37.401  1.00  0.00           C
ATOM  11483  C3  POPE  213      90.439 123.269  35.671  1.00  0.00           C
ATOM  11486  O31 POPE  213      90.060 122.769  36.981  1.00  0.00           O
ATOM  11487  C31 POPE  213      91.039 122.090  37.591  1.00  0.00           C
ATOM  11488  O32 POPE  213      92.130 121.840  37.111  1.00  0.00           O
ATOM  11489  C32 POPE  213      90.569 121.760  39.001  1.00  0.00           C
ATOM  11492  C23 POPE  213      87.399 125.669  38.811  1.00  0.00           C
ATOM  11495  C24 POPE  213      87.429 124.370  39.611  1.00  0.00           C
ATOM  11498  C25 POPE  213      87.139 124.550  41.091  1.00  0.00           C
ATOM  11501  C26 POPE  213      85.759 125.100  41.421  1.00  0.00           C
ATOM  11504  C27 POPE  213      85.469 124.989  42.921  1.00  0.00           C
ATOM  11507  C28 POPE  213      84.099 125.539  43.311  1.00  0.00           C
ATOM  11510  C29 POPE  213      83.869 125.409  44.801  1.00  0.00           C
ATOM  11512 0C21 POPE  213      82.799 124.870  45.401  1.00  0.00           C
ATOM  11514 1C21 POPE  213      81.579 124.289  44.711  1.00  0.00           C
ATOM  11517 2C21 POPE  213      81.119 122.950  45.321  1.00  0.00           C
ATOM  11520 3C21 POPE  213      80.549 123.109  46.731  1.00  0.00           C
ATOM  11523 4C21 POPE  213      79.719 121.910  47.221  1.00  0.00           C
ATOM  11526 5C21 POPE  213      80.439 120.560  47.151  1.00  0.00           C
ATOM  11529 6C21 POPE  213      79.529 119.429  47.651  1.00  0.00           C
ATOM  11532 7C21 POPE  213      80.200 118.050  47.641  1.00  0.00           C
ATOM  11535 8C21 POPE  213      79.429 117.019  48.471  1.00  0.00           C
ATOM  11539  C33 POPE  213      91.660 121.140  39.921  1.00  0.00           C
ATOM  11542  C34 POPE  213      91.109 120.999  41.341  1.00  0.00           C
ATOM  11545  C35 POPE  213      92.130 120.640  42.421  1.00  0.00           C
ATOM  11548  C36 POPE  213      91.839 121.359  43.761  1.00  0.00           C
ATOM  11551  C37 POPE  213      92.540 120.719  44.961  1.00  0.00           C
ATOM  11554  C38 POPE  213      92.639 121.650  46.181  1.00  0.00           C
ATOM  11557  C39 POPE  213      93.119 120.920  47.441  1.00  0.00           C
ATOM  11560 0C31 POPE  213      91.959 120.489  48.361  1.00  0.00           C
ATOM  11563 1C31 POPE  213      91.479 121.650  49.241  1.00  0.00           C
ATOM  11566 2C31 POPE  213      90.149 121.379  49.961  1.00  0.00           C
ATOM  11569 3C31 POPE  213      90.279 120.479  51.201  1.00  0.00           C
ATOM  11572 4C31 POPE  213      89.039 120.590  52.101  1.00  0.00           C
ATOM  11575 5C31 POPE  213      89.140 119.720  53.351  1.00  0.00           C
ATOM  11578 6C31 POPE  213      88.059 120.030  54.391  1.00  0.00           C
ATOM  11582  NH3 POPE  214      60.359  96.499  74.861  1.00  0.00           N
ATOM  11586  C12 POPE  214      60.039  96.940  76.271  1.00  0.00           C
ATOM  11589  C11 POPE  214      59.750  98.440  76.251  1.00  0.00           C
ATOM  11592  P   POPE  214      59.829 100.400  78.001  1.00  0.00           P
ATOM  11593  O13 POPE  214      58.770 101.400  77.771  1.00  0.00           O
ATOM  11594  O14 POPE  214      60.329 100.300  79.391  1.00  0.00           O
ATOM  11595  O11 POPE  214      61.060 100.739  77.081  1.00  0.00           O
ATOM  11596  O12 POPE  214      59.339  98.970  77.521  1.00  0.00           O
ATOM  11597  C1  POPE  214      61.009 101.810  76.151  1.00  0.00           C
ATOM  11600  C2  POPE  214      60.719 101.280  74.741  1.00  0.00           C
ATOM  11602  O21 POPE  214      61.990 101.020  74.131  1.00  0.00           O
ATOM  11603  C21 POPE  214      62.019 100.090  73.211  1.00  0.00           C
ATOM  11604  O22 POPE  214      61.169  99.229  73.011  1.00  0.00           O
ATOM  11605  C22 POPE  214      63.340 100.269  72.441  1.00  0.00           C
ATOM  11608  C3  POPE  214      59.880 102.310  73.941  1.00  0.00           C
ATOM  11611  O31 POPE  214      59.689 101.960  72.571  1.00  0.00           O
ATOM  11612  C31 POPE  214      58.569 101.340  72.271  1.00  0.00           C
ATOM  11613  O32 POPE  214      57.709 100.959  73.051  1.00  0.00           O
ATOM  11614  C32 POPE  214      58.489 101.289  70.751  1.00  0.00           C
ATOM  11617  C23 POPE  214      63.209 100.170  70.911  1.00  0.00           C
ATOM  11620  C24 POPE  214      63.209  98.700  70.471  1.00  0.00           C
ATOM  11623  C25 POPE  214      63.079  98.459  68.961  1.00  0.00           C
ATOM  11626  C26 POPE  214      64.339  98.829  68.171  1.00  0.00           C
ATOM  11629  C27 POPE  214      64.279  98.269  66.741  1.00  0.00           C
ATOM  11632  C28 POPE  214      65.259  98.929  65.771  1.00  0.00           C
ATOM  11635  C29 POPE  214      66.689  98.620  66.131  1.00  0.00           C
ATOM  11637 0C21 POPE  214      67.640  98.120  65.321  1.00  0.00           C
ATOM  11639 1C21 POPE  214      67.479  97.760  63.871  1.00  0.00           C
ATOM  11642 2C21 POPE  214      68.139  96.429  63.471  1.00  0.00           C
ATOM  11645 3C21 POPE  214      67.719  96.110  62.041  1.00  0.00           C
ATOM  11648 4C21 POPE  214      68.359  94.890  61.401  1.00  0.00           C
ATOM  11651 5C21 POPE  214      67.629  94.590  60.091  1.00  0.00           C
ATOM  11654 6C21 POPE  214      68.259  93.510  59.231  1.00  0.00           C
ATOM  11657 7C21 POPE  214      67.419  93.330  57.971  1.00  0.00           C
ATOM  11660 8C21 POPE  214      68.029  92.410  56.921  1.00  0.00           C
ATOM  11664  C33 POPE  214      57.739 102.489  70.141  1.00  0.00           C
ATOM  11667  C34 POPE  214      57.949 102.569  68.631  1.00  0.00           C
ATOM  11670  C35 POPE  214      57.380 103.850  67.991  1.00  0.00           C
ATOM  11673  C36 POPE  214      57.829 103.929  66.521  1.00  0.00           C
ATOM  11676  C37 POPE  214      57.029 104.929  65.691  1.00  0.00           C
ATOM  11679  C38 POPE  214      57.289 104.760  64.181  1.00  0.00           C
ATOM  11682  C39 POPE  214      58.779 104.770  63.791  1.00  0.00           C
ATOM  11685 0C31 POPE  214      59.519 106.010  64.311  1.00  0.00           C
ATOM  11688 1C31 POPE  214      60.729 106.410  63.461  1.00  0.00           C
ATOM  11691 2C31 POPE  214      60.279 106.919  62.081  1.00  0.00           C
ATOM  11694 3C31 POPE  214      61.299 107.819  61.381  1.00  0.00           C
ATOM  11697 4C31 POPE  214      60.619 108.660  60.291  1.00  0.00           C
ATOM  11700 5C31 POPE  214      61.579 109.609  59.561  1.00  0.00           C
ATOM  11703 6C31 POPE  214      60.849 110.560  58.611  1.00  0.00           C
ATOM  11707  NH3 POPE  215      62.679 115.079  76.451  1.00  0.00           N
ATOM  11711  C12 POPE  215      63.109 116.239  77.321  1.00  0.00           C
ATOM  11714  C11 POPE  215      61.920 117.069  77.841  1.00  0.00           C
ATOM  11717  P   POPE  215      61.189 119.580  77.901  1.00  0.00           P
ATOM  11718  O13 POPE  215      59.910 119.180  78.501  1.00  0.00           O
ATOM  11719  O14 POPE  215      61.629 120.959  78.241  1.00  0.00           O
ATOM  11720  O11 POPE  215      61.069 119.679  76.331  1.00  0.00           O
ATOM  11721  O12 POPE  215      62.279 118.440  78.111  1.00  0.00           O
ATOM  11722  C1  POPE  215      60.289 118.929  75.431  1.00  0.00           C
ATOM  11725  C2  POPE  215      61.069 118.510  74.151  1.00  0.00           C
ATOM  11727  O21 POPE  215      61.139 119.569  73.171  1.00  0.00           O
ATOM  11728  C21 POPE  215      62.039 120.520  73.381  1.00  0.00           C
ATOM  11729  O22 POPE  215      62.789 120.599  74.331  1.00  0.00           O
ATOM  11730  C22 POPE  215      61.920 121.599  72.311  1.00  0.00           C
ATOM  11733  C3  POPE  215      60.369 117.289  73.481  1.00  0.00           C
ATOM  11736  O31 POPE  215      61.259 116.700  72.511  1.00  0.00           O
ATOM  11737  C31 POPE  215      60.719 116.359  71.351  1.00  0.00           C
ATOM  11738  O32 POPE  215      59.539 116.379  71.071  1.00  0.00           O
ATOM  11739  C32 POPE  215      61.869 116.010  70.401  1.00  0.00           C
ATOM  11742  C23 POPE  215      62.949 121.429  71.181  1.00  0.00           C
ATOM  11745  C24 POPE  215      62.359 121.010  69.831  1.00  0.00           C
ATOM  11748  C25 POPE  215      62.649 122.060  68.751  1.00  0.00           C
ATOM  11751  C26 POPE  215      62.149 121.670  67.351  1.00  0.00           C
ATOM  11754  C27 POPE  215      62.109 122.880  66.411  1.00  0.00           C
ATOM  11757  C28 POPE  215      61.790 122.489  64.951  1.00  0.00           C
ATOM  11760  C29 POPE  215      61.759 123.689  64.041  1.00  0.00           C
ATOM  11762 0C21 POPE  215      60.639 124.310  63.621  1.00  0.00           C
ATOM  11764 1C21 POPE  215      59.249 123.890  64.001  1.00  0.00           C
ATOM  11767 2C21 POPE  215      58.100 124.740  63.431  1.00  0.00           C
ATOM  11770 3C21 POPE  215      56.790 123.929  63.361  1.00  0.00           C
ATOM  11773 4C21 POPE  215      55.569 124.779  62.981  1.00  0.00           C
ATOM  11776 5C21 POPE  215      54.409 123.940  62.421  1.00  0.00           C
ATOM  11779 6C21 POPE  215      53.729 123.039  63.451  1.00  0.00           C
ATOM  11782 7C21 POPE  215      52.499 122.319  62.861  1.00  0.00           C
ATOM  11785 8C21 POPE  215      51.599 121.719  63.941  1.00  0.00           C
ATOM  11789  C33 POPE  215      61.459 116.179  68.921  1.00  0.00           C
ATOM  11792  C34 POPE  215      62.649 116.459  67.991  1.00  0.00           C
ATOM  11795  C35 POPE  215      62.139 116.950  66.621  1.00  0.00           C
ATOM  11798  C36 POPE  215      63.229 117.230  65.581  1.00  0.00           C
ATOM  11801  C37 POPE  215      62.959 118.580  64.881  1.00  0.00           C
ATOM  11804  C38 POPE  215      63.590 118.730  63.491  1.00  0.00           C
ATOM  11807  C39 POPE  215      62.590 118.590  62.331  1.00  0.00           C
ATOM  11810 0C31 POPE  215      61.449 119.639  62.371  1.00  0.00           C
ATOM  11813 1C31 POPE  215      60.889 119.980  60.981  1.00  0.00           C
ATOM  11816 2C31 POPE  215      59.939 121.189  60.981  1.00  0.00           C
ATOM  11819 3C31 POPE  215      59.399 121.490  59.581  1.00  0.00           C
ATOM  11822 4C31 POPE  215      58.450 122.699  59.501  1.00  0.00           C
ATOM  11825 5C31 POPE  215      59.149 124.060  59.351  1.00  0.00           C
ATOM  11828 6C31 POPE  215      58.630 124.880  58.171  1.00  0.00           C
ATOM  11832  NH3 POPE  216       0.579  20.200  74.531  1.00  0.00           N
ATOM  11836  C12 POPE  216      -0.151  21.219  73.681  1.00  0.00           C
ATOM  11839  C11 POPE  216      -0.790  22.380  74.471  1.00  0.00           C
ATOM  11842  P   POPE  216       1.569  23.230  75.571  1.00  0.00           P
ATOM  11843  O13 POPE  216       2.179  21.920  75.891  1.00  0.00           O
ATOM  11844  O14 POPE  216       1.729  24.360  76.521  1.00  0.00           O
ATOM  11845  O11 POPE  216       2.009  23.680  74.121  1.00  0.00           O
ATOM  11846  O12 POPE  216       0.029  22.999  75.441  1.00  0.00           O
ATOM  11847  C1  POPE  216       2.849  24.820  73.891  1.00  0.00           C
ATOM  11850  C2  POPE  216       2.229  25.690  72.761  1.00  0.00           C
ATOM  11852  O21 POPE  216       3.209  26.170  71.811  1.00  0.00           O
ATOM  11853  C21 POPE  216       4.069  27.120  72.191  1.00  0.00           C
ATOM  11854  O22 POPE  216       4.179  27.559  73.321  1.00  0.00           O
ATOM  11855  C22 POPE  216       4.959  27.469  70.981  1.00  0.00           C
ATOM  11858  C3  POPE  216       1.249  26.800  73.261  1.00  0.00           C
ATOM  11861  O31 POPE  216       0.269  27.080  72.251  1.00  0.00           O
ATOM  11862  C31 POPE  216       0.549  28.059  71.401  1.00  0.00           C
ATOM  11863  O32 POPE  216       1.559  28.750  71.421  1.00  0.00           O
ATOM  11864  C32 POPE  216      -0.531  28.040  70.311  1.00  0.00           C
ATOM  11867  C23 POPE  216       5.179  28.990  70.821  1.00  0.00           C
ATOM  11870  C24 POPE  216       6.099  29.370  69.641  1.00  0.00           C
ATOM  11873  C25 POPE  216       5.329  29.620  68.341  1.00  0.00           C
ATOM  11876  C26 POPE  216       6.189  30.219  67.211  1.00  0.00           C
ATOM  11879  C27 POPE  216       5.399  30.389  65.901  1.00  0.00           C
ATOM  11882  C28 POPE  216       6.239  30.809  64.681  1.00  0.00           C
ATOM  11885  C29 POPE  216       6.909  32.160  64.811  1.00  0.00           C
ATOM  11887 0C21 POPE  216       6.629  33.300  64.141  1.00  0.00           C
ATOM  11889 1C21 POPE  216       5.539  33.519  63.111  1.00  0.00           C
ATOM  11892 2C21 POPE  216       4.549  34.639  63.491  1.00  0.00           C
ATOM  11895 3C21 POPE  216       4.579  35.850  62.531  1.00  0.00           C
ATOM  11898 4C21 POPE  216       3.549  36.950  62.881  1.00  0.00           C
ATOM  11901 5C21 POPE  216       2.099  36.520  62.641  1.00  0.00           C
ATOM  11904 6C21 POPE  216       1.059  37.610  62.971  1.00  0.00           C
ATOM  11907 7C21 POPE  216      -0.381  37.150  62.671  1.00  0.00           C
ATOM  11910 8C21 POPE  216      -1.460  38.120  63.181  1.00  0.00           C
ATOM  11914  C33 POPE  216      -0.391  29.150  69.251  1.00  0.00           C
ATOM  11917  C34 POPE  216       0.819  28.980  68.321  1.00  0.00           C
ATOM  11920  C35 POPE  216       1.149  30.230  67.481  1.00  0.00           C
ATOM  11923  C36 POPE  216       0.059  30.640  66.481  1.00  0.00           C
ATOM  11926  C37 POPE  216       0.579  31.609  65.401  1.00  0.00           C
ATOM  11929  C38 POPE  216      -0.541  32.310  64.621  1.00  0.00           C
ATOM  11932  C39 POPE  216      -0.061  33.240  63.491  1.00  0.00           C
ATOM  11935 0C31 POPE  216       0.809  32.550  62.421  1.00  0.00           C
ATOM  11938 1C31 POPE  216       0.539  33.080  61.011  1.00  0.00           C
ATOM  11941 2C31 POPE  216       1.269  32.289  59.911  1.00  0.00           C
ATOM  11944 3C31 POPE  216       0.869  32.740  58.501  1.00  0.00           C
ATOM  11947 4C31 POPE  216       1.259  31.760  57.391  1.00  0.00           C
ATOM  11950 5C31 POPE  216       1.149  32.390  55.991  1.00  0.00           C
ATOM  11953 6C31 POPE  216       1.589  31.480  54.841  1.00  0.00           C
ATOM  11957  NH3 POPE  217     129.858 115.590  33.491  1.00  0.00           N
ATOM  11961  C12 POPE  217     128.419 116.029  33.451  1.00  0.00           C
ATOM  11964  C11 POPE  217     127.799 115.830  32.061  1.00  0.00           C
ATOM  11967  P   POPE  217     125.209 115.800  32.421  1.00  0.00           P
ATOM  11968  O13 POPE  217     125.370 115.280  33.801  1.00  0.00           O
ATOM  11969  O14 POPE  217     124.879 114.819  31.361  1.00  0.00           O
ATOM  11970  O11 POPE  217     124.210 117.019  32.381  1.00  0.00           O
ATOM  11971  O12 POPE  217     126.549 116.519  31.981  1.00  0.00           O
ATOM  11972  C1  POPE  217     123.319 117.249  33.471  1.00  0.00           C
ATOM  11975  C2  POPE  217     123.810 118.440  34.281  1.00  0.00           C
ATOM  11977  O21 POPE  217     123.769 118.060  35.671  1.00  0.00           O
ATOM  11978  C21 POPE  217     124.869 118.330  36.361  1.00  0.00           C
ATOM  11979  O22 POPE  217     125.790 119.030  35.991  1.00  0.00           O
ATOM  11980  C22 POPE  217     124.840 117.590  37.701  1.00  0.00           C
ATOM  11983  C3  POPE  217     122.910 119.659  33.951  1.00  0.00           C
ATOM  11986  O31 POPE  217     123.259 120.800  34.731  1.00  0.00           O
ATOM  11987  C31 POPE  217     122.540 121.010  35.821  1.00  0.00           C
ATOM  11988  O32 POPE  217     121.699 120.260  36.281  1.00  0.00           O
ATOM  11989  C32 POPE  217     122.960 122.370  36.361  1.00  0.00           C
ATOM  11992  C23 POPE  217     125.019 118.529  38.921  1.00  0.00           C
ATOM  11995  C24 POPE  217     125.370 117.749  40.211  1.00  0.00           C
ATOM  11998  C25 POPE  217     126.850 117.330  40.301  1.00  0.00           C
ATOM  12001  C26 POPE  217     127.719 118.380  41.001  1.00  0.00           C
ATOM  12004  C27 POPE  217     129.218 118.029  41.031  1.00  0.00           C
ATOM  12007  C28 POPE  217     130.029 118.870  42.051  1.00  0.00           C
ATOM  12010  C29 POPE  217     130.138 120.300  41.611  1.00  0.00           C
ATOM  12012 0C21 POPE  217     130.268 121.429  42.341  1.00  0.00           C
ATOM  12014 1C21 POPE  217     130.378 121.659  43.831  1.00  0.00           C
ATOM  12017 2C21 POPE  217     130.738 120.520  44.811  1.00  0.00           C
ATOM  12020 3C21 POPE  217     131.079 121.060  46.211  1.00  0.00           C
ATOM  12023 4C21 POPE  217     129.878 121.620  47.001  1.00  0.00           C
ATOM  12026 5C21 POPE  217     128.938 120.520  47.511  1.00  0.00           C
ATOM  12029 6C21 POPE  217     128.120 120.950  48.731  1.00  0.00           C
ATOM  12032 7C21 POPE  217     127.249 119.830  49.281  1.00  0.00           C
ATOM  12035 8C21 POPE  217     126.699 120.120  50.681  1.00  0.00           C
ATOM  12039  C33 POPE  217     122.509 122.569  37.811  1.00  0.00           C
ATOM  12042  C34 POPE  217     121.129 123.239  37.881  1.00  0.00           C
ATOM  12045  C35 POPE  217     120.849 123.829  39.261  1.00  0.00           C
ATOM  12048  C36 POPE  217     120.919 122.780  40.371  1.00  0.00           C
ATOM  12051  C37 POPE  217     120.770 123.389  41.771  1.00  0.00           C
ATOM  12054  C38 POPE  217     121.039 122.360  42.871  1.00  0.00           C
ATOM  12057  C39 POPE  217     120.729 122.870  44.281  1.00  0.00           C
ATOM  12060 0C31 POPE  217     119.229 123.020  44.621  1.00  0.00           C
ATOM  12063 1C31 POPE  217     118.959 124.060  45.711  1.00  0.00           C
ATOM  12066 2C31 POPE  217     119.529 123.689  47.081  1.00  0.00           C
ATOM  12069 3C31 POPE  217     118.479 123.090  48.021  1.00  0.00           C
ATOM  12072 4C31 POPE  217     119.059 122.830  49.411  1.00  0.00           C
ATOM  12075 5C31 POPE  217     117.979 122.780  50.491  1.00  0.00           C
ATOM  12078 6C31 POPE  217     118.549 122.460  51.861  1.00  0.00           C
ATOM  12082  NH3 POPE  218     128.319  25.219  76.711  1.00  0.00           N
ATOM  12086  C12 POPE  218     128.120  25.590  78.151  1.00  0.00           C
ATOM  12089  C11 POPE  218     127.009  26.660  78.251  1.00  0.00           C
ATOM  12092  P   POPE  218     128.020  28.719  76.841  1.00  0.00           P
ATOM  12093  O13 POPE  218     128.839  29.850  77.291  1.00  0.00           O
ATOM  12094  O14 POPE  218     128.779  27.719  76.051  1.00  0.00           O
ATOM  12095  O11 POPE  218     126.710  29.200  76.101  1.00  0.00           O
ATOM  12096  O12 POPE  218     127.510  27.990  78.151  1.00  0.00           O
ATOM  12097  C1  POPE  218     126.660  29.390  74.681  1.00  0.00           C
ATOM  12100  C2  POPE  218     126.020  30.760  74.311  1.00  0.00           C
ATOM  12102  O21 POPE  218     125.679  30.809  72.921  1.00  0.00           O
ATOM  12103  C21 POPE  218     126.669  30.930  72.051  1.00  0.00           C
ATOM  12104  O22 POPE  218     127.859  30.830  72.281  1.00  0.00           O
ATOM  12105  C22 POPE  218     126.049  31.240  70.671  1.00  0.00           C
ATOM  12108  C3  POPE  218     126.879  31.980  74.781  1.00  0.00           C
ATOM  12111  O31 POPE  218     126.859  33.109  73.871  1.00  0.00           O
ATOM  12112  C31 POPE  218     127.689  34.070  74.301  1.00  0.00           C
ATOM  12113  O32 POPE  218     128.290  34.030  75.361  1.00  0.00           O
ATOM  12114  C32 POPE  218     127.840  35.150  73.241  1.00  0.00           C
ATOM  12117  C23 POPE  218     126.839  32.280  69.851  1.00  0.00           C
ATOM  12120  C24 POPE  218     125.989  32.980  68.771  1.00  0.00           C
ATOM  12123  C25 POPE  218     125.449  32.039  67.691  1.00  0.00           C
ATOM  12126  C26 POPE  218     124.999  32.800  66.431  1.00  0.00           C
ATOM  12129  C27 POPE  218     124.169  31.910  65.511  1.00  0.00           C
ATOM  12132  C28 POPE  218     123.719  32.600  64.211  1.00  0.00           C
ATOM  12135  C29 POPE  218     124.840  32.710  63.211  1.00  0.00           C
ATOM  12137 0C21 POPE  218     125.060  33.730  62.371  1.00  0.00           C
ATOM  12139 1C21 POPE  218     124.179  34.950  62.191  1.00  0.00           C
ATOM  12142 2C21 POPE  218     124.090  35.410  60.721  1.00  0.00           C
ATOM  12145 3C21 POPE  218     125.390  36.000  60.141  1.00  0.00           C
ATOM  12148 4C21 POPE  218     126.219  35.059  59.241  1.00  0.00           C
ATOM  12151 5C21 POPE  218     125.399  34.390  58.121  1.00  0.00           C
ATOM  12154 6C21 POPE  218     126.279  33.730  57.061  1.00  0.00           C
ATOM  12157 7C21 POPE  218     125.510  32.820  56.091  1.00  0.00           C
ATOM  12160 8C21 POPE  218     126.459  31.990  55.231  1.00  0.00           C
ATOM  12164  C33 POPE  218     129.218  35.840  73.151  1.00  0.00           C
ATOM  12167  C34 POPE  218     129.708  35.910  71.691  1.00  0.00           C
ATOM  12170  C35 POPE  218     130.288  37.260  71.241  1.00  0.00           C
ATOM  12173  C36 POPE  218     130.219  37.469  69.721  1.00  0.00           C
ATOM  12176  C37 POPE  218     130.729  38.850  69.331  1.00  0.00           C
ATOM  12179  C38 POPE  218     130.598  39.160  67.831  1.00  0.00           C
ATOM  12182  C39 POPE  218     130.559  40.679  67.601  1.00  0.00           C
ATOM  12185 0C31 POPE  218     130.638  41.099  66.131  1.00  0.00           C
ATOM  12188 1C31 POPE  218     130.548  42.620  65.981  1.00  0.00           C
ATOM  12191 2C31 POPE  218     131.038  43.129  64.621  1.00  0.00           C
ATOM  12194 3C31 POPE  218     130.828  44.639  64.451  1.00  0.00           C
ATOM  12197 4C31 POPE  218     131.949  45.289  63.621  1.00  0.00           C
ATOM  12200 5C31 POPE  218     131.798  46.809  63.491  1.00  0.00           C
ATOM  12203 6C31 POPE  218     132.958  47.450  62.731  1.00  0.00           C
ATOM  12207  NH3 POPE  219      71.740 127.299  30.911  1.00  0.00           N
ATOM  12211  C12 POPE  219      71.279 126.039  30.251  1.00  0.00           C
ATOM  12214  C11 POPE  219      70.859 124.910  31.251  1.00  0.00           C
ATOM  12217  P   POPE  219      72.699 125.059  33.151  1.00  0.00           P
ATOM  12218  O13 POPE  219      74.139 125.120  32.821  1.00  0.00           O
ATOM  12219  O14 POPE  219      72.020 126.350  33.351  1.00  0.00           O
ATOM  12220  O11 POPE  219      72.489 124.250  34.461  1.00  0.00           O
ATOM  12221  O12 POPE  219      71.910 124.289  32.011  1.00  0.00           O
ATOM  12222  C1  POPE  219      71.210 123.940  34.991  1.00  0.00           C
ATOM  12225  C2  POPE  219      71.239 123.829  36.541  1.00  0.00           C
ATOM  12227  O21 POPE  219      70.270 122.819  36.871  1.00  0.00           O
ATOM  12228  C21 POPE  219      70.630 122.050  37.891  1.00  0.00           C
ATOM  12229  O22 POPE  219      71.569 122.249  38.651  1.00  0.00           O
ATOM  12230  C22 POPE  219      69.820 120.780  37.881  1.00  0.00           C
ATOM  12233  C3  POPE  219      70.950 125.160  37.281  1.00  0.00           C
ATOM  12236  O31 POPE  219      71.119 125.050  38.721  1.00  0.00           O
ATOM  12237  C31 POPE  219      70.029 124.810  39.451  1.00  0.00           C
ATOM  12238  O32 POPE  219      68.890 124.760  39.011  1.00  0.00           O
ATOM  12239  C32 POPE  219      70.399 124.650  40.941  1.00  0.00           C
ATOM  12242  C23 POPE  219      70.079 119.910  39.121  1.00  0.00           C
ATOM  12245  C24 POPE  219      69.410 118.539  38.981  1.00  0.00           C
ATOM  12248  C25 POPE  219      69.529 117.650  40.221  1.00  0.00           C
ATOM  12251  C26 POPE  219      70.979 117.419  40.691  1.00  0.00           C
ATOM  12254  C27 POPE  219      71.049 116.270  41.711  1.00  0.00           C
ATOM  12257  C28 POPE  219      72.489 115.980  42.181  1.00  0.00           C
ATOM  12260  C29 POPE  219      72.569 114.679  42.941  1.00  0.00           C
ATOM  12262 0C21 POPE  219      72.609 114.519  44.281  1.00  0.00           C
ATOM  12264 1C21 POPE  219      72.559 115.599  45.331  1.00  0.00           C
ATOM  12267 2C21 POPE  219      71.369 115.430  46.281  1.00  0.00           C
[truncated: 1,729,638 more chars]
