# Supplementary material for: Characterizing Membrane Association and Periplasmic Transfer of Bacterial Lipoproteins through Molecular Dynamics Simulations
Source: Structure. 2020 Apr 7;28(4):475–487.e3. doi: 10.1016/j.str.2020.01.012 (PMC7139219; doi:10.1016/j.str.2020.01.012)
Supplement: Data S3. Final Coordinates from Simulations (M–X), Related to Figure 3 [file mmc5.zip › M-X/NLPE-1-atomistic.pdb]

TITLE     Protein
REMARK    THIS IS A SIMULATION BOX
CRYST1  136.488  136.488  170.802  90.00  90.00  90.00 P 1           1
MODEL        1
ATOM      1  N   CYSTA   1      67.459  64.390  88.706  1.00  0.00           N
ATOM      3  CA  CYSTA   1      68.509  64.810  89.586  1.00  0.00           C
ATOM      5  C   CYSTA   1      67.909  65.030  90.956  1.00  0.00           C
ATOM      6  O   CYSTA   1      67.569  64.090  91.656  1.00  0.00           O
ATOM      7  CB  CYSTA   1      69.239  66.060  89.056  1.00  0.00           C
ATOM     10  SG  CYSTA   1      70.099  65.680  87.506  1.00  0.00           S
ATOM     11  C1  CYSTA   1      69.479  67.160  86.706  1.00  0.00           C
ATOM     14  CA1 CYSTA   1      67.429  63.200  88.106  1.00  0.00           C
ATOM     15  OA1 CYSTA   1      68.429  62.490  88.026  1.00  0.00           O
ATOM     16  CA2 CYSTA   1      66.149  62.750  87.536  1.00  0.00           C
ATOM     19  C11 CYSTA   1      69.949  67.390  85.256  1.00  0.00           C
ATOM     21  O11 CYSTA   1      69.699  66.270  84.406  1.00  0.00           O
ATOM     22  CX1 CYSTA   1      68.449  66.080  84.056  1.00  0.00           C
ATOM     23  OX1 CYSTA   1      67.469  66.580  84.566  1.00  0.00           O
ATOM     24  CX2 CYSTA   1      68.459  65.290  82.756  1.00  0.00           C
ATOM     27  C12 CYSTA   1      71.469  67.730  85.166  1.00  0.00           C
ATOM     30  O12 CYSTA   1      72.309  66.590  85.346  1.00  0.00           O
ATOM     31  CD1 CYSTA   1      72.989  66.010  84.336  1.00  0.00           C
ATOM     32  OD1 CYSTA   1      74.009  65.360  84.506  1.00  0.00           O
ATOM     33  CD2 CYSTA   1      72.429  66.210  82.926  1.00  0.00           C
ATOM     36  CA3 CYSTA   1      66.269  62.890  86.016  1.00  0.00           C
ATOM     39  CA4 CYSTA   1      64.919  62.900  85.316  1.00  0.00           C
ATOM     42  CA5 CYSTA   1      64.229  64.240  85.556  1.00  0.00           C
ATOM     45  CA6 CYSTA   1      63.079  64.450  84.586  1.00  0.00           C
ATOM     48  CA7 CYSTA   1      62.569  65.880  84.616  1.00  0.00           C
ATOM     51  CA8 CYSTA   1      61.549  66.090  83.516  1.00  0.00           C
ATOM     54  CA9 CYSTA   1      61.459  67.550  83.086  1.00  0.00           C
ATOM     57 0CA1 CYSTA   1      60.409  67.740  82.006  1.00  0.00           C
ATOM     60 1CA1 CYSTA   1      60.769  67.160  80.636  1.00  0.00           C
ATOM     63 2CA1 CYSTA   1      59.569  67.230  79.686  1.00  0.00           C
ATOM     66 3CA1 CYSTA   1      59.889  66.670  78.296  1.00  0.00           C
ATOM     69 4CA1 CYSTA   1      60.419  67.710  77.296  1.00  0.00           C
ATOM     72 5CA1 CYSTA   1      59.419  68.820  76.946  1.00  0.00           C
ATOM     75 6CA1 CYSTA   1      59.789  69.580  75.666  1.00  0.00           C
ATOM     79  CD3 CYSTA   1      73.409  66.940  81.976  1.00  0.00           C
ATOM     82  CD4 CYSTA   1      73.409  68.440  82.216  1.00  0.00           C
ATOM     85  CD5 CYSTA   1      74.319  69.210  81.256  1.00  0.00           C
ATOM     88  CD6 CYSTA   1      73.869  69.160  79.796  1.00  0.00           C
ATOM     91  CD7 CYSTA   1      74.419  70.360  79.036  1.00  0.00           C
ATOM     94  CD8 CYSTA   1      74.169  70.310  77.526  1.00  0.00           C
ATOM     97  CD9 CYSTA   1      74.739  71.570  76.866  1.00  0.00           C
ATOM    100 0CD1 CYSTA   1      74.519  71.640  75.356  1.00  0.00           C
ATOM    103 1CD1 CYSTA   1      75.549  70.850  74.556  1.00  0.00           C
ATOM    106 2CD1 CYSTA   1      75.779  71.470  73.176  1.00  0.00           C
ATOM    109 3CD1 CYSTA   1      76.919  70.810  72.396  1.00  0.00           C
ATOM    112 4CD1 CYSTA   1      77.329  71.610  71.166  1.00  0.00           C
ATOM    115 5CD1 CYSTA   1      78.069  72.930  71.456  1.00  0.00           C
ATOM    118 6CD1 CYSTA   1      78.599  73.600  70.186  1.00  0.00           C
ATOM    122  CX3 CYSTA   1      68.309  66.250  81.556  1.00  0.00           C
ATOM    125  CX4 CYSTA   1      69.319  67.410  81.506  1.00  0.00           C
ATOM    128  CX5 CYSTA   1      69.109  68.390  80.356  1.00  0.00           C
ATOM    131  CX6 CYSTA   1      69.659  67.820  79.046  1.00  0.00           C
ATOM    134  CX7 CYSTA   1      69.449  68.750  77.846  1.00  0.00           C
ATOM    137  CX8 CYSTA   1      69.899  68.090  76.536  1.00  0.00           C
ATOM    140  CX9 CYSTA   1      71.389  67.910  76.416  1.00  0.00           C
ATOM    142 0CX1 CYSTA   1      72.099  67.990  75.266  1.00  0.00           C
ATOM    144 1CX1 CYSTA   1      71.509  68.230  73.896  1.00  0.00           C
ATOM    147 2CX1 CYSTA   1      70.459  67.180  73.446  1.00  0.00           C
ATOM    150 3CX1 CYSTA   1      69.159  67.800  72.936  1.00  0.00           C
ATOM    153 4CX1 CYSTA   1      67.969  66.820  72.886  1.00  0.00           C
ATOM    156 5CX1 CYSTA   1      67.499  66.380  74.286  1.00  0.00           C
ATOM    159 6CX1 CYSTA   1      66.159  65.630  74.266  1.00  0.00           C
ATOM    162 7CX1 CYSTA   1      65.699  65.230  75.676  1.00  0.00           C
ATOM    165 8CX1 CYSTA   1      64.349  64.510  75.706  1.00  0.00           C
ATOM    169  N   ASN A   2      67.709  66.290  91.346  1.00  0.00           N
ATOM    171  CA  ASN A   2      67.639  66.710  92.726  1.00  0.00           C
ATOM    173  CB  ASN A   2      68.789  67.780  92.916  1.00  0.00           C
ATOM    176  CG  ASN A   2      68.529  69.270  92.626  1.00  0.00           C
ATOM    177  OD1 ASN A   2      69.299  70.140  93.066  1.00  0.00           O
ATOM    178  ND2 ASN A   2      67.439  69.650  91.936  1.00  0.00           N
ATOM    181  C   ASN A   2      66.239  67.250  93.006  1.00  0.00           C
ATOM    182  O   ASN A   2      65.399  67.320  92.116  1.00  0.00           O
ATOM    183  N   ASN A   3      65.969  67.810  94.206  1.00  0.00           N
ATOM    185  CA  ASN A   3      65.699  67.090  95.436  1.00  0.00           C
ATOM    187  CB  ASN A   3      64.629  67.900  96.266  1.00  0.00           C
ATOM    190  CG  ASN A   3      65.119  69.230  96.876  1.00  0.00           C
ATOM    191  OD1 ASN A   3      64.339  70.000  97.446  1.00  0.00           O
ATOM    192  ND2 ASN A   3      66.439  69.500  96.786  1.00  0.00           N
ATOM    195  C   ASN A   3      65.149  65.670  95.296  1.00  0.00           C
ATOM    196  O   ASN A   3      64.079  65.450  94.756  1.00  0.00           O
ATOM    197  N   ARG A   4      65.829  64.690  95.896  1.00  0.00           N
ATOM    199  CA  ARG A   4      65.129  63.760  96.766  1.00  0.00           C
ATOM    201  CB  ARG A   4      65.629  62.330  96.486  1.00  0.00           C
ATOM    204  CG  ARG A   4      67.149  62.140  96.576  1.00  0.00           C
ATOM    207  CD  ARG A   4      67.539  60.740  96.076  1.00  0.00           C
ATOM    210  NE  ARG A   4      69.019  60.620  96.046  1.00  0.00           N
ATOM    212  CZ  ARG A   4      69.629  59.500  95.656  1.00  0.00           C
ATOM    213  NH1 ARG A   4      70.939  59.420  95.716  1.00  0.00           N
ATOM    216  NH2 ARG A   4      68.969  58.460  95.186  1.00  0.00           N
ATOM    219  C   ARG A   4      65.389  64.110  98.226  1.00  0.00           C
ATOM    220  O   ARG A   4      64.789  63.530  99.146  1.00  0.00           O
ATOM    221  N   ALA A   5      66.309  65.070  98.456  1.00  0.00           N
ATOM    223  CA  ALA A   5      66.719  65.520  99.756  1.00  0.00           C
ATOM    225  CB  ALA A   5      68.209  65.900  99.736  1.00  0.00           C
ATOM    229  C   ALA A   5      65.879  66.710 100.176  1.00  0.00           C
ATOM    230  O   ALA A   5      65.999  67.810  99.646  1.00  0.00           O
ATOM    231  N   GLU A   6      65.009  66.460 101.156  1.00  0.00           N
ATOM    233  CA  GLU A   6      63.829  67.200 101.466  1.00  0.00           C
ATOM    235  CB  GLU A   6      62.759  67.160 100.346  1.00  0.00           C
ATOM    238  CG  GLU A   6      61.649  68.220 100.566  1.00  0.00           C
ATOM    241  CD  GLU A   6      60.589  68.200  99.486  1.00  0.00           C
ATOM    242  OE1 GLU A   6      59.759  69.140  99.436  1.00  0.00           O
ATOM    243  OE2 GLU A   6      60.559  67.220  98.696  1.00  0.00           O
ATOM    244  C   GLU A   6      63.259  66.540 102.726  1.00  0.00           C
ATOM    245  O   GLU A   6      62.489  65.590 102.666  1.00  0.00           O
ATOM    246  N   VAL A   7      63.689  66.950 103.936  1.00  0.00           N
ATOM    248  CA  VAL A   7      64.279  68.240 104.256  1.00  0.00           C
ATOM    250  CB  VAL A   7      63.339  69.070 105.126  1.00  0.00           C
ATOM    252  CG1 VAL A   7      63.989  70.410 105.506  1.00  0.00           C
ATOM    256  CG2 VAL A   7      62.029  69.310 104.356  1.00  0.00           C
ATOM    260  C   VAL A   7      65.709  68.080 104.776  1.00  0.00           C
ATOM    261  O   VAL A   7      66.029  67.150 105.516  1.00  0.00           O
ATOM    262  N   ASP A   8      66.619  68.960 104.296  1.00  0.00           N
ATOM    264  CA  ASP A   8      68.069  68.840 104.236  1.00  0.00           C
ATOM    266  CB  ASP A   8      68.819  69.540 105.396  1.00  0.00           C
ATOM    269  CG  ASP A   8      68.619  71.030 105.346  1.00  0.00           C
ATOM    270  OD1 ASP A   8      69.359  71.740 106.076  1.00  0.00           O
ATOM    271  OD2 ASP A   8      67.659  71.490 104.686  1.00  0.00           O
ATOM    272  C   ASP A   8      68.589  67.450 103.966  1.00  0.00           C
ATOM    273  O   ASP A   8      68.119  66.780 103.046  1.00  0.00           O
ATOM    274  N   THR A   9      69.599  66.990 104.726  1.00  0.00           N
ATOM    276  CA  THR A   9      70.319  65.760 104.436  1.00  0.00           C
ATOM    278  CB  THR A   9      69.439  64.500 104.666  1.00  0.00           C
ATOM    280  OG1 THR A   9      70.089  63.590 105.536  1.00  0.00           O
ATOM    282  CG2 THR A   9      68.989  63.680 103.446  1.00  0.00           C
ATOM    286  C   THR A   9      71.089  65.820 103.116  1.00  0.00           C
ATOM    287  O   THR A   9      71.279  66.870 102.496  1.00  0.00           O
ATOM    288  N   LEU A  10      71.619  64.680 102.696  1.00  0.00           N
ATOM    290  CA  LEU A  10      72.469  64.430 101.576  1.00  0.00           C
ATOM    292  CB  LEU A  10      73.129  63.030 101.836  1.00  0.00           C
ATOM    295  CG  LEU A  10      73.839  62.630 103.176  1.00  0.00           C
ATOM    297  CD1 LEU A  10      73.859  61.090 103.236  1.00  0.00           C
ATOM    301  CD2 LEU A  10      73.279  63.110 104.526  1.00  0.00           C
ATOM    305  C   LEU A  10      71.619  64.290 100.296  1.00  0.00           C
ATOM    306  O   LEU A  10      70.839  63.350 100.196  1.00  0.00           O
ATOM    307  N   SER A  11      71.739  65.140  99.246  1.00  0.00           N
ATOM    309  CA  SER A  11      71.299  64.710  97.906  1.00  0.00           C
ATOM    311  CB  SER A  11      71.069  65.830  96.846  1.00  0.00           C
ATOM    314  OG  SER A  11      69.909  66.640  97.136  1.00  0.00           O
ATOM    316  C   SER A  11      72.059  63.550  97.226  1.00  0.00           C
ATOM    317  O   SER A  11      71.319  62.710  96.696  1.00  0.00           O
ATOM    318  N   PRO A  12      73.409  63.390  97.166  1.00  0.00           N
ATOM    319  CD  PRO A  12      74.199  63.340  98.386  1.00  0.00           C
ATOM    322  CA  PRO A  12      74.029  62.340  96.376  1.00  0.00           C
ATOM    324  CB  PRO A  12      74.059  61.150  97.326  1.00  0.00           C
ATOM    327  CG  PRO A  12      74.179  61.830  98.706  1.00  0.00           C
ATOM    330  C   PRO A  12      73.629  62.080  94.956  1.00  0.00           C
ATOM    331  O   PRO A  12      72.839  61.170  94.726  1.00  0.00           O
ATOM    332  N   ALA A  13      74.189  62.780  93.956  1.00  0.00           N
ATOM    334  CA  ALA A  13      75.029  63.970  93.966  1.00  0.00           C
ATOM    336  CB  ALA A  13      74.289  65.210  94.516  1.00  0.00           C
ATOM    340  C   ALA A  13      76.499  63.860  94.426  1.00  0.00           C
ATOM    341  O   ALA A  13      76.889  64.150  95.556  1.00  0.00           O
ATOM    342  N   GLN A  14      77.379  63.460  93.486  1.00  0.00           N
ATOM    344  CA  GLN A  14      78.759  63.920  93.346  1.00  0.00           C
ATOM    346  CB  GLN A  14      79.769  62.850  93.876  1.00  0.00           C
ATOM    349  CG  GLN A  14      81.049  63.380  94.586  1.00  0.00           C
ATOM    352  CD  GLN A  14      80.869  63.800  96.046  1.00  0.00           C
ATOM    353  OE1 GLN A  14      81.809  64.250  96.706  1.00  0.00           O
ATOM    354  NE2 GLN A  14      79.649  63.660  96.596  1.00  0.00           N
ATOM    357  C   GLN A  14      78.859  63.970  91.836  1.00  0.00           C
ATOM    358  O   GLN A  14      78.539  62.980  91.216  1.00  0.00           O
ATOM    359  N   ALA A  15      79.269  65.020  91.116  1.00  0.00           N
ATOM    361  CA  ALA A  15      79.519  66.370  91.496  1.00  0.00           C
ATOM    363  CB  ALA A  15      80.969  66.510  91.966  1.00  0.00           C
ATOM    367  C   ALA A  15      79.289  67.220  90.246  1.00  0.00           C
ATOM    368  O   ALA A  15      79.309  66.720  89.136  1.00  0.00           O
ATOM    369  N   ALA A  16      79.049  68.530  90.336  1.00  0.00           N
ATOM    371  CA  ALA A  16      78.849  69.350  91.496  1.00  0.00           C
ATOM    373  CB  ALA A  16      80.089  70.250  91.696  1.00  0.00           C
ATOM    377  C   ALA A  16      77.569  70.130  91.186  1.00  0.00           C
ATOM    378  O   ALA A  16      77.159  70.200  90.026  1.00  0.00           O
ATOM    379  N   GLU A  17      76.849  70.670  92.166  1.00  0.00           N
ATOM    381  CA  GLU A  17      77.359  71.220  93.386  1.00  0.00           C
ATOM    383  CB  GLU A  17      77.709  72.720  93.156  1.00  0.00           C
ATOM    386  CG  GLU A  17      76.589  73.760  92.846  1.00  0.00           C
ATOM    389  CD  GLU A  17      75.319  73.290  92.146  1.00  0.00           C
ATOM    390  OE1 GLU A  17      74.259  73.270  92.806  1.00  0.00           O
ATOM    391  OE2 GLU A  17      75.369  72.920  90.946  1.00  0.00           O
ATOM    392  C   GLU A  17      76.479  70.950  94.606  1.00  0.00           C
ATOM    393  O   GLU A  17      76.259  69.800  94.966  1.00  0.00           O
ATOM    394  N   LEU A  18      76.089  72.020  95.306  1.00  0.00           N
ATOM    396  CA  LEU A  18      75.479  72.090  96.626  1.00  0.00           C
ATOM    398  CB  LEU A  18      74.949  73.520  96.886  1.00  0.00           C
ATOM    401  CG  LEU A  18      75.279  74.050  98.296  1.00  0.00           C
ATOM    403  CD1 LEU A  18      74.499  75.330  98.606  1.00  0.00           C
ATOM    407  CD2 LEU A  18      76.789  74.310  98.436  1.00  0.00           C
ATOM    411  C   LEU A  18      74.409  71.070  97.016  1.00  0.00           C
ATOM    412  O   LEU A  18      73.549  70.720  96.216  1.00  0.00           O
ATOM    413  N   LYS A  19      74.489  70.580  98.276  1.00  0.00           N
ATOM    415  CA  LYS A  19      74.019  69.270  98.726  1.00  0.00           C
ATOM    417  CB  LYS A  19      72.489  69.060  98.666  1.00  0.00           C
ATOM    420  CG  LYS A  19      71.609  69.870  99.626  1.00  0.00           C
ATOM    423  CD  LYS A  19      70.139  69.630  99.246  1.00  0.00           C
ATOM    426  CE  LYS A  19      69.139  69.850 100.386  1.00  0.00           C
ATOM    429  NZ  LYS A  19      67.789  70.090  99.826  1.00  0.00           N
ATOM    433  C   LYS A  19      74.669  68.040  98.066  1.00  0.00           C
ATOM    434  O   LYS A  19      73.979  67.290  97.386  1.00  0.00           O
ATOM    435  N   PRO A  20      75.929  67.710  98.256  1.00  0.00           N
ATOM    436  CD  PRO A  20      77.019  68.640  98.536  1.00  0.00           C
ATOM    439  CA  PRO A  20      76.429  66.450  97.746  1.00  0.00           C
ATOM    441  CB  PRO A  20      77.629  66.940  96.946  1.00  0.00           C
ATOM    444  CG  PRO A  20      78.239  68.030  97.836  1.00  0.00           C
ATOM    447  C   PRO A  20      76.809  65.680  98.976  1.00  0.00           C
ATOM    448  O   PRO A  20      76.159  65.870  99.996  1.00  0.00           O
ATOM    449  N   MET A  21      77.869  64.850  98.876  1.00  0.00           N
ATOM    451  CA  MET A  21      78.539  64.090  99.916  1.00  0.00           C
ATOM    453  CB  MET A  21      79.539  65.020 100.686  1.00  0.00           C
ATOM    456  CG  MET A  21      79.299  65.280 102.186  1.00  0.00           C
ATOM    459  SD  MET A  21      77.879  66.360 102.506  1.00  0.00           S
ATOM    460  CE  MET A  21      77.979  66.640 104.286  1.00  0.00           C
ATOM    464  C   MET A  21      77.649  63.160 100.766  1.00  0.00           C
ATOM    465  O   MET A  21      76.459  63.390 100.966  1.00  0.00           O
ATOM    466  N   PRO A  22      78.159  62.040 101.266  1.00  0.00           N
ATOM    467  CD  PRO A  22      77.399  61.380 102.336  1.00  0.00           C
ATOM    470  CA  PRO A  22      79.589  61.720 101.346  1.00  0.00           C
ATOM    472  CB  PRO A  22      79.759  61.220 102.786  1.00  0.00           C
ATOM    475  CG  PRO A  22      78.419  60.590 103.146  1.00  0.00           C
ATOM    478  C   PRO A  22      79.979  60.700 100.306  1.00  0.00           C
ATOM    479  O   PRO A  22      81.159  60.360 100.266  1.00  0.00           O
ATOM    480  N   GLN A  23      79.039  60.170  99.496  1.00  0.00           N
ATOM    482  CA  GLN A  23      79.229  59.430  98.246  1.00  0.00           C
ATOM    484  CB  GLN A  23      80.129  60.130  97.196  1.00  0.00           C
ATOM    487  CG  GLN A  23      80.279  59.430  95.826  1.00  0.00           C
ATOM    490  CD  GLN A  23      79.009  59.360  94.966  1.00  0.00           C
ATOM    491  OE1 GLN A  23      78.989  58.710  93.926  1.00  0.00           O
ATOM    492  NE2 GLN A  23      77.939  60.090  95.356  1.00  0.00           N
ATOM    495  C   GLN A  23      79.709  58.010  98.446  1.00  0.00           C
ATOM    496  O   GLN A  23      79.179  57.060  97.886  1.00  0.00           O
ATOM    497  N   SER A  24      80.699  57.850  99.306  1.00  0.00           N
ATOM    499  CA  SER A  24      81.109  56.590  99.866  1.00  0.00           C
ATOM    501  CB  SER A  24      82.569  56.640 100.356  1.00  0.00           C
ATOM    504  OG  SER A  24      83.429  57.200  99.376  1.00  0.00           O
ATOM    506  C   SER A  24      80.239  56.320 101.076  1.00  0.00           C
ATOM    507  O   SER A  24      79.519  57.180 101.576  1.00  0.00           O
ATOM    508  N   TRP A  25      80.349  55.110 101.646  1.00  0.00           N
ATOM    510  CA  TRP A  25      79.879  54.880 102.996  1.00  0.00           C
ATOM    512  CB  TRP A  25      78.579  53.970 102.966  1.00  0.00           C
ATOM    515  CG  TRP A  25      77.329  54.480 103.636  1.00  0.00           C
ATOM    516  CD1 TRP A  25      76.929  54.220 104.926  1.00  0.00           C
ATOM    518  NE1 TRP A  25      75.719  54.840 105.176  1.00  0.00           N
ATOM    520  CE2 TRP A  25      75.289  55.470 104.066  1.00  0.00           C
ATOM    521  CD2 TRP A  25      76.249  55.250 103.056  1.00  0.00           C
ATOM    522  CE3 TRP A  25      75.989  55.720 101.776  1.00  0.00           C
ATOM    524  CZ3 TRP A  25      74.819  56.440 101.536  1.00  0.00           C
ATOM    526  CZ2 TRP A  25      74.129  56.200 103.846  1.00  0.00           C
ATOM    528  CH2 TRP A  25      73.909  56.700 102.556  1.00  0.00           C
ATOM    530  C   TRP A  25      81.099  54.330 103.766  1.00  0.00           C
ATOM    531  O   TRP A  25      82.069  55.050 104.016  1.00  0.00           O
ATOM    532  N   ARG A  26      81.119  53.030 104.106  1.00  0.00           N
ATOM    534  CA  ARG A  26      82.079  52.430 105.026  1.00  0.00           C
ATOM    536  CB  ARG A  26      81.349  51.800 106.236  1.00  0.00           C
ATOM    539  CG  ARG A  26      80.339  52.730 106.926  1.00  0.00           C
ATOM    542  CD  ARG A  26      80.339  52.620 108.456  1.00  0.00           C
ATOM    545  NE  ARG A  26      81.339  53.590 108.986  1.00  0.00           N
ATOM    547  CZ  ARG A  26      81.299  54.020 110.246  1.00  0.00           C
ATOM    548  NH1 ARG A  26      81.979  55.090 110.576  1.00  0.00           N
ATOM    551  NH2 ARG A  26      80.619  53.440 111.206  1.00  0.00           N
ATOM    554  C   ARG A  26      82.819  51.320 104.316  1.00  0.00           C
ATOM    555  O   ARG A  26      82.399  50.900 103.246  1.00  0.00           O
ATOM    556  N   GLY A  27      83.919  50.820 104.916  1.00  0.00           N
ATOM    558  CA  GLY A  27      84.709  49.680 104.456  1.00  0.00           C
ATOM    561  C   GLY A  27      84.599  48.560 105.456  1.00  0.00           C
ATOM    562  O   GLY A  27      84.329  48.770 106.636  1.00  0.00           O
ATOM    563  N   VAL A  28      84.869  47.320 105.016  1.00  0.00           N
ATOM    565  CA  VAL A  28      84.589  46.090 105.736  1.00  0.00           C
ATOM    567  CB  VAL A  28      83.369  45.380 105.106  1.00  0.00           C
ATOM    569  CG1 VAL A  28      83.219  43.890 105.476  1.00  0.00           C
ATOM    573  CG2 VAL A  28      82.109  46.150 105.546  1.00  0.00           C
ATOM    577  C   VAL A  28      85.869  45.270 105.716  1.00  0.00           C
ATOM    578  O   VAL A  28      86.789  45.620 104.986  1.00  0.00           O
ATOM    579  N   LEU A  29      86.009  44.220 106.556  1.00  0.00           N
ATOM    581  CA  LEU A  29      87.249  43.450 106.616  1.00  0.00           C
ATOM    583  CB  LEU A  29      88.099  44.010 107.776  1.00  0.00           C
ATOM    586  CG  LEU A  29      89.339  43.200 108.216  1.00  0.00           C
ATOM    588  CD1 LEU A  29      89.839  43.730 109.566  1.00  0.00           C
ATOM    592  CD2 LEU A  29      90.439  43.210 107.146  1.00  0.00           C
ATOM    596  C   LEU A  29      86.989  41.960 106.796  1.00  0.00           C
ATOM    597  O   LEU A  29      86.739  41.520 107.916  1.00  0.00           O
ATOM    598  N   PRO A  30      87.039  41.140 105.756  1.00  0.00           N
ATOM    599  CD  PRO A  30      86.509  41.500 104.456  1.00  0.00           C
ATOM    602  CA  PRO A  30      87.299  39.710 105.836  1.00  0.00           C
ATOM    604  CB  PRO A  30      86.579  39.130 104.586  1.00  0.00           C
ATOM    607  CG  PRO A  30      85.689  40.270 104.086  1.00  0.00           C
ATOM    610  C   PRO A  30      88.799  39.510 105.696  1.00  0.00           C
ATOM    611  O   PRO A  30      89.429  40.330 105.036  1.00  0.00           O
ATOM    612  N   CYS A  31      89.379  38.450 106.286  1.00  0.00           N
ATOM    614  CA  CYS A  31      90.819  38.340 106.336  1.00  0.00           C
ATOM    616  CB  CYS A  31      91.489  39.360 107.306  1.00  0.00           C
ATOM    619  SG  CYS A  31      90.619  39.520 108.906  1.00  0.00           S
ATOM    621  C   CYS A  31      91.269  36.930 106.666  1.00  0.00           C
ATOM    622  O   CYS A  31      91.429  36.510 107.806  1.00  0.00           O
ATOM    623  N   ALA A  32      91.479  36.130 105.606  1.00  0.00           N
ATOM    625  CA  ALA A  32      92.199  34.880 105.696  1.00  0.00           C
ATOM    627  CB  ALA A  32      91.469  33.820 104.856  1.00  0.00           C
ATOM    631  C   ALA A  32      93.619  35.090 105.206  1.00  0.00           C
ATOM    632  O   ALA A  32      94.459  35.670 105.876  1.00  0.00           O
ATOM    633  N   ASP A  33      93.889  34.660 103.966  1.00  0.00           N
ATOM    635  CA  ASP A  33      95.139  34.930 103.296  1.00  0.00           C
ATOM    637  CB  ASP A  33      95.599  33.620 102.596  1.00  0.00           C
ATOM    640  CG  ASP A  33      95.809  32.460 103.546  1.00  0.00           C
ATOM    641  OD1 ASP A  33      95.979  31.330 103.006  1.00  0.00           O
ATOM    642  OD2 ASP A  33      95.839  32.600 104.786  1.00  0.00           O
ATOM    643  C   ASP A  33      94.899  36.070 102.296  1.00  0.00           C
ATOM    644  O   ASP A  33      95.759  36.400 101.476  1.00  0.00           O
ATOM    645  N   CYS A  34      93.699  36.690 102.336  1.00  0.00           N
ATOM    647  CA  CYS A  34      93.239  37.740 101.456  1.00  0.00           C
ATOM    649  CB  CYS A  34      91.909  37.370 100.746  1.00  0.00           C
ATOM    652  SG  CYS A  34      90.599  36.700 101.826  1.00  0.00           S
ATOM    654  C   CYS A  34      93.059  39.000 102.266  1.00  0.00           C
ATOM    655  O   CYS A  34      92.609  38.930 103.406  1.00  0.00           O
ATOM    656  N   GLU A  35      93.519  40.160 101.746  1.00  0.00           N
ATOM    658  CA  GLU A  35      93.779  41.320 102.586  1.00  0.00           C
ATOM    660  CB  GLU A  35      94.699  42.330 101.846  1.00  0.00           C
ATOM    663  CG  GLU A  35      95.139  43.540 102.706  1.00  0.00           C
ATOM    666  CD  GLU A  35      96.059  43.150 103.856  1.00  0.00           C
ATOM    667  OE1 GLU A  35      95.729  43.470 105.026  1.00  0.00           O
ATOM    668  OE2 GLU A  35      97.159  42.610 103.576  1.00  0.00           O
ATOM    669  C   GLU A  35      92.499  42.030 102.956  1.00  0.00           C
ATOM    670  O   GLU A  35      92.309  42.550 104.046  1.00  0.00           O
ATOM    671  N   GLY A  36      91.549  42.040 102.006  1.00  0.00           N
ATOM    673  CA  GLY A  36      90.289  42.630 102.346  1.00  0.00           C
ATOM    676  C   GLY A  36      89.349  42.690 101.206  1.00  0.00           C
ATOM    677  O   GLY A  36      89.639  42.390 100.046  1.00  0.00           O
ATOM    678  N   ILE A  37      88.149  43.140 101.556  1.00  0.00           N
ATOM    680  CA  ILE A  37      87.079  43.480 100.666  1.00  0.00           C
ATOM    682  CB  ILE A  37      85.769  43.170 101.416  1.00  0.00           C
ATOM    684  CG2 ILE A  37      85.459  44.260 102.446  1.00  0.00           C
ATOM    688  CG1 ILE A  37      84.519  42.830 100.576  1.00  0.00           C
ATOM    691  CD  ILE A  37      83.389  42.280 101.456  1.00  0.00           C
ATOM    695  C   ILE A  37      87.289  44.960 100.396  1.00  0.00           C
ATOM    696  O   ILE A  37      88.099  45.610 101.046  1.00  0.00           O
ATOM    697  N   GLU A  38      86.549  45.530  99.446  1.00  0.00           N
ATOM    699  CA  GLU A  38      86.239  46.930  99.516  1.00  0.00           C
ATOM    701  CB  GLU A  38      86.839  47.710  98.326  1.00  0.00           C
ATOM    704  CG  GLU A  38      86.749  49.260  98.456  1.00  0.00           C
ATOM    707  CD  GLU A  38      87.549  49.930  99.586  1.00  0.00           C
ATOM    708  OE1 GLU A  38      87.499  51.190  99.606  1.00  0.00           O
ATOM    709  OE2 GLU A  38      88.159  49.250 100.456  1.00  0.00           O
ATOM    710  C   GLU A  38      84.749  46.820  99.436  1.00  0.00           C
ATOM    711  O   GLU A  38      84.209  46.200  98.516  1.00  0.00           O
ATOM    712  N   THR A  39      84.029  47.340 100.446  1.00  0.00           N
ATOM    714  CA  THR A  39      82.599  47.580 100.316  1.00  0.00           C
ATOM    716  CB  THR A  39      81.739  47.150 101.536  1.00  0.00           C
ATOM    718  OG1 THR A  39      80.439  46.730 101.136  1.00  0.00           O
ATOM    720  CG2 THR A  39      81.509  48.210 102.596  1.00  0.00           C
ATOM    724  C   THR A  39      82.529  49.040  99.956  1.00  0.00           C
ATOM    725  O   THR A  39      83.139  49.900 100.596  1.00  0.00           O
ATOM    726  N   SER A  40      81.849  49.360  98.846  1.00  0.00           N
ATOM    728  CA  SER A  40      81.449  50.730  98.576  1.00  0.00           C
ATOM    730  CB  SER A  40      81.929  51.400  97.266  1.00  0.00           C
ATOM    733  OG  SER A  40      83.349  51.450  97.176  1.00  0.00           O
ATOM    735  C   SER A  40      79.979  50.650  98.466  1.00  0.00           C
ATOM    736  O   SER A  40      79.469  50.090  97.496  1.00  0.00           O
ATOM    737  N   LEU A  41      79.259  51.250  99.416  1.00  0.00           N
ATOM    739  CA  LEU A  41      77.869  51.560  99.206  1.00  0.00           C
ATOM    741  CB  LEU A  41      76.999  51.370 100.476  1.00  0.00           C
ATOM    744  CG  LEU A  41      77.389  50.130 101.326  1.00  0.00           C
ATOM    746  CD1 LEU A  41      76.159  49.400 101.876  1.00  0.00           C
ATOM    750  CD2 LEU A  41      78.309  50.490 102.496  1.00  0.00           C
ATOM    754  C   LEU A  41      77.869  52.960  98.616  1.00  0.00           C
ATOM    755  O   LEU A  41      77.719  53.970  99.306  1.00  0.00           O
ATOM    756  N   PHE A  42      78.079  53.030  97.276  1.00  0.00           N
ATOM    758  CA  PHE A  42      77.649  54.150  96.476  1.00  0.00           C
ATOM    760  CB  PHE A  42      78.089  54.090  94.986  1.00  0.00           C
ATOM    763  CG  PHE A  42      79.589  54.050  94.806  1.00  0.00           C
ATOM    764  CD1 PHE A  42      80.229  52.880  94.346  1.00  0.00           C
ATOM    766  CE1 PHE A  42      81.599  52.890  94.046  1.00  0.00           C
ATOM    768  CZ  PHE A  42      82.339  54.060  94.196  1.00  0.00           C
ATOM    770  CD2 PHE A  42      80.339  55.220  94.946  1.00  0.00           C
ATOM    772  CE2 PHE A  42      81.709  55.240  94.646  1.00  0.00           C
ATOM    774  C   PHE A  42      76.139  54.210  96.516  1.00  0.00           C
ATOM    775  O   PHE A  42      75.459  53.190  96.446  1.00  0.00           O
ATOM    776  N   LEU A  43      75.599  55.430  96.586  1.00  0.00           N
ATOM    778  CA  LEU A  43      74.209  55.690  96.306  1.00  0.00           C
ATOM    780  CB  LEU A  43      73.569  56.710  97.286  1.00  0.00           C
ATOM    783  CG  LEU A  43      72.109  56.420  97.706  1.00  0.00           C
ATOM    785  CD1 LEU A  43      71.729  57.290  98.906  1.00  0.00           C
ATOM    789  CD2 LEU A  43      71.879  54.940  98.056  1.00  0.00           C
ATOM    793  C   LEU A  43      74.239  56.130  94.876  1.00  0.00           C
ATOM    794  O   LEU A  43      73.999  55.290  94.026  1.00  0.00           O
ATOM    795  N   GLU A  44      74.619  57.400  94.576  1.00  0.00           N
ATOM    797  CA  GLU A  44      74.869  57.730  93.196  1.00  0.00           C
ATOM    799  CB  GLU A  44      73.589  57.530  92.326  1.00  0.00           C
ATOM    802  CG  GLU A  44      73.839  56.750  91.006  1.00  0.00           C
ATOM    805  CD  GLU A  44      75.289  56.580  90.566  1.00  0.00           C
ATOM    806  OE1 GLU A  44      75.749  57.420  89.766  1.00  0.00           O
ATOM    807  OE2 GLU A  44      75.959  55.630  91.036  1.00  0.00           O
ATOM    808  C   GLU A  44      75.319  59.150  92.976  1.00  0.00           C
ATOM    809  O   GLU A  44      75.539  59.950  93.886  1.00  0.00           O
ATOM    810  N   LYS A  45      75.389  59.510  91.676  1.00  0.00           N
ATOM    812  CA  LYS A  45      75.019  60.790  91.156  1.00  0.00           C
ATOM    814  CB  LYS A  45      75.939  61.110  89.936  1.00  0.00           C
ATOM    817  CG  LYS A  45      77.339  60.490  90.086  1.00  0.00           C
ATOM    820  CD  LYS A  45      78.409  60.910  89.066  1.00  0.00           C
ATOM    823  CE  LYS A  45      79.729  60.180  89.396  1.00  0.00           C
ATOM    826  NZ  LYS A  45      80.949  60.780  88.806  1.00  0.00           N
ATOM    830  C   LYS A  45      73.499  60.650  90.866  1.00  0.00           C
ATOM    831  O   LYS A  45      73.059  59.780  90.126  1.00  0.00           O
ATOM    832  N   ASP A  46      72.639  61.440  91.536  1.00  0.00           N
ATOM    834  CA  ASP A  46      71.219  61.270  91.866  1.00  0.00           C
ATOM    836  CB  ASP A  46      70.489  62.410  91.136  1.00  0.00           C
ATOM    839  CG  ASP A  46      70.829  63.720  91.816  1.00  0.00           C
ATOM    840  OD1 ASP A  46      71.199  64.710  91.126  1.00  0.00           O
ATOM    841  OD2 ASP A  46      70.629  63.800  93.056  1.00  0.00           O
ATOM    842  C   ASP A  46      70.399  59.960  91.856  1.00  0.00           C
ATOM    843  O   ASP A  46      69.449  59.830  92.616  1.00  0.00           O
ATOM    844  N   GLY A  47      70.709  58.910  91.076  1.00  0.00           N
ATOM    846  CA  GLY A  47      69.999  57.650  91.236  1.00  0.00           C
ATOM    849  C   GLY A  47      70.439  56.530  90.326  1.00  0.00           C
ATOM    850  O   GLY A  47      70.379  56.590  89.106  1.00  0.00           O
ATOM    851  N   THR A  48      70.879  55.450  90.976  1.00  0.00           N
ATOM    853  CA  THR A  48      71.319  54.140  90.526  1.00  0.00           C
ATOM    855  CB  THR A  48      72.419  54.110  89.436  1.00  0.00           C
ATOM    857  OG1 THR A  48      72.009  53.310  88.336  1.00  0.00           O
ATOM    859  CG2 THR A  48      73.769  53.530  89.846  1.00  0.00           C
ATOM    863  C   THR A  48      71.729  53.590  91.886  1.00  0.00           C
ATOM    864  O   THR A  48      71.559  54.310  92.866  1.00  0.00           O
ATOM    865  N   TRP A  49      72.219  52.350  92.086  1.00  0.00           N
ATOM    867  CA  TRP A  49      73.089  52.180  93.236  1.00  0.00           C
ATOM    869  CB  TRP A  49      72.329  51.970  94.606  1.00  0.00           C
ATOM    872  CG  TRP A  49      71.769  50.650  95.046  1.00  0.00           C
ATOM    873  CD1 TRP A  49      70.499  50.130  94.856  1.00  0.00           C
ATOM    875  NE1 TRP A  49      70.329  49.020  95.646  1.00  0.00           N
ATOM    877  CE2 TRP A  49      71.429  48.850  96.436  1.00  0.00           C
ATOM    878  CD2 TRP A  49      72.359  49.860  96.096  1.00  0.00           C
ATOM    879  CE3 TRP A  49      73.549  49.970  96.816  1.00  0.00           C
ATOM    881  CZ3 TRP A  49      73.799  49.050  97.836  1.00  0.00           C
ATOM    883  CZ2 TRP A  49      71.669  47.950  97.456  1.00  0.00           C
ATOM    885  CH2 TRP A  49      72.879  48.060  98.156  1.00  0.00           C
ATOM    887  C   TRP A  49      74.159  51.170  92.836  1.00  0.00           C
ATOM    888  O   TRP A  49      73.859  50.180  92.176  1.00  0.00           O
ATOM    889  N   VAL A  50      75.439  51.500  93.126  1.00  0.00           N
ATOM    891  CA  VAL A  50      76.619  50.830  92.596  1.00  0.00           C
ATOM    893  CB  VAL A  50      77.559  51.750  91.806  1.00  0.00           C
ATOM    895  CG1 VAL A  50      78.769  51.010  91.196  1.00  0.00           C
ATOM    899  CG2 VAL A  50      76.779  52.430  90.676  1.00  0.00           C
ATOM    903  C   VAL A  50      77.369  50.190  93.746  1.00  0.00           C
ATOM    904  O   VAL A  50      77.349  50.650  94.886  1.00  0.00           O
ATOM    905  N   MET A  51      78.009  49.030  93.496  1.00  0.00           N
ATOM    907  CA  MET A  51      78.649  48.270  94.546  1.00  0.00           C
ATOM    909  CB  MET A  51      78.039  46.850  94.586  1.00  0.00           C
ATOM    912  CG  MET A  51      78.099  46.140  95.956  1.00  0.00           C
ATOM    915  SD  MET A  51      77.379  47.110  97.316  1.00  0.00           S
ATOM    916  CE  MET A  51      77.749  45.870  98.576  1.00  0.00           C
ATOM    920  C   MET A  51      80.129  48.180  94.236  1.00  0.00           C
ATOM    921  O   MET A  51      80.549  47.800  93.146  1.00  0.00           O
ATOM    922  N   ASN A  52      80.979  48.410  95.246  1.00  0.00           N
ATOM    924  CA  ASN A  52      82.119  47.540  95.406  1.00  0.00           C
ATOM    926  CB  ASN A  52      83.449  48.230  95.786  1.00  0.00           C
ATOM    929  CG  ASN A  52      84.209  48.850  94.616  1.00  0.00           C
ATOM    930  OD1 ASN A  52      85.329  49.310  94.816  1.00  0.00           O
ATOM    931  ND2 ASN A  52      83.709  48.750  93.366  1.00  0.00           N
ATOM    934  C   ASN A  52      81.749  46.520  96.436  1.00  0.00           C
ATOM    935  O   ASN A  52      81.179  46.810  97.486  1.00  0.00           O
ATOM    936  N   GLU A  53      82.079  45.270  96.116  1.00  0.00           N
ATOM    938  CA  GLU A  53      82.189  44.180  97.026  1.00  0.00           C
ATOM    940  CB  GLU A  53      80.809  43.450  97.146  1.00  0.00           C
ATOM    943  CG  GLU A  53      80.709  42.220  98.086  1.00  0.00           C
ATOM    946  CD  GLU A  53      79.279  41.880  98.506  1.00  0.00           C
ATOM    947  OE1 GLU A  53      79.109  41.460  99.686  1.00  0.00           O
ATOM    948  OE2 GLU A  53      78.329  42.030  97.696  1.00  0.00           O
ATOM    949  C   GLU A  53      83.339  43.480  96.306  1.00  0.00           C
ATOM    950  O   GLU A  53      83.429  43.500  95.086  1.00  0.00           O
ATOM    951  N   ARG A  54      84.349  42.990  97.026  1.00  0.00           N
ATOM    953  CA  ARG A  54      85.599  42.610  96.406  1.00  0.00           C
ATOM    955  CB  ARG A  54      86.749  43.670  96.426  1.00  0.00           C
ATOM    958  CG  ARG A  54      86.629  44.930  95.526  1.00  0.00           C
ATOM    961  CD  ARG A  54      88.009  45.630  95.486  1.00  0.00           C
ATOM    964  NE  ARG A  54      87.959  47.020  94.926  1.00  0.00           N
ATOM    966  CZ  ARG A  54      89.049  47.770  94.996  1.00  0.00           C
ATOM    967  NH1 ARG A  54      89.059  49.050  94.686  1.00  0.00           N
ATOM    970  NH2 ARG A  54      90.229  47.290  95.316  1.00  0.00           N
ATOM    973  C   ARG A  54      86.069  41.380  97.136  1.00  0.00           C
ATOM    974  O   ARG A  54      85.429  40.890  98.066  1.00  0.00           O
ATOM    975  N   TYR A  55      87.189  40.800  96.716  1.00  0.00           N
ATOM    977  CA  TYR A  55      87.679  39.620  97.386  1.00  0.00           C
ATOM    979  CB  TYR A  55      86.889  38.420  96.836  1.00  0.00           C
ATOM    982  CG  TYR A  55      86.649  37.360  97.856  1.00  0.00           C
ATOM    983  CD1 TYR A  55      85.409  37.340  98.526  1.00  0.00           C
ATOM    985  CE1 TYR A  55      85.009  36.200  99.216  1.00  0.00           C
ATOM    987  CZ  TYR A  55      85.809  35.060  99.216  1.00  0.00           C
ATOM    988  OH  TYR A  55      85.279  33.860  99.706  1.00  0.00           O
ATOM    990  CD2 TYR A  55      87.519  36.260  97.986  1.00  0.00           C
ATOM    992  CE2 TYR A  55      87.089  35.100  98.636  1.00  0.00           C
ATOM    994  C   TYR A  55      89.149  39.550  96.996  1.00  0.00           C
ATOM    995  O   TYR A  55      89.579  38.650  96.286  1.00  0.00           O
ATOM    996  N   LEU A  56      89.919  40.590  97.356  1.00  0.00           N
ATOM    998  CA  LEU A  56      91.209  40.810  96.736  1.00  0.00           C
ATOM   1000  CB  LEU A  56      91.199  41.950  95.696  1.00  0.00           C
ATOM   1003  CG  LEU A  56      90.769  41.480  94.286  1.00  0.00           C
ATOM   1005  CD1 LEU A  56      91.429  42.370  93.236  1.00  0.00           C
ATOM   1009  CD2 LEU A  56      89.259  41.490  94.046  1.00  0.00           C
ATOM   1013  C   LEU A  56      92.359  40.940  97.736  1.00  0.00           C
ATOM   1014  O   LEU A  56      92.399  41.820  98.596  1.00  0.00           O
ATOM   1015  N   GLY A  57      93.419  40.110  97.646  1.00  0.00           N
ATOM   1017  CA  GLY A  57      93.609  38.980  96.726  1.00  0.00           C
ATOM   1020  C   GLY A  57      92.639  37.830  96.866  1.00  0.00           C
ATOM   1021  O   GLY A  57      91.869  37.740  97.806  1.00  0.00           O
ATOM   1022  N   ALA A  58      92.659  36.920  95.886  1.00  0.00           N
ATOM   1024  CA  ALA A  58      91.739  35.800  95.786  1.00  0.00           C
ATOM   1026  CB  ALA A  58      91.909  35.240  94.356  1.00  0.00           C
ATOM   1030  C   ALA A  58      91.829  34.730  96.916  1.00  0.00           C
ATOM   1031  O   ALA A  58      92.669  34.760  97.816  1.00  0.00           O
ATOM   1032  N   ARG A  59      90.929  33.740  97.006  1.00  0.00           N
ATOM   1034  CA  ARG A  59      90.849  32.680  96.036  1.00  0.00           C
ATOM   1036  CB  ARG A  59      91.029  31.260  96.606  1.00  0.00           C
ATOM   1039  CG  ARG A  59      92.359  31.010  97.336  1.00  0.00           C
ATOM   1042  CD  ARG A  59      92.209  30.930  98.856  1.00  0.00           C
ATOM   1045  NE  ARG A  59      92.249  32.300  99.446  1.00  0.00           N
ATOM   1047  CZ  ARG A  59      92.099  32.440 100.756  1.00  0.00           C
ATOM   1048  NH1 ARG A  59      91.879  33.610 101.296  1.00  0.00           N
ATOM   1051  NH2 ARG A  59      92.079  31.400 101.566  1.00  0.00           N
ATOM   1054  C   ARG A  59      89.509  32.700  95.366  1.00  0.00           C
ATOM   1055  O   ARG A  59      88.489  33.010  95.966  1.00  0.00           O
ATOM   1056  N   GLU A  60      89.539  32.380  94.076  1.00  0.00           N
ATOM   1058  CA  GLU A  60      88.489  32.570  93.126  1.00  0.00           C
ATOM   1060  CB  GLU A  60      89.269  32.850  91.806  1.00  0.00           C
ATOM   1063  CG  GLU A  60      88.549  33.380  90.546  1.00  0.00           C
ATOM   1066  CD  GLU A  60      89.559  34.040  89.586  1.00  0.00           C
ATOM   1067  OE1 GLU A  60      89.319  34.070  88.366  1.00  0.00           O
ATOM   1068  OE2 GLU A  60      90.609  34.560  90.076  1.00  0.00           O
ATOM   1069  C   GLU A  60      87.659  31.300  93.136  1.00  0.00           C
ATOM   1070  O   GLU A  60      88.239  30.210  93.106  1.00  0.00           O
ATOM   1071  N   GLU A  61      86.319  31.350  93.286  1.00  0.00           N
ATOM   1073  CA  GLU A  61      85.439  32.500  93.256  1.00  0.00           C
ATOM   1075  CB  GLU A  61      84.439  32.340  92.076  1.00  0.00           C
ATOM   1078  CG  GLU A  61      83.279  31.320  92.236  1.00  0.00           C
ATOM   1081  CD  GLU A  61      83.599  29.990  92.906  1.00  0.00           C
ATOM   1082  OE1 GLU A  61      82.709  29.520  93.666  1.00  0.00           O
ATOM   1083  OE2 GLU A  61      84.639  29.360  92.616  1.00  0.00           O
ATOM   1084  C   GLU A  61      84.709  32.760  94.586  1.00  0.00           C
ATOM   1085  O   GLU A  61      85.189  32.390  95.656  1.00  0.00           O
ATOM   1086  N   PRO A  62      83.559  33.460  94.536  1.00  0.00           N
ATOM   1087  CD  PRO A  62      82.519  32.920  95.436  1.00  0.00           C
ATOM   1090  CA  PRO A  62      83.559  34.890  94.806  1.00  0.00           C
ATOM   1092  CB  PRO A  62      83.469  34.980  96.326  1.00  0.00           C
ATOM   1095  CG  PRO A  62      82.439  33.890  96.636  1.00  0.00           C
ATOM   1098  C   PRO A  62      84.579  35.790  94.126  1.00  0.00           C
ATOM   1099  O   PRO A  62      85.189  35.400  93.136  1.00  0.00           O
ATOM   1100  N   SER A  63      84.759  37.010  94.646  1.00  0.00           N
ATOM   1102  CA  SER A  63      85.009  38.220  93.846  1.00  0.00           C
ATOM   1104  CB  SER A  63      86.019  38.260  92.666  1.00  0.00           C
ATOM   1107  OG  SER A  63      87.359  38.340  93.146  1.00  0.00           O
ATOM   1109  C   SER A  63      83.659  38.720  93.466  1.00  0.00           C
ATOM   1110  O   SER A  63      83.299  38.890  92.306  1.00  0.00           O
ATOM   1111  N   SER A  64      82.859  38.870  94.506  1.00  0.00           N
ATOM   1113  CA  SER A  64      81.439  38.900  94.506  1.00  0.00           C
ATOM   1115  CB  SER A  64      80.959  38.300  95.856  1.00  0.00           C
ATOM   1118  OG  SER A  64      81.909  38.540  96.906  1.00  0.00           O
ATOM   1120  C   SER A  64      80.959  40.310  94.326  1.00  0.00           C
ATOM   1121  O   SER A  64      80.829  41.060  95.276  1.00  0.00           O
ATOM   1122  N   PHE A  65      80.639  40.720  93.096  1.00  0.00           N
ATOM   1124  CA  PHE A  65      80.039  42.020  92.856  1.00  0.00           C
ATOM   1126  CB  PHE A  65      80.999  43.260  92.836  1.00  0.00           C
ATOM   1129  CG  PHE A  65      82.209  43.250  91.936  1.00  0.00           C
ATOM   1130  CD1 PHE A  65      82.579  44.450  91.306  1.00  0.00           C
ATOM   1132  CE1 PHE A  65      83.769  44.540  90.566  1.00  0.00           C
ATOM   1134  CZ  PHE A  65      84.589  43.420  90.426  1.00  0.00           C
ATOM   1136  CD2 PHE A  65      83.089  42.150  91.816  1.00  0.00           C
ATOM   1138  CE2 PHE A  65      84.249  42.220  91.056  1.00  0.00           C
ATOM   1140  C   PHE A  65      79.149  41.880  91.646  1.00  0.00           C
ATOM   1141  O   PHE A  65      79.399  41.060  90.776  1.00  0.00           O
ATOM   1142  N   ALA A  66      77.969  42.520  91.606  1.00  0.00           N
ATOM   1144  CA  ALA A  66      77.629  43.740  92.296  1.00  0.00           C
ATOM   1146  CB  ALA A  66      77.769  44.900  91.286  1.00  0.00           C
ATOM   1150  C   ALA A  66      76.229  43.690  92.916  1.00  0.00           C
ATOM   1151  O   ALA A  66      75.579  42.660  93.046  1.00  0.00           O
ATOM   1152  N   SER A  67      75.759  44.890  93.286  1.00  0.00           N
ATOM   1154  CA  SER A  67      74.399  45.210  93.656  1.00  0.00           C
ATOM   1156  CB  SER A  67      74.159  45.500  95.156  1.00  0.00           C
ATOM   1159  OG  SER A  67      74.079  44.270  95.876  1.00  0.00           O
ATOM   1161  C   SER A  67      74.029  46.380  92.796  1.00  0.00           C
ATOM   1162  O   SER A  67      74.869  46.950  92.096  1.00  0.00           O
ATOM   1163  N   TYR A  68      72.719  46.660  92.696  1.00  0.00           N
ATOM   1165  CA  TYR A  68      72.169  47.020  91.416  1.00  0.00           C
ATOM   1167  CB  TYR A  68      72.519  45.980  90.276  1.00  0.00           C
ATOM   1170  CG  TYR A  68      72.619  44.480  90.646  1.00  0.00           C
ATOM   1171  CD1 TYR A  68      73.789  43.810  90.256  1.00  0.00           C
ATOM   1173  CE1 TYR A  68      73.919  42.420  90.416  1.00  0.00           C
ATOM   1175  CZ  TYR A  68      72.899  41.670  91.006  1.00  0.00           C
ATOM   1176  OH  TYR A  68      73.089  40.280  91.136  1.00  0.00           O
ATOM   1178  CD2 TYR A  68      71.599  43.700  91.236  1.00  0.00           C
ATOM   1180  CE2 TYR A  68      71.739  42.320  91.436  1.00  0.00           C
ATOM   1182  C   TYR A  68      70.669  47.170  91.446  1.00  0.00           C
ATOM   1183  O   TYR A  68      69.949  46.210  91.616  1.00  0.00           O
ATOM   1184  N   GLY A  69      70.049  48.320  91.236  1.00  0.00           N
ATOM   1186  CA  GLY A  69      70.529  49.660  91.396  1.00  0.00           C
ATOM   1189  C   GLY A  69      69.239  50.400  91.566  1.00  0.00           C
ATOM   1190  O   GLY A  69      68.189  49.770  91.716  1.00  0.00           O
ATOM   1191  N   THR A  70      69.259  51.730  91.486  1.00  0.00           N
ATOM   1193  CA  THR A  70      68.089  52.590  91.536  1.00  0.00           C
ATOM   1195  CB  THR A  70      66.909  52.150  90.646  1.00  0.00           C
ATOM   1197  OG1 THR A  70      66.609  53.110  89.656  1.00  0.00           O
ATOM   1199  CG2 THR A  70      65.579  51.890  91.356  1.00  0.00           C
ATOM   1203  C   THR A  70      67.639  52.950  92.916  1.00  0.00           C
ATOM   1204  O   THR A  70      67.509  52.120  93.826  1.00  0.00           O
ATOM   1205  N   TRP A  71      67.369  54.250  93.056  1.00  0.00           N
ATOM   1207  CA  TRP A  71      66.669  54.870  94.146  1.00  0.00           C
ATOM   1209  CB  TRP A  71      65.239  54.330  94.456  1.00  0.00           C
ATOM   1212  CG  TRP A  71      64.219  54.540  93.396  1.00  0.00           C
ATOM   1213  CD1 TRP A  71      64.389  55.200  92.216  1.00  0.00           C
ATOM   1215  NE1 TRP A  71      63.269  55.040  91.446  1.00  0.00           N
ATOM   1217  CE2 TRP A  71      62.359  54.280  92.096  1.00  0.00           C
ATOM   1218  CD2 TRP A  71      62.909  53.960  93.356  1.00  0.00           C
ATOM   1219  CE3 TRP A  71      62.149  53.220  94.256  1.00  0.00           C
ATOM   1221  CZ3 TRP A  71      60.909  52.710  93.846  1.00  0.00           C
ATOM   1223  CZ2 TRP A  71      61.109  53.840  91.716  1.00  0.00           C
ATOM   1225  CH2 TRP A  71      60.409  53.000  92.576  1.00  0.00           C
ATOM   1227  C   TRP A  71      67.399  55.010  95.446  1.00  0.00           C
ATOM   1228  O   TRP A  71      68.149  54.180  95.936  1.00  0.00           O
ATOM   1229  N   ALA A  72      67.099  56.150  96.046  1.00  0.00           N
ATOM   1231  CA  ALA A  72      66.919  56.310  97.446  1.00  0.00           C
ATOM   1233  CB  ALA A  72      68.209  56.750  98.166  1.00  0.00           C
ATOM   1237  C   ALA A  72      65.919  57.420  97.416  1.00  0.00           C
ATOM   1238  O   ALA A  72      65.829  58.160  96.456  1.00  0.00           O
ATOM   1239  N   ARG A  73      65.109  57.600  98.456  1.00  0.00           N
ATOM   1241  CA  ARG A  73      64.499  58.890  98.666  1.00  0.00           C
ATOM   1243  CB  ARG A  73      62.979  58.900  98.416  1.00  0.00           C
ATOM   1246  CG  ARG A  73      62.609  58.670  96.936  1.00  0.00           C
ATOM   1249  CD  ARG A  73      61.099  58.760  96.716  1.00  0.00           C
ATOM   1252  NE  ARG A  73      60.869  58.660  95.246  1.00  0.00           N
ATOM   1254  CZ  ARG A  73      59.669  58.530  94.696  1.00  0.00           C
ATOM   1255  NH1 ARG A  73      59.579  58.410  93.396  1.00  0.00           N
ATOM   1258  NH2 ARG A  73      58.589  58.460  95.416  1.00  0.00           N
ATOM   1261  C   ARG A  73      64.849  59.170 100.086  1.00  0.00           C
ATOM   1262  O   ARG A  73      64.669  58.290 100.916  1.00  0.00           O
ATOM   1263  N   THR A  74      65.519  60.290 100.376  1.00  0.00           N
ATOM   1265  CA  THR A  74      66.749  60.170 101.166  1.00  0.00           C
ATOM   1267  CB  THR A  74      67.919  60.780 100.366  1.00  0.00           C
ATOM   1269  OG1 THR A  74      69.209  60.500 100.886  1.00  0.00           O
ATOM   1271  CG2 THR A  74      67.799  62.290 100.266  1.00  0.00           C
ATOM   1275  C   THR A  74      66.609  60.720 102.576  1.00  0.00           C
ATOM   1276  O   THR A  74      67.549  60.700 103.366  1.00  0.00           O
ATOM   1277  N   ALA A  75      65.419  61.190 102.996  1.00  0.00           N
ATOM   1279  CA  ALA A  75      65.189  61.830 104.286  1.00  0.00           C
ATOM   1281  CB  ALA A  75      64.019  62.810 104.126  1.00  0.00           C
ATOM   1285  C   ALA A  75      64.919  60.880 105.466  1.00  0.00           C
ATOM   1286  O   ALA A  75      63.779  60.690 105.876  1.00  0.00           O
ATOM   1287  N   ASP A  76      65.969  60.250 106.046  1.00  0.00           N
ATOM   1289  CA  ASP A  76      65.949  59.150 107.026  1.00  0.00           C
ATOM   1291  CB  ASP A  76      65.679  59.580 108.506  1.00  0.00           C
ATOM   1294  CG  ASP A  76      66.919  59.440 109.376  1.00  0.00           C
ATOM   1295  OD1 ASP A  76      66.829  59.110 110.596  1.00  0.00           O
ATOM   1296  OD2 ASP A  76      68.009  59.800 108.846  1.00  0.00           O
ATOM   1297  C   ASP A  76      65.189  57.900 106.576  1.00  0.00           C
ATOM   1298  O   ASP A  76      64.899  56.980 107.336  1.00  0.00           O
ATOM   1299  N   LYS A  77      64.929  57.820 105.256  1.00  0.00           N
ATOM   1301  CA  LYS A  77      64.419  56.710 104.516  1.00  0.00           C
ATOM   1303  CB  LYS A  77      63.129  57.100 103.726  1.00  0.00           C
ATOM   1306  CG  LYS A  77      62.229  58.090 104.466  1.00  0.00           C
ATOM   1309  CD  LYS A  77      60.969  58.470 103.676  1.00  0.00           C
ATOM   1312  CE  LYS A  77      60.029  59.400 104.466  1.00  0.00           C
ATOM   1315  NZ  LYS A  77      58.769  59.550 103.726  1.00  0.00           N
ATOM   1319  C   LYS A  77      65.519  56.470 103.516  1.00  0.00           C
ATOM   1320  O   LYS A  77      66.189  57.410 103.096  1.00  0.00           O
ATOM   1321  N   LEU A  78      65.729  55.220 103.086  1.00  0.00           N
ATOM   1323  CA  LEU A  78      66.419  54.940 101.856  1.00  0.00           C
ATOM   1325  CB  LEU A  78      67.879  54.440 102.076  1.00  0.00           C
ATOM   1328  CG  LEU A  78      68.979  55.480 101.756  1.00  0.00           C
ATOM   1330  CD1 LEU A  78      70.279  54.800 101.316  1.00  0.00           C
ATOM   1334  CD2 LEU A  78      69.289  56.380 102.946  1.00  0.00           C
ATOM   1338  C   LEU A  78      65.559  53.870 101.216  1.00  0.00           C
ATOM   1339  O   LEU A  78      65.099  52.970 101.896  1.00  0.00           O
ATOM   1340  N   VAL A  79      65.259  53.970  99.916  1.00  0.00           N
ATOM   1342  CA  VAL A  79      64.349  53.030  99.266  1.00  0.00           C
ATOM   1344  CB  VAL A  79      63.169  53.760  98.596  1.00  0.00           C
ATOM   1346  CG1 VAL A  79      62.199  52.750  97.936  1.00  0.00           C
ATOM   1350  CG2 VAL A  79      62.379  54.590  99.636  1.00  0.00           C
ATOM   1354  C   VAL A  79      65.179  52.350  98.206  1.00  0.00           C
ATOM   1355  O   VAL A  79      65.529  52.970  97.216  1.00  0.00           O
ATOM   1356  N   LEU A  80      65.579  51.080  98.406  1.00  0.00           N
ATOM   1358  CA  LEU A  80      66.619  50.440  97.606  1.00  0.00           C
ATOM   1360  CB  LEU A  80      67.789  49.900  98.466  1.00  0.00           C
ATOM   1363  CG  LEU A  80      68.909  50.910  98.726  1.00  0.00           C
ATOM   1365  CD1 LEU A  80      69.789  50.400  99.876  1.00  0.00           C
ATOM   1369  CD2 LEU A  80      68.399  52.320  99.036  1.00  0.00           C
ATOM   1373  C   LEU A  80      66.049  49.280  96.856  1.00  0.00           C
ATOM   1374  O   LEU A  80      65.049  48.700  97.246  1.00  0.00           O
ATOM   1375  N   THR A  81      66.669  48.970  95.716  1.00  0.00           N
ATOM   1377  CA  THR A  81      66.199  47.960  94.786  1.00  0.00           C
ATOM   1379  CB  THR A  81      65.479  48.630  93.606  1.00  0.00           C
ATOM   1381  OG1 THR A  81      64.099  48.720  93.906  1.00  0.00           O
ATOM   1383  CG2 THR A  81      65.539  47.900  92.266  1.00  0.00           C
ATOM   1387  C   THR A  81      67.379  47.140  94.356  1.00  0.00           C
ATOM   1388  O   THR A  81      68.389  47.690  93.916  1.00  0.00           O
ATOM   1389  N   ASP A  82      67.289  45.800  94.436  1.00  0.00           N
ATOM   1391  CA  ASP A  82      68.289  44.870  93.936  1.00  0.00           C
ATOM   1393  CB  ASP A  82      68.559  43.700  94.946  1.00  0.00           C
ATOM   1396  CG  ASP A  82      69.049  44.130  96.336  1.00  0.00           C
ATOM   1397  OD1 ASP A  82      69.169  43.210  97.196  1.00  0.00           O
ATOM   1398  OD2 ASP A  82      69.289  45.340  96.586  1.00  0.00           O
ATOM   1399  C   ASP A  82      67.819  44.340  92.566  1.00  0.00           C
ATOM   1400  O   ASP A  82      68.249  43.320  92.036  1.00  0.00           O
ATOM   1401  N   SER A  83      66.879  45.070  91.926  1.00  0.00           N
ATOM   1403  CA  SER A  83      66.559  45.150  90.496  1.00  0.00           C
ATOM   1405  CB  SER A  83      67.649  45.890  89.676  1.00  0.00           C
ATOM   1408  OG  SER A  83      67.109  46.510  88.516  1.00  0.00           O
ATOM   1410  C   SER A  83      66.089  43.870  89.826  1.00  0.00           C
ATOM   1411  O   SER A  83      65.949  43.760  88.606  1.00  0.00           O
ATOM   1412  N   LYS A  84      65.689  42.900  90.666  1.00  0.00           N
ATOM   1414  CA  LYS A  84      64.649  41.930  90.406  1.00  0.00           C
ATOM   1416  CB  LYS A  84      65.039  40.520  90.956  1.00  0.00           C
ATOM   1419  CG  LYS A  84      66.539  40.160  91.026  1.00  0.00           C
ATOM   1422  CD  LYS A  84      66.819  39.120  92.136  1.00  0.00           C
ATOM   1425  CE  LYS A  84      66.849  39.790  93.536  1.00  0.00           C
ATOM   1428  NZ  LYS A  84      66.779  38.810  94.646  1.00  0.00           N
ATOM   1432  C   LYS A  84      63.419  42.390  91.216  1.00  0.00           C
ATOM   1433  O   LYS A  84      62.429  41.700  91.346  1.00  0.00           O
ATOM   1434  N   GLY A  85      63.509  43.560  91.866  1.00  0.00           N
ATOM   1436  CA  GLY A  85      62.559  43.990  92.876  1.00  0.00           C
ATOM   1439  C   GLY A  85      62.849  43.370  94.216  1.00  0.00           C
ATOM   1440  O   GLY A  85      62.419  42.270  94.546  1.00  0.00           O
ATOM   1441  N   GLU A  86      63.569  44.100  95.066  1.00  0.00           N
ATOM   1443  CA  GLU A  86      63.829  43.730  96.436  1.00  0.00           C
ATOM   1445  CB  GLU A  86      65.289  43.210  96.616  1.00  0.00           C
ATOM   1448  CG  GLU A  86      65.569  42.400  97.916  1.00  0.00           C
ATOM   1451  CD  GLU A  86      65.659  40.890  97.736  1.00  0.00           C
ATOM   1452  OE1 GLU A  86      66.319  40.240  98.576  1.00  0.00           O
ATOM   1453  OE2 GLU A  86      65.099  40.350  96.736  1.00  0.00           O
ATOM   1454  C   GLU A  86      63.649  45.040  97.156  1.00  0.00           C
ATOM   1455  O   GLU A  86      63.729  46.080  96.506  1.00  0.00           O
ATOM   1456  N   LYS A  87      63.429  45.050  98.476  1.00  0.00           N
ATOM   1458  CA  LYS A  87      63.589  46.250  99.266  1.00  0.00           C
ATOM   1460  CB  LYS A  87      62.269  47.010  99.626  1.00  0.00           C
ATOM   1463  CG  LYS A  87      61.789  47.980  98.526  1.00  0.00           C
ATOM   1466  CD  LYS A  87      60.999  49.210  99.016  1.00  0.00           C
ATOM   1469  CE  LYS A  87      59.479  49.140  98.786  1.00  0.00           C
ATOM   1472  NZ  LYS A  87      58.789  50.380  99.206  1.00  0.00           N
ATOM   1476  C   LYS A  87      64.459  46.000 100.476  1.00  0.00           C
ATOM   1477  O   LYS A  87      64.149  45.190 101.356  1.00  0.00           O
ATOM   1478  N   SER A  88      65.589  46.720 100.556  1.00  0.00           N
ATOM   1480  CA  SER A  88      66.169  47.190 101.806  1.00  0.00           C
ATOM   1482  CB  SER A  88      67.729  47.260 101.806  1.00  0.00           C
ATOM   1485  OG  SER A  88      68.309  45.980 101.616  1.00  0.00           O
ATOM   1487  C   SER A  88      65.699  48.600 102.046  1.00  0.00           C
ATOM   1488  O   SER A  88      65.409  49.340 101.106  1.00  0.00           O
ATOM   1489  N   TYR A  89      65.699  49.040 103.316  1.00  0.00           N
ATOM   1491  CA  TYR A  89      65.969  50.430 103.636  1.00  0.00           C
ATOM   1493  CB  TYR A  89      64.989  51.020 104.676  1.00  0.00           C
ATOM   1496  CG  TYR A  89      63.749  51.680 104.146  1.00  0.00           C
ATOM   1497  CD1 TYR A  89      62.939  51.070 103.176  1.00  0.00           C
ATOM   1499  CE1 TYR A  89      61.659  51.570 102.906  1.00  0.00           C
ATOM   1501  CZ  TYR A  89      61.159  52.650 103.636  1.00  0.00           C
ATOM   1502  OH  TYR A  89      59.819  53.030 103.526  1.00  0.00           O
ATOM   1504  CD2 TYR A  89      63.269  52.840 104.796  1.00  0.00           C
ATOM   1506  CE2 TYR A  89      61.979  53.320 104.546  1.00  0.00           C
ATOM   1508  C   TYR A  89      67.369  50.510 104.196  1.00  0.00           C
ATOM   1509  O   TYR A  89      67.949  49.500 104.566  1.00  0.00           O
ATOM   1510  N   TYR A  90      67.939  51.730 104.306  1.00  0.00           N
ATOM   1512  CA  TYR A  90      68.849  52.070 105.396  1.00  0.00           C
ATOM   1514  CB  TYR A  90      70.239  52.650 104.946  1.00  0.00           C
ATOM   1517  CG  TYR A  90      71.089  51.880 103.966  1.00  0.00           C
ATOM   1518  CD1 TYR A  90      72.119  52.610 103.336  1.00  0.00           C
ATOM   1520  CE1 TYR A  90      72.869  52.040 102.306  1.00  0.00           C
ATOM   1522  CZ  TYR A  90      72.629  50.710 101.926  1.00  0.00           C
ATOM   1523  OH  TYR A  90      73.299  50.180 100.816  1.00  0.00           O
ATOM   1525  CD2 TYR A  90      70.939  50.520 103.656  1.00  0.00           C
ATOM   1527  CE2 TYR A  90      71.689  49.940 102.626  1.00  0.00           C
ATOM   1529  C   TYR A  90      68.149  53.220 106.126  1.00  0.00           C
ATOM   1530  O   TYR A  90      67.049  53.610 105.746  1.00  0.00           O
ATOM   1531  N   ARG A  91      68.819  53.850 107.116  1.00  0.00           N
ATOM   1533  CA  ARG A  91      68.649  55.300 107.306  1.00  0.00           C
ATOM   1535  CB  ARG A  91      68.439  55.750 108.786  1.00  0.00           C
ATOM   1538  CG  ARG A  91      69.539  55.260 109.736  1.00  0.00           C
ATOM   1541  CD  ARG A  91      69.719  56.090 111.016  1.00  0.00           C
ATOM   1544  NE  ARG A  91      71.159  56.000 111.436  1.00  0.00           N
ATOM   1546  CZ  ARG A  91      71.629  56.550 112.546  1.00  0.00           C
ATOM   1547  NH1 ARG A  91      72.929  56.510 112.786  1.00  0.00           N
ATOM   1550  NH2 ARG A  91      70.849  57.170 113.406  1.00  0.00           N
ATOM   1553  C   ARG A  91      69.899  55.960 106.746  1.00  0.00           C
ATOM   1554  O   ARG A  91      70.899  55.290 106.506  1.00  0.00           O
ATOM   1555  N   ALA A  92      69.919  57.280 106.556  1.00  0.00           N
ATOM   1557  CA  ALA A  92      71.169  58.000 106.426  1.00  0.00           C
ATOM   1559  CB  ALA A  92      71.259  58.750 105.086  1.00  0.00           C
ATOM   1563  C   ALA A  92      71.329  59.010 107.556  1.00  0.00           C
ATOM   1564  O   ALA A  92      70.779  60.100 107.536  1.00  0.00           O
ATOM   1565  N   LYS A  93      72.219  58.710 108.506  1.00  0.00           N
ATOM   1567  CA  LYS A  93      73.019  59.750 109.146  1.00  0.00           C
ATOM   1569  CB  LYS A  93      72.879  59.860 110.686  1.00  0.00           C
ATOM   1572  CG  LYS A  93      71.419  60.060 111.136  1.00  0.00           C
ATOM   1575  CD  LYS A  93      71.209  60.990 112.346  1.00  0.00           C
ATOM   1578  CE  LYS A  93      71.379  62.490 112.016  1.00  0.00           C
ATOM   1581  NZ  LYS A  93      70.789  63.380 113.046  1.00  0.00           N
ATOM   1585  C   LYS A  93      74.429  59.420 108.686  1.00  0.00           C
ATOM   1586  O   LYS A  93      74.709  58.270 108.376  1.00  0.00           O
ATOM   1587  N   GLY A  94      75.289  60.440 108.516  1.00  0.00           N
ATOM   1589  CA  GLY A  94      76.159  60.540 107.336  1.00  0.00           C
ATOM   1592  C   GLY A  94      77.299  59.570 107.216  1.00  0.00           C
ATOM   1593  O   GLY A  94      78.029  59.580 106.236  1.00  0.00           O
ATOM   1594  N   ASP A  95      77.489  58.710 108.216  1.00  0.00           N
ATOM   1596  CA  ASP A  95      78.579  57.770 108.286  1.00  0.00           C
ATOM   1598  CB  ASP A  95      79.559  58.320 109.346  1.00  0.00           C
ATOM   1601  CG  ASP A  95      78.939  58.510 110.716  1.00  0.00           C
ATOM   1602  OD1 ASP A  95      79.629  59.110 111.576  1.00  0.00           O
ATOM   1603  OD2 ASP A  95      77.829  57.990 110.996  1.00  0.00           O
ATOM   1604  C   ASP A  95      78.079  56.340 108.546  1.00  0.00           C
ATOM   1605  O   ASP A  95      78.819  55.360 108.476  1.00  0.00           O
ATOM   1606  N   ALA A  96      76.759  56.160 108.776  1.00  0.00           N
ATOM   1608  CA  ALA A  96      76.189  54.960 109.336  1.00  0.00           C
ATOM   1610  CB  ALA A  96      75.329  55.370 110.546  1.00  0.00           C
ATOM   1614  C   ALA A  96      75.269  54.350 108.316  1.00  0.00           C
ATOM   1615  O   ALA A  96      74.479  55.040 107.686  1.00  0.00           O
ATOM   1616  N   LEU A  97      75.299  53.010 108.106  1.00  0.00           N
ATOM   1618  CA  LEU A  97      74.219  52.370 107.366  1.00  0.00           C
ATOM   1620  CB  LEU A  97      74.549  50.890 106.976  1.00  0.00           C
ATOM   1623  CG  LEU A  97      75.859  50.640 106.196  1.00  0.00           C
ATOM   1625  CD1 LEU A  97      75.749  49.280 105.486  1.00  0.00           C
ATOM   1629  CD2 LEU A  97      77.109  50.610 107.096  1.00  0.00           C
ATOM   1633  C   LEU A  97      72.929  52.350 108.196  1.00  0.00           C
ATOM   1634  O   LEU A  97      71.919  52.980 107.906  1.00  0.00           O
ATOM   1635  N   GLU A  98      72.949  51.600 109.306  1.00  0.00           N
ATOM   1637  CA  GLU A  98      71.749  51.100 109.936  1.00  0.00           C
ATOM   1639  CB  GLU A  98      71.019  52.190 110.716  1.00  0.00           C
ATOM   1642  CG  GLU A  98      70.529  51.680 112.076  1.00  0.00           C
ATOM   1645  CD  GLU A  98      71.679  51.430 113.036  1.00  0.00           C
ATOM   1646  OE1 GLU A  98      71.369  50.990 114.166  1.00  0.00           O
ATOM   1647  OE2 GLU A  98      72.869  51.660 112.686  1.00  0.00           O
ATOM   1648  C   GLU A  98      70.849  50.320 108.996  1.00  0.00           C
ATOM   1649  O   GLU A  98      71.359  49.720 108.076  1.00  0.00           O
ATOM   1650  N   MET A  99      69.549  50.220 109.286  1.00  0.00           N
ATOM   1652  CA  MET A  99      68.839  49.000 109.606  1.00  0.00           C
ATOM   1654  CB  MET A  99      69.509  47.630 109.276  1.00  0.00           C
ATOM   1657  CG  MET A  99      69.099  46.890 107.986  1.00  0.00           C
ATOM   1660  SD  MET A  99      69.699  47.640 106.456  1.00  0.00           S
ATOM   1661  CE  MET A  99      68.659  46.570 105.436  1.00  0.00           C
ATOM   1665  C   MET A  99      67.459  49.200 109.016  1.00  0.00           C
ATOM   1666  O   MET A  99      67.289  49.910 108.036  1.00  0.00           O
ATOM   1667  N   LEU A 100      66.439  48.670 109.716  1.00  0.00           N
ATOM   1669  CA  LEU A 100      65.049  49.110 109.646  1.00  0.00           C
ATOM   1671  CB  LEU A 100      64.689  50.550 110.136  1.00  0.00           C
ATOM   1674  CG  LEU A 100      65.309  51.820 109.496  1.00  0.00           C
ATOM   1676  CD1 LEU A 100      65.199  53.020 110.446  1.00  0.00           C
ATOM   1680  CD2 LEU A 100      64.629  52.200 108.176  1.00  0.00           C
ATOM   1684  C   LEU A 100      64.229  48.710 108.426  1.00  0.00           C
ATOM   1685  O   LEU A 100      64.549  49.000 107.286  1.00  0.00           O
ATOM   1686  N   ASP A 101      63.099  48.040 108.706  1.00  0.00           N
ATOM   1688  CA  ASP A 101      62.019  47.730 107.796  1.00  0.00           C
ATOM   1690  CB  ASP A 101      62.419  47.140 106.376  1.00  0.00           C
ATOM   1693  CG  ASP A 101      62.199  45.680 105.966  1.00  0.00           C
ATOM   1694  OD1 ASP A 101      62.729  45.350 104.876  1.00  0.00           O
ATOM   1695  OD2 ASP A 101      61.449  44.920 106.626  1.00  0.00           O
ATOM   1696  C   ASP A 101      61.059  46.990 108.696  1.00  0.00           C
ATOM   1697  O   ASP A 101      61.469  46.240 109.576  1.00  0.00           O
ATOM   1698  N   ARG A 102      59.749  47.330 108.666  1.00  0.00           N
ATOM   1700  CA  ARG A 102      59.099  47.800 107.456  1.00  0.00           C
ATOM   1702  CB  ARG A 102      57.959  46.820 107.076  1.00  0.00           C
ATOM   1705  CG  ARG A 102      58.579  45.460 106.696  1.00  0.00           C
ATOM   1708  CD  ARG A 102      57.669  44.320 106.256  1.00  0.00           C
ATOM   1711  NE  ARG A 102      58.599  43.200 105.876  1.00  0.00           N
ATOM   1713  CZ  ARG A 102      58.199  42.090 105.276  1.00  0.00           C
ATOM   1714  NH1 ARG A 102      59.049  41.220 104.796  1.00  0.00           N
ATOM   1717  NH2 ARG A 102      56.909  41.810 105.176  1.00  0.00           N
ATOM   1720  C   ARG A 102      58.709  49.280 107.416  1.00  0.00           C
ATOM   1721  O   ARG A 102      58.409  49.750 106.326  1.00  0.00           O
ATOM   1722  N   GLU A 103      58.809  50.010 108.556  1.00  0.00           N
ATOM   1724  CA  GLU A 103      58.929  51.480 108.686  1.00  0.00           C
ATOM   1726  CB  GLU A 103      58.179  52.340 107.616  1.00  0.00           C
ATOM   1729  CG  GLU A 103      58.209  53.870 107.866  1.00  0.00           C
ATOM   1732  CD  GLU A 103      57.329  54.680 106.916  1.00  0.00           C
ATOM   1733  OE1 GLU A 103      57.369  55.930 107.026  1.00  0.00           O
ATOM   1734  OE2 GLU A 103      56.549  54.110 106.116  1.00  0.00           O
ATOM   1735  C   GLU A 103      58.479  51.950 110.086  1.00  0.00           C
ATOM   1736  O   GLU A 103      57.299  52.070 110.376  1.00  0.00           O
ATOM   1737  N   GLY A 104      59.339  52.240 111.076  1.00  0.00           N
ATOM   1739  CA  GLY A 104      60.789  52.140 111.116  1.00  0.00           C
ATOM   1742  C   GLY A 104      61.169  51.510 112.416  1.00  0.00           C
ATOM   1743  O   GLY A 104      60.519  51.720 113.426  1.00  0.00           O
ATOM   1744  N   ASN A 105      62.249  50.700 112.426  1.00  0.00           N
ATOM   1746  CA  ASN A 105      62.699  49.980 113.616  1.00  0.00           C
ATOM   1748  CB  ASN A 105      63.019  48.500 113.266  1.00  0.00           C
ATOM   1751  CG  ASN A 105      61.799  47.650 112.906  1.00  0.00           C
ATOM   1752  OD1 ASN A 105      61.989  46.530 112.426  1.00  0.00           O
ATOM   1753  ND2 ASN A 105      60.549  48.140 113.086  1.00  0.00           N
ATOM   1756  C   ASN A 105      63.809  50.780 114.336  1.00  0.00           C
ATOM   1757  O   ASN A 105      63.469  51.460 115.306  1.00  0.00           O
ATOM   1758  N   PRO A 106      65.089  50.850 113.976  1.00  0.00           N
ATOM   1759  CD  PRO A 106      65.859  52.040 114.326  1.00  0.00           C
ATOM   1762  CA  PRO A 106      65.969  49.750 113.596  1.00  0.00           C
ATOM   1764  CB  PRO A 106      67.209  50.490 113.076  1.00  0.00           C
ATOM   1767  CG  PRO A 106      67.319  51.710 113.986  1.00  0.00           C
ATOM   1770  C   PRO A 106      66.319  48.780 114.726  1.00  0.00           C
ATOM   1771  O   PRO A 106      66.739  49.200 115.796  1.00  0.00           O
ATOM   1772  N   ILE A 107      66.239  47.470 114.426  1.00  0.00           N
ATOM   1774  CA  ILE A 107      67.109  46.400 114.896  1.00  0.00           C
ATOM   1776  CB  ILE A 107      68.429  46.410 114.116  1.00  0.00           C
ATOM   1778  CG2 ILE A 107      68.029  46.520 112.626  1.00  0.00           C
ATOM   1782  CG1 ILE A 107      69.469  47.510 114.486  1.00  0.00           C
ATOM   1785  CD  ILE A 107      70.679  47.590 113.546  1.00  0.00           C
ATOM   1789  C   ILE A 107      67.249  46.150 116.396  1.00  0.00           C
ATOM   1790  O   ILE A 107      68.289  46.380 117.016  1.00  0.00           O
ATOM   1791  N   GLU A 108      66.249  45.620 117.116  1.00  0.00           N
ATOM   1793  CA  GLU A 108      65.129  44.810 116.646  1.00  0.00           C
ATOM   1795  CB  GLU A 108      65.079  43.490 117.476  1.00  0.00           C
ATOM   1798  CG  GLU A 108      63.749  42.680 117.606  1.00  0.00           C
ATOM   1801  CD  GLU A 108      63.239  41.930 116.376  1.00  0.00           C
ATOM   1802  OE1 GLU A 108      61.999  41.790 116.236  1.00  0.00           O
ATOM   1803  OE2 GLU A 108      64.079  41.400 115.606  1.00  0.00           O
ATOM   1804  C   GLU A 108      63.849  45.610 116.656  1.00  0.00           C
ATOM   1805  O   GLU A 108      63.379  46.070 115.616  1.00  0.00           O
ATOM   1806  N   SER A 109      63.229  45.820 117.826  1.00  0.00           N
ATOM   1808  CA  SER A 109      61.909  46.410 117.876  1.00  0.00           C
ATOM   1810  CB  SER A 109      60.759  45.400 117.646  1.00  0.00           C
ATOM   1813  OG  SER A 109      60.749  44.320 118.576  1.00  0.00           O
ATOM   1815  C   SER A 109      61.739  47.200 119.166  1.00  0.00           C
ATOM   1816  O   SER A 109      61.509  46.670 120.246  1.00  0.00           O
ATOM   1817  N   GLN A 110      61.819  48.540 119.136  1.00  0.00           N
ATOM   1819  CA  GLN A 110      62.469  49.360 118.116  1.00  0.00           C
ATOM   1821  CB  GLN A 110      61.699  50.720 117.986  1.00  0.00           C
ATOM   1824  CG  GLN A 110      60.589  50.820 116.886  1.00  0.00           C
ATOM   1827  CD  GLN A 110      59.579  49.680 116.656  1.00  0.00           C
ATOM   1828  OE1 GLN A 110      59.029  49.550 115.566  1.00  0.00           O
ATOM   1829  NE2 GLN A 110      59.269  48.870 117.676  1.00  0.00           N
ATOM   1832  C   GLN A 110      63.949  49.480 118.496  1.00  0.00           C
ATOM   1833  O   GLN A 110      64.429  48.690 119.306  1.00  0.00           O
ATOM   1834  N   PHE A 111      64.699  50.500 118.036  1.00  0.00           N
ATOM   1836  CA  PHE A 111      65.659  51.130 118.936  1.00  0.00           C
ATOM   1838  CB  PHE A 111      66.999  51.590 118.266  1.00  0.00           C
ATOM   1841  CG  PHE A 111      68.099  50.540 118.206  1.00  0.00           C
ATOM   1842  CD1 PHE A 111      69.199  50.790 117.366  1.00  0.00           C
ATOM   1844  CE1 PHE A 111      70.279  49.900 117.306  1.00  0.00           C
ATOM   1846  CZ  PHE A 111      70.289  48.770 118.136  1.00  0.00           C
ATOM   1848  CD2 PHE A 111      68.119  49.370 118.996  1.00  0.00           C
ATOM   1850  CE2 PHE A 111      69.219  48.510 118.986  1.00  0.00           C
ATOM   1852  C   PHE A 111      64.989  52.230 119.706  1.00  0.00           C
ATOM   1853  O   PHE A 111      64.989  53.400 119.326  1.00  0.00           O
ATOM   1854  N   ASN A 112      64.389  51.860 120.856  1.00  0.00           N
ATOM   1856  CA  ASN A 112      64.479  52.620 122.076  1.00  0.00           C
ATOM   1858  CB  ASN A 112      63.149  52.850 122.876  1.00  0.00           C
ATOM   1861  CG  ASN A 112      62.069  53.690 122.226  1.00  0.00           C
ATOM   1862  OD1 ASN A 112      61.169  54.220 122.896  1.00  0.00           O
ATOM   1863  ND2 ASN A 112      62.179  53.930 120.896  1.00  0.00           N
ATOM   1866  C   ASN A 112      65.269  51.710 122.986  1.00  0.00           C
ATOM   1867  O   ASN A 112      64.759  50.690 123.426  1.00  0.00           O
ATOM   1868  N   TYR A 113      66.479  52.080 123.366  1.00  0.00           N
ATOM   1870  CA  TYR A 113      66.739  52.390 124.736  1.00  0.00           C
ATOM   1872  CB  TYR A 113      66.919  51.110 125.606  1.00  0.00           C
ATOM   1875  CG  TYR A 113      68.069  50.200 125.246  1.00  0.00           C
ATOM   1876  CD1 TYR A 113      69.129  50.050 126.146  1.00  0.00           C
ATOM   1878  CE1 TYR A 113      70.179  49.160 125.876  1.00  0.00           C
ATOM   1880  CZ  TYR A 113      70.149  48.390 124.716  1.00  0.00           C
ATOM   1881  OH  TYR A 113      71.209  47.500 124.476  1.00  0.00           O
ATOM   1883  CD2 TYR A 113      68.029  49.380 124.096  1.00  0.00           C
ATOM   1885  CE2 TYR A 113      69.069  48.480 123.826  1.00  0.00           C
ATOM   1887  C   TYR A 113      67.849  53.410 124.826  1.00  0.00           C
ATOM   1888  O   TYR A 113      68.809  53.400 124.056  1.00  0.00           O
ATOM   1889  N   THR A 114      67.689  54.380 125.746  1.00  0.00           N
ATOM   1891  CA  THR A 114      68.799  55.070 126.416  1.00  0.00           C
ATOM   1893  CB  THR A 114      69.879  55.830 125.596  1.00  0.00           C
ATOM   1895  OG1 THR A 114      70.959  56.280 126.416  1.00  0.00           O
ATOM   1897  CG2 THR A 114      69.389  57.060 124.826  1.00  0.00           C
ATOM   1901  C   THR A 114      68.179  55.800 127.576  1.00  0.00           C
ATOM   1902  O   THR A 114      67.739  55.160 128.526  1.00  0.00           O
ATOM   1903  N   LEU A 115      68.029  57.130 127.536  1.00  0.00           N
ATOM   1905  CA  LEU A 115      67.249  57.870 128.496  1.00  0.00           C
ATOM   1907  CB  LEU A 115      67.959  59.130 129.056  1.00  0.00           C
ATOM   1910  CG  LEU A 115      69.239  58.890 129.896  1.00  0.00           C
ATOM   1912  CD1 LEU A 115      69.809  60.220 130.416  1.00  0.00           C
ATOM   1916  CD2 LEU A 115      70.339  58.160 129.126  1.00  0.00           C
ATOM   1920  C   LEU A 115      66.009  58.270 127.746  1.00  0.00           C
ATOM   1921  O   LEU A 115      66.089  58.960 126.736  1.00  0.00           O
ATOM   1922  N   GLU A 116      64.859  57.790 128.246  1.00  0.00           N
ATOM   1924  CA  GLU A 116      63.529  58.270 127.906  1.00  0.00           C
ATOM   1926  CB  GLU A 116      63.319  59.690 128.466  1.00  0.00           C
ATOM   1929  CG  GLU A 116      61.819  60.060 128.556  1.00  0.00           C
ATOM   1932  CD  GLU A 116      61.359  60.790 129.816  1.00  0.00           C
ATOM   1933  OE1 GLU A 116      60.209  61.300 129.736  1.00  0.00           O
ATOM   1934  OE2 GLU A 116      62.059  60.800 130.866  1.00  0.00           O
ATOM   1935  C   GLU A 116      63.149  58.130 126.416  1.00  0.00           C
ATOM   1936  O   GLU A 116      63.079  59.090 125.646  1.00  0.00           O
ATOM   1937  N   ALA A 117      62.949  56.900 125.916  1.00  0.00           N
ATOM   1939  CA  ALA A 117      62.279  55.860 126.656  1.00  0.00           C
ATOM   1941  CB  ALA A 117      60.759  56.060 126.516  1.00  0.00           C
ATOM   1945  C   ALA A 117      62.709  54.440 126.296  1.00  0.00           C
ATOM   1946  O   ALA A 117      63.879  54.080 126.256  1.00  0.00           O
ATOM   1947  N   ALA A 118      61.699  53.570 126.206  1.00  0.00           N
ATOM   1949  CA  ALA A 118      61.689  52.340 126.936  1.00  0.00           C
ATOM   1951  CB  ALA A 118      61.069  52.600 128.326  1.00  0.00           C
ATOM   1955  C   ALA A 118      60.789  51.420 126.156  1.00  0.00           C
ATOM   1956  O   ALA A 118      59.689  51.830 125.796  1.00  0.00           O
ATOM   1957  N   GLN A 119      61.179  50.170 125.886  1.00  0.00           N
ATOM   1959  CA  GLN A 119      62.529  49.680 125.746  1.00  0.00           C
ATOM   1961  CB  GLN A 119      63.069  49.000 127.046  1.00  0.00           C
ATOM   1964  CG  GLN A 119      64.619  49.000 127.106  1.00  0.00           C
ATOM   1967  CD  GLN A 119      65.289  48.310 128.306  1.00  0.00           C
ATOM   1968  OE1 GLN A 119      66.399  47.770 128.186  1.00  0.00           O
ATOM   1969  NE2 GLN A 119      64.659  48.360 129.506  1.00  0.00           N
ATOM   1972  C   GLN A 119      62.369  48.660 124.626  1.00  0.00           C
ATOM   1973  O   GLN A 119      61.279  48.110 124.436  1.00  0.00           O
ATOM   1974  N   SER A 120      63.439  48.380 123.856  1.00  0.00           N
ATOM   1976  CA  SER A 120      63.519  47.280 122.906  1.00  0.00           C
ATOM   1978  CB  SER A 120      64.939  47.080 122.316  1.00  0.00           C
ATOM   1981  OG  SER A 120      65.459  48.290 121.746  1.00  0.00           O
ATOM   1983  C   SER A 120      63.199  46.010 123.626  1.00  0.00           C
ATOM   1984  O   SER A 120      63.839  45.710 124.626  1.00  0.00           O
ATOM   1985  N   SER A 121      62.169  45.240 123.226  1.00  0.00           N
ATOM   1987  CA  SER A 121      61.779  44.140 124.086  1.00  0.00           C
ATOM   1989  CB  SER A 121      60.379  43.560 123.836  1.00  0.00           C
ATOM   1992  OG  SER A 121      59.389  44.420 124.396  1.00  0.00           O
ATOM   1994  C   SER A 121      62.829  43.060 124.176  1.00  0.00           C
ATOM   1995  O   SER A 121      63.339  42.550 123.166  1.00  0.00           O
ATOM   1996  N   LEU A 122      63.249  42.780 125.416  1.00  0.00           N
ATOM   1998  CA  LEU A 122      64.459  42.060 125.696  1.00  0.00           C
ATOM   2000  CB  LEU A 122      65.169  42.690 126.936  1.00  0.00           C
ATOM   2003  CG  LEU A 122      64.349  42.920 128.216  1.00  0.00           C
ATOM   2005  CD1 LEU A 122      65.249  43.680 129.206  1.00  0.00           C
ATOM   2009  CD2 LEU A 122      63.809  41.630 128.856  1.00  0.00           C
ATOM   2013  C   LEU A 122      64.149  40.570 125.776  1.00  0.00           C
ATOM   2014  O   LEU A 122      63.009  40.240 126.126  1.00  0.00           O
ATOM   2015  N   PRO A 123      65.079  39.650 125.396  1.00  0.00           N
ATOM   2016  CD  PRO A 123      66.479  39.840 125.746  1.00  0.00           C
ATOM   2019  CA  PRO A 123      64.879  38.230 125.616  1.00  0.00           C
ATOM   2021  CB  PRO A 123      65.329  38.100 127.066  1.00  0.00           C
ATOM   2024  CG  PRO A 123      66.589  39.020 127.046  1.00  0.00           C
ATOM   2027  C   PRO A 123      63.639  37.600 125.056  1.00  0.00           C
ATOM   2028  O   PRO A 123      62.749  37.180 125.806  1.00  0.00           O
ATOM   2029  N   MET A 124      63.659  37.540 123.716  1.00  0.00           N
ATOM   2031  CA  MET A 124      62.799  36.970 122.696  1.00  0.00           C
ATOM   2033  CB  MET A 124      61.349  36.610 123.086  1.00  0.00           C
ATOM   2036  CG  MET A 124      61.169  35.100 123.316  1.00  0.00           C
ATOM   2039  SD  MET A 124      62.289  34.370 124.536  1.00  0.00           S
ATOM   2040  CE  MET A 124      61.939  32.650 124.136  1.00  0.00           C
ATOM   2044  C   MET A 124      62.879  37.960 121.556  1.00  0.00           C
ATOM   2045  O   MET A 124      63.089  39.150 121.786  1.00  0.00           O
ATOM   2046  N   THR A 125      62.799  37.560 120.276  1.00  0.00           N
ATOM   2048  CA  THR A 125      62.209  36.350 119.706  1.00  0.00           C
ATOM   2050  CB  THR A 125      61.649  36.620 118.306  1.00  0.00           C
ATOM   2052  OG1 THR A 125      62.319  37.710 117.676  1.00  0.00           O
ATOM   2054  CG2 THR A 125      60.199  37.070 118.466  1.00  0.00           C
ATOM   2058  C   THR A 125      63.139  35.160 119.636  1.00  0.00           C
ATOM   2059  O   THR A 125      64.339  35.350 119.436  1.00  0.00           O
ATOM   2060  N   PRO A 126      62.679  33.910 119.786  1.00  0.00           N
ATOM   2061  CD  PRO A 126      61.269  33.520 119.666  1.00  0.00           C
ATOM   2064  CA  PRO A 126      63.579  32.750 119.836  1.00  0.00           C
ATOM   2066  CB  PRO A 126      62.659  31.590 120.236  1.00  0.00           C
ATOM   2069  CG  PRO A 126      61.249  31.990 119.746  1.00  0.00           C
ATOM   2072  C   PRO A 126      64.199  32.480 118.486  1.00  0.00           C
ATOM   2073  O   PRO A 126      65.299  31.940 118.396  1.00  0.00           O
ATOM   2074  N   MET A 127      63.479  32.820 117.416  1.00  0.00           N
ATOM   2076  CA  MET A 127      63.879  32.540 116.066  1.00  0.00           C
ATOM   2078  CB  MET A 127      62.909  31.520 115.406  1.00  0.00           C
ATOM   2081  CG  MET A 127      62.079  31.950 114.176  1.00  0.00           C
ATOM   2084  SD  MET A 127      60.759  33.160 114.506  1.00  0.00           S
ATOM   2085  CE  MET A 127      60.189  33.260 112.786  1.00  0.00           C
ATOM   2089  C   MET A 127      64.009  33.850 115.316  1.00  0.00           C
ATOM   2090  O   MET A 127      63.329  34.850 115.576  1.00  0.00           O
ATOM   2091  N   THR A 128      64.949  33.820 114.366  1.00  0.00           N
ATOM   2093  CA  THR A 128      65.219  34.730 113.286  1.00  0.00           C
ATOM   2095  CB  THR A 128      65.689  36.160 113.656  1.00  0.00           C
ATOM   2097  OG1 THR A 128      65.079  37.140 112.826  1.00  0.00           O
ATOM   2099  CG2 THR A 128      67.179  36.460 113.516  1.00  0.00           C
ATOM   2103  C   THR A 128      66.289  33.950 112.566  1.00  0.00           C
ATOM   2104  O   THR A 128      67.339  33.580 113.086  1.00  0.00           O
ATOM   2105  N   LEU A 129      65.999  33.590 111.316  1.00  0.00           N
ATOM   2107  CA  LEU A 129      66.969  33.030 110.426  1.00  0.00           C
ATOM   2109  CB  LEU A 129      66.299  32.120 109.366  1.00  0.00           C
ATOM   2112  CG  LEU A 129      65.009  32.650 108.686  1.00  0.00           C
ATOM   2114  CD1 LEU A 129      64.369  31.490 107.916  1.00  0.00           C
ATOM   2118  CD2 LEU A 129      65.199  33.840 107.736  1.00  0.00           C
ATOM   2122  C   LEU A 129      67.679  34.190 109.776  1.00  0.00           C
ATOM   2123  O   LEU A 129      67.239  35.330 109.886  1.00  0.00           O
ATOM   2124  N   ARG A 130      68.759  33.940 109.056  1.00  0.00           N
ATOM   2126  CA  ARG A 130      69.379  35.030 108.356  1.00  0.00           C
ATOM   2128  CB  ARG A 130      68.649  35.320 107.026  1.00  0.00           C
ATOM   2131  CG  ARG A 130      68.459  34.130 106.056  1.00  0.00           C
ATOM   2134  CD  ARG A 130      67.679  34.620 104.816  1.00  0.00           C
ATOM   2137  NE  ARG A 130      67.469  33.560 103.786  1.00  0.00           N
ATOM   2139  CZ  ARG A 130      66.859  33.810 102.636  1.00  0.00           C
ATOM   2140  NH1 ARG A 130      66.699  32.880 101.716  1.00  0.00           N
ATOM   2143  NH2 ARG A 130      66.379  35.000 102.326  1.00  0.00           N
ATOM   2146  C   ARG A 130      70.809  34.640 108.146  1.00  0.00           C
ATOM   2147  O   ARG A 130      71.269  33.640 108.676  1.00  0.00           O
ATOM   2148  N   GLY A 131      71.529  35.410 107.326  1.00  0.00           N
ATOM   2150  CA  GLY A 131      72.819  34.990 106.846  1.00  0.00           C
ATOM   2153  C   GLY A 131      73.729  36.140 106.776  1.00  0.00           C
ATOM   2154  O   GLY A 131      73.329  37.270 106.556  1.00  0.00           O
ATOM   2155  N   MET A 132      75.029  35.850 106.946  1.00  0.00           N
ATOM   2157  CA  MET A 132      75.959  36.880 107.286  1.00  0.00           C
ATOM   2159  CB  MET A 132      76.869  37.210 106.076  1.00  0.00           C
ATOM   2162  CG  MET A 132      77.679  38.500 106.276  1.00  0.00           C
ATOM   2165  SD  MET A 132      78.439  39.180 104.756  1.00  0.00           S
ATOM   2166  CE  MET A 132      76.929  39.680 103.886  1.00  0.00           C
ATOM   2170  C   MET A 132      76.689  36.400 108.526  1.00  0.00           C
ATOM   2171  O   MET A 132      76.209  36.560 109.646  1.00  0.00           O
ATOM   2172  N   TYR A 133      77.839  35.750 108.366  1.00  0.00           N
ATOM   2174  CA  TYR A 133      78.649  35.340 109.476  1.00  0.00           C
ATOM   2176  CB  TYR A 133      78.549  33.820 109.756  1.00  0.00           C
ATOM   2179  CG  TYR A 133      78.999  33.450 111.136  1.00  0.00           C
ATOM   2180  CD1 TYR A 133      78.249  33.890 112.236  1.00  0.00           C
ATOM   2182  CE1 TYR A 133      78.539  33.440 113.526  1.00  0.00           C
ATOM   2184  CZ  TYR A 133      79.569  32.520 113.716  1.00  0.00           C
ATOM   2185  OH  TYR A 133      79.799  31.970 114.986  1.00  0.00           O
ATOM   2187  CD2 TYR A 133      80.079  32.580 111.356  1.00  0.00           C
ATOM   2189  CE2 TYR A 133      80.349  32.100 112.646  1.00  0.00           C
ATOM   2191  C   TYR A 133      80.069  35.720 109.166  1.00  0.00           C
ATOM   2192  O   TYR A 133      80.549  35.460 108.056  1.00  0.00           O
ATOM   2193  N   PHE A 134      80.779  36.300 110.136  1.00  0.00           N
ATOM   2195  CA  PHE A 134      82.219  36.480 110.116  1.00  0.00           C
ATOM   2197  CB  PHE A 134      82.759  37.950 110.116  1.00  0.00           C
ATOM   2200  CG  PHE A 134      82.369  38.790 108.896  1.00  0.00           C
ATOM   2201  CD1 PHE A 134      81.029  39.060 108.556  1.00  0.00           C
ATOM   2203  CE1 PHE A 134      80.719  39.920 107.496  1.00  0.00           C
ATOM   2205  CZ  PHE A 134      81.739  40.490 106.726  1.00  0.00           C
ATOM   2207  CD2 PHE A 134      83.379  39.420 108.146  1.00  0.00           C
ATOM   2209  CE2 PHE A 134      83.069  40.260 107.066  1.00  0.00           C
ATOM   2211  C   PHE A 134      82.679  35.770 111.376  1.00  0.00           C
ATOM   2212  O   PHE A 134      81.889  35.590 112.306  1.00  0.00           O
ATOM   2213  N   TYR A 135      83.949  35.340 111.436  1.00  0.00           N
ATOM   2215  CA  TYR A 135      84.509  34.880 112.696  1.00  0.00           C
ATOM   2217  CB  TYR A 135      84.559  33.320 112.776  1.00  0.00           C
ATOM   2220  CG  TYR A 135      84.359  32.880 114.206  1.00  0.00           C
ATOM   2221  CD1 TYR A 135      85.409  32.370 114.986  1.00  0.00           C
ATOM   2223  CE1 TYR A 135      85.239  32.120 116.356  1.00  0.00           C
ATOM   2225  CZ  TYR A 135      83.989  32.350 116.956  1.00  0.00           C
ATOM   2226  OH  TYR A 135      83.859  32.230 118.356  1.00  0.00           O
ATOM   2228  CD2 TYR A 135      83.089  33.010 114.806  1.00  0.00           C
ATOM   2230  CE2 TYR A 135      82.909  32.750 116.176  1.00  0.00           C
ATOM   2232  C   TYR A 135      85.849  35.610 112.766  1.00  0.00           C
ATOM   2233  O   TYR A 135      85.829  36.830 112.646  1.00  0.00           O
ATOM   2234  N   MET A 136      86.989  34.920 112.976  1.00  0.00           N
ATOM   2236  CA  MET A 136      88.359  35.420 112.836  1.00  0.00           C
ATOM   2238  CB  MET A 136      88.859  35.630 111.366  1.00  0.00           C
ATOM   2241  CG  MET A 136      88.749  37.010 110.666  1.00  0.00           C
ATOM   2244  SD  MET A 136      87.129  37.470 109.976  1.00  0.00           S
ATOM   2245  CE  MET A 136      87.159  39.140 110.686  1.00  0.00           C
ATOM   2249  C   MET A 136      88.769  36.550 113.756  1.00  0.00           C
ATOM   2250  O   MET A 136      88.319  37.680 113.686  1.00  0.00           O
ATOM   2251  N   ALA A 137      89.709  36.320 114.676  1.00  0.00           N
ATOM   2253  CA  ALA A 137      89.559  35.400 115.776  1.00  0.00           C
ATOM   2255  CB  ALA A 137      90.809  34.510 115.876  1.00  0.00           C
ATOM   2259  C   ALA A 137      89.339  36.260 117.026  1.00  0.00           C
ATOM   2260  O   ALA A 137      90.199  37.050 117.376  1.00  0.00           O
ATOM   2261  N   ASP A 138      88.179  36.140 117.696  1.00  0.00           N
ATOM   2263  CA  ASP A 138      87.649  37.020 118.736  1.00  0.00           C
ATOM   2265  CB  ASP A 138      88.659  37.470 119.856  1.00  0.00           C
ATOM   2268  CG  ASP A 138      89.379  38.810 119.706  1.00  0.00           C
ATOM   2269  OD1 ASP A 138      90.089  39.160 120.696  1.00  0.00           O
ATOM   2270  OD2 ASP A 138      89.279  39.530 118.686  1.00  0.00           O
ATOM   2271  C   ASP A 138      86.779  38.130 118.136  1.00  0.00           C
ATOM   2272  O   ASP A 138      86.139  38.910 118.846  1.00  0.00           O
ATOM   2273  N   ALA A 139      86.639  38.180 116.796  1.00  0.00           N
ATOM   2275  CA  ALA A 139      85.569  38.890 116.136  1.00  0.00           C
ATOM   2277  CB  ALA A 139      86.059  39.620 114.876  1.00  0.00           C
ATOM   2281  C   ALA A 139      84.509  37.890 115.746  1.00  0.00           C
ATOM   2282  O   ALA A 139      84.799  36.740 115.426  1.00  0.00           O
ATOM   2283  N   ALA A 140      83.229  38.260 115.776  1.00  0.00           N
ATOM   2285  CA  ALA A 140      82.289  37.440 115.056  1.00  0.00           C
ATOM   2287  CB  ALA A 140      81.879  36.160 115.796  1.00  0.00           C
ATOM   2291  C   ALA A 140      81.089  38.280 114.766  1.00  0.00           C
ATOM   2292  O   ALA A 140      80.709  39.170 115.526  1.00  0.00           O
ATOM   2293  N   THR A 141      80.449  37.990 113.636  1.00  0.00           N
ATOM   2295  CA  THR A 141      79.399  38.840 113.116  1.00  0.00           C
ATOM   2297  CB  THR A 141      79.819  39.640 111.896  1.00  0.00           C
ATOM   2299  OG1 THR A 141      80.589  40.750 112.346  1.00  0.00           O
ATOM   2301  CG2 THR A 141      78.659  40.200 111.066  1.00  0.00           C
ATOM   2305  C   THR A 141      78.249  37.950 112.836  1.00  0.00           C
ATOM   2306  O   THR A 141      78.419  36.870 112.286  1.00  0.00           O
ATOM   2307  N   PHE A 142      77.059  38.400 113.196  1.00  0.00           N
ATOM   2309  CA  PHE A 142      75.779  37.870 112.806  1.00  0.00           C
ATOM   2311  CB  PHE A 142      74.969  37.740 114.136  1.00  0.00           C
ATOM   2314  CG  PHE A 142      73.709  36.920 114.166  1.00  0.00           C
ATOM   2315  CD1 PHE A 142      73.539  36.020 115.236  1.00  0.00           C
ATOM   2317  CE1 PHE A 142      72.349  35.300 115.406  1.00  0.00           C
ATOM   2319  CZ  PHE A 142      71.289  35.500 114.506  1.00  0.00           C
ATOM   2321  CD2 PHE A 142      72.619  37.140 113.296  1.00  0.00           C
ATOM   2323  CE2 PHE A 142      71.419  36.440 113.476  1.00  0.00           C
ATOM   2325  C   PHE A 142      75.319  39.050 111.986  1.00  0.00           C
ATOM   2326  O   PHE A 142      75.239  40.150 112.526  1.00  0.00           O
ATOM   2327  N   THR A 143      75.039  38.890 110.696  1.00  0.00           N
ATOM   2329  CA  THR A 143      74.319  39.900 109.926  1.00  0.00           C
ATOM   2331  CB  THR A 143      74.969  40.440 108.646  1.00  0.00           C
ATOM   2333  OG1 THR A 143      76.319  40.830 108.856  1.00  0.00           O
ATOM   2335  CG2 THR A 143      74.229  41.690 108.126  1.00  0.00           C
ATOM   2339  C   THR A 143      73.019  39.220 109.586  1.00  0.00           C
ATOM   2340  O   THR A 143      72.999  38.070 109.166  1.00  0.00           O
ATOM   2341  N   ASP A 144      71.879  39.910 109.796  1.00  0.00           N
ATOM   2343  CA  ASP A 144      70.639  39.620 109.136  1.00  0.00           C
ATOM   2345  CB  ASP A 144      69.419  39.640 110.106  1.00  0.00           C
ATOM   2348  CG  ASP A 144      68.149  39.060 109.486  1.00  0.00           C
ATOM   2349  OD1 ASP A 144      67.199  38.770 110.256  1.00  0.00           O
ATOM   2350  OD2 ASP A 144      68.089  38.980 108.236  1.00  0.00           O
ATOM   2351  C   ASP A 144      70.559  40.670 108.046  1.00  0.00           C
ATOM   2352  O   ASP A 144      70.729  41.870 108.296  1.00  0.00           O
ATOM   2353  N   CYS A 145      70.389  40.200 106.806  1.00  0.00           N
ATOM   2355  CA  CYS A 145      70.389  41.000 105.606  1.00  0.00           C
ATOM   2357  CB  CYS A 145      71.169  40.310 104.456  1.00  0.00           C
ATOM   2360  SG  CYS A 145      72.879  40.910 104.256  1.00  0.00           S
ATOM   2362  C   CYS A 145      68.969  41.300 105.206  1.00  0.00           C
ATOM   2363  O   CYS A 145      68.729  41.980 104.206  1.00  0.00           O
ATOM   2364  N   ALA A 146      67.969  40.870 106.006  1.00  0.00           N
ATOM   2366  CA  ALA A 146      66.739  41.610 106.076  1.00  0.00           C
ATOM   2368  CB  ALA A 146      65.579  40.660 106.456  1.00  0.00           C
ATOM   2372  C   ALA A 146      66.929  42.720 107.106  1.00  0.00           C
ATOM   2373  O   ALA A 146      67.619  43.710 106.876  1.00  0.00           O
ATOM   2374  N   THR A 147      66.309  42.590 108.276  1.00  0.00           N
ATOM   2376  CA  THR A 147      66.279  43.650 109.256  1.00  0.00           C
ATOM   2378  CB  THR A 147      65.019  44.500 109.226  1.00  0.00           C
ATOM   2380  OG1 THR A 147      63.829  43.730 109.136  1.00  0.00           O
ATOM   2382  CG2 THR A 147      65.079  45.350 107.956  1.00  0.00           C
ATOM   2386  C   THR A 147      66.479  43.050 110.616  1.00  0.00           C
ATOM   2387  O   THR A 147      65.619  42.360 111.166  1.00  0.00           O
ATOM   2388  N   GLY A 148      67.639  43.240 111.246  1.00  0.00           N
ATOM   2390  CA  GLY A 148      68.869  43.800 110.696  1.00  0.00           C
ATOM   2393  C   GLY A 148      69.889  43.620 111.756  1.00  0.00           C
ATOM   2394  O   GLY A 148      70.499  44.550 112.256  1.00  0.00           O
ATOM   2395  N   LYS A 149      70.009  42.370 112.156  1.00  0.00           N
ATOM   2397  CA  LYS A 149      70.649  41.900 113.346  1.00  0.00           C
ATOM   2399  CB  LYS A 149      69.749  40.740 113.816  1.00  0.00           C
ATOM   2402  CG  LYS A 149      68.469  41.300 114.466  1.00  0.00           C
ATOM   2405  CD  LYS A 149      67.219  40.410 114.306  1.00  0.00           C
ATOM   2408  CE  LYS A 149      66.689  39.880 115.646  1.00  0.00           C
ATOM   2411  NZ  LYS A 149      65.419  39.160 115.486  1.00  0.00           N
ATOM   2415  C   LYS A 149      72.099  41.620 113.016  1.00  0.00           C
ATOM   2416  O   LYS A 149      72.429  40.590 112.436  1.00  0.00           O
ATOM   2417  N   ARG A 150      72.959  42.630 113.256  1.00  0.00           N
ATOM   2419  CA  ARG A 150      73.829  43.170 112.216  1.00  0.00           C
ATOM   2421  CB  ARG A 150      73.429  44.670 111.996  1.00  0.00           C
ATOM   2424  CG  ARG A 150      74.469  45.750 111.576  1.00  0.00           C
ATOM   2427  CD  ARG A 150      73.919  46.790 110.586  1.00  0.00           C
ATOM   2430  NE  ARG A 150      73.689  46.020 109.336  1.00  0.00           N
ATOM   2432  CZ  ARG A 150      73.489  46.500 108.116  1.00  0.00           C
ATOM   2433  NH1 ARG A 150      73.569  45.700 107.076  1.00  0.00           N
ATOM   2436  NH2 ARG A 150      73.149  47.740 107.876  1.00  0.00           N
ATOM   2439  C   ARG A 150      75.329  43.020 112.376  1.00  0.00           C
ATOM   2440  O   ARG A 150      76.049  43.080 111.376  1.00  0.00           O
ATOM   2441  N   PHE A 151      75.839  42.790 113.596  1.00  0.00           N
ATOM   2443  CA  PHE A 151      77.239  42.960 113.946  1.00  0.00           C
ATOM   2445  CB  PHE A 151      77.859  44.250 113.296  1.00  0.00           C
ATOM   2448  CG  PHE A 151      79.019  44.960 113.946  1.00  0.00           C
ATOM   2449  CD1 PHE A 151      78.819  46.270 114.416  1.00  0.00           C
ATOM   2451  CE1 PHE A 151      79.909  47.070 114.796  1.00  0.00           C
ATOM   2453  CZ  PHE A 151      81.209  46.550 114.726  1.00  0.00           C
ATOM   2455  CD2 PHE A 151      80.319  44.450 113.896  1.00  0.00           C
ATOM   2457  CE2 PHE A 151      81.419  45.240 114.286  1.00  0.00           C
ATOM   2459  C   PHE A 151      77.379  42.840 115.446  1.00  0.00           C
ATOM   2460  O   PHE A 151      77.029  43.760 116.186  1.00  0.00           O
ATOM   2461  N   MET A 152      77.759  41.610 115.876  1.00  0.00           N
ATOM   2463  CA  MET A 152      77.719  41.040 117.216  1.00  0.00           C
ATOM   2465  CB  MET A 152      76.669  41.640 118.196  1.00  0.00           C
ATOM   2468  CG  MET A 152      77.279  42.540 119.286  1.00  0.00           C
ATOM   2471  SD  MET A 152      78.829  43.400 118.946  1.00  0.00           S
ATOM   2472  CE  MET A 152      78.899  43.990 120.656  1.00  0.00           C
ATOM   2476  C   MET A 152      77.459  39.550 117.146  1.00  0.00           C
ATOM   2477  O   MET A 152      76.689  39.080 116.326  1.00  0.00           O
ATOM   2478  N   VAL A 153      78.079  38.810 118.086  1.00  0.00           N
ATOM   2480  CA  VAL A 153      77.689  37.480 118.506  1.00  0.00           C
ATOM   2482  CB  VAL A 153      78.519  36.370 117.856  1.00  0.00           C
ATOM   2484  CG1 VAL A 153      78.059  34.980 118.326  1.00  0.00           C
ATOM   2488  CG2 VAL A 153      78.429  36.430 116.326  1.00  0.00           C
ATOM   2492  C   VAL A 153      77.989  37.460 119.986  1.00  0.00           C
ATOM   2493  O   VAL A 153      79.089  37.840 120.396  1.00  0.00           O
ATOM   2494  N   ALA A 154      77.089  36.980 120.866  1.00  0.00           N
ATOM   2496  CA  ALA A 154      77.539  36.470 122.146  1.00  0.00           C
ATOM   2498  CB  ALA A 154      76.359  36.210 123.076  1.00  0.00           C
ATOM   2502  C   ALA A 154      78.359  35.180 121.956  1.00  0.00           C
ATOM   2503  O   ALA A 154      77.879  34.190 121.426  1.00  0.00           O
ATOM   2504  N   ASN A 155      79.679  35.210 122.296  1.00  0.00           N
ATOM   2506  CA  ASN A 155      80.629  34.230 121.776  1.00  0.00           C
ATOM   2508  CB  ASN A 155      82.099  34.450 122.246  1.00  0.00           C
ATOM   2511  CG  ASN A 155      82.899  35.460 121.436  1.00  0.00           C
ATOM   2512  OD1 ASN A 155      83.839  36.020 122.016  1.00  0.00           O
ATOM   2513  ND2 ASN A 155      82.579  35.770 120.166  1.00  0.00           N
ATOM   2516  C   ASN A 155      80.309  32.790 122.096  1.00  0.00           C
ATOM   2517  O   ASN A 155      79.899  32.410 123.186  1.00  0.00           O
ATOM   2518  N   ASN A 156      80.519  31.930 121.086  1.00  0.00           N
ATOM   2520  CA  ASN A 156      80.169  30.540 121.136  1.00  0.00           C
ATOM   2522  CB  ASN A 156      78.789  30.360 120.466  1.00  0.00           C
ATOM   2525  CG  ASN A 156      77.589  30.260 121.416  1.00  0.00           C
ATOM   2526  OD1 ASN A 156      76.559  29.760 120.956  1.00  0.00           O
ATOM   2527  ND2 ASN A 156      77.679  30.610 122.716  1.00  0.00           N
ATOM   2530  C   ASN A 156      81.249  29.740 120.416  1.00  0.00           C
ATOM   2531  O   ASN A 156      81.389  29.830 119.196  1.00  0.00           O
ATOM   2532  N   ALA A 157      81.949  28.870 121.166  1.00  0.00           N
ATOM   2534  CA  ALA A 157      82.349  27.570 120.696  1.00  0.00           C
ATOM   2536  CB  ALA A 157      83.619  27.060 121.416  1.00  0.00           C
ATOM   2540  C   ALA A 157      81.179  26.650 121.006  1.00  0.00           C
ATOM   2541  O   ALA A 157      81.069  26.120 122.106  1.00  0.00           O
ATOM   2542  N   GLU A 158      80.219  26.500 120.086  1.00  0.00           N
ATOM   2544  CA  GLU A 158      80.319  25.480 119.076  1.00  0.00           C
ATOM   2546  CB  GLU A 158      79.139  24.510 119.326  1.00  0.00           C
ATOM   2549  CG  GLU A 158      79.139  23.300 118.366  1.00  0.00           C
ATOM   2552  CD  GLU A 158      78.319  22.130 118.846  1.00  0.00           C
ATOM   2553  OE1 GLU A 158      78.739  20.980 118.516  1.00  0.00           O
ATOM   2554  OE2 GLU A 158      77.309  22.330 119.556  1.00  0.00           O
ATOM   2555  C   GLU A 158      80.259  26.010 117.656  1.00  0.00           C
ATOM   2556  O   GLU A 158      80.669  25.340 116.716  1.00  0.00           O
ATOM   2557  N   LEU A 159      79.809  27.260 117.446  1.00  0.00           N
ATOM   2559  CA  LEU A 159      79.639  27.840 116.116  1.00  0.00           C
ATOM   2561  CB  LEU A 159      78.459  28.850 116.136  1.00  0.00           C
ATOM   2564  CG  LEU A 159      77.129  28.200 115.676  1.00  0.00           C
ATOM   2566  CD1 LEU A 159      75.969  29.210 115.646  1.00  0.00           C
ATOM   2570  CD2 LEU A 159      76.729  26.970 116.506  1.00  0.00           C
ATOM   2574  C   LEU A 159      80.929  28.420 115.556  1.00  0.00           C
ATOM   2575  O   LEU A 159      81.029  28.760 114.376  1.00  0.00           O
ATOM   2576  N   GLU A 160      81.989  28.440 116.376  1.00  0.00           N
ATOM   2578  CA  GLU A 160      83.379  28.400 115.946  1.00  0.00           C
ATOM   2580  CB  GLU A 160      84.319  28.530 117.176  1.00  0.00           C
ATOM   2583  CG  GLU A 160      85.839  28.560 116.866  1.00  0.00           C
ATOM   2586  CD  GLU A 160      86.719  28.660 118.126  1.00  0.00           C
ATOM   2587  OE1 GLU A 160      87.939  28.920 117.956  1.00  0.00           O
ATOM   2588  OE2 GLU A 160      86.229  28.470 119.266  1.00  0.00           O
ATOM   2589  C   GLU A 160      83.729  27.140 115.116  1.00  0.00           C
ATOM   2590  O   GLU A 160      84.419  27.180 114.106  1.00  0.00           O
ATOM   2591  N   ARG A 161      83.189  25.950 115.486  1.00  0.00           N
ATOM   2593  CA  ARG A 161      83.269  24.740 114.676  1.00  0.00           C
ATOM   2595  CB  ARG A 161      82.749  23.480 115.406  1.00  0.00           C
ATOM   2598  CG  ARG A 161      83.389  23.230 116.776  1.00  0.00           C
ATOM   2601  CD  ARG A 161      83.739  21.760 117.046  1.00  0.00           C
ATOM   2604  NE  ARG A 161      82.469  20.980 117.016  1.00  0.00           N
ATOM   2606  CZ  ARG A 161      82.399  19.660 117.006  1.00  0.00           C
ATOM   2607  NH1 ARG A 161      81.209  19.130 117.126  1.00  0.00           N
ATOM   2610  NH2 ARG A 161      83.439  18.860 116.916  1.00  0.00           N
ATOM   2613  C   ARG A 161      82.579  24.840 113.336  1.00  0.00           C
ATOM   2614  O   ARG A 161      83.079  24.350 112.316  1.00  0.00           O
ATOM   2615  N   SER A 162      81.389  25.450 113.266  1.00  0.00           N
ATOM   2617  CA  SER A 162      80.609  25.430 112.036  1.00  0.00           C
ATOM   2619  CB  SER A 162      79.089  25.620 112.266  1.00  0.00           C
ATOM   2622  OG  SER A 162      78.359  24.900 111.276  1.00  0.00           O
ATOM   2624  C   SER A 162      81.149  26.470 111.076  1.00  0.00           C
ATOM   2625  O   SER A 162      81.109  26.320 109.856  1.00  0.00           O
ATOM   2626  N   TYR A 163      81.839  27.500 111.626  1.00  0.00           N
ATOM   2628  CA  TYR A 163      82.699  28.410 110.876  1.00  0.00           C
ATOM   2630  CB  TYR A 163      83.219  29.600 111.786  1.00  0.00           C
ATOM   2633  CG  TYR A 163      84.709  29.930 111.756  1.00  0.00           C
ATOM   2634  CD1 TYR A 163      85.359  30.330 110.566  1.00  0.00           C
ATOM   2636  CE1 TYR A 163      86.749  30.500 110.536  1.00  0.00           C
ATOM   2638  CZ  TYR A 163      87.499  30.320 111.706  1.00  0.00           C
ATOM   2639  OH  TYR A 163      88.909  30.370 111.646  1.00  0.00           O
ATOM   2641  CD2 TYR A 163      85.479  29.810 112.916  1.00  0.00           C
ATOM   2643  CE2 TYR A 163      86.869  29.990 112.896  1.00  0.00           C
ATOM   2645  C   TYR A 163      83.789  27.670 110.096  1.00  0.00           C
ATOM   2646  O   TYR A 163      84.049  28.030 108.946  1.00  0.00           O
ATOM   2647  N   LEU A 164      84.419  26.620 110.666  1.00  0.00           N
ATOM   2649  CA  LEU A 164      85.329  25.780 109.916  1.00  0.00           C
ATOM   2651  CB  LEU A 164      86.699  25.620 110.616  1.00  0.00           C
ATOM   2654  CG  LEU A 164      87.889  26.010 109.686  1.00  0.00           C
ATOM   2656  CD1 LEU A 164      89.219  25.510 110.266  1.00  0.00           C
ATOM   2660  CD2 LEU A 164      87.949  27.520 109.446  1.00  0.00           C
ATOM   2664  C   LEU A 164      84.699  24.450 109.516  1.00  0.00           C
ATOM   2665  O   LEU A 164      85.399  23.460 109.316  1.00  0.00           O
ATOM   2666  N   ALA A 165      83.369  24.410 109.296  1.00  0.00           N
ATOM   2668  CA  ALA A 165      82.689  23.360 108.556  1.00  0.00           C
ATOM   2670  CB  ALA A 165      81.369  23.000 109.276  1.00  0.00           C
ATOM   2674  C   ALA A 165      82.409  23.770 107.106  1.00  0.00           C
ATOM   2675  O   ALA A 165      82.909  23.160 106.156  1.00  0.00           O
ATOM   2676  N   ALA A 166      81.669  24.870 106.916  1.00  0.00           N
ATOM   2678  CA  ALA A 166      81.759  25.720 105.756  1.00  0.00           C
ATOM   2680  CB  ALA A 166      80.359  25.800 105.096  1.00  0.00           C
ATOM   2684  C   ALA A 166      82.159  27.060 106.346  1.00  0.00           C
ATOM   2685  O   ALA A 166      81.399  27.630 107.106  1.00  0.00           O
ATOM   2686  N   ARG A 167      83.399  27.570 106.176  1.00  0.00           N
ATOM   2688  CA  ARG A 167      84.099  28.020 104.976  1.00  0.00           C
ATOM   2690  CB  ARG A 167      84.309  29.570 105.046  1.00  0.00           C
ATOM   2693  CG  ARG A 167      84.679  30.100 106.456  1.00  0.00           C
ATOM   2696  CD  ARG A 167      84.839  31.630 106.556  1.00  0.00           C
ATOM   2699  NE  ARG A 167      83.939  32.040 107.686  1.00  0.00           N
ATOM   2701  CZ  ARG A 167      83.489  33.270 107.876  1.00  0.00           C
ATOM   2702  NH1 ARG A 167      82.269  33.340 108.376  1.00  0.00           N
ATOM   2705  NH2 ARG A 167      84.149  34.360 107.586  1.00  0.00           N
ATOM   2708  C   ARG A 167      85.469  27.390 104.736  1.00  0.00           C
ATOM   2709  O   ARG A 167      86.499  28.010 104.976  1.00  0.00           O
ATOM   2710  N   GLY A 168      85.529  26.140 104.226  1.00  0.00           N
ATOM   2712  CA  GLY A 168      86.709  25.250 104.366  1.00  0.00           C
ATOM   2715  C   GLY A 168      87.949  25.660 103.656  1.00  0.00           C
ATOM   2716  O   GLY A 168      89.069  25.240 103.956  1.00  0.00           O
ATOM   2717  N   HIS A 169      87.729  26.540 102.686  1.00  0.00           N
ATOM   2719  CA  HIS A 169      88.669  27.070 101.736  1.00  0.00           C
ATOM   2721  CB  HIS A 169      87.829  27.200 100.436  1.00  0.00           C
ATOM   2724  ND1 HIS A 169      87.839  29.430  99.456  1.00  0.00           N
ATOM   2725  CG  HIS A 169      88.269  28.120  99.356  1.00  0.00           C
ATOM   2726  CE1 HIS A 169      87.959  29.920  98.236  1.00  0.00           C
ATOM   2728  NE2 HIS A 169      88.409  28.990  97.366  1.00  0.00           N
ATOM   2730  CD2 HIS A 169      88.609  27.830  98.076  1.00  0.00           C
ATOM   2732  C   HIS A 169      89.269  28.390 102.236  1.00  0.00           C
ATOM   2733  O   HIS A 169      90.229  28.920 101.676  1.00  0.00           O
ATOM   2734  N   SER A 170      88.779  28.870 103.406  1.00  0.00           N
ATOM   2736  CA  SER A 170      89.249  30.040 104.126  1.00  0.00           C
ATOM   2738  CB  SER A 170      90.669  29.970 104.736  1.00  0.00           C
ATOM   2741  OG  SER A 170      90.639  29.250 105.966  1.00  0.00           O
ATOM   2743  C   SER A 170      88.979  31.400 103.526  1.00  0.00           C
ATOM   2744  O   SER A 170      89.429  31.800 102.466  1.00  0.00           O
ATOM   2745  N   GLU A 171      88.189  32.170 104.266  1.00  0.00           N
ATOM   2747  CA  GLU A 171      87.349  33.230 103.796  1.00  0.00           C
ATOM   2749  CB  GLU A 171      88.039  34.570 103.406  1.00  0.00           C
ATOM   2752  CG  GLU A 171      87.629  35.800 104.266  1.00  0.00           C
ATOM   2755  CD  GLU A 171      87.379  35.510 105.746  1.00  0.00           C
ATOM   2756  OE1 GLU A 171      86.249  35.050 106.066  1.00  0.00           O
ATOM   2757  OE2 GLU A 171      88.299  35.690 106.576  1.00  0.00           O
ATOM   2758  C   GLU A 171      86.229  32.830 102.876  1.00  0.00           C
ATOM   2759  O   GLU A 171      86.359  32.200 101.836  1.00  0.00           O
ATOM   2760  N   LYS A 172      85.029  33.190 103.346  1.00  0.00           N
ATOM   2762  CA  LYS A 172      83.799  33.180 102.616  1.00  0.00           C
ATOM   2764  CB  LYS A 172      83.199  31.750 102.466  1.00  0.00           C
ATOM   2767  CG  LYS A 172      82.359  31.570 101.196  1.00  0.00           C
ATOM   2770  CD  LYS A 172      82.129  30.100 100.806  1.00  0.00           C
ATOM   2773  CE  LYS A 172      81.779  29.990  99.306  1.00  0.00           C
ATOM   2776  NZ  LYS A 172      81.659  28.600  98.816  1.00  0.00           N
ATOM   2780  C   LYS A 172      82.949  34.020 103.526  1.00  0.00           C
ATOM   2781  O   LYS A 172      83.209  34.040 104.736  1.00  0.00           O
ATOM   2782  N   PRO A 173      81.899  34.690 103.096  1.00  0.00           N
ATOM   2783  CD  PRO A 173      81.689  35.190 101.746  1.00  0.00           C
ATOM   2786  CA  PRO A 173      80.809  35.030 103.976  1.00  0.00           C
ATOM   2788  CB  PRO A 173      80.099  36.200 103.286  1.00  0.00           C
ATOM   2791  CG  PRO A 173      80.919  36.480 102.006  1.00  0.00           C
ATOM   2794  C   PRO A 173      79.979  33.780 104.016  1.00  0.00           C
ATOM   2795  O   PRO A 173      79.449  33.360 102.996  1.00  0.00           O
ATOM   2796  N   VAL A 174      79.909  33.120 105.176  1.00  0.00           N
ATOM   2798  CA  VAL A 174      79.049  31.970 105.306  1.00  0.00           C
ATOM   2800  CB  VAL A 174      79.609  30.820 106.116  1.00  0.00           C
ATOM   2802  CG1 VAL A 174      78.829  29.540 105.746  1.00  0.00           C
ATOM   2806  CG2 VAL A 174      81.079  30.650 105.726  1.00  0.00           C
ATOM   2810  C   VAL A 174      77.819  32.500 105.946  1.00  0.00           C
ATOM   2811  O   VAL A 174      77.879  33.350 106.836  1.00  0.00           O
ATOM   2812  N   LEU A 175      76.669  32.040 105.486  1.00  0.00           N
ATOM   2814  CA  LEU A 175      75.399  32.360 106.076  1.00  0.00           C
ATOM   2816  CB  LEU A 175      74.289  32.290 105.026  1.00  0.00           C
ATOM   2819  CG  LEU A 175      74.279  33.380 103.936  1.00  0.00           C
ATOM   2821  CD1 LEU A 175      73.459  32.750 102.826  1.00  0.00           C
ATOM   2825  CD2 LEU A 175      75.629  33.900 103.426  1.00  0.00           C
ATOM   2829  C   LEU A 175      75.099  31.360 107.156  1.00  0.00           C
ATOM   2830  O   LEU A 175      75.849  30.410 107.386  1.00  0.00           O
ATOM   2831  N   LEU A 176      73.969  31.540 107.836  1.00  0.00           N
ATOM   2833  CA  LEU A 176      73.529  30.590 108.806  1.00  0.00           C
ATOM   2835  CB  LEU A 176      74.079  30.910 110.236  1.00  0.00           C
ATOM   2838  CG  LEU A 176      74.719  32.300 110.536  1.00  0.00           C
ATOM   2840  CD1 LEU A 176      75.349  32.290 111.946  1.00  0.00           C
ATOM   2844  CD2 LEU A 176      73.809  33.530 110.406  1.00  0.00           C
ATOM   2848  C   LEU A 176      72.019  30.360 108.686  1.00  0.00           C
ATOM   2849  O   LEU A 176      71.309  31.000 107.926  1.00  0.00           O
ATOM   2850  N   SER A 177      71.489  29.350 109.396  1.00  0.00           N
ATOM   2852  CA  SER A 177      70.149  29.390 109.976  1.00  0.00           C
ATOM   2854  CB  SER A 177      69.209  28.180 109.756  1.00  0.00           C
ATOM   2857  OG  SER A 177      68.839  28.010 108.386  1.00  0.00           O
ATOM   2859  C   SER A 177      70.409  29.410 111.456  1.00  0.00           C
ATOM   2860  O   SER A 177      71.319  28.720 111.926  1.00  0.00           O
ATOM   2861  N   VAL A 178      69.689  30.240 112.216  1.00  0.00           N
ATOM   2863  CA  VAL A 178      70.019  30.460 113.616  1.00  0.00           C
ATOM   2865  CB  VAL A 178      70.829  31.770 113.856  1.00  0.00           C
ATOM   2867  CG1 VAL A 178      71.529  31.780 115.236  1.00  0.00           C
ATOM   2871  CG2 VAL A 178      71.939  31.880 112.816  1.00  0.00           C
ATOM   2875  C   VAL A 178      68.699  30.450 114.346  1.00  0.00           C
ATOM   2876  O   VAL A 178      67.859  29.580 114.136  1.00  0.00           O
ATOM   2877  N   GLU A 179      68.549  31.440 115.216  1.00  0.00           N
ATOM   2879  CA  GLU A 179      67.829  31.410 116.456  1.00  0.00           C
ATOM   2881  CB  GLU A 179      68.689  30.630 117.496  1.00  0.00           C
ATOM   2884  CG  GLU A 179      67.909  30.160 118.746  1.00  0.00           C
ATOM   2887  CD  GLU A 179      66.829  29.110 118.456  1.00  0.00           C
ATOM   2888  OE1 GLU A 179      66.159  28.690 119.446  1.00  0.00           O
ATOM   2889  OE2 GLU A 179      66.659  28.680 117.286  1.00  0.00           O
ATOM   2890  C   GLU A 179      67.729  32.890 116.746  1.00  0.00           C
ATOM   2891  O   GLU A 179      67.059  33.650 116.046  1.00  0.00           O
ATOM   2892  N   GLY A 180      68.499  33.410 117.706  1.00  0.00           N
ATOM   2894  CA  GLY A 180      68.499  34.820 118.056  1.00  0.00           C
ATOM   2897  C   GLY A 180      67.899  34.940 119.406  1.00  0.00           C
ATOM   2898  O   GLY A 180      67.449  33.950 119.966  1.00  0.00           O
ATOM   2899  N   HIS A 181      67.829  36.170 119.896  1.00  0.00           N
ATOM   2901  CA  HIS A 181      66.779  36.620 120.796  1.00  0.00           C
ATOM   2903  CB  HIS A 181      66.339  35.710 122.006  1.00  0.00           C
ATOM   2906  ND1 HIS A 181      67.689  33.830 122.896  1.00  0.00           N
ATOM   2907  CG  HIS A 181      67.349  35.170 122.976  1.00  0.00           C
ATOM   2908  CE1 HIS A 181      68.389  33.550 123.966  1.00  0.00           C
ATOM   2910  NE2 HIS A 181      68.489  34.630 124.776  1.00  0.00           N
ATOM   2912  CD2 HIS A 181      67.809  35.660 124.156  1.00  0.00           C
ATOM   2914  C   HIS A 181      67.089  38.030 121.136  1.00  0.00           C
ATOM   2915  O   HIS A 181      66.759  38.940 120.366  1.00  0.00           O
ATOM   2916  N   PHE A 182      67.839  38.280 122.216  1.00  0.00           N
ATOM   2918  CA  PHE A 182      68.789  39.370 122.196  1.00  0.00           C
ATOM   2920  CB  PHE A 182      68.149  40.780 122.336  1.00  0.00           C
ATOM   2923  CG  PHE A 182      68.859  41.900 121.596  1.00  0.00           C
ATOM   2924  CD1 PHE A 182      68.649  43.200 122.066  1.00  0.00           C
ATOM   2926  CE1 PHE A 182      69.059  44.320 121.346  1.00  0.00           C
ATOM   2928  CZ  PHE A 182      69.689  44.150 120.106  1.00  0.00           C
ATOM   2930  CD2 PHE A 182      69.549  41.740 120.386  1.00  0.00           C
ATOM   2932  CE2 PHE A 182      69.939  42.860 119.636  1.00  0.00           C
ATOM   2934  C   PHE A 182      69.649  39.080 123.386  1.00  0.00           C
ATOM   2935  O   PHE A 182      69.269  38.280 124.236  1.00  0.00           O
ATOM   2936  N   THR A 183      70.779  39.750 123.516  1.00  0.00           N
ATOM   2938  CA  THR A 183      71.429  39.880 124.796  1.00  0.00           C
ATOM   2940  CB  THR A 183      72.699  39.040 124.856  1.00  0.00           C
ATOM   2942  OG1 THR A 183      72.339  37.680 125.076  1.00  0.00           O
ATOM   2944  CG2 THR A 183      73.669  39.420 125.976  1.00  0.00           C
ATOM   2948  C   THR A 183      71.579  41.380 124.976  1.00  0.00           C
ATOM   2949  O   THR A 183      72.369  42.030 124.296  1.00  0.00           O
ATOM   2950  N   LEU A 184      70.769  41.990 125.866  1.00  0.00           N
ATOM   2952  CA  LEU A 184      70.869  43.410 126.216  1.00  0.00           C
ATOM   2954  CB  LEU A 184      69.859  44.390 125.506  1.00  0.00           C
ATOM   2957  CG  LEU A 184      68.349  44.430 125.886  1.00  0.00           C
ATOM   2959  CD1 LEU A 184      67.519  45.300 124.916  1.00  0.00           C
ATOM   2963  CD2 LEU A 184      68.069  45.050 127.256  1.00  0.00           C
ATOM   2967  C   LEU A 184      70.809  43.480 127.736  1.00  0.00           C
ATOM   2968  O   LEU A 184      69.929  42.920 128.386  1.00  0.00           O
ATOM   2969  N   GLU A 185      71.729  44.180 128.416  1.00  0.00           N
ATOM   2971  CA  GLU A 185      73.089  44.460 128.006  1.00  0.00           C
ATOM   2973  CB  GLU A 185      73.899  43.140 127.766  1.00  0.00           C
ATOM   2976  CG  GLU A 185      75.439  43.220 127.766  1.00  0.00           C
ATOM   2979  CD  GLU A 185      76.059  41.830 127.876  1.00  0.00           C
ATOM   2980  OE1 GLU A 185      76.949  41.510 127.036  1.00  0.00           O
ATOM   2981  OE2 GLU A 185      75.699  41.100 128.846  1.00  0.00           O
ATOM   2982  C   GLU A 185      73.689  45.270 129.156  1.00  0.00           C
ATOM   2983  O   GLU A 185      73.639  44.860 130.306  1.00  0.00           O
ATOM   2984  N   GLY A 186      74.269  46.440 128.926  1.00  0.00           N
ATOM   2986  CA  GLY A 186      74.479  47.030 127.626  1.00  0.00           C
ATOM   2989  C   GLY A 186      75.229  48.320 127.716  1.00  0.00           C
ATOM   2990  O   GLY A 186      74.669  49.390 127.536  1.00  0.00           O
ATOM   2991  N   ASN A 187      76.529  48.330 128.016  1.00  0.00           N
ATOM   2993  CA  ASN A 187      77.339  47.310 128.656  1.00  0.00           C
ATOM   2995  CB  ASN A 187      78.729  47.170 127.936  1.00  0.00           C
ATOM   2998  CG  ASN A 187      79.469  48.450 127.506  1.00  0.00           C
ATOM   2999  OD1 ASN A 187      80.019  48.490 126.406  1.00  0.00           O
ATOM   3000  ND2 ASN A 187      79.489  49.520 128.336  1.00  0.00           N
ATOM   3003  C   ASN A 187      77.369  47.650 130.156  1.00  0.00           C
ATOM   3004  O   ASN A 187      76.649  48.580 130.516  1.00  0.00           O
ATOM   3005  N   PRO A 188      78.079  47.040 131.106  1.00  0.00           N
ATOM   3006  CD  PRO A 188      78.769  45.750 131.006  1.00  0.00           C
ATOM   3009  CA  PRO A 188      78.109  47.580 132.456  1.00  0.00           C
ATOM   3011  CB  PRO A 188      78.439  46.360 133.336  1.00  0.00           C
ATOM   3014  CG  PRO A 188      79.229  45.400 132.426  1.00  0.00           C
ATOM   3017  C   PRO A 188      79.209  48.620 132.446  1.00  0.00           C
ATOM   3018  O   PRO A 188      80.379  48.280 132.536  1.00  0.00           O
ATOM   3019  N   ASP A 189      78.879  49.910 132.276  1.00  0.00           N
ATOM   3021  CA  ASP A 189      78.339  50.690 133.366  1.00  0.00           C
ATOM   3023  CB  ASP A 189      79.499  51.550 133.936  1.00  0.00           C
ATOM   3026  CG  ASP A 189      80.119  52.530 132.926  1.00  0.00           C
ATOM   3027  OD1 ASP A 189      80.479  53.640 133.376  1.00  0.00           O
ATOM   3028  OD2 ASP A 189      80.319  52.160 131.746  1.00  0.00           O
ATOM   3029  C   ASP A 189      77.169  51.580 132.966  1.00  0.00           C
ATOM   3030  O   ASP A 189      77.169  52.780 133.266  1.00  0.00           O
ATOM   3031  N   THR A 190      76.119  51.010 132.326  1.00  0.00           N
ATOM   3033  CA  THR A 190      74.839  51.700 132.086  1.00  0.00           C
ATOM   3035  CB  THR A 190      73.909  52.020 133.296  1.00  0.00           C
ATOM   3037  OG1 THR A 190      72.759  52.790 132.976  1.00  0.00           O
ATOM   3039  CG2 THR A 190      74.599  52.730 134.466  1.00  0.00           C
ATOM   3043  C   THR A 190      74.899  52.680 130.916  1.00  0.00           C
ATOM   3044  O   THR A 190      74.249  53.730 130.846  1.00  0.00           O
ATOM   3045  N   GLY A 191      75.719  52.340 129.916  1.00  0.00           N
ATOM   3047  CA  GLY A 191      75.799  53.090 128.676  1.00  0.00           C
ATOM   3050  C   GLY A 191      76.809  52.430 127.786  1.00  0.00           C
ATOM   3051  O   GLY A 191      77.949  52.290 128.216  1.00  0.00           O
ATOM   3052  N   ALA A 192      76.589  51.970 126.536  1.00  0.00           N
ATOM   3054  CA  ALA A 192      75.429  51.730 125.666  1.00  0.00           C
ATOM   3056  CB  ALA A 192      74.059  52.340 126.046  1.00  0.00           C
ATOM   3060  C   ALA A 192      75.769  52.140 124.226  1.00  0.00           C
ATOM   3061  O   ALA A 192      76.089  53.320 124.016  1.00  0.00           O
ATOM   3062  N   PRO A 193      75.709  51.290 123.186  1.00  0.00           N
ATOM   3063  CD  PRO A 193      76.309  51.670 121.896  1.00  0.00           C
ATOM   3066  CA  PRO A 193      74.659  50.290 122.996  1.00  0.00           C
ATOM   3068  CB  PRO A 193      74.749  49.890 121.506  1.00  0.00           C
ATOM   3071  CG  PRO A 193      75.339  51.120 120.836  1.00  0.00           C
ATOM   3074  C   PRO A 193      74.689  49.040 123.836  1.00  0.00           C
ATOM   3075  O   PRO A 193      73.869  48.920 124.726  1.00  0.00           O
ATOM   3076  N   THR A 194      75.579  48.070 123.566  1.00  0.00           N
ATOM   3078  CA  THR A 194      75.399  46.740 124.146  1.00  0.00           C
ATOM   3080  CB  THR A 194      76.579  45.770 123.976  1.00  0.00           C
ATOM   3082  OG1 THR A 194      77.149  45.470 125.236  1.00  0.00           O
ATOM   3084  CG2 THR A 194      77.719  46.370 123.156  1.00  0.00           C
ATOM   3088  C   THR A 194      74.169  46.050 123.596  1.00  0.00           C
ATOM   3089  O   THR A 194      73.489  45.280 124.266  1.00  0.00           O
ATOM   3090  N   LYS A 195      73.879  46.250 122.286  1.00  0.00           N
ATOM   3092  CA  LYS A 195      73.259  45.200 121.516  1.00  0.00           C
ATOM   3094  CB  LYS A 195      72.919  45.660 120.066  1.00  0.00           C
ATOM   3097  CG  LYS A 195      74.129  46.100 119.216  1.00  0.00           C
ATOM   3100  CD  LYS A 195      73.709  46.520 117.816  1.00  0.00           C
ATOM   3103  CE  LYS A 195      74.919  46.850 116.946  1.00  0.00           C
ATOM   3106  NZ  LYS A 195      74.509  47.620 115.766  1.00  0.00           N
ATOM   3110  C   LYS A 195      74.199  44.010 121.466  1.00  0.00           C
ATOM   3111  O   LYS A 195      75.379  44.180 121.216  1.00  0.00           O
ATOM   3112  N   VAL A 196      73.719  42.790 121.736  1.00  0.00           N
ATOM   3114  CA  VAL A 196      74.479  41.570 121.536  1.00  0.00           C
ATOM   3116  CB  VAL A 196      75.199  41.010 122.776  1.00  0.00           C
ATOM   3118  CG1 VAL A 196      76.019  39.760 122.406  1.00  0.00           C
ATOM   3122  CG2 VAL A 196      76.139  42.050 123.396  1.00  0.00           C
ATOM   3126  C   VAL A 196      73.449  40.570 121.056  1.00  0.00           C
ATOM   3127  O   VAL A 196      72.259  40.690 121.346  1.00  0.00           O
ATOM   3128  N   LEU A 197      73.849  39.590 120.226  1.00  0.00           N
ATOM   3130  CA  LEU A 197      72.929  38.710 119.546  1.00  0.00           C
ATOM   3132  CB  LEU A 197      73.079  38.780 118.016  1.00  0.00           C
ATOM   3135  CG  LEU A 197      72.259  39.910 117.366  1.00  0.00           C
ATOM   3137  CD1 LEU A 197      72.499  39.870 115.866  1.00  0.00           C
ATOM   3141  CD2 LEU A 197      72.569  41.330 117.856  1.00  0.00           C
ATOM   3145  C   LEU A 197      73.139  37.310 120.046  1.00  0.00           C
ATOM   3146  O   LEU A 197      74.249  36.760 120.036  1.00  0.00           O
ATOM   3147  N   ALA A 198      72.029  36.720 120.546  1.00  0.00           N
ATOM   3149  CA  ALA A 198      72.049  35.490 121.276  1.00  0.00           C
ATOM   3151  CB  ALA A 198      70.879  35.450 122.276  1.00  0.00           C
ATOM   3155  C   ALA A 198      71.969  34.280 120.346  1.00  0.00           C
ATOM   3156  O   ALA A 198      71.319  34.310 119.296  1.00  0.00           O
ATOM   3157  N   PRO A 199      72.649  33.220 120.726  1.00  0.00           N
ATOM   3158  CD  PRO A 199      74.089  33.330 120.976  1.00  0.00           C
ATOM   3161  CA  PRO A 199      72.259  31.870 120.346  1.00  0.00           C
ATOM   3163  CB  PRO A 199      73.639  31.190 120.206  1.00  0.00           C
ATOM   3166  CG  PRO A 199      74.639  32.320 119.996  1.00  0.00           C
ATOM   3169  C   PRO A 199      71.309  31.340 121.466  1.00  0.00           C
ATOM   3170  O   PRO A 199      70.899  32.140 122.296  1.00  0.00           O
ATOM   3171  N   ASP A 200      70.929  30.040 121.586  1.00  0.00           N
ATOM   3173  CA  ASP A 200      71.629  28.860 121.136  1.00  0.00           C
ATOM   3175  CB  ASP A 200      72.469  28.260 122.296  1.00  0.00           C
ATOM   3178  CG  ASP A 200      71.709  27.950 123.566  1.00  0.00           C
ATOM   3179  OD1 ASP A 200      72.419  27.700 124.576  1.00  0.00           O
ATOM   3180  OD2 ASP A 200      70.469  27.880 123.576  1.00  0.00           O
ATOM   3181  C   ASP A 200      70.829  27.850 120.316  1.00  0.00           C
ATOM   3182  O   ASP A 200      69.919  27.150 120.756  1.00  0.00           O
ATOM   3183  N   THR A 201      71.289  27.670 119.066  1.00  0.00           N
ATOM   3185  CA  THR A 201      71.019  26.480 118.286  1.00  0.00           C
ATOM   3187  CB  THR A 201      69.719  26.500 117.496  1.00  0.00           C
ATOM   3189  OG1 THR A 201      69.359  25.170 117.176  1.00  0.00           O
ATOM   3191  CG2 THR A 201      69.799  27.270 116.156  1.00  0.00           C
ATOM   3195  C   THR A 201      72.169  26.250 117.326  1.00  0.00           C
ATOM   3196  O   THR A 201      72.889  27.190 116.966  1.00  0.00           O
ATOM   3197  N   ALA A 202      72.369  25.000 116.896  1.00  0.00           N
ATOM   3199  CA  ALA A 202      73.309  24.630 115.856  1.00  0.00           C
ATOM   3201  CB  ALA A 202      74.589  24.070 116.516  1.00  0.00           C
ATOM   3205  C   ALA A 202      72.709  23.550 114.946  1.00  0.00           C
ATOM   3206  O   ALA A 202      72.479  22.420 115.356  1.00  0.00           O
ATOM   3207  N   GLY A 203      72.449  23.800 113.646  1.00  0.00           N
ATOM   3209  CA  GLY A 203      72.789  24.980 112.856  1.00  0.00           C
ATOM   3212  C   GLY A 203      72.169  25.020 111.476  1.00  0.00           C
ATOM   3213  O   GLY A 203      70.989  25.300 111.306  1.00  0.00           O
ATOM   3214  N   LYS A 204      73.009  24.770 110.446  1.00  0.00           N
ATOM   3216  CA  LYS A 204      72.919  25.150 109.036  1.00  0.00           C
ATOM   3218  CB  LYS A 204      71.539  25.330 108.326  1.00  0.00           C
ATOM   3221  CG  LYS A 204      70.869  24.000 107.936  1.00  0.00           C
ATOM   3224  CD  LYS A 204      69.579  24.220 107.126  1.00  0.00           C
ATOM   3227  CE  LYS A 204      68.889  22.930 106.636  1.00  0.00           C
ATOM   3230  NZ  LYS A 204      67.689  23.260 105.846  1.00  0.00           N
ATOM   3234  C   LYS A 204      73.879  26.290 108.746  1.00  0.00           C
ATOM   3235  O   LYS A 204      73.679  27.420 109.176  1.00  0.00           O
ATOM   3236  N   PHE A 205      74.969  25.990 108.016  1.00  0.00           N
ATOM   3238  CA  PHE A 205      75.869  26.960 107.426  1.00  0.00           C
ATOM   3240  CB  PHE A 205      77.319  26.790 107.996  1.00  0.00           C
ATOM   3243  CG  PHE A 205      77.569  27.730 109.156  1.00  0.00           C
ATOM   3244  CD1 PHE A 205      76.769  27.710 110.306  1.00  0.00           C
ATOM   3246  CE1 PHE A 205      76.979  28.630 111.346  1.00  0.00           C
ATOM   3248  CZ  PHE A 205      78.019  29.560 111.256  1.00  0.00           C
ATOM   3250  CD2 PHE A 205      78.639  28.640 109.106  1.00  0.00           C
ATOM   3252  CE2 PHE A 205      78.859  29.560 110.136  1.00  0.00           C
ATOM   3254  C   PHE A 205      75.869  26.770 105.916  1.00  0.00           C
ATOM   3255  O   PHE A 205      76.219  25.700 105.426  1.00  0.00           O
ATOM   3256  N   TYR A 206      75.429  27.770 105.116  1.00  0.00           N
ATOM   3258  CA  TYR A 206      75.309  27.650 103.666  1.00  0.00           C
ATOM   3260  CB  TYR A 206      74.119  28.480 103.056  1.00  0.00           C
ATOM   3263  CG  TYR A 206      72.749  27.910 103.346  1.00  0.00           C
ATOM   3264  CD1 TYR A 206      71.669  28.770 103.596  1.00  0.00           C
ATOM   3266  CE1 TYR A 206      70.379  28.260 103.796  1.00  0.00           C
ATOM   3268  CZ  TYR A 206      70.179  26.870 103.786  1.00  0.00           C
ATOM   3269  OH  TYR A 206      68.949  26.260 104.106  1.00  0.00           O
ATOM   3271  CD2 TYR A 206      72.499  26.540 103.236  1.00  0.00           C
ATOM   3273  CE2 TYR A 206      71.229  26.020 103.476  1.00  0.00           C
ATOM   3275  C   TYR A 206      76.539  28.090 102.856  1.00  0.00           C
ATOM   3276  O   TYR A 206      76.939  29.250 102.876  1.00  0.00           O
ATOM   3277  N   PRO A 207      77.079  27.200 102.006  1.00  0.00           N
ATOM   3278  CD  PRO A 207      77.259  25.770 102.306  1.00  0.00           C
ATOM   3281  CA  PRO A 207      77.799  27.580 100.796  1.00  0.00           C
ATOM   3283  CB  PRO A 207      78.469  26.270 100.326  1.00  0.00           C
ATOM   3286  CG  PRO A 207      78.549  25.400 101.576  1.00  0.00           C
ATOM   3289  C   PRO A 207      76.859  28.090  99.716  1.00  0.00           C
ATOM   3290  O   PRO A 207      77.249  28.950  98.936  1.00  0.00           O
ATOM   3291  N   ASN A 208      75.639  27.510  99.636  1.00  0.00           N
ATOM   3293  CA  ASN A 208      74.639  27.720  98.586  1.00  0.00           C
ATOM   3295  CB  ASN A 208      73.479  26.680  98.816  1.00  0.00           C
ATOM   3298  CG  ASN A 208      72.179  26.750  97.976  1.00  0.00           C
ATOM   3299  OD1 ASN A 208      71.759  25.740  97.396  1.00  0.00           O
ATOM   3300  ND2 ASN A 208      71.479  27.900  98.016  1.00  0.00           N
ATOM   3303  C   ASN A 208      74.189  29.180  98.456  1.00  0.00           C
ATOM   3304  O   ASN A 208      74.159  29.750  97.376  1.00  0.00           O
ATOM   3305  N   GLN A 209      73.889  29.850  99.576  1.00  0.00           N
ATOM   3307  CA  GLN A 209      74.099  31.280  99.656  1.00  0.00           C
ATOM   3309  CB  GLN A 209      75.559  31.770  99.366  1.00  0.00           C
ATOM   3312  CG  GLN A 209      75.869  33.200  99.906  1.00  0.00           C
ATOM   3315  CD  GLN A 209      77.279  33.460 100.476  1.00  0.00           C
ATOM   3316  OE1 GLN A 209      77.559  34.550 100.976  1.00  0.00           O
ATOM   3317  NE2 GLN A 209      78.159  32.430 100.496  1.00  0.00           N
ATOM   3320  C   GLN A 209      72.969  32.180  99.166  1.00  0.00           C
ATOM   3321  O   GLN A 209      73.149  33.050  98.316  1.00  0.00           O
ATOM   3322  N   ASP A 210      71.779  32.030  99.766  1.00  0.00           N
ATOM   3324  CA  ASP A 210      70.699  33.000  99.686  1.00  0.00           C
ATOM   3326  CB  ASP A 210      69.269  32.350  99.606  1.00  0.00           C
ATOM   3329  CG  ASP A 210      69.019  31.270  98.566  1.00  0.00           C
ATOM   3330  OD1 ASP A 210      67.839  31.110  98.146  1.00  0.00           O
ATOM   3331  OD2 ASP A 210      69.939  30.460  98.296  1.00  0.00           O
ATOM   3332  C   ASP A 210      70.749  33.800 100.986  1.00  0.00           C
ATOM   3333  O   ASP A 210      70.499  33.250 102.056  1.00  0.00           O
ATOM   3334  N   CYS A 211      71.129  35.080 101.006  1.00  0.00           N
ATOM   3336  CA  CYS A 211      70.689  36.160 100.146  1.00  0.00           C
ATOM   3338  CB  CYS A 211      69.879  37.220 100.946  1.00  0.00           C
ATOM   3341  SG  CYS A 211      70.279  37.390 102.716  1.00  0.00           S
ATOM   3343  C   CYS A 211      71.819  36.820  99.386  1.00  0.00           C
ATOM   3344  O   CYS A 211      72.929  36.950  99.906  1.00  0.00           O
ATOM   3345  N   SER A 212      71.599  37.210  98.106  1.00  0.00           N
ATOM   3347  CA  SER A 212      70.359  37.830  97.616  1.00  0.00           C
ATOM   3349  CB  SER A 212      70.459  39.380  97.446  1.00  0.00           C
ATOM   3352  OG  SER A 212      71.489  39.770  96.526  1.00  0.00           O
ATOM   3354  C   SER A 212      69.819  37.170  96.336  1.00  0.00           C
ATOM   3355  O   SER A 212      69.109  37.790  95.536  1.00  0.00           O
ATOM   3356  N   SER A 213      70.069  35.860  96.146  1.00  0.00           N
ATOM   3358  CA  SER A 213      69.489  35.010  95.106  1.00  0.00           C
ATOM   3360  CB  SER A 213      67.949  35.140  94.856  1.00  0.00           C
ATOM   3363  OG  SER A 213      67.269  33.900  95.056  1.00  0.00           O
ATOM   3365  C   SER A 213      70.279  35.050  93.796  1.00  0.00           C
ATOM   3366  O   SER A 213      70.579  34.000  93.236  1.00  0.00           O
ATOM   3367  N   LEU A 214      70.709  36.240  93.326  1.00  0.00           N
ATOM   3369  CA  LEU A 214      71.919  36.350  92.556  1.00  0.00           C
ATOM   3371  CB  LEU A 214      71.799  36.090  91.026  1.00  0.00           C
ATOM   3374  CG  LEU A 214      70.559  36.630  90.276  1.00  0.00           C
ATOM   3376  CD1 LEU A 214      70.779  36.410  88.776  1.00  0.00           C
ATOM   3380  CD2 LEU A 214      70.249  38.100  90.556  1.00  0.00           C
ATOM   3384  C   LEU A 214      72.639  37.690  92.886  1.00  0.00           C
ATOM   3385  OT1 LEU A 214      71.969  38.740  93.086  1.00  0.00           O
ATOM   3386  OT2 LEU A 214      73.889  37.660  93.056  1.00  0.00           O
ATOM   3387  NH3 POPEB 215     126.549 116.488  88.966  1.00  0.00           N
ATOM   3391  C12 POPEB 215     125.239 117.068  89.406  1.00  0.00           C
ATOM   3394  C11 POPEB 215     124.059 116.238  88.866  1.00  0.00           C
ATOM   3397  P   POPEB 215     121.409 116.268  89.096  1.00  0.00           P
ATOM   3398  O13 POPEB 215     121.479 114.970  89.816  1.00  0.00           O
ATOM   3399  O14 POPEB 215     120.459 117.278  89.606  1.00  0.00           O
ATOM   3400  O11 POPEB 215     121.139 116.088  87.556  1.00  0.00           O
ATOM   3401  O12 POPEB 215     122.839 116.948  89.106  1.00  0.00           O
ATOM   3402  C1  POPEB 215     121.819 115.120  86.736  1.00  0.00           C
ATOM   3405  C2  POPEB 215     121.049 114.820  85.416  1.00  0.00           C
ATOM   3407  O21 POPEB 215     121.989 114.960  84.316  1.00  0.00           O
ATOM   3408  C21 POPEB 215     121.729 114.100  83.346  1.00  0.00           C
ATOM   3409  O22 POPEB 215     120.769 113.350  83.326  1.00  0.00           O
ATOM   3410  C22 POPEB 215     122.729 114.170  82.196  1.00  0.00           C
ATOM   3413  C3  POPEB 215     119.799 115.738  85.236  1.00  0.00           C
ATOM   3416  O31 POPEB 215     118.839 115.280  84.256  1.00  0.00           O
ATOM   3417  C31 POPEB 215     118.969 115.758  83.036  1.00  0.00           C
ATOM   3418  O32 POPEB 215     119.799 116.588  82.686  1.00  0.00           O
ATOM   3419  C32 POPEB 215     117.829 115.300  82.146  1.00  0.00           C
ATOM   3422  C23 POPEB 215     122.249 113.200  81.086  1.00  0.00           C
ATOM   3425  C24 POPEB 215     123.189 113.070  79.876  1.00  0.00           C
ATOM   3428  C25 POPEB 215     122.799 113.910  78.646  1.00  0.00           C
ATOM   3431  C26 POPEB 215     121.529 113.410  77.936  1.00  0.00           C
ATOM   3434  C27 POPEB 215     121.209 114.100  76.596  1.00  0.00           C
ATOM   3437  C28 POPEB 215     121.729 113.350  75.336  1.00  0.00           C
ATOM   3440  C29 POPEB 215     122.759 114.110  74.536  1.00  0.00           C
ATOM   3442 0C21 POPEB 215     122.859 114.230  73.196  1.00  0.00           C
ATOM   3444 1C21 POPEB 215     121.979 113.620  72.126  1.00  0.00           C
ATOM   3447 2C21 POPEB 215     121.649 114.560  70.946  1.00  0.00           C
ATOM   3450 3C21 POPEB 215     122.909 115.080  70.216  1.00  0.00           C
ATOM   3453 4C21 POPEB 215     122.679 115.510  68.756  1.00  0.00           C
ATOM   3456 5C21 POPEB 215     121.909 116.828  68.566  1.00  0.00           C
ATOM   3459 6C21 POPEB 215     121.989 117.318  67.106  1.00  0.00           C
ATOM   3462 7C21 POPEB 215     121.329 118.678  66.866  1.00  0.00           C
ATOM   3465 8C21 POPEB 215     121.519 119.198  65.436  1.00  0.00           C
ATOM   3469  C33 POPEB 215     117.919 116.038  80.796  1.00  0.00           C
ATOM   3472  C34 POPEB 215     116.919 115.500  79.776  1.00  0.00           C
ATOM   3475  C35 POPEB 215     117.209 114.060  79.336  1.00  0.00           C
ATOM   3478  C36 POPEB 215     116.499 113.770  78.026  1.00  0.00           C
ATOM   3481  C37 POPEB 215     116.599 112.330  77.516  1.00  0.00           C
ATOM   3484  C38 POPEB 215     115.839 112.190  76.196  1.00  0.00           C
ATOM   3487  C39 POPEB 215     116.149 110.880  75.466  1.00  0.00           C
ATOM   3490 0C31 POPEB 215     115.569 109.640  76.166  1.00  0.00           C
ATOM   3493 1C31 POPEB 215     116.159 108.340  75.586  1.00  0.00           C
ATOM   3496 2C31 POPEB 215     115.349 107.080  75.906  1.00  0.00           C
ATOM   3499 3C31 POPEB 215     115.959 105.860  75.206  1.00  0.00           C
ATOM   3502 4C31 POPEB 215     115.559 104.530  75.856  1.00  0.00           C
ATOM   3505 5C31 POPEB 215     116.379 103.360  75.316  1.00  0.00           C
ATOM   3508 6C31 POPEB 215     116.159 102.080  76.116  1.00  0.00           C
ATOM   3512  NH3 POPEC 216      38.169  36.150  86.316  1.00  0.00           N
ATOM   3516  C12 POPEC 216      39.509  36.790  86.586  1.00  0.00           C
ATOM   3519  C11 POPEC 216      40.679  35.890  86.186  1.00  0.00           C
ATOM   3522  P   POPEC 216      43.269  35.730  86.576  1.00  0.00           P
ATOM   3523  O13 POPEC 216      44.059  36.170  87.756  1.00  0.00           O
ATOM   3524  O14 POPEC 216      43.019  34.280  86.466  1.00  0.00           O
ATOM   3525  O11 POPEC 216      43.999  36.290  85.266  1.00  0.00           O
ATOM   3526  O12 POPEC 216      41.899  36.510  86.606  1.00  0.00           O
ATOM   3527  C1  POPEC 216      43.209  36.830  84.196  1.00  0.00           C
ATOM   3530  C2  POPEC 216      43.909  37.980  83.426  1.00  0.00           C
ATOM   3532  O21 POPEC 216      42.939  38.700  82.636  1.00  0.00           O
ATOM   3533  C21 POPEC 216      42.449  38.120  81.546  1.00  0.00           C
ATOM   3534  O22 POPEC 216      42.589  36.940  81.236  1.00  0.00           O
ATOM   3535  C22 POPEC 216      41.709  39.160  80.716  1.00  0.00           C
ATOM   3538  C3  POPEC 216      45.159  37.520  82.616  1.00  0.00           C
ATOM   3541  O31 POPEC 216      45.489  38.480  81.586  1.00  0.00           O
ATOM   3542  C31 POPEC 216      46.089  37.910  80.536  1.00  0.00           C
ATOM   3543  O32 POPEC 216      46.549  36.780  80.536  1.00  0.00           O
ATOM   3544  C32 POPEC 216      45.959  38.820  79.306  1.00  0.00           C
ATOM   3547  C23 POPEC 216      41.739  38.820  79.196  1.00  0.00           C
ATOM   3550  C24 POPEC 216      40.679  39.580  78.386  1.00  0.00           C
ATOM   3553  C25 POPEC 216      40.869  41.110  78.296  1.00  0.00           C
ATOM   3556  C26 POPEC 216      42.079  41.550  77.466  1.00  0.00           C
ATOM   3559  C27 POPEC 216      41.779  42.800  76.626  1.00  0.00           C
ATOM   3562  C28 POPEC 216      42.929  43.180  75.666  1.00  0.00           C
ATOM   3565  C29 POPEC 216      42.439  43.880  74.426  1.00  0.00           C
ATOM   3567 0C21 POPEC 216      43.039  44.860  73.726  1.00  0.00           C
ATOM   3569 1C21 POPEC 216      44.389  45.480  73.976  1.00  0.00           C
ATOM   3572 2C21 POPEC 216      45.339  45.420  72.746  1.00  0.00           C
ATOM   3575 3C21 POPEC 216      44.779  46.090  71.486  1.00  0.00           C
ATOM   3578 4C21 POPEC 216      44.219  45.080  70.466  1.00  0.00           C
ATOM   3581 5C21 POPEC 216      43.449  45.760  69.326  1.00  0.00           C
ATOM   3584 6C21 POPEC 216      42.889  44.750  68.316  1.00  0.00           C
ATOM   3587 7C21 POPEC 216      42.139  45.410  67.156  1.00  0.00           C
ATOM   3590 8C21 POPEC 216      41.789  44.440  66.026  1.00  0.00           C
ATOM   3594  C33 POPEC 216      46.019  38.020  77.976  1.00  0.00           C
ATOM   3597  C34 POPEC 216      45.189  38.640  76.836  1.00  0.00           C
ATOM   3600  C35 POPEC 216      45.989  39.510  75.856  1.00  0.00           C
ATOM   3603  C36 POPEC 216      45.119  39.930  74.666  1.00  0.00           C
ATOM   3606  C37 POPEC 216      45.619  41.160  73.886  1.00  0.00           C
ATOM   3609  C38 POPEC 216      46.089  40.860  72.456  1.00  0.00           C
ATOM   3612  C39 POPEC 216      47.579  40.520  72.316  1.00  0.00           C
ATOM   3615 0C31 POPEC 216      47.939  40.360  70.836  1.00  0.00           C
ATOM   3618 1C31 POPEC 216      49.429  40.230  70.516  1.00  0.00           C
ATOM   3621 2C31 POPEC 216      49.629  40.060  69.006  1.00  0.00           C
ATOM   3624 3C31 POPEC 216      51.079  39.810  68.556  1.00  0.00           C
ATOM   3627 4C31 POPEC 216      51.789  41.060  68.016  1.00  0.00           C
ATOM   3630 5C31 POPEC 216      53.109  40.730  67.316  1.00  0.00           C
ATOM   3633 6C31 POPEC 216      53.759  41.930  66.626  1.00  0.00           C
ATOM   3637  NH3 POPED 217      42.669 100.430  42.656  1.00  0.00           N
ATOM   3641  C12 POPED 217      43.589  99.350  43.116  1.00  0.00           C
ATOM   3644  C11 POPED 217      42.889  98.000  42.966  1.00  0.00           C
ATOM   3647  P   POPED 217      43.519  95.490  43.146  1.00  0.00           P
ATOM   3648  O13 POPED 217      42.199  95.270  42.486  1.00  0.00           O
ATOM   3649  O14 POPED 217      44.709  95.110  42.346  1.00  0.00           O
ATOM   3650  O11 POPED 217      43.509  94.810  44.586  1.00  0.00           O
ATOM   3651  O12 POPED 217      43.709  97.010  43.546  1.00  0.00           O
ATOM   3652  C1  POPED 217      44.709  94.440  45.276  1.00  0.00           C
ATOM   3655  C2  POPED 217      44.599  94.620  46.816  1.00  0.00           C
ATOM   3657  O21 POPED 217      45.879  94.300  47.406  1.00  0.00           O
ATOM   3658  C21 POPED 217      46.069  93.560  48.486  1.00  0.00           C
ATOM   3659  O22 POPED 217      45.279  92.860  49.086  1.00  0.00           O
ATOM   3660  C22 POPED 217      47.549  93.710  48.886  1.00  0.00           C
ATOM   3663  C3  POPED 217      43.329  93.960  47.456  1.00  0.00           C
ATOM   3666  O31 POPED 217      43.119  94.560  48.756  1.00  0.00           O
ATOM   3667  C31 POPED 217      42.609  93.790  49.716  1.00  0.00           C
ATOM   3668  O32 POPED 217      42.069  92.710  49.566  1.00  0.00           O
ATOM   3669  C32 POPED 217      42.749  94.550  51.046  1.00  0.00           C
ATOM   3672  C23 POPED 217      47.779  93.620  50.416  1.00  0.00           C
ATOM   3675  C24 POPED 217      49.129  94.200  50.866  1.00  0.00           C
ATOM   3678  C25 POPED 217      49.169  94.600  52.356  1.00  0.00           C
ATOM   3681  C26 POPED 217      48.389  95.890  52.626  1.00  0.00           C
ATOM   3684  C27 POPED 217      47.089  95.730  53.446  1.00  0.00           C
ATOM   3687  C28 POPED 217      47.079  96.570  54.736  1.00  0.00           C
ATOM   3690  C29 POPED 217      48.159  96.150  55.696  1.00  0.00           C
ATOM   3692 0C21 POPED 217      48.179  96.400  57.006  1.00  0.00           C
ATOM   3694 1C21 POPED 217      47.119  97.130  57.796  1.00  0.00           C
ATOM   3697 2C21 POPED 217      46.489  96.200  58.846  1.00  0.00           C
ATOM   3700 3C21 POPED 217      47.459  95.910  59.996  1.00  0.00           C
ATOM   3703 4C21 POPED 217      47.159  94.600  60.736  1.00  0.00           C
ATOM   3706 5C21 POPED 217      47.509  93.340  59.926  1.00  0.00           C
ATOM   3709 6C21 POPED 217      47.919  92.170  60.836  1.00  0.00           C
ATOM   3712 7C21 POPED 217      48.319  90.910  60.056  1.00  0.00           C
ATOM   3715 8C21 POPED 217      48.639  89.680  60.916  1.00  0.00           C
ATOM   3719  C33 POPED 217      41.579  94.360  52.036  1.00  0.00           C
ATOM   3722  C34 POPED 217      41.439  95.590  52.956  1.00  0.00           C
ATOM   3725  C35 POPED 217      40.459  95.450  54.146  1.00  0.00           C
ATOM   3728  C36 POPED 217      40.959  94.440  55.196  1.00  0.00           C
ATOM   3731  C37 POPED 217      40.079  94.270  56.436  1.00  0.00           C
ATOM   3734  C38 POPED 217      40.809  93.480  57.546  1.00  0.00           C
ATOM   3737  C39 POPED 217      40.109  93.530  58.916  1.00  0.00           C
ATOM   3740 0C31 POPED 217      38.749  92.820  58.956  1.00  0.00           C
ATOM   3743 1C31 POPED 217      37.959  93.160  60.236  1.00  0.00           C
ATOM   3746 2C31 POPED 217      36.509  92.660  60.196  1.00  0.00           C
ATOM   3749 3C31 POPED 217      35.619  93.350  61.236  1.00  0.00           C
ATOM   3752 4C31 POPED 217      34.129  93.020  61.056  1.00  0.00           C
ATOM   3755 5C31 POPED 217      33.229  93.940  61.896  1.00  0.00           C
ATOM   3758 6C31 POPED 217      31.739  93.670  61.696  1.00  0.00           C
ATOM   3762  NH3 POPEE 218      88.099  12.070  87.946  1.00  0.00           N
ATOM   3766  C12 POPEE 218      88.069  13.500  87.456  1.00  0.00           C
ATOM   3769  C11 POPEE 218      89.489  14.040  87.286  1.00  0.00           C
ATOM   3772  P   POPEE 218      90.849  16.210  86.896  1.00  0.00           P
ATOM   3773  O13 POPEE 218      90.659  17.620  86.526  1.00  0.00           O
ATOM   3774  O14 POPEE 218      91.679  15.970  88.096  1.00  0.00           O
ATOM   3775  O11 POPEE 218      91.499  15.480  85.646  1.00  0.00           O
ATOM   3776  O12 POPEE 218      89.449  15.440  86.966  1.00  0.00           O
ATOM   3777  C1  POPEE 218      91.359  16.040  84.336  1.00  0.00           C
ATOM   3780  C2  POPEE 218      90.689  15.020  83.406  1.00  0.00           C
ATOM   3782  O21 POPEE 218      91.049  15.220  82.036  1.00  0.00           O
ATOM   3783  C21 POPEE 218      90.749  16.360  81.446  1.00  0.00           C
ATOM   3784  O22 POPEE 218      90.099  17.270  81.896  1.00  0.00           O
ATOM   3785  C22 POPEE 218      91.379  16.360  80.066  1.00  0.00           C
ATOM   3788  C3  POPEE 218      89.149  14.890  83.636  1.00  0.00           C
ATOM   3791  O31 POPEE 218      88.709  13.680  82.996  1.00  0.00           O
ATOM   3792  C31 POPEE 218      87.949  13.870  81.936  1.00  0.00           C
ATOM   3793  O32 POPEE 218      87.249  14.840  81.716  1.00  0.00           O
ATOM   3794  C32 POPEE 218      88.149  12.710  80.956  1.00  0.00           C
ATOM   3797  C23 POPEE 218      90.359  16.040  78.946  1.00  0.00           C
ATOM   3800  C24 POPEE 218      91.119  15.650  77.676  1.00  0.00           C
ATOM   3803  C25 POPEE 218      90.269  15.290  76.456  1.00  0.00           C
ATOM   3806  C26 POPEE 218      90.249  16.410  75.416  1.00  0.00           C
ATOM   3809  C27 POPEE 218      89.669  15.930  74.076  1.00  0.00           C
ATOM   3812  C28 POPEE 218      89.689  17.040  73.016  1.00  0.00           C
ATOM   3815  C29 POPEE 218      88.919  16.610  71.786  1.00  0.00           C
ATOM   3817 0C21 POPEE 218      89.349  16.560  70.516  1.00  0.00           C
ATOM   3819 1C21 POPEE 218      90.709  16.950  69.996  1.00  0.00           C
ATOM   3822 2C21 POPEE 218      90.619  18.140  69.016  1.00  0.00           C
ATOM   3825 3C21 POPEE 218      90.269  19.470  69.696  1.00  0.00           C
ATOM   3828 4C21 POPEE 218      89.689  20.500  68.716  1.00  0.00           C
ATOM   3831 5C21 POPEE 218      88.239  20.190  68.326  1.00  0.00           C
ATOM   3834 6C21 POPEE 218      87.719  21.120  67.216  1.00  0.00           C
ATOM   3837 7C21 POPEE 218      86.239  20.860  66.936  1.00  0.00           C
ATOM   3840 8C21 POPEE 218      85.619  21.830  65.926  1.00  0.00           C
ATOM   3844  C33 POPEE 218      87.129  12.720  79.806  1.00  0.00           C
ATOM   3847  C34 POPEE 218      87.459  11.710  78.706  1.00  0.00           C
ATOM   3850  C35 POPEE 218      88.459  12.260  77.686  1.00  0.00           C
ATOM   3853  C36 POPEE 218      88.759  11.250  76.566  1.00  0.00           C
ATOM   3856  C37 POPEE 218      89.619  11.860  75.446  1.00  0.00           C
ATOM   3859  C38 POPEE 218      89.969  10.830  74.366  1.00  0.00           C
ATOM   3862  C39 POPEE 218      88.779  10.430  73.486  1.00  0.00           C
ATOM   3865 0C31 POPEE 218      89.159   9.310  72.516  1.00  0.00           C
ATOM   3868 1C31 POPEE 218      88.699   9.560  71.076  1.00  0.00           C
ATOM   3871 2C31 POPEE 218      89.499   8.730  70.066  1.00  0.00           C
ATOM   3874 3C31 POPEE 218      89.269   7.220  70.166  1.00  0.00           C
ATOM   3877 4C31 POPEE 218      88.019   6.760  69.396  1.00  0.00           C
ATOM   3880 5C31 POPEE 218      88.009   5.240  69.206  1.00  0.00           C
ATOM   3883 6C31 POPEE 218      86.799   4.750  68.406  1.00  0.00           C
ATOM   3887  NH3 POPEF 219     102.169  94.870  89.146  1.00  0.00           N
ATOM   3891  C12 POPEF 219     101.149  95.960  88.986  1.00  0.00           C
ATOM   3894  C11 POPEF 219     101.769  97.340  89.186  1.00  0.00           C
ATOM   3897  P   POPEF 219     101.089  99.820  89.556  1.00  0.00           P
ATOM   3898  O13 POPEF 219     100.009 100.340  90.426  1.00  0.00           O
ATOM   3899  O14 POPEF 219     102.459  99.780  90.106  1.00  0.00           O
ATOM   3900  O11 POPEF 219     101.059 100.600  88.206  1.00  0.00           O
ATOM   3901  O12 POPEF 219     100.729  98.320  89.186  1.00  0.00           O
ATOM   3902  C1  POPEF 219     101.209 100.000  86.926  1.00  0.00           C
ATOM   3905  C2  POPEF 219     101.849 101.050  86.006  1.00  0.00           C
ATOM   3907  O21 POPEF 219     101.859 100.600  84.636  1.00  0.00           O
ATOM   3908  C21 POPEF 219     100.769 100.910  83.966  1.00  0.00           C
ATOM   3909  O22 POPEF 219      99.699 101.210  84.446  1.00  0.00           O
ATOM   3910  C22 POPEF 219     101.109 100.980  82.476  1.00  0.00           C
ATOM   3913  C3  POPEF 219     103.299 101.380  86.476  1.00  0.00           C
ATOM   3916  O31 POPEF 219     104.149 101.650  85.336  1.00  0.00           O
ATOM   3917  C31 POPEF 219     104.919 100.640  84.976  1.00  0.00           C
ATOM   3918  O32 POPEF 219     105.259  99.700  85.666  1.00  0.00           O
ATOM   3919  C32 POPEF 219     105.279 100.780  83.506  1.00  0.00           C
ATOM   3922  C23 POPEF 219      99.869 100.990  81.556  1.00  0.00           C
ATOM   3925  C24 POPEF 219     100.219 101.510  80.166  1.00  0.00           C
ATOM   3928  C25 POPEF 219     100.139 103.040  80.056  1.00  0.00           C
ATOM   3931  C26 POPEF 219     101.369 103.630  79.346  1.00  0.00           C
ATOM   3934  C27 POPEF 219     101.259 105.150  79.136  1.00  0.00           C
ATOM   3937  C28 POPEF 219     102.429 105.710  78.296  1.00  0.00           C
ATOM   3940  C29 POPEF 219     101.999 106.320  76.996  1.00  0.00           C
ATOM   3942 0C21 POPEF 219     101.909 105.690  75.806  1.00  0.00           C
ATOM   3944 1C21 POPEF 219     102.269 104.260  75.536  1.00  0.00           C
ATOM   3947 2C21 POPEF 219     102.919 104.090  74.156  1.00  0.00           C
ATOM   3950 3C21 POPEF 219     104.289 104.770  74.036  1.00  0.00           C
ATOM   3953 4C21 POPEF 219     104.939 104.440  72.686  1.00  0.00           C
ATOM   3956 5C21 POPEF 219     106.399 104.900  72.566  1.00  0.00           C
ATOM   3959 6C21 POPEF 219     106.619 106.410  72.726  1.00  0.00           C
ATOM   3962 7C21 POPEF 219     108.059 106.800  72.396  1.00  0.00           C
ATOM   3965 8C21 POPEF 219     108.329 108.300  72.476  1.00  0.00           C
ATOM   3969  C33 POPEF 219     105.659  99.400  82.926  1.00  0.00           C
ATOM   3972  C34 POPEF 219     105.799  99.450  81.396  1.00  0.00           C
ATOM   3975  C35 POPEF 219     106.109  98.080  80.786  1.00  0.00           C
ATOM   3978  C36 POPEF 219     106.269  98.160  79.266  1.00  0.00           C
ATOM   3981  C37 POPEF 219     106.149  96.800  78.566  1.00  0.00           C
ATOM   3984  C38 POPEF 219     105.819  96.930  77.066  1.00  0.00           C
ATOM   3987  C39 POPEF 219     106.939  97.530  76.216  1.00  0.00           C
ATOM   3990 0C31 POPEF 219     108.059  96.540  75.876  1.00  0.00           C
ATOM   3993 1C31 POPEF 219     109.009  97.100  74.816  1.00  0.00           C
ATOM   3996 2C31 POPEF 219     110.099  96.110  74.386  1.00  0.00           C
ATOM   3999 3C31 POPEF 219     111.129  96.710  73.406  1.00  0.00           C
ATOM   4002 4C31 POPEF 219     110.559  97.150  72.056  1.00  0.00           C
ATOM   4005 5C31 POPEF 219     111.679  97.510  71.056  1.00  0.00           C
ATOM   4008 6C31 POPEF 219     111.179  97.970  69.696  1.00  0.00           C
ATOM   4012  NH3 POPEG 220      80.379 102.200  88.616  1.00  0.00           N
ATOM   4016  C12 POPEG 220      80.949 102.970  87.456  1.00  0.00           C
ATOM   4019  C11 POPEG 220      82.489 103.050  87.506  1.00  0.00           C
ATOM   4022  P   POPEG 220      84.519 103.650  85.976  1.00  0.00           P
ATOM   4023  O13 POPEG 220      85.329 104.680  86.656  1.00  0.00           O
ATOM   4024  O14 POPEG 220      84.899 102.240  86.186  1.00  0.00           O
ATOM   4025  O11 POPEG 220      84.489 103.990  84.416  1.00  0.00           O
ATOM   4026  O12 POPEG 220      82.979 103.790  86.386  1.00  0.00           O
ATOM   4027  C1  POPEG 220      84.239 102.990  83.416  1.00  0.00           C
ATOM   4030  C2  POPEG 220      85.029 103.330  82.096  1.00  0.00           C
ATOM   4032  O21 POPEG 220      84.839 102.350  81.046  1.00  0.00           O
ATOM   4033  C21 POPEG 220      85.419 101.180  81.246  1.00  0.00           C
ATOM   4034  O22 POPEG 220      85.789 100.740  82.316  1.00  0.00           O
ATOM   4035  C22 POPEG 220      85.629 100.460  79.926  1.00  0.00           C
ATOM   4038  C3  POPEG 220      86.539 103.610  82.406  1.00  0.00           C
ATOM   4041  O31 POPEG 220      87.489 103.230  81.376  1.00  0.00           O
ATOM   4042  C31 POPEG 220      87.749 104.120  80.426  1.00  0.00           C
ATOM   4043  O32 POPEG 220      87.139 105.160  80.256  1.00  0.00           O
ATOM   4044  C32 POPEG 220      89.009 103.690  79.656  1.00  0.00           C
ATOM   4047  C23 POPEG 220      86.329  99.100  80.156  1.00  0.00           C
ATOM   4050  C24 POPEG 220      86.929  98.460  78.896  1.00  0.00           C
ATOM   4053  C25 POPEG 220      88.109  99.270  78.316  1.00  0.00           C
ATOM   4056  C26 POPEG 220      88.849  98.550  77.186  1.00  0.00           C
ATOM   4059  C27 POPEG 220      89.729  99.520  76.386  1.00  0.00           C
ATOM   4062  C28 POPEG 220      90.399  98.900  75.146  1.00  0.00           C
ATOM   4065  C29 POPEG 220      91.769  98.330  75.416  1.00  0.00           C
ATOM   4067 0C21 POPEG 220      92.919  98.600  74.766  1.00  0.00           C
ATOM   4069 1C21 POPEG 220      93.109  99.540  73.596  1.00  0.00           C
ATOM   4072 2C21 POPEG 220      93.519  98.810  72.296  1.00  0.00           C
ATOM   4075 3C21 POPEG 220      94.929  98.210  72.346  1.00  0.00           C
ATOM   4078 4C21 POPEG 220      95.519  97.880  70.966  1.00  0.00           C
ATOM   4081 5C21 POPEG 220      94.859  96.690  70.246  1.00  0.00           C
ATOM   4084 6C21 POPEG 220      95.899  95.910  69.436  1.00  0.00           C
ATOM   4087 7C21 POPEG 220      95.289  94.900  68.466  1.00  0.00           C
ATOM   4090 8C21 POPEG 220      96.349  94.080  67.716  1.00  0.00           C
ATOM   4094  C33 POPEG 220      88.829 103.590  78.126  1.00  0.00           C
ATOM   4097  C34 POPEG 220      90.149 103.200  77.446  1.00  0.00           C
ATOM   4100  C35 POPEG 220      90.069 102.970  75.926  1.00  0.00           C
ATOM   4103  C36 POPEG 220      90.429 104.190  75.056  1.00  0.00           C
ATOM   4106  C37 POPEG 220      91.259 103.800  73.826  1.00  0.00           C
ATOM   4109  C38 POPEG 220      91.739 105.020  73.006  1.00  0.00           C
ATOM   4112  C39 POPEG 220      90.809 105.450  71.866  1.00  0.00           C
ATOM   4115 0C31 POPEG 220      91.399 105.210  70.466  1.00  0.00           C
ATOM   4118 1C31 POPEG 220      90.559 105.840  69.336  1.00  0.00           C
ATOM   4121 2C31 POPEG 220      91.139 105.610  67.936  1.00  0.00           C
ATOM   4124 3C31 POPEG 220      92.029 106.760  67.416  1.00  0.00           C
ATOM   4127 4C31 POPEG 220      91.259 108.020  66.996  1.00  0.00           C
ATOM   4130 5C31 POPEG 220      92.179 109.060  66.336  1.00  0.00           C
ATOM   4133 6C31 POPEG 220      91.469 110.360  65.946  1.00  0.00           C
ATOM   4137  NH3 POPEH 221      54.819 105.940  42.176  1.00  0.00           N
ATOM   4141  C12 POPEH 221      56.249 105.980  42.676  1.00  0.00           C
ATOM   4144  C11 POPEH 221      56.839 104.590  43.026  1.00  0.00           C
ATOM   4147  P   POPEH 221      59.429 104.600  42.496  1.00  0.00           P
ATOM   4148  O13 POPEH 221      58.939 104.670  41.096  1.00  0.00           O
ATOM   4149  O14 POPEH 221      60.209 103.390  42.866  1.00  0.00           O
ATOM   4150  O11 POPEH 221      60.339 105.820  42.826  1.00  0.00           O
ATOM   4151  O12 POPEH 221      58.179 104.750  43.476  1.00  0.00           O
ATOM   4152  C1  POPEH 221      59.929 106.970  43.536  1.00  0.00           C
ATOM   4155  C2  POPEH 221      59.969 106.830  45.096  1.00  0.00           C
ATOM   4157  O21 POPEH 221      60.329 108.110  45.646  1.00  0.00           O
ATOM   4158  C21 POPEH 221      59.679 108.490  46.736  1.00  0.00           C
ATOM   4159  O22 POPEH 221      58.909 107.810  47.396  1.00  0.00           O
ATOM   4160  C22 POPEH 221      60.059 109.940  47.056  1.00  0.00           C
ATOM   4163  C3  POPEH 221      60.989 105.780  45.596  1.00  0.00           C
ATOM   4166  O31 POPEH 221      60.789 105.610  47.006  1.00  0.00           O
ATOM   4167  C31 POPEH 221      61.829 105.680  47.806  1.00  0.00           C
ATOM   4168  O32 POPEH 221      62.999 105.650  47.466  1.00  0.00           O
ATOM   4169  C32 POPEH 221      61.309 105.740  49.246  1.00  0.00           C
ATOM   4172  C23 POPEH 221      59.519 110.440  48.416  1.00  0.00           C
ATOM   4175  C24 POPEH 221      60.109 111.800  48.846  1.00  0.00           C
ATOM   4178  C25 POPEH 221      61.449 111.680  49.586  1.00  0.00           C
ATOM   4181  C26 POPEH 221      61.319 112.000  51.086  1.00  0.00           C
ATOM   4184  C27 POPEH 221      62.649 111.940  51.846  1.00  0.00           C
ATOM   4187  C28 POPEH 221      62.499 112.410  53.316  1.00  0.00           C
ATOM   4190  C29 POPEH 221      63.789 112.310  54.086  1.00  0.00           C
ATOM   4192 0C21 POPEH 221      64.259 113.190  54.986  1.00  0.00           C
ATOM   4194 1C21 POPEH 221      63.559 114.440  55.436  1.00  0.00           C
ATOM   4197 2C21 POPEH 221      63.919 114.910  56.866  1.00  0.00           C
ATOM   4200 3C21 POPEH 221      63.209 116.238  57.196  1.00  0.00           C
ATOM   4203 4C21 POPEH 221      63.589 116.848  58.556  1.00  0.00           C
ATOM   4206 5C21 POPEH 221      62.979 116.128  59.766  1.00  0.00           C
ATOM   4209 6C21 POPEH 221      63.099 116.968  61.046  1.00  0.00           C
ATOM   4212 7C21 POPEH 221      62.459 116.308  62.286  1.00  0.00           C
ATOM   4215 8C21 POPEH 221      62.699 117.118  63.566  1.00  0.00           C
ATOM   4219  C33 POPEH 221      62.049 106.710  50.196  1.00  0.00           C
ATOM   4222  C34 POPEH 221      61.409 106.680  51.586  1.00  0.00           C
ATOM   4225  C35 POPEH 221      61.729 107.890  52.466  1.00  0.00           C
ATOM   4228  C36 POPEH 221      61.099 107.760  53.866  1.00  0.00           C
ATOM   4231  C37 POPEH 221      61.329 109.040  54.676  1.00  0.00           C
ATOM   4234  C38 POPEH 221      60.899 108.930  56.146  1.00  0.00           C
ATOM   4237  C39 POPEH 221      61.809 109.780  57.056  1.00  0.00           C
ATOM   4240 0C31 POPEH 221      63.119 109.050  57.376  1.00  0.00           C
ATOM   4243 1C31 POPEH 221      64.219 109.970  57.906  1.00  0.00           C
ATOM   4246 2C31 POPEH 221      65.369 109.180  58.546  1.00  0.00           C
ATOM   4249 3C31 POPEH 221      65.329 109.240  60.076  1.00  0.00           C
ATOM   4252 4C31 POPEH 221      65.969 110.520  60.626  1.00  0.00           C
ATOM   4255 5C31 POPEH 221      65.889 110.620  62.146  1.00  0.00           C
ATOM   4258 6C31 POPEH 221      66.739 111.770  62.706  1.00  0.00           C
ATOM   4262  NH3 POPEI 222       3.361  44.530  88.826  1.00  0.00           N
ATOM   4266  C12 POPEI 222       4.191  43.470  88.166  1.00  0.00           C
ATOM   4269  C11 POPEI 222       5.681  43.720  88.456  1.00  0.00           C
ATOM   4272  P   POPEI 222       7.831  43.280  87.036  1.00  0.00           P
ATOM   4273  O13 POPEI 222       8.331  44.490  87.746  1.00  0.00           O
ATOM   4274  O14 POPEI 222       8.839  42.200  86.936  1.00  0.00           O
ATOM   4275  O11 POPEI 222       7.371  43.680  85.576  1.00  0.00           O
ATOM   4276  O12 POPEI 222       6.501  42.790  87.746  1.00  0.00           O
ATOM   4277  C1  POPEI 222       6.041  43.880  85.096  1.00  0.00           C
ATOM   4280  C2  POPEI 222       5.481  42.680  84.246  1.00  0.00           C
ATOM   4282  O21 POPEI 222       4.311  43.040  83.486  1.00  0.00           O
ATOM   4283  C21 POPEI 222       4.511  43.690  82.366  1.00  0.00           C
ATOM   4284  O22 POPEI 222       5.511  44.330  82.096  1.00  0.00           O
ATOM   4285  C22 POPEI 222       3.371  43.420  81.376  1.00  0.00           C
ATOM   4288  C3  POPEI 222       5.081  41.450  85.086  1.00  0.00           C
ATOM   4291  O31 POPEI 222       4.691  40.390  84.186  1.00  0.00           O
ATOM   4292  C31 POPEI 222       3.401  40.190  84.006  1.00  0.00           C
ATOM   4293  O32 POPEI 222       2.501  40.740  84.606  1.00  0.00           O
ATOM   4294  C32 POPEI 222       3.201  39.090  82.966  1.00  0.00           C
ATOM   4297  C23 POPEI 222       3.601  44.090  79.986  1.00  0.00           C
ATOM   4300  C24 POPEI 222       2.721  43.510  78.866  1.00  0.00           C
ATOM   4303  C25 POPEI 222       3.421  42.450  78.006  1.00  0.00           C
ATOM   4306  C26 POPEI 222       2.511  41.920  76.896  1.00  0.00           C
ATOM   4309  C27 POPEI 222       3.151  40.890  75.946  1.00  0.00           C
ATOM   4312  C28 POPEI 222       2.081  39.990  75.276  1.00  0.00           C
ATOM   4315  C29 POPEI 222       2.371  39.490  73.886  1.00  0.00           C
ATOM   4317 0C21 POPEI 222       2.281  38.210  73.476  1.00  0.00           C
ATOM   4319 1C21 POPEI 222       1.901  37.030  74.326  1.00  0.00           C
ATOM   4322 2C21 POPEI 222       1.721  35.710  73.536  1.00  0.00           C
ATOM   4325 3C21 POPEI 222       2.991  35.220  72.836  1.00  0.00           C
ATOM   4328 4C21 POPEI 222       2.931  33.730  72.466  1.00  0.00           C
ATOM   4331 5C21 POPEI 222       4.191  33.210  71.756  1.00  0.00           C
ATOM   4334 6C21 POPEI 222       4.881  32.090  72.556  1.00  0.00           C
ATOM   4337 7C21 POPEI 222       6.091  31.500  71.846  1.00  0.00           C
ATOM   4340 8C21 POPEI 222       6.851  30.490  72.706  1.00  0.00           C
ATOM   4344  C33 POPEI 222       2.031  39.370  81.996  1.00  0.00           C
ATOM   4347  C34 POPEI 222       1.651  38.100  81.226  1.00  0.00           C
ATOM   4350  C35 POPEI 222       1.441  38.310  79.716  1.00  0.00           C
ATOM   4353  C36 POPEI 222       0.031  38.790  79.346  1.00  0.00           C
ATOM   4356  C37 POPEI 222      -0.129  38.940  77.826  1.00  0.00           C
ATOM   4359  C38 POPEI 222      -1.509  39.420  77.356  1.00  0.00           C
ATOM   4362  C39 POPEI 222      -2.529  38.290  77.226  1.00  0.00           C
ATOM   4365 0C31 POPEI 222      -2.659  37.680  75.826  1.00  0.00           C
ATOM   4368 1C31 POPEI 222      -3.849  36.710  75.726  1.00  0.00           C
ATOM   4371 2C31 POPEI 222      -4.249  36.420  74.266  1.00  0.00           C
ATOM   4374 3C31 POPEI 222      -5.679  36.880  73.956  1.00  0.00           C
ATOM   4377 4C31 POPEI 222      -5.969  37.070  72.466  1.00  0.00           C
ATOM   4380 5C31 POPEI 222      -7.329  37.740  72.236  1.00  0.00           C
ATOM   4383 6C31 POPEI 222      -7.589  38.170  70.786  1.00  0.00           C
ATOM   4387  NH3 POPEJ 223      18.029  45.830  89.816  1.00  0.00           N
ATOM   4391  C12 POPEJ 223      16.879  46.780  90.116  1.00  0.00           C
ATOM   4394  C11 POPEJ 223      15.679  46.470  89.216  1.00  0.00           C
ATOM   4397  P   POPEJ 223      14.389  48.740  88.776  1.00  0.00           P
ATOM   4398  O13 POPEJ 223      12.979  49.160  88.886  1.00  0.00           O
ATOM   4399  O14 POPEJ 223      15.469  49.640  89.236  1.00  0.00           O
ATOM   4400  O11 POPEJ 223      14.699  48.350  87.276  1.00  0.00           O
ATOM   4401  O12 POPEJ 223      14.559  47.320  89.496  1.00  0.00           O
ATOM   4402  C1  POPEJ 223      13.819  47.710  86.356  1.00  0.00           C
ATOM   4405  C2  POPEJ 223      13.549  48.590  85.096  1.00  0.00           C
ATOM   4407  O21 POPEJ 223      14.349  48.200  83.956  1.00  0.00           O
ATOM   4408  C21 POPEJ 223      15.639  48.460  83.936  1.00  0.00           C
ATOM   4409  O22 POPEJ 223      16.299  48.910  84.856  1.00  0.00           O
ATOM   4410  C22 POPEJ 223      16.209  48.030  82.556  1.00  0.00           C
ATOM   4413  C3  POPEJ 223      13.539  50.120  85.376  1.00  0.00           C
ATOM   4416  O31 POPEJ 223      12.979  50.810  84.246  1.00  0.00           O
ATOM   4417  C31 POPEJ 223      13.869  51.250  83.356  1.00  0.00           C
ATOM   4418  O32 POPEJ 223      15.069  51.290  83.516  1.00  0.00           O
ATOM   4419  C32 POPEJ 223      13.199  51.660  82.086  1.00  0.00           C
ATOM   4422  C23 POPEJ 223      17.379  48.940  82.066  1.00  0.00           C
ATOM   4425  C24 POPEJ 223      18.489  48.260  81.236  1.00  0.00           C
ATOM   4428  C25 POPEJ 223      18.189  48.090  79.736  1.00  0.00           C
ATOM   4431  C26 POPEJ 223      19.429  48.030  78.796  1.00  0.00           C
ATOM   4434  C27 POPEJ 223      19.089  48.490  77.366  1.00  0.00           C
ATOM   4437  C28 POPEJ 223      20.179  48.350  76.276  1.00  0.00           C
ATOM   4440  C29 POPEJ 223      19.769  49.140  75.056  1.00  0.00           C
ATOM   4442 0C21 POPEJ 223      19.619  48.730  73.776  1.00  0.00           C
ATOM   4444 1C21 POPEJ 223      19.899  47.360  73.226  1.00  0.00           C
ATOM   4447 2C21 POPEJ 223      19.919  47.330  71.676  1.00  0.00           C
ATOM   4450 3C21 POPEJ 223      18.519  47.260  71.006  1.00  0.00           C
ATOM   4453 4C21 POPEJ 223      18.159  48.450  70.106  1.00  0.00           C
ATOM   4456 5C21 POPEJ 223      17.599  48.050  68.726  1.00  0.00           C
ATOM   4459 6C21 POPEJ 223      16.269  47.280  68.796  1.00  0.00           C
ATOM   4462 7C21 POPEJ 223      15.639  47.110  67.406  1.00  0.00           C
ATOM   4465 8C21 POPEJ 223      14.359  46.270  67.426  1.00  0.00           C
ATOM   4469  C33 POPEJ 223      12.949  50.450  81.176  1.00  0.00           C
ATOM   4472  C34 POPEJ 223      12.049  50.840  80.006  1.00  0.00           C
ATOM   4475  C35 POPEJ 223      12.809  51.480  78.866  1.00  0.00           C
ATOM   4478  C36 POPEJ 223      11.859  51.860  77.726  1.00  0.00           C
ATOM   4481  C37 POPEJ 223      12.639  52.120  76.446  1.00  0.00           C
ATOM   4484  C38 POPEJ 223      11.749  52.610  75.316  1.00  0.00           C
ATOM   4487  C39 POPEJ 223      12.529  53.160  74.136  1.00  0.00           C
ATOM   4490 0C31 POPEJ 223      13.479  52.160  73.476  1.00  0.00           C
ATOM   4493 1C31 POPEJ 223      13.529  52.440  71.976  1.00  0.00           C
ATOM   4496 2C31 POPEJ 223      14.469  51.550  71.176  1.00  0.00           C
ATOM   4499 3C31 POPEJ 223      14.239  51.810  69.686  1.00  0.00           C
ATOM   4502 4C31 POPEJ 223      15.329  51.240  68.786  1.00  0.00           C
ATOM   4505 5C31 POPEJ 223      15.049  51.620  67.326  1.00  0.00           C
ATOM   4508 6C31 POPEJ 223      16.189  51.290  66.376  1.00  0.00           C
ATOM   4512  NH3 POPEK 224      37.679  46.340  45.336  1.00  0.00           N
ATOM   4516  C12 POPEK 224      36.399  46.400  44.526  1.00  0.00           C
ATOM   4519  C11 POPEK 224      35.309  47.150  45.326  1.00  0.00           C
ATOM   4522  P   POPEK 224      32.809  47.690  45.766  1.00  0.00           P
ATOM   4523  O13 POPEK 224      33.239  49.100  45.856  1.00  0.00           O
ATOM   4524  O14 POPEK 224      31.449  47.370  45.236  1.00  0.00           O
ATOM   4525  O11 POPEK 224      32.859  47.100  47.246  1.00  0.00           O
ATOM   4526  O12 POPEK 224      33.949  46.900  44.936  1.00  0.00           O
ATOM   4527  C1  POPEK 224      32.399  47.910  48.346  1.00  0.00           C
ATOM   4530  C2  POPEK 224      32.809  47.260  49.706  1.00  0.00           C
ATOM   4532  O21 POPEK 224      31.949  47.650  50.796  1.00  0.00           O
ATOM   4533  C21 POPEK 224      31.969  48.890  51.256  1.00  0.00           C
ATOM   4534  O22 POPEK 224      32.399  49.870  50.686  1.00  0.00           O
ATOM   4535  C22 POPEK 224      31.329  48.900  52.646  1.00  0.00           C
ATOM   4538  C3  POPEK 224      34.319  47.400  50.056  1.00  0.00           C
ATOM   4541  O31 POPEK 224      34.599  46.990  51.406  1.00  0.00           O
ATOM   4542  C31 POPEK 224      35.099  45.800  51.626  1.00  0.00           C
ATOM   4543  O32 POPEK 224      35.279  44.900  50.826  1.00  0.00           O
ATOM   4544  C32 POPEK 224      35.489  45.750  53.096  1.00  0.00           C
ATOM   4547  C23 POPEK 224      31.609  50.180  53.486  1.00  0.00           C
ATOM   4550  C24 POPEK 224      30.649  50.280  54.686  1.00  0.00           C
ATOM   4553  C25 POPEK 224      30.779  51.570  55.516  1.00  0.00           C
ATOM   4556  C26 POPEK 224      31.689  51.420  56.746  1.00  0.00           C
ATOM   4559  C27 POPEK 224      31.809  52.720  57.556  1.00  0.00           C
ATOM   4562  C28 POPEK 224      32.789  52.640  58.746  1.00  0.00           C
ATOM   4565  C29 POPEK 224      32.219  52.030  60.006  1.00  0.00           C
ATOM   4567 0C21 POPEK 224      32.869  51.920  61.186  1.00  0.00           C
ATOM   4569 1C21 POPEK 224      34.289  52.330  61.466  1.00  0.00           C
ATOM   4572 2C21 POPEK 224      34.469  53.300  62.656  1.00  0.00           C
ATOM   4575 3C21 POPEK 224      34.279  52.660  64.046  1.00  0.00           C
ATOM   4578 4C21 POPEK 224      34.829  53.550  65.156  1.00  0.00           C
ATOM   4581 5C21 POPEK 224      34.789  52.940  66.576  1.00  0.00           C
ATOM   4584 6C21 POPEK 224      33.389  52.900  67.196  1.00  0.00           C
ATOM   4587 7C21 POPEK 224      33.389  53.350  68.666  1.00  0.00           C
ATOM   4590 8C21 POPEK 224      32.009  53.330  69.316  1.00  0.00           C
ATOM   4594  C33 POPEK 224      34.339  46.200  54.016  1.00  0.00           C
ATOM   4597  C34 POPEK 224      34.799  46.480  55.456  1.00  0.00           C
ATOM   4600  C35 POPEK 224      33.769  47.300  56.226  1.00  0.00           C
ATOM   4603  C36 POPEK 224      34.069  47.340  57.726  1.00  0.00           C
ATOM   4606  C37 POPEK 224      33.209  48.360  58.476  1.00  0.00           C
ATOM   4609  C38 POPEK 224      33.529  48.390  59.976  1.00  0.00           C
ATOM   4612  C39 POPEK 224      32.659  47.450  60.816  1.00  0.00           C
ATOM   4615 0C31 POPEK 224      31.209  47.940  60.956  1.00  0.00           C
ATOM   4618 1C31 POPEK 224      30.479  47.220  62.086  1.00  0.00           C
ATOM   4621 2C31 POPEK 224      29.019  47.660  62.266  1.00  0.00           C
ATOM   4624 3C31 POPEK 224      28.799  48.350  63.616  1.00  0.00           C
ATOM   4627 4C31 POPEK 224      29.399  49.760  63.686  1.00  0.00           C
ATOM   4630 5C31 POPEK 224      29.949  50.090  65.076  1.00  0.00           C
ATOM   4633 6C31 POPEK 224      30.189  51.580  65.316  1.00  0.00           C
ATOM   4637  NH3 POPEL 225      56.899  27.160  42.516  1.00  0.00           N
ATOM   4641  C12 POPEL 225      56.709  25.680  42.306  1.00  0.00           C
ATOM   4644  C11 POPEL 225      55.209  25.310  42.226  1.00  0.00           C
ATOM   4647  P   POPEL 225      53.679  23.200  41.966  1.00  0.00           P
ATOM   4648  O13 POPEL 225      52.509  24.060  41.716  1.00  0.00           O
ATOM   4649  O14 POPEL 225      53.609  21.920  41.226  1.00  0.00           O
ATOM   4650  O11 POPEL 225      53.829  22.910  43.506  1.00  0.00           O
ATOM   4651  O12 POPEL 225      55.029  24.010  41.656  1.00  0.00           O
ATOM   4652  C1  POPEL 225      52.819  22.190  44.216  1.00  0.00           C
ATOM   4655  C2  POPEL 225      51.659  23.120  44.676  1.00  0.00           C
ATOM   4657  O21 POPEL 225      51.389  22.950  46.066  1.00  0.00           O
ATOM   4658  C21 POPEL 225      52.229  23.500  46.916  1.00  0.00           C
ATOM   4659  O22 POPEL 225      53.249  24.110  46.666  1.00  0.00           O
ATOM   4660  C22 POPEL 225      51.649  23.270  48.306  1.00  0.00           C
ATOM   4663  C3  POPEL 225      50.339  22.810  43.916  1.00  0.00           C
ATOM   4666  O31 POPEL 225      49.249  23.680  44.296  1.00  0.00           O
ATOM   4667  C31 POPEL 225      48.489  23.280  45.316  1.00  0.00           C
ATOM   4668  O32 POPEL 225      48.579  22.200  45.866  1.00  0.00           O
ATOM   4669  C32 POPEL 225      47.449  24.340  45.656  1.00  0.00           C
ATOM   4672  C23 POPEL 225      52.159  24.290  49.346  1.00  0.00           C
ATOM   4675  C24 POPEL 225      51.009  24.870  50.166  1.00  0.00           C
ATOM   4678  C25 POPEL 225      51.499  25.890  51.186  1.00  0.00           C
ATOM   4681  C26 POPEL 225      52.149  25.250  52.406  1.00  0.00           C
ATOM   4684  C27 POPEL 225      52.529  26.290  53.466  1.00  0.00           C
ATOM   4687  C28 POPEL 225      52.969  25.670  54.806  1.00  0.00           C
ATOM   4690  C29 POPEL 225      51.799  25.060  55.526  1.00  0.00           C
ATOM   4692 0C21 POPEL 225      51.579  25.030  56.846  1.00  0.00           C
ATOM   4694 1C21 POPEL 225      52.459  25.570  57.946  1.00  0.00           C
ATOM   4697 2C21 POPEL 225      53.139  24.410  58.696  1.00  0.00           C
ATOM   4700 3C21 POPEL 225      53.779  24.860  60.026  1.00  0.00           C
ATOM   4703 4C21 POPEL 225      54.589  23.750  60.726  1.00  0.00           C
ATOM   4706 5C21 POPEL 225      53.819  22.450  60.966  1.00  0.00           C
ATOM   4709 6C21 POPEL 225      54.669  21.340  61.586  1.00  0.00           C
ATOM   4712 7C21 POPEL 225      53.859  20.060  61.846  1.00  0.00           C
ATOM   4715 8C21 POPEL 225      54.699  18.920  62.426  1.00  0.00           C
ATOM   4719  C33 POPEL 225      47.619  24.940  47.066  1.00  0.00           C
ATOM   4722  C34 POPEL 225      46.409  25.800  47.416  1.00  0.00           C
ATOM   4725  C35 POPEL 225      46.649  26.860  48.506  1.00  0.00           C
ATOM   4728  C36 POPEL 225      47.109  26.310  49.856  1.00  0.00           C
ATOM   4731  C37 POPEL 225      46.929  27.350  50.976  1.00  0.00           C
ATOM   4734  C38 POPEL 225      47.639  27.010  52.296  1.00  0.00           C
ATOM   4737  C39 POPEL 225      47.339  28.030  53.416  1.00  0.00           C
ATOM   4740 0C31 POPEL 225      46.099  27.680  54.236  1.00  0.00           C
ATOM   4743 1C31 POPEL 225      46.359  26.550  55.246  1.00  0.00           C
ATOM   4746 2C31 POPEL 225      45.069  25.880  55.726  1.00  0.00           C
ATOM   4749 3C31 POPEL 225      44.339  26.580  56.876  1.00  0.00           C
ATOM   4752 4C31 POPEL 225      45.039  26.380  58.226  1.00  0.00           C
ATOM   4755 5C31 POPEL 225      44.129  26.750  59.406  1.00  0.00           C
ATOM   4758 6C31 POPEL 225      44.749  26.370  60.756  1.00  0.00           C
ATOM   4762  NH3 POPEM 226      18.839  34.870  42.626  1.00  0.00           N
ATOM   4766  C12 POPEM 226      18.639  36.330  42.346  1.00  0.00           C
ATOM   4769  C11 POPEM 226      17.269  36.610  41.706  1.00  0.00           C
ATOM   4772  P   POPEM 226      15.809  38.680  41.116  1.00  0.00           P
ATOM   4773  O13 POPEM 226      16.039  39.910  40.326  1.00  0.00           O
ATOM   4774  O14 POPEM 226      14.979  37.640  40.456  1.00  0.00           O
ATOM   4775  O11 POPEM 226      15.239  39.080  42.536  1.00  0.00           O
ATOM   4776  O12 POPEM 226      17.189  38.020  41.496  1.00  0.00           O
ATOM   4777  C1  POPEM 226      14.869  38.210  43.596  1.00  0.00           C
ATOM   4780  C2  POPEM 226      15.919  38.120  44.746  1.00  0.00           C
ATOM   4782  O21 POPEM 226      15.249  37.650  45.926  1.00  0.00           O
ATOM   4783  C21 POPEM 226      15.279  36.350  46.156  1.00  0.00           C
ATOM   4784  O22 POPEM 226      15.709  35.490  45.396  1.00  0.00           O
ATOM   4785  C22 POPEM 226      14.819  36.160  47.606  1.00  0.00           C
ATOM   4788  C3  POPEM 226      16.619  39.480  45.076  1.00  0.00           C
ATOM   4791  O31 POPEM 226      16.749  39.820  46.486  1.00  0.00           O
ATOM   4792  C31 POPEM 226      17.579  39.110  47.236  1.00  0.00           C
ATOM   4793  O32 POPEM 226      18.159  38.090  46.906  1.00  0.00           O
ATOM   4794  C32 POPEM 226      17.749  39.790  48.596  1.00  0.00           C
ATOM   4797  C23 POPEM 226      14.809  34.700  48.076  1.00  0.00           C
ATOM   4800  C24 POPEM 226      14.989  34.540  49.596  1.00  0.00           C
ATOM   4803  C25 POPEM 226      14.009  35.330  50.466  1.00  0.00           C
ATOM   4806  C26 POPEM 226      13.849  34.730  51.876  1.00  0.00           C
ATOM   4809  C27 POPEM 226      12.769  35.410  52.726  1.00  0.00           C
ATOM   4812  C28 POPEM 226      12.699  34.820  54.156  1.00  0.00           C
ATOM   4815  C29 POPEM 226      11.359  35.120  54.786  1.00  0.00           C
ATOM   4817 0C21 POPEM 226      11.129  35.870  55.866  1.00  0.00           C
ATOM   4819 1C21 POPEM 226      12.149  36.590  56.706  1.00  0.00           C
ATOM   4822 2C21 POPEM 226      11.469  37.530  57.706  1.00  0.00           C
ATOM   4825 3C21 POPEM 226      10.619  36.800  58.766  1.00  0.00           C
ATOM   4828 4C21 POPEM 226       9.849  37.740  59.686  1.00  0.00           C
ATOM   4831 5C21 POPEM 226      10.619  38.080  60.966  1.00  0.00           C
ATOM   4834 6C21 POPEM 226       9.749  38.860  61.956  1.00  0.00           C
ATOM   4837 7C21 POPEM 226      10.419  39.060  63.316  1.00  0.00           C
ATOM   4840 8C21 POPEM 226       9.449  39.680  64.326  1.00  0.00           C
ATOM   4844  C33 POPEM 226      17.039  39.080  49.776  1.00  0.00           C
ATOM   4847  C34 POPEM 226      17.079  39.970  51.036  1.00  0.00           C
ATOM   4850  C35 POPEM 226      16.489  39.340  52.316  1.00  0.00           C
ATOM   4853  C36 POPEM 226      16.559  40.340  53.476  1.00  0.00           C
ATOM   4856  C37 POPEM 226      16.209  39.770  54.856  1.00  0.00           C
ATOM   4859  C38 POPEM 226      16.609  40.730  55.986  1.00  0.00           C
ATOM   4862  C39 POPEM 226      16.399  40.110  57.366  1.00  0.00           C
ATOM   4865 0C31 POPEM 226      16.889  40.990  58.536  1.00  0.00           C
ATOM   4868 1C31 POPEM 226      16.599  40.290  59.876  1.00  0.00           C
ATOM   4871 2C31 POPEM 226      17.169  41.000  61.106  1.00  0.00           C
ATOM   4874 3C31 POPEM 226      17.089  40.130  62.376  1.00  0.00           C
ATOM   4877 4C31 POPEM 226      15.659  39.690  62.726  1.00  0.00           C
ATOM   4880 5C31 POPEM 226      15.599  38.740  63.926  1.00  0.00           C
ATOM   4883 6C31 POPEM 226      14.189  38.240  64.236  1.00  0.00           C
ATOM   4887  NH3 POPEN 227      21.639  81.460  44.386  1.00  0.00           N
ATOM   4891  C12 POPEN 227      23.009  81.050  43.946  1.00  0.00           C
ATOM   4894  C11 POPEN 227      23.669  82.230  43.226  1.00  0.00           C
ATOM   4897  P   POPEN 227      26.069  82.970  42.596  1.00  0.00           P
ATOM   4898  O13 POPEN 227      26.929  82.700  41.436  1.00  0.00           O
ATOM   4899  O14 POPEN 227      25.419  84.290  42.696  1.00  0.00           O
ATOM   4900  O11 POPEN 227      26.959  82.740  43.896  1.00  0.00           O
ATOM   4901  O12 POPEN 227      24.959  81.840  42.706  1.00  0.00           O
ATOM   4902  C1  POPEN 227      26.359  83.230  45.096  1.00  0.00           C
ATOM   4905  C2  POPEN 227      27.239  83.110  46.376  1.00  0.00           C
ATOM   4907  O21 POPEN 227      26.759  84.130  47.256  1.00  0.00           O
ATOM   4908  C21 POPEN 227      25.489  84.170  47.556  1.00  0.00           C
ATOM   4909  O22 POPEN 227      24.679  83.270  47.466  1.00  0.00           O
ATOM   4910  C22 POPEN 227      25.169  85.630  47.816  1.00  0.00           C
ATOM   4913  C3  POPEN 227      28.759  83.370  46.156  1.00  0.00           C
ATOM   4916  O31 POPEN 227      29.619  82.760  47.136  1.00  0.00           O
ATOM   4917  C31 POPEN 227      29.969  83.290  48.326  1.00  0.00           C
ATOM   4918  O32 POPEN 227      30.799  82.770  49.056  1.00  0.00           O
ATOM   4919  C32 POPEN 227      29.239  84.580  48.716  1.00  0.00           C
ATOM   4922  C23 POPEN 227      23.739  85.880  48.306  1.00  0.00           C
ATOM   4925  C24 POPEN 227      23.579  87.290  48.906  1.00  0.00           C
ATOM   4928  C25 POPEN 227      23.499  87.230  50.426  1.00  0.00           C
ATOM   4931  C26 POPEN 227      22.699  88.360  51.086  1.00  0.00           C
ATOM   4934  C27 POPEN 227      22.559  88.020  52.576  1.00  0.00           C
ATOM   4937  C28 POPEN 227      21.729  88.970  53.446  1.00  0.00           C
ATOM   4940  C29 POPEN 227      21.719  88.370  54.826  1.00  0.00           C
ATOM   4942 0C21 POPEN 227      20.979  88.770  55.876  1.00  0.00           C
ATOM   4944 1C21 POPEN 227      20.029  89.930  55.886  1.00  0.00           C
ATOM   4947 2C21 POPEN 227      19.489  90.200  57.306  1.00  0.00           C
ATOM   4950 3C21 POPEN 227      18.539  91.400  57.316  1.00  0.00           C
ATOM   4953 4C21 POPEN 227      18.209  91.950  58.706  1.00  0.00           C
ATOM   4956 5C21 POPEN 227      17.379  91.000  59.576  1.00  0.00           C
ATOM   4959 6C21 POPEN 227      16.359  91.750  60.456  1.00  0.00           C
ATOM   4962 7C21 POPEN 227      15.589  90.810  61.386  1.00  0.00           C
ATOM   4965 8C21 POPEN 227      14.489  91.510  62.186  1.00  0.00           C
ATOM   4969  C33 POPEN 227      29.659  85.230  50.076  1.00  0.00           C
ATOM   4972  C34 POPEN 227      28.419  85.730  50.836  1.00  0.00           C
ATOM   4975  C35 POPEN 227      28.659  86.890  51.806  1.00  0.00           C
ATOM   4978  C36 POPEN 227      29.539  86.580  53.036  1.00  0.00           C
ATOM   4981  C37 POPEN 227      29.869  87.850  53.836  1.00  0.00           C
ATOM   4984  C38 POPEN 227      31.079  87.710  54.776  1.00  0.00           C
ATOM   4987  C39 POPEN 227      30.699  87.290  56.206  1.00  0.00           C
ATOM   4990 0C31 POPEN 227      30.969  88.410  57.226  1.00  0.00           C
ATOM   4993 1C31 POPEN 227      30.439  88.060  58.616  1.00  0.00           C
ATOM   4996 2C31 POPEN 227      30.679  89.150  59.676  1.00  0.00           C
ATOM   4999 3C31 POPEN 227      29.769  89.000  60.906  1.00  0.00           C
ATOM   5002 4C31 POPEN 227      29.919  87.650  61.626  1.00  0.00           C
ATOM   5005 5C31 POPEN 227      28.769  87.360  62.596  1.00  0.00           C
ATOM   5008 6C31 POPEN 227      28.829  85.950  63.186  1.00  0.00           C
ATOM   5012  NH3 POPEO 228      69.549  26.040  87.376  1.00  0.00           N
ATOM   5016  C12 POPEO 228      69.069  27.400  87.816  1.00  0.00           C
ATOM   5019  C11 POPEO 228      67.549  27.510  87.876  1.00  0.00           C
ATOM   5022  P   POPEO 228      65.909  29.600  87.836  1.00  0.00           P
ATOM   5023  O13 POPEO 228      64.929  28.600  87.366  1.00  0.00           O
ATOM   5024  O14 POPEO 228      65.539  30.490  88.966  1.00  0.00           O
ATOM   5025  O11 POPEO 228      66.419  30.470  86.616  1.00  0.00           O
ATOM   5026  O12 POPEO 228      67.219  28.840  88.266  1.00  0.00           O
ATOM   5027  C1  POPEO 228      65.829  30.370  85.316  1.00  0.00           C
ATOM   5030  C2  POPEO 228      66.729  29.590  84.316  1.00  0.00           C
ATOM   5032  O21 POPEO 228      66.869  30.370  83.106  1.00  0.00           O
ATOM   5033  C21 POPEO 228      67.719  31.380  83.246  1.00  0.00           C
ATOM   5034  O22 POPEO 228      68.379  31.640  84.226  1.00  0.00           O
ATOM   5035  C22 POPEO 228      67.729  32.190  81.946  1.00  0.00           C
ATOM   5038  C3  POPEO 228      66.159  28.160  84.016  1.00  0.00           C
ATOM   5041  O31 POPEO 228      66.199  27.790  82.616  1.00  0.00           O
ATOM   5042  C31 POPEO 228      67.359  27.270  82.226  1.00  0.00           C
ATOM   5043  O32 POPEO 228      68.309  27.050  82.956  1.00  0.00           O
ATOM   5044  C32 POPEO 228      67.269  26.970  80.726  1.00  0.00           C
ATOM   5047  C23 POPEO 228      68.259  33.620  82.196  1.00  0.00           C
ATOM   5050  C24 POPEO 228      68.539  34.410  80.906  1.00  0.00           C
ATOM   5053  C25 POPEO 228      69.999  34.290  80.446  1.00  0.00           C
ATOM   5056  C26 POPEO 228      70.369  35.270  79.326  1.00  0.00           C
ATOM   5059  C27 POPEO 228      71.839  35.120  78.896  1.00  0.00           C
ATOM   5062  C28 POPEO 228      72.499  36.410  78.366  1.00  0.00           C
ATOM   5065  C29 POPEO 228      72.159  36.830  76.966  1.00  0.00           C
ATOM   5067 0C21 POPEO 228      72.809  37.810  76.286  1.00  0.00           C
ATOM   5069 1C21 POPEO 228      73.939  38.650  76.826  1.00  0.00           C
ATOM   5072 2C21 POPEO 228      75.289  38.500  76.086  1.00  0.00           C
ATOM   5075 3C21 POPEO 228      75.549  39.580  75.026  1.00  0.00           C
ATOM   5078 4C21 POPEO 228      77.009  39.590  74.556  1.00  0.00           C
ATOM   5081 5C21 POPEO 228      77.359  40.810  73.686  1.00  0.00           C
ATOM   5084 6C21 POPEO 228      78.849  40.920  73.356  1.00  0.00           C
ATOM   5087 7C21 POPEO 228      79.199  42.220  72.606  1.00  0.00           C
ATOM   5090 8C21 POPEO 228      80.689  42.340  72.286  1.00  0.00           C
ATOM   5094  C33 POPEO 228      68.569  26.450  80.066  1.00  0.00           C
ATOM   5097  C34 POPEO 228      68.619  26.740  78.556  1.00  0.00           C
ATOM   5100  C35 POPEO 228      67.449  26.110  77.796  1.00  0.00           C
ATOM   5103  C36 POPEO 228      67.329  26.530  76.336  1.00  0.00           C
ATOM   5106  C37 POPEO 228      65.959  26.120  75.786  1.00  0.00           C
ATOM   5109  C38 POPEO 228      65.849  26.080  74.256  1.00  0.00           C
ATOM   5112  C39 POPEO 228      64.949  27.170  73.676  1.00  0.00           C
ATOM   5115 0C31 POPEO 228      64.949  27.140  72.146  1.00  0.00           C
ATOM   5118 1C31 POPEO 228      63.949  28.120  71.516  1.00  0.00           C
ATOM   5121 2C31 POPEO 228      64.219  28.360  70.026  1.00  0.00           C
ATOM   5124 3C31 POPEO 228      64.179  27.090  69.166  1.00  0.00           C
ATOM   5127 4C31 POPEO 228      64.529  27.360  67.696  1.00  0.00           C
ATOM   5130 5C31 POPEO 228      64.519  26.090  66.846  1.00  0.00           C
ATOM   5133 6C31 POPEO 228      64.869  26.340  65.376  1.00  0.00           C
ATOM   5137  NH3 POPEP 229      60.529 121.838  87.296  1.00  0.00           N
ATOM   5141  C12 POPEP 229      59.609 122.178  86.156  1.00  0.00           C
ATOM   5144  C11 POPEP 229      58.379 122.998  86.586  1.00  0.00           C
ATOM   5147  P   POPEP 229      56.199 123.888  85.336  1.00  0.00           P
ATOM   5148  O13 POPEP 229      55.219 123.018  86.046  1.00  0.00           O
ATOM   5149  O14 POPEP 229      56.229 125.308  85.736  1.00  0.00           O
ATOM   5150  O11 POPEP 229      55.909 123.868  83.776  1.00  0.00           O
ATOM   5151  O12 POPEP 229      57.639 123.268  85.416  1.00  0.00           O
ATOM   5152  C1  POPEP 229      54.679 124.468  83.366  1.00  0.00           C
ATOM   5155  C2  POPEP 229      54.409 124.128  81.886  1.00  0.00           C
ATOM   5157  O21 POPEP 229      53.059 124.488  81.546  1.00  0.00           O
ATOM   5158  C21 POPEP 229      52.099 123.688  81.986  1.00  0.00           C
ATOM   5159  O22 POPEP 229      52.179 122.828  82.846  1.00  0.00           O
ATOM   5160  C22 POPEP 229      50.799 124.138  81.326  1.00  0.00           C
ATOM   5163  C3  POPEP 229      54.759 122.638  81.526  1.00  0.00           C
ATOM   5166  O31 POPEP 229      54.069 122.088  80.386  1.00  0.00           O
ATOM   5167  C31 POPEP 229      54.109 122.648  79.206  1.00  0.00           C
ATOM   5168  O32 POPEP 229      54.569 123.738  78.916  1.00  0.00           O
ATOM   5169  C32 POPEP 229      53.529 121.638  78.216  1.00  0.00           C
ATOM   5172  C23 POPEP 229      49.919 122.938  80.926  1.00  0.00           C
ATOM   5175  C24 POPEP 229      48.719 123.328  80.036  1.00  0.00           C
ATOM   5178  C25 POPEP 229      49.119 124.048  78.736  1.00  0.00           C
ATOM   5181  C26 POPEP 229      48.009 123.998  77.686  1.00  0.00           C
ATOM   5184  C27 POPEP 229      48.239 124.968  76.516  1.00  0.00           C
ATOM   5187  C28 POPEP 229      47.009 125.068  75.586  1.00  0.00           C
ATOM   5190  C29 POPEP 229      47.169 126.168  74.566  1.00  0.00           C
ATOM   5192 0C21 POPEP 229      46.629 126.218  73.326  1.00  0.00           C
ATOM   5194 1C21 POPEP 229      45.709 125.198  72.696  1.00  0.00           C
ATOM   5197 2C21 POPEP 229      44.679 125.818  71.726  1.00  0.00           C
ATOM   5200 3C21 POPEP 229      43.569 126.648  72.406  1.00  0.00           C
ATOM   5203 4C21 POPEP 229      42.739 127.508  71.436  1.00  0.00           C
ATOM   5206 5C21 POPEP 229      41.679 126.758  70.616  1.00  0.00           C
ATOM   5209 6C21 POPEP 229      40.269 127.338  70.846  1.00  0.00           C
ATOM   5212 7C21 POPEP 229      39.219 126.838  69.836  1.00  0.00           C
ATOM   5215 8C21 POPEP 229      37.809 127.388  70.086  1.00  0.00           C
ATOM   5219  C33 POPEP 229      52.909 122.228  76.926  1.00  0.00           C
ATOM   5222  C34 POPEP 229      52.639 121.088  75.936  1.00  0.00           C
ATOM   5225  C35 POPEP 229      51.749 121.408  74.736  1.00  0.00           C
ATOM   5228  C36 POPEP 229      52.529 121.708  73.446  1.00  0.00           C
ATOM   5231  C37 POPEP 229      51.819 121.218  72.176  1.00  0.00           C
ATOM   5234  C38 POPEP 229      52.649 121.448  70.916  1.00  0.00           C
ATOM   5237  C39 POPEP 229      51.949 120.998  69.626  1.00  0.00           C
ATOM   5240 0C31 POPEP 229      52.239 119.538  69.206  1.00  0.00           C
ATOM   5243 1C31 POPEP 229      52.619 119.458  67.726  1.00  0.00           C
ATOM   5246 2C31 POPEP 229      53.059 118.058  67.256  1.00  0.00           C
ATOM   5249 3C31 POPEP 229      53.389 117.998  65.746  1.00  0.00           C
ATOM   5252 4C31 POPEP 229      54.499 118.978  65.336  1.00  0.00           C
ATOM   5255 5C31 POPEP 229      54.839 118.918  63.846  1.00  0.00           C
ATOM   5258 6C31 POPEP 229      55.939 119.918  63.476  1.00  0.00           C
ATOM   5262  NH3 POPEQ 230     132.779  86.640  47.876  1.00  0.00           N
ATOM   5266  C12 POPEQ 230     132.519  87.780  46.916  1.00  0.00           C
ATOM   5269  C11 POPEQ 230     131.909  88.960  47.706  1.00  0.00           C
ATOM   5272  P   POPEQ 230     130.679  91.220  47.636  1.00  0.00           P
ATOM   5273  O13 POPEQ 230     131.509  92.450  47.656  1.00  0.00           O
ATOM   5274  O14 POPEQ 230     129.309  91.330  47.086  1.00  0.00           O
ATOM   5275  O11 POPEQ 230     130.639  90.630  49.106  1.00  0.00           O
ATOM   5276  O12 POPEQ 230     131.509  90.070  46.876  1.00  0.00           O
ATOM   5277  C1  POPEQ 230     130.369  91.390  50.256  1.00  0.00           C
ATOM   5280  C2  POPEQ 230     131.639  91.530  51.126  1.00  0.00           C
ATOM   5282  O21 POPEQ 230     131.179  92.030  52.386  1.00  0.00           O
ATOM   5283  C21 POPEQ 230     131.689  91.700  53.566  1.00  0.00           C
ATOM   5284  O22 POPEQ 230     131.419  92.300  54.596  1.00  0.00           O
ATOM   5285  C22 POPEQ 230     132.649  90.510  53.636  1.00  0.00           C
ATOM   5288  C3  POPEQ 230     132.659  92.510  50.456  1.00  0.00           C
ATOM   5291  O31 POPEQ 230     133.269  93.420  51.376  1.00  0.00           O
ATOM   5292  C31 POPEQ 230     134.489  93.130  51.796  1.00  0.00           C
ATOM   5293  O32 POPEQ 230     135.159  92.180  51.456  1.00  0.00           O
ATOM   5294  C32 POPEQ 230     134.839  94.140  52.876  1.00  0.00           C
ATOM   5297  C23 POPEQ 230     132.959  90.190  55.136  1.00  0.00           C
ATOM   5300  C24 POPEQ 230     134.089  89.170  55.346  1.00  0.00           C
ATOM   5303  C25 POPEQ 230     133.859  88.180  56.506  1.00  0.00           C
ATOM   5306  C26 POPEQ 230     134.519  88.450  57.876  1.00  0.00           C
ATOM   5309  C27 POPEQ 230     134.739  87.090  58.586  1.00  0.00           C
ATOM   5312  C28 POPEQ 230     135.029  87.030  60.106  1.00  0.00           C
ATOM   5315  C29 POPEQ 230     135.179  85.560  60.436  1.00  0.00           C
ATOM   5317 0C21 POPEQ 230     135.629  84.890  61.516  1.00  0.00           C
ATOM   5319 1C21 POPEQ 230     136.109  85.400  62.846  1.00  0.00           C
ATOM   5322 2C21 POPEQ 230     135.309  84.760  64.006  1.00  0.00           C
ATOM   5325 3C21 POPEQ 230     135.479  83.240  64.196  1.00  0.00           C
ATOM   5328 4C21 POPEQ 230     134.659  82.710  65.386  1.00  0.00           C
ATOM   5331 5C21 POPEQ 230     135.519  82.340  66.616  1.00  0.00           C
ATOM   5334 6C21 POPEQ 230     134.679  81.950  67.836  1.00  0.00           C
ATOM   5337 7C21 POPEQ 230     135.529  81.510  69.036  1.00  0.00           C
ATOM   5340 8C21 POPEQ 230     134.709  81.180  70.286  1.00  0.00           C
ATOM   5344  C33 POPEQ 230     134.039  93.890  54.176  1.00  0.00           C
ATOM   5347  C34 POPEQ 230     134.599  94.640  55.376  1.00  0.00           C
ATOM   5350  C35 POPEQ 230     134.539  93.830  56.666  1.00  0.00           C
ATOM   5353  C36 POPEQ 230     133.149  93.650  57.296  1.00  0.00           C
ATOM   5356  C37 POPEQ 230     133.299  92.810  58.556  1.00  0.00           C
ATOM   5359  C38 POPEQ 230     132.109  92.840  59.526  1.00  0.00           C
ATOM   5362  C39 POPEQ 230     132.279  91.780  60.626  1.00  0.00           C
ATOM   5365 0C31 POPEQ 230     133.549  91.940  61.476  1.00  0.00           C
ATOM   5368 1C31 POPEQ 230     133.919  90.650  62.216  1.00  0.00           C
ATOM   5371 2C31 POPEQ 230     135.189  90.830  63.046  1.00  0.00           C
ATOM   5374 3C31 POPEQ 230     135.709  89.530  63.676  1.00  0.00           C
ATOM   5377 4C31 POPEQ 230     134.599  88.750  64.406  1.00  0.00           C
ATOM   5380 5C31 POPEQ 230     135.109  87.960  65.616  1.00  0.00           C
ATOM   5383 6C31 POPEQ 230     134.009  87.130  66.276  1.00  0.00           C
ATOM   5387  NH3 POPER 231     126.349 104.400  46.396  1.00  0.00           N
ATOM   5391  C12 POPER 231     126.429 105.910  46.356  1.00  0.00           C
ATOM   5394  C11 POPER 231     127.799 106.380  45.806  1.00  0.00           C
ATOM   5397  P   POPER 231     128.029 108.930  46.556  1.00  0.00           P
ATOM   5398  O13 POPER 231     129.469 109.200  46.756  1.00  0.00           O
ATOM   5399  O14 POPER 231     127.209 110.050  46.076  1.00  0.00           O
ATOM   5400  O11 POPER 231     127.459 108.290  47.896  1.00  0.00           O
ATOM   5401  O12 POPER 231     127.839 107.770  45.506  1.00  0.00           O
ATOM   5402  C1  POPER 231     128.209 108.290  49.116  1.00  0.00           C
ATOM   5405  C2  POPER 231     128.039 106.930  49.856  1.00  0.00           C
ATOM   5407  O21 POPER 231     128.079 107.180  51.276  1.00  0.00           O
ATOM   5408  C21 POPER 231     127.209 106.510  52.006  1.00  0.00           C
ATOM   5409  O22 POPER 231     126.389 105.710  51.586  1.00  0.00           O
ATOM   5410  C22 POPER 231     127.409 106.890  53.476  1.00  0.00           C
ATOM   5413  C3  POPER 231     129.139 105.910  49.436  1.00  0.00           C
ATOM   5416  O31 POPER 231     128.789 104.560  49.786  1.00  0.00           O
ATOM   5417  C31 POPER 231     129.319 103.880  50.826  1.00  0.00           C
ATOM   5418  O32 POPER 231     129.089 102.700  51.016  1.00  0.00           O
ATOM   5419  C32 POPER 231     130.269 104.680  51.696  1.00  0.00           C
ATOM   5422  C23 POPER 231     126.949 105.800  54.476  1.00  0.00           C
ATOM   5425  C24 POPER 231     125.579 106.030  55.116  1.00  0.00           C
ATOM   5428  C25 POPER 231     125.529 106.990  56.336  1.00  0.00           C
ATOM   5431  C26 POPER 231     126.449 106.580  57.496  1.00  0.00           C
ATOM   5434  C27 POPER 231     126.259 107.290  58.846  1.00  0.00           C
ATOM   5437  C28 POPER 231     126.979 106.560  59.996  1.00  0.00           C
ATOM   5440  C29 POPER 231     127.479 107.520  61.036  1.00  0.00           C
ATOM   5442 0C21 POPER 231     126.999 107.790  62.266  1.00  0.00           C
ATOM   5444 1C21 POPER 231     125.839 107.170  62.996  1.00  0.00           C
ATOM   5447 2C21 POPER 231     126.209 106.810  64.456  1.00  0.00           C
ATOM   5450 3C21 POPER 231     126.519 108.020  65.366  1.00  0.00           C
ATOM   5453 4C21 POPER 231     127.189 107.640  66.696  1.00  0.00           C
ATOM   5456 5C21 POPER 231     126.259 106.990  67.736  1.00  0.00           C
ATOM   5459 6C21 POPER 231     125.259 107.980  68.356  1.00  0.00           C
ATOM   5462 7C21 POPER 231     124.489 107.370  69.536  1.00  0.00           C
ATOM   5465 8C21 POPER 231     123.469 108.330  70.156  1.00  0.00           C
ATOM   5469  C33 POPER 231     130.349 104.150  53.146  1.00  0.00           C
ATOM   5472  C34 POPER 231     131.259 105.080  53.966  1.00  0.00           C
ATOM   5475  C35 POPER 231     130.929 105.120  55.446  1.00  0.00           C
ATOM   5478  C36 POPER 231     131.549 103.990  56.276  1.00  0.00           C
ATOM   5481  C37 POPER 231     131.679 104.430  57.746  1.00  0.00           C
ATOM   5484  C38 POPER 231     132.509 103.530  58.646  1.00  0.00           C
ATOM   5487  C39 POPER 231     132.879 104.260  59.946  1.00  0.00           C
ATOM   5490 0C31 POPER 231     134.079 105.230  59.806  1.00  0.00           C
ATOM   5493 1C31 POPER 231     133.719 106.700  59.526  1.00  0.00           C
ATOM   5496 2C31 POPER 231     134.939 107.640  59.596  1.00  0.00           C
ATOM   5499 3C31 POPER 231     135.139 108.340  60.956  1.00  0.00           C
ATOM   5502 4C31 POPER 231     135.139 107.380  62.156  1.00  0.00           C
ATOM   5505 5C31 POPER 231     135.379 108.090  63.486  1.00  0.00           C
ATOM   5508 6C31 POPER 231     135.129 107.170  64.696  1.00  0.00           C
ATOM   5512  NH3 POPES 232       2.741  26.830  44.726  1.00  0.00           N
ATOM   5516  C12 POPES 232       2.311  28.160  45.266  1.00  0.00           C
ATOM   5519  C11 POPES 232       3.091  29.160  44.426  1.00  0.00           C
ATOM   5522  P   POPES 232       3.351  31.450  43.536  1.00  0.00           P
ATOM   5523  O13 POPES 232       4.391  30.730  42.786  1.00  0.00           O
ATOM   5524  O14 POPES 232       2.171  31.920  42.806  1.00  0.00           O
ATOM   5525  O11 POPES 232       3.981  32.660  44.356  1.00  0.00           O
ATOM   5526  O12 POPES 232       2.791  30.530  44.726  1.00  0.00           O
ATOM   5527  C1  POPES 232       3.131  33.610  44.986  1.00  0.00           C
ATOM   5530  C2  POPES 232       3.991  34.740  45.596  1.00  0.00           C
ATOM   5532  O21 POPES 232       3.101  35.660  46.286  1.00  0.00           O
ATOM   5533  C21 POPES 232       3.711  36.300  47.276  1.00  0.00           C
ATOM   5534  O22 POPES 232       4.891  36.180  47.546  1.00  0.00           O
ATOM   5535  C22 POPES 232       2.761  37.070  48.196  1.00  0.00           C
ATOM   5538  C3  POPES 232       4.901  35.380  44.486  1.00  0.00           C
ATOM   5541  O31 POPES 232       5.611  36.570  44.856  1.00  0.00           O
ATOM   5542  C31 POPES 232       6.921  36.570  45.156  1.00  0.00           C
ATOM   5543  O32 POPES 232       7.661  37.490  44.886  1.00  0.00           O
ATOM   5544  C32 POPES 232       7.431  35.340  45.906  1.00  0.00           C
ATOM   5547  C23 POPES 232       3.551  38.080  49.086  1.00  0.00           C
ATOM   5550  C24 POPES 232       2.791  38.630  50.306  1.00  0.00           C
ATOM   5553  C25 POPES 232       3.031  37.850  51.616  1.00  0.00           C
ATOM   5556  C26 POPES 232       2.791  38.690  52.896  1.00  0.00           C
ATOM   5559  C27 POPES 232       3.121  37.920  54.196  1.00  0.00           C
ATOM   5562  C28 POPES 232       3.241  38.780  55.476  1.00  0.00           C
ATOM   5565  C29 POPES 232       3.831  37.950  56.606  1.00  0.00           C
ATOM   5567 0C21 POPES 232       3.851  38.180  57.936  1.00  0.00           C
ATOM   5569 1C21 POPES 232       3.291  39.340  58.716  1.00  0.00           C
ATOM   5572 2C21 POPES 232       3.331  39.070  60.246  1.00  0.00           C
ATOM   5575 3C21 POPES 232       2.211  38.150  60.756  1.00  0.00           C
ATOM   5578 4C21 POPES 232       2.501  37.460  62.106  1.00  0.00           C
ATOM   5581 5C21 POPES 232       1.601  37.930  63.276  1.00  0.00           C
ATOM   5584 6C21 POPES 232       1.861  37.130  64.566  1.00  0.00           C
ATOM   5587 7C21 POPES 232       0.991  37.510  65.776  1.00  0.00           C
ATOM   5590 8C21 POPES 232       1.351  36.720  67.046  1.00  0.00           C
ATOM   5594  C33 POPES 232       8.419  35.710  47.056  1.00  0.00           C
ATOM   5597  C34 POPES 232       7.631  36.170  48.276  1.00  0.00           C
ATOM   5600  C35 POPES 232       8.401  36.490  49.546  1.00  0.00           C
ATOM   5603  C36 POPES 232       7.411  36.760  50.686  1.00  0.00           C
ATOM   5606  C37 POPES 232       8.041  37.190  52.016  1.00  0.00           C
ATOM   5609  C38 POPES 232       6.981  37.390  53.106  1.00  0.00           C
ATOM   5612  C39 POPES 232       7.291  36.730  54.456  1.00  0.00           C
ATOM   5615 0C31 POPES 232       7.451  35.210  54.386  1.00  0.00           C
ATOM   5618 1C31 POPES 232       7.521  34.570  55.776  1.00  0.00           C
ATOM   5621 2C31 POPES 232       8.131  33.170  55.746  1.00  0.00           C
ATOM   5624 3C31 POPES 232       8.301  32.550  57.146  1.00  0.00           C
ATOM   5627 4C31 POPES 232       9.249  33.320  58.066  1.00  0.00           C
ATOM   5630 5C31 POPES 232       9.509  32.540  59.356  1.00  0.00           C
ATOM   5633 6C31 POPES 232      10.459  33.240  60.336  1.00  0.00           C
ATOM   5637  NH3 POPET 233      54.519 114.050  84.126  1.00  0.00           N
ATOM   5641  C12 POPET 233      53.059 114.220  83.766  1.00  0.00           C
ATOM   5644  C11 POPET 233      52.119 113.840  84.926  1.00  0.00           C
ATOM   5647  P   POPET 233      49.839 115.110  84.636  1.00  0.00           P
ATOM   5648  O13 POPET 233      49.889 115.558  86.046  1.00  0.00           O
ATOM   5649  O14 POPET 233      48.509 114.730  84.096  1.00  0.00           O
ATOM   5650  O11 POPET 233      50.569 116.088  83.626  1.00  0.00           O
ATOM   5651  O12 POPET 233      50.759 113.830  84.486  1.00  0.00           O
ATOM   5652  C1  POPET 233      49.939 116.498  82.396  1.00  0.00           C
ATOM   5655  C2  POPET 233      49.929 115.400  81.276  1.00  0.00           C
ATOM   5657  O21 POPET 233      51.039 115.520  80.356  1.00  0.00           O
ATOM   5658  C21 POPET 233      50.989 116.448  79.406  1.00  0.00           C
ATOM   5659  O22 POPET 233      50.229 117.388  79.366  1.00  0.00           O
ATOM   5660  C22 POPET 233      51.959 116.048  78.296  1.00  0.00           C
ATOM   5663  C3  POPET 233      48.549 115.260  80.536  1.00  0.00           C
ATOM   5666  O31 POPET 233      48.509 114.070  79.696  1.00  0.00           O
ATOM   5667  C31 POPET 233      48.629 114.290  78.376  1.00  0.00           C
ATOM   5668  O32 POPET 233      48.609 115.390  77.846  1.00  0.00           O
ATOM   5669  C32 POPET 233      48.749 112.970  77.616  1.00  0.00           C
ATOM   5672  C23 POPET 233      52.639 117.238  77.586  1.00  0.00           C
ATOM   5675  C24 POPET 233      53.469 116.778  76.376  1.00  0.00           C
ATOM   5678  C25 POPET 233      54.019 117.968  75.586  1.00  0.00           C
ATOM   5681  C26 POPET 233      55.079 117.628  74.536  1.00  0.00           C
ATOM   5684  C27 POPET 233      55.339 118.818  73.596  1.00  0.00           C
ATOM   5687  C28 POPET 233      56.589 118.658  72.726  1.00  0.00           C
ATOM   5690  C29 POPET 233      56.769 119.828  71.776  1.00  0.00           C
ATOM   5692 0C21 POPET 233      57.279 119.788  70.536  1.00  0.00           C
ATOM   5694 1C21 POPET 233      57.829 118.558  69.836  1.00  0.00           C
ATOM   5697 2C21 POPET 233      59.159 118.808  69.096  1.00  0.00           C
ATOM   5700 3C21 POPET 233      59.039 119.598  67.776  1.00  0.00           C
ATOM   5703 4C21 POPET 233      60.359 119.578  66.976  1.00  0.00           C
ATOM   5706 5C21 POPET 233      60.749 120.958  66.406  1.00  0.00           C
ATOM   5709 6C21 POPET 233      62.209 121.058  65.936  1.00  0.00           C
ATOM   5712 7C21 POPET 233      62.579 122.488  65.486  1.00  0.00           C
ATOM   5715 8C21 POPET 233      64.079 122.758  65.456  1.00  0.00           C
ATOM   5719  C33 POPET 233      49.859 112.990  76.536  1.00  0.00           C
ATOM   5722  C34 POPET 233      51.209 112.460  77.056  1.00  0.00           C
ATOM   5725  C35 POPET 233      52.219 112.050  75.956  1.00  0.00           C
ATOM   5728  C36 POPET 233      51.609 111.160  74.866  1.00  0.00           C
ATOM   5731  C37 POPET 233      52.609 110.290  74.106  1.00  0.00           C
ATOM   5734  C38 POPET 233      51.929 109.530  72.956  1.00  0.00           C
ATOM   5737  C39 POPET 233      52.759 108.370  72.406  1.00  0.00           C
ATOM   5740 0C31 POPET 233      52.679 107.120  73.296  1.00  0.00           C
ATOM   5743 1C31 POPET 233      53.229 105.860  72.616  1.00  0.00           C
ATOM   5746 2C31 POPET 233      52.829 104.590  73.376  1.00  0.00           C
ATOM   5749 3C31 POPET 233      53.459 103.290  72.826  1.00  0.00           C
ATOM   5752 4C31 POPET 233      53.169 103.000  71.346  1.00  0.00           C
ATOM   5755 5C31 POPET 233      53.649 101.600  70.946  1.00  0.00           C
ATOM   5758 6C31 POPET 233      53.419 101.260  69.466  1.00  0.00           C
ATOM   5762  NH3 POPEU 234      45.329  90.310  83.316  1.00  0.00           N
ATOM   5766  C12 POPEU 234      44.419  89.270  83.886  1.00  0.00           C
ATOM   5769  C11 POPEU 234      44.699  88.940  85.356  1.00  0.00           C
ATOM   5772  P   POPEU 234      43.889  86.790  86.676  1.00  0.00           P
ATOM   5773  O13 POPEU 234      44.879  87.120  87.746  1.00  0.00           O
ATOM   5774  O14 POPEU 234      42.549  86.360  87.116  1.00  0.00           O
ATOM   5775  O11 POPEU 234      44.489  85.690  85.726  1.00  0.00           O
ATOM   5776  O12 POPEU 234      43.669  88.060  85.746  1.00  0.00           O
ATOM   5777  C1  POPEU 234      44.469  85.720  84.306  1.00  0.00           C
ATOM   5780  C2  POPEU 234      44.389  84.270  83.756  1.00  0.00           C
ATOM   5782  O21 POPEU 234      44.839  84.210  82.386  1.00  0.00           O
ATOM   5783  C21 POPEU 234      43.979  84.540  81.446  1.00  0.00           C
ATOM   5784  O22 POPEU 234      43.029  85.310  81.556  1.00  0.00           O
ATOM   5785  C22 POPEU 234      44.289  83.680  80.216  1.00  0.00           C
ATOM   5788  C3  POPEU 234      42.999  83.600  84.036  1.00  0.00           C
ATOM   5791  O31 POPEU 234      42.669  82.670  82.986  1.00  0.00           O
ATOM   5792  C31 POPEU 234      41.769  81.750  83.236  1.00  0.00           C
ATOM   5793  O32 POPEU 234      41.329  81.420  84.326  1.00  0.00           O
ATOM   5794  C32 POPEU 234      41.319  81.220  81.866  1.00  0.00           C
ATOM   5797  C23 POPEU 234      43.779  84.240  78.856  1.00  0.00           C
ATOM   5800  C24 POPEU 234      43.499  83.120  77.836  1.00  0.00           C
ATOM   5803  C25 POPEU 234      43.529  83.580  76.366  1.00  0.00           C
ATOM   5806  C26 POPEU 234      42.459  82.870  75.516  1.00  0.00           C
ATOM   5809  C27 POPEU 234      42.749  82.830  74.006  1.00  0.00           C
ATOM   5812  C28 POPEU 234      41.509  82.390  73.196  1.00  0.00           C
ATOM   5815  C29 POPEU 234      41.819  81.660  71.916  1.00  0.00           C
ATOM   5817 0C21 POPEU 234      42.269  82.170  70.756  1.00  0.00           C
ATOM   5819 1C21 POPEU 234      42.559  83.610  70.436  1.00  0.00           C
ATOM   5822 2C21 POPEU 234      42.109  83.970  69.006  1.00  0.00           C
ATOM   5825 3C21 POPEU 234      42.589  85.360  68.556  1.00  0.00           C
ATOM   5828 4C21 POPEU 234      42.349  85.600  67.056  1.00  0.00           C
ATOM   5831 5C21 POPEU 234      42.679  87.040  66.636  1.00  0.00           C
ATOM   5834 6C21 POPEU 234      42.559  87.300  65.126  1.00  0.00           C
ATOM   5837 7C21 POPEU 234      42.929  88.740  64.756  1.00  0.00           C
ATOM   5840 8C21 POPEU 234      42.809  89.040  63.266  1.00  0.00           C
ATOM   5844  C33 POPEU 234      40.569  82.310  81.066  1.00  0.00           C
ATOM   5847  C34 POPEU 234      39.939  81.810  79.756  1.00  0.00           C
ATOM   5850  C35 POPEU 234      38.789  80.820  79.986  1.00  0.00           C
ATOM   5853  C36 POPEU 234      38.019  80.510  78.706  1.00  0.00           C
ATOM   5856  C37 POPEU 234      36.919  79.470  78.926  1.00  0.00           C
ATOM   5859  C38 POPEU 234      36.019  79.240  77.706  1.00  0.00           C
ATOM   5862  C39 POPEU 234      36.729  78.560  76.536  1.00  0.00           C
ATOM   5865 0C31 POPEU 234      35.749  77.800  75.626  1.00  0.00           C
ATOM   5868 1C31 POPEU 234      35.889  78.180  74.146  1.00  0.00           C
ATOM   5871 2C31 POPEU 234      34.759  77.610  73.286  1.00  0.00           C
ATOM   5874 3C31 POPEU 234      34.969  76.160  72.816  1.00  0.00           C
ATOM   5877 4C31 POPEU 234      34.019  75.800  71.656  1.00  0.00           C
ATOM   5880 5C31 POPEU 234      34.229  74.380  71.126  1.00  0.00           C
ATOM   5883 6C31 POPEU 234      33.429  74.070  69.866  1.00  0.00           C
ATOM   5887  NH3 POPEV 235     127.219 116.018  83.536  1.00  0.00           N
ATOM   5891  C12 POPEV 235     127.059 114.540  83.346  1.00  0.00           C
ATOM   5894  C11 POPEV 235     126.739 113.870  84.666  1.00  0.00           C
ATOM   5897  P   POPEV 235     125.879 111.720  85.696  1.00  0.00           P
ATOM   5898  O13 POPEV 235     126.969 111.660  86.696  1.00  0.00           O
ATOM   5899  O14 POPEV 235     124.659 112.460  86.066  1.00  0.00           O
ATOM   5900  O11 POPEV 235     125.549 110.280  85.136  1.00  0.00           O
ATOM   5901  O12 POPEV 235     126.459 112.490  84.416  1.00  0.00           O
ATOM   5902  C1  POPEV 235     125.369 110.060  83.736  1.00  0.00           C
ATOM   5905  C2  POPEV 235     124.969 108.590  83.496  1.00  0.00           C
ATOM   5907  O21 POPEV 235     125.039 108.320  82.086  1.00  0.00           O
ATOM   5908  C21 POPEV 235     126.079 107.640  81.656  1.00  0.00           C
ATOM   5909  O22 POPEV 235     127.109 107.400  82.266  1.00  0.00           O
ATOM   5910  C22 POPEV 235     125.689 107.100  80.286  1.00  0.00           C
ATOM   5913  C3  POPEV 235     123.519 108.270  83.966  1.00  0.00           C
ATOM   5916  O31 POPEV 235     123.149 106.900  83.656  1.00  0.00           O
ATOM   5917  C31 POPEV 235     122.489 106.690  82.506  1.00  0.00           C
ATOM   5918  O32 POPEV 235     122.059 107.560  81.776  1.00  0.00           O
ATOM   5919  C32 POPEV 235     122.379 105.190  82.246  1.00  0.00           C
ATOM   5922  C23 POPEV 235     126.839 106.960  79.266  1.00  0.00           C
ATOM   5925  C24 POPEV 235     126.289 107.090  77.836  1.00  0.00           C
ATOM   5928  C25 POPEV 235     125.179 106.070  77.506  1.00  0.00           C
ATOM   5931  C26 POPEV 235     124.499 106.380  76.176  1.00  0.00           C
ATOM   5934  C27 POPEV 235     123.779 105.160  75.556  1.00  0.00           C
ATOM   5937  C28 POPEV 235     123.689 105.230  74.016  1.00  0.00           C
ATOM   5940  C29 POPEV 235     125.059 105.120  73.386  1.00  0.00           C
ATOM   5942 0C21 POPEV 235     125.399 104.550  72.226  1.00  0.00           C
ATOM   5944 1C21 POPEV 235     124.489 103.900  71.216  1.00  0.00           C
ATOM   5947 2C21 POPEV 235     124.439 102.370  71.356  1.00  0.00           C
ATOM   5950 3C21 POPEV 235     125.769 101.680  71.686  1.00  0.00           C
ATOM   5953 4C21 POPEV 235     125.649 100.140  71.726  1.00  0.00           C
ATOM   5956 5C21 POPEV 235     126.969  99.480  72.156  1.00  0.00           C
ATOM   5959 6C21 POPEV 235     126.839  98.560  73.366  1.00  0.00           C
ATOM   5962 7C21 POPEV 235     128.229  98.120  73.866  1.00  0.00           C
ATOM   5965 8C21 POPEV 235     128.169  97.150  75.036  1.00  0.00           C
ATOM   5969  C33 POPEV 235     121.559 104.840  80.966  1.00  0.00           C
ATOM   5972  C34 POPEV 235     121.329 103.320  80.816  1.00  0.00           C
ATOM   5975  C35 POPEV 235     120.449 102.900  79.626  1.00  0.00           C
ATOM   5978  C36 POPEV 235     121.159 102.910  78.266  1.00  0.00           C
ATOM   5981  C37 POPEV 235     120.429 102.090  77.186  1.00  0.00           C
ATOM   5984  C38 POPEV 235     121.069 102.230  75.786  1.00  0.00           C
ATOM   5987  C39 POPEV 235     120.429 101.310  74.726  1.00  0.00           C
ATOM   5990 0C31 POPEV 235     120.959 101.610  73.306  1.00  0.00           C
ATOM   5993 1C31 POPEV 235     120.199 100.860  72.186  1.00  0.00           C
ATOM   5996 2C31 POPEV 235     120.389 101.490  70.786  1.00  0.00           C
ATOM   5999 3C31 POPEV 235     121.569 100.940  69.976  1.00  0.00           C
ATOM   6002 4C31 POPEV 235     121.189  99.940  68.876  1.00  0.00           C
ATOM   6005 5C31 POPEV 235     122.349  99.640  67.906  1.00  0.00           C
ATOM   6008 6C31 POPEV 235     121.989  98.680  66.766  1.00  0.00           C
ATOM   6012  NH3 POPEW 236      25.409  84.010  86.376  1.00  0.00           N
ATOM   6016  C12 POPEW 236      26.649  83.370  85.796  1.00  0.00           C
ATOM   6019  C11 POPEW 236      26.709  81.850  85.936  1.00  0.00           C
ATOM   6022  P   POPEW 236      28.219  79.830  85.706  1.00  0.00           P
ATOM   6023  O13 POPEW 236      29.389  79.280  84.996  1.00  0.00           O
ATOM   6024  O14 POPEW 236      28.099  79.560  87.156  1.00  0.00           O
ATOM   6025  O11 POPEW 236      26.939  79.150  85.116  1.00  0.00           O
ATOM   6026  O12 POPEW 236      27.959  81.370  85.406  1.00  0.00           O
ATOM   6027  C1  POPEW 236      26.679  79.070  83.736  1.00  0.00           C
ATOM   6030  C2  POPEW 236      25.399  78.230  83.636  1.00  0.00           C
ATOM   6032  O21 POPEW 236      25.219  77.700  82.316  1.00  0.00           O
ATOM   6033  C21 POPEW 236      24.889  78.590  81.396  1.00  0.00           C
ATOM   6034  O22 POPEW 236      24.739  79.780  81.546  1.00  0.00           O
ATOM   6035  C22 POPEW 236      24.829  77.880  80.046  1.00  0.00           C
ATOM   6038  C3  POPEW 236      24.169  79.000  84.216  1.00  0.00           C
ATOM   6041  O31 POPEW 236      22.939  78.390  83.776  1.00  0.00           O
ATOM   6042  C31 POPEW 236      21.909  79.200  83.616  1.00  0.00           C
ATOM   6043  O32 POPEW 236      21.839  80.350  84.016  1.00  0.00           O
ATOM   6044  C32 POPEW 236      20.809  78.400  82.906  1.00  0.00           C
ATOM   6047  C23 POPEW 236      24.469  78.860  78.906  1.00  0.00           C
ATOM   6050  C24 POPEW 236      24.779  78.270  77.526  1.00  0.00           C
ATOM   6053  C25 POPEW 236      23.629  77.460  76.906  1.00  0.00           C
ATOM   6056  C26 POPEW 236      24.109  76.700  75.666  1.00  0.00           C
ATOM   6059  C27 POPEW 236      23.059  75.750  75.106  1.00  0.00           C
ATOM   6062  C28 POPEW 236      23.649  74.680  74.156  1.00  0.00           C
ATOM   6065  C29 POPEW 236      24.229  75.250  72.886  1.00  0.00           C
ATOM   6067 0C21 POPEW 236      23.919  74.890  71.626  1.00  0.00           C
ATOM   6069 1C21 POPEW 236      22.919  73.840  71.196  1.00  0.00           C
ATOM   6072 2C21 POPEW 236      23.559  72.450  71.036  1.00  0.00           C
ATOM   6075 3C21 POPEW 236      24.419  72.270  69.766  1.00  0.00           C
ATOM   6078 4C21 POPEW 236      25.089  70.890  69.736  1.00  0.00           C
ATOM   6081 5C21 POPEW 236      25.699  70.500  68.376  1.00  0.00           C
ATOM   6084 6C21 POPEW 236      25.019  69.260  67.766  1.00  0.00           C
ATOM   6087 7C21 POPEW 236      25.559  68.900  66.376  1.00  0.00           C
ATOM   6090 8C21 POPEW 236      24.809  67.750  65.706  1.00  0.00           C
ATOM   6094  C33 POPEW 236      20.069  79.130  81.756  1.00  0.00           C
ATOM   6097  C34 POPEW 236      20.289  78.460  80.386  1.00  0.00           C
ATOM   6100  C35 POPEW 236      19.259  78.910  79.336  1.00  0.00           C
ATOM   6103  C36 POPEW 236      19.599  78.470  77.906  1.00  0.00           C
ATOM   6106  C37 POPEW 236      18.449  78.740  76.916  1.00  0.00           C
ATOM   6109  C38 POPEW 236      18.889  79.300  75.556  1.00  0.00           C
ATOM   6112  C39 POPEW 236      19.859  78.390  74.786  1.00  0.00           C
ATOM   6115 0C31 POPEW 236      20.159  78.920  73.376  1.00  0.00           C
ATOM   6118 1C31 POPEW 236      21.339  78.190  72.716  1.00  0.00           C
ATOM   6121 2C31 POPEW 236      21.759  78.750  71.346  1.00  0.00           C
ATOM   6124 3C31 POPEW 236      20.729  78.490  70.236  1.00  0.00           C
ATOM   6127 4C31 POPEW 236      21.279  78.860  68.846  1.00  0.00           C
ATOM   6130 5C31 POPEW 236      20.249  78.660  67.716  1.00  0.00           C
ATOM   6133 6C31 POPEW 236      20.819  78.930  66.316  1.00  0.00           C
ATOM   6137  NH3 POPEX 237      52.039  67.270  48.286  1.00  0.00           N
ATOM   6141  C12 POPEX 237      50.709  66.740  47.816  1.00  0.00           C
ATOM   6144  C11 POPEX 237      50.559  66.920  46.306  1.00  0.00           C
ATOM   6147  P   POPEX 237      48.329  67.240  44.946  1.00  0.00           P
ATOM   6148  O13 POPEX 237      48.779  68.630  44.746  1.00  0.00           O
ATOM   6149  O14 POPEX 237      48.229  66.450  43.696  1.00  0.00           O
ATOM   6150  O11 POPEX 237      46.919  67.210  45.646  1.00  0.00           O
ATOM   6151  O12 POPEX 237      49.279  66.460  45.936  1.00  0.00           O
ATOM   6152  C1  POPEX 237      46.769  67.290  47.056  1.00  0.00           C
ATOM   6155  C2  POPEX 237      46.259  65.940  47.606  1.00  0.00           C
ATOM   6157  O21 POPEX 237      45.529  66.240  48.806  1.00  0.00           O
ATOM   6158  C21 POPEX 237      44.499  65.440  49.026  1.00  0.00           C
ATOM   6159  O22 POPEX 237      44.139  64.520  48.316  1.00  0.00           O
ATOM   6160  C22 POPEX 237      43.879  65.810  50.376  1.00  0.00           C
ATOM   6163  C3  POPEX 237      47.399  64.910  47.876  1.00  0.00           C
ATOM   6166  O31 POPEX 237      46.899  63.590  48.166  1.00  0.00           O
ATOM   6167  C31 POPEX 237      46.819  63.260  49.456  1.00  0.00           C
ATOM   6168  O32 POPEX 237      47.189  63.940  50.386  1.00  0.00           O
ATOM   6169  C32 POPEX 237      46.009  61.960  49.566  1.00  0.00           C
ATOM   6172  C23 POPEX 237      42.609  64.980  50.696  1.00  0.00           C
ATOM   6175  C24 POPEX 237      42.129  65.190  52.136  1.00  0.00           C
ATOM   6178  C25 POPEX 237      40.739  64.600  52.446  1.00  0.00           C
ATOM   6181  C26 POPEX 237      40.399  64.800  53.926  1.00  0.00           C
ATOM   6184  C27 POPEX 237      39.099  64.120  54.396  1.00  0.00           C
ATOM   6187  C28 POPEX 237      38.729  64.440  55.866  1.00  0.00           C
ATOM   6190  C29 POPEX 237      39.819  64.080  56.836  1.00  0.00           C
ATOM   6192 0C21 POPEX 237      39.729  63.400  57.996  1.00  0.00           C
ATOM   6194 1C21 POPEX 237      38.489  62.840  58.646  1.00  0.00           C
ATOM   6197 2C21 POPEX 237      38.199  63.550  59.986  1.00  0.00           C
ATOM   6200 3C21 POPEX 237      39.239  63.320  61.096  1.00  0.00           C
ATOM   6203 4C21 POPEX 237      38.849  64.090  62.366  1.00  0.00           C
ATOM   6206 5C21 POPEX 237      39.719  63.790  63.596  1.00  0.00           C
ATOM   6209 6C21 POPEX 237      40.479  65.010  64.116  1.00  0.00           C
ATOM   6212 7C21 POPEX 237      40.779  64.900  65.616  1.00  0.00           C
ATOM   6215 8C21 POPEX 237      41.829  65.890  66.106  1.00  0.00           C
ATOM   6219  C33 POPEX 237      45.829  61.460  51.016  1.00  0.00           C
ATOM   6222  C34 POPEX 237      44.959  60.200  51.146  1.00  0.00           C
ATOM   6225  C35 POPEX 237      43.539  60.310  50.556  1.00  0.00           C
ATOM   6228  C36 POPEX 237      42.769  58.980  50.696  1.00  0.00           C
ATOM   6231  C37 POPEX 237      41.499  58.860  49.836  1.00  0.00           C
ATOM   6234  C38 POPEX 237      40.799  57.500  49.986  1.00  0.00           C
ATOM   6237  C39 POPEX 237      39.969  57.380  51.276  1.00  0.00           C
ATOM   6240 0C31 POPEX 237      39.679  55.920  51.696  1.00  0.00           C
ATOM   6243 1C31 POPEX 237      38.859  55.850  52.996  1.00  0.00           C
ATOM   6246 2C31 POPEX 237      38.959  54.520  53.756  1.00  0.00           C
ATOM   6249 3C31 POPEX 237      38.319  53.350  52.996  1.00  0.00           C
ATOM   6252 4C31 POPEX 237      38.219  52.050  53.806  1.00  0.00           C
ATOM   6255 5C31 POPEX 237      37.499  50.950  53.016  1.00  0.00           C
ATOM   6258 6C31 POPEX 237      37.289  49.660  53.806  1.00  0.00           C
ATOM   6262  NH3 POPEY 238     111.879  96.220  45.446  1.00  0.00           N
ATOM   6266  C12 POPEY 238     111.069  94.970  45.796  1.00  0.00           C
ATOM   6269  C11 POPEY 238     111.709  93.670  45.236  1.00  0.00           C
ATOM   6272  P   POPEY 238     111.549  91.080  45.136  1.00  0.00           P
ATOM   6273  O13 POPEY 238     110.519  90.020  45.316  1.00  0.00           O
ATOM   6274  O14 POPEY 238     112.019  91.280  43.756  1.00  0.00           O
ATOM   6275  O11 POPEY 238     112.789  90.910  46.086  1.00  0.00           O
ATOM   6276  O12 POPEY 238     111.019  92.490  45.676  1.00  0.00           O
ATOM   6277  C1  POPEY 238     113.089  89.760  46.886  1.00  0.00           C
ATOM   6280  C2  POPEY 238     112.299  89.700  48.226  1.00  0.00           C
ATOM   6282  O21 POPEY 238     113.219  89.300  49.256  1.00  0.00           O
ATOM   6283  C21 POPEY 238     112.859  89.660  50.476  1.00  0.00           C
ATOM   6284  O22 POPEY 238     111.839  90.260  50.766  1.00  0.00           O
ATOM   6285  C22 POPEY 238     113.859  89.150  51.496  1.00  0.00           C
ATOM   6288  C3  POPEY 238     111.089  88.720  48.086  1.00  0.00           C
ATOM   6291  O31 POPEY 238     110.479  88.300  49.326  1.00  0.00           O
ATOM   6292  C31 POPEY 238     110.919  87.150  49.816  1.00  0.00           C
ATOM   6293  O32 POPEY 238     111.739  86.400  49.306  1.00  0.00           O
ATOM   6294  C32 POPEY 238     110.169  86.850  51.106  1.00  0.00           C
ATOM   6297  C23 POPEY 238     113.589  89.790  52.886  1.00  0.00           C
ATOM   6300  C24 POPEY 238     114.419  89.120  53.986  1.00  0.00           C
ATOM   6303  C25 POPEY 238     114.079  89.590  55.406  1.00  0.00           C
ATOM   6306  C26 POPEY 238     114.939  90.750  55.906  1.00  0.00           C
ATOM   6309  C27 POPEY 238     114.659  91.060  57.386  1.00  0.00           C
ATOM   6312  C28 POPEY 238     115.769  91.860  58.086  1.00  0.00           C
ATOM   6315  C29 POPEY 238     117.009  91.020  58.286  1.00  0.00           C
ATOM   6317 0C21 POPEY 238     117.749  90.910  59.406  1.00  0.00           C
ATOM   6319 1C21 POPEY 238     117.539  91.630  60.716  1.00  0.00           C
ATOM   6322 2C21 POPEY 238     118.389  92.920  60.786  1.00  0.00           C
ATOM   6325 3C21 POPEY 238     118.449  93.510  62.196  1.00  0.00           C
ATOM   6328 4C21 POPEY 238     119.349  94.760  62.286  1.00  0.00           C
ATOM   6331 5C21 POPEY 238     118.679  96.030  61.746  1.00  0.00           C
ATOM   6334 6C21 POPEY 238     117.819  96.740  62.796  1.00  0.00           C
ATOM   6337 7C21 POPEY 238     117.059  97.950  62.236  1.00  0.00           C
ATOM   6340 8C21 POPEY 238     116.319  98.740  63.316  1.00  0.00           C
ATOM   6344  C33 POPEY 238     110.729  85.610  51.826  1.00  0.00           C
ATOM   6347  C34 POPEY 238     111.649  85.980  52.996  1.00  0.00           C
ATOM   6350  C35 POPEY 238     110.819  86.390  54.216  1.00  0.00           C
ATOM   6353  C36 POPEY 238     111.689  86.910  55.366  1.00  0.00           C
ATOM   6356  C37 POPEY 238     110.979  86.720  56.706  1.00  0.00           C
ATOM   6359  C38 POPEY 238     111.849  87.010  57.926  1.00  0.00           C
ATOM   6362  C39 POPEY 238     111.789  88.460  58.416  1.00  0.00           C
ATOM   6365 0C31 POPEY 238     112.339  88.560  59.846  1.00  0.00           C
ATOM   6368 1C31 POPEY 238     112.369  89.980  60.406  1.00  0.00           C
ATOM   6371 2C31 POPEY 238     112.479  89.990  61.936  1.00  0.00           C
ATOM   6374 3C31 POPEY 238     111.199  90.440  62.666  1.00  0.00           C
ATOM   6377 4C31 POPEY 238     111.039  91.970  62.706  1.00  0.00           C
ATOM   6380 5C31 POPEY 238     109.689  92.400  63.296  1.00  0.00           C
ATOM   6383 6C31 POPEY 238     109.559  93.910  63.486  1.00  0.00           C
ATOM   6387  NH3 POPEZ 239      28.369  32.480  42.726  1.00  0.00           N
ATOM   6391  C12 POPEZ 239      27.169  31.580  42.826  1.00  0.00           C
ATOM   6394  C11 POPEZ 239      26.089  32.190  43.706  1.00  0.00           C
ATOM   6397  P   POPEZ 239      23.769  31.500  44.586  1.00  0.00           P
ATOM   6398  O13 POPEZ 239      23.819  32.850  45.186  1.00  0.00           O
ATOM   6399  O14 POPEZ 239      22.499  30.990  44.036  1.00  0.00           O
ATOM   6400  O11 POPEZ 239      24.399  30.390  45.546  1.00  0.00           O
ATOM   6401  O12 POPEZ 239      24.839  31.550  43.406  1.00  0.00           O
ATOM   6402  C1  POPEZ 239      24.669  30.590  46.936  1.00  0.00           C
ATOM   6405  C2  POPEZ 239      24.199  29.360  47.796  1.00  0.00           C
ATOM   6407  O21 POPEZ 239      24.349  29.520  49.216  1.00  0.00           O
ATOM   6408  C21 POPEZ 239      24.709  30.680  49.716  1.00  0.00           C
ATOM   6409  O22 POPEZ 239      23.939  31.590  50.006  1.00  0.00           O
ATOM   6410  C22 POPEZ 239      26.199  30.620  50.096  1.00  0.00           C
ATOM   6413  C3  POPEZ 239      24.899  28.010  47.476  1.00  0.00           C
ATOM   6416  O31 POPEZ 239      24.209  26.940  48.186  1.00  0.00           O
ATOM   6417  C31 POPEZ 239      24.939  26.130  48.956  1.00  0.00           C
ATOM   6418  O32 POPEZ 239      25.539  25.150  48.576  1.00  0.00           O
ATOM   6419  C32 POPEZ 239      24.899  26.620  50.406  1.00  0.00           C
ATOM   6422  C23 POPEZ 239      26.479  31.150  51.536  1.00  0.00           C
ATOM   6425  C24 POPEZ 239      27.269  30.170  52.416  1.00  0.00           C
ATOM   6428  C25 POPEZ 239      26.899  30.270  53.906  1.00  0.00           C
ATOM   6431  C26 POPEZ 239      27.599  31.430  54.646  1.00  0.00           C
ATOM   6434  C27 POPEZ 239      27.039  31.640  56.056  1.00  0.00           C
ATOM   6437  C28 POPEZ 239      27.919  32.550  56.936  1.00  0.00           C
ATOM   6440  C29 POPEZ 239      29.099  31.810  57.516  1.00  0.00           C
ATOM   6442 0C21 POPEZ 239      29.639  31.990  58.736  1.00  0.00           C
ATOM   6444 1C21 POPEZ 239      29.249  33.040  59.746  1.00  0.00           C
ATOM   6447 2C21 POPEZ 239      30.449  33.940  60.116  1.00  0.00           C
ATOM   6450 3C21 POPEZ 239      30.019  35.310  60.656  1.00  0.00           C
ATOM   6453 4C21 POPEZ 239      31.149  36.360  60.606  1.00  0.00           C
ATOM   6456 5C21 POPEZ 239      32.169  36.250  61.736  1.00  0.00           C
ATOM   6459 6C21 POPEZ 239      33.319  37.250  61.556  1.00  0.00           C
ATOM   6462 7C21 POPEZ 239      34.289  37.290  62.746  1.00  0.00           C
ATOM   6465 8C21 POPEZ 239      35.459  38.260  62.526  1.00  0.00           C
ATOM   6469  C33 POPEZ 239      24.439  25.530  51.406  1.00  0.00           C
ATOM   6472  C34 POPEZ 239      24.429  26.070  52.846  1.00  0.00           C
ATOM   6475  C35 POPEZ 239      24.059  25.000  53.866  1.00  0.00           C
ATOM   6478  C36 POPEZ 239      24.489  25.280  55.316  1.00  0.00           C
ATOM   6481  C37 POPEZ 239      24.159  24.070  56.196  1.00  0.00           C
ATOM   6484  C38 POPEZ 239      24.649  24.230  57.636  1.00  0.00           C
ATOM   6487  C39 POPEZ 239      24.459  22.950  58.466  1.00  0.00           C
ATOM   6490 0C31 POPEZ 239      24.209  23.260  59.946  1.00  0.00           C
ATOM   6493 1C31 POPEZ 239      24.139  22.020  60.846  1.00  0.00           C
ATOM   6496 2C31 POPEZ 239      23.739  22.420  62.276  1.00  0.00           C
ATOM   6499 3C31 POPEZ 239      24.169  21.430  63.366  1.00  0.00           C
ATOM   6502 4C31 POPEZ 239      23.249  20.210  63.506  1.00  0.00           C
ATOM   6505 5C31 POPEZ 239      23.559  19.380  64.756  1.00  0.00           C
ATOM   6508 6C31 POPEZ 239      22.779  18.070  64.836  1.00  0.00           C
ATOM   6512  NH3 POPEa 240      72.879  17.120  40.386  1.00  0.00           N
ATOM   6516  C12 POPEa 240      73.109  15.830  41.126  1.00  0.00           C
ATOM   6519  C11 POPEa 240      74.579  15.380  41.066  1.00  0.00           C
ATOM   6522  P   POPEa 240      76.109  13.560  42.126  1.00  0.00           P
ATOM   6523  O13 POPEa 240      76.429  12.380  41.296  1.00  0.00           O
ATOM   6524  O14 POPEa 240      77.019  14.730  42.086  1.00  0.00           O
ATOM   6525  O11 POPEa 240      75.839  13.190  43.656  1.00  0.00           O
ATOM   6526  O12 POPEa 240      74.689  14.090  41.666  1.00  0.00           O
ATOM   6527  C1  POPEa 240      74.789  12.290  44.056  1.00  0.00           C
ATOM   6530  C2  POPEa 240      73.719  12.990  44.956  1.00  0.00           C
ATOM   6532  O21 POPEa 240      72.719  12.060  45.416  1.00  0.00           O
ATOM   6533  C21 POPEa 240      73.059  11.470  46.556  1.00  0.00           C
ATOM   6534  O22 POPEa 240      74.159  11.520  47.066  1.00  0.00           O
ATOM   6535  C22 POPEa 240      71.809  10.900  47.246  1.00  0.00           C
ATOM   6538  C3  POPEa 240      73.019  14.170  44.216  1.00  0.00           C
ATOM   6541  O31 POPEa 240      71.729  14.570  44.706  1.00  0.00           O
ATOM   6542  C31 POPEa 240      71.419  15.110  45.886  1.00  0.00           C
ATOM   6543  O32 POPEa 240      70.269  15.290  46.246  1.00  0.00           O
ATOM   6544  C32 POPEa 240      72.599  15.530  46.776  1.00  0.00           C
ATOM   6547  C23 POPEa 240      72.029  10.690  48.766  1.00  0.00           C
ATOM   6550  C24 POPEa 240      70.799  10.950  49.656  1.00  0.00           C
ATOM   6553  C25 POPEa 240      71.049  12.030  50.726  1.00  0.00           C
ATOM   6556  C26 POPEa 240      71.839  11.510  51.926  1.00  0.00           C
ATOM   6559  C27 POPEa 240      72.179  12.550  53.006  1.00  0.00           C
ATOM   6562  C28 POPEa 240      72.519  11.930  54.386  1.00  0.00           C
ATOM   6565  C29 POPEa 240      71.299  11.360  55.066  1.00  0.00           C
ATOM   6567 0C21 POPEa 240      71.139  11.070  56.366  1.00  0.00           C
ATOM   6569 1C21 POPEa 240      72.159  11.220  57.466  1.00  0.00           C
ATOM   6572 2C21 POPEa 240      71.659  12.200  58.536  1.00  0.00           C
ATOM   6575 3C21 POPEa 240      72.769  12.590  59.516  1.00  0.00           C
ATOM   6578 4C21 POPEa 240      72.359  13.770  60.406  1.00  0.00           C
ATOM   6581 5C21 POPEa 240      73.559  14.490  61.036  1.00  0.00           C
ATOM   6584 6C21 POPEa 240      73.149  15.820  61.676  1.00  0.00           C
ATOM   6587 7C21 POPEa 240      74.289  16.570  62.386  1.00  0.00           C
ATOM   6590 8C21 POPEa 240      73.889  17.980  62.816  1.00  0.00           C
ATOM   6594  C33 POPEa 240      72.629  14.700  48.086  1.00  0.00           C
ATOM   6597  C34 POPEa 240      73.819  14.990  49.026  1.00  0.00           C
ATOM   6600  C35 POPEa 240      73.609  16.230  49.896  1.00  0.00           C
ATOM   6603  C36 POPEa 240      74.029  16.010  51.356  1.00  0.00           C
ATOM   6606  C37 POPEa 240      73.479  17.100  52.296  1.00  0.00           C
ATOM   6609  C38 POPEa 240      73.479  16.700  53.786  1.00  0.00           C
ATOM   6612  C39 POPEa 240      74.829  16.880  54.496  1.00  0.00           C
ATOM   6615 0C31 POPEa 240      74.689  16.600  55.996  1.00  0.00           C
ATOM   6618 1C31 POPEa 240      75.929  16.920  56.836  1.00  0.00           C
ATOM   6621 2C31 POPEa 240      75.639  16.770  58.336  1.00  0.00           C
ATOM   6624 3C31 POPEa 240      76.869  16.880  59.246  1.00  0.00           C
ATOM   6627 4C31 POPEa 240      77.199  15.550  59.946  1.00  0.00           C
ATOM   6630 5C31 POPEa 240      78.399  15.610  60.896  1.00  0.00           C
ATOM   6633 6C31 POPEa 240      78.589  14.280  61.626  1.00  0.00           C
ATOM   6637  NH3 POPEb 241      64.839  31.960  91.306  1.00  0.00           N
ATOM   6641  C12 POPEb 241      63.479  32.280  91.886  1.00  0.00           C
ATOM   6644  C11 POPEb 241      63.289  33.780  92.146  1.00  0.00           C
ATOM   6647  P   POPEb 241      61.339  35.510  92.236  1.00  0.00           P
ATOM   6648  O13 POPEb 241      59.899  35.470  92.596  1.00  0.00           O
ATOM   6649  O14 POPEb 241      62.229  36.470  92.916  1.00  0.00           O
ATOM   6650  O11 POPEb 241      61.489  35.660  90.646  1.00  0.00           O
ATOM   6651  O12 POPEb 241      61.909  34.040  92.486  1.00  0.00           O
ATOM   6652  C1  POPEb 241      62.289  36.770  90.186  1.00  0.00           C
ATOM   6655  C2  POPEb 241      62.449  36.760  88.636  1.00  0.00           C
ATOM   6657  O21 POPEb 241      63.409  37.750  88.236  1.00  0.00           O
ATOM   6658  C21 POPEb 241      64.659  37.390  88.336  1.00  0.00           C
ATOM   6659  O22 POPEb 241      65.069  36.330  88.786  1.00  0.00           O
ATOM   6660  C22 POPEb 241      65.529  38.470  87.666  1.00  0.00           C
ATOM   6663  C3  POPEb 241      61.129  37.040  87.866  1.00  0.00           C
ATOM   6666  O31 POPEb 241      61.349  36.940  86.436  1.00  0.00           O
ATOM   6667  C31 POPEb 241      61.629  38.090  85.806  1.00  0.00           C
ATOM   6668  O32 POPEb 241      61.539  39.200  86.266  1.00  0.00           O
ATOM   6669  C32 POPEb 241      62.199  37.780  84.426  1.00  0.00           C
ATOM   6672  C23 POPEb 241      66.839  37.930  87.046  1.00  0.00           C
ATOM   6675  C24 POPEb 241      67.619  39.000  86.276  1.00  0.00           C
ATOM   6678  C25 POPEb 241      68.149  40.150  87.146  1.00  0.00           C
ATOM   6681  C26 POPEb 241      68.879  41.210  86.316  1.00  0.00           C
ATOM   6684  C27 POPEb 241      69.379  42.420  87.126  1.00  0.00           C
ATOM   6687  C28 POPEb 241      70.249  43.410  86.316  1.00  0.00           C
ATOM   6690  C29 POPEb 241      69.549  43.840  85.056  1.00  0.00           C
ATOM   6692 0C21 POPEb 241      70.109  44.050  83.846  1.00  0.00           C
ATOM   6694 1C21 POPEb 241      71.579  44.030  83.536  1.00  0.00           C
ATOM   6697 2C21 POPEb 241      71.989  44.890  82.326  1.00  0.00           C
ATOM   6700 3C21 POPEb 241      72.169  44.100  81.016  1.00  0.00           C
ATOM   6703 4C21 POPEb 241      70.949  44.060  80.076  1.00  0.00           C
ATOM   6706 5C21 POPEb 241      71.099  44.950  78.826  1.00  0.00           C
ATOM   6709 6C21 POPEb 241      70.199  44.510  77.666  1.00  0.00           C
ATOM   6712 7C21 POPEb 241      70.309  45.440  76.446  1.00  0.00           C
ATOM   6715 8C21 POPEb 241      69.559  44.940  75.206  1.00  0.00           C
ATOM   6719  C33 POPEb 241      63.709  38.090  84.446  1.00  0.00           C
ATOM   6722  C34 POPEb 241      64.439  37.680  83.166  1.00  0.00           C
ATOM   6725  C35 POPEb 241      64.149  38.570  81.956  1.00  0.00           C
ATOM   6728  C36 POPEb 241      64.779  37.990  80.686  1.00  0.00           C
ATOM   6731  C37 POPEb 241      64.989  39.010  79.566  1.00  0.00           C
ATOM   6734  C38 POPEb 241      65.059  38.330  78.196  1.00  0.00           C
ATOM   6737  C39 POPEb 241      65.779  39.170  77.136  1.00  0.00           C
ATOM   6740 0C31 POPEb 241      67.289  38.910  77.116  1.00  0.00           C
ATOM   6743 1C31 POPEb 241      67.989  39.500  75.886  1.00  0.00           C
ATOM   6746 2C31 POPEb 241      69.369  38.880  75.646  1.00  0.00           C
ATOM   6749 3C31 POPEb 241      69.939  39.170  74.246  1.00  0.00           C
ATOM   6752 4C31 POPEb 241      70.759  40.460  74.166  1.00  0.00           C
ATOM   6755 5C31 POPEb 241      71.389  40.640  72.776  1.00  0.00           C
ATOM   6758 6C31 POPEb 241      72.409  41.780  72.726  1.00  0.00           C
ATOM   6762  NH3 POPEc 242      61.859  34.160  39.646  1.00  0.00           N
ATOM   6766  C12 POPEc 242      60.479  33.980  40.226  1.00  0.00           C
ATOM   6769  C11 POPEc 242      60.609  33.590  41.706  1.00  0.00           C
ATOM   6772  P   POPEc 242      58.529  32.210  42.526  1.00  0.00           P
ATOM   6773  O13 POPEc 242      57.959  31.720  41.246  1.00  0.00           O
ATOM   6774  O14 POPEc 242      59.379  31.240  43.266  1.00  0.00           O
ATOM   6775  O11 POPEc 242      57.349  32.630  43.476  1.00  0.00           O
ATOM   6776  O12 POPEc 242      59.329  33.580  42.326  1.00  0.00           O
ATOM   6777  C1  POPEc 242      57.569  33.280  44.726  1.00  0.00           C
ATOM   6780  C2  POPEc 242      56.659  32.630  45.816  1.00  0.00           C
ATOM   6782  O21 POPEc 242      56.799  33.270  47.116  1.00  0.00           O
ATOM   6783  C21 POPEc 242      57.989  33.150  47.706  1.00  0.00           C
ATOM   6784  O22 POPEc 242      58.989  32.660  47.216  1.00  0.00           O
ATOM   6785  C22 POPEc 242      58.009  33.790  49.106  1.00  0.00           C
ATOM   6788  C3  POPEc 242      56.799  31.070  45.866  1.00  0.00           C
ATOM   6791  O31 POPEc 242      55.799  30.480  46.726  1.00  0.00           O
ATOM   6792  C31 POPEc 242      56.179  30.210  47.956  1.00  0.00           C
ATOM   6793  O32 POPEc 242      57.309  30.350  48.406  1.00  0.00           O
ATOM   6794  C32 POPEc 242      54.969  29.770  48.766  1.00  0.00           C
ATOM   6797  C23 POPEc 242      58.249  32.720  50.196  1.00  0.00           C
ATOM   6800  C24 POPEc 242      58.839  33.220  51.526  1.00  0.00           C
ATOM   6803  C25 POPEc 242      60.269  33.780  51.506  1.00  0.00           C
ATOM   6806  C26 POPEc 242      60.849  34.000  52.916  1.00  0.00           C
ATOM   6809  C27 POPEc 242      62.319  34.450  52.936  1.00  0.00           C
ATOM   6812  C28 POPEc 242      62.919  34.580  54.356  1.00  0.00           C
ATOM   6815  C29 POPEc 242      62.299  35.670  55.196  1.00  0.00           C
ATOM   6817 0C21 POPEc 242      62.379  35.740  56.536  1.00  0.00           C
ATOM   6819 1C21 POPEc 242      63.129  34.750  57.396  1.00  0.00           C
ATOM   6822 2C21 POPEc 242      63.919  35.380  58.556  1.00  0.00           C
ATOM   6825 3C21 POPEc 242      64.759  34.310  59.286  1.00  0.00           C
ATOM   6828 4C21 POPEc 242      65.619  34.880  60.406  1.00  0.00           C
ATOM   6831 5C21 POPEc 242      66.299  33.810  61.276  1.00  0.00           C
ATOM   6834 6C21 POPEc 242      67.309  34.430  62.246  1.00  0.00           C
ATOM   6837 7C21 POPEc 242      67.889  33.430  63.256  1.00  0.00           C
ATOM   6840 8C21 POPEc 242      68.859  34.120  64.226  1.00  0.00           C
ATOM   6844  C33 POPEc 242      55.229  29.800  50.286  1.00  0.00           C
ATOM   6847  C34 POPEc 242      53.989  29.380  51.096  1.00  0.00           C
ATOM   6850  C35 POPEc 242      54.129  29.630  52.606  1.00  0.00           C
ATOM   6853  C36 POPEc 242      55.339  28.950  53.256  1.00  0.00           C
ATOM   6856  C37 POPEc 242      55.399  29.210  54.766  1.00  0.00           C
ATOM   6859  C38 POPEc 242      56.779  28.880  55.366  1.00  0.00           C
ATOM   6862  C39 POPEc 242      56.899  29.330  56.826  1.00  0.00           C
ATOM   6865 0C31 POPEc 242      56.519  28.220  57.806  1.00  0.00           C
ATOM   6868 1C31 POPEc 242      56.549  28.680  59.266  1.00  0.00           C
ATOM   6871 2C31 POPEc 242      57.449  27.800  60.136  1.00  0.00           C
ATOM   6874 3C31 POPEc 242      57.259  28.090  61.626  1.00  0.00           C
ATOM   6877 4C31 POPEc 242      58.149  27.210  62.506  1.00  0.00           C
ATOM   6880 5C31 POPEc 242      57.799  27.370  63.986  1.00  0.00           C
ATOM   6883 6C31 POPEc 242      58.549  26.410  64.906  1.00  0.00           C
ATOM   6887  NH3 POPEd 243      70.909  55.830  46.366  1.00  0.00           N
ATOM   6891  C12 POPEd 243      70.449  54.450  46.766  1.00  0.00           C
ATOM   6894  C11 POPEd 243      70.939  54.110  48.176  1.00  0.00           C
ATOM   6897  P   POPEd 243      71.729  51.780  49.046  1.00  0.00           P
ATOM   6898  O13 POPEd 243      72.569  51.270  47.946  1.00  0.00           O
ATOM   6899  O14 POPEd 243      72.389  52.390  50.226  1.00  0.00           O
ATOM   6900  O11 POPEd 243      70.799  50.600  49.536  1.00  0.00           O
ATOM   6901  O12 POPEd 243      70.629  52.760  48.486  1.00  0.00           O
ATOM   6902  C1  POPEd 243      69.819  50.810  50.546  1.00  0.00           C
ATOM   6905  C2  POPEd 243      70.089  49.810  51.686  1.00  0.00           C
ATOM   6907  O21 POPEd 243      69.609  50.410  52.906  1.00  0.00           O
ATOM   6908  C21 POPEd 243      69.139  49.540  53.786  1.00  0.00           C
ATOM   6909  O22 POPEd 243      68.779  48.400  53.536  1.00  0.00           O
ATOM   6910  C22 POPEd 243      69.059  50.200  55.146  1.00  0.00           C
ATOM   6913  C3  POPEd 243      71.609  49.520  51.816  1.00  0.00           C
ATOM   6916  O31 POPEd 243      71.919  48.700  52.956  1.00  0.00           O
ATOM   6917  C31 POPEd 243      71.809  47.390  52.736  1.00  0.00           C
ATOM   6918  O32 POPEd 243      71.499  46.890  51.666  1.00  0.00           O
ATOM   6919  C32 POPEd 243      72.039  46.650  54.056  1.00  0.00           C
ATOM   6922  C23 POPEd 243      69.449  49.200  56.246  1.00  0.00           C
ATOM   6925  C24 POPEd 243      69.429  49.840  57.636  1.00  0.00           C
ATOM   6928  C25 POPEd 243      69.899  48.870  58.716  1.00  0.00           C
ATOM   6931  C26 POPEd 243      69.889  49.540  60.086  1.00  0.00           C
ATOM   6934  C27 POPEd 243      70.249  48.580  61.236  1.00  0.00           C
ATOM   6937  C28 POPEd 243      70.089  49.310  62.576  1.00  0.00           C
ATOM   6940  C29 POPEd 243      70.089  48.420  63.786  1.00  0.00           C
ATOM   6942 0C21 POPEd 243      70.849  48.560  64.896  1.00  0.00           C
ATOM   6944 1C21 POPEd 243      71.909  49.590  65.176  1.00  0.00           C
ATOM   6947 2C21 POPEd 243      71.589  50.520  66.376  1.00  0.00           C
ATOM   6950 3C21 POPEd 243      71.009  51.890  65.976  1.00  0.00           C
ATOM   6953 4C21 POPEd 243      70.499  52.670  67.196  1.00  0.00           C
ATOM   6956 5C21 POPEd 243      69.849  54.010  66.846  1.00  0.00           C
ATOM   6959 6C21 POPEd 243      70.819  55.200  66.826  1.00  0.00           C
ATOM   6962 7C21 POPEd 243      70.089  56.500  66.476  1.00  0.00           C
ATOM   6965 8C21 POPEd 243      70.969  57.730  66.586  1.00  0.00           C
ATOM   6969  C33 POPEd 243      70.879  45.700  54.416  1.00  0.00           C
ATOM   6972  C34 POPEd 243      70.509  45.690  55.906  1.00  0.00           C
ATOM   6975  C35 POPEd 243      71.029  44.460  56.676  1.00  0.00           C
ATOM   6978  C36 POPEd 243      70.319  44.320  58.026  1.00  0.00           C
ATOM   6981  C37 POPEd 243      70.579  42.990  58.746  1.00  0.00           C
ATOM   6984  C38 POPEd 243      69.389  42.550  59.626  1.00  0.00           C
ATOM   6987  C39 POPEd 243      69.029  43.520  60.756  1.00  0.00           C
ATOM   6990 0C31 POPEd 243      69.899  43.340  62.006  1.00  0.00           C
ATOM   6993 1C31 POPEd 243      69.839  44.560  62.926  1.00  0.00           C
ATOM   6996 2C31 POPEd 243      70.629  44.390  64.226  1.00  0.00           C
ATOM   6999 3C31 POPEd 243      69.979  43.400  65.206  1.00  0.00           C
ATOM   7002 4C31 POPEd 243      70.129  43.830  66.666  1.00  0.00           C
ATOM   7005 5C31 POPEd 243      69.469  42.860  67.636  1.00  0.00           C
ATOM   7008 6C31 POPEd 243      69.509  43.350  69.076  1.00  0.00           C
ATOM   7012  NH3 POPEe 244      42.359 108.700  40.116  1.00  0.00           N
ATOM   7016  C12 POPEe 244      41.629 107.380  40.186  1.00  0.00           C
ATOM   7019  C11 POPEe 244      40.829 107.260  41.486  1.00  0.00           C
ATOM   7022  P   POPEe 244      39.389 105.210  42.356  1.00  0.00           P
ATOM   7023  O13 POPEe 244      38.199 104.540  41.796  1.00  0.00           O
ATOM   7024  O14 POPEe 244      40.529 104.350  42.646  1.00  0.00           O
ATOM   7025  O11 POPEe 244      38.899 106.030  43.616  1.00  0.00           O
ATOM   7026  O12 POPEe 244      39.789 106.310  41.296  1.00  0.00           O
ATOM   7027  C1  POPEe 244      39.829 106.470  44.606  1.00  0.00           C
ATOM   7030  C2  POPEe 244      39.099 107.080  45.846  1.00  0.00           C
ATOM   7032  O21 POPEe 244      40.039 107.340  46.896  1.00  0.00           O
ATOM   7033  C21 POPEe 244      40.899 108.310  46.666  1.00  0.00           C
ATOM   7034  O22 POPEe 244      40.899 109.050  45.706  1.00  0.00           O
ATOM   7035  C22 POPEe 244      41.839 108.430  47.866  1.00  0.00           C
ATOM   7038  C3  POPEe 244      38.009 106.090  46.356  1.00  0.00           C
ATOM   7041  O31 POPEe 244      37.539 106.360  47.686  1.00  0.00           O
ATOM   7042  C31 POPEe 244      36.529 107.200  47.806  1.00  0.00           C
ATOM   7043  O32 POPEe 244      35.999 107.820  46.906  1.00  0.00           O
ATOM   7044  C32 POPEe 244      36.119 107.220  49.276  1.00  0.00           C
ATOM   7047  C23 POPEe 244      43.149 109.210  47.596  1.00  0.00           C
ATOM   7050  C24 POPEe 244      43.469 110.310  48.626  1.00  0.00           C
ATOM   7053  C25 POPEe 244      43.349 109.900  50.106  1.00  0.00           C
ATOM   7056  C26 POPEe 244      44.439 108.950  50.646  1.00  0.00           C
ATOM   7059  C27 POPEe 244      44.169 108.630  52.126  1.00  0.00           C
ATOM   7062  C28 POPEe 244      45.239 107.760  52.826  1.00  0.00           C
ATOM   7065  C29 POPEe 244      44.799 107.480  54.236  1.00  0.00           C
ATOM   7067 0C21 POPEe 244      45.519 106.960  55.246  1.00  0.00           C
ATOM   7069 1C21 POPEe 244      46.969 106.510  55.236  1.00  0.00           C
ATOM   7072 2C21 POPEe 244      47.819 107.320  56.236  1.00  0.00           C
ATOM   7075 3C21 POPEe 244      48.689 106.490  57.196  1.00  0.00           C
ATOM   7078 4C21 POPEe 244      49.399 107.420  58.196  1.00  0.00           C
ATOM   7081 5C21 POPEe 244      50.009 106.730  59.416  1.00  0.00           C
ATOM   7084 6C21 POPEe 244      51.529 106.480  59.296  1.00  0.00           C
ATOM   7087 7C21 POPEe 244      52.149 106.040  60.626  1.00  0.00           C
ATOM   7090 8C21 POPEe 244      53.659 105.790  60.546  1.00  0.00           C
ATOM   7094  C33 POPEe 244      35.439 108.540  49.716  1.00  0.00           C
ATOM   7097  C34 POPEe 244      35.019 108.460  51.186  1.00  0.00           C
ATOM   7100  C35 POPEe 244      34.599 109.810  51.776  1.00  0.00           C
ATOM   7103  C36 POPEe 244      34.249 109.670  53.266  1.00  0.00           C
ATOM   7106  C37 POPEe 244      34.069 111.010  53.986  1.00  0.00           C
ATOM   7109  C38 POPEe 244      33.769 110.820  55.486  1.00  0.00           C
ATOM   7112  C39 POPEe 244      32.289 110.480  55.756  1.00  0.00           C
ATOM   7115 0C31 POPEe 244      32.059 109.900  57.156  1.00  0.00           C
ATOM   7118 1C31 POPEe 244      30.559 109.740  57.476  1.00  0.00           C
ATOM   7121 2C31 POPEe 244      30.249 108.720  58.566  1.00  0.00           C
ATOM   7124 3C31 POPEe 244      30.789 109.090  59.956  1.00  0.00           C
ATOM   7127 4C31 POPEe 244      30.439 108.020  60.996  1.00  0.00           C
ATOM   7130 5C31 POPEe 244      30.939 108.360  62.406  1.00  0.00           C
ATOM   7133 6C31 POPEe 244      30.669 107.260  63.426  1.00  0.00           C
ATOM   7137  NH3 POPEf 245      27.279   7.760  44.256  1.00  0.00           N
ATOM   7141  C12 POPEf 245      26.069   7.080  43.666  1.00  0.00           C
ATOM   7144  C11 POPEf 245      24.939   8.090  43.416  1.00  0.00           C
ATOM   7147  P   POPEf 245      22.549   7.000  43.106  1.00  0.00           P
ATOM   7148  O13 POPEf 245      21.839   8.030  43.896  1.00  0.00           O
ATOM   7149  O14 POPEf 245      21.899   6.400  41.926  1.00  0.00           O
ATOM   7150  O11 POPEf 245      22.939   5.820  44.086  1.00  0.00           O
ATOM   7151  O12 POPEf 245      23.949   7.510  42.586  1.00  0.00           O
ATOM   7152  C1  POPEf 245      21.989   5.350  45.056  1.00  0.00           C
ATOM   7155  C2  POPEf 245      22.689   5.120  46.416  1.00  0.00           C
ATOM   7157  O21 POPEf 245      21.729   4.570  47.346  1.00  0.00           O
ATOM   7158  C21 POPEf 245      22.239   3.750  48.256  1.00  0.00           C
ATOM   7159  O22 POPEf 245      23.329   3.190  48.196  1.00  0.00           O
ATOM   7160  C22 POPEf 245      21.249   3.600  49.416  1.00  0.00           C
ATOM   7163  C3  POPEf 245      23.319   6.430  46.956  1.00  0.00           C
ATOM   7166  O31 POPEf 245      24.309   6.200  47.976  1.00  0.00           O
ATOM   7167  C31 POPEf 245      23.879   6.270  49.226  1.00  0.00           C
ATOM   7168  O32 POPEf 245      22.719   6.450  49.556  1.00  0.00           O
ATOM   7169  C32 POPEf 245      25.009   5.970  50.176  1.00  0.00           C
ATOM   7172  C23 POPEf 245      21.839   2.780  50.586  1.00  0.00           C
ATOM   7175  C24 POPEf 245      21.009   2.880  51.876  1.00  0.00           C
ATOM   7178  C25 POPEf 245      21.499   4.030  52.756  1.00  0.00           C
ATOM   7181  C26 POPEf 245      20.899   4.080  54.176  1.00  0.00           C
ATOM   7184  C27 POPEf 245      21.829   4.930  55.066  1.00  0.00           C
ATOM   7187  C28 POPEf 245      21.339   5.190  56.496  1.00  0.00           C
ATOM   7190  C29 POPEf 245      22.369   6.060  57.206  1.00  0.00           C
ATOM   7192 0C21 POPEf 245      22.629   6.110  58.516  1.00  0.00           C
ATOM   7194 1C21 POPEf 245      21.919   5.330  59.586  1.00  0.00           C
ATOM   7197 2C21 POPEf 245      22.829   4.420  60.436  1.00  0.00           C
ATOM   7200 3C21 POPEf 245      21.969   3.340  61.116  1.00  0.00           C
ATOM   7203 4C21 POPEf 245      22.719   2.420  62.096  1.00  0.00           C
ATOM   7206 5C21 POPEf 245      23.019   3.080  63.446  1.00  0.00           C
ATOM   7209 6C21 POPEf 245      22.999   2.060  64.586  1.00  0.00           C
ATOM   7212 7C21 POPEf 245      23.369   2.670  65.946  1.00  0.00           C
ATOM   7215 8C21 POPEf 245      23.259   1.670  67.096  1.00  0.00           C
ATOM   7219  C33 POPEf 245      24.569   6.240  51.626  1.00  0.00           C
ATOM   7222  C34 POPEf 245      25.599   5.700  52.616  1.00  0.00           C
ATOM   7225  C35 POPEf 245      25.289   6.080  54.066  1.00  0.00           C
ATOM   7228  C36 POPEf 245      26.299   5.420  55.006  1.00  0.00           C
ATOM   7231  C37 POPEf 245      26.129   5.810  56.476  1.00  0.00           C
ATOM   7234  C38 POPEf 245      27.369   5.430  57.296  1.00  0.00           C
ATOM   7237  C39 POPEf 245      27.149   4.240  58.236  1.00  0.00           C
ATOM   7240 0C31 POPEf 245      26.849   4.670  59.676  1.00  0.00           C
ATOM   7243 1C31 POPEf 245      26.649   3.470  60.606  1.00  0.00           C
ATOM   7246 2C31 POPEf 245      26.619   3.840  62.106  1.00  0.00           C
ATOM   7249 3C31 POPEf 245      27.999   4.190  62.686  1.00  0.00           C
ATOM   7252 4C31 POPEf 245      28.089   3.900  64.196  1.00  0.00           C
ATOM   7255 5C31 POPEf 245      29.499   4.090  64.766  1.00  0.00           C
ATOM   7258 6C31 POPEf 245      29.639   3.600  66.216  1.00  0.00           C
ATOM   7262  NH3 POPEg 246      97.059  63.260  42.906  1.00  0.00           N
ATOM   7266  C12 POPEg 246      96.109  63.970  41.986  1.00  0.00           C
ATOM   7269  C11 POPEg 246      94.669  64.080  42.526  1.00  0.00           C
ATOM   7272  P   POPEg 246      92.499  65.420  41.626  1.00  0.00           P
ATOM   7273  O13 POPEg 246      92.459  66.180  40.346  1.00  0.00           O
ATOM   7274  O14 POPEg 246      91.669  64.210  41.776  1.00  0.00           O
ATOM   7275  O11 POPEg 246      92.199  66.450  42.806  1.00  0.00           O
ATOM   7276  O12 POPEg 246      94.049  65.170  41.856  1.00  0.00           O
ATOM   7277  C1  POPEg 246      92.779  66.180  44.086  1.00  0.00           C
ATOM   7280  C2  POPEg 246      92.129  67.030  45.196  1.00  0.00           C
ATOM   7282  O21 POPEg 246      92.589  66.770  46.536  1.00  0.00           O
ATOM   7283  C21 POPEg 246      93.539  65.940  46.866  1.00  0.00           C
ATOM   7284  O22 POPEg 246      94.389  65.440  46.166  1.00  0.00           O
ATOM   7285  C22 POPEg 246      93.309  65.590  48.346  1.00  0.00           C
ATOM   7288  C3  POPEg 246      90.599  66.800  45.206  1.00  0.00           C
ATOM   7291  O31 POPEg 246      89.989  67.390  46.386  1.00  0.00           O
ATOM   7292  C31 POPEg 246      89.019  66.640  46.906  1.00  0.00           C
ATOM   7293  O32 POPEg 246      88.419  65.760  46.326  1.00  0.00           O
ATOM   7294  C32 POPEg 246      88.909  66.950  48.406  1.00  0.00           C
ATOM   7297  C23 POPEg 246      93.949  64.250  48.796  1.00  0.00           C
ATOM   7300  C24 POPEg 246      93.609  63.940  50.266  1.00  0.00           C
ATOM   7303  C25 POPEg 246      94.509  64.700  51.246  1.00  0.00           C
ATOM   7306  C26 POPEg 246      93.849  64.930  52.616  1.00  0.00           C
ATOM   7309  C27 POPEg 246      94.639  65.940  53.476  1.00  0.00           C
ATOM   7312  C28 POPEg 246      93.789  66.640  54.556  1.00  0.00           C
ATOM   7315  C29 POPEg 246      94.329  68.010  54.886  1.00  0.00           C
ATOM   7317 0C21 POPEg 246      94.029  68.770  55.946  1.00  0.00           C
ATOM   7319 1C21 POPEg 246      93.129  68.390  57.096  1.00  0.00           C
ATOM   7322 2C21 POPEg 246      93.809  68.840  58.396  1.00  0.00           C
ATOM   7325 3C21 POPEg 246      93.049  68.390  59.656  1.00  0.00           C
ATOM   7328 4C21 POPEg 246      93.749  68.930  60.906  1.00  0.00           C
ATOM   7331 5C21 POPEg 246      93.059  68.500  62.206  1.00  0.00           C
ATOM   7334 6C21 POPEg 246      93.649  69.220  63.426  1.00  0.00           C
ATOM   7337 7C21 POPEg 246      92.939  68.810  64.716  1.00  0.00           C
ATOM   7340 8C21 POPEg 246      93.389  69.570  65.956  1.00  0.00           C
ATOM   7344  C33 POPEg 246      87.569  66.560  49.056  1.00  0.00           C
ATOM   7347  C34 POPEg 246      87.709  66.080  50.506  1.00  0.00           C
ATOM   7350  C35 POPEg 246      87.629  64.550  50.676  1.00  0.00           C
ATOM   7353  C36 POPEg 246      86.789  64.120  51.896  1.00  0.00           C
ATOM   7356  C37 POPEg 246      86.499  62.620  51.956  1.00  0.00           C
ATOM   7359  C38 POPEg 246      85.499  62.270  53.076  1.00  0.00           C
ATOM   7362  C39 POPEg 246      86.079  62.390  54.486  1.00  0.00           C
ATOM   7365 0C31 POPEg 246      84.989  62.320  55.566  1.00  0.00           C
ATOM   7368 1C31 POPEg 246      85.549  62.480  56.996  1.00  0.00           C
ATOM   7371 2C31 POPEg 246      84.449  62.380  58.056  1.00  0.00           C
ATOM   7374 3C31 POPEg 246      84.539  63.420  59.176  1.00  0.00           C
ATOM   7377 4C31 POPEg 246      85.129  62.910  60.496  1.00  0.00           C
ATOM   7380 5C31 POPEg 246      84.869  63.910  61.636  1.00  0.00           C
ATOM   7383 6C31 POPEg 246      85.279  63.400  63.016  1.00  0.00           C
ATOM   7387  NH3 POPEh 247     134.519  78.310  89.866  1.00  0.00           N
ATOM   7391  C12 POPEh 247     135.979  78.510  89.616  1.00  0.00           C
ATOM   7394  C11 POPEh 247     136.279  78.470  88.126  1.00  0.00           C
ATOM   7397  P   POPEh 247     138.329  79.050  86.616  1.00  0.00           P
ATOM   7398  O13 POPEh 247     137.979  80.240  85.826  1.00  0.00           O
ATOM   7399  O14 POPEh 247     139.759  78.940  86.886  1.00  0.00           O
ATOM   7400  O11 POPEh 247     137.799  77.750  85.836  1.00  0.00           O
ATOM   7401  O12 POPEh 247     137.559  79.030  87.976  1.00  0.00           O
ATOM   7402  C1  POPEh 247     136.779  77.890  84.836  1.00  0.00           C
ATOM   7405  C2  POPEh 247     137.239  77.480  83.406  1.00  0.00           C
ATOM   7407  O21 POPEh 247     136.199  77.870  82.486  1.00  0.00           O
ATOM   7408  C21 POPEh 247     136.569  78.060  81.216  1.00  0.00           C
ATOM   7409  O22 POPEh 247     137.679  78.360  80.846  1.00  0.00           O
ATOM   7410  C22 POPEh 247     135.329  77.810  80.336  1.00  0.00           C
ATOM   7413  C3  POPEh 247     137.459  75.940  83.336  1.00  0.00           C
ATOM   7416  O31 POPEh 247     137.489  75.450  81.986  1.00  0.00           O
ATOM   7417  C31 POPEh 247     137.599  74.110  81.916  1.00  0.00           C
ATOM   7418  O32 POPEh 247     137.709  73.400  82.906  1.00  0.00           O
ATOM   7419  C32 POPEh 247     137.569  73.670  80.456  1.00  0.00           C
ATOM   7422  C23 POPEh 247     135.549  78.020  78.826  1.00  0.00           C
ATOM   7425  C24 POPEh 247     134.299  77.660  77.996  1.00  0.00           C
ATOM   7428  C25 POPEh 247     134.499  77.930  76.496  1.00  0.00           C
ATOM   7431  C26 POPEh 247     133.239  77.810  75.626  1.00  0.00           C
ATOM   7434  C27 POPEh 247     133.579  77.920  74.126  1.00  0.00           C
ATOM   7437  C28 POPEh 247     132.359  78.010  73.186  1.00  0.00           C
ATOM   7440  C29 POPEh 247     131.479  76.790  73.256  1.00  0.00           C
ATOM   7442 0C21 POPEh 247     131.069  75.990  72.256  1.00  0.00           C
ATOM   7444 1C21 POPEh 247     131.359  76.120  70.776  1.00  0.00           C
ATOM   7447 2C21 POPEh 247     132.229  74.960  70.246  1.00  0.00           C
ATOM   7450 3C21 POPEh 247     133.539  75.460  69.616  1.00  0.00           C
ATOM   7453 4C21 POPEh 247     134.539  74.340  69.336  1.00  0.00           C
ATOM   7456 5C21 POPEh 247     135.879  74.910  68.856  1.00  0.00           C
ATOM   7459 6C21 POPEh 247     137.039  73.920  68.876  1.00  0.00           C
ATOM   7462 7C21 POPEh 247     138.419  74.570  68.706  1.00  0.00           C
ATOM   7465 8C21 POPEh 247     139.579  73.570  68.686  1.00  0.00           C
ATOM   7469  C33 POPEh 247     138.329  72.350  80.156  1.00  0.00           C
ATOM   7472  C34 POPEh 247     139.169  72.410  78.866  1.00  0.00           C
ATOM   7475  C35 POPEh 247     138.439  72.030  77.566  1.00  0.00           C
ATOM   7478  C36 POPEh 247     137.269  72.940  77.176  1.00  0.00           C
ATOM   7481  C37 POPEh 247     136.979  72.890  75.666  1.00  0.00           C
ATOM   7484  C38 POPEh 247     135.709  73.650  75.266  1.00  0.00           C
ATOM   7487  C39 POPEh 247     135.709  74.180  73.826  1.00  0.00           C
ATOM   7490 0C31 POPEh 247     136.619  75.400  73.666  1.00  0.00           C
ATOM   7493 1C31 POPEh 247     136.549  76.050  72.276  1.00  0.00           C
ATOM   7496 2C31 POPEh 247     137.459  77.280  72.136  1.00  0.00           C
ATOM   7499 3C31 POPEh 247     137.459  77.860  70.716  1.00  0.00           C
ATOM   7502 4C31 POPEh 247     138.619  78.810  70.396  1.00  0.00           C
ATOM   7505 5C31 POPEh 247     138.879  78.880  68.886  1.00  0.00           C
ATOM   7508 6C31 POPEh 247     140.159  79.620  68.476  1.00  0.00           C
ATOM   7512  NH3 POPEi 248      76.699 108.400  86.236  1.00  0.00           N
ATOM   7516  C12 POPEi 248      75.239 108.710  86.476  1.00  0.00           C
ATOM   7519  C11 POPEi 248      74.999 110.160  86.916  1.00  0.00           C
ATOM   7522  P   POPEi 248      72.579 111.000  86.286  1.00  0.00           P
ATOM   7523  O13 POPEi 248      71.189 110.670  86.706  1.00  0.00           O
ATOM   7524  O14 POPEi 248      72.919 112.430  86.206  1.00  0.00           O
ATOM   7525  O11 POPEi 248      72.929 110.280  84.926  1.00  0.00           O
ATOM   7526  O12 POPEi 248      73.619 110.320  87.266  1.00  0.00           O
ATOM   7527  C1  POPEi 248      73.349 111.080  83.816  1.00  0.00           C
ATOM   7530  C2  POPEi 248      74.229 110.250  82.846  1.00  0.00           C
ATOM   7532  O21 POPEi 248      74.799 111.020  81.776  1.00  0.00           O
ATOM   7533  C21 POPEi 248      74.099 112.050  81.336  1.00  0.00           C
ATOM   7534  O22 POPEi 248      74.429 113.220  81.496  1.00  0.00           O
ATOM   7535  C22 POPEi 248      72.889 111.550  80.526  1.00  0.00           C
ATOM   7538  C3  POPEi 248      73.489 109.000  82.296  1.00  0.00           C
ATOM   7541  O31 POPEi 248      74.079 108.560  81.046  1.00  0.00           O
ATOM   7542  C31 POPEi 248      73.239 107.830  80.326  1.00  0.00           C
ATOM   7543  O32 POPEi 248      72.129 107.490  80.696  1.00  0.00           O
ATOM   7544  C32 POPEi 248      73.849 107.500  78.976  1.00  0.00           C
ATOM   7547  C23 POPEi 248      72.299 112.610  79.576  1.00  0.00           C
ATOM   7550  C24 POPEi 248      71.119 112.090  78.726  1.00  0.00           C
ATOM   7553  C25 POPEi 248      71.519 111.240  77.516  1.00  0.00           C
ATOM   7556  C26 POPEi 248      70.359 111.060  76.526  1.00  0.00           C
ATOM   7559  C27 POPEi 248      70.859 110.710  75.106  1.00  0.00           C
ATOM   7562  C28 POPEi 248      69.769 110.810  74.016  1.00  0.00           C
ATOM   7565  C29 POPEi 248      68.889 109.590  73.946  1.00  0.00           C
ATOM   7567 0C21 POPEi 248      68.719 108.810  72.856  1.00  0.00           C
ATOM   7569 1C21 POPEi 248      69.369 109.030  71.516  1.00  0.00           C
ATOM   7572 2C21 POPEi 248      68.799 108.100  70.416  1.00  0.00           C
ATOM   7575 3C21 POPEi 248      67.319 108.370  70.076  1.00  0.00           C
ATOM   7578 4C21 POPEi 248      66.559 107.060  69.816  1.00  0.00           C
ATOM   7581 5C21 POPEi 248      65.049 107.240  69.616  1.00  0.00           C
ATOM   7584 6C21 POPEi 248      64.299 105.900  69.606  1.00  0.00           C
ATOM   7587 7C21 POPEi 248      62.779 106.060  69.486  1.00  0.00           C
ATOM   7590 8C21 POPEi 248      62.029 104.730  69.546  1.00  0.00           C
ATOM   7594  C33 POPEi 248      72.789 106.830  78.086  1.00  0.00           C
ATOM   7597  C34 POPEi 248      73.249 106.530  76.656  1.00  0.00           C
ATOM   7600  C35 POPEi 248      72.799 105.130  76.216  1.00  0.00           C
ATOM   7603  C36 POPEi 248      72.709 104.970  74.696  1.00  0.00           C
ATOM   7606  C37 POPEi 248      72.409 103.530  74.266  1.00  0.00           C
ATOM   7609  C38 POPEi 248      71.609 103.430  72.956  1.00  0.00           C
ATOM   7612  C39 POPEi 248      72.169 104.280  71.806  1.00  0.00           C
ATOM   7615 0C31 POPEi 248      71.409 104.040  70.506  1.00  0.00           C
ATOM   7618 1C31 POPEi 248      71.889 104.940  69.356  1.00  0.00           C
ATOM   7621 2C31 POPEi 248      71.199 104.670  68.016  1.00  0.00           C
ATOM   7624 3C31 POPEi 248      69.679 104.500  68.126  1.00  0.00           C
ATOM   7627 4C31 POPEi 248      68.929 104.700  66.796  1.00  0.00           C
ATOM   7630 5C31 POPEi 248      67.459 104.300  66.886  1.00  0.00           C
ATOM   7633 6C31 POPEi 248      66.629 104.720  65.666  1.00  0.00           C
ATOM   7637  NH3 POPEj 249      69.999  25.690  94.586  1.00  0.00           N
ATOM   7641  C12 POPEj 249      71.239  25.610  93.736  1.00  0.00           C
ATOM   7644  C11 POPEj 249      70.959  26.270  92.386  1.00  0.00           C
ATOM   7647  P   POPEj 249      72.819  27.650  91.246  1.00  0.00           P
ATOM   7648  O13 POPEj 249      72.379  28.070  89.906  1.00  0.00           O
ATOM   7649  O14 POPEj 249      72.639  28.560  92.386  1.00  0.00           O
ATOM   7650  O11 POPEj 249      74.339  27.220  91.236  1.00  0.00           O
ATOM   7651  O12 POPEj 249      72.119  26.250  91.556  1.00  0.00           O
ATOM   7652  C1  POPEj 249      74.849  26.570  90.076  1.00  0.00           C
ATOM   7655  C2  POPEj 249      75.209  27.600  88.996  1.00  0.00           C
ATOM   7657  O21 POPEj 249      75.699  26.900  87.846  1.00  0.00           O
ATOM   7658  C21 POPEj 249      74.759  26.550  86.986  1.00  0.00           C
ATOM   7659  O22 POPEj 249      73.549  26.550  87.196  1.00  0.00           O
ATOM   7660  C22 POPEj 249      75.409  26.350  85.636  1.00  0.00           C
ATOM   7663  C3  POPEj 249      76.249  28.620  89.536  1.00  0.00           C
ATOM   7666  O31 POPEj 249      76.349  29.770  88.676  1.00  0.00           O
ATOM   7667  C31 POPEj 249      77.339  29.700  87.786  1.00  0.00           C
ATOM   7668  O32 POPEj 249      77.959  28.690  87.506  1.00  0.00           O
ATOM   7669  C32 POPEj 249      77.469  31.030  87.066  1.00  0.00           C
ATOM   7672  C23 POPEj 249      74.329  26.380  84.546  1.00  0.00           C
ATOM   7675  C24 POPEj 249      74.839  26.400  83.106  1.00  0.00           C
ATOM   7678  C25 POPEj 249      73.679  26.560  82.106  1.00  0.00           C
ATOM   7681  C26 POPEj 249      73.159  27.990  81.956  1.00  0.00           C
ATOM   7684  C27 POPEj 249      71.899  28.080  81.086  1.00  0.00           C
ATOM   7687  C28 POPEj 249      71.409  29.530  80.956  1.00  0.00           C
ATOM   7690  C29 POPEj 249      70.159  29.660  80.126  1.00  0.00           C
ATOM   7692 0C21 POPEj 249      70.029  30.330  78.956  1.00  0.00           C
ATOM   7694 1C21 POPEj 249      71.119  31.080  78.236  1.00  0.00           C
ATOM   7697 2C21 POPEj 249      70.989  31.010  76.706  1.00  0.00           C
ATOM   7700 3C21 POPEj 249      71.269  29.630  76.096  1.00  0.00           C
ATOM   7703 4C21 POPEj 249      71.079  29.660  74.576  1.00  0.00           C
ATOM   7706 5C21 POPEj 249      71.659  28.440  73.856  1.00  0.00           C
ATOM   7709 6C21 POPEj 249      71.519  28.570  72.326  1.00  0.00           C
ATOM   7712 7C21 POPEj 249      72.139  27.410  71.556  1.00  0.00           C
ATOM   7715 8C21 POPEj 249      71.999  27.530  70.046  1.00  0.00           C
ATOM   7719  C33 POPEj 249      76.559  30.980  85.826  1.00  0.00           C
ATOM   7722  C34 POPEj 249      76.359  32.310  85.106  1.00  0.00           C
ATOM   7725  C35 POPEj 249      75.439  33.250  85.886  1.00  0.00           C
ATOM   7728  C36 POPEj 249      74.299  33.780  85.016  1.00  0.00           C
ATOM   7731  C37 POPEj 249      73.129  34.380  85.806  1.00  0.00           C
ATOM   7734  C38 POPEj 249      72.049  34.920  84.846  1.00  0.00           C
ATOM   7737  C39 POPEj 249      71.479  36.300  85.206  1.00  0.00           C
ATOM   7740 0C31 POPEj 249      72.559  37.360  85.446  1.00  0.00           C
ATOM   7743 1C31 POPEj 249      72.019  38.780  85.626  1.00  0.00           C
ATOM   7746 2C31 POPEj 249      72.079  39.670  84.376  1.00  0.00           C
ATOM   7749 3C31 POPEj 249      71.369  39.050  83.166  1.00  0.00           C
ATOM   7752 4C31 POPEj 249      71.259  40.020  81.986  1.00  0.00           C
ATOM   7755 5C31 POPEj 249      71.099  39.250  80.676  1.00  0.00           C
ATOM   7758 6C31 POPEj 249      70.849  40.120  79.446  1.00  0.00           C
ATOM   7762  NH3 POPEk 250      11.249  36.550  42.806  1.00  0.00           N
ATOM   7766  C12 POPEk 250      10.729  35.190  43.176  1.00  0.00           C
ATOM   7769  C11 POPEk 250       9.329  34.940  42.606  1.00  0.00           C
ATOM   7772  P   POPEk 250       8.929  32.330  42.886  1.00  0.00           P
ATOM   7773  O13 POPEk 250      10.099  32.210  41.986  1.00  0.00           O
ATOM   7774  O14 POPEk 250       7.661  31.890  42.286  1.00  0.00           O
ATOM   7775  O11 POPEk 250       9.289  31.600  44.256  1.00  0.00           O
ATOM   7776  O12 POPEk 250       8.749  33.840  43.286  1.00  0.00           O
ATOM   7777  C1  POPEk 250       9.549  32.370  45.426  1.00  0.00           C
ATOM   7780  C2  POPEk 250      10.389  31.600  46.486  1.00  0.00           C
ATOM   7782  O21 POPEk 250      11.089  32.580  47.266  1.00  0.00           O
ATOM   7783  C21 POPEk 250      11.169  32.570  48.596  1.00  0.00           C
ATOM   7784  O22 POPEk 250      11.959  33.230  49.236  1.00  0.00           O
ATOM   7785  C22 POPEk 250      10.129  31.700  49.306  1.00  0.00           C
ATOM   7788  C3  POPEk 250      11.449  30.680  45.806  1.00  0.00           C
ATOM   7791  O31 POPEk 250      12.649  30.520  46.586  1.00  0.00           O
ATOM   7792  C31 POPEk 250      12.659  29.730  47.626  1.00  0.00           C
ATOM   7793  O32 POPEk 250      11.769  28.970  47.976  1.00  0.00           O
ATOM   7794  C32 POPEk 250      14.049  29.810  48.266  1.00  0.00           C
ATOM   7797  C23 POPEk 250      10.249  31.870  50.836  1.00  0.00           C
ATOM   7800  C24 POPEk 250       9.139  31.130  51.586  1.00  0.00           C
ATOM   7803  C25 POPEk 250       9.579  29.800  52.236  1.00  0.00           C
ATOM   7806  C26 POPEk 250      10.419  29.970  53.516  1.00  0.00           C
ATOM   7809  C27 POPEk 250      10.409  28.700  54.396  1.00  0.00           C
ATOM   7812  C28 POPEk 250       9.699  28.870  55.766  1.00  0.00           C
ATOM   7815  C29 POPEk 250       8.241  29.230  55.636  1.00  0.00           C
ATOM   7817 0C21 POPEk 250       7.301  29.250  56.606  1.00  0.00           C
ATOM   7819 1C21 POPEk 250       7.471  28.920  58.066  1.00  0.00           C
ATOM   7822 2C21 POPEk 250       6.341  29.590  58.906  1.00  0.00           C
ATOM   7825 3C21 POPEk 250       6.291  29.070  60.346  1.00  0.00           C
ATOM   7828 4C21 POPEk 250       4.931  29.260  61.066  1.00  0.00           C
ATOM   7831 5C21 POPEk 250       4.821  30.570  61.866  1.00  0.00           C
ATOM   7834 6C21 POPEk 250       3.621  30.580  62.826  1.00  0.00           C
ATOM   7837 7C21 POPEk 250       3.621  31.830  63.736  1.00  0.00           C
ATOM   7840 8C21 POPEk 250       2.601  31.750  64.876  1.00  0.00           C
ATOM   7844  C33 POPEk 250      14.099  29.890  49.806  1.00  0.00           C
ATOM   7847  C34 POPEk 250      15.479  30.430  50.246  1.00  0.00           C
ATOM   7850  C35 POPEk 250      15.709  30.480  51.756  1.00  0.00           C
ATOM   7853  C36 POPEk 250      16.379  29.220  52.286  1.00  0.00           C
ATOM   7856  C37 POPEk 250      16.959  29.410  53.696  1.00  0.00           C
ATOM   7859  C38 POPEk 250      17.949  28.300  54.066  1.00  0.00           C
ATOM   7862  C39 POPEk 250      18.279  28.280  55.566  1.00  0.00           C
ATOM   7865 0C31 POPEk 250      19.299  27.200  55.926  1.00  0.00           C
ATOM   7868 1C31 POPEk 250      19.579  27.170  57.436  1.00  0.00           C
ATOM   7871 2C31 POPEk 250      20.539  26.050  57.856  1.00  0.00           C
ATOM   7874 3C31 POPEk 250      19.999  24.640  57.546  1.00  0.00           C
ATOM   7877 4C31 POPEk 250      20.419  23.610  58.606  1.00  0.00           C
ATOM   7880 5C31 POPEk 250      19.819  22.230  58.366  1.00  0.00           C
ATOM   7883 6C31 POPEk 250      20.119  21.250  59.496  1.00  0.00           C
ATOM   7887  NH3 POPEl 251      16.949  54.930  84.026  1.00  0.00           N
ATOM   7891  C12 POPEl 251      16.189  56.240  84.046  1.00  0.00           C
ATOM   7894  C11 POPEl 251      14.659  56.040  84.066  1.00  0.00           C
ATOM   7897  P   POPEl 251      13.729  58.220  85.166  1.00  0.00           P
ATOM   7898  O13 POPEl 251      14.779  58.000  86.176  1.00  0.00           O
ATOM   7899  O14 POPEl 251      12.329  58.150  85.636  1.00  0.00           O
ATOM   7900  O11 POPEl 251      13.969  59.660  84.616  1.00  0.00           O
ATOM   7901  O12 POPEl 251      13.989  57.290  83.916  1.00  0.00           O
ATOM   7902  C1  POPEl 251      15.079  59.920  83.756  1.00  0.00           C
ATOM   7905  C2  POPEl 251      14.679  59.780  82.276  1.00  0.00           C
ATOM   7907  O21 POPEl 251      15.739  60.350  81.506  1.00  0.00           O
ATOM   7908  C21 POPEl 251      16.539  59.530  80.866  1.00  0.00           C
ATOM   7909  O22 POPEl 251      16.469  58.310  80.846  1.00  0.00           O
ATOM   7910  C22 POPEl 251      17.539  60.350  80.066  1.00  0.00           C
ATOM   7913  C3  POPEl 251      13.349  60.510  81.986  1.00  0.00           C
ATOM   7916  O31 POPEl 251      12.799  59.990  80.766  1.00  0.00           O
ATOM   7917  C31 POPEl 251      13.029  60.660  79.666  1.00  0.00           C
ATOM   7918  O32 POPEl 251      13.419  61.800  79.566  1.00  0.00           O
ATOM   7919  C32 POPEl 251      12.849  59.690  78.506  1.00  0.00           C
ATOM   7922  C23 POPEl 251      17.969  59.650  78.766  1.00  0.00           C
ATOM   7925  C24 POPEl 251      18.949  60.510  77.956  1.00  0.00           C
ATOM   7928  C25 POPEl 251      19.469  59.830  76.686  1.00  0.00           C
ATOM   7931  C26 POPEl 251      20.549  60.670  76.006  1.00  0.00           C
ATOM   7934  C27 POPEl 251      21.179  60.020  74.766  1.00  0.00           C
ATOM   7937  C28 POPEl 251      22.249  60.950  74.146  1.00  0.00           C
ATOM   7940  C29 POPEl 251      23.099  60.290  73.086  1.00  0.00           C
ATOM   7942 0C21 POPEl 251      24.439  60.130  73.116  1.00  0.00           C
ATOM   7944 1C21 POPEl 251      25.369  60.560  74.226  1.00  0.00           C
ATOM   7947 2C21 POPEl 251      26.089  61.900  73.956  1.00  0.00           C
ATOM   7950 3C21 POPEl 251      27.429  61.740  73.216  1.00  0.00           C
ATOM   7953 4C21 POPEl 251      28.209  63.050  72.956  1.00  0.00           C
ATOM   7956 5C21 POPEl 251      29.229  63.410  74.046  1.00  0.00           C
ATOM   7959 6C21 POPEl 251      30.469  64.140  73.496  1.00  0.00           C
ATOM   7962 7C21 POPEl 251      31.529  64.400  74.566  1.00  0.00           C
ATOM   7965 8C21 POPEl 251      32.829  65.000  74.016  1.00  0.00           C
ATOM   7969  C33 POPEl 251      13.829  58.500  78.576  1.00  0.00           C
ATOM   7972  C34 POPEl 251      13.619  57.490  77.446  1.00  0.00           C
ATOM   7975  C35 POPEl 251      13.939  58.050  76.056  1.00  0.00           C
ATOM   7978  C36 POPEl 251      13.909  56.960  74.976  1.00  0.00           C
ATOM   7981  C37 POPEl 251      14.239  57.430  73.566  1.00  0.00           C
ATOM   7984  C38 POPEl 251      14.349  56.200  72.656  1.00  0.00           C
ATOM   7987  C39 POPEl 251      14.689  56.530  71.206  1.00  0.00           C
ATOM   7990 0C31 POPEl 251      13.659  57.450  70.556  1.00  0.00           C
ATOM   7993 1C31 POPEl 251      13.539  57.130  69.066  1.00  0.00           C
ATOM   7996 2C31 POPEl 251      12.759  58.190  68.276  1.00  0.00           C
ATOM   7999 3C31 POPEl 251      12.519  57.780  66.816  1.00  0.00           C
ATOM   8002 4C31 POPEl 251      13.689  56.980  66.226  1.00  0.00           C
ATOM   8005 5C31 POPEl 251      13.719  56.930  64.696  1.00  0.00           C
ATOM   8008 6C31 POPEl 251      14.919  56.100  64.216  1.00  0.00           C
ATOM   8012  NH3 POPEm 252     129.789   9.450  42.996  1.00  0.00           N
ATOM   8016  C12 POPEm 252     130.279   9.800  44.366  1.00  0.00           C
ATOM   8019  C11 POPEm 252     130.839  11.230  44.356  1.00  0.00           C
ATOM   8022  P   POPEm 252     131.559  13.050  46.116  1.00  0.00           P
ATOM   8023  O13 POPEm 252     133.039  13.080  46.236  1.00  0.00           O
ATOM   8024  O14 POPEm 252     130.909  14.010  45.196  1.00  0.00           O
ATOM   8025  O11 POPEm 252     130.889  13.070  47.566  1.00  0.00           O
ATOM   8026  O12 POPEm 252     131.169  11.580  45.686  1.00  0.00           O
ATOM   8027  C1  POPEm 252     131.589  12.320  48.586  1.00  0.00           C
ATOM   8030  C2  POPEm 252     130.919  12.420  49.986  1.00  0.00           C
ATOM   8032  O21 POPEm 252     131.969  12.500  50.966  1.00  0.00           O
ATOM   8033  C21 POPEm 252     132.109  13.660  51.576  1.00  0.00           C
ATOM   8034  O22 POPEm 252     131.529  14.690  51.296  1.00  0.00           O
ATOM   8035  C22 POPEm 252     133.069  13.500  52.766  1.00  0.00           C
ATOM   8038  C3  POPEm 252     130.019  11.190  50.316  1.00  0.00           C
ATOM   8041  O31 POPEm 252     129.769  11.060  51.736  1.00  0.00           O
ATOM   8042  C31 POPEm 252     128.609  11.520  52.206  1.00  0.00           C
ATOM   8043  O32 POPEm 252     127.679  11.900  51.516  1.00  0.00           O
ATOM   8044  C32 POPEm 252     128.619  11.390  53.736  1.00  0.00           C
ATOM   8047  C23 POPEm 252     132.279  13.680  54.076  1.00  0.00           C
ATOM   8050  C24 POPEm 252     133.039  13.230  55.326  1.00  0.00           C
ATOM   8053  C25 POPEm 252     132.139  13.190  56.576  1.00  0.00           C
ATOM   8056  C26 POPEm 252     131.729  14.580  57.076  1.00  0.00           C
ATOM   8059  C27 POPEm 252     130.959  14.550  58.406  1.00  0.00           C
ATOM   8062  C28 POPEm 252     130.819  15.970  59.006  1.00  0.00           C
ATOM   8065  C29 POPEm 252     129.879  16.160  60.176  1.00  0.00           C
ATOM   8067 0C21 POPEm 252     129.799  15.480  61.336  1.00  0.00           C
ATOM   8069 1C21 POPEm 252     130.629  14.330  61.836  1.00  0.00           C
ATOM   8072 2C21 POPEm 252     131.199  14.570  63.246  1.00  0.00           C
ATOM   8075 3C21 POPEm 252     130.159  14.840  64.336  1.00  0.00           C
ATOM   8078 4C21 POPEm 252     130.809  14.980  65.716  1.00  0.00           C
ATOM   8081 5C21 POPEm 252     130.149  16.010  66.646  1.00  0.00           C
ATOM   8084 6C21 POPEm 252     130.329  17.460  66.176  1.00  0.00           C
ATOM   8087 7C21 POPEm 252     130.159  18.470  67.326  1.00  0.00           C
ATOM   8090 8C21 POPEm 252     130.209  19.920  66.856  1.00  0.00           C
ATOM   8094  C33 POPEm 252     127.479  12.150  54.476  1.00  0.00           C
ATOM   8097  C34 POPEm 252     127.859  12.620  55.896  1.00  0.00           C
ATOM   8100  C35 POPEm 252     127.529  11.660  57.056  1.00  0.00           C
ATOM   8103  C36 POPEm 252     126.129  11.830  57.676  1.00  0.00           C
ATOM   8106  C37 POPEm 252     126.009  11.180  59.066  1.00  0.00           C
ATOM   8109  C38 POPEm 252     124.579  11.100  59.626  1.00  0.00           C
ATOM   8112  C39 POPEm 252     123.969  12.450  60.046  1.00  0.00           C
ATOM   8115 0C31 POPEm 252     122.839  12.290  61.076  1.00  0.00           C
ATOM   8118 1C31 POPEm 252     122.129  13.600  61.426  1.00  0.00           C
ATOM   8121 2C31 POPEm 252     121.169  13.460  62.626  1.00  0.00           C
ATOM   8124 3C31 POPEm 252     121.609  14.240  63.876  1.00  0.00           C
ATOM   8127 4C31 POPEm 252     121.399  15.760  63.766  1.00  0.00           C
ATOM   8130 5C31 POPEm 252     121.749  16.510  65.056  1.00  0.00           C
ATOM   8133 6C31 POPEm 252     121.579  18.030  64.946  1.00  0.00           C
ATOM   8137  NH3 POPEn 253      81.109  25.420  40.306  1.00  0.00           N
ATOM   8141  C12 POPEn 253      81.529  24.020  40.676  1.00  0.00           C
ATOM   8144  C11 POPEn 253      82.699  24.090  41.676  1.00  0.00           C
ATOM   8147  P   POPEn 253      82.309  21.790  42.876  1.00  0.00           P
ATOM   8148  O13 POPEn 253      81.079  22.490  43.336  1.00  0.00           O
ATOM   8149  O14 POPEn 253      82.199  20.630  41.966  1.00  0.00           O
ATOM   8150  O11 POPEn 253      83.279  21.530  44.106  1.00  0.00           O
ATOM   8151  O12 POPEn 253      83.189  22.830  42.076  1.00  0.00           O
ATOM   8152  C1  POPEn 253      82.739  21.620  45.436  1.00  0.00           C
ATOM   8155  C2  POPEn 253      83.719  21.010  46.466  1.00  0.00           C
ATOM   8157  O21 POPEn 253      83.239  21.300  47.786  1.00  0.00           O
ATOM   8158  C21 POPEn 253      83.629  20.450  48.716  1.00  0.00           C
ATOM   8159  O22 POPEn 253      84.189  19.380  48.536  1.00  0.00           O
ATOM   8160  C22 POPEn 253      83.319  21.010  50.096  1.00  0.00           C
ATOM   8163  C3  POPEn 253      85.149  21.610  46.316  1.00  0.00           C
ATOM   8166  O31 POPEn 253      86.019  21.240  47.406  1.00  0.00           O
ATOM   8167  C31 POPEn 253      86.789  20.170  47.246  1.00  0.00           C
ATOM   8168  O32 POPEn 253      86.959  19.550  46.216  1.00  0.00           O
ATOM   8169  C32 POPEn 253      87.429  19.820  48.606  1.00  0.00           C
ATOM   8172  C23 POPEn 253      83.269  19.860  51.136  1.00  0.00           C
ATOM   8175  C24 POPEn 253      82.609  20.280  52.446  1.00  0.00           C
ATOM   8178  C25 POPEn 253      83.209  21.550  53.056  1.00  0.00           C
ATOM   8181  C26 POPEn 253      82.619  21.850  54.436  1.00  0.00           C
ATOM   8184  C27 POPEn 253      83.369  22.960  55.176  1.00  0.00           C
ATOM   8187  C28 POPEn 253      82.789  23.180  56.586  1.00  0.00           C
ATOM   8190  C29 POPEn 253      83.829  23.650  57.566  1.00  0.00           C
ATOM   8192 0C21 POPEn 253      83.799  23.480  58.906  1.00  0.00           C
ATOM   8194 1C21 POPEn 253      82.689  22.820  59.696  1.00  0.00           C
ATOM   8197 2C21 POPEn 253      81.629  23.820  60.196  1.00  0.00           C
ATOM   8200 3C21 POPEn 253      82.109  24.890  61.196  1.00  0.00           C
ATOM   8203 4C21 POPEn 253      80.929  25.500  61.976  1.00  0.00           C
ATOM   8206 5C21 POPEn 253      81.139  26.950  62.406  1.00  0.00           C
ATOM   8209 6C21 POPEn 253      79.999  27.440  63.316  1.00  0.00           C
ATOM   8212 7C21 POPEn 253      79.949  28.970  63.486  1.00  0.00           C
ATOM   8215 8C21 POPEn 253      78.929  29.440  64.516  1.00  0.00           C
ATOM   8219  C33 POPEn 253      87.579  18.300  48.896  1.00  0.00           C
ATOM   8222  C34 POPEn 253      87.049  17.950  50.296  1.00  0.00           C
ATOM   8225  C35 POPEn 253      87.819  16.880  51.096  1.00  0.00           C
ATOM   8228  C36 POPEn 253      87.299  16.820  52.546  1.00  0.00           C
ATOM   8231  C37 POPEn 253      87.989  15.840  53.496  1.00  0.00           C
ATOM   8234  C38 POPEn 253      87.509  16.070  54.946  1.00  0.00           C
ATOM   8237  C39 POPEn 253      88.259  15.290  56.026  1.00  0.00           C
ATOM   8240 0C31 POPEn 253      89.449  16.020  56.666  1.00  0.00           C
ATOM   8243 1C31 POPEn 253      89.309  16.140  58.186  1.00  0.00           C
ATOM   8246 2C31 POPEn 253      90.439  16.960  58.846  1.00  0.00           C
ATOM   8249 3C31 POPEn 253      91.749  16.180  59.066  1.00  0.00           C
ATOM   8252 4C31 POPEn 253      91.699  15.300  60.326  1.00  0.00           C
ATOM   8255 5C31 POPEn 253      93.049  14.660  60.656  1.00  0.00           C
ATOM   8258 6C31 POPEn 253      93.039  13.880  61.976  1.00  0.00           C
ATOM   8262  NH3 POPEo 254     137.169  76.380  40.496  1.00  0.00           N
ATOM   8266  C12 POPEo 254     136.939  75.700  41.796  1.00  0.00           C
ATOM   8269  C11 POPEo 254     135.469  75.790  42.176  1.00  0.00           C
ATOM   8272  P   POPEo 254     133.899  75.060  44.036  1.00  0.00           P
ATOM   8273  O13 POPEo 254     132.949  75.980  43.376  1.00  0.00           O
ATOM   8274  O14 POPEo 254     133.659  73.600  43.896  1.00  0.00           O
ATOM   8275  O11 POPEo 254     134.059  75.470  45.566  1.00  0.00           O
ATOM   8276  O12 POPEo 254     135.349  75.380  43.526  1.00  0.00           O
ATOM   8277  C1  POPEo 254     134.159  74.480  46.576  1.00  0.00           C
ATOM   8280  C2  POPEo 254     134.339  75.110  47.986  1.00  0.00           C
ATOM   8282  O21 POPEo 254     133.929  74.120  48.946  1.00  0.00           O
ATOM   8283  C21 POPEo 254     134.379  74.300  50.166  1.00  0.00           C
ATOM   8284  O22 POPEo 254     135.319  75.000  50.496  1.00  0.00           O
ATOM   8285  C22 POPEo 254     133.509  73.460  51.106  1.00  0.00           C
ATOM   8288  C3  POPEo 254     133.499  76.410  48.166  1.00  0.00           C
ATOM   8291  O31 POPEo 254     133.589  76.880  49.536  1.00  0.00           O
ATOM   8292  C31 POPEo 254     132.489  77.410  50.056  1.00  0.00           C
ATOM   8293  O32 POPEo 254     131.529  77.820  49.426  1.00  0.00           O
ATOM   8294  C32 POPEo 254     132.619  77.380  51.586  1.00  0.00           C
ATOM   8297  C23 POPEo 254     133.559  73.920  52.576  1.00  0.00           C
ATOM   8300  C24 POPEo 254     132.349  73.430  53.396  1.00  0.00           C
ATOM   8303  C25 POPEo 254     132.549  72.000  53.906  1.00  0.00           C
ATOM   8306  C26 POPEo 254     131.409  71.480  54.806  1.00  0.00           C
ATOM   8309  C27 POPEo 254     131.819  70.170  55.486  1.00  0.00           C
ATOM   8312  C28 POPEo 254     130.879  69.700  56.616  1.00  0.00           C
ATOM   8315  C29 POPEo 254     131.569  68.590  57.366  1.00  0.00           C
ATOM   8317 0C21 POPEo 254     130.989  67.510  57.936  1.00  0.00           C
ATOM   8319 1C21 POPEo 254     129.519  67.210  58.046  1.00  0.00           C
ATOM   8322 2C21 POPEo 254     129.299  66.190  59.186  1.00  0.00           C
ATOM   8325 3C21 POPEo 254     129.739  66.690  60.576  1.00  0.00           C
ATOM   8328 4C21 POPEo 254     129.519  65.660  61.696  1.00  0.00           C
ATOM   8331 5C21 POPEo 254     130.429  64.420  61.616  1.00  0.00           C
ATOM   8334 6C21 POPEo 254     131.889  64.690  62.006  1.00  0.00           C
ATOM   8337 7C21 POPEo 254     132.669  63.380  62.166  1.00  0.00           C
ATOM   8340 8C21 POPEo 254     134.029  63.560  62.846  1.00  0.00           C
ATOM   8344  C33 POPEo 254     132.019  78.590  52.326  1.00  0.00           C
ATOM   8347  C34 POPEo 254     132.389  78.590  53.826  1.00  0.00           C
ATOM   8350  C35 POPEo 254     131.649  77.510  54.636  1.00  0.00           C
ATOM   8353  C36 POPEo 254     131.389  77.920  56.096  1.00  0.00           C
ATOM   8356  C37 POPEo 254     130.529  76.910  56.866  1.00  0.00           C
ATOM   8359  C38 POPEo 254     130.019  77.460  58.206  1.00  0.00           C
ATOM   8362  C39 POPEo 254     129.189  76.450  59.036  1.00  0.00           C
ATOM   8365 0C31 POPEo 254     127.879  75.970  58.366  1.00  0.00           C
ATOM   8368 1C31 POPEo 254     128.019  74.590  57.706  1.00  0.00           C
ATOM   8371 2C31 POPEo 254     126.669  73.960  57.316  1.00  0.00           C
ATOM   8374 3C31 POPEo 254     126.819  72.480  56.926  1.00  0.00           C
ATOM   8377 4C31 POPEo 254     125.509  71.840  56.436  1.00  0.00           C
ATOM   8380 5C31 POPEo 254     125.719  70.400  55.946  1.00  0.00           C
ATOM   8383 6C31 POPEo 254     124.439  69.730  55.456  1.00  0.00           C
ATOM   8387  NH3 POPEp 255      21.679  71.310  45.806  1.00  0.00           N
ATOM   8391  C12 POPEp 255      20.739  70.590  44.876  1.00  0.00           C
ATOM   8394  C11 POPEp 255      19.289  70.690  45.376  1.00  0.00           C
ATOM   8397  P   POPEp 255      16.829  69.980  44.846  1.00  0.00           P
ATOM   8398  O13 POPEp 255      16.049  69.680  43.616  1.00  0.00           O
ATOM   8399  O14 POPEp 255      16.719  69.050  45.966  1.00  0.00           O
ATOM   8400  O11 POPEp 255      16.369  71.430  45.306  1.00  0.00           O
ATOM   8401  O12 POPEp 255      18.369  70.120  44.446  1.00  0.00           O
ATOM   8402  C1  POPEp 255      16.749  71.950  46.596  1.00  0.00           C
ATOM   8405  C2  POPEp 255      15.579  72.080  47.616  1.00  0.00           C
ATOM   8407  O21 POPEp 255      16.089  72.130  48.966  1.00  0.00           O
ATOM   8408  C21 POPEp 255      16.989  73.060  49.256  1.00  0.00           C
ATOM   8409  O22 POPEp 255      17.209  74.070  48.596  1.00  0.00           O
ATOM   8410  C22 POPEp 255      17.659  72.680  50.576  1.00  0.00           C
ATOM   8413  C3  POPEp 255      14.609  70.860  47.546  1.00  0.00           C
ATOM   8416  O31 POPEp 255      13.349  71.090  48.226  1.00  0.00           O
ATOM   8417  C31 POPEp 255      13.319  70.740  49.516  1.00  0.00           C
ATOM   8418  O32 POPEp 255      14.259  70.360  50.166  1.00  0.00           O
ATOM   8419  C32 POPEp 255      11.899  70.930  50.066  1.00  0.00           C
ATOM   8422  C23 POPEp 255      18.209  73.930  51.286  1.00  0.00           C
ATOM   8425  C24 POPEp 255      18.649  73.650  52.726  1.00  0.00           C
ATOM   8428  C25 POPEp 255      17.599  74.080  53.756  1.00  0.00           C
ATOM   8431  C26 POPEp 255      17.599  75.590  54.046  1.00  0.00           C
ATOM   8434  C27 POPEp 255      16.349  76.020  54.836  1.00  0.00           C
ATOM   8437  C28 POPEp 255      16.169  77.550  55.016  1.00  0.00           C
ATOM   8440  C29 POPEp 255      14.729  77.890  55.336  1.00  0.00           C
ATOM   8442 0C21 POPEp 255      14.259  78.650  56.346  1.00  0.00           C
ATOM   8444 1C21 POPEp 255      15.099  79.340  57.376  1.00  0.00           C
ATOM   8447 2C21 POPEp 255      14.309  79.900  58.566  1.00  0.00           C
ATOM   8450 3C21 POPEp 255      13.949  78.870  59.636  1.00  0.00           C
ATOM   8453 4C21 POPEp 255      13.889  79.460  61.056  1.00  0.00           C
ATOM   8456 5C21 POPEp 255      15.289  79.590  61.696  1.00  0.00           C
ATOM   8459 6C21 POPEp 255      15.279  80.000  63.166  1.00  0.00           C
ATOM   8462 7C21 POPEp 255      16.659  79.820  63.816  1.00  0.00           C
ATOM   8465 8C21 POPEp 255      16.689  80.190  65.306  1.00  0.00           C
ATOM   8469  C33 POPEp 255      11.639  69.990  51.276  1.00  0.00           C
ATOM   8472  C34 POPEp 255      10.179  70.000  51.756  1.00  0.00           C
ATOM   8475  C35 POPEp 255       9.759  71.330  52.376  1.00  0.00           C
ATOM   8478  C36 POPEp 255       8.401  71.270  53.086  1.00  0.00           C
ATOM   8481  C37 POPEp 255       8.131  72.540  53.896  1.00  0.00           C
ATOM   8484  C38 POPEp 255       6.841  72.480  54.726  1.00  0.00           C
ATOM   8487  C39 POPEp 255       6.441  73.850  55.296  1.00  0.00           C
ATOM   8490 0C31 POPEp 255       5.841  74.760  54.216  1.00  0.00           C
ATOM   8493 1C31 POPEp 255       6.201  76.250  54.336  1.00  0.00           C
ATOM   8496 2C31 POPEp 255       6.231  76.920  52.956  1.00  0.00           C
ATOM   8499 3C31 POPEp 255       4.841  77.020  52.316  1.00  0.00           C
ATOM   8502 4C31 POPEp 255       4.791  76.400  50.916  1.00  0.00           C
ATOM   8505 5C31 POPEp 255       3.381  76.370  50.316  1.00  0.00           C
ATOM   8508 6C31 POPEp 255       3.311  75.750  48.916  1.00  0.00           C
ATOM   8512  NH3 POPEq 256      51.719  49.800  92.416  1.00  0.00           N
ATOM   8516  C12 POPEq 256      50.629  50.750  92.846  1.00  0.00           C
ATOM   8519  C11 POPEq 256      49.389  50.520  91.986  1.00  0.00           C
ATOM   8522  P   POPEq 256      46.849  50.770  91.826  1.00  0.00           P
ATOM   8523  O13 POPEq 256      46.379  49.420  92.236  1.00  0.00           O
ATOM   8524  O14 POPEq 256      45.959  51.880  92.236  1.00  0.00           O
ATOM   8525  O11 POPEq 256      47.219  50.840  90.296  1.00  0.00           O
ATOM   8526  O12 POPEq 256      48.219  51.090  92.586  1.00  0.00           O
ATOM   8527  C1  POPEq 256      47.459  49.670  89.506  1.00  0.00           C
ATOM   8530  C2  POPEq 256      48.399  49.970  88.316  1.00  0.00           C
ATOM   8532  O21 POPEq 256      47.769  50.940  87.456  1.00  0.00           O
ATOM   8533  C21 POPEq 256      48.479  52.030  87.226  1.00  0.00           C
ATOM   8534  O22 POPEq 256      49.549  52.310  87.746  1.00  0.00           O
ATOM   8535  C22 POPEq 256      47.729  52.950  86.266  1.00  0.00           C
ATOM   8538  C3  POPEq 256      48.749  48.680  87.516  1.00  0.00           C
ATOM   8541  O31 POPEq 256      49.299  48.980  86.216  1.00  0.00           O
ATOM   8542  C31 POPEq 256      50.389  48.300  85.836  1.00  0.00           C
ATOM   8543  O32 POPEq 256      50.999  47.500  86.526  1.00  0.00           O
ATOM   8544  C32 POPEq 256      50.739  48.660  84.386  1.00  0.00           C
ATOM   8547  C23 POPEq 256      48.489  54.240  85.906  1.00  0.00           C
ATOM   8550  C24 POPEq 256      47.659  55.200  85.056  1.00  0.00           C
ATOM   8553  C25 POPEq 256      48.389  56.530  84.826  1.00  0.00           C
ATOM   8556  C26 POPEq 256      47.699  57.400  83.776  1.00  0.00           C
ATOM   8559  C27 POPEq 256      48.409  58.750  83.546  1.00  0.00           C
ATOM   8562  C28 POPEq 256      48.219  59.300  82.126  1.00  0.00           C
ATOM   8565  C29 POPEq 256      46.769  59.420  81.756  1.00  0.00           C
ATOM   8567 0C21 POPEq 256      46.219  60.310  80.916  1.00  0.00           C
ATOM   8569 1C21 POPEq 256      46.899  61.400  80.126  1.00  0.00           C
ATOM   8572 2C21 POPEq 256      46.569  61.210  78.646  1.00  0.00           C
ATOM   8575 3C21 POPEq 256      46.969  62.390  77.766  1.00  0.00           C
ATOM   8578 4C21 POPEq 256      47.729  61.980  76.496  1.00  0.00           C
ATOM   8581 5C21 POPEq 256      46.969  61.010  75.586  1.00  0.00           C
ATOM   8584 6C21 POPEq 256      47.729  60.700  74.296  1.00  0.00           C
ATOM   8587 7C21 POPEq 256      46.999  59.690  73.416  1.00  0.00           C
ATOM   8590 8C21 POPEq 256      47.719  59.440  72.096  1.00  0.00           C
ATOM   8594  C33 POPEq 256      51.319  47.470  83.566  1.00  0.00           C
ATOM   8597  C34 POPEq 256      51.789  47.890  82.166  1.00  0.00           C
ATOM   8600  C35 POPEq 256      51.829  46.710  81.176  1.00  0.00           C
ATOM   8603  C36 POPEq 256      52.339  47.120  79.776  1.00  0.00           C
ATOM   8606  C37 POPEq 256      52.219  46.010  78.726  1.00  0.00           C
ATOM   8609  C38 POPEq 256      53.229  46.160  77.576  1.00  0.00           C
ATOM   8612  C39 POPEq 256      52.909  47.300  76.596  1.00  0.00           C
ATOM   8615 0C31 POPEq 256      51.769  46.980  75.616  1.00  0.00           C
ATOM   8618 1C31 POPEq 256      52.139  47.190  74.136  1.00  0.00           C
ATOM   8621 2C31 POPEq 256      50.949  46.980  73.196  1.00  0.00           C
ATOM   8624 3C31 POPEq 256      51.349  46.810  71.726  1.00  0.00           C
ATOM   8627 4C31 POPEq 256      50.119  46.680  70.816  1.00  0.00           C
ATOM   8630 5C31 POPEq 256      50.469  46.240  69.386  1.00  0.00           C
ATOM   8633 6C31 POPEq 256      49.229  46.130  68.486  1.00  0.00           C
ATOM   8637  NH3 POPEr 257     128.639  95.170  48.456  1.00  0.00           N
ATOM   8641  C12 POPEr 257     129.209  95.190  47.066  1.00  0.00           C
ATOM   8644  C11 POPEr 257     130.459  96.080  46.916  1.00  0.00           C
ATOM   8647  P   POPEr 257     132.169  96.830  45.056  1.00  0.00           P
ATOM   8648  O13 POPEr 257     133.179  95.750  45.096  1.00  0.00           O
ATOM   8649  O14 POPEr 257     132.039  97.550  43.756  1.00  0.00           O
ATOM   8650  O11 POPEr 257     132.559  97.900  46.156  1.00  0.00           O
ATOM   8651  O12 POPEr 257     130.769  96.260  45.536  1.00  0.00           O
ATOM   8652  C1  POPEr 257     133.629  97.700  47.086  1.00  0.00           C
ATOM   8655  C2  POPEr 257     133.369  98.490  48.396  1.00  0.00           C
ATOM   8657  O21 POPEr 257     134.579  98.740  49.136  1.00  0.00           O
ATOM   8658  C21 POPEr 257     135.139  97.710  49.746  1.00  0.00           C
ATOM   8659  O22 POPEr 257     135.149  96.560  49.346  1.00  0.00           O
ATOM   8660  C22 POPEr 257     135.709  98.260  51.076  1.00  0.00           C
ATOM   8663  C3  POPEr 257     132.259  97.810  49.276  1.00  0.00           C
ATOM   8666  O31 POPEr 257     132.459  98.020  50.696  1.00  0.00           O
ATOM   8667  C31 POPEr 257     131.549  98.740  51.336  1.00  0.00           C
ATOM   8668  O32 POPEr 257     130.579  99.270  50.826  1.00  0.00           O
ATOM   8669  C32 POPEr 257     131.879  98.730  52.816  1.00  0.00           C
ATOM   8672  C23 POPEr 257     136.609  97.250  51.806  1.00  0.00           C
ATOM   8675  C24 POPEr 257     137.359  97.750  53.056  1.00  0.00           C
ATOM   8678  C25 POPEr 257     136.569  97.630  54.366  1.00  0.00           C
ATOM   8681  C26 POPEr 257     137.469  97.390  55.586  1.00  0.00           C
ATOM   8684  C27 POPEr 257     136.679  97.200  56.886  1.00  0.00           C
ATOM   8687  C28 POPEr 257     137.489  97.270  58.186  1.00  0.00           C
ATOM   8690  C29 POPEr 257     138.409  96.080  58.396  1.00  0.00           C
ATOM   8692 0C21 POPEr 257     138.309  95.140  59.356  1.00  0.00           C
ATOM   8694 1C21 POPEr 257     137.249  95.010  60.416  1.00  0.00           C
ATOM   8697 2C21 POPEr 257     137.679  95.460  61.826  1.00  0.00           C
ATOM   8700 3C21 POPEr 257     137.729  96.990  61.986  1.00  0.00           C
ATOM   8703 4C21 POPEr 257     137.579  97.500  63.426  1.00  0.00           C
ATOM   8706 5C21 POPEr 257     138.879  97.950  64.096  1.00  0.00           C
ATOM   8709 6C21 POPEr 257     138.599  98.800  65.346  1.00  0.00           C
ATOM   8712 7C21 POPEr 257     139.859  99.270  66.076  1.00  0.00           C
ATOM   8715 8C21 POPEr 257     139.539 100.240  67.216  1.00  0.00           C
ATOM   8719  C33 POPEr 257     131.789 100.130  53.446  1.00  0.00           C
ATOM   8722  C34 POPEr 257     132.369 100.180  54.866  1.00  0.00           C
ATOM   8725  C35 POPEr 257     131.699  99.140  55.776  1.00  0.00           C
ATOM   8728  C36 POPEr 257     132.019  99.330  57.256  1.00  0.00           C
ATOM   8731  C37 POPEr 257     131.159  98.370  58.096  1.00  0.00           C
ATOM   8734  C38 POPEr 257     131.329  98.560  59.606  1.00  0.00           C
ATOM   8737  C39 POPEr 257     132.549  97.830  60.186  1.00  0.00           C
ATOM   8740 0C31 POPEr 257     132.649  98.070  61.686  1.00  0.00           C
ATOM   8743 1C31 POPEr 257     133.489  97.040  62.456  1.00  0.00           C
ATOM   8746 2C31 POPEr 257     133.329  97.410  63.936  1.00  0.00           C
ATOM   8749 3C31 POPEr 257     133.899  96.450  64.986  1.00  0.00           C
ATOM   8752 4C31 POPEr 257     133.589  97.070  66.356  1.00  0.00           C
ATOM   8755 5C31 POPEr 257     133.789  96.150  67.556  1.00  0.00           C
ATOM   8758 6C31 POPEr 257     133.429  96.850  68.866  1.00  0.00           C
ATOM   8762  NH3 POPEs 258      38.519 135.968  39.916  1.00  0.00           N
ATOM   8766  C12 POPEs 258      37.759 134.798  39.376  1.00  0.00           C
ATOM   8769  C11 POPEs 258      36.269 135.148  39.266  1.00  0.00           C
ATOM   8772  P   POPEs 258      34.719 133.118  39.906  1.00  0.00           P
ATOM   8773  O13 POPEs 258      33.549 133.908  40.346  1.00  0.00           O
ATOM   8774  O14 POPEs 258      34.469 131.838  39.216  1.00  0.00           O
ATOM   8775  O11 POPEs 258      35.769 132.968  41.106  1.00  0.00           O
ATOM   8776  O12 POPEs 258      35.539 133.988  38.876  1.00  0.00           O
ATOM   8777  C1  POPEs 258      35.529 133.698  42.316  1.00  0.00           C
ATOM   8780  C2  POPEs 258      36.669 133.538  43.386  1.00  0.00           C
ATOM   8782  O21 POPEs 258      36.179 132.798  44.496  1.00  0.00           O
ATOM   8783  C21 POPEs 258      35.959 131.518  44.306  1.00  0.00           C
ATOM   8784  O22 POPEs 258      36.329 130.848  43.356  1.00  0.00           O
ATOM   8785  C22 POPEs 258      35.209 130.988  45.526  1.00  0.00           C
ATOM   8788  C3  POPEs 258      37.129 134.928  43.906  1.00  0.00           C
ATOM   8791  O31 POPEs 258      38.079 134.898  45.006  1.00  0.00           O
ATOM   8792  C31 POPEs 258      37.569 135.058  46.226  1.00  0.00           C
ATOM   8793  O32 POPEs 258      36.399 134.978  46.526  1.00  0.00           O
ATOM   8794  C32 POPEs 258      38.669 135.518  47.186  1.00  0.00           C
ATOM   8797  C23 POPEs 258      36.149 130.898  46.736  1.00  0.00           C
ATOM   8800  C24 POPEs 258      35.419 130.728  48.076  1.00  0.00           C
ATOM   8803  C25 POPEs 258      36.429 130.438  49.176  1.00  0.00           C
ATOM   8806  C26 POPEs 258      36.109 130.978  50.576  1.00  0.00           C
ATOM   8809  C27 POPEs 258      37.399 130.898  51.386  1.00  0.00           C
ATOM   8812  C28 POPEs 258      37.339 131.388  52.836  1.00  0.00           C
ATOM   8815  C29 POPEs 258      38.779 131.458  53.306  1.00  0.00           C
ATOM   8817 0C21 POPEs 258      39.359 130.748  54.276  1.00  0.00           C
ATOM   8819 1C21 POPEs 258      38.669 129.758  55.166  1.00  0.00           C
ATOM   8822 2C21 POPEs 258      37.879 130.508  56.246  1.00  0.00           C
ATOM   8825 3C21 POPEs 258      37.399 129.588  57.376  1.00  0.00           C
ATOM   8828 4C21 POPEs 258      37.159 130.358  58.686  1.00  0.00           C
ATOM   8831 5C21 POPEs 258      35.909 131.248  58.686  1.00  0.00           C
ATOM   8834 6C21 POPEs 258      34.619 130.468  58.976  1.00  0.00           C
ATOM   8837 7C21 POPEs 258      33.459 131.358  59.436  1.00  0.00           C
ATOM   8840 8C21 POPEs 258      32.199 130.568  59.786  1.00  0.00           C
ATOM   8844  C33 POPEs 258      38.049 136.118  48.466  1.00  0.00           C
ATOM   8847  C34 POPEs 258      39.079 136.608  49.496  1.00  0.00           C
ATOM   8850  C35 POPEs 258      39.729 135.468  50.286  1.00  0.00           C
ATOM   8853  C36 POPEs 258      40.249 135.918  51.656  1.00  0.00           C
ATOM   8856  C37 POPEs 258      41.049 134.788  52.326  1.00  0.00           C
ATOM   8859  C38 POPEs 258      41.279 134.948  53.836  1.00  0.00           C
ATOM   8862  C39 POPEs 258      39.969 134.958  54.636  1.00  0.00           C
ATOM   8865 0C31 POPEs 258      40.179 134.748  56.136  1.00  0.00           C
ATOM   8868 1C31 POPEs 258      38.839 134.898  56.866  1.00  0.00           C
ATOM   8871 2C31 POPEs 258      38.899 134.628  58.376  1.00  0.00           C
ATOM   8874 3C31 POPEs 258      37.539 134.928  59.006  1.00  0.00           C
ATOM   8877 4C31 POPEs 258      37.399 134.378  60.426  1.00  0.00           C
ATOM   8880 5C31 POPEs 258      35.969 134.558  60.956  1.00  0.00           C
ATOM   8883 6C31 POPEs 258      35.699 133.738  62.226  1.00  0.00           C
ATOM   8887  NH3 POPEt 259      95.899   7.960  89.356  1.00  0.00           N
ATOM   8891  C12 POPEt 259      94.709   8.630  89.996  1.00  0.00           C
ATOM   8894  C11 POPEt 259      94.429   9.960  89.276  1.00  0.00           C
ATOM   8897  P   POPEt 259      92.579  11.720  88.806  1.00  0.00           P
ATOM   8898  O13 POPEt 259      91.179  11.940  89.186  1.00  0.00           O
ATOM   8899  O14 POPEt 259      93.509  12.870  88.726  1.00  0.00           O
ATOM   8900  O11 POPEt 259      92.579  10.960  87.436  1.00  0.00           O
ATOM   8901  O12 POPEt 259      93.219  10.590  89.736  1.00  0.00           O
ATOM   8902  C1  POPEt 259      92.479  11.610  86.176  1.00  0.00           C
ATOM   8905  C2  POPEt 259      92.079  10.590  85.096  1.00  0.00           C
ATOM   8907  O21 POPEt 259      92.249  11.190  83.816  1.00  0.00           O
ATOM   8908  C21 POPEt 259      93.489  11.240  83.376  1.00  0.00           C
ATOM   8909  O22 POPEt 259      94.459  10.670  83.846  1.00  0.00           O
ATOM   8910  C22 POPEt 259      93.519  12.180  82.176  1.00  0.00           C
ATOM   8913  C3  POPEt 259      90.599  10.130  85.206  1.00  0.00           C
ATOM   8916  O31 POPEt 259      90.359   8.900  84.496  1.00  0.00           O
ATOM   8917  C31 POPEt 259      89.959   8.990  83.216  1.00  0.00           C
ATOM   8918  O32 POPEt 259      89.609  10.000  82.646  1.00  0.00           O
ATOM   8919  C32 POPEt 259      89.969   7.570  82.616  1.00  0.00           C
ATOM   8922  C23 POPEt 259      92.649  11.630  81.036  1.00  0.00           C
ATOM   8925  C24 POPEt 259      92.629  12.570  79.826  1.00  0.00           C
ATOM   8928  C25 POPEt 259      92.269  11.820  78.536  1.00  0.00           C
ATOM   8931  C26 POPEt 259      93.439  11.020  77.976  1.00  0.00           C
ATOM   8934  C27 POPEt 259      92.979  10.120  76.826  1.00  0.00           C
ATOM   8937  C28 POPEt 259      94.059   9.920  75.746  1.00  0.00           C
ATOM   8940  C29 POPEt 259      93.419   9.430  74.476  1.00  0.00           C
ATOM   8942 0C21 POPEt 259      93.649   9.870  73.226  1.00  0.00           C
ATOM   8944 1C21 POPEt 259      94.669  10.920  72.846  1.00  0.00           C
ATOM   8947 2C21 POPEt 259      94.039  12.280  72.496  1.00  0.00           C
ATOM   8950 3C21 POPEt 259      93.809  12.450  70.996  1.00  0.00           C
ATOM   8953 4C21 POPEt 259      93.279  13.850  70.646  1.00  0.00           C
ATOM   8956 5C21 POPEt 259      93.219  14.110  69.136  1.00  0.00           C
ATOM   8959 6C21 POPEt 259      92.229  13.200  68.406  1.00  0.00           C
ATOM   8962 7C21 POPEt 259      91.479  13.910  67.266  1.00  0.00           C
ATOM   8965 8C21 POPEt 259      90.669  12.970  66.376  1.00  0.00           C
ATOM   8969  C33 POPEt 259      90.279   7.500  81.106  1.00  0.00           C
ATOM   8972  C34 POPEt 259      90.459   6.040  80.646  1.00  0.00           C
ATOM   8975  C35 POPEt 259      91.169   5.860  79.286  1.00  0.00           C
ATOM   8978  C36 POPEt 259      90.429   6.480  78.096  1.00  0.00           C
ATOM   8981  C37 POPEt 259      91.119   6.100  76.766  1.00  0.00           C
ATOM   8984  C38 POPEt 259      90.489   6.790  75.546  1.00  0.00           C
ATOM   8987  C39 POPEt 259      91.259   6.530  74.246  1.00  0.00           C
ATOM   8990 0C31 POPEt 259      91.039   5.130  73.646  1.00  0.00           C
ATOM   8993 1C31 POPEt 259      91.659   5.030  72.246  1.00  0.00           C
ATOM   8996 2C31 POPEt 259      91.309   3.720  71.546  1.00  0.00           C
ATOM   8999 3C31 POPEt 259      91.679   3.700  70.056  1.00  0.00           C
ATOM   9002 4C31 POPEt 259      91.019   2.520  69.336  1.00  0.00           C
ATOM   9005 5C31 POPEt 259      91.259   2.510  67.826  1.00  0.00           C
ATOM   9008 6C31 POPEt 259      90.459   1.420  67.106  1.00  0.00           C
ATOM   9012  NH3 POPEu 260      59.199  20.250  83.646  1.00  0.00           N
ATOM   9016  C12 POPEu 260      58.879  18.840  84.026  1.00  0.00           C
ATOM   9019  C11 POPEu 260      57.409  18.700  84.386  1.00  0.00           C
ATOM   9022  P   POPEu 260      55.679  16.750  84.596  1.00  0.00           P
ATOM   9023  O13 POPEu 260      55.709  15.310  84.326  1.00  0.00           O
ATOM   9024  O14 POPEu 260      54.889  17.160  85.786  1.00  0.00           O
ATOM   9025  O11 POPEu 260      55.109  17.470  83.306  1.00  0.00           O
ATOM   9026  O12 POPEu 260      57.149  17.330  84.686  1.00  0.00           O
ATOM   9027  C1  POPEu 260      55.379  16.870  82.026  1.00  0.00           C
ATOM   9030  C2  POPEu 260      55.199  17.860  80.836  1.00  0.00           C
ATOM   9032  O21 POPEu 260      53.859  17.800  80.316  1.00  0.00           O
ATOM   9033  C21 POPEu 260      53.129  18.860  80.626  1.00  0.00           C
ATOM   9034  O22 POPEu 260      53.259  19.550  81.616  1.00  0.00           O
ATOM   9035  C22 POPEu 260      52.199  19.150  79.446  1.00  0.00           C
ATOM   9038  C3  POPEu 260      56.129  17.450  79.656  1.00  0.00           C
ATOM   9041  O31 POPEu 260      55.949  18.200  78.426  1.00  0.00           O
ATOM   9042  C31 POPEu 260      55.069  17.680  77.566  1.00  0.00           C
ATOM   9043  O32 POPEu 260      54.409  16.670  77.766  1.00  0.00           O
ATOM   9044  C32 POPEu 260      55.039  18.500  76.266  1.00  0.00           C
ATOM   9047  C23 POPEu 260      52.049  20.660  79.136  1.00  0.00           C
ATOM   9050  C24 POPEu 260      51.229  20.890  77.856  1.00  0.00           C
ATOM   9053  C25 POPEu 260      50.469  22.230  77.856  1.00  0.00           C
ATOM   9056  C26 POPEu 260      51.319  23.470  78.216  1.00  0.00           C
ATOM   9059  C27 POPEu 260      50.459  24.740  78.336  1.00  0.00           C
ATOM   9062  C28 POPEu 260      51.109  25.830  79.206  1.00  0.00           C
ATOM   9065  C29 POPEu 260      52.289  26.500  78.546  1.00  0.00           C
ATOM   9067 0C21 POPEu 260      52.899  27.610  79.006  1.00  0.00           C
ATOM   9069 1C21 POPEu 260      52.499  28.380  80.236  1.00  0.00           C
ATOM   9072 2C21 POPEu 260      53.009  29.840  80.266  1.00  0.00           C
ATOM   9075 3C21 POPEu 260      52.719  30.690  79.016  1.00  0.00           C
ATOM   9078 4C21 POPEu 260      53.209  32.150  79.156  1.00  0.00           C
ATOM   9081 5C21 POPEu 260      52.219  33.070  79.876  1.00  0.00           C
ATOM   9084 6C21 POPEu 260      51.159  33.670  78.936  1.00  0.00           C
ATOM   9087 7C21 POPEu 260      50.209  34.640  79.666  1.00  0.00           C
ATOM   9090 8C21 POPEu 260      49.169  35.280  78.746  1.00  0.00           C
ATOM   9094  C33 POPEu 260      53.999  17.910  75.296  1.00  0.00           C
ATOM   9097  C34 POPEu 260      54.189  18.260  73.816  1.00  0.00           C
ATOM   9100  C35 POPEu 260      53.729  19.670  73.446  1.00  0.00           C
ATOM   9103  C36 POPEu 260      53.619  19.840  71.926  1.00  0.00           C
ATOM   9106  C37 POPEu 260      53.199  21.240  71.486  1.00  0.00           C
ATOM   9109  C38 POPEu 260      53.149  21.350  69.956  1.00  0.00           C
ATOM   9112  C39 POPEu 260      54.209  22.290  69.356  1.00  0.00           C
ATOM   9115 0C31 POPEu 260      53.599  23.620  68.886  1.00  0.00           C
ATOM   9118 1C31 POPEu 260      54.609  24.500  68.136  1.00  0.00           C
ATOM   9121 2C31 POPEu 260      53.919  25.640  67.366  1.00  0.00           C
ATOM   9124 3C31 POPEu 260      54.159  25.560  65.846  1.00  0.00           C
ATOM   9127 4C31 POPEu 260      53.269  26.530  65.056  1.00  0.00           C
ATOM   9130 5C31 POPEu 260      53.499  26.420  63.546  1.00  0.00           C
ATOM   9133 6C31 POPEu 260      52.589  27.320  62.706  1.00  0.00           C
ATOM   9137  NH3 POPEv 261      12.449  71.910  43.846  1.00  0.00           N
ATOM   9141  C12 POPEv 261      11.139  71.300  43.406  1.00  0.00           C
ATOM   9144  C11 POPEv 261      11.229  69.760  43.446  1.00  0.00           C
ATOM   9147  P   POPEv 261      10.089  67.610  42.606  1.00  0.00           P
ATOM   9148  O13 POPEv 261       8.759  66.980  42.766  1.00  0.00           O
ATOM   9149  O14 POPEv 261      10.719  67.470  41.276  1.00  0.00           O
ATOM   9150  O11 POPEv 261      11.089  67.000  43.676  1.00  0.00           O
ATOM   9151  O12 POPEv 261      10.009  69.160  42.986  1.00  0.00           O
ATOM   9152  C1  POPEv 261      10.589  66.690  44.976  1.00  0.00           C
ATOM   9155  C2  POPEv 261      11.739  66.310  45.936  1.00  0.00           C
ATOM   9157  O21 POPEv 261      11.229  65.650  47.116  1.00  0.00           O
ATOM   9158  C21 POPEv 261      10.349  66.300  47.856  1.00  0.00           C
ATOM   9159  O22 POPEv 261       9.899  67.410  47.666  1.00  0.00           O
ATOM   9160  C22 POPEv 261       9.859  65.370  48.956  1.00  0.00           C
ATOM   9163  C3  POPEv 261      12.689  67.510  46.256  1.00  0.00           C
ATOM   9166  O31 POPEv 261      13.779  67.150  47.136  1.00  0.00           O
ATOM   9167  C31 POPEv 261      13.599  67.430  48.426  1.00  0.00           C
ATOM   9168  O32 POPEv 261      12.589  67.950  48.886  1.00  0.00           O
ATOM   9169  C32 POPEv 261      14.849  67.060  49.226  1.00  0.00           C
ATOM   9172  C23 POPEv 261      10.569  65.630  50.306  1.00  0.00           C
ATOM   9175  C24 POPEv 261      10.069  64.650  51.366  1.00  0.00           C
ATOM   9178  C25 POPEv 261      10.619  64.900  52.766  1.00  0.00           C
ATOM   9181  C26 POPEv 261      10.279  66.270  53.356  1.00  0.00           C
ATOM   9184  C27 POPEv 261      10.499  66.300  54.876  1.00  0.00           C
ATOM   9187  C28 POPEv 261      10.499  67.700  55.496  1.00  0.00           C
ATOM   9190  C29 POPEv 261       9.139  68.350  55.456  1.00  0.00           C
ATOM   9192 0C21 POPEv 261       8.639  69.250  56.326  1.00  0.00           C
ATOM   9194 1C21 POPEv 261       9.319  69.830  57.536  1.00  0.00           C
ATOM   9197 2C21 POPEv 261       8.401  69.890  58.776  1.00  0.00           C
ATOM   9200 3C21 POPEv 261       7.121  70.740  58.586  1.00  0.00           C
ATOM   9203 4C21 POPEv 261       6.471  71.100  59.926  1.00  0.00           C
ATOM   9206 5C21 POPEv 261       4.931  71.010  59.936  1.00  0.00           C
ATOM   9209 6C21 POPEv 261       4.221  72.080  59.106  1.00  0.00           C
ATOM   9212 7C21 POPEv 261       2.711  72.070  59.366  1.00  0.00           C
ATOM   9215 8C21 POPEv 261       1.921  73.160  58.626  1.00  0.00           C
ATOM   9219  C33 POPEv 261      14.659  67.250  50.756  1.00  0.00           C
ATOM   9222  C34 POPEv 261      15.989  67.540  51.476  1.00  0.00           C
ATOM   9225  C35 POPEv 261      15.799  68.050  52.916  1.00  0.00           C
ATOM   9228  C36 POPEv 261      17.159  68.350  53.556  1.00  0.00           C
ATOM   9231  C37 POPEv 261      17.149  68.610  55.076  1.00  0.00           C
ATOM   9234  C38 POPEv 261      18.579  68.710  55.626  1.00  0.00           C
ATOM   9237  C39 POPEv 261      18.729  68.460  57.126  1.00  0.00           C
ATOM   9240 0C31 POPEv 261      18.219  69.600  58.016  1.00  0.00           C
ATOM   9243 1C31 POPEv 261      18.459  69.320  59.506  1.00  0.00           C
ATOM   9246 2C31 POPEv 261      17.989  70.470  60.406  1.00  0.00           C
ATOM   9249 3C31 POPEv 261      17.999  70.130  61.906  1.00  0.00           C
ATOM   9252 4C31 POPEv 261      19.389  70.190  62.546  1.00  0.00           C
ATOM   9255 5C31 POPEv 261      19.309  70.280  64.076  1.00  0.00           C
ATOM   9258 6C31 POPEv 261      20.649  70.560  64.746  1.00  0.00           C
ATOM   9262  NH3 POPEw 262      96.699 112.800  41.736  1.00  0.00           N
ATOM   9266  C12 POPEw 262      96.259 111.990  42.916  1.00  0.00           C
ATOM   9269  C11 POPEw 262      96.149 110.500  42.586  1.00  0.00           C
ATOM   9272  P   POPEw 262      96.099 108.350  44.126  1.00  0.00           P
ATOM   9273  O13 POPEw 262      94.879 107.580  44.426  1.00  0.00           O
ATOM   9274  O14 POPEw 262      97.039 107.730  43.166  1.00  0.00           O
ATOM   9275  O11 POPEw 262      96.919 108.440  45.456  1.00  0.00           O
ATOM   9276  O12 POPEw 262      95.799 109.840  43.796  1.00  0.00           O
ATOM   9277  C1  POPEw 262      97.669 109.590  45.816  1.00  0.00           C
ATOM   9280  C2  POPEw 262      98.369 109.280  47.146  1.00  0.00           C
ATOM   9282  O21 POPEw 262      98.329 110.460  47.966  1.00  0.00           O
ATOM   9283  C21 POPEw 262      97.929 110.210  49.206  1.00  0.00           C
ATOM   9284  O22 POPEw 262      97.719 109.100  49.676  1.00  0.00           O
ATOM   9285  C22 POPEw 262      97.849 111.500  50.006  1.00  0.00           C
ATOM   9288  C3  POPEw 262      99.829 108.760  46.976  1.00  0.00           C
ATOM   9291  O31 POPEw 262     100.219 107.980  48.126  1.00  0.00           O
ATOM   9292  C31 POPEw 262     100.769 108.700  49.116  1.00  0.00           C
ATOM   9293  O32 POPEw 262     101.359 109.750  48.966  1.00  0.00           O
ATOM   9294  C32 POPEw 262     100.469 108.000  50.446  1.00  0.00           C
ATOM   9297  C23 POPEw 262      97.039 111.270  51.296  1.00  0.00           C
ATOM   9300  C24 POPEw 262      97.149 112.460  52.246  1.00  0.00           C
ATOM   9303  C25 POPEw 262      96.219 112.400  53.466  1.00  0.00           C
ATOM   9306  C26 POPEw 262      96.339 111.120  54.296  1.00  0.00           C
ATOM   9309  C27 POPEw 262      95.419 111.180  55.526  1.00  0.00           C
ATOM   9312  C28 POPEw 262      94.979 109.800  56.046  1.00  0.00           C
ATOM   9315  C29 POPEw 262      95.999 109.120  56.926  1.00  0.00           C
ATOM   9317 0C21 POPEw 262      95.749 108.450  58.066  1.00  0.00           C
ATOM   9319 1C21 POPEw 262      94.399 108.250  58.706  1.00  0.00           C
ATOM   9322 2C21 POPEw 262      93.739 106.910  58.326  1.00  0.00           C
ATOM   9325 3C21 POPEw 262      94.249 105.700  59.126  1.00  0.00           C
ATOM   9328 4C21 POPEw 262      93.349 104.470  58.886  1.00  0.00           C
ATOM   9331 5C21 POPEw 262      93.779 103.190  59.606  1.00  0.00           C
ATOM   9334 6C21 POPEw 262      92.779 102.060  59.346  1.00  0.00           C
ATOM   9337 7C21 POPEw 262      93.309 100.680  59.736  1.00  0.00           C
ATOM   9340 8C21 POPEw 262      92.339  99.550  59.386  1.00  0.00           C
ATOM   9344  C33 POPEw 262     100.449 108.930  51.686  1.00  0.00           C
ATOM   9347  C34 POPEw 262      99.609 108.300  52.796  1.00  0.00           C
ATOM   9350  C35 POPEw 262      99.939 108.790  54.216  1.00  0.00           C
ATOM   9353  C36 POPEw 262      99.259 107.880  55.246  1.00  0.00           C
ATOM   9356  C37 POPEw 262      99.789 107.990  56.686  1.00  0.00           C
ATOM   9359  C38 POPEw 262      99.609 106.660  57.426  1.00  0.00           C
ATOM   9362  C39 POPEw 262      99.529 106.790  58.956  1.00  0.00           C
ATOM   9365 0C31 POPEw 262      99.459 105.410  59.606  1.00  0.00           C
ATOM   9368 1C31 POPEw 262      99.049 105.440  61.086  1.00  0.00           C
ATOM   9371 2C31 POPEw 262      99.099 104.050  61.736  1.00  0.00           C
ATOM   9374 3C31 POPEw 262     100.519 103.490  61.896  1.00  0.00           C
ATOM   9377 4C31 POPEw 262     101.349 104.240  62.936  1.00  0.00           C
ATOM   9380 5C31 POPEw 262     102.759 103.660  63.076  1.00  0.00           C
ATOM   9383 6C31 POPEw 262     103.659 104.470  64.006  1.00  0.00           C
ATOM   9387  NH3 POPEx 263     128.679 101.710  88.356  1.00  0.00           N
ATOM   9391  C12 POPEx 263     127.569 101.770  87.356  1.00  0.00           C
ATOM   9394  C11 POPEx 263     126.239 102.050  88.056  1.00  0.00           C
ATOM   9397  P   POPEx 263     123.729 102.120  87.396  1.00  0.00           P
ATOM   9398  O13 POPEx 263     123.589 101.950  88.856  1.00  0.00           O
ATOM   9399  O14 POPEx 263     122.979 103.240  86.766  1.00  0.00           O
ATOM   9400  O11 POPEx 263     123.269 100.790  86.676  1.00  0.00           O
ATOM   9401  O12 POPEx 263     125.259 102.220  87.046  1.00  0.00           O
ATOM   9402  C1  POPEx 263     124.019 100.350  85.536  1.00  0.00           C
ATOM   9405  C2  POPEx 263     123.179  99.470  84.576  1.00  0.00           C
ATOM   9407  O21 POPEx 263     123.389  99.950  83.236  1.00  0.00           O
ATOM   9408  C21 POPEx 263     124.589  99.680  82.746  1.00  0.00           C
ATOM   9409  O22 POPEx 263     125.319  98.770  83.106  1.00  0.00           O
ATOM   9410  C22 POPEx 263     124.959 100.780  81.756  1.00  0.00           C
ATOM   9413  C3  POPEx 263     121.659  99.520  84.906  1.00  0.00           C
ATOM   9416  O31 POPEx 263     120.919  98.750  83.926  1.00  0.00           O
ATOM   9417  C31 POPEx 263     120.399  99.430  82.926  1.00  0.00           C
ATOM   9418  O32 POPEx 263     120.159 100.630  82.906  1.00  0.00           O
ATOM   9419  C32 POPEx 263     120.179  98.500  81.736  1.00  0.00           C
ATOM   9422  C23 POPEx 263     125.029 100.310  80.286  1.00  0.00           C
ATOM   9425  C24 POPEx 263     124.939 101.490  79.306  1.00  0.00           C
ATOM   9428  C25 POPEx 263     126.279 102.150  78.936  1.00  0.00           C
ATOM   9431  C26 POPEx 263     126.949 101.530  77.696  1.00  0.00           C
ATOM   9434  C27 POPEx 263     127.509 102.600  76.736  1.00  0.00           C
ATOM   9437  C28 POPEx 263     127.939 102.050  75.356  1.00  0.00           C
ATOM   9440  C29 POPEx 263     128.249 103.180  74.406  1.00  0.00           C
ATOM   9442 0C21 POPEx 263     129.179 103.200  73.426  1.00  0.00           C
ATOM   9444 1C21 POPEx 263     130.099 102.070  73.026  1.00  0.00           C
ATOM   9447 2C21 POPEx 263     129.979 101.680  71.536  1.00  0.00           C
ATOM   9450 3C21 POPEx 263     130.669 100.340  71.236  1.00  0.00           C
ATOM   9453 4C21 POPEx 263     130.169  99.630  69.966  1.00  0.00           C
ATOM   9456 5C21 POPEx 263     130.609 100.280  68.636  1.00  0.00           C
ATOM   9459 6C21 POPEx 263     130.029  99.530  67.426  1.00  0.00           C
ATOM   9462 7C21 POPEx 263     130.469 100.130  66.086  1.00  0.00           C
ATOM   9465 8C21 POPEx 263     129.889  99.410  64.866  1.00  0.00           C
ATOM   9469  C33 POPEx 263     121.189  98.810  80.616  1.00  0.00           C
ATOM   9472  C34 POPEx 263     121.009  97.900  79.386  1.00  0.00           C
ATOM   9475  C35 POPEx 263     122.079  98.130  78.316  1.00  0.00           C
ATOM   9478  C36 POPEx 263     121.859  97.290  77.046  1.00  0.00           C
ATOM   9481  C37 POPEx 263     123.009  97.400  76.046  1.00  0.00           C
ATOM   9484  C38 POPEx 263     122.789  96.580  74.756  1.00  0.00           C
ATOM   9487  C39 POPEx 263     121.819  97.230  73.766  1.00  0.00           C
ATOM   9490 0C31 POPEx 263     121.519  96.320  72.566  1.00  0.00           C
ATOM   9493 1C31 POPEx 263     120.479  96.910  71.596  1.00  0.00           C
ATOM   9496 2C31 POPEx 263     119.569  95.860  70.926  1.00  0.00           C
ATOM   9499 3C31 POPEx 263     119.539  95.910  69.396  1.00  0.00           C
ATOM   9502 4C31 POPEx 263     120.799  95.330  68.726  1.00  0.00           C
ATOM   9505 5C31 POPEx 263     120.579  94.990  67.246  1.00  0.00           C
ATOM   9508 6C31 POPEx 263     121.809  94.390  66.556  1.00  0.00           C
ATOM   9512  NH3 POPEy 264       9.059  85.470  85.266  1.00  0.00           N
ATOM   9516  C12 POPEy 264      10.389  86.120  85.536  1.00  0.00           C
ATOM   9519  C11 POPEy 264      10.239  87.610  85.886  1.00  0.00           C
ATOM   9522  P   POPEy 264      11.879  89.640  86.226  1.00  0.00           P
ATOM   9523  O13 POPEy 264      10.679  90.510  86.226  1.00  0.00           O
ATOM   9524  O14 POPEy 264      12.899  89.860  87.276  1.00  0.00           O
ATOM   9525  O11 POPEy 264      12.579  89.740  84.826  1.00  0.00           O
ATOM   9526  O12 POPEy 264      11.509  88.100  86.266  1.00  0.00           O
ATOM   9527  C1  POPEy 264      11.839  90.020  83.636  1.00  0.00           C
ATOM   9530  C2  POPEy 264      12.549  89.320  82.456  1.00  0.00           C
ATOM   9532  O21 POPEy 264      11.819  89.530  81.236  1.00  0.00           O
ATOM   9533  C21 POPEy 264      10.719  88.870  80.956  1.00  0.00           C
ATOM   9534  O22 POPEy 264      10.209  87.980  81.616  1.00  0.00           O
ATOM   9535  C22 POPEy 264      10.109  89.480  79.686  1.00  0.00           C
ATOM   9538  C3  POPEy 264      12.839  87.820  82.816  1.00  0.00           C
ATOM   9541  O31 POPEy 264      13.069  86.940  81.706  1.00  0.00           O
ATOM   9542  C31 POPEy 264      14.139  87.210  80.976  1.00  0.00           C
ATOM   9543  O32 POPEy 264      14.919  88.120  81.146  1.00  0.00           O
ATOM   9544  C32 POPEy 264      14.319  86.080  79.986  1.00  0.00           C
ATOM   9547  C23 POPEy 264       9.809  88.510  78.506  1.00  0.00           C
ATOM   9550  C24 POPEy 264       8.679  89.080  77.626  1.00  0.00           C
ATOM   9553  C25 POPEy 264       8.629  88.520  76.186  1.00  0.00           C
ATOM   9556  C26 POPEy 264       7.241  88.020  75.736  1.00  0.00           C
ATOM   9559  C27 POPEy 264       7.221  87.700  74.236  1.00  0.00           C
ATOM   9562  C28 POPEy 264       5.861  87.190  73.716  1.00  0.00           C
ATOM   9565  C29 POPEy 264       5.961  86.670  72.296  1.00  0.00           C
ATOM   9567 0C21 POPEy 264       5.211  86.990  71.216  1.00  0.00           C
ATOM   9569 1C21 POPEy 264       4.061  87.960  71.126  1.00  0.00           C
ATOM   9572 2C21 POPEy 264       4.291  89.100  70.096  1.00  0.00           C
ATOM   9575 3C21 POPEy 264       4.451  88.640  68.626  1.00  0.00           C
ATOM   9578 4C21 POPEy 264       4.651  89.810  67.646  1.00  0.00           C
ATOM   9581 5C21 POPEy 264       5.291  89.410  66.316  1.00  0.00           C
ATOM   9584 6C21 POPEy 264       5.621  90.620  65.416  1.00  0.00           C
ATOM   9587 7C21 POPEy 264       6.661  90.300  64.336  1.00  0.00           C
ATOM   9590 8C21 POPEy 264       6.941  91.460  63.376  1.00  0.00           C
ATOM   9594  C33 POPEy 264      13.169  86.020  78.976  1.00  0.00           C
ATOM   9597  C34 POPEy 264      13.339  84.850  78.006  1.00  0.00           C
ATOM   9600  C35 POPEy 264      12.219  84.820  76.966  1.00  0.00           C
ATOM   9603  C36 POPEy 264      12.329  83.620  76.036  1.00  0.00           C
ATOM   9606  C37 POPEy 264      11.259  83.670  74.936  1.00  0.00           C
ATOM   9609  C38 POPEy 264      11.299  82.450  74.016  1.00  0.00           C
ATOM   9612  C39 POPEy 264      11.239  82.810  72.526  1.00  0.00           C
ATOM   9615 0C31 POPEy 264      12.509  83.520  72.026  1.00  0.00           C
ATOM   9618 1C31 POPEy 264      12.539  83.680  70.506  1.00  0.00           C
ATOM   9621 2C31 POPEy 264      13.949  83.970  69.976  1.00  0.00           C
ATOM   9624 3C31 POPEy 264      14.009  85.150  68.986  1.00  0.00           C
ATOM   9627 4C31 POPEy 264      13.729  86.500  69.656  1.00  0.00           C
ATOM   9630 5C31 POPEy 264      13.939  87.680  68.706  1.00  0.00           C
ATOM   9633 6C31 POPEy 264      13.699  89.040  69.366  1.00  0.00           C
ATOM   9637  NH3 POPEz 265     113.219  82.460  87.336  1.00  0.00           N
ATOM   9641  C12 POPEz 265     112.629  81.550  88.366  1.00  0.00           C
ATOM   9644  C11 POPEz 265     111.109  81.690  88.336  1.00  0.00           C
ATOM   9647  P   POPEz 265     109.389  81.110  90.166  1.00  0.00           P
ATOM   9648  O13 POPEz 265     108.679  79.920  90.686  1.00  0.00           O
ATOM   9649  O14 POPEz 265     109.999  81.990  91.186  1.00  0.00           O
ATOM   9650  O11 POPEz 265     108.439  81.910  89.186  1.00  0.00           O
ATOM   9651  O12 POPEz 265     110.529  80.680  89.146  1.00  0.00           O
ATOM   9652  C1  POPEz 265     107.669  81.220  88.186  1.00  0.00           C
ATOM   9655  C2  POPEz 265     107.609  82.040  86.866  1.00  0.00           C
ATOM   9657  O21 POPEz 265     108.359  81.340  85.846  1.00  0.00           O
ATOM   9658  C21 POPEz 265     107.719  81.120  84.696  1.00  0.00           C
ATOM   9659  O22 POPEz 265     106.549  81.380  84.466  1.00  0.00           O
ATOM   9660  C22 POPEz 265     108.739  80.570  83.686  1.00  0.00           C
ATOM   9663  C3  POPEz 265     108.179  83.480  87.056  1.00  0.00           C
ATOM   9666  O31 POPEz 265     108.069  84.270  85.856  1.00  0.00           O
ATOM   9667  C31 POPEz 265     109.089  84.220  85.006  1.00  0.00           C
ATOM   9668  O32 POPEz 265     110.189  83.750  85.226  1.00  0.00           O
ATOM   9669  C32 POPEz 265     108.539  84.750  83.686  1.00  0.00           C
ATOM   9672  C23 POPEz 265     108.159  80.210  82.286  1.00  0.00           C
ATOM   9675  C24 POPEz 265     109.189  79.530  81.366  1.00  0.00           C
ATOM   9678  C25 POPEz 265     108.559  78.790  80.176  1.00  0.00           C
ATOM   9681  C26 POPEz 265     108.019  79.700  79.046  1.00  0.00           C
ATOM   9684  C27 POPEz 265     106.909  78.980  78.256  1.00  0.00           C
ATOM   9687  C28 POPEz 265     106.199  79.820  77.166  1.00  0.00           C
ATOM   9690  C29 POPEz 265     104.749  79.420  77.106  1.00  0.00           C
ATOM   9692 0C21 POPEz 265     103.969  79.060  76.066  1.00  0.00           C
ATOM   9694 1C21 POPEz 265     104.259  79.010  74.596  1.00  0.00           C
ATOM   9697 2C21 POPEz 265     102.899  78.840  73.886  1.00  0.00           C
ATOM   9700 3C21 POPEz 265     102.949  78.740  72.356  1.00  0.00           C
ATOM   9703 4C21 POPEz 265     101.629  78.180  71.776  1.00  0.00           C
ATOM   9706 5C21 POPEz 265     100.379  78.990  72.156  1.00  0.00           C
ATOM   9709 6C21 POPEz 265      99.069  78.340  71.666  1.00  0.00           C
ATOM   9712 7C21 POPEz 265      97.829  79.190  71.976  1.00  0.00           C
ATOM   9715 8C21 POPEz 265      96.519  78.550  71.496  1.00  0.00           C
ATOM   9719  C33 POPEz 265     109.219  84.240  82.386  1.00  0.00           C
ATOM   9722  C34 POPEz 265     108.579  84.960  81.196  1.00  0.00           C
ATOM   9725  C35 POPEz 265     108.969  84.460  79.806  1.00  0.00           C
ATOM   9728  C36 POPEz 265     108.119  85.160  78.736  1.00  0.00           C
ATOM   9731  C37 POPEz 265     108.059  84.460  77.376  1.00  0.00           C
ATOM   9734  C38 POPEz 265     106.929  85.030  76.516  1.00  0.00           C
ATOM   9737  C39 POPEz 265     106.659  84.200  75.246  1.00  0.00           C
ATOM   9740 0C31 POPEz 265     107.719  84.400  74.166  1.00  0.00           C
ATOM   9743 1C31 POPEz 265     107.819  83.210  73.196  1.00  0.00           C
ATOM   9746 2C31 POPEz 265     108.919  83.400  72.146  1.00  0.00           C
ATOM   9749 3C31 POPEz 265     108.489  84.330  70.996  1.00  0.00           C
ATOM   9752 4C31 POPEz 265     107.799  83.580  69.846  1.00  0.00           C
ATOM   9755 5C31 POPEz 265     107.269  84.530  68.766  1.00  0.00           C
ATOM   9758 6C31 POPEz 265     106.789  83.790  67.516  1.00  0.00           C
ATOM   9762  NH3 POPE0 266      95.919  33.770  44.806  1.00  0.00           N
ATOM   9766  C12 POPE0 266      97.129  34.540  45.196  1.00  0.00           C
ATOM   9769  C11 POPE0 266      98.039  34.680  43.996  1.00  0.00           C
ATOM   9772  P   POPE0 266     100.549  35.320  43.706  1.00  0.00           P
ATOM   9773  O13 POPE0 266     100.609  34.060  42.916  1.00  0.00           O
ATOM   9774  O14 POPE0 266     100.759  36.620  43.026  1.00  0.00           O
ATOM   9775  O11 POPE0 266     101.469  35.150  44.976  1.00  0.00           O
ATOM   9776  O12 POPE0 266      99.159  35.420  44.436  1.00  0.00           O
ATOM   9777  C1  POPE0 266     101.219  34.070  45.876  1.00  0.00           C
ATOM   9780  C2  POPE0 266     101.089  34.600  47.326  1.00  0.00           C
ATOM   9782  O21 POPE0 266     100.989  33.480  48.216  1.00  0.00           O
ATOM   9783  C21 POPE0 266     102.139  32.920  48.576  1.00  0.00           C
ATOM   9784  O22 POPE0 266     102.429  31.760  48.346  1.00  0.00           O
ATOM   9785  C22 POPE0 266     102.969  33.900  49.396  1.00  0.00           C
ATOM   9788  C3  POPE0 266      99.889  35.530  47.586  1.00  0.00           C
ATOM   9791  O31 POPE0 266     100.209  36.360  48.716  1.00  0.00           O
ATOM   9792  C31 POPE0 266      99.879  35.950  49.916  1.00  0.00           C
ATOM   9793  O32 POPE0 266      99.239  34.940  50.176  1.00  0.00           O
ATOM   9794  C32 POPE0 266     100.349  36.980  50.946  1.00  0.00           C
ATOM   9797  C23 POPE0 266     103.979  33.190  50.316  1.00  0.00           C
ATOM   9800  C24 POPE0 266     104.679  34.170  51.266  1.00  0.00           C
ATOM   9803  C25 POPE0 266     103.899  34.430  52.576  1.00  0.00           C
ATOM   9806  C26 POPE0 266     104.559  33.740  53.776  1.00  0.00           C
ATOM   9809  C27 POPE0 266     103.949  34.100  55.146  1.00  0.00           C
ATOM   9812  C28 POPE0 266     104.849  33.630  56.316  1.00  0.00           C
ATOM   9815  C29 POPE0 266     104.099  32.820  57.346  1.00  0.00           C
ATOM   9817 0C21 POPE0 266     104.029  33.030  58.676  1.00  0.00           C
ATOM   9819 1C21 POPE0 266     104.699  34.130  59.466  1.00  0.00           C
ATOM   9822 2C21 POPE0 266     105.639  33.560  60.546  1.00  0.00           C
ATOM   9825 3C21 POPE0 266     106.319  34.650  61.376  1.00  0.00           C
ATOM   9828 4C21 POPE0 266     107.049  34.070  62.606  1.00  0.00           C
ATOM   9831 5C21 POPE0 266     107.489  35.120  63.646  1.00  0.00           C
ATOM   9834 6C21 POPE0 266     108.589  36.070  63.176  1.00  0.00           C
ATOM   9837 7C21 POPE0 266     109.159  36.900  64.336  1.00  0.00           C
ATOM   9840 8C21 POPE0 266     110.319  37.810  63.926  1.00  0.00           C
ATOM   9844  C33 POPE0 266     100.349  36.430  52.386  1.00  0.00           C
ATOM   9847  C34 POPE0 266     100.829  37.450  53.406  1.00  0.00           C
ATOM   9850  C35 POPE0 266     100.959  36.850  54.816  1.00  0.00           C
ATOM   9853  C36 POPE0 266     101.489  37.860  55.836  1.00  0.00           C
ATOM   9856  C37 POPE0 266     101.669  37.250  57.236  1.00  0.00           C
ATOM   9859  C38 POPE0 266     102.229  38.240  58.276  1.00  0.00           C
ATOM   9862  C39 POPE0 266     103.679  38.670  57.986  1.00  0.00           C
ATOM   9865 0C31 POPE0 266     104.709  38.020  58.926  1.00  0.00           C
ATOM   9868 1C31 POPE0 266     106.139  38.200  58.406  1.00  0.00           C
ATOM   9871 2C31 POPE0 266     107.219  37.680  59.366  1.00  0.00           C
ATOM   9874 3C31 POPE0 266     108.299  38.720  59.676  1.00  0.00           C
ATOM   9877 4C31 POPE0 266     107.809  39.820  60.626  1.00  0.00           C
ATOM   9880 5C31 POPE0 266     108.889  40.850  60.956  1.00  0.00           C
ATOM   9883 6C31 POPE0 266     108.489  41.850  62.046  1.00  0.00           C
ATOM   9887  NH3 POPE1 267      47.159 112.860  82.876  1.00  0.00           N
ATOM   9891  C12 POPE1 267      46.959 111.530  83.536  1.00  0.00           C
ATOM   9894  C11 POPE1 267      48.169 111.110  84.386  1.00  0.00           C
ATOM   9897  P   POPE1 267      46.979 109.250  85.756  1.00  0.00           P
ATOM   9898  O13 POPE1 267      46.589 110.360  86.636  1.00  0.00           O
ATOM   9899  O14 POPE1 267      47.299 107.960  86.406  1.00  0.00           O
ATOM   9900  O11 POPE1 267      45.789 109.010  84.756  1.00  0.00           O
ATOM   9901  O12 POPE1 267      48.099 109.720  84.746  1.00  0.00           O
ATOM   9902  C1  POPE1 267      45.469 107.790  84.086  1.00  0.00           C
ATOM   9905  C2  POPE1 267      46.509 107.400  82.976  1.00  0.00           C
ATOM   9907  O21 POPE1 267      46.029 106.710  81.796  1.00  0.00           O
ATOM   9908  C21 POPE1 267      44.819 106.290  81.506  1.00  0.00           C
ATOM   9909  O22 POPE1 267      43.779 106.540  82.056  1.00  0.00           O
ATOM   9910  C22 POPE1 267      44.949 105.360  80.286  1.00  0.00           C
ATOM   9913  C3  POPE1 267      47.689 106.570  83.556  1.00  0.00           C
ATOM   9916  O31 POPE1 267      48.689 106.250  82.576  1.00  0.00           O
ATOM   9917  C31 POPE1 267      48.619 105.060  82.026  1.00  0.00           C
ATOM   9918  O32 POPE1 267      47.649 104.310  82.046  1.00  0.00           O
ATOM   9919  C32 POPE1 267      49.989 104.750  81.416  1.00  0.00           C
ATOM   9922  C23 POPE1 267      43.599 105.090  79.606  1.00  0.00           C
ATOM   9925  C24 POPE1 267      43.729 104.270  78.326  1.00  0.00           C
ATOM   9928  C25 POPE1 267      44.419 105.030  77.186  1.00  0.00           C
ATOM   9931  C26 POPE1 267      43.559 105.040  75.906  1.00  0.00           C
ATOM   9934  C27 POPE1 267      44.189 105.810  74.746  1.00  0.00           C
ATOM   9937  C28 POPE1 267      43.199 106.110  73.596  1.00  0.00           C
ATOM   9940  C29 POPE1 267      42.739 104.850  72.896  1.00  0.00           C
ATOM   9942 0C21 POPE1 267      42.629 104.640  71.576  1.00  0.00           C
ATOM   9944 1C21 POPE1 267      42.929 105.620  70.466  1.00  0.00           C
ATOM   9947 2C21 POPE1 267      43.929 105.030  69.466  1.00  0.00           C
ATOM   9950 3C21 POPE1 267      44.389 106.070  68.436  1.00  0.00           C
ATOM   9953 4C21 POPE1 267      45.169 105.440  67.276  1.00  0.00           C
ATOM   9956 5C21 POPE1 267      46.099 106.430  66.566  1.00  0.00           C
ATOM   9959 6C21 POPE1 267      46.699 105.850  65.286  1.00  0.00           C
ATOM   9962 7C21 POPE1 267      47.959 106.590  64.836  1.00  0.00           C
ATOM   9965 8C21 POPE1 267      48.389 106.290  63.396  1.00  0.00           C
ATOM   9969  C33 POPE1 267      50.029 103.490  80.516  1.00  0.00           C
ATOM   9972  C34 POPE1 267      51.469 103.010  80.276  1.00  0.00           C
ATOM   9975  C35 POPE1 267      51.569 101.650  79.566  1.00  0.00           C
ATOM   9978  C36 POPE1 267      51.519 101.780  78.046  1.00  0.00           C
ATOM   9981  C37 POPE1 267      52.059 100.560  77.276  1.00  0.00           C
ATOM   9984  C38 POPE1 267      52.519 100.990  75.866  1.00  0.00           C
ATOM   9987  C39 POPE1 267      53.059  99.870  74.966  1.00  0.00           C
ATOM   9990 0C31 POPE1 267      51.939  99.030  74.346  1.00  0.00           C
ATOM   9993 1C31 POPE1 267      52.409  98.010  73.296  1.00  0.00           C
ATOM   9996 2C31 POPE1 267      51.339  96.950  73.016  1.00  0.00           C
ATOM   9999 3C31 POPE1 267      50.199  97.430  72.106  1.00  0.00           C
ATOM  10002 4C31 POPE1 267      50.369  97.040  70.626  1.00  0.00           C
ATOM  10005 5C31 POPE1 267      49.039  97.100  69.876  1.00  0.00           C
ATOM  10008 6C31 POPE1 267      49.129  96.780  68.386  1.00  0.00           C
ATOM  10012  NH3 POPE2 268     113.089  65.680  87.046  1.00  0.00           N
ATOM  10016  C12 POPE2 268     114.539  65.560  86.686  1.00  0.00           C
ATOM  10019  C11 POPE2 268     115.439  65.430  87.916  1.00  0.00           C
ATOM  10022  P   POPE2 268     117.999  65.820  88.216  1.00  0.00           P
ATOM  10023  O13 POPE2 268     117.709  67.230  88.526  1.00  0.00           O
ATOM  10024  O14 POPE2 268     118.309  64.900  89.316  1.00  0.00           O
ATOM  10025  O11 POPE2 268     119.099  65.730  87.066  1.00  0.00           O
ATOM  10026  O12 POPE2 268     116.769  65.250  87.416  1.00  0.00           O
ATOM  10027  C1  POPE2 268     119.839  66.890  86.666  1.00  0.00           C
ATOM  10030  C2  POPE2 268     119.269  67.540  85.376  1.00  0.00           C
ATOM  10032  O21 POPE2 268     119.799  68.880  85.226  1.00  0.00           O
ATOM  10033  C21 POPE2 268     120.689  68.920  84.236  1.00  0.00           C
ATOM  10034  O22 POPE2 268     121.749  68.330  84.246  1.00  0.00           O
ATOM  10035  C22 POPE2 268     119.989  69.550  83.026  1.00  0.00           C
ATOM  10038  C3  POPE2 268     117.719  67.650  85.396  1.00  0.00           C
ATOM  10041  O31 POPE2 268     117.159  68.340  84.266  1.00  0.00           O
ATOM  10042  C31 POPE2 268     116.949  67.590  83.186  1.00  0.00           C
ATOM  10043  O32 POPE2 268     117.539  66.550  82.936  1.00  0.00           O
ATOM  10044  C32 POPE2 268     115.709  68.110  82.496  1.00  0.00           C
ATOM  10047  C23 POPE2 268     120.949  70.200  82.006  1.00  0.00           C
ATOM  10050  C24 POPE2 268     120.329  70.470  80.616  1.00  0.00           C
ATOM  10053  C25 POPE2 268     119.909  71.920  80.326  1.00  0.00           C
ATOM  10056  C26 POPE2 268     121.079  72.770  79.806  1.00  0.00           C
ATOM  10059  C27 POPE2 268     120.729  73.900  78.826  1.00  0.00           C
ATOM  10062  C28 POPE2 268     121.969  74.270  77.996  1.00  0.00           C
ATOM  10065  C29 POPE2 268     121.799  75.460  77.086  1.00  0.00           C
ATOM  10067 0C21 POPE2 268     121.549  75.440  75.766  1.00  0.00           C
ATOM  10069 1C21 POPE2 268     121.329  74.200  74.926  1.00  0.00           C
ATOM  10072 2C21 POPE2 268     122.509  73.860  73.996  1.00  0.00           C
ATOM  10075 3C21 POPE2 268     122.709  74.830  72.816  1.00  0.00           C
ATOM  10078 4C21 POPE2 268     123.889  74.410  71.936  1.00  0.00           C
ATOM  10081 5C21 POPE2 268     124.149  75.330  70.736  1.00  0.00           C
ATOM  10084 6C21 POPE2 268     123.159  75.140  69.576  1.00  0.00           C
ATOM  10087 7C21 POPE2 268     123.569  75.920  68.316  1.00  0.00           C
ATOM  10090 8C21 POPE2 268     122.649  75.670  67.116  1.00  0.00           C
ATOM  10094  C33 POPE2 268     115.639  67.860  80.976  1.00  0.00           C
ATOM  10097  C34 POPE2 268     114.289  68.380  80.476  1.00  0.00           C
ATOM  10100  C35 POPE2 268     114.029  68.220  78.986  1.00  0.00           C
ATOM  10103  C36 POPE2 268     113.969  66.750  78.546  1.00  0.00           C
ATOM  10106  C37 POPE2 268     113.469  66.580  77.106  1.00  0.00           C
ATOM  10109  C38 POPE2 268     112.039  66.030  77.006  1.00  0.00           C
ATOM  10112  C39 POPE2 268     110.929  67.100  77.066  1.00  0.00           C
ATOM  10115 0C31 POPE2 268     110.729  67.830  75.726  1.00  0.00           C
ATOM  10118 1C31 POPE2 268     109.439  68.670  75.686  1.00  0.00           C
ATOM  10121 2C31 POPE2 268     109.519  69.810  74.656  1.00  0.00           C
ATOM  10124 3C31 POPE2 268     108.239  70.020  73.826  1.00  0.00           C
ATOM  10127 4C31 POPE2 268     108.139  69.050  72.636  1.00  0.00           C
ATOM  10130 5C31 POPE2 268     106.999  69.400  71.666  1.00  0.00           C
ATOM  10133 6C31 POPE2 268     106.949  68.490  70.436  1.00  0.00           C
ATOM  10137  NH3 POPE3 269      18.059  94.950  41.726  1.00  0.00           N
ATOM  10141  C12 POPE3 269      18.429  93.490  41.866  1.00  0.00           C
ATOM  10144  C11 POPE3 269      18.609  92.800  40.496  1.00  0.00           C
ATOM  10147  P   POPE3 269      20.309  90.770  40.226  1.00  0.00           P
ATOM  10148  O13 POPE3 269      20.139  89.670  39.256  1.00  0.00           O
ATOM  10149  O14 POPE3 269      21.279  91.830  39.906  1.00  0.00           O
ATOM  10150  O11 POPE3 269      20.779  90.110  41.596  1.00  0.00           O
ATOM  10151  O12 POPE3 269      18.919  91.410  40.666  1.00  0.00           O
ATOM  10152  C1  POPE3 269      20.609  90.920  42.756  1.00  0.00           C
ATOM  10155  C2  POPE3 269      21.059  90.170  44.026  1.00  0.00           C
ATOM  10157  O21 POPE3 269      20.059  90.250  45.056  1.00  0.00           O
ATOM  10158  C21 POPE3 269      19.729  91.470  45.466  1.00  0.00           C
ATOM  10159  O22 POPE3 269      20.069  92.530  44.956  1.00  0.00           O
ATOM  10160  C22 POPE3 269      18.949  91.330  46.756  1.00  0.00           C
ATOM  10163  C3  POPE3 269      22.459  90.640  44.556  1.00  0.00           C
ATOM  10166  O31 POPE3 269      22.569  90.350  45.976  1.00  0.00           O
ATOM  10167  C31 POPE3 269      23.409  91.180  46.606  1.00  0.00           C
ATOM  10168  O32 POPE3 269      24.239  91.880  46.046  1.00  0.00           O
ATOM  10169  C32 POPE3 269      23.069  91.130  48.106  1.00  0.00           C
ATOM  10172  C23 POPE3 269      18.599  92.690  47.376  1.00  0.00           C
ATOM  10175  C24 POPE3 269      17.939  92.520  48.756  1.00  0.00           C
ATOM  10178  C25 POPE3 269      18.929  92.410  49.916  1.00  0.00           C
ATOM  10181  C26 POPE3 269      18.189  92.440  51.266  1.00  0.00           C
ATOM  10184  C27 POPE3 269      19.099  92.410  52.506  1.00  0.00           C
ATOM  10187  C28 POPE3 269      18.379  92.890  53.776  1.00  0.00           C
ATOM  10190  C29 POPE3 269      18.089  94.370  53.746  1.00  0.00           C
ATOM  10192 0C21 POPE3 269      18.349  95.290  54.696  1.00  0.00           C
ATOM  10194 1C21 POPE3 269      18.959  95.040  56.046  1.00  0.00           C
ATOM  10197 2C21 POPE3 269      20.459  94.740  55.986  1.00  0.00           C
ATOM  10200 3C21 POPE3 269      21.079  94.520  57.376  1.00  0.00           C
ATOM  10203 4C21 POPE3 269      21.949  93.260  57.436  1.00  0.00           C
ATOM  10206 5C21 POPE3 269      22.909  93.260  58.636  1.00  0.00           C
ATOM  10209 6C21 POPE3 269      24.119  94.170  58.396  1.00  0.00           C
ATOM  10212 7C21 POPE3 269      25.159  94.050  59.516  1.00  0.00           C
ATOM  10215 8C21 POPE3 269      26.469  94.750  59.156  1.00  0.00           C
ATOM  10219  C33 POPE3 269      23.409  92.390  48.946  1.00  0.00           C
ATOM  10222  C34 POPE3 269      22.559  92.470  50.216  1.00  0.00           C
ATOM  10225  C35 POPE3 269      23.329  92.550  51.546  1.00  0.00           C
ATOM  10228  C36 POPE3 269      23.859  93.950  51.896  1.00  0.00           C
ATOM  10231  C37 POPE3 269      24.209  94.040  53.386  1.00  0.00           C
ATOM  10234  C38 POPE3 269      24.659  95.420  53.866  1.00  0.00           C
ATOM  10237  C39 POPE3 269      23.549  96.490  53.856  1.00  0.00           C
ATOM  10240 0C31 POPE3 269      23.939  97.700  54.716  1.00  0.00           C
ATOM  10243 1C31 POPE3 269      22.789  98.680  55.016  1.00  0.00           C
ATOM  10246 2C31 POPE3 269      23.269  99.930  55.786  1.00  0.00           C
ATOM  10249 3C31 POPE3 269      23.949  99.610  57.126  1.00  0.00           C
ATOM  10252 4C31 POPE3 269      24.449 100.850  57.876  1.00  0.00           C
ATOM  10255 5C31 POPE3 269      25.329 100.470  59.066  1.00  0.00           C
ATOM  10258 6C31 POPE3 269      25.809 101.660  59.906  1.00  0.00           C
ATOM  10262  NH3 POPE4 270     122.999  96.880  50.446  1.00  0.00           N
ATOM  10266  C12 POPE4 270     124.029  97.000  49.356  1.00  0.00           C
ATOM  10269  C11 POPE4 270     123.879  98.370  48.686  1.00  0.00           C
ATOM  10272  P   POPE4 270     126.309  99.230  48.316  1.00  0.00           P
ATOM  10273  O13 POPE4 270     127.429  98.340  47.926  1.00  0.00           O
ATOM  10274  O14 POPE4 270     126.349 100.660  47.886  1.00  0.00           O
ATOM  10275  O11 POPE4 270     126.129  99.100  49.876  1.00  0.00           O
ATOM  10276  O12 POPE4 270     124.959  98.610  47.776  1.00  0.00           O
ATOM  10277  C1  POPE4 270     126.849  99.920  50.796  1.00  0.00           C
ATOM  10280  C2  POPE4 270     126.649  99.390  52.236  1.00  0.00           C
ATOM  10282  O21 POPE4 270     127.279 100.320  53.146  1.00  0.00           O
ATOM  10283  C21 POPE4 270     126.759 100.360  54.356  1.00  0.00           C
ATOM  10284  O22 POPE4 270     125.719  99.840  54.716  1.00  0.00           O
ATOM  10285  C22 POPE4 270     127.749 101.070  55.276  1.00  0.00           C
ATOM  10288  C3  POPE4 270     127.259  97.960  52.416  1.00  0.00           C
ATOM  10291  O31 POPE4 270     126.969  97.430  53.736  1.00  0.00           O
ATOM  10292  C31 POPE4 270     128.009  97.140  54.516  1.00  0.00           C
ATOM  10293  O32 POPE4 270     129.169  97.090  54.166  1.00  0.00           O
ATOM  10294  C32 POPE4 270     127.529  96.990  55.966  1.00  0.00           C
ATOM  10297  C23 POPE4 270     127.359 100.940  56.776  1.00  0.00           C
ATOM  10300  C24 POPE4 270     128.509 101.350  57.706  1.00  0.00           C
ATOM  10303  C25 POPE4 270     128.079 102.170  58.926  1.00  0.00           C
ATOM  10306  C26 POPE4 270     127.619 101.420  60.166  1.00  0.00           C
ATOM  10309  C27 POPE4 270     127.559 102.400  61.356  1.00  0.00           C
ATOM  10312  C28 POPE4 270     127.159 101.710  62.666  1.00  0.00           C
ATOM  10315  C29 POPE4 270     127.269 102.670  63.836  1.00  0.00           C
ATOM  10317 0C21 POPE4 270     126.429 102.780  64.876  1.00  0.00           C
ATOM  10319 1C21 POPE4 270     125.199 101.930  65.116  1.00  0.00           C
ATOM  10322 2C21 POPE4 270     123.909 102.750  65.106  1.00  0.00           C
ATOM  10325 3C21 POPE4 270     123.749 103.670  66.336  1.00  0.00           C
ATOM  10328 4C21 POPE4 270     122.269 103.960  66.606  1.00  0.00           C
ATOM  10331 5C21 POPE4 270     122.039 104.850  67.836  1.00  0.00           C
ATOM  10334 6C21 POPE4 270     120.619 104.700  68.396  1.00  0.00           C
ATOM  10337 7C21 POPE4 270     120.389 105.510  69.676  1.00  0.00           C
ATOM  10340 8C21 POPE4 270     119.029 105.230  70.316  1.00  0.00           C
ATOM  10344  C33 POPE4 270     127.929  95.640  56.596  1.00  0.00           C
ATOM  10347  C34 POPE4 270     127.509  95.490  58.066  1.00  0.00           C
ATOM  10350  C35 POPE4 270     128.529  96.030  59.066  1.00  0.00           C
ATOM  10353  C36 POPE4 270     128.369  95.380  60.456  1.00  0.00           C
ATOM  10356  C37 POPE4 270     129.299  95.980  61.516  1.00  0.00           C
ATOM  10359  C38 POPE4 270     129.239  95.250  62.866  1.00  0.00           C
ATOM  10362  C39 POPE4 270     130.339  94.180  63.046  1.00  0.00           C
ATOM  10365 0C31 POPE4 270     130.359  93.590  64.456  1.00  0.00           C
ATOM  10368 1C31 POPE4 270     131.639  92.820  64.786  1.00  0.00           C
ATOM  10371 2C31 POPE4 270     131.729  92.500  66.286  1.00  0.00           C
ATOM  10374 3C31 POPE4 270     133.039  91.810  66.716  1.00  0.00           C
ATOM  10377 4C31 POPE4 270     134.309  92.650  66.556  1.00  0.00           C
ATOM  10380 5C31 POPE4 270     135.579  91.870  66.876  1.00  0.00           C
ATOM  10383 6C31 POPE4 270     136.839  92.740  66.816  1.00  0.00           C
ATOM  10387  NH3 POPE5 271       0.681 105.410  86.916  1.00  0.00           N
ATOM  10391  C12 POPE5 271       2.021 106.070  87.136  1.00  0.00           C
ATOM  10394  C11 POPE5 271       2.961 105.140  87.916  1.00  0.00           C
ATOM  10397  P   POPE5 271       5.521 104.950  87.446  1.00  0.00           P
ATOM  10398  O13 POPE5 271       6.781 105.480  88.006  1.00  0.00           O
ATOM  10399  O14 POPE5 271       5.301 103.500  87.596  1.00  0.00           O
ATOM  10400  O11 POPE5 271       5.431 105.330  85.896  1.00  0.00           O
ATOM  10401  O12 POPE5 271       4.271 105.730  88.036  1.00  0.00           O
ATOM  10402  C1  POPE5 271       4.901 104.340  84.996  1.00  0.00           C
ATOM  10405  C2  POPE5 271       5.081 104.710  83.506  1.00  0.00           C
ATOM  10407  O21 POPE5 271       4.821 103.540  82.706  1.00  0.00           O
ATOM  10408  C21 POPE5 271       3.651 103.420  82.126  1.00  0.00           C
ATOM  10409  O22 POPE5 271       2.711 104.180  82.246  1.00  0.00           O
ATOM  10410  C22 POPE5 271       3.701 102.240  81.156  1.00  0.00           C
ATOM  10413  C3  POPE5 271       6.541 105.130  83.206  1.00  0.00           C
ATOM  10416  O31 POPE5 271       6.801 104.910  81.806  1.00  0.00           O
ATOM  10417  C31 POPE5 271       7.671 103.930  81.556  1.00  0.00           C
ATOM  10418  O32 POPE5 271       8.609 103.620  82.266  1.00  0.00           O
ATOM  10419  C32 POPE5 271       7.371 103.330  80.186  1.00  0.00           C
ATOM  10422  C23 POPE5 271       2.331 101.860  80.546  1.00  0.00           C
ATOM  10425  C24 POPE5 271       2.181 102.190  79.056  1.00  0.00           C
ATOM  10428  C25 POPE5 271       3.001 101.270  78.136  1.00  0.00           C
ATOM  10431  C26 POPE5 271       2.311 101.050  76.776  1.00  0.00           C
ATOM  10434  C27 POPE5 271       2.981 100.000  75.896  1.00  0.00           C
ATOM  10437  C28 POPE5 271       2.001  99.330  74.906  1.00  0.00           C
ATOM  10440  C29 POPE5 271       2.201  99.640  73.446  1.00  0.00           C
ATOM  10442 0C21 POPE5 271       2.431  98.750  72.456  1.00  0.00           C
ATOM  10444 1C21 POPE5 271       2.531  97.250  72.596  1.00  0.00           C
ATOM  10447 2C21 POPE5 271       1.891  96.410  71.466  1.00  0.00           C
ATOM  10450 3C21 POPE5 271       0.761  95.480  71.956  1.00  0.00           C
ATOM  10453 4C21 POPE5 271       0.651  94.200  71.116  1.00  0.00           C
ATOM  10456 5C21 POPE5 271      -0.499  93.290  71.566  1.00  0.00           C
ATOM  10459 6C21 POPE5 271      -0.399  91.880  70.976  1.00  0.00           C
ATOM  10462 7C21 POPE5 271      -1.649  91.030  71.206  1.00  0.00           C
ATOM  10465 8C21 POPE5 271      -1.509  89.610  70.656  1.00  0.00           C
ATOM  10469  C33 POPE5 271       8.001 101.940  79.936  1.00  0.00           C
ATOM  10472  C34 POPE5 271       7.441 101.220  78.696  1.00  0.00           C
ATOM  10475  C35 POPE5 271       7.381 102.090  77.436  1.00  0.00           C
ATOM  10478  C36 POPE5 271       7.331 101.270  76.136  1.00  0.00           C
ATOM  10481  C37 POPE5 271       6.991 102.140  74.916  1.00  0.00           C
ATOM  10484  C38 POPE5 271       7.351 101.510  73.556  1.00  0.00           C
ATOM  10487  C39 POPE5 271       6.841 100.070  73.376  1.00  0.00           C
ATOM  10490 0C31 POPE5 271       6.841  99.580  71.926  1.00  0.00           C
ATOM  10493 1C31 POPE5 271       6.361  98.120  71.826  1.00  0.00           C
ATOM  10496 2C31 POPE5 271       5.771  97.730  70.466  1.00  0.00           C
ATOM  10499 3C31 POPE5 271       6.811  97.280  69.426  1.00  0.00           C
ATOM  10502 4C31 POPE5 271       6.101  96.720  68.186  1.00  0.00           C
ATOM  10505 5C31 POPE5 271       7.051  96.360  67.036  1.00  0.00           C
ATOM  10508 6C31 POPE5 271       6.281  95.820  65.836  1.00  0.00           C
ATOM  10512  NH3 POPE6 272     117.409  17.500  87.426  1.00  0.00           N
ATOM  10516  C12 POPE6 272     117.549  16.060  87.016  1.00  0.00           C
ATOM  10519  C11 POPE6 272     118.769  15.420  87.696  1.00  0.00           C
ATOM  10522  P   POPE6 272     118.609  12.860  87.116  1.00  0.00           P
ATOM  10523  O13 POPE6 272     117.169  12.980  87.426  1.00  0.00           O
ATOM  10524  O14 POPE6 272     119.449  12.170  88.116  1.00  0.00           O
ATOM  10525  O11 POPE6 272     118.799  12.220  85.706  1.00  0.00           O
ATOM  10526  O12 POPE6 272     119.199  14.300  86.946  1.00  0.00           O
ATOM  10527  C1  POPE6 272     118.959  12.990  84.516  1.00  0.00           C
ATOM  10530  C2  POPE6 272     120.439  13.390  84.296  1.00  0.00           C
ATOM  10532  O21 POPE6 272     120.689  14.300  83.206  1.00  0.00           O
ATOM  10533  C21 POPE6 272     120.199  14.070  81.996  1.00  0.00           C
ATOM  10534  O22 POPE6 272     119.419  13.190  81.676  1.00  0.00           O
ATOM  10535  C22 POPE6 272     120.699  15.130  81.016  1.00  0.00           C
ATOM  10538  C3  POPE6 272     121.359  12.140  84.266  1.00  0.00           C
ATOM  10541  O31 POPE6 272     121.319  11.490  82.976  1.00  0.00           O
ATOM  10542  C31 POPE6 272     122.489  10.990  82.636  1.00  0.00           C
ATOM  10543  O32 POPE6 272     123.409  10.740  83.396  1.00  0.00           O
ATOM  10544  C32 POPE6 272     122.609  10.980  81.116  1.00  0.00           C
ATOM  10547  C23 POPE6 272     121.839  14.620  80.116  1.00  0.00           C
ATOM  10550  C24 POPE6 272     122.229  15.640  79.046  1.00  0.00           C
ATOM  10553  C25 POPE6 272     121.379  15.560  77.766  1.00  0.00           C
ATOM  10556  C26 POPE6 272     122.079  14.860  76.586  1.00  0.00           C
ATOM  10559  C27 POPE6 272     121.189  14.920  75.336  1.00  0.00           C
ATOM  10562  C28 POPE6 272     121.629  14.060  74.126  1.00  0.00           C
ATOM  10565  C29 POPE6 272     120.469  14.070  73.156  1.00  0.00           C
ATOM  10567 0C21 POPE6 272     120.459  13.940  71.816  1.00  0.00           C
ATOM  10569 1C21 POPE6 272     121.599  13.650  70.876  1.00  0.00           C
ATOM  10572 2C21 POPE6 272     121.109  12.600  69.866  1.00  0.00           C
ATOM  10575 3C21 POPE6 272     122.109  12.270  68.746  1.00  0.00           C
ATOM  10578 4C21 POPE6 272     121.479  11.350  67.676  1.00  0.00           C
ATOM  10581 5C21 POPE6 272     122.529  10.710  66.766  1.00  0.00           C
ATOM  10584 6C21 POPE6 272     121.909  10.000  65.546  1.00  0.00           C
ATOM  10587 7C21 POPE6 272     122.959   9.210  64.756  1.00  0.00           C
ATOM  10590 8C21 POPE6 272     122.429   8.650  63.426  1.00  0.00           C
ATOM  10594  C33 POPE6 272     121.409  10.430  80.346  1.00  0.00           C
ATOM  10597  C34 POPE6 272     121.819  10.330  78.876  1.00  0.00           C
ATOM  10600  C35 POPE6 272     120.699   9.880  77.936  1.00  0.00           C
ATOM  10603  C36 POPE6 272     119.549  10.890  77.846  1.00  0.00           C
ATOM  10606  C37 POPE6 272     118.759  10.740  76.546  1.00  0.00           C
ATOM  10609  C38 POPE6 272     117.589  11.720  76.466  1.00  0.00           C
ATOM  10612  C39 POPE6 272     116.829  11.660  75.136  1.00  0.00           C
ATOM  10615 0C31 POPE6 272     117.279  12.720  74.116  1.00  0.00           C
ATOM  10618 1C31 POPE6 272     116.209  12.980  73.046  1.00  0.00           C
ATOM  10621 2C31 POPE6 272     116.419  14.270  72.246  1.00  0.00           C
ATOM  10624 3C31 POPE6 272     115.199  14.580  71.376  1.00  0.00           C
ATOM  10627 4C31 POPE6 272     115.319  15.940  70.676  1.00  0.00           C
ATOM  10630 5C31 POPE6 272     114.069  16.290  69.866  1.00  0.00           C
ATOM  10633 6C31 POPE6 272     114.149  17.690  69.276  1.00  0.00           C
ATOM  10637  NH3 POPE7 273      41.349  98.480  83.736  1.00  0.00           N
ATOM  10641  C12 POPE7 273      39.909  98.880  84.026  1.00  0.00           C
ATOM  10644  C11 POPE7 273      39.079  97.690  84.536  1.00  0.00           C
ATOM  10647  P   POPE7 273      36.799  96.960  85.536  1.00  0.00           P
ATOM  10648  O13 POPE7 273      37.589  95.910  86.216  1.00  0.00           O
ATOM  10649  O14 POPE7 273      35.769  97.590  86.406  1.00  0.00           O
ATOM  10650  O11 POPE7 273      36.049  96.340  84.306  1.00  0.00           O
ATOM  10651  O12 POPE7 273      37.749  98.090  84.896  1.00  0.00           O
ATOM  10652  C1  POPE7 273      35.509  97.150  83.266  1.00  0.00           C
ATOM  10655  C2  POPE7 273      34.269  96.470  82.626  1.00  0.00           C
ATOM  10657  O21 POPE7 273      33.519  97.490  81.946  1.00  0.00           O
ATOM  10658  C21 POPE7 273      33.379  97.550  80.626  1.00  0.00           C
ATOM  10659  O22 POPE7 273      32.739  98.430  80.066  1.00  0.00           O
ATOM  10660  C22 POPE7 273      34.159  96.490  79.826  1.00  0.00           C
ATOM  10663  C3  POPE7 273      33.369  95.820  83.706  1.00  0.00           C
ATOM  10666  O31 POPE7 273      31.979  95.750  83.316  1.00  0.00           O
ATOM  10667  C31 POPE7 273      31.649  94.710  82.566  1.00  0.00           C
ATOM  10668  O32 POPE7 273      32.379  93.780  82.286  1.00  0.00           O
ATOM  10669  C32 POPE7 273      30.209  94.880  82.076  1.00  0.00           C
ATOM  10672  C23 POPE7 273      33.979  96.610  78.286  1.00  0.00           C
ATOM  10675  C24 POPE7 273      34.939  95.680  77.526  1.00  0.00           C
ATOM  10678  C25 POPE7 273      35.119  96.050  76.046  1.00  0.00           C
ATOM  10681  C26 POPE7 273      33.949  95.700  75.106  1.00  0.00           C
ATOM  10684  C27 POPE7 273      33.669  96.830  74.106  1.00  0.00           C
ATOM  10687  C28 POPE7 273      32.889  96.350  72.866  1.00  0.00           C
ATOM  10690  C29 POPE7 273      32.059  97.430  72.216  1.00  0.00           C
ATOM  10692 0C21 POPE7 273      32.469  98.350  71.316  1.00  0.00           C
ATOM  10694 1C21 POPE7 273      33.879  98.560  70.796  1.00  0.00           C
ATOM  10697 2C21 POPE7 273      34.119 100.040  70.386  1.00  0.00           C
ATOM  10700 3C21 POPE7 273      34.089 101.050  71.556  1.00  0.00           C
ATOM  10703 4C21 POPE7 273      33.369 102.380  71.236  1.00  0.00           C
ATOM  10706 5C21 POPE7 273      34.249 103.530  70.716  1.00  0.00           C
ATOM  10709 6C21 POPE7 273      35.229 104.090  71.756  1.00  0.00           C
ATOM  10712 7C21 POPE7 273      35.929 105.370  71.266  1.00  0.00           C
ATOM  10715 8C21 POPE7 273      36.719 106.090  72.366  1.00  0.00           C
ATOM  10719  C33 POPE7 273      30.139  95.510  80.666  1.00  0.00           C
ATOM  10722  C34 POPE7 273      28.879  96.350  80.476  1.00  0.00           C
ATOM  10725  C35 POPE7 273      28.879  97.240  79.226  1.00  0.00           C
ATOM  10728  C36 POPE7 273      28.419  96.540  77.946  1.00  0.00           C
ATOM  10731  C37 POPE7 273      28.439  97.490  76.736  1.00  0.00           C
ATOM  10734  C38 POPE7 273      27.889  96.900  75.426  1.00  0.00           C
ATOM  10737  C39 POPE7 273      26.369  96.710  75.416  1.00  0.00           C
ATOM  10740 0C31 POPE7 273      25.819  96.260  74.046  1.00  0.00           C
ATOM  10743 1C31 POPE7 273      24.289  96.380  73.966  1.00  0.00           C
ATOM  10746 2C31 POPE7 273      23.669  96.060  72.596  1.00  0.00           C
ATOM  10749 3C31 POPE7 273      23.269  94.590  72.436  1.00  0.00           C
ATOM  10752 4C31 POPE7 273      22.139  94.360  71.416  1.00  0.00           C
ATOM  10755 5C31 POPE7 273      21.759  92.880  71.286  1.00  0.00           C
ATOM  10758 6C31 POPE7 273      20.439  92.640  70.556  1.00  0.00           C
ATOM  10762  NH3 POPE8 274      35.019  47.100  85.356  1.00  0.00           N
ATOM  10766  C12 POPE8 274      35.789  47.320  86.636  1.00  0.00           C
ATOM  10769  C11 POPE8 274      36.169  48.790  86.906  1.00  0.00           C
ATOM  10772  P   POPE8 274      38.229  49.910  88.186  1.00  0.00           P
ATOM  10773  O13 POPE8 274      37.619  51.160  88.696  1.00  0.00           O
ATOM  10774  O14 POPE8 274      39.359  49.350  88.956  1.00  0.00           O
ATOM  10775  O11 POPE8 274      38.659  50.100  86.666  1.00  0.00           O
ATOM  10776  O12 POPE8 274      37.079  48.840  88.006  1.00  0.00           O
ATOM  10777  C1  POPE8 274      38.919  51.400  86.126  1.00  0.00           C
ATOM  10780  C2  POPE8 274      38.919  51.350  84.566  1.00  0.00           C
ATOM  10782  O21 POPE8 274      39.819  52.330  84.016  1.00  0.00           O
ATOM  10783  C21 POPE8 274      41.119  52.220  84.326  1.00  0.00           C
ATOM  10784  O22 POPE8 274      41.789  53.090  84.866  1.00  0.00           O
ATOM  10785  C22 POPE8 274      41.689  50.880  83.826  1.00  0.00           C
ATOM  10788  C3  POPE8 274      37.479  51.570  83.986  1.00  0.00           C
ATOM  10791  O31 POPE8 274      37.319  51.090  82.626  1.00  0.00           O
ATOM  10792  C31 POPE8 274      37.439  52.040  81.666  1.00  0.00           C
ATOM  10793  O32 POPE8 274      37.689  53.210  81.876  1.00  0.00           O
ATOM  10794  C32 POPE8 274      37.189  51.450  80.276  1.00  0.00           C
ATOM  10797  C23 POPE8 274      43.229  50.910  83.696  1.00  0.00           C
ATOM  10800  C24 POPE8 274      43.779  49.750  82.846  1.00  0.00           C
ATOM  10803  C25 POPE8 274      45.309  49.590  82.896  1.00  0.00           C
ATOM  10806  C26 POPE8 274      46.099  50.860  82.536  1.00  0.00           C
ATOM  10809  C27 POPE8 274      47.609  50.580  82.486  1.00  0.00           C
ATOM  10812  C28 POPE8 274      48.449  51.840  82.186  1.00  0.00           C
ATOM  10815  C29 POPE8 274      49.929  51.510  82.126  1.00  0.00           C
ATOM  10817 0C21 POPE8 274      50.749  51.620  81.076  1.00  0.00           C
ATOM  10819 1C21 POPE8 274      50.399  52.140  79.696  1.00  0.00           C
ATOM  10822 2C21 POPE8 274      51.609  52.750  78.956  1.00  0.00           C
ATOM  10825 3C21 POPE8 274      51.739  52.330  77.486  1.00  0.00           C
ATOM  10828 4C21 POPE8 274      52.999  51.490  77.186  1.00  0.00           C
ATOM  10831 5C21 POPE8 274      53.519  51.630  75.756  1.00  0.00           C
ATOM  10834 6C21 POPE8 274      52.469  51.420  74.656  1.00  0.00           C
ATOM  10837 7C21 POPE8 274      53.049  51.610  73.256  1.00  0.00           C
ATOM  10840 8C21 POPE8 274      51.959  51.640  72.186  1.00  0.00           C
ATOM  10844  C33 POPE8 274      36.529  52.460  79.306  1.00  0.00           C
ATOM  10847  C34 POPE8 274      35.939  51.780  78.046  1.00  0.00           C
ATOM  10850  C35 POPE8 274      35.039  52.700  77.206  1.00  0.00           C
ATOM  10853  C36 POPE8 274      35.729  53.430  76.036  1.00  0.00           C
ATOM  10856  C37 POPE8 274      34.769  54.430  75.386  1.00  0.00           C
ATOM  10859  C38 POPE8 274      35.399  55.460  74.416  1.00  0.00           C
ATOM  10862  C39 POPE8 274      35.639  54.950  72.986  1.00  0.00           C
ATOM  10865 0C31 POPE8 274      35.969  56.120  72.036  1.00  0.00           C
ATOM  10868 1C31 POPE8 274      36.199  55.690  70.576  1.00  0.00           C
ATOM  10871 2C31 POPE8 274      36.519  56.890  69.666  1.00  0.00           C
ATOM  10874 3C31 POPE8 274      38.009  57.030  69.336  1.00  0.00           C
ATOM  10877 4C31 POPE8 274      38.429  56.190  68.116  1.00  0.00           C
ATOM  10880 5C31 POPE8 274      39.929  56.270  67.816  1.00  0.00           C
ATOM  10883 6C31 POPE8 274      40.289  55.710  66.436  1.00  0.00           C
ATOM  10887  NH3 POPE9 275      88.339  13.450  46.766  1.00  0.00           N
ATOM  10891  C12 POPE9 275      89.329  13.460  45.626  1.00  0.00           C
ATOM  10894  C11 POPE9 275      89.839  12.040  45.306  1.00  0.00           C
ATOM  10897  P   POPE9 275      92.259  12.500  44.346  1.00  0.00           P
ATOM  10898  O13 POPE9 275      93.069  11.270  44.166  1.00  0.00           O
ATOM  10899  O14 POPE9 275      92.559  13.640  43.466  1.00  0.00           O
ATOM  10900  O11 POPE9 275      92.329  12.960  45.866  1.00  0.00           O
ATOM  10901  O12 POPE9 275      90.709  12.080  44.176  1.00  0.00           O
ATOM  10902  C1  POPE9 275      93.379  12.430  46.676  1.00  0.00           C
ATOM  10905  C2  POPE9 275      93.539  13.290  47.956  1.00  0.00           C
ATOM  10907  O21 POPE9 275      94.619  12.870  48.786  1.00  0.00           O
ATOM  10908  C21 POPE9 275      94.689  11.630  49.206  1.00  0.00           C
ATOM  10909  O22 POPE9 275      94.699  10.630  48.516  1.00  0.00           O
ATOM  10910  C22 POPE9 275      94.699  11.660  50.746  1.00  0.00           C
ATOM  10913  C3  POPE9 275      92.229  13.400  48.796  1.00  0.00           C
ATOM  10916  O31 POPE9 275      92.529  13.710  50.166  1.00  0.00           O
ATOM  10917  C31 POPE9 275      91.919  14.690  50.796  1.00  0.00           C
ATOM  10918  O32 POPE9 275      90.959  15.330  50.396  1.00  0.00           O
ATOM  10919  C32 POPE9 275      92.549  14.800  52.196  1.00  0.00           C
ATOM  10922  C23 POPE9 275      95.589  10.600  51.446  1.00  0.00           C
ATOM  10925  C24 POPE9 275      95.229  10.420  52.936  1.00  0.00           C
ATOM  10928  C25 POPE9 275      96.369  10.730  53.936  1.00  0.00           C
ATOM  10931  C26 POPE9 275      95.869  10.850  55.386  1.00  0.00           C
ATOM  10934  C27 POPE9 275      96.939  11.240  56.406  1.00  0.00           C
ATOM  10937  C28 POPE9 275      96.489  11.060  57.876  1.00  0.00           C
ATOM  10940  C29 POPE9 275      97.689  11.000  58.776  1.00  0.00           C
ATOM  10942 0C21 POPE9 275      97.899  11.530  59.996  1.00  0.00           C
ATOM  10944 1C21 POPE9 275      96.969  12.290  60.906  1.00  0.00           C
ATOM  10947 2C21 POPE9 275      97.529  12.250  62.346  1.00  0.00           C
ATOM  10950 3C21 POPE9 275      98.799  13.100  62.566  1.00  0.00           C
ATOM  10953 4C21 POPE9 275      99.429  12.890  63.956  1.00  0.00           C
ATOM  10956 5C21 POPE9 275     100.909  13.320  64.046  1.00  0.00           C
ATOM  10959 6C21 POPE9 275     101.129  14.820  63.776  1.00  0.00           C
ATOM  10962 7C21 POPE9 275     102.609  15.230  63.896  1.00  0.00           C
ATOM  10965 8C21 POPE9 275     102.839  16.710  63.576  1.00  0.00           C
ATOM  10969  C33 POPE9 275      92.179  16.060  53.006  1.00  0.00           C
ATOM  10972  C34 POPE9 275      92.569  15.980  54.496  1.00  0.00           C
ATOM  10975  C35 POPE9 275      94.049  16.290  54.786  1.00  0.00           C
ATOM  10978  C36 POPE9 275      94.459  16.170  56.266  1.00  0.00           C
ATOM  10981  C37 POPE9 275      95.989  16.100  56.436  1.00  0.00           C
ATOM  10984  C38 POPE9 275      96.559  17.050  57.506  1.00  0.00           C
ATOM  10987  C39 POPE9 275      96.379  16.610  58.966  1.00  0.00           C
ATOM  10990 0C31 POPE9 275      97.069  17.620  59.896  1.00  0.00           C
ATOM  10993 1C31 POPE9 275      96.849  17.400  61.396  1.00  0.00           C
ATOM  10996 2C31 POPE9 275      97.549  18.520  62.196  1.00  0.00           C
ATOM  10999 3C31 POPE9 275      97.239  18.520  63.696  1.00  0.00           C
ATOM  11002 4C31 POPE9 275      98.469  18.200  64.566  1.00  0.00           C
ATOM  11005 5C31 POPE9 275      98.279  18.660  66.016  1.00  0.00           C
ATOM  11008 6C31 POPE9 275      99.479  18.380  66.926  1.00  0.00           C
ATOM  11012  NH3 POPE  276      39.579  10.150  86.406  1.00  0.00           N
ATOM  11016  C12 POPE  276      40.889   9.510  86.016  1.00  0.00           C
ATOM  11019  C11 POPE  276      41.229   8.280  86.866  1.00  0.00           C
ATOM  11022  P   POPE  276      42.889   6.490  85.856  1.00  0.00           P
ATOM  11023  O13 POPE  276      44.359   6.410  85.756  1.00  0.00           O
ATOM  11024  O14 POPE  276      42.209   5.390  86.576  1.00  0.00           O
ATOM  11025  O11 POPE  276      42.259   6.660  84.406  1.00  0.00           O
ATOM  11026  O12 POPE  276      42.549   7.850  86.566  1.00  0.00           O
ATOM  11027  C1  POPE  276      42.559   5.620  83.456  1.00  0.00           C
ATOM  11030  C2  POPE  276      41.909   5.830  82.056  1.00  0.00           C
ATOM  11032  O21 POPE  276      42.059   4.610  81.286  1.00  0.00           O
ATOM  11033  C21 POPE  276      43.169   4.420  80.606  1.00  0.00           C
ATOM  11034  O22 POPE  276      44.149   5.140  80.596  1.00  0.00           O
ATOM  11035  C22 POPE  276      43.059   3.170  79.746  1.00  0.00           C
ATOM  11038  C3  POPE  276      42.359   7.150  81.316  1.00  0.00           C
ATOM  11041  O31 POPE  276      41.909   7.120  79.936  1.00  0.00           O
ATOM  11042  C31 POPE  276      42.829   7.240  78.986  1.00  0.00           C
ATOM  11043  O32 POPE  276      43.969   7.670  79.116  1.00  0.00           O
ATOM  11044  C32 POPE  276      42.239   6.650  77.706  1.00  0.00           C
ATOM  11047  C23 POPE  276      44.319   3.040  78.856  1.00  0.00           C
ATOM  11050  C24 POPE  276      44.349   1.790  77.976  1.00  0.00           C
ATOM  11053  C25 POPE  276      45.609   1.750  77.076  1.00  0.00           C
ATOM  11056  C26 POPE  276      45.459   2.590  75.796  1.00  0.00           C
ATOM  11059  C27 POPE  276      46.659   3.500  75.496  1.00  0.00           C
ATOM  11062  C28 POPE  276      47.399   3.170  74.186  1.00  0.00           C
ATOM  11065  C29 POPE  276      46.679   3.450  72.896  1.00  0.00           C
ATOM  11067 0C21 POPE  276      46.889   4.500  72.066  1.00  0.00           C
ATOM  11069 1C21 POPE  276      47.799   5.670  72.346  1.00  0.00           C
ATOM  11072 2C21 POPE  276      47.309   7.010  71.746  1.00  0.00           C
ATOM  11075 3C21 POPE  276      45.819   7.320  72.016  1.00  0.00           C
ATOM  11078 4C21 POPE  276      45.529   8.740  72.506  1.00  0.00           C
ATOM  11081 5C21 POPE  276      45.649   8.850  74.036  1.00  0.00           C
ATOM  11084 6C21 POPE  276      45.109  10.180  74.586  1.00  0.00           C
ATOM  11087 7C21 POPE  276      45.159  10.240  76.116  1.00  0.00           C
ATOM  11090 8C21 POPE  276      44.759  11.590  76.716  1.00  0.00           C
ATOM  11094  C33 POPE  276      43.239   6.490  76.536  1.00  0.00           C
ATOM  11097  C34 POPE  276      42.689   5.500  75.516  1.00  0.00           C
ATOM  11100  C35 POPE  276      43.429   5.480  74.176  1.00  0.00           C
ATOM  11103  C36 POPE  276      43.059   4.270  73.296  1.00  0.00           C
ATOM  11106  C37 POPE  276      43.209   4.560  71.786  1.00  0.00           C
ATOM  11109  C38 POPE  276      43.529   3.330  70.926  1.00  0.00           C
ATOM  11112  C39 POPE  276      42.309   2.630  70.316  1.00  0.00           C
ATOM  11115 0C31 POPE  276      42.749   1.600  69.266  1.00  0.00           C
ATOM  11118 1C31 POPE  276      41.599   0.890  68.556  1.00  0.00           C
ATOM  11121 2C31 POPE  276      42.119  -0.230  67.636  1.00  0.00           C
ATOM  11124 3C31 POPE  276      41.069  -0.760  66.646  1.00  0.00           C
ATOM  11127 4C31 POPE  276      40.769   0.230  65.506  1.00  0.00           C
ATOM  11130 5C31 POPE  276      40.099  -0.450  64.306  1.00  0.00           C
ATOM  11133 6C31 POPE  276      39.839   0.520  63.146  1.00  0.00           C
ATOM  11137  NH3 POPE  277     100.879   2.310  45.216  1.00  0.00           N
ATOM  11141  C12 POPE  277      99.989   3.440  45.676  1.00  0.00           C
ATOM  11144  C11 POPE  277      98.639   2.900  46.146  1.00  0.00           C
ATOM  11147  P   POPE  277      96.319   3.710  46.896  1.00  0.00           P
ATOM  11148  O13 POPE  277      95.659   3.490  45.586  1.00  0.00           O
ATOM  11149  O14 POPE  277      96.299   2.610  47.886  1.00  0.00           O
ATOM  11150  O11 POPE  277      95.819   5.080  47.526  1.00  0.00           O
ATOM  11151  O12 POPE  277      97.839   4.000  46.566  1.00  0.00           O
ATOM  11152  C1  POPE  277      96.009   5.230  48.936  1.00  0.00           C
ATOM  11155  C2  POPE  277      95.369   6.550  49.446  1.00  0.00           C
ATOM  11157  O21 POPE  277      95.039   6.480  50.836  1.00  0.00           O
ATOM  11158  C21 POPE  277      96.009   6.220  51.676  1.00  0.00           C
ATOM  11159  O22 POPE  277      97.199   6.150  51.426  1.00  0.00           O
ATOM  11160  C22 POPE  277      95.349   5.870  53.016  1.00  0.00           C
ATOM  11163  C3  POPE  277      94.039   6.860  48.706  1.00  0.00           C
ATOM  11166  O31 POPE  277      93.429   8.000  49.356  1.00  0.00           O
ATOM  11167  C31 POPE  277      92.299   7.760  49.996  1.00  0.00           C
ATOM  11168  O32 POPE  277      91.479   6.920  49.686  1.00  0.00           O
ATOM  11169  C32 POPE  277      92.179   8.700  51.196  1.00  0.00           C
ATOM  11172  C23 POPE  277      95.889   6.580  54.286  1.00  0.00           C
ATOM  11175  C24 POPE  277      94.869   6.400  55.426  1.00  0.00           C
ATOM  11178  C25 POPE  277      95.229   7.120  56.736  1.00  0.00           C
ATOM  11181  C26 POPE  277      95.789   6.200  57.836  1.00  0.00           C
ATOM  11184  C27 POPE  277      95.639   6.820  59.226  1.00  0.00           C
ATOM  11187  C28 POPE  277      96.009   5.870  60.376  1.00  0.00           C
ATOM  11190  C29 POPE  277      97.509   5.740  60.586  1.00  0.00           C
ATOM  11192 0C21 POPE  277      98.189   6.020  61.716  1.00  0.00           C
ATOM  11194 1C21 POPE  277      97.619   6.470  63.046  1.00  0.00           C
ATOM  11197 2C21 POPE  277      98.179   5.670  64.236  1.00  0.00           C
ATOM  11200 3C21 POPE  277      97.819   4.170  64.186  1.00  0.00           C
ATOM  11203 4C21 POPE  277      98.239   3.380  65.436  1.00  0.00           C
ATOM  11206 5C21 POPE  277      99.739   3.480  65.756  1.00  0.00           C
ATOM  11209 6C21 POPE  277     100.249   2.290  66.566  1.00  0.00           C
ATOM  11212 7C21 POPE  277     101.759   2.360  66.846  1.00  0.00           C
ATOM  11215 8C21 POPE  277     102.309   1.100  67.526  1.00  0.00           C
ATOM  11219  C33 POPE  277      90.819   8.580  51.916  1.00  0.00           C
ATOM  11222  C34 POPE  277      90.679   9.500  53.136  1.00  0.00           C
ATOM  11225  C35 POPE  277      91.719   9.230  54.236  1.00  0.00           C
ATOM  11228  C36 POPE  277      91.479  10.070  55.496  1.00  0.00           C
ATOM  11231  C37 POPE  277      92.539   9.850  56.576  1.00  0.00           C
ATOM  11234  C38 POPE  277      92.509  10.920  57.686  1.00  0.00           C
ATOM  11237  C39 POPE  277      91.629  10.500  58.866  1.00  0.00           C
ATOM  11240 0C31 POPE  277      92.429  10.280  60.156  1.00  0.00           C
ATOM  11243 1C31 POPE  277      91.649   9.430  61.166  1.00  0.00           C
ATOM  11246 2C31 POPE  277      92.239   9.460  62.586  1.00  0.00           C
ATOM  11249 3C31 POPE  277      91.519   8.490  63.526  1.00  0.00           C
ATOM  11252 4C31 POPE  277      91.929   8.700  64.986  1.00  0.00           C
ATOM  11255 5C31 POPE  277      91.279   7.700  65.956  1.00  0.00           C
ATOM  11258 6C31 POPE  277      91.739   7.920  67.406  1.00  0.00           C
ATOM  11262  NH3 POPE  278      58.929 129.328  38.076  1.00  0.00           N
ATOM  11266  C12 POPE  278      58.949 129.988  39.436  1.00  0.00           C
ATOM  11269  C11 POPE  278      60.279 129.768  40.176  1.00  0.00           C
ATOM  11272  P   POPE  278      61.489 130.558  42.356  1.00  0.00           P
ATOM  11273  O13 POPE  278      62.649 130.038  41.606  1.00  0.00           O
ATOM  11274  O14 POPE  278      61.539 131.958  42.816  1.00  0.00           O
ATOM  11275  O11 POPE  278      61.229 129.548  43.566  1.00  0.00           O
ATOM  11276  O12 POPE  278      60.179 130.328  41.486  1.00  0.00           O
ATOM  11277  C1  POPE  278      62.279 129.418  44.536  1.00  0.00           C
ATOM  11280  C2  POPE  278      61.779 128.838  45.886  1.00  0.00           C
ATOM  11282  O21 POPE  278      62.909 128.358  46.636  1.00  0.00           O
ATOM  11283  C21 POPE  278      63.479 129.328  47.336  1.00  0.00           C
ATOM  11284  O22 POPE  278      64.349 130.068  46.936  1.00  0.00           O
ATOM  11285  C22 POPE  278      62.759 129.428  48.676  1.00  0.00           C
ATOM  11288  C3  POPE  278      60.749 127.668  45.736  1.00  0.00           C
ATOM  11291  O31 POPE  278      60.599 126.778  46.886  1.00  0.00           O
ATOM  11292  C31 POPE  278      60.159 127.388  47.996  1.00  0.00           C
ATOM  11293  O32 POPE  278      59.809 128.548  48.066  1.00  0.00           O
ATOM  11294  C32 POPE  278      60.199 126.408  49.176  1.00  0.00           C
ATOM  11297  C23 POPE  278      63.599 129.848  49.896  1.00  0.00           C
ATOM  11300  C24 POPE  278      62.829 129.498  51.176  1.00  0.00           C
ATOM  11303  C25 POPE  278      63.549 129.818  52.486  1.00  0.00           C
ATOM  11306  C26 POPE  278      62.859 129.118  53.666  1.00  0.00           C
ATOM  11309  C27 POPE  278      63.369 129.548  55.046  1.00  0.00           C
ATOM  11312  C28 POPE  278      62.549 128.958  56.206  1.00  0.00           C
ATOM  11315  C29 POPE  278      61.239 129.678  56.436  1.00  0.00           C
ATOM  11317 0C21 POPE  278      59.989 129.168  56.546  1.00  0.00           C
ATOM  11319 1C21 POPE  278      59.539 127.738  56.446  1.00  0.00           C
ATOM  11322 2C21 POPE  278      59.109 127.138  57.796  1.00  0.00           C
ATOM  11325 3C21 POPE  278      58.229 125.878  57.676  1.00  0.00           C
ATOM  11328 4C21 POPE  278      58.309 124.968  58.916  1.00  0.00           C
ATOM  11331 5C21 POPE  278      56.959 124.458  59.456  1.00  0.00           C
ATOM  11334 6C21 POPE  278      56.309 123.338  58.616  1.00  0.00           C
ATOM  11337 7C21 POPE  278      55.139 122.678  59.366  1.00  0.00           C
ATOM  11340 8C21 POPE  278      54.459 121.558  58.576  1.00  0.00           C
ATOM  11344  C33 POPE  278      59.709 127.038  50.516  1.00  0.00           C
ATOM  11347  C34 POPE  278      59.599 126.048  51.696  1.00  0.00           C
ATOM  11350  C35 POPE  278      60.869 125.908  52.566  1.00  0.00           C
ATOM  11353  C36 POPE  278      60.599 125.158  53.886  1.00  0.00           C
ATOM  11356  C37 POPE  278      61.819 124.968  54.806  1.00  0.00           C
ATOM  11359  C38 POPE  278      61.439 124.288  56.136  1.00  0.00           C
ATOM  11362  C39 POPE  278      62.589 123.968  57.106  1.00  0.00           C
ATOM  11365 0C31 POPE  278      63.119 125.158  57.936  1.00  0.00           C
ATOM  11368 1C31 POPE  278      64.099 124.708  59.036  1.00  0.00           C
ATOM  11371 2C31 POPE  278      65.129 125.768  59.466  1.00  0.00           C
ATOM  11374 3C31 POPE  278      64.639 126.828  60.466  1.00  0.00           C
ATOM  11377 4C31 POPE  278      64.869 126.438  61.936  1.00  0.00           C
ATOM  11380 5C31 POPE  278      64.749 127.638  62.896  1.00  0.00           C
ATOM  11383 6C31 POPE  278      65.049 127.298  64.356  1.00  0.00           C
ATOM  11387  NH3 POPE  279      34.119 101.850  86.316  1.00  0.00           N
ATOM  11391  C12 POPE  279      32.779 101.310  86.736  1.00  0.00           C
ATOM  11394  C11 POPE  279      32.579  99.830  86.396  1.00  0.00           C
ATOM  11397  P   POPE  279      30.069  99.600  85.656  1.00  0.00           P
ATOM  11398  O13 POPE  279      29.879  98.270  85.056  1.00  0.00           O
ATOM  11399  O14 POPE  279      28.879 100.230  86.256  1.00  0.00           O
ATOM  11400  O11 POPE  279      30.659 100.620  84.606  1.00  0.00           O
ATOM  11401  O12 POPE  279      31.239  99.470  86.716  1.00  0.00           O
ATOM  11402  C1  POPE  279      30.799 100.280  83.226  1.00  0.00           C
ATOM  11405  C2  POPE  279      30.819 101.570  82.366  1.00  0.00           C
ATOM  11407  O21 POPE  279      31.499 101.310  81.126  1.00  0.00           O
ATOM  11408  C21 POPE  279      30.709 100.800  80.196  1.00  0.00           C
ATOM  11409  O22 POPE  279      29.579 100.390  80.366  1.00  0.00           O
ATOM  11410  C22 POPE  279      31.399 100.990  78.846  1.00  0.00           C
ATOM  11413  C3  POPE  279      31.499 102.780  83.086  1.00  0.00           C
ATOM  11416  O31 POPE  279      32.649 103.300  82.396  1.00  0.00           O
ATOM  11417  C31 POPE  279      32.599 104.370  81.606  1.00  0.00           C
ATOM  11418  O32 POPE  279      33.569 105.070  81.356  1.00  0.00           O
ATOM  11419  C32 POPE  279      31.219 104.640  80.996  1.00  0.00           C
ATOM  11422  C23 POPE  279      30.589 100.390  77.686  1.00  0.00           C
ATOM  11425  C24 POPE  279      31.089 100.890  76.326  1.00  0.00           C
ATOM  11428  C25 POPE  279      30.219 100.340  75.186  1.00  0.00           C
ATOM  11431  C26 POPE  279      30.479 101.040  73.846  1.00  0.00           C
ATOM  11434  C27 POPE  279      29.509 100.550  72.756  1.00  0.00           C
ATOM  11437  C28 POPE  279      29.679 101.330  71.436  1.00  0.00           C
ATOM  11440  C29 POPE  279      29.039 100.820  70.156  1.00  0.00           C
ATOM  11442 0C21 POPE  279      28.179  99.800  69.916  1.00  0.00           C
ATOM  11444 1C21 POPE  279      27.539  98.830  70.876  1.00  0.00           C
ATOM  11447 2C21 POPE  279      28.339  97.520  70.986  1.00  0.00           C
ATOM  11450 3C21 POPE  279      28.249  96.620  69.746  1.00  0.00           C
ATOM  11453 4C21 POPE  279      29.079  95.340  69.926  1.00  0.00           C
ATOM  11456 5C21 POPE  279      28.929  94.320  68.796  1.00  0.00           C
ATOM  11459 6C21 POPE  279      29.489  94.790  67.446  1.00  0.00           C
ATOM  11462 7C21 POPE  279      29.509  93.650  66.426  1.00  0.00           C
ATOM  11465 8C21 POPE  279      30.019  94.040  65.036  1.00  0.00           C
ATOM  11469  C33 POPE  279      31.279 105.410  79.656  1.00  0.00           C
ATOM  11472  C34 POPE  279      29.869 105.560  79.066  1.00  0.00           C
ATOM  11475  C35 POPE  279      29.819 106.320  77.726  1.00  0.00           C
ATOM  11478  C36 POPE  279      28.369 106.720  77.386  1.00  0.00           C
ATOM  11481  C37 POPE  279      28.119 107.020  75.906  1.00  0.00           C
ATOM  11484  C38 POPE  279      26.629 107.220  75.596  1.00  0.00           C
ATOM  11487  C39 POPE  279      26.139 108.660  75.816  1.00  0.00           C
ATOM  11490 0C31 POPE  279      26.129 109.470  74.516  1.00  0.00           C
ATOM  11493 1C31 POPE  279      25.479 110.850  74.626  1.00  0.00           C
ATOM  11496 2C31 POPE  279      24.699 111.200  73.356  1.00  0.00           C
ATOM  11499 3C31 POPE  279      24.079 112.610  73.356  1.00  0.00           C
ATOM  11502 4C31 POPE  279      25.049 113.670  72.816  1.00  0.00           C
ATOM  11505 5C31 POPE  279      24.349 115.000  72.526  1.00  0.00           C
ATOM  11508 6C31 POPE  279      25.279 116.018  71.866  1.00  0.00           C
ATOM  11512  NH3 POPE  280     115.479  21.910  89.636  1.00  0.00           N
ATOM  11516  C12 POPE  280     116.399  20.720  89.786  1.00  0.00           C
ATOM  11519  C11 POPE  280     117.819  21.130  90.236  1.00  0.00           C
ATOM  11522  P   POPE  280     120.079  19.800  89.816  1.00  0.00           P
ATOM  11523  O13 POPE  280     120.929  20.910  90.256  1.00  0.00           O
ATOM  11524  O14 POPE  280     120.529  18.430  90.136  1.00  0.00           O
ATOM  11525  O11 POPE  280     119.729  19.910  88.256  1.00  0.00           O
ATOM  11526  O12 POPE  280     118.619  19.960  90.436  1.00  0.00           O
ATOM  11527  C1  POPE  280     120.459  20.900  87.516  1.00  0.00           C
ATOM  11530  C2  POPE  280     119.739  21.250  86.196  1.00  0.00           C
ATOM  11532  O21 POPE  280     120.529  22.250  85.546  1.00  0.00           O
ATOM  11533  C21 POPE  280     121.119  22.100  84.366  1.00  0.00           C
ATOM  11534  O22 POPE  280     122.029  22.810  83.956  1.00  0.00           O
ATOM  11535  C22 POPE  280     120.509  21.010  83.486  1.00  0.00           C
ATOM  11538  C3  POPE  280     118.349  21.850  86.506  1.00  0.00           C
ATOM  11541  O31 POPE  280     117.639  22.120  85.276  1.00  0.00           O
ATOM  11542  C31 POPE  280     116.809  21.180  84.866  1.00  0.00           C
ATOM  11543  O32 POPE  280     116.629  20.110  85.436  1.00  0.00           O
ATOM  11544  C32 POPE  280     116.139  21.650  83.576  1.00  0.00           C
ATOM  11547  C23 POPE  280     121.019  21.200  82.046  1.00  0.00           C
ATOM  11550  C24 POPE  280     120.249  20.390  81.006  1.00  0.00           C
ATOM  11553  C25 POPE  280     121.149  19.570  80.076  1.00  0.00           C
ATOM  11556  C26 POPE  280     121.769  20.340  78.886  1.00  0.00           C
ATOM  11559  C27 POPE  280     122.499  19.360  77.946  1.00  0.00           C
ATOM  11562  C28 POPE  280     122.629  19.810  76.476  1.00  0.00           C
ATOM  11565  C29 POPE  280     122.529  18.620  75.546  1.00  0.00           C
ATOM  11567 0C21 POPE  280     123.169  18.400  74.376  1.00  0.00           C
ATOM  11569 1C21 POPE  280     124.139  19.330  73.686  1.00  0.00           C
ATOM  11572 2C21 POPE  280     123.559  19.890  72.366  1.00  0.00           C
ATOM  11575 3C21 POPE  280     124.079  19.230  71.076  1.00  0.00           C
ATOM  11578 4C21 POPE  280     122.989  18.600  70.196  1.00  0.00           C
ATOM  11581 5C21 POPE  280     121.949  19.600  69.646  1.00  0.00           C
ATOM  11584 6C21 POPE  280     120.719  18.890  69.066  1.00  0.00           C
ATOM  11587 7C21 POPE  280     119.559  19.860  68.806  1.00  0.00           C
ATOM  11590 8C21 POPE  280     118.259  19.160  68.376  1.00  0.00           C
ATOM  11594  C33 POPE  280     116.479  20.760  82.356  1.00  0.00           C
ATOM  11597  C34 POPE  280     115.599  21.030  81.126  1.00  0.00           C
ATOM  11600  C35 POPE  280     116.239  21.910  80.036  1.00  0.00           C
ATOM  11603  C36 POPE  280     115.399  21.890  78.756  1.00  0.00           C
ATOM  11606  C37 POPE  280     115.989  22.720  77.606  1.00  0.00           C
ATOM  11609  C38 POPE  280     115.159  22.610  76.306  1.00  0.00           C
ATOM  11612  C39 POPE  280     115.429  21.310  75.536  1.00  0.00           C
ATOM  11615 0C31 POPE  280     114.209  20.410  75.276  1.00  0.00           C
ATOM  11618 1C31 POPE  280     114.579  19.310  74.266  1.00  0.00           C
ATOM  11621 2C31 POPE  280     113.519  18.210  74.066  1.00  0.00           C
ATOM  11624 3C31 POPE  280     112.129  18.740  73.696  1.00  0.00           C
ATOM  11627 4C31 POPE  280     111.269  17.690  72.996  1.00  0.00           C
ATOM  11630 5C31 POPE  280     109.779  17.850  73.286  1.00  0.00           C
ATOM  11633 6C31 POPE  280     108.939  16.720  72.696  1.00  0.00           C
ATOM  11637  NH3 POPE  281      88.769  40.760  49.436  1.00  0.00           N
ATOM  11641  C12 POPE  281      88.099  39.780  48.496  1.00  0.00           C
ATOM  11644  C11 POPE  281      86.729  39.250  48.966  1.00  0.00           C
ATOM  11647  P   POPE  281      85.189  37.100  48.646  1.00  0.00           P
ATOM  11648  O13 POPE  281      84.099  37.970  49.116  1.00  0.00           O
ATOM  11649  O14 POPE  281      84.949  36.260  47.446  1.00  0.00           O
ATOM  11650  O11 POPE  281      85.699  36.130  49.766  1.00  0.00           O
ATOM  11651  O12 POPE  281      86.519  37.950  48.406  1.00  0.00           O
ATOM  11652  C1  POPE  281      85.749  36.410  51.156  1.00  0.00           C
ATOM  11655  C2  POPE  281      87.129  36.000  51.746  1.00  0.00           C
ATOM  11657  O21 POPE  281      87.059  36.270  53.156  1.00  0.00           O
ATOM  11658  C21 POPE  281      87.609  35.380  53.996  1.00  0.00           C
ATOM  11659  O22 POPE  281      88.269  34.410  53.676  1.00  0.00           O
ATOM  11660  C22 POPE  281      87.279  35.810  55.416  1.00  0.00           C
ATOM  11663  C3  POPE  281      88.269  36.820  51.036  1.00  0.00           C
ATOM  11666  O31 POPE  281      89.589  36.550  51.556  1.00  0.00           O
ATOM  11667  C31 POPE  281      89.969  37.300  52.586  1.00  0.00           C
ATOM  11668  O32 POPE  281      89.399  38.330  52.946  1.00  0.00           O
ATOM  11669  C32 POPE  281      91.129  36.610  53.296  1.00  0.00           C
ATOM  11672  C23 POPE  281      87.929  34.920  56.496  1.00  0.00           C
ATOM  11675  C24 POPE  281      87.719  35.380  57.946  1.00  0.00           C
ATOM  11678  C25 POPE  281      88.539  34.520  58.926  1.00  0.00           C
ATOM  11681  C26 POPE  281      87.819  33.250  59.416  1.00  0.00           C
ATOM  11684  C27 POPE  281      87.089  33.440  60.766  1.00  0.00           C
ATOM  11687  C28 POPE  281      87.339  32.320  61.796  1.00  0.00           C
ATOM  11690  C29 POPE  281      88.759  32.380  62.306  1.00  0.00           C
ATOM  11692 0C21 POPE  281      89.179  32.490  63.586  1.00  0.00           C
ATOM  11694 1C21 POPE  281      88.319  32.550  64.826  1.00  0.00           C
ATOM  11697 2C21 POPE  281      88.209  33.970  65.406  1.00  0.00           C
ATOM  11700 3C21 POPE  281      89.509  34.520  66.026  1.00  0.00           C
ATOM  11703 4C21 POPE  281      89.279  35.880  66.706  1.00  0.00           C
ATOM  11706 5C21 POPE  281      89.469  37.080  65.776  1.00  0.00           C
ATOM  11709 6C21 POPE  281      90.879  37.700  65.896  1.00  0.00           C
ATOM  11712 7C21 POPE  281      91.029  39.020  65.126  1.00  0.00           C
ATOM  11715 8C21 POPE  281      92.419  39.660  65.226  1.00  0.00           C
ATOM  11719  C33 POPE  281      91.469  37.180  54.696  1.00  0.00           C
ATOM  11722  C34 POPE  281      92.659  36.430  55.306  1.00  0.00           C
ATOM  11725  C35 POPE  281      93.209  37.050  56.596  1.00  0.00           C
ATOM  11728  C36 POPE  281      92.179  37.130  57.736  1.00  0.00           C
ATOM  11731  C37 POPE  281      92.819  37.530  59.066  1.00  0.00           C
ATOM  11734  C38 POPE  281      91.789  37.650  60.196  1.00  0.00           C
ATOM  11737  C39 POPE  281      92.399  37.850  61.586  1.00  0.00           C
ATOM  11740 0C31 POPE  281      92.919  36.540  62.186  1.00  0.00           C
ATOM  11743 1C31 POPE  281      93.909  36.730  63.336  1.00  0.00           C
ATOM  11746 2C31 POPE  281      94.929  35.590  63.426  1.00  0.00           C
ATOM  11749 3C31 POPE  281      94.439  34.320  64.116  1.00  0.00           C
ATOM  11752 4C31 POPE  281      95.459  33.180  63.906  1.00  0.00           C
ATOM  11755 5C31 POPE  281      95.099  31.900  64.666  1.00  0.00           C
ATOM  11758 6C31 POPE  281      96.029  30.740  64.316  1.00  0.00           C
ATOM  11762  NH3 POPE  282     132.349 127.538  87.306  1.00  0.00           N
ATOM  11766  C12 POPE  282     133.319 126.698  86.526  1.00  0.00           C
ATOM  11769  C11 POPE  282     132.889 125.238  86.486  1.00  0.00           C
ATOM  11772  P   POPE  282     133.809 122.918  85.846  1.00  0.00           P
ATOM  11773  O13 POPE  282     134.349 122.428  87.136  1.00  0.00           O
ATOM  11774  O14 POPE  282     132.449 122.508  85.466  1.00  0.00           O
ATOM  11775  O11 POPE  282     134.809 122.468  84.686  1.00  0.00           O
ATOM  11776  O12 POPE  282     133.939 124.498  85.846  1.00  0.00           O
ATOM  11777  C1  POPE  282     134.439 122.838  83.336  1.00  0.00           C
ATOM  11780  C2  POPE  282     135.489 122.408  82.276  1.00  0.00           C
ATOM  11782  O21 POPE  282     134.789 121.938  81.096  1.00  0.00           O
ATOM  11783  C21 POPE  282     134.659 122.878  80.146  1.00  0.00           C
ATOM  11784  O22 POPE  282     135.249 123.938  80.136  1.00  0.00           O
ATOM  11785  C22 POPE  282     133.659 122.458  79.076  1.00  0.00           C
ATOM  11788  C3  POPE  282     136.439 121.298  82.826  1.00  0.00           C
ATOM  11791  O31 POPE  282     137.179 120.658  81.756  1.00  0.00           O
ATOM  11792  C31 POPE  282     136.909 119.368  81.606  1.00  0.00           C
ATOM  11793  O32 POPE  282     136.429 118.648  82.476  1.00  0.00           O
ATOM  11794  C32 POPE  282     137.019 118.998  80.126  1.00  0.00           C
ATOM  11797  C23 POPE  282     133.169 123.698  78.286  1.00  0.00           C
ATOM  11800  C24 POPE  282     131.899 123.438  77.466  1.00  0.00           C
ATOM  11803  C25 POPE  282     132.139 122.718  76.126  1.00  0.00           C
ATOM  11806  C26 POPE  282     132.169 123.688  74.926  1.00  0.00           C
ATOM  11809  C27 POPE  282     132.319 122.978  73.576  1.00  0.00           C
ATOM  11812  C28 POPE  282     132.169 123.948  72.386  1.00  0.00           C
ATOM  11815  C29 POPE  282     132.639 123.438  71.046  1.00  0.00           C
ATOM  11817 0C21 POPE  282     132.169 122.388  70.336  1.00  0.00           C
ATOM  11819 1C21 POPE  282     131.029 121.458  70.676  1.00  0.00           C
ATOM  11822 2C21 POPE  282     131.489 120.028  71.046  1.00  0.00           C
ATOM  11825 3C21 POPE  282     132.299 119.318  69.946  1.00  0.00           C
ATOM  11828 4C21 POPE  282     132.749 117.898  70.336  1.00  0.00           C
ATOM  11831 5C21 POPE  282     134.149 117.548  69.786  1.00  0.00           C
ATOM  11834 6C21 POPE  282     134.229 116.388  68.796  1.00  0.00           C
ATOM  11837 7C21 POPE  282     135.669 116.228  68.296  1.00  0.00           C
ATOM  11840 8C21 POPE  282     135.869 115.010  67.396  1.00  0.00           C
ATOM  11844  C33 POPE  282     135.619 118.488  79.736  1.00  0.00           C
ATOM  11847  C34 POPE  282     135.339 118.148  78.266  1.00  0.00           C
ATOM  11850  C35 POPE  282     134.359 116.958  78.236  1.00  0.00           C
ATOM  11853  C36 POPE  282     133.529 116.788  76.966  1.00  0.00           C
ATOM  11856  C37 POPE  282     132.749 115.470  77.066  1.00  0.00           C
ATOM  11859  C38 POPE  282     131.579 115.330  76.076  1.00  0.00           C
ATOM  11862  C39 POPE  282     130.729 114.090  76.386  1.00  0.00           C
ATOM  11865 0C31 POPE  282     131.399 112.750  76.016  1.00  0.00           C
ATOM  11868 1C31 POPE  282     130.699 111.540  76.666  1.00  0.00           C
ATOM  11871 2C31 POPE  282     130.159 110.520  75.666  1.00  0.00           C
ATOM  11874 3C31 POPE  282     130.969 109.210  75.596  1.00  0.00           C
ATOM  11877 4C31 POPE  282     130.459 108.090  76.526  1.00  0.00           C
ATOM  11880 5C31 POPE  282     130.829 106.710  75.956  1.00  0.00           C
ATOM  11883 6C31 POPE  282     130.249 105.520  76.726  1.00  0.00           C
ATOM  11887  NH3 POPE  283      55.519  58.260  46.666  1.00  0.00           N
ATOM  11891  C12 POPE  283      54.269  59.070  46.746  1.00  0.00           C
ATOM  11894  C11 POPE  283      54.189  59.910  48.016  1.00  0.00           C
ATOM  11897  P   POPE  283      52.669  61.930  48.606  1.00  0.00           P
ATOM  11898  O13 POPE  283      53.129  62.940  47.616  1.00  0.00           O
ATOM  11899  O14 POPE  283      51.299  62.070  49.116  1.00  0.00           O
ATOM  11900  O11 POPE  283      53.619  61.900  49.876  1.00  0.00           O
ATOM  11901  O12 POPE  283      52.879  60.460  48.076  1.00  0.00           O
ATOM  11902  C1  POPE  283      52.969  61.340  51.036  1.00  0.00           C
ATOM  11905  C2  POPE  283      53.939  60.660  51.996  1.00  0.00           C
ATOM  11907  O21 POPE  283      53.069  59.940  52.886  1.00  0.00           O
ATOM  11908  C21 POPE  283      53.439  58.710  53.176  1.00  0.00           C
ATOM  11909  O22 POPE  283      54.509  58.210  52.886  1.00  0.00           O
ATOM  11910  C22 POPE  283      52.289  58.030  53.906  1.00  0.00           C
ATOM  11913  C3  POPE  283      54.829  61.690  52.756  1.00  0.00           C
ATOM  11916  O31 POPE  283      55.759  61.070  53.656  1.00  0.00           O
ATOM  11917  C31 POPE  283      55.539  60.970  54.976  1.00  0.00           C
ATOM  11918  O32 POPE  283      56.399  60.580  55.766  1.00  0.00           O
ATOM  11919  C32 POPE  283      54.129  61.280  55.476  1.00  0.00           C
ATOM  11922  C23 POPE  283      52.729  57.110  55.066  1.00  0.00           C
ATOM  11925  C24 POPE  283      51.529  56.420  55.726  1.00  0.00           C
[truncated: 2,015,539 more chars]
