# Supplementary material for: Characterizing Membrane Association and Periplasmic Transfer of Bacterial Lipoproteins through Molecular Dynamics Simulations
Source: Structure. 2020 Apr 7;28(4):475–487.e3. doi: 10.1016/j.str.2020.01.012 (PMC7139219; doi:10.1016/j.str.2020.01.012)
Supplement: Data S3. Final Coordinates from Simulations (M–X), Related to Figure 3 [file mmc5.zip › M-X/NLPE-2-atomistic.pdb]

TITLE     Protein
REMARK    THIS IS A SIMULATION BOX
CRYST1  136.472  136.472  170.823  90.00  90.00  90.00 P 1           1
MODEL        1
ATOM      1  N   CYSTA   1      65.571  76.181  95.463  1.00  0.00           N
ATOM      3  CA  CYSTA   1      66.831  75.541  95.821  1.00  0.00           C
ATOM      5  C   CYSTA   1      66.951  75.281  97.322  1.00  0.00           C
ATOM      6  O   CYSTA   1      66.951  76.231  98.103  1.00  0.00           O
ATOM      7  CB  CYSTA   1      67.411  74.471  94.822  1.00  0.00           C
ATOM     10  SG  CYSTA   1      66.411  72.981  94.422  1.00  0.00           S
ATOM     11  C1  CYSTA   1      67.351  71.741  95.382  1.00  0.00           C
ATOM     14  CA1 CYSTA   1      64.381  75.791  95.921  1.00  0.00           C
ATOM     15  OA1 CYSTA   1      64.231  74.641  96.312  1.00  0.00           O
ATOM     16  CA2 CYSTA   1      63.241  76.751  96.011  1.00  0.00           C
ATOM     19  C11 CYSTA   1      68.041  70.521  94.671  1.00  0.00           C
ATOM     21  O11 CYSTA   1      69.011  70.991  93.722  1.00  0.00           O
ATOM     22  CX1 CYSTA   1      68.671  71.101  92.451  1.00  0.00           C
ATOM     23  OX1 CYSTA   1      67.551  71.111  91.993  1.00  0.00           O
ATOM     24  CX2 CYSTA   1      69.971  71.231  91.661  1.00  0.00           C
ATOM     27  C12 CYSTA   1      67.141  69.341  94.171  1.00  0.00           C
ATOM     30  O12 CYSTA   1      67.881  68.451  93.312  1.00  0.00           O
ATOM     31  CD1 CYSTA   1      68.721  67.631  93.932  1.00  0.00           C
ATOM     32  OD1 CYSTA   1      68.751  67.411  95.133  1.00  0.00           O
ATOM     33  CD2 CYSTA   1      69.651  67.001  92.921  1.00  0.00           C
ATOM     36  CA3 CYSTA   1      62.091  76.271  95.112  1.00  0.00           C
ATOM     39  CA4 CYSTA   1      62.541  76.001  93.673  1.00  0.00           C
ATOM     42  CA5 CYSTA   1      61.381  75.651  92.752  1.00  0.00           C
ATOM     45  CA6 CYSTA   1      60.691  74.351  93.141  1.00  0.00           C
ATOM     48  CA7 CYSTA   1      59.311  74.561  93.812  1.00  0.00           C
ATOM     51  CA8 CYSTA   1      58.711  73.261  94.371  1.00  0.00           C
ATOM     54  CA9 CYSTA   1      57.931  72.381  93.371  1.00  0.00           C
ATOM     57 0CA1 CYSTA   1      58.591  72.211  92.001  1.00  0.00           C
ATOM     60 1CA1 CYSTA   1      57.851  71.281  91.041  1.00  0.00           C
ATOM     63 2CA1 CYSTA   1      58.351  71.461  89.592  1.00  0.00           C
ATOM     66 3CA1 CYSTA   1      58.361  70.161  88.771  1.00  0.00           C
ATOM     69 4CA1 CYSTA   1      59.641  69.341  89.002  1.00  0.00           C
ATOM     72 5CA1 CYSTA   1      59.741  68.101  88.091  1.00  0.00           C
ATOM     75 6CA1 CYSTA   1      61.081  67.381  88.202  1.00  0.00           C
ATOM     79  CD3 CYSTA   1      70.951  66.491  93.561  1.00  0.00           C
ATOM     82  CD4 CYSTA   1      71.921  67.621  93.941  1.00  0.00           C
ATOM     85  CD5 CYSTA   1      73.221  67.071  94.562  1.00  0.00           C
ATOM     88  CD6 CYSTA   1      74.171  66.421  93.551  1.00  0.00           C
ATOM     91  CD7 CYSTA   1      75.031  67.421  92.761  1.00  0.00           C
ATOM     94  CD8 CYSTA   1      75.891  66.691  91.721  1.00  0.00           C
ATOM     97  CD9 CYSTA   1      77.071  67.511  91.173  1.00  0.00           C
ATOM    100 0CD1 CYSTA   1      78.031  66.681  90.302  1.00  0.00           C
ATOM    103 1CD1 CYSTA   1      77.581  66.531  88.831  1.00  0.00           C
ATOM    106 2CD1 CYSTA   1      78.471  65.611  87.971  1.00  0.00           C
ATOM    109 3CD1 CYSTA   1      78.591  65.961  86.482  1.00  0.00           C
ATOM    112 4CD1 CYSTA   1      79.461  67.201  86.222  1.00  0.00           C
ATOM    115 5CD1 CYSTA   1      79.801  67.421  84.752  1.00  0.00           C
ATOM    118 6CD1 CYSTA   1      80.601  68.701  84.511  1.00  0.00           C
ATOM    122  CX3 CYSTA   1      69.801  71.911  90.281  1.00  0.00           C
ATOM    125  CX4 CYSTA   1      70.231  71.051  89.091  1.00  0.00           C
ATOM    128  CX5 CYSTA   1      69.411  69.781  88.883  1.00  0.00           C
ATOM    131  CX6 CYSTA   1      70.001  68.941  87.742  1.00  0.00           C
ATOM    134  CX7 CYSTA   1      69.411  67.531  87.691  1.00  0.00           C
ATOM    137  CX8 CYSTA   1      70.211  66.561  86.801  1.00  0.00           C
ATOM    140  CX9 CYSTA   1      69.671  65.171  86.941  1.00  0.00           C
ATOM    142 0CX1 CYSTA   1      69.441  64.291  85.951  1.00  0.00           C
ATOM    144 1CX1 CYSTA   1      69.741  64.491  84.493  1.00  0.00           C
ATOM    147 2CX1 CYSTA   1      71.221  64.231  84.182  1.00  0.00           C
ATOM    150 3CX1 CYSTA   1      71.531  64.261  82.682  1.00  0.00           C
ATOM    153 4CX1 CYSTA   1      73.011  63.971  82.372  1.00  0.00           C
ATOM    156 5CX1 CYSTA   1      73.961  65.081  82.822  1.00  0.00           C
ATOM    159 6CX1 CYSTA   1      75.431  64.781  82.493  1.00  0.00           C
ATOM    162 7CX1 CYSTA   1      76.351  66.001  82.672  1.00  0.00           C
ATOM    165 8CX1 CYSTA   1      77.731  65.791  82.052  1.00  0.00           C
ATOM    169  N   ASN A   2      67.071  74.011  97.781  1.00  0.00           N
ATOM    171  CA  ASN A   2      67.311  73.741  99.192  1.00  0.00           C
ATOM    173  CB  ASN A   2      66.781  72.351  99.612  1.00  0.00           C
ATOM    176  CG  ASN A   2      67.201  71.131  98.801  1.00  0.00           C
ATOM    177  OD1 ASN A   2      66.361  70.281  98.521  1.00  0.00           O
ATOM    178  ND2 ASN A   2      68.471  71.061  98.392  1.00  0.00           N
ATOM    181  C   ASN A   2      68.771  74.031  99.562  1.00  0.00           C
ATOM    182  O   ASN A   2      69.621  73.151  99.712  1.00  0.00           O
ATOM    183  N   ASN A   3      69.131  75.321  99.531  1.00  0.00           N
ATOM    185  CA  ASN A   3      70.481  75.721  99.231  1.00  0.00           C
ATOM    187  CB  ASN A   3      70.651  76.181  97.752  1.00  0.00           C
ATOM    190  CG  ASN A   3      70.701  75.061  96.713  1.00  0.00           C
ATOM    191  OD1 ASN A   3      70.871  75.391  95.532  1.00  0.00           O
ATOM    192  ND2 ASN A   3      70.571  73.771  97.062  1.00  0.00           N
ATOM    195  C   ASN A   3      70.961  76.821 100.133  1.00  0.00           C
ATOM    196  O   ASN A   3      70.191  77.611 100.681  1.00  0.00           O
ATOM    197  N   ARG A   4      72.301  76.851 100.271  1.00  0.00           N
ATOM    199  CA  ARG A   4      73.131  77.661 101.142  1.00  0.00           C
ATOM    201  CB  ARG A   4      73.581  78.931 100.401  1.00  0.00           C
ATOM    204  CG  ARG A   4      72.461  79.891  99.962  1.00  0.00           C
ATOM    207  CD  ARG A   4      73.051  81.101  99.251  1.00  0.00           C
ATOM    210  NE  ARG A   4      72.011  82.151  99.132  1.00  0.00           N
ATOM    212  CZ  ARG A   4      72.261  83.321  98.561  1.00  0.00           C
ATOM    213  NH1 ARG A   4      71.371  84.291  98.561  1.00  0.00           N
ATOM    216  NH2 ARG A   4      73.451  83.531  98.041  1.00  0.00           N
ATOM    219  C   ARG A   4      72.621  77.931 102.551  1.00  0.00           C
ATOM    220  O   ARG A   4      72.871  78.971 103.152  1.00  0.00           O
ATOM    221  N   ALA A   5      71.901  76.961 103.141  1.00  0.00           N
ATOM    223  CA  ALA A   5      71.071  77.181 104.312  1.00  0.00           C
ATOM    225  CB  ALA A   5      70.361  75.861 104.661  1.00  0.00           C
ATOM    229  C   ALA A   5      71.781  77.711 105.562  1.00  0.00           C
ATOM    230  O   ALA A   5      72.761  77.151 106.021  1.00  0.00           O
ATOM    231  N   GLU A   6      71.301  78.781 106.222  1.00  0.00           N
ATOM    233  CA  GLU A   6      70.141  79.611 105.882  1.00  0.00           C
ATOM    235  CB  GLU A   6      69.611  80.321 107.151  1.00  0.00           C
ATOM    238  CG  GLU A   6      68.341  79.661 107.701  1.00  0.00           C
ATOM    241  CD  GLU A   6      68.661  78.451 108.551  1.00  0.00           C
ATOM    242  OE1 GLU A   6      68.521  78.541 109.791  1.00  0.00           O
ATOM    243  OE2 GLU A   6      69.141  77.421 107.991  1.00  0.00           O
ATOM    244  C   GLU A   6      70.281  80.631 104.752  1.00  0.00           C
ATOM    245  O   GLU A   6      69.411  80.711 103.883  1.00  0.00           O
ATOM    246  N   VAL A   7      71.341  81.471 104.771  1.00  0.00           N
ATOM    248  CA  VAL A   7      71.481  82.651 103.911  1.00  0.00           C
ATOM    250  CB  VAL A   7      71.551  83.911 104.782  1.00  0.00           C
ATOM    252  CG1 VAL A   7      71.711  85.191 103.941  1.00  0.00           C
ATOM    256  CG2 VAL A   7      70.271  84.031 105.641  1.00  0.00           C
ATOM    260  C   VAL A   7      72.771  82.551 103.091  1.00  0.00           C
ATOM    261  O   VAL A   7      72.981  83.201 102.071  1.00  0.00           O
ATOM    262  N   ASP A   8      73.651  81.671 103.551  1.00  0.00           N
ATOM    264  CA  ASP A   8      75.011  81.391 103.172  1.00  0.00           C
ATOM    266  CB  ASP A   8      75.871  82.541 102.532  1.00  0.00           C
ATOM    269  CG  ASP A   8      76.031  82.411 101.021  1.00  0.00           C
ATOM    270  OD1 ASP A   8      76.011  83.451 100.312  1.00  0.00           O
ATOM    271  OD2 ASP A   8      76.341  81.281 100.572  1.00  0.00           O
ATOM    272  C   ASP A   8      75.591  80.901 104.481  1.00  0.00           C
ATOM    273  O   ASP A   8      75.151  81.291 105.572  1.00  0.00           O
ATOM    274  N   THR A   9      76.481  79.911 104.391  1.00  0.00           N
ATOM    276  CA  THR A   9      76.911  79.091 105.512  1.00  0.00           C
ATOM    278  CB  THR A   9      76.011  77.901 105.842  1.00  0.00           C
ATOM    280  OG1 THR A   9      76.611  76.951 106.721  1.00  0.00           O
ATOM    282  CG2 THR A   9      75.591  77.171 104.562  1.00  0.00           C
ATOM    286  C   THR A   9      78.351  78.741 105.221  1.00  0.00           C
ATOM    287  O   THR A   9      78.761  77.631 104.892  1.00  0.00           O
ATOM    288  N   LEU A  10      79.171  79.801 105.281  1.00  0.00           N
ATOM    290  CA  LEU A  10      80.611  79.711 105.201  1.00  0.00           C
ATOM    292  CB  LEU A  10      81.241  81.021 104.642  1.00  0.00           C
ATOM    295  CG  LEU A  10      80.451  82.331 104.872  1.00  0.00           C
ATOM    297  CD1 LEU A  10      81.121  83.521 104.171  1.00  0.00           C
ATOM    301  CD2 LEU A  10      80.281  82.641 106.371  1.00  0.00           C
ATOM    305  C   LEU A  10      81.211  79.301 106.562  1.00  0.00           C
ATOM    306  O   LEU A  10      80.681  79.661 107.612  1.00  0.00           O
ATOM    307  N   SER A  11      82.321  78.551 106.611  1.00  0.00           N
ATOM    309  CA  SER A  11      83.141  78.161 105.481  1.00  0.00           C
ATOM    311  CB  SER A  11      84.461  78.991 105.372  1.00  0.00           C
ATOM    314  OG  SER A  11      85.341  78.831 106.492  1.00  0.00           O
ATOM    316  C   SER A  11      83.441  76.671 105.521  1.00  0.00           C
ATOM    317  O   SER A  11      83.951  76.191 106.531  1.00  0.00           O
ATOM    318  N   PRO A  12      83.181  75.881 104.481  1.00  0.00           N
ATOM    319  CD  PRO A  12      83.861  74.611 104.361  1.00  0.00           C
ATOM    322  CA  PRO A  12      82.171  76.021 103.451  1.00  0.00           C
ATOM    324  CB  PRO A  12      82.831  75.261 102.271  1.00  0.00           C
ATOM    327  CG  PRO A  12      83.951  74.381 102.872  1.00  0.00           C
ATOM    330  C   PRO A  12      80.911  75.311 103.871  1.00  0.00           C
ATOM    331  O   PRO A  12      80.821  74.841 105.001  1.00  0.00           O
ATOM    332  N   ALA A  13      79.971  75.181 102.911  1.00  0.00           N
ATOM    334  CA  ALA A  13      78.841  74.291 102.942  1.00  0.00           C
ATOM    336  CB  ALA A  13      78.051  74.311 104.251  1.00  0.00           C
ATOM    340  C   ALA A  13      77.861  74.701 101.882  1.00  0.00           C
ATOM    341  O   ALA A  13      77.311  75.801 101.902  1.00  0.00           O
ATOM    342  N   GLN A  14      77.591  73.821 100.921  1.00  0.00           N
ATOM    344  CA  GLN A  14      76.891  74.171  99.712  1.00  0.00           C
ATOM    346  CB  GLN A  14      77.501  75.421  98.982  1.00  0.00           C
ATOM    349  CG  GLN A  14      76.611  76.701  99.091  1.00  0.00           C
ATOM    352  CD  GLN A  14      77.401  78.021  99.122  1.00  0.00           C
ATOM    353  OE1 GLN A  14      77.381  78.841  98.191  1.00  0.00           O
ATOM    354  NE2 GLN A  14      78.101  78.271 100.242  1.00  0.00           N
ATOM    357  C   GLN A  14      76.891  72.921  98.852  1.00  0.00           C
ATOM    358  O   GLN A  14      77.941  72.461  98.421  1.00  0.00           O
ATOM    359  N   ALA A  15      75.731  72.311  98.572  1.00  0.00           N
ATOM    361  CA  ALA A  15      74.481  72.491  99.262  1.00  0.00           C
ATOM    363  CB  ALA A  15      73.651  73.611  98.611  1.00  0.00           C
ATOM    367  C   ALA A  15      73.821  71.141  99.073  1.00  0.00           C
ATOM    368  O   ALA A  15      74.111  70.511  98.051  1.00  0.00           O
ATOM    369  N   ALA A  16      73.031  70.591 100.021  1.00  0.00           N
ATOM    371  CA  ALA A  16      72.061  71.231 100.901  1.00  0.00           C
ATOM    373  CB  ALA A  16      70.801  70.351 100.911  1.00  0.00           C
ATOM    377  C   ALA A  16      72.661  71.581 102.291  1.00  0.00           C
ATOM    378  O   ALA A  16      73.861  71.791 102.382  1.00  0.00           O
ATOM    379  N   GLU A  17      71.931  71.881 103.401  1.00  0.00           N
ATOM    381  CA  GLU A  17      70.661  71.401 103.891  1.00  0.00           C
ATOM    383  CB  GLU A  17      70.761  71.201 105.421  1.00  0.00           C
ATOM    386  CG  GLU A  17      69.981  69.991 106.002  1.00  0.00           C
ATOM    389  CD  GLU A  17      70.501  68.621 105.541  1.00  0.00           C
ATOM    390  OE1 GLU A  17      69.641  67.721 105.341  1.00  0.00           O
ATOM    391  OE2 GLU A  17      71.741  68.431 105.451  1.00  0.00           O
ATOM    392  C   GLU A  17      69.541  72.381 103.572  1.00  0.00           C
ATOM    393  O   GLU A  17      69.671  73.261 102.721  1.00  0.00           O
ATOM    394  N   LEU A  18      68.381  72.181 104.262  1.00  0.00           N
ATOM    396  CA  LEU A  18      67.101  72.021 103.611  1.00  0.00           C
ATOM    398  CB  LEU A  18      66.261  71.001 104.431  1.00  0.00           C
ATOM    401  CG  LEU A  18      65.051  70.371 103.712  1.00  0.00           C
ATOM    403  CD1 LEU A  18      64.351  69.351 104.632  1.00  0.00           C
ATOM    407  CD2 LEU A  18      65.461  69.741 102.361  1.00  0.00           C
ATOM    411  C   LEU A  18      66.351  73.321 103.321  1.00  0.00           C
ATOM    412  O   LEU A  18      66.581  73.931 102.282  1.00  0.00           O
ATOM    413  N   LYS A  19      65.421  73.741 104.221  1.00  0.00           N
ATOM    415  CA  LYS A  19      64.421  74.791 104.073  1.00  0.00           C
ATOM    417  CB  LYS A  19      64.791  75.981 103.121  1.00  0.00           C
ATOM    420  CG  LYS A  19      66.131  76.691 103.411  1.00  0.00           C
ATOM    423  CD  LYS A  19      66.201  78.111 102.812  1.00  0.00           C
ATOM    426  CE  LYS A  19      66.751  78.181 101.383  1.00  0.00           C
ATOM    429  NZ  LYS A  19      66.591  79.531 100.812  1.00  0.00           N
ATOM    433  C   LYS A  19      63.791  75.061 105.463  1.00  0.00           C
ATOM    434  O   LYS A  19      63.781  74.051 106.181  1.00  0.00           O
ATOM    435  N   PRO A  20      63.221  76.191 105.992  1.00  0.00           N
ATOM    436  CD  PRO A  20      63.741  77.541 105.751  1.00  0.00           C
ATOM    439  CA  PRO A  20      62.761  76.171 107.392  1.00  0.00           C
ATOM    441  CB  PRO A  20      63.791  77.081 108.111  1.00  0.00           C
ATOM    444  CG  PRO A  20      64.551  77.841 107.011  1.00  0.00           C
ATOM    447  C   PRO A  20      61.341  76.741 107.501  1.00  0.00           C
ATOM    448  O   PRO A  20      60.821  77.361 106.562  1.00  0.00           O
ATOM    449  N   MET A  21      60.611  76.581 108.622  1.00  0.00           N
ATOM    451  CA  MET A  21      60.731  75.611 109.701  1.00  0.00           C
ATOM    453  CB  MET A  21      61.881  75.831 110.743  1.00  0.00           C
ATOM    456  CG  MET A  21      61.781  77.031 111.713  1.00  0.00           C
ATOM    459  SD  MET A  21      61.731  78.691 110.982  1.00  0.00           S
ATOM    460  CE  MET A  21      61.831  79.521 112.602  1.00  0.00           C
ATOM    464  C   MET A  21      59.401  75.721 110.421  1.00  0.00           C
ATOM    465  O   MET A  21      58.701  76.721 110.211  1.00  0.00           O
ATOM    466  N   PRO A  22      58.991  74.801 111.292  1.00  0.00           N
ATOM    467  CD  PRO A  22      57.731  75.031 112.011  1.00  0.00           C
ATOM    470  CA  PRO A  22      59.381  73.391 111.312  1.00  0.00           C
ATOM    472  CB  PRO A  22      58.671  72.861 112.562  1.00  0.00           C
ATOM    475  CG  PRO A  22      57.381  73.681 112.641  1.00  0.00           C
ATOM    478  C   PRO A  22      59.011  72.661 110.021  1.00  0.00           C
ATOM    479  O   PRO A  22      58.021  72.991 109.371  1.00  0.00           O
ATOM    480  N   GLN A  23      59.851  71.701 109.571  1.00  0.00           N
ATOM    482  CA  GLN A  23      59.671  71.081 108.281  1.00  0.00           C
ATOM    484  CB  GLN A  23      60.091  72.051 107.132  1.00  0.00           C
ATOM    487  CG  GLN A  23      59.551  71.661 105.743  1.00  0.00           C
ATOM    490  CD  GLN A  23      59.701  72.771 104.682  1.00  0.00           C
ATOM    491  OE1 GLN A  23      58.761  73.001 103.911  1.00  0.00           O
ATOM    492  NE2 GLN A  23      60.871  73.441 104.621  1.00  0.00           N
ATOM    495  C   GLN A  23      60.511  69.811 108.243  1.00  0.00           C
ATOM    496  O   GLN A  23      61.521  69.711 108.932  1.00  0.00           O
ATOM    497  N   SER A  24      60.091  68.841 107.401  1.00  0.00           N
ATOM    499  CA  SER A  24      60.501  67.441 107.372  1.00  0.00           C
ATOM    501  CB  SER A  24      62.031  67.151 107.392  1.00  0.00           C
ATOM    504  OG  SER A  24      62.311  65.781 107.071  1.00  0.00           O
ATOM    506  C   SER A  24      59.681  66.601 108.342  1.00  0.00           C
ATOM    507  O   SER A  24      58.451  66.611 108.261  1.00  0.00           O
ATOM    508  N   TRP A  25      60.321  65.861 109.251  1.00  0.00           N
ATOM    510  CA  TRP A  25      59.761  64.771 110.021  1.00  0.00           C
ATOM    512  CB  TRP A  25      58.431  65.061 110.812  1.00  0.00           C
ATOM    515  CG  TRP A  25      58.331  66.171 111.812  1.00  0.00           C
ATOM    516  CD1 TRP A  25      58.941  66.291 113.032  1.00  0.00           C
ATOM    518  NE1 TRP A  25      58.221  67.141 113.831  1.00  0.00           N
ATOM    520  CE2 TRP A  25      57.141  67.611 113.141  1.00  0.00           C
ATOM    521  CD2 TRP A  25      57.201  67.061 111.841  1.00  0.00           C
ATOM    522  CE3 TRP A  25      56.221  67.401 110.911  1.00  0.00           C
ATOM    524  CZ3 TRP A  25      55.201  68.271 111.301  1.00  0.00           C
ATOM    526  CZ2 TRP A  25      56.091  68.401 113.551  1.00  0.00           C
ATOM    528  CH2 TRP A  25      55.121  68.751 112.612  1.00  0.00           C
ATOM    530  C   TRP A  25      60.791  64.261 111.002  1.00  0.00           C
ATOM    531  O   TRP A  25      61.851  64.861 111.201  1.00  0.00           O
ATOM    532  N   ARG A  26      60.431  63.191 111.721  1.00  0.00           N
ATOM    534  CA  ARG A  26      61.211  62.671 112.812  1.00  0.00           C
ATOM    536  CB  ARG A  26      60.371  62.841 114.101  1.00  0.00           C
ATOM    539  CG  ARG A  26      61.191  62.951 115.392  1.00  0.00           C
ATOM    542  CD  ARG A  26      60.281  62.881 116.622  1.00  0.00           C
ATOM    545  NE  ARG A  26      61.121  63.091 117.841  1.00  0.00           N
ATOM    547  CZ  ARG A  26      60.641  63.161 119.081  1.00  0.00           C
ATOM    548  NH1 ARG A  26      61.461  63.061 120.102  1.00  0.00           N
ATOM    551  NH2 ARG A  26      59.351  63.231 119.322  1.00  0.00           N
ATOM    554  C   ARG A  26      61.381  61.211 112.462  1.00  0.00           C
ATOM    555  O   ARG A  26      60.441  60.431 112.581  1.00  0.00           O
ATOM    556  N   GLY A  27      62.591  60.821 112.001  1.00  0.00           N
ATOM    558  CA  GLY A  27      62.821  59.461 111.521  1.00  0.00           C
ATOM    561  C   GLY A  27      62.601  58.381 112.562  1.00  0.00           C
ATOM    562  O   GLY A  27      62.761  58.591 113.762  1.00  0.00           O
ATOM    563  N   VAL A  28      62.231  57.171 112.092  1.00  0.00           N
ATOM    565  CA  VAL A  28      61.851  56.051 112.921  1.00  0.00           C
ATOM    567  CB  VAL A  28      62.961  55.561 113.871  1.00  0.00           C
ATOM    569  CG1 VAL A  28      62.521  54.331 114.701  1.00  0.00           C
ATOM    573  CG2 VAL A  28      64.221  55.231 113.062  1.00  0.00           C
ATOM    577  C   VAL A  28      60.541  56.271 113.673  1.00  0.00           C
ATOM    578  O   VAL A  28      60.391  57.191 114.452  1.00  0.00           O
ATOM    579  N   LEU A  29      59.571  55.351 113.541  1.00  0.00           N
ATOM    581  CA  LEU A  29      58.931  54.841 114.732  1.00  0.00           C
ATOM    583  CB  LEU A  29      57.461  55.271 114.972  1.00  0.00           C
ATOM    586  CG  LEU A  29      56.481  55.301 113.771  1.00  0.00           C
ATOM    588  CD1 LEU A  29      55.411  56.381 114.002  1.00  0.00           C
ATOM    592  CD2 LEU A  29      55.801  53.941 113.532  1.00  0.00           C
ATOM    596  C   LEU A  29      59.191  53.341 114.661  1.00  0.00           C
ATOM    597  O   LEU A  29      59.131  52.781 113.572  1.00  0.00           O
ATOM    598  N   PRO A  30      59.651  52.661 115.722  1.00  0.00           N
ATOM    599  CD  PRO A  30      59.661  53.201 117.092  1.00  0.00           C
ATOM    602  CA  PRO A  30      59.831  51.211 115.712  1.00  0.00           C
ATOM    604  CB  PRO A  30      60.471  50.921 117.071  1.00  0.00           C
ATOM    607  CG  PRO A  30      60.031  52.051 118.012  1.00  0.00           C
ATOM    610  C   PRO A  30      58.521  50.491 115.451  1.00  0.00           C
ATOM    611  O   PRO A  30      57.481  51.101 115.672  1.00  0.00           O
ATOM    612  N   CYS A  31      58.501  49.251 114.962  1.00  0.00           N
ATOM    614  CA  CYS A  31      57.261  48.581 114.632  1.00  0.00           C
ATOM    616  CB  CYS A  31      57.291  48.151 113.141  1.00  0.00           C
ATOM    619  SG  CYS A  31      55.661  47.741 112.441  1.00  0.00           S
ATOM    621  C   CYS A  31      57.181  47.401 115.572  1.00  0.00           C
ATOM    622  O   CYS A  31      58.181  47.071 116.201  1.00  0.00           O
ATOM    623  N   ALA A  32      56.041  46.701 115.702  1.00  0.00           N
ATOM    625  CA  ALA A  32      55.911  45.521 116.552  1.00  0.00           C
ATOM    627  CB  ALA A  32      54.471  44.991 116.411  1.00  0.00           C
ATOM    631  C   ALA A  32      56.941  44.421 116.222  1.00  0.00           C
ATOM    632  O   ALA A  32      57.541  43.791 117.081  1.00  0.00           O
ATOM    633  N   ASP A  33      57.211  44.281 114.923  1.00  0.00           N
ATOM    635  CA  ASP A  33      58.371  43.671 114.322  1.00  0.00           C
ATOM    637  CB  ASP A  33      58.111  42.171 114.073  1.00  0.00           C
ATOM    640  CG  ASP A  33      58.391  41.321 115.302  1.00  0.00           C
ATOM    641  OD1 ASP A  33      57.601  40.361 115.471  1.00  0.00           O
ATOM    642  OD2 ASP A  33      59.451  41.481 115.982  1.00  0.00           O
ATOM    643  C   ASP A  33      58.391  44.471 113.032  1.00  0.00           C
ATOM    644  O   ASP A  33      57.331  44.921 112.591  1.00  0.00           O
ATOM    645  N   CYS A  34      59.521  44.811 112.401  1.00  0.00           N
ATOM    647  CA  CYS A  34      60.531  43.881 111.931  1.00  0.00           C
ATOM    649  CB  CYS A  34      59.991  43.061 110.722  1.00  0.00           C
ATOM    652  SG  CYS A  34      58.991  44.091 109.592  1.00  0.00           S
ATOM    654  C   CYS A  34      61.761  44.701 111.542  1.00  0.00           C
ATOM    655  O   CYS A  34      62.291  44.571 110.442  1.00  0.00           O
ATOM    656  N   GLU A  35      62.201  45.581 112.462  1.00  0.00           N
ATOM    658  CA  GLU A  35      62.991  46.801 112.301  1.00  0.00           C
ATOM    660  CB  GLU A  35      64.271  46.801 113.181  1.00  0.00           C
ATOM    663  CG  GLU A  35      65.171  48.061 113.062  1.00  0.00           C
ATOM    666  CD  GLU A  35      66.411  47.941 112.161  1.00  0.00           C
ATOM    667  OE1 GLU A  35      66.931  49.011 111.741  1.00  0.00           O
ATOM    668  OE2 GLU A  35      66.881  46.801 111.922  1.00  0.00           O
ATOM    669  C   GLU A  35      63.231  47.421 110.911  1.00  0.00           C
ATOM    670  O   GLU A  35      64.001  46.931 110.081  1.00  0.00           O
ATOM    671  N   GLY A  36      62.571  48.551 110.582  1.00  0.00           N
ATOM    673  CA  GLY A  36      61.471  49.181 111.282  1.00  0.00           C
ATOM    676  C   GLY A  36      60.721  50.031 110.302  1.00  0.00           C
ATOM    677  O   GLY A  36      60.551  49.651 109.142  1.00  0.00           O
ATOM    678  N   ILE A  37      60.271  51.211 110.743  1.00  0.00           N
ATOM    680  CA  ILE A  37      59.591  52.171 109.892  1.00  0.00           C
ATOM    682  CB  ILE A  37      58.211  52.511 110.471  1.00  0.00           C
ATOM    684  CG2 ILE A  37      57.911  54.011 110.501  1.00  0.00           C
ATOM    688  CG1 ILE A  37      57.101  51.711 109.752  1.00  0.00           C
ATOM    691  CD  ILE A  37      55.781  51.671 110.541  1.00  0.00           C
ATOM    695  C   ILE A  37      60.491  53.371 109.661  1.00  0.00           C
ATOM    696  O   ILE A  37      61.341  53.711 110.491  1.00  0.00           O
ATOM    697  N   GLU A  38      60.371  54.061 108.511  1.00  0.00           N
ATOM    699  CA  GLU A  38      60.941  55.381 108.321  1.00  0.00           C
ATOM    701  CB  GLU A  38      61.871  55.471 107.081  1.00  0.00           C
ATOM    704  CG  GLU A  38      62.341  56.921 106.741  1.00  0.00           C
ATOM    707  CD  GLU A  38      63.431  56.991 105.681  1.00  0.00           C
ATOM    708  OE1 GLU A  38      63.741  58.141 105.261  1.00  0.00           O
ATOM    709  OE2 GLU A  38      64.041  55.941 105.331  1.00  0.00           O
ATOM    710  C   GLU A  38      59.841  56.391 108.121  1.00  0.00           C
ATOM    711  O   GLU A  38      59.171  56.351 107.102  1.00  0.00           O
ATOM    712  N   THR A  39      59.631  57.321 109.062  1.00  0.00           N
ATOM    714  CA  THR A  39      58.671  58.391 108.862  1.00  0.00           C
ATOM    716  CB  THR A  39      57.711  58.531 110.042  1.00  0.00           C
ATOM    718  OG1 THR A  39      58.381  58.351 111.282  1.00  0.00           O
ATOM    720  CG2 THR A  39      56.671  57.401 109.941  1.00  0.00           C
ATOM    724  C   THR A  39      59.351  59.711 108.561  1.00  0.00           C
ATOM    725  O   THR A  39      59.821  60.451 109.422  1.00  0.00           O
ATOM    726  N   SER A  40      59.381  60.091 107.261  1.00  0.00           N
ATOM    728  CA  SER A  40      59.741  61.421 106.822  1.00  0.00           C
ATOM    730  CB  SER A  40      60.841  61.501 105.731  1.00  0.00           C
ATOM    733  OG  SER A  40      62.091  61.001 106.201  1.00  0.00           O
ATOM    735  C   SER A  40      58.521  62.061 106.231  1.00  0.00           C
ATOM    736  O   SER A  40      57.811  61.461 105.421  1.00  0.00           O
ATOM    737  N   LEU A  41      58.201  63.301 106.632  1.00  0.00           N
ATOM    739  CA  LEU A  41      56.951  63.961 106.321  1.00  0.00           C
ATOM    741  CB  LEU A  41      56.061  64.261 107.571  1.00  0.00           C
ATOM    744  CG  LEU A  41      55.561  63.061 108.401  1.00  0.00           C
ATOM    746  CD1 LEU A  41      54.501  63.501 109.422  1.00  0.00           C
ATOM    750  CD2 LEU A  41      56.661  62.301 109.161  1.00  0.00           C
ATOM    754  C   LEU A  41      57.331  65.251 105.641  1.00  0.00           C
ATOM    755  O   LEU A  41      58.511  65.551 105.471  1.00  0.00           O
ATOM    756  N   PHE A  42      56.361  66.081 105.242  1.00  0.00           N
ATOM    758  CA  PHE A  42      56.601  67.471 104.923  1.00  0.00           C
ATOM    760  CB  PHE A  42      56.021  67.821 103.521  1.00  0.00           C
ATOM    763  CG  PHE A  42      57.011  68.561 102.661  1.00  0.00           C
ATOM    764  CD1 PHE A  42      58.001  67.851 101.972  1.00  0.00           C
ATOM    766  CE1 PHE A  42      58.871  68.501 101.102  1.00  0.00           C
ATOM    768  CZ  PHE A  42      58.791  69.881 100.921  1.00  0.00           C
ATOM    770  CD2 PHE A  42      56.911  69.951 102.451  1.00  0.00           C
ATOM    772  CE2 PHE A  42      57.811  70.611 101.601  1.00  0.00           C
ATOM    774  C   PHE A  42      55.931  68.281 106.021  1.00  0.00           C
ATOM    775  O   PHE A  42      55.101  67.751 106.762  1.00  0.00           O
ATOM    776  N   LEU A  43      56.271  69.581 106.122  1.00  0.00           N
ATOM    778  CA  LEU A  43      55.371  70.651 106.581  1.00  0.00           C
ATOM    780  CB  LEU A  43      54.691  70.471 107.981  1.00  0.00           C
ATOM    783  CG  LEU A  43      53.151  70.581 108.082  1.00  0.00           C
ATOM    785  CD1 LEU A  43      52.751  70.951 109.521  1.00  0.00           C
ATOM    789  CD2 LEU A  43      52.411  69.281 107.711  1.00  0.00           C
ATOM    793  C   LEU A  43      54.431  71.031 105.451  1.00  0.00           C
ATOM    794  O   LEU A  43      54.041  70.181 104.651  1.00  0.00           O
ATOM    795  N   GLU A  44      54.091  72.321 105.292  1.00  0.00           N
ATOM    797  CA  GLU A  44      53.541  72.781 104.031  1.00  0.00           C
ATOM    799  CB  GLU A  44      52.011  72.911 104.122  1.00  0.00           C
ATOM    802  CG  GLU A  44      51.361  74.291 104.353  1.00  0.00           C
ATOM    805  CD  GLU A  44      51.471  74.851 105.781  1.00  0.00           C
ATOM    806  OE1 GLU A  44      50.851  75.931 105.971  1.00  0.00           O
ATOM    807  OE2 GLU A  44      52.111  74.251 106.671  1.00  0.00           O
ATOM    808  C   GLU A  44      54.231  74.051 103.561  1.00  0.00           C
ATOM    809  O   GLU A  44      54.341  75.061 104.241  1.00  0.00           O
ATOM    810  N   LYS A  45      54.701  73.981 102.311  1.00  0.00           N
ATOM    812  CA  LYS A  45      54.641  75.101 101.402  1.00  0.00           C
ATOM    814  CB  LYS A  45      55.811  76.101 101.552  1.00  0.00           C
ATOM    817  CG  LYS A  45      57.241  75.541 101.531  1.00  0.00           C
ATOM    820  CD  LYS A  45      58.271  76.671 101.782  1.00  0.00           C
ATOM    823  CE  LYS A  45      59.141  76.451 103.012  1.00  0.00           C
ATOM    826  NZ  LYS A  45      59.971  77.641 103.292  1.00  0.00           N
ATOM    830  C   LYS A  45      54.491  74.581  99.981  1.00  0.00           C
ATOM    831  O   LYS A  45      55.191  73.661  99.542  1.00  0.00           O
ATOM    832  N   ASP A  46      53.551  75.121  99.201  1.00  0.00           N
ATOM    834  CA  ASP A  46      52.181  75.271  99.651  1.00  0.00           C
ATOM    836  CB  ASP A  46      51.801  76.771  99.852  1.00  0.00           C
ATOM    839  CG  ASP A  46      50.561  76.931 100.712  1.00  0.00           C
ATOM    840  OD1 ASP A  46      50.121  78.091 100.911  1.00  0.00           O
ATOM    841  OD2 ASP A  46      50.041  75.921 101.243  1.00  0.00           O
ATOM    842  C   ASP A  46      51.301  74.571  98.611  1.00  0.00           C
ATOM    843  O   ASP A  46      51.521  74.731  97.411  1.00  0.00           O
ATOM    844  N   GLY A  47      50.331  73.711  98.951  1.00  0.00           N
ATOM    846  CA  GLY A  47      49.971  73.171 100.261  1.00  0.00           C
ATOM    849  C   GLY A  47      49.791  71.701 100.133  1.00  0.00           C
ATOM    850  O   GLY A  47      48.801  71.221  99.602  1.00  0.00           O
ATOM    851  N   THR A  48      50.771  70.931 100.591  1.00  0.00           N
ATOM    853  CA  THR A  48      50.781  69.491 100.501  1.00  0.00           C
ATOM    855  CB  THR A  48      51.561  68.891  99.322  1.00  0.00           C
ATOM    857  OG1 THR A  48      52.941  69.181  99.322  1.00  0.00           O
ATOM    859  CG2 THR A  48      50.991  69.371  97.981  1.00  0.00           C
ATOM    863  C   THR A  48      51.431  69.061 101.782  1.00  0.00           C
ATOM    864  O   THR A  48      52.041  69.871 102.472  1.00  0.00           O
ATOM    865  N   TRP A  49      51.291  67.781 102.121  1.00  0.00           N
ATOM    867  CA  TRP A  49      52.111  67.071 103.051  1.00  0.00           C
ATOM    869  CB  TRP A  49      51.421  66.771 104.411  1.00  0.00           C
ATOM    872  CG  TRP A  49      50.431  65.651 104.571  1.00  0.00           C
ATOM    873  CD1 TRP A  49      49.101  65.601 104.213  1.00  0.00           C
ATOM    875  NE1 TRP A  49      48.491  64.531 104.801  1.00  0.00           N
ATOM    877  CE2 TRP A  49      49.401  63.841 105.541  1.00  0.00           C
ATOM    878  CD2 TRP A  49      50.651  64.491 105.392  1.00  0.00           C
ATOM    879  CE3 TRP A  49      51.771  63.981 106.041  1.00  0.00           C
ATOM    881  CZ3 TRP A  49      51.611  62.851 106.822  1.00  0.00           C
ATOM    883  CZ2 TRP A  49      49.231  62.741 106.362  1.00  0.00           C
ATOM    885  CH2 TRP A  49      50.371  62.241 106.993  1.00  0.00           C
ATOM    887  C   TRP A  49      52.431  65.841 102.232  1.00  0.00           C
ATOM    888  O   TRP A  49      51.581  65.301 101.511  1.00  0.00           O
ATOM    889  N   VAL A  50      53.711  65.491 102.242  1.00  0.00           N
ATOM    891  CA  VAL A  50      54.361  64.521 101.402  1.00  0.00           C
ATOM    893  CB  VAL A  50      55.501  65.161 100.603  1.00  0.00           C
ATOM    895  CG1 VAL A  50      56.331  64.131  99.811  1.00  0.00           C
ATOM    899  CG2 VAL A  50      54.911  66.211  99.642  1.00  0.00           C
ATOM    903  C   VAL A  50      54.881  63.521 102.392  1.00  0.00           C
ATOM    904  O   VAL A  50      55.191  63.881 103.532  1.00  0.00           O
ATOM    905  N   MET A  51      54.981  62.251 102.021  1.00  0.00           N
ATOM    907  CA  MET A  51      55.391  61.221 102.951  1.00  0.00           C
ATOM    909  CB  MET A  51      54.191  60.271 103.181  1.00  0.00           C
ATOM    912  CG  MET A  51      54.331  59.381 104.422  1.00  0.00           C
ATOM    915  SD  MET A  51      54.291  60.361 105.941  1.00  0.00           S
ATOM    916  CE  MET A  51      55.081  59.091 106.962  1.00  0.00           C
ATOM    920  C   MET A  51      56.521  60.471 102.301  1.00  0.00           C
ATOM    921  O   MET A  51      56.401  60.091 101.142  1.00  0.00           O
ATOM    922  N   ASN A  52      57.611  60.131 103.021  1.00  0.00           N
ATOM    924  CA  ASN A  52      58.311  58.891 102.732  1.00  0.00           C
ATOM    926  CB  ASN A  52      59.821  59.031 102.352  1.00  0.00           C
ATOM    929  CG  ASN A  52      60.461  57.731 101.832  1.00  0.00           C
ATOM    930  OD1 ASN A  52      61.611  57.381 102.112  1.00  0.00           O
ATOM    931  ND2 ASN A  52      59.681  56.941 101.061  1.00  0.00           N
ATOM    934  C   ASN A  52      58.101  58.011 103.951  1.00  0.00           C
ATOM    935  O   ASN A  52      58.551  58.341 105.051  1.00  0.00           O
ATOM    936  N   GLU A  53      57.371  56.901 103.743  1.00  0.00           N
ATOM    938  CA  GLU A  53      57.081  55.841 104.682  1.00  0.00           C
ATOM    940  CB  GLU A  53      55.571  55.491 104.671  1.00  0.00           C
ATOM    943  CG  GLU A  53      55.081  54.431 105.702  1.00  0.00           C
ATOM    946  CD  GLU A  53      55.131  54.901 107.161  1.00  0.00           C
ATOM    947  OE1 GLU A  53      56.031  54.421 107.892  1.00  0.00           O
ATOM    948  OE2 GLU A  53      54.291  55.741 107.581  1.00  0.00           O
ATOM    949  C   GLU A  53      57.921  54.661 104.213  1.00  0.00           C
ATOM    950  O   GLU A  53      58.251  54.551 103.021  1.00  0.00           O
ATOM    951  N   ARG A  54      58.301  53.751 105.102  1.00  0.00           N
ATOM    953  CA  ARG A  54      58.811  52.461 104.661  1.00  0.00           C
ATOM    955  CB  ARG A  54      60.361  52.361 104.481  1.00  0.00           C
ATOM    958  CG  ARG A  54      60.941  52.911 103.172  1.00  0.00           C
ATOM    961  CD  ARG A  54      62.231  52.201 102.742  1.00  0.00           C
ATOM    964  NE  ARG A  54      61.861  50.821 102.282  1.00  0.00           N
ATOM    966  CZ  ARG A  54      62.721  49.901 101.882  1.00  0.00           C
ATOM    967  NH1 ARG A  54      62.271  48.821 101.292  1.00  0.00           N
ATOM    970  NH2 ARG A  54      64.021  50.031 102.011  1.00  0.00           N
ATOM    973  C   ARG A  54      58.461  51.431 105.691  1.00  0.00           C
ATOM    974  O   ARG A  54      58.621  51.681 106.882  1.00  0.00           O
ATOM    975  N   TYR A  55      58.131  50.201 105.281  1.00  0.00           N
ATOM    977  CA  TYR A  55      58.481  49.061 106.072  1.00  0.00           C
ATOM    979  CB  TYR A  55      57.491  47.881 105.951  1.00  0.00           C
ATOM    982  CG  TYR A  55      56.081  48.201 106.352  1.00  0.00           C
ATOM    983  CD1 TYR A  55      55.701  49.331 107.102  1.00  0.00           C
ATOM    985  CE1 TYR A  55      54.351  49.591 107.382  1.00  0.00           C
ATOM    987  CZ  TYR A  55      53.371  48.701 106.941  1.00  0.00           C
ATOM    988  OH  TYR A  55      52.011  48.911 107.212  1.00  0.00           O
ATOM    990  CD2 TYR A  55      55.071  47.311 105.932  1.00  0.00           C
ATOM    992  CE2 TYR A  55      53.731  47.561 106.222  1.00  0.00           C
ATOM    994  C   TYR A  55      59.841  48.601 105.621  1.00  0.00           C
ATOM    995  O   TYR A  55      60.101  48.291 104.462  1.00  0.00           O
ATOM    996  N   LEU A  56      60.781  48.471 106.562  1.00  0.00           N
ATOM    998  CA  LEU A  56      61.851  47.541 106.362  1.00  0.00           C
ATOM   1000  CB  LEU A  56      63.121  47.941 107.151  1.00  0.00           C
ATOM   1003  CG  LEU A  56      64.171  48.711 106.331  1.00  0.00           C
ATOM   1005  CD1 LEU A  56      65.361  49.041 107.242  1.00  0.00           C
ATOM   1009  CD2 LEU A  56      63.601  49.981 105.681  1.00  0.00           C
ATOM   1013  C   LEU A  56      61.381  46.171 106.801  1.00  0.00           C
ATOM   1014  O   LEU A  56      61.041  45.981 107.951  1.00  0.00           O
ATOM   1015  N   GLY A  57      61.351  45.171 105.892  1.00  0.00           N
ATOM   1017  CA  GLY A  57      61.091  43.791 106.292  1.00  0.00           C
ATOM   1020  C   GLY A  57      59.651  43.411 106.243  1.00  0.00           C
ATOM   1021  O   GLY A  57      59.251  42.421 106.853  1.00  0.00           O
ATOM   1022  N   ALA A  58      58.851  44.211 105.521  1.00  0.00           N
ATOM   1024  CA  ALA A  58      57.431  44.011 105.382  1.00  0.00           C
ATOM   1026  CB  ALA A  58      57.221  42.781 104.472  1.00  0.00           C
ATOM   1030  C   ALA A  58      56.661  44.091 106.713  1.00  0.00           C
ATOM   1031  O   ALA A  58      56.841  45.041 107.462  1.00  0.00           O
ATOM   1032  N   ARG A  59      55.791  43.171 107.151  1.00  0.00           N
ATOM   1034  CA  ARG A  59      54.921  42.211 106.492  1.00  0.00           C
ATOM   1036  CB  ARG A  59      54.041  41.491 107.571  1.00  0.00           C
ATOM   1039  CG  ARG A  59      54.811  41.031 108.852  1.00  0.00           C
ATOM   1042  CD  ARG A  59      54.001  40.371 109.981  1.00  0.00           C
ATOM   1045  NE  ARG A  59      54.911  40.291 111.181  1.00  0.00           N
ATOM   1047  CZ  ARG A  59      54.711  39.611 112.311  1.00  0.00           C
ATOM   1048  NH1 ARG A  59      55.501  39.751 113.362  1.00  0.00           N
ATOM   1051  NH2 ARG A  59      53.751  38.721 112.451  1.00  0.00           N
ATOM   1054  C   ARG A  59      54.021  42.941 105.471  1.00  0.00           C
ATOM   1055  O   ARG A  59      53.761  44.131 105.591  1.00  0.00           O
ATOM   1056  N   GLU A  60      53.601  42.251 104.402  1.00  0.00           N
ATOM   1058  CA  GLU A  60      52.721  42.821 103.411  1.00  0.00           C
ATOM   1060  CB  GLU A  60      52.611  41.841 102.212  1.00  0.00           C
ATOM   1063  CG  GLU A  60      53.761  41.961 101.173  1.00  0.00           C
ATOM   1066  CD  GLU A  60      55.191  42.071 101.701  1.00  0.00           C
ATOM   1067  OE1 GLU A  60      55.761  43.191 101.591  1.00  0.00           O
ATOM   1068  OE2 GLU A  60      55.791  41.051 102.132  1.00  0.00           O
ATOM   1069  C   GLU A  60      51.361  43.231 103.982  1.00  0.00           C
ATOM   1070  O   GLU A  60      50.871  42.631 104.931  1.00  0.00           O
ATOM   1071  N   GLU A  61      50.731  44.331 103.502  1.00  0.00           N
ATOM   1073  CA  GLU A  61      50.631  44.751 102.121  1.00  0.00           C
ATOM   1075  CB  GLU A  61      49.251  45.431 101.922  1.00  0.00           C
ATOM   1078  CG  GLU A  61      48.051  44.511 102.301  1.00  0.00           C
ATOM   1081  CD  GLU A  61      47.731  44.481 103.792  1.00  0.00           C
ATOM   1082  OE1 GLU A  61      46.801  43.741 104.201  1.00  0.00           O
ATOM   1083  OE2 GLU A  61      48.381  45.211 104.592  1.00  0.00           O
ATOM   1084  C   GLU A  61      51.741  45.711 101.671  1.00  0.00           C
ATOM   1085  O   GLU A  61      52.091  46.571 102.472  1.00  0.00           O
ATOM   1086  N   PRO A  62      52.301  45.611 100.432  1.00  0.00           N
ATOM   1087  CD  PRO A  62      51.591  44.961  99.322  1.00  0.00           C
ATOM   1090  CA  PRO A  62      53.311  46.481  99.822  1.00  0.00           C
ATOM   1092  CB  PRO A  62      52.591  47.031  98.561  1.00  0.00           C
ATOM   1095  CG  PRO A  62      51.391  46.101  98.321  1.00  0.00           C
ATOM   1098  C   PRO A  62      54.091  47.561 100.551  1.00  0.00           C
ATOM   1099  O   PRO A  62      54.241  48.641  99.993  1.00  0.00           O
ATOM   1100  N   SER A  63      54.651  47.321 101.762  1.00  0.00           N
ATOM   1102  CA  SER A  63      55.531  48.211 102.521  1.00  0.00           C
ATOM   1104  CB  SER A  63      56.871  48.451 101.771  1.00  0.00           C
ATOM   1107  OG  SER A  63      57.831  49.291 102.423  1.00  0.00           O
ATOM   1109  C   SER A  63      54.941  49.521 103.041  1.00  0.00           C
ATOM   1110  O   SER A  63      55.501  50.141 103.941  1.00  0.00           O
ATOM   1111  N   SER A  64      53.801  49.971 102.472  1.00  0.00           N
ATOM   1113  CA  SER A  64      53.101  51.201 102.823  1.00  0.00           C
ATOM   1115  CB  SER A  64      52.611  51.321 104.291  1.00  0.00           C
ATOM   1118  OG  SER A  64      51.551  50.401 104.581  1.00  0.00           O
ATOM   1120  C   SER A  64      53.801  52.481 102.352  1.00  0.00           C
ATOM   1121  O   SER A  64      54.921  52.801 102.732  1.00  0.00           O
ATOM   1122  N   PHE A  65      53.131  53.241 101.471  1.00  0.00           N
ATOM   1124  CA  PHE A  65      53.731  54.371 100.781  1.00  0.00           C
ATOM   1126  CB  PHE A  65      54.221  53.951  99.353  1.00  0.00           C
ATOM   1129  CG  PHE A  65      55.681  54.251  99.073  1.00  0.00           C
ATOM   1130  CD1 PHE A  65      56.681  54.061 100.051  1.00  0.00           C
ATOM   1132  CE1 PHE A  65      58.031  54.211  99.732  1.00  0.00           C
ATOM   1134  CZ  PHE A  65      58.411  54.571  98.432  1.00  0.00           C
ATOM   1136  CD2 PHE A  65      56.081  54.601  97.771  1.00  0.00           C
ATOM   1138  CE2 PHE A  65      57.431  54.761  97.451  1.00  0.00           C
ATOM   1140  C   PHE A  65      52.641  55.411 100.611  1.00  0.00           C
ATOM   1141  O   PHE A  65      51.481  55.081 100.382  1.00  0.00           O
ATOM   1142  N   ALA A  66      53.001  56.701 100.702  1.00  0.00           N
ATOM   1144  CA  ALA A  66      52.181  57.831 100.323  1.00  0.00           C
ATOM   1146  CB  ALA A  66      51.771  57.771  98.841  1.00  0.00           C
ATOM   1150  C   ALA A  66      50.981  58.201 101.212  1.00  0.00           C
ATOM   1151  O   ALA A  66      49.881  57.671 101.102  1.00  0.00           O
ATOM   1152  N   SER A  67      51.171  59.261 102.011  1.00  0.00           N
ATOM   1154  CA  SER A  67      50.121  60.021 102.641  1.00  0.00           C
ATOM   1156  CB  SER A  67      50.401  60.311 104.142  1.00  0.00           C
ATOM   1159  OG  SER A  67      50.661  59.081 104.822  1.00  0.00           O
ATOM   1161  C   SER A  67      50.041  61.331 101.882  1.00  0.00           C
ATOM   1162  O   SER A  67      51.061  61.971 101.642  1.00  0.00           O
ATOM   1163  N   TYR A  68      48.851  61.711 101.371  1.00  0.00           N
ATOM   1165  CA  TYR A  68      48.751  62.721 100.331  1.00  0.00           C
ATOM   1167  CB  TYR A  68      48.081  62.131  99.052  1.00  0.00           C
ATOM   1170  CG  TYR A  68      49.041  61.691  97.971  1.00  0.00           C
ATOM   1171  CD1 TYR A  68      48.551  61.701  96.651  1.00  0.00           C
ATOM   1173  CE1 TYR A  68      49.391  61.401  95.572  1.00  0.00           C
ATOM   1175  CZ  TYR A  68      50.721  61.061  95.801  1.00  0.00           C
ATOM   1176  OH  TYR A  68      51.571  60.841  94.701  1.00  0.00           O
ATOM   1178  CD2 TYR A  68      50.381  61.321  98.191  1.00  0.00           C
ATOM   1180  CE2 TYR A  68      51.221  61.011  97.112  1.00  0.00           C
ATOM   1182  C   TYR A  68      47.991  63.971 100.743  1.00  0.00           C
ATOM   1183  O   TYR A  68      46.761  63.981 100.771  1.00  0.00           O
ATOM   1184  N   GLY A  69      48.741  65.071 100.951  1.00  0.00           N
ATOM   1186  CA  GLY A  69      48.341  66.471 100.821  1.00  0.00           C
ATOM   1189  C   GLY A  69      47.121  67.051 101.482  1.00  0.00           C
ATOM   1190  O   GLY A  69      46.361  66.421 102.201  1.00  0.00           O
ATOM   1191  N   THR A  70      46.971  68.381 101.271  1.00  0.00           N
ATOM   1193  CA  THR A  70      45.921  69.181 101.861  1.00  0.00           C
ATOM   1195  CB  THR A  70      45.031  69.751 100.751  1.00  0.00           C
ATOM   1197  OG1 THR A  70      45.681  70.741  99.962  1.00  0.00           O
ATOM   1199  CG2 THR A  70      43.771  70.421 101.301  1.00  0.00           C
ATOM   1203  C   THR A  70      46.541  70.291 102.701  1.00  0.00           C
ATOM   1204  O   THR A  70      47.541  70.911 102.331  1.00  0.00           O
ATOM   1205  N   TRP A  71      45.971  70.621 103.883  1.00  0.00           N
ATOM   1207  CA  TRP A  71      46.271  71.891 104.531  1.00  0.00           C
ATOM   1209  CB  TRP A  71      45.121  72.941 104.361  1.00  0.00           C
ATOM   1212  CG  TRP A  71      43.771  72.631 104.931  1.00  0.00           C
ATOM   1213  CD1 TRP A  71      42.981  71.571 104.581  1.00  0.00           C
ATOM   1215  NE1 TRP A  71      41.771  71.671 105.211  1.00  0.00           N
ATOM   1217  CE2 TRP A  71      41.731  72.801 105.962  1.00  0.00           C
ATOM   1218  CD2 TRP A  71      42.971  73.461 105.801  1.00  0.00           C
ATOM   1219  CE3 TRP A  71      43.161  74.701 106.411  1.00  0.00           C
ATOM   1221  CZ3 TRP A  71      42.101  75.251 107.161  1.00  0.00           C
ATOM   1223  CZ2 TRP A  71      40.701  73.321 106.731  1.00  0.00           C
ATOM   1225  CH2 TRP A  71      40.901  74.561 107.322  1.00  0.00           C
ATOM   1227  C   TRP A  71      46.611  71.751 106.002  1.00  0.00           C
ATOM   1228  O   TRP A  71      45.811  71.251 106.782  1.00  0.00           O
ATOM   1229  N   ALA A  72      47.781  72.271 106.411  1.00  0.00           N
ATOM   1231  CA  ALA A  72      48.061  72.581 107.792  1.00  0.00           C
ATOM   1233  CB  ALA A  72      49.441  72.051 108.202  1.00  0.00           C
ATOM   1237  C   ALA A  72      47.961  74.091 107.921  1.00  0.00           C
ATOM   1238  O   ALA A  72      48.231  74.811 106.972  1.00  0.00           O
ATOM   1239  N   ARG A  73      47.441  74.591 109.062  1.00  0.00           N
ATOM   1241  CA  ARG A  73      47.381  76.001 109.371  1.00  0.00           C
ATOM   1243  CB  ARG A  73      46.341  76.741 108.502  1.00  0.00           C
ATOM   1246  CG  ARG A  73      47.001  77.701 107.493  1.00  0.00           C
ATOM   1249  CD  ARG A  73      46.191  77.871 106.201  1.00  0.00           C
ATOM   1252  NE  ARG A  73      46.461  76.681 105.331  1.00  0.00           N
ATOM   1254  CZ  ARG A  73      45.971  76.551 104.111  1.00  0.00           C
ATOM   1255  NH1 ARG A  73      46.521  75.701 103.281  1.00  0.00           N
ATOM   1258  NH2 ARG A  73      44.981  77.301 103.691  1.00  0.00           N
ATOM   1261  C   ARG A  73      47.061  76.131 110.842  1.00  0.00           C
ATOM   1262  O   ARG A  73      46.651  75.141 111.432  1.00  0.00           O
ATOM   1263  N   THR A  74      47.231  77.341 111.441  1.00  0.00           N
ATOM   1265  CA  THR A  74      46.721  77.751 112.761  1.00  0.00           C
ATOM   1267  CB  THR A  74      45.191  77.581 112.963  1.00  0.00           C
ATOM   1269  OG1 THR A  74      44.591  78.631 113.701  1.00  0.00           O
ATOM   1271  CG2 THR A  74      44.751  76.271 113.632  1.00  0.00           C
ATOM   1275  C   THR A  74      47.631  77.391 113.932  1.00  0.00           C
ATOM   1276  O   THR A  74      47.261  77.441 115.112  1.00  0.00           O
ATOM   1277  N   ALA A  75      48.921  77.151 113.591  1.00  0.00           N
ATOM   1279  CA  ALA A  75      50.101  77.331 114.402  1.00  0.00           C
ATOM   1281  CB  ALA A  75      50.271  78.821 114.801  1.00  0.00           C
ATOM   1285  C   ALA A  75      50.251  76.411 115.591  1.00  0.00           C
ATOM   1286  O   ALA A  75      50.131  76.831 116.741  1.00  0.00           O
ATOM   1287  N   ASP A  76      50.531  75.121 115.312  1.00  0.00           N
ATOM   1289  CA  ASP A  76      50.801  74.041 116.231  1.00  0.00           C
ATOM   1291  CB  ASP A  76      51.901  74.351 117.311  1.00  0.00           C
ATOM   1294  CG  ASP A  76      51.491  74.701 118.731  1.00  0.00           C
ATOM   1295  OD1 ASP A  76      52.421  74.831 119.562  1.00  0.00           O
ATOM   1296  OD2 ASP A  76      50.271  74.791 119.042  1.00  0.00           O
ATOM   1297  C   ASP A  76      49.541  73.321 116.651  1.00  0.00           C
ATOM   1298  O   ASP A  76      49.521  72.091 116.692  1.00  0.00           O
ATOM   1299  N   LYS A  77      48.421  74.061 116.861  1.00  0.00           N
ATOM   1301  CA  LYS A  77      47.141  73.841 116.191  1.00  0.00           C
ATOM   1303  CB  LYS A  77      46.001  73.201 117.042  1.00  0.00           C
ATOM   1306  CG  LYS A  77      46.341  71.911 117.812  1.00  0.00           C
ATOM   1309  CD  LYS A  77      45.611  71.781 119.171  1.00  0.00           C
ATOM   1312  CE  LYS A  77      46.121  72.771 120.232  1.00  0.00           C
ATOM   1315  NZ  LYS A  77      45.281  72.801 121.441  1.00  0.00           N
ATOM   1319  C   LYS A  77      47.241  73.391 114.742  1.00  0.00           C
ATOM   1320  O   LYS A  77      47.801  74.131 113.932  1.00  0.00           O
ATOM   1321  N   LEU A  78      46.751  72.201 114.361  1.00  0.00           N
ATOM   1323  CA  LEU A  78      47.111  71.651 113.082  1.00  0.00           C
ATOM   1325  CB  LEU A  78      48.321  70.681 113.181  1.00  0.00           C
ATOM   1328  CG  LEU A  78      49.501  71.021 112.252  1.00  0.00           C
ATOM   1330  CD1 LEU A  78      50.601  69.961 112.352  1.00  0.00           C
ATOM   1334  CD2 LEU A  78      50.111  72.391 112.562  1.00  0.00           C
ATOM   1338  C   LEU A  78      45.921  70.911 112.542  1.00  0.00           C
ATOM   1339  O   LEU A  78      45.121  70.351 113.281  1.00  0.00           O
ATOM   1340  N   VAL A  79      45.781  70.911 111.212  1.00  0.00           N
ATOM   1342  CA  VAL A  79      44.761  70.211 110.481  1.00  0.00           C
ATOM   1344  CB  VAL A  79      43.791  71.201 109.822  1.00  0.00           C
ATOM   1346  CG1 VAL A  79      42.641  70.461 109.132  1.00  0.00           C
ATOM   1350  CG2 VAL A  79      43.191  72.151 110.871  1.00  0.00           C
ATOM   1354  C   VAL A  79      45.591  69.451 109.472  1.00  0.00           C
ATOM   1355  O   VAL A  79      46.651  69.941 109.081  1.00  0.00           O
ATOM   1356  N   LEU A  80      45.181  68.241 109.031  1.00  0.00           N
ATOM   1358  CA  LEU A  80      45.681  67.661 107.802  1.00  0.00           C
ATOM   1360  CB  LEU A  80      46.881  66.661 107.942  1.00  0.00           C
ATOM   1363  CG  LEU A  80      48.131  67.141 108.722  1.00  0.00           C
ATOM   1365  CD1 LEU A  80      49.381  66.381 108.243  1.00  0.00           C
ATOM   1369  CD2 LEU A  80      48.021  66.961 110.242  1.00  0.00           C
ATOM   1373  C   LEU A  80      44.511  66.931 107.191  1.00  0.00           C
ATOM   1374  O   LEU A  80      43.551  66.571 107.882  1.00  0.00           O
ATOM   1375  N   THR A  81      44.521  66.701 105.871  1.00  0.00           N
ATOM   1377  CA  THR A  81      43.601  65.751 105.232  1.00  0.00           C
ATOM   1379  CB  THR A  81      42.781  66.241 104.021  1.00  0.00           C
ATOM   1381  OG1 THR A  81      43.291  67.441 103.432  1.00  0.00           O
ATOM   1383  CG2 THR A  81      41.341  66.561 104.481  1.00  0.00           C
ATOM   1387  C   THR A  81      44.461  64.571 104.852  1.00  0.00           C
ATOM   1388  O   THR A  81      45.681  64.681 104.782  1.00  0.00           O
ATOM   1389  N   ASP A  82      43.871  63.381 104.642  1.00  0.00           N
ATOM   1391  CA  ASP A  82      44.641  62.311 104.052  1.00  0.00           C
ATOM   1393  CB  ASP A  82      45.551  61.591 105.071  1.00  0.00           C
ATOM   1396  CG  ASP A  82      44.881  61.101 106.341  1.00  0.00           C
ATOM   1397  OD1 ASP A  82      45.701  60.611 107.171  1.00  0.00           O
ATOM   1398  OD2 ASP A  82      43.641  61.141 106.542  1.00  0.00           O
ATOM   1399  C   ASP A  82      43.781  61.321 103.281  1.00  0.00           C
ATOM   1400  O   ASP A  82      43.191  60.371 103.782  1.00  0.00           O
ATOM   1401  N   SER A  83      43.741  61.501 101.952  1.00  0.00           N
ATOM   1403  CA  SER A  83      42.711  60.861 101.161  1.00  0.00           C
ATOM   1405  CB  SER A  83      43.211  60.471  99.752  1.00  0.00           C
ATOM   1408  OG  SER A  83      44.161  61.411  99.241  1.00  0.00           O
ATOM   1410  C   SER A  83      41.461  61.731 101.212  1.00  0.00           C
ATOM   1411  O   SER A  83      41.551  62.951 101.352  1.00  0.00           O
ATOM   1412  N   LYS A  84      40.271  61.101 101.212  1.00  0.00           N
ATOM   1414  CA  LYS A  84      39.051  61.761 101.601  1.00  0.00           C
ATOM   1416  CB  LYS A  84      37.991  61.781 100.471  1.00  0.00           C
ATOM   1419  CG  LYS A  84      37.741  60.451  99.742  1.00  0.00           C
ATOM   1422  CD  LYS A  84      36.731  60.661  98.602  1.00  0.00           C
ATOM   1425  CE  LYS A  84      36.311  59.371  97.901  1.00  0.00           C
ATOM   1428  NZ  LYS A  84      35.331  59.641  96.841  1.00  0.00           N
ATOM   1432  C   LYS A  84      38.481  61.111 102.861  1.00  0.00           C
ATOM   1433  O   LYS A  84      37.831  60.061 102.823  1.00  0.00           O
ATOM   1434  N   GLY A  85      38.671  61.681 104.062  1.00  0.00           N
ATOM   1436  CA  GLY A  85      39.361  62.911 104.441  1.00  0.00           C
ATOM   1439  C   GLY A  85      38.451  63.821 105.232  1.00  0.00           C
ATOM   1440  O   GLY A  85      37.461  64.331 104.712  1.00  0.00           O
ATOM   1441  N   GLU A  86      38.741  64.151 106.502  1.00  0.00           N
ATOM   1443  CA  GLU A  86      39.871  63.811 107.361  1.00  0.00           C
ATOM   1445  CB  GLU A  86      39.901  64.841 108.521  1.00  0.00           C
ATOM   1448  CG  GLU A  86      39.951  66.321 108.062  1.00  0.00           C
ATOM   1451  CD  GLU A  86      38.581  66.951 107.861  1.00  0.00           C
ATOM   1452  OE1 GLU A  86      38.491  68.161 107.542  1.00  0.00           O
ATOM   1453  OE2 GLU A  86      37.571  66.281 108.202  1.00  0.00           O
ATOM   1454  C   GLU A  86      39.811  62.341 107.823  1.00  0.00           C
ATOM   1455  O   GLU A  86      39.301  61.481 107.112  1.00  0.00           O
ATOM   1456  N   LYS A  87      40.251  61.851 109.002  1.00  0.00           N
ATOM   1458  CA  LYS A  87      40.911  62.341 110.191  1.00  0.00           C
ATOM   1460  CB  LYS A  87      40.831  61.261 111.301  1.00  0.00           C
ATOM   1463  CG  LYS A  87      41.131  59.841 110.761  1.00  0.00           C
ATOM   1466  CD  LYS A  87      41.681  58.861 111.791  1.00  0.00           C
ATOM   1469  CE  LYS A  87      43.061  59.251 112.341  1.00  0.00           C
ATOM   1472  NZ  LYS A  87      43.611  58.131 113.132  1.00  0.00           N
ATOM   1476  C   LYS A  87      42.361  62.771 110.071  1.00  0.00           C
ATOM   1477  O   LYS A  87      43.231  62.031 109.632  1.00  0.00           O
ATOM   1478  N   SER A  88      42.651  63.971 110.582  1.00  0.00           N
ATOM   1480  CA  SER A  88      43.901  64.261 111.231  1.00  0.00           C
ATOM   1482  CB  SER A  88      45.091  64.621 110.302  1.00  0.00           C
ATOM   1485  OG  SER A  88      45.821  63.481 109.882  1.00  0.00           O
ATOM   1487  C   SER A  88      43.661  65.441 112.121  1.00  0.00           C
ATOM   1488  O   SER A  88      42.751  66.261 111.911  1.00  0.00           O
ATOM   1489  N   TYR A  89      44.521  65.541 113.121  1.00  0.00           N
ATOM   1491  CA  TYR A  89      44.751  66.651 113.982  1.00  0.00           C
ATOM   1493  CB  TYR A  89      43.831  66.541 115.242  1.00  0.00           C
ATOM   1496  CG  TYR A  89      43.221  67.851 115.702  1.00  0.00           C
ATOM   1497  CD1 TYR A  89      42.851  67.991 117.051  1.00  0.00           C
ATOM   1499  CE1 TYR A  89      42.191  69.141 117.512  1.00  0.00           C
ATOM   1501  CZ  TYR A  89      41.921  70.181 116.622  1.00  0.00           C
ATOM   1502  OH  TYR A  89      41.251  71.321 117.081  1.00  0.00           O
ATOM   1504  CD2 TYR A  89      42.901  68.891 114.822  1.00  0.00           C
ATOM   1506  CE2 TYR A  89      42.281  70.061 115.271  1.00  0.00           C
ATOM   1508  C   TYR A  89      46.191  66.331 114.322  1.00  0.00           C
ATOM   1509  O   TYR A  89      46.571  65.171 114.231  1.00  0.00           O
ATOM   1510  N   TYR A  90      47.021  67.331 114.661  1.00  0.00           N
ATOM   1512  CA  TYR A  90      48.371  67.081 115.152  1.00  0.00           C
ATOM   1514  CB  TYR A  90      49.521  67.251 114.091  1.00  0.00           C
ATOM   1517  CG  TYR A  90      49.991  66.041 113.301  1.00  0.00           C
ATOM   1518  CD1 TYR A  90      49.491  64.741 113.451  1.00  0.00           C
ATOM   1520  CE1 TYR A  90      49.941  63.701 112.641  1.00  0.00           C
ATOM   1522  CZ  TYR A  90      50.991  63.911 111.741  1.00  0.00           C
ATOM   1523  OH  TYR A  90      51.521  62.811 111.051  1.00  0.00           O
ATOM   1525  CD2 TYR A  90      51.031  66.241 112.361  1.00  0.00           C
ATOM   1527  CE2 TYR A  90      51.531  65.181 111.591  1.00  0.00           C
ATOM   1529  C   TYR A  90      48.601  68.091 116.251  1.00  0.00           C
ATOM   1530  O   TYR A  90      47.941  69.141 116.331  1.00  0.00           O
ATOM   1531  N   ARG A  91      49.621  67.821 117.081  1.00  0.00           N
ATOM   1533  CA  ARG A  91      50.381  68.861 117.721  1.00  0.00           C
ATOM   1535  CB  ARG A  91      50.631  68.531 119.201  1.00  0.00           C
ATOM   1538  CG  ARG A  91      50.871  69.731 120.133  1.00  0.00           C
ATOM   1541  CD  ARG A  91      51.771  69.301 121.282  1.00  0.00           C
ATOM   1544  NE  ARG A  91      51.481  70.151 122.493  1.00  0.00           N
ATOM   1546  CZ  ARG A  91      51.651  69.691 123.722  1.00  0.00           C
ATOM   1547  NH1 ARG A  91      51.381  70.461 124.752  1.00  0.00           N
ATOM   1550  NH2 ARG A  91      52.051  68.471 124.002  1.00  0.00           N
ATOM   1553  C   ARG A  91      51.721  68.901 117.011  1.00  0.00           C
ATOM   1554  O   ARG A  91      52.371  67.871 116.791  1.00  0.00           O
ATOM   1555  N   ALA A  92      52.141  70.121 116.661  1.00  0.00           N
ATOM   1557  CA  ALA A  92      53.471  70.451 116.251  1.00  0.00           C
ATOM   1559  CB  ALA A  92      53.331  71.561 115.182  1.00  0.00           C
ATOM   1563  C   ALA A  92      54.351  70.861 117.451  1.00  0.00           C
ATOM   1564  O   ALA A  92      54.281  70.331 118.561  1.00  0.00           O
ATOM   1565  N   LYS A  93      55.221  71.861 117.252  1.00  0.00           N
ATOM   1567  CA  LYS A  93      56.201  72.331 118.202  1.00  0.00           C
ATOM   1569  CB  LYS A  93      55.941  73.821 118.551  1.00  0.00           C
ATOM   1572  CG  LYS A  93      56.081  74.761 117.341  1.00  0.00           C
ATOM   1575  CD  LYS A  93      55.301  76.081 117.451  1.00  0.00           C
ATOM   1578  CE  LYS A  93      55.111  76.671 116.051  1.00  0.00           C
ATOM   1581  NZ  LYS A  93      54.321  77.921 116.061  1.00  0.00           N
ATOM   1585  C   LYS A  93      57.571  72.181 117.551  1.00  0.00           C
ATOM   1586  O   LYS A  93      57.751  72.441 116.362  1.00  0.00           O
ATOM   1587  N   GLY A  94      58.591  71.741 118.331  1.00  0.00           N
ATOM   1589  CA  GLY A  94      59.911  71.451 117.802  1.00  0.00           C
ATOM   1592  C   GLY A  94      59.961  70.101 117.132  1.00  0.00           C
ATOM   1593  O   GLY A  94      59.231  69.811 116.181  1.00  0.00           O
ATOM   1594  N   ASP A  95      60.831  69.221 117.641  1.00  0.00           N
ATOM   1596  CA  ASP A  95      61.021  67.861 117.161  1.00  0.00           C
ATOM   1598  CB  ASP A  95      62.221  67.151 117.841  1.00  0.00           C
ATOM   1601  CG  ASP A  95      63.541  67.851 117.633  1.00  0.00           C
ATOM   1602  OD1 ASP A  95      64.491  67.331 118.261  1.00  0.00           O
ATOM   1603  OD2 ASP A  95      63.631  68.861 116.902  1.00  0.00           O
ATOM   1604  C   ASP A  95      59.841  66.981 117.451  1.00  0.00           C
ATOM   1605  O   ASP A  95      59.631  65.971 116.782  1.00  0.00           O
ATOM   1606  N   ALA A  96      59.001  67.321 118.451  1.00  0.00           N
ATOM   1608  CA  ALA A  96      57.761  66.641 118.712  1.00  0.00           C
ATOM   1610  CB  ALA A  96      56.991  67.281 119.892  1.00  0.00           C
ATOM   1614  C   ALA A  96      56.871  66.601 117.481  1.00  0.00           C
ATOM   1615  O   ALA A  96      56.721  67.571 116.741  1.00  0.00           O
ATOM   1616  N   LEU A  97      56.261  65.451 117.242  1.00  0.00           N
ATOM   1618  CA  LEU A  97      55.061  65.391 116.471  1.00  0.00           C
ATOM   1620  CB  LEU A  97      55.271  64.911 115.001  1.00  0.00           C
ATOM   1623  CG  LEU A  97      56.301  63.791 114.701  1.00  0.00           C
ATOM   1625  CD1 LEU A  97      56.191  63.421 113.212  1.00  0.00           C
ATOM   1629  CD2 LEU A  97      56.181  62.511 115.532  1.00  0.00           C
ATOM   1633  C   LEU A  97      54.161  64.541 117.322  1.00  0.00           C
ATOM   1634  O   LEU A  97      54.611  63.601 117.981  1.00  0.00           O
ATOM   1635  N   GLU A  98      52.891  64.941 117.411  1.00  0.00           N
ATOM   1637  CA  GLU A  98      51.961  64.331 118.331  1.00  0.00           C
ATOM   1639  CB  GLU A  98      51.701  65.321 119.501  1.00  0.00           C
ATOM   1642  CG  GLU A  98      51.671  64.711 120.921  1.00  0.00           C
ATOM   1645  CD  GLU A  98      53.051  64.371 121.471  1.00  0.00           C
ATOM   1646  OE1 GLU A  98      53.101  63.401 122.271  1.00  0.00           O
ATOM   1647  OE2 GLU A  98      54.051  65.091 121.222  1.00  0.00           O
ATOM   1648  C   GLU A  98      50.681  64.121 117.542  1.00  0.00           C
ATOM   1649  O   GLU A  98      50.401  64.861 116.611  1.00  0.00           O
ATOM   1650  N   MET A  99      49.881  63.111 117.921  1.00  0.00           N
ATOM   1652  CA  MET A  99      48.691  62.731 117.191  1.00  0.00           C
ATOM   1654  CB  MET A  99      48.451  61.201 117.382  1.00  0.00           C
ATOM   1657  CG  MET A  99      47.311  60.621 116.531  1.00  0.00           C
ATOM   1660  SD  MET A  99      47.711  60.561 114.752  1.00  0.00           S
ATOM   1661  CE  MET A  99      46.181  59.871 114.111  1.00  0.00           C
ATOM   1665  C   MET A  99      47.491  63.581 117.633  1.00  0.00           C
ATOM   1666  O   MET A  99      47.171  64.591 117.031  1.00  0.00           O
ATOM   1667  N   LEU A 100      46.831  63.181 118.722  1.00  0.00           N
ATOM   1669  CA  LEU A 100      45.671  63.841 119.322  1.00  0.00           C
ATOM   1671  CB  LEU A 100      46.011  65.111 120.172  1.00  0.00           C
ATOM   1674  CG  LEU A 100      46.791  66.331 119.612  1.00  0.00           C
ATOM   1676  CD1 LEU A 100      47.061  67.291 120.781  1.00  0.00           C
ATOM   1680  CD2 LEU A 100      46.091  67.141 118.521  1.00  0.00           C
ATOM   1684  C   LEU A 100      44.371  64.021 118.541  1.00  0.00           C
ATOM   1685  O   LEU A 100      43.901  65.131 118.331  1.00  0.00           O
ATOM   1686  N   ASP A 101      43.631  62.931 118.231  1.00  0.00           N
ATOM   1688  CA  ASP A 101      42.291  63.071 117.652  1.00  0.00           C
ATOM   1690  CB  ASP A 101      42.031  62.291 116.321  1.00  0.00           C
ATOM   1693  CG  ASP A 101      43.051  62.511 115.221  1.00  0.00           C
ATOM   1694  OD1 ASP A 101      42.691  63.071 114.161  1.00  0.00           O
ATOM   1695  OD2 ASP A 101      44.191  62.031 115.421  1.00  0.00           O
ATOM   1696  C   ASP A 101      41.261  62.551 118.642  1.00  0.00           C
ATOM   1697  O   ASP A 101      41.491  61.611 119.402  1.00  0.00           O
ATOM   1698  N   ARG A 102      40.031  63.091 118.622  1.00  0.00           N
ATOM   1700  CA  ARG A 102      39.701  64.481 118.862  1.00  0.00           C
ATOM   1702  CB  ARG A 102      38.681  65.101 117.851  1.00  0.00           C
ATOM   1705  CG  ARG A 102      39.101  65.101 116.352  1.00  0.00           C
ATOM   1708  CD  ARG A 102      37.961  65.551 115.411  1.00  0.00           C
ATOM   1711  NE  ARG A 102      38.481  65.621 114.002  1.00  0.00           N
ATOM   1713  CZ  ARG A 102      37.741  65.791 112.901  1.00  0.00           C
ATOM   1714  NH1 ARG A 102      38.311  65.961 111.731  1.00  0.00           N
ATOM   1717  NH2 ARG A 102      36.421  65.781 112.921  1.00  0.00           N
ATOM   1720  C   ARG A 102      39.051  64.401 120.232  1.00  0.00           C
ATOM   1721  O   ARG A 102      38.181  63.561 120.442  1.00  0.00           O
ATOM   1722  N   GLU A 103      39.511  65.211 121.201  1.00  0.00           N
ATOM   1724  CA  GLU A 103      39.611  66.641 120.982  1.00  0.00           C
ATOM   1726  CB  GLU A 103      38.351  67.311 121.601  1.00  0.00           C
ATOM   1729  CG  GLU A 103      38.221  67.281 123.152  1.00  0.00           C
ATOM   1732  CD  GLU A 103      38.261  65.941 123.871  1.00  0.00           C
ATOM   1733  OE1 GLU A 103      39.211  65.731 124.661  1.00  0.00           O
ATOM   1734  OE2 GLU A 103      37.311  65.141 123.712  1.00  0.00           O
ATOM   1735  C   GLU A 103      40.881  67.291 121.502  1.00  0.00           C
ATOM   1736  O   GLU A 103      40.931  68.491 121.791  1.00  0.00           O
ATOM   1737  N   GLY A 104      42.001  66.541 121.521  1.00  0.00           N
ATOM   1739  CA  GLY A 104      43.261  67.021 122.092  1.00  0.00           C
ATOM   1742  C   GLY A 104      43.861  66.221 123.191  1.00  0.00           C
ATOM   1743  O   GLY A 104      44.591  66.771 124.011  1.00  0.00           O
ATOM   1744  N   ASN A 105      43.581  64.911 123.243  1.00  0.00           N
ATOM   1746  CA  ASN A 105      44.181  64.001 124.182  1.00  0.00           C
ATOM   1748  CB  ASN A 105      43.141  62.861 124.452  1.00  0.00           C
ATOM   1751  CG  ASN A 105      42.891  61.741 123.432  1.00  0.00           C
ATOM   1752  OD1 ASN A 105      42.891  60.571 123.841  1.00  0.00           O
ATOM   1753  ND2 ASN A 105      42.561  62.071 122.161  1.00  0.00           N
ATOM   1756  C   ASN A 105      45.541  63.531 123.651  1.00  0.00           C
ATOM   1757  O   ASN A 105      45.561  63.251 122.462  1.00  0.00           O
ATOM   1758  N   PRO A 106      46.671  63.431 124.371  1.00  0.00           N
ATOM   1759  CD  PRO A 106      47.001  64.541 125.292  1.00  0.00           C
ATOM   1762  CA  PRO A 106      47.901  63.051 123.673  1.00  0.00           C
ATOM   1764  CB  PRO A 106      48.531  64.431 123.371  1.00  0.00           C
ATOM   1767  CG  PRO A 106      48.101  65.331 124.551  1.00  0.00           C
ATOM   1770  C   PRO A 106      48.871  62.211 124.521  1.00  0.00           C
ATOM   1771  O   PRO A 106      49.611  62.751 125.341  1.00  0.00           O
ATOM   1772  N   ILE A 107      49.001  60.891 124.312  1.00  0.00           N
ATOM   1774  CA  ILE A 107      48.341  60.001 123.352  1.00  0.00           C
ATOM   1776  CB  ILE A 107      48.951  59.921 121.911  1.00  0.00           C
ATOM   1778  CG2 ILE A 107      47.911  59.571 120.831  1.00  0.00           C
ATOM   1782  CG1 ILE A 107      49.801  61.141 121.471  1.00  0.00           C
ATOM   1785  CD  ILE A 107      50.841  60.771 120.392  1.00  0.00           C
ATOM   1789  C   ILE A 107      46.811  59.901 123.462  1.00  0.00           C
ATOM   1790  O   ILE A 107      46.051  60.571 122.792  1.00  0.00           O
ATOM   1791  N   GLU A 108      46.261  59.031 124.322  1.00  0.00           N
ATOM   1793  CA  GLU A 108      46.871  58.481 125.521  1.00  0.00           C
ATOM   1795  CB  GLU A 108      45.901  58.661 126.713  1.00  0.00           C
ATOM   1798  CG  GLU A 108      46.551  58.421 128.103  1.00  0.00           C
ATOM   1801  CD  GLU A 108      45.911  59.181 129.271  1.00  0.00           C
ATOM   1802  OE1 GLU A 108      46.471  59.031 130.392  1.00  0.00           O
ATOM   1803  OE2 GLU A 108      44.931  59.951 129.081  1.00  0.00           O
ATOM   1804  C   GLU A 108      47.291  57.021 125.323  1.00  0.00           C
ATOM   1805  O   GLU A 108      48.021  56.461 126.132  1.00  0.00           O
ATOM   1806  N   SER A 109      46.981  56.411 124.161  1.00  0.00           N
ATOM   1808  CA  SER A 109      47.391  55.051 123.862  1.00  0.00           C
ATOM   1810  CB  SER A 109      47.031  53.961 124.923  1.00  0.00           C
ATOM   1813  OG  SER A 109      45.711  54.161 125.432  1.00  0.00           O
ATOM   1815  C   SER A 109      46.861  54.621 122.512  1.00  0.00           C
ATOM   1816  O   SER A 109      45.761  54.101 122.361  1.00  0.00           O
ATOM   1817  N   GLN A 110      47.611  54.791 121.411  1.00  0.00           N
ATOM   1819  CA  GLN A 110      48.821  55.561 121.231  1.00  0.00           C
ATOM   1821  CB  GLN A 110      50.051  54.631 121.441  1.00  0.00           C
ATOM   1824  CG  GLN A 110      51.431  55.341 121.502  1.00  0.00           C
ATOM   1827  CD  GLN A 110      52.441  54.481 122.261  1.00  0.00           C
ATOM   1828  OE1 GLN A 110      53.141  54.971 123.161  1.00  0.00           O
ATOM   1829  NE2 GLN A 110      52.491  53.171 121.922  1.00  0.00           N
ATOM   1832  C   GLN A 110      48.611  56.211 119.852  1.00  0.00           C
ATOM   1833  O   GLN A 110      47.501  56.651 119.571  1.00  0.00           O
ATOM   1834  N   PHE A 111      49.571  56.401 118.941  1.00  0.00           N
ATOM   1836  CA  PHE A 111      50.261  55.311 118.271  1.00  0.00           C
ATOM   1838  CB  PHE A 111      49.351  54.621 117.221  1.00  0.00           C
ATOM   1841  CG  PHE A 111      48.901  55.511 116.081  1.00  0.00           C
ATOM   1842  CD1 PHE A 111      47.561  55.921 116.041  1.00  0.00           C
ATOM   1844  CE1 PHE A 111      47.051  56.631 114.951  1.00  0.00           C
ATOM   1846  CZ  PHE A 111      47.891  56.961 113.883  1.00  0.00           C
ATOM   1848  CD2 PHE A 111      49.741  55.871 115.012  1.00  0.00           C
ATOM   1850  CE2 PHE A 111      49.241  56.601 113.922  1.00  0.00           C
ATOM   1852  C   PHE A 111      51.511  55.841 117.621  1.00  0.00           C
ATOM   1853  O   PHE A 111      52.281  55.111 117.021  1.00  0.00           O
ATOM   1854  N   ASN A 112      51.791  57.141 117.792  1.00  0.00           N
ATOM   1856  CA  ASN A 112      53.101  57.691 117.571  1.00  0.00           C
ATOM   1858  CB  ASN A 112      53.031  59.131 117.062  1.00  0.00           C
ATOM   1861  CG  ASN A 112      52.731  59.031 115.582  1.00  0.00           C
ATOM   1862  OD1 ASN A 112      53.691  59.031 114.811  1.00  0.00           O
ATOM   1863  ND2 ASN A 112      51.451  58.981 115.182  1.00  0.00           N
ATOM   1866  C   ASN A 112      53.741  57.681 118.932  1.00  0.00           C
ATOM   1867  O   ASN A 112      53.211  58.271 119.861  1.00  0.00           O
ATOM   1868  N   TYR A 113      54.891  57.031 119.142  1.00  0.00           N
ATOM   1870  CA  TYR A 113      55.581  56.071 118.312  1.00  0.00           C
ATOM   1872  CB  TYR A 113      57.111  56.121 118.581  1.00  0.00           C
ATOM   1875  CG  TYR A 113      57.881  57.241 117.932  1.00  0.00           C
ATOM   1876  CD1 TYR A 113      59.281  57.121 117.911  1.00  0.00           C
ATOM   1878  CE1 TYR A 113      60.061  58.001 117.161  1.00  0.00           C
ATOM   1880  CZ  TYR A 113      59.451  59.021 116.422  1.00  0.00           C
ATOM   1881  OH  TYR A 113      60.201  59.731 115.471  1.00  0.00           O
ATOM   1883  CD2 TYR A 113      57.281  58.321 117.252  1.00  0.00           C
ATOM   1885  CE2 TYR A 113      58.071  59.201 116.492  1.00  0.00           C
ATOM   1887  C   TYR A 113      55.111  54.671 118.681  1.00  0.00           C
ATOM   1888  O   TYR A 113      54.951  54.371 119.852  1.00  0.00           O
ATOM   1889  N   THR A 114      54.911  53.791 117.682  1.00  0.00           N
ATOM   1891  CA  THR A 114      54.621  52.371 117.861  1.00  0.00           C
ATOM   1893  CB  THR A 114      54.441  51.661 116.521  1.00  0.00           C
ATOM   1895  OG1 THR A 114      53.361  52.261 115.842  1.00  0.00           O
ATOM   1897  CG2 THR A 114      54.101  50.161 116.611  1.00  0.00           C
ATOM   1901  C   THR A 114      55.611  51.641 118.751  1.00  0.00           C
ATOM   1902  O   THR A 114      56.761  52.051 118.883  1.00  0.00           O
ATOM   1903  N   LEU A 115      55.111  50.571 119.422  1.00  0.00           N
ATOM   1905  CA  LEU A 115      55.791  49.541 120.191  1.00  0.00           C
ATOM   1907  CB  LEU A 115      55.641  49.741 121.731  1.00  0.00           C
ATOM   1910  CG  LEU A 115      56.551  50.751 122.481  1.00  0.00           C
ATOM   1912  CD1 LEU A 115      56.431  50.541 123.992  1.00  0.00           C
ATOM   1916  CD2 LEU A 115      56.231  52.231 122.221  1.00  0.00           C
ATOM   1920  C   LEU A 115      57.171  49.091 119.712  1.00  0.00           C
ATOM   1921  O   LEU A 115      57.581  49.341 118.581  1.00  0.00           O
ATOM   1922  N   GLU A 116      57.951  48.391 120.551  1.00  0.00           N
ATOM   1924  CA  GLU A 116      59.291  47.981 120.191  1.00  0.00           C
ATOM   1926  CB  GLU A 116      60.241  48.061 121.422  1.00  0.00           C
ATOM   1929  CG  GLU A 116      60.141  46.971 122.512  1.00  0.00           C
ATOM   1932  CD  GLU A 116      59.021  47.201 123.511  1.00  0.00           C
ATOM   1933  OE1 GLU A 116      58.231  46.261 123.762  1.00  0.00           O
ATOM   1934  OE2 GLU A 116      58.931  48.341 124.052  1.00  0.00           O
ATOM   1935  C   GLU A 116      59.271  46.601 119.551  1.00  0.00           C
ATOM   1936  O   GLU A 116      58.521  45.721 119.941  1.00  0.00           O
ATOM   1937  N   ALA A 117      60.111  46.311 118.541  1.00  0.00           N
ATOM   1939  CA  ALA A 117      60.781  47.271 117.701  1.00  0.00           C
ATOM   1941  CB  ALA A 117      62.101  47.721 118.371  1.00  0.00           C
ATOM   1945  C   ALA A 117      61.071  46.681 116.341  1.00  0.00           C
ATOM   1946  O   ALA A 117      61.121  47.381 115.323  1.00  0.00           O
ATOM   1947  N   ALA A 118      61.161  45.351 116.243  1.00  0.00           N
ATOM   1949  CA  ALA A 118      62.311  44.611 116.731  1.00  0.00           C
ATOM   1951  CB  ALA A 118      61.841  43.411 117.551  1.00  0.00           C
ATOM   1955  C   ALA A 118      63.041  44.121 115.512  1.00  0.00           C
ATOM   1956  O   ALA A 118      62.431  43.691 114.551  1.00  0.00           O
ATOM   1957  N   GLN A 119      64.361  44.311 115.411  1.00  0.00           N
ATOM   1959  CA  GLN A 119      65.301  43.611 116.262  1.00  0.00           C
ATOM   1961  CB  GLN A 119      65.901  42.561 115.302  1.00  0.00           C
ATOM   1964  CG  GLN A 119      66.841  41.491 115.901  1.00  0.00           C
ATOM   1967  CD  GLN A 119      66.251  40.651 117.021  1.00  0.00           C
ATOM   1968  OE1 GLN A 119      66.981  40.331 117.971  1.00  0.00           O
ATOM   1969  NE2 GLN A 119      64.991  40.201 116.902  1.00  0.00           N
ATOM   1972  C   GLN A 119      66.391  44.551 116.741  1.00  0.00           C
ATOM   1973  O   GLN A 119      67.171  44.261 117.652  1.00  0.00           O
ATOM   1974  N   SER A 120      66.481  45.741 116.111  1.00  0.00           N
ATOM   1976  CA  SER A 120      67.651  46.591 116.251  1.00  0.00           C
ATOM   1978  CB  SER A 120      68.661  46.331 115.112  1.00  0.00           C
ATOM   1981  OG  SER A 120      69.881  47.051 115.271  1.00  0.00           O
ATOM   1983  C   SER A 120      67.201  48.021 116.222  1.00  0.00           C
ATOM   1984  O   SER A 120      67.561  48.791 115.341  1.00  0.00           O
ATOM   1985  N   SER A 121      66.351  48.451 117.161  1.00  0.00           N
ATOM   1987  CA  SER A 121      65.801  49.801 117.071  1.00  0.00           C
ATOM   1989  CB  SER A 121      64.371  49.791 116.451  1.00  0.00           C
ATOM   1992  OG  SER A 121      64.181  50.821 115.491  1.00  0.00           O
ATOM   1994  C   SER A 121      65.751  50.451 118.432  1.00  0.00           C
ATOM   1995  O   SER A 121      65.781  51.671 118.551  1.00  0.00           O
ATOM   1996  N   LEU A 122      65.731  49.651 119.511  1.00  0.00           N
ATOM   1998  CA  LEU A 122      66.051  50.171 120.821  1.00  0.00           C
ATOM   2000  CB  LEU A 122      64.921  51.051 121.451  1.00  0.00           C
ATOM   2003  CG  LEU A 122      63.481  50.481 121.531  1.00  0.00           C
ATOM   2005  CD1 LEU A 122      62.511  51.621 121.891  1.00  0.00           C
ATOM   2009  CD2 LEU A 122      63.331  49.361 122.562  1.00  0.00           C
ATOM   2013  C   LEU A 122      66.401  49.021 121.731  1.00  0.00           C
ATOM   2014  O   LEU A 122      65.981  47.891 121.471  1.00  0.00           O
ATOM   2015  N   PRO A 123      67.111  49.251 122.823  1.00  0.00           N
ATOM   2016  CD  PRO A 123      66.881  48.471 124.031  1.00  0.00           C
ATOM   2019  CA  PRO A 123      68.021  50.361 123.072  1.00  0.00           C
ATOM   2021  CB  PRO A 123      67.891  50.561 124.602  1.00  0.00           C
ATOM   2024  CG  PRO A 123      66.781  49.601 125.051  1.00  0.00           C
ATOM   2027  C   PRO A 123      69.421  49.941 122.661  1.00  0.00           C
ATOM   2028  O   PRO A 123      69.561  48.871 122.062  1.00  0.00           O
ATOM   2029  N   MET A 124      70.461  50.731 123.001  1.00  0.00           N
ATOM   2031  CA  MET A 124      71.861  50.311 123.051  1.00  0.00           C
ATOM   2033  CB  MET A 124      72.071  48.871 123.611  1.00  0.00           C
ATOM   2036  CG  MET A 124      73.521  48.541 124.031  1.00  0.00           C
ATOM   2039  SD  MET A 124      74.091  49.541 125.442  1.00  0.00           S
ATOM   2040  CE  MET A 124      75.631  48.631 125.731  1.00  0.00           C
ATOM   2044  C   MET A 124      72.631  50.481 121.771  1.00  0.00           C
ATOM   2045  O   MET A 124      73.831  50.721 121.822  1.00  0.00           O
ATOM   2046  N   THR A 125      71.981  50.381 120.611  1.00  0.00           N
ATOM   2048  CA  THR A 125      72.591  50.391 119.291  1.00  0.00           C
ATOM   2050  CB  THR A 125      71.541  50.191 118.202  1.00  0.00           C
ATOM   2052  OG1 THR A 125      70.371  50.971 118.421  1.00  0.00           O
ATOM   2054  CG2 THR A 125      71.101  48.711 118.231  1.00  0.00           C
ATOM   2058  C   THR A 125      73.451  51.621 118.982  1.00  0.00           C
ATOM   2059  O   THR A 125      72.881  52.701 118.883  1.00  0.00           O
ATOM   2060  N   PRO A 126      74.791  51.561 118.782  1.00  0.00           N
ATOM   2061  CD  PRO A 126      75.661  50.521 119.322  1.00  0.00           C
ATOM   2064  CA  PRO A 126      75.581  52.771 118.532  1.00  0.00           C
ATOM   2066  CB  PRO A 126      77.001  52.441 119.062  1.00  0.00           C
ATOM   2069  CG  PRO A 126      76.771  51.291 120.021  1.00  0.00           C
ATOM   2072  C   PRO A 126      75.591  53.051 117.062  1.00  0.00           C
ATOM   2073  O   PRO A 126      76.591  52.901 116.362  1.00  0.00           O
ATOM   2074  N   MET A 127      74.421  53.441 116.531  1.00  0.00           N
ATOM   2076  CA  MET A 127      74.301  53.821 115.152  1.00  0.00           C
ATOM   2078  CB  MET A 127      72.831  53.651 114.682  1.00  0.00           C
ATOM   2081  CG  MET A 127      72.051  54.911 114.262  1.00  0.00           C
ATOM   2084  SD  MET A 127      71.491  55.941 115.641  1.00  0.00           S
ATOM   2085  CE  MET A 127      70.451  56.991 114.602  1.00  0.00           C
ATOM   2089  C   MET A 127      74.881  55.221 115.032  1.00  0.00           C
ATOM   2090  O   MET A 127      74.741  56.041 115.932  1.00  0.00           O
ATOM   2091  N   THR A 128      75.641  55.501 113.961  1.00  0.00           N
ATOM   2093  CA  THR A 128      76.701  56.511 114.031  1.00  0.00           C
ATOM   2095  CB  THR A 128      77.861  56.141 113.103  1.00  0.00           C
ATOM   2097  OG1 THR A 128      78.791  57.191 112.831  1.00  0.00           O
ATOM   2099  CG2 THR A 128      77.361  55.631 111.731  1.00  0.00           C
ATOM   2103  C   THR A 128      76.181  57.941 113.911  1.00  0.00           C
ATOM   2104  O   THR A 128      75.901  58.621 114.901  1.00  0.00           O
ATOM   2105  N   LEU A 129      76.021  58.431 112.691  1.00  0.00           N
ATOM   2107  CA  LEU A 129      75.371  59.701 112.423  1.00  0.00           C
ATOM   2109  CB  LEU A 129      73.841  59.571 112.121  1.00  0.00           C
ATOM   2112  CG  LEU A 129      73.361  58.621 111.002  1.00  0.00           C
ATOM   2114  CD1 LEU A 129      71.891  58.921 110.681  1.00  0.00           C
ATOM   2118  CD2 LEU A 129      73.491  57.151 111.411  1.00  0.00           C
ATOM   2122  C   LEU A 129      76.131  60.461 111.362  1.00  0.00           C
ATOM   2123  O   LEU A 129      77.351  60.541 111.391  1.00  0.00           O
ATOM   2124  N   ARG A 130      75.411  61.101 110.432  1.00  0.00           N
ATOM   2126  CA  ARG A 130      75.871  62.251 109.682  1.00  0.00           C
ATOM   2128  CB  ARG A 130      76.241  61.951 108.202  1.00  0.00           C
ATOM   2131  CG  ARG A 130      77.771  62.011 108.032  1.00  0.00           C
ATOM   2134  CD  ARG A 130      78.351  61.341 106.782  1.00  0.00           C
ATOM   2137  NE  ARG A 130      77.701  61.961 105.582  1.00  0.00           N
ATOM   2139  CZ  ARG A 130      78.161  61.841 104.341  1.00  0.00           C
ATOM   2140  NH1 ARG A 130      77.591  62.541 103.392  1.00  0.00           N
ATOM   2143  NH2 ARG A 130      79.161  61.091 103.982  1.00  0.00           N
ATOM   2146  C   ARG A 130      74.821  63.311 109.872  1.00  0.00           C
ATOM   2147  O   ARG A 130      73.731  63.011 110.331  1.00  0.00           O
ATOM   2148  N   GLY A 131      75.211  64.591 109.701  1.00  0.00           N
ATOM   2150  CA  GLY A 131      74.801  65.551 110.722  1.00  0.00           C
ATOM   2153  C   GLY A 131      74.381  66.921 110.312  1.00  0.00           C
ATOM   2154  O   GLY A 131      73.981  67.201 109.182  1.00  0.00           O
ATOM   2155  N   MET A 132      74.511  67.801 111.321  1.00  0.00           N
ATOM   2157  CA  MET A 132      73.961  69.111 111.531  1.00  0.00           C
ATOM   2159  CB  MET A 132      72.771  69.481 110.632  1.00  0.00           C
ATOM   2162  CG  MET A 132      72.101  70.821 110.962  1.00  0.00           C
ATOM   2165  SD  MET A 132      70.961  71.381 109.661  1.00  0.00           S
ATOM   2166  CE  MET A 132      72.261  71.691 108.421  1.00  0.00           C
ATOM   2170  C   MET A 132      73.591  69.131 113.012  1.00  0.00           C
ATOM   2171  O   MET A 132      72.631  68.501 113.432  1.00  0.00           O
ATOM   2172  N   TYR A 133      74.381  69.811 113.852  1.00  0.00           N
ATOM   2174  CA  TYR A 133      74.141  69.881 115.281  1.00  0.00           C
ATOM   2176  CB  TYR A 133      75.461  69.671 116.091  1.00  0.00           C
ATOM   2179  CG  TYR A 133      75.231  69.151 117.501  1.00  0.00           C
ATOM   2180  CD1 TYR A 133      75.651  69.901 118.611  1.00  0.00           C
ATOM   2182  CE1 TYR A 133      75.561  69.371 119.911  1.00  0.00           C
ATOM   2184  CZ  TYR A 133      75.041  68.091 120.121  1.00  0.00           C
ATOM   2185  OH  TYR A 133      74.981  67.591 121.441  1.00  0.00           O
ATOM   2187  CD2 TYR A 133      74.711  67.861 117.721  1.00  0.00           C
ATOM   2189  CE2 TYR A 133      74.611  67.331 119.021  1.00  0.00           C
ATOM   2191  C   TYR A 133      73.641  71.281 115.582  1.00  0.00           C
ATOM   2192  O   TYR A 133      74.261  72.281 115.221  1.00  0.00           O
ATOM   2193  N   PHE A 134      72.531  71.411 116.312  1.00  0.00           N
ATOM   2195  CA  PHE A 134      72.261  72.681 116.972  1.00  0.00           C
ATOM   2197  CB  PHE A 134      71.011  73.441 116.511  1.00  0.00           C
ATOM   2200  CG  PHE A 134      71.191  74.001 115.141  1.00  0.00           C
ATOM   2201  CD1 PHE A 134      71.601  75.331 114.981  1.00  0.00           C
ATOM   2203  CE1 PHE A 134      71.541  75.941 113.722  1.00  0.00           C
ATOM   2205  CZ  PHE A 134      71.101  75.211 112.621  1.00  0.00           C
ATOM   2207  CD2 PHE A 134      70.781  73.261 114.021  1.00  0.00           C
ATOM   2209  CE2 PHE A 134      70.741  73.861 112.761  1.00  0.00           C
ATOM   2211  C   PHE A 134      72.221  72.471 118.441  1.00  0.00           C
ATOM   2212  O   PHE A 134      71.651  71.531 118.961  1.00  0.00           O
ATOM   2213  N   TYR A 135      72.881  73.361 119.161  1.00  0.00           N
ATOM   2215  CA  TYR A 135      72.581  73.561 120.541  1.00  0.00           C
ATOM   2217  CB  TYR A 135      73.711  73.041 121.471  1.00  0.00           C
ATOM   2220  CG  TYR A 135      73.121  72.151 122.521  1.00  0.00           C
ATOM   2221  CD1 TYR A 135      73.041  70.771 122.311  1.00  0.00           C
ATOM   2223  CE1 TYR A 135      72.521  69.931 123.301  1.00  0.00           C
ATOM   2225  CZ  TYR A 135      72.101  70.471 124.521  1.00  0.00           C
ATOM   2226  OH  TYR A 135      71.681  69.621 125.551  1.00  0.00           O
ATOM   2228  CD2 TYR A 135      72.691  72.691 123.743  1.00  0.00           C
ATOM   2230  CE2 TYR A 135      72.171  71.851 124.742  1.00  0.00           C
ATOM   2232  C   TYR A 135      72.541  75.051 120.532  1.00  0.00           C
ATOM   2233  O   TYR A 135      73.481  75.671 120.032  1.00  0.00           O
ATOM   2234  N   MET A 136      71.471  75.651 121.041  1.00  0.00           N
ATOM   2236  CA  MET A 136      71.551  76.981 121.573  1.00  0.00           C
ATOM   2238  CB  MET A 136      71.191  78.081 120.532  1.00  0.00           C
ATOM   2241  CG  MET A 136      69.791  78.091 119.872  1.00  0.00           C
ATOM   2244  SD  MET A 136      69.451  76.801 118.651  1.00  0.00           S
ATOM   2245  CE  MET A 136      67.811  77.541 118.342  1.00  0.00           C
ATOM   2249  C   MET A 136      70.671  76.951 122.802  1.00  0.00           C
ATOM   2250  O   MET A 136      69.451  76.991 122.701  1.00  0.00           O
ATOM   2251  N   ALA A 137      71.281  76.861 124.002  1.00  0.00           N
ATOM   2253  CA  ALA A 137      70.631  76.711 125.292  1.00  0.00           C
ATOM   2255  CB  ALA A 137      70.641  78.041 126.041  1.00  0.00           C
ATOM   2259  C   ALA A 137      69.241  76.071 125.361  1.00  0.00           C
ATOM   2260  O   ALA A 137      68.211  76.751 125.302  1.00  0.00           O
ATOM   2261  N   ASP A 138      69.251  74.731 125.481  1.00  0.00           N
ATOM   2263  CA  ASP A 138      68.131  73.811 125.652  1.00  0.00           C
ATOM   2265  CB  ASP A 138      67.011  74.281 126.632  1.00  0.00           C
ATOM   2268  CG  ASP A 138      67.451  74.241 128.081  1.00  0.00           C
ATOM   2269  OD1 ASP A 138      66.671  74.761 128.932  1.00  0.00           O
ATOM   2270  OD2 ASP A 138      68.511  73.611 128.371  1.00  0.00           O
ATOM   2271  C   ASP A 138      67.551  73.371 124.332  1.00  0.00           C
ATOM   2272  O   ASP A 138      66.661  72.521 124.282  1.00  0.00           O
ATOM   2273  N   ALA A 139      68.081  73.861 123.202  1.00  0.00           N
ATOM   2275  CA  ALA A 139      67.611  73.441 121.911  1.00  0.00           C
ATOM   2277  CB  ALA A 139      67.891  74.541 120.871  1.00  0.00           C
ATOM   2281  C   ALA A 139      68.241  72.111 121.511  1.00  0.00           C
ATOM   2282  O   ALA A 139      69.441  71.901 121.671  1.00  0.00           O
ATOM   2283  N   ALA A 140      67.401  71.171 121.021  1.00  0.00           N
ATOM   2285  CA  ALA A 140      67.811  69.841 120.632  1.00  0.00           C
ATOM   2287  CB  ALA A 140      66.901  68.791 121.301  1.00  0.00           C
ATOM   2291  C   ALA A 140      67.711  69.731 119.122  1.00  0.00           C
ATOM   2292  O   ALA A 140      66.641  69.861 118.551  1.00  0.00           O
ATOM   2293  N   THR A 141      68.851  69.481 118.441  1.00  0.00           N
ATOM   2295  CA  THR A 141      68.801  69.111 117.042  1.00  0.00           C
ATOM   2297  CB  THR A 141      68.851  70.271 116.041  1.00  0.00           C
ATOM   2299  OG1 THR A 141      67.751  71.151 116.173  1.00  0.00           O
ATOM   2301  CG2 THR A 141      68.811  69.781 114.602  1.00  0.00           C
ATOM   2305  C   THR A 141      69.981  68.241 116.713  1.00  0.00           C
ATOM   2306  O   THR A 141      71.131  68.681 116.713  1.00  0.00           O
ATOM   2307  N   PHE A 142      69.701  66.991 116.301  1.00  0.00           N
ATOM   2309  CA  PHE A 142      70.601  66.151 115.532  1.00  0.00           C
ATOM   2311  CB  PHE A 142      70.801  64.851 116.352  1.00  0.00           C
ATOM   2314  CG  PHE A 142      71.791  63.811 115.901  1.00  0.00           C
ATOM   2315  CD1 PHE A 142      71.701  63.181 114.651  1.00  0.00           C
ATOM   2317  CE1 PHE A 142      72.471  62.051 114.361  1.00  0.00           C
ATOM   2319  CZ  PHE A 142      73.341  61.521 115.331  1.00  0.00           C
ATOM   2321  CD2 PHE A 142      72.691  63.291 116.841  1.00  0.00           C
ATOM   2323  CE2 PHE A 142      73.451  62.141 116.573  1.00  0.00           C
ATOM   2325  C   PHE A 142      69.841  65.911 114.241  1.00  0.00           C
ATOM   2326  O   PHE A 142      68.831  65.221 114.221  1.00  0.00           O
ATOM   2327  N   THR A 143      70.291  66.531 113.132  1.00  0.00           N
ATOM   2329  CA  THR A 143      69.601  66.381 111.853  1.00  0.00           C
ATOM   2331  CB  THR A 143      69.411  67.651 111.011  1.00  0.00           C
ATOM   2333  OG1 THR A 143      69.491  68.831 111.782  1.00  0.00           O
ATOM   2335  CG2 THR A 143      68.031  67.651 110.351  1.00  0.00           C
ATOM   2339  C   THR A 143      70.371  65.391 111.002  1.00  0.00           C
ATOM   2340  O   THR A 143      71.591  65.501 110.862  1.00  0.00           O
ATOM   2341  N   ASP A 144      69.681  64.431 110.382  1.00  0.00           N
ATOM   2343  CA  ASP A 144      70.271  63.561 109.391  1.00  0.00           C
ATOM   2345  CB  ASP A 144      69.661  62.121 109.411  1.00  0.00           C
ATOM   2348  CG  ASP A 144      69.471  61.401 110.743  1.00  0.00           C
ATOM   2349  OD1 ASP A 144      68.781  60.341 110.661  1.00  0.00           O
ATOM   2350  OD2 ASP A 144      69.961  61.811 111.822  1.00  0.00           O
ATOM   2351  C   ASP A 144      69.991  64.111 107.981  1.00  0.00           C
ATOM   2352  O   ASP A 144      68.831  64.191 107.562  1.00  0.00           O
ATOM   2353  N   CYS A 145      71.011  64.391 107.151  1.00  0.00           N
ATOM   2355  CA  CYS A 145      70.921  64.191 105.712  1.00  0.00           C
ATOM   2357  CB  CYS A 145      72.201  64.691 104.981  1.00  0.00           C
ATOM   2360  SG  CYS A 145      73.751  64.061 105.731  1.00  0.00           S
ATOM   2362  C   CYS A 145      70.621  62.711 105.401  1.00  0.00           C
ATOM   2363  O   CYS A 145      70.991  61.831 106.173  1.00  0.00           O
ATOM   2364  N   ALA A 146      69.871  62.331 104.361  1.00  0.00           N
ATOM   2366  CA  ALA A 146      69.621  62.931 103.072  1.00  0.00           C
ATOM   2368  CB  ALA A 146      69.261  61.711 102.201  1.00  0.00           C
ATOM   2372  C   ALA A 146      68.501  63.981 102.942  1.00  0.00           C
ATOM   2373  O   ALA A 146      68.541  64.831 102.062  1.00  0.00           O
ATOM   2374  N   THR A 147      67.491  63.941 103.831  1.00  0.00           N
ATOM   2376  CA  THR A 147      66.171  64.561 103.743  1.00  0.00           C
ATOM   2378  CB  THR A 147      65.101  63.531 103.321  1.00  0.00           C
ATOM   2380  OG1 THR A 147      64.001  64.161 102.682  1.00  0.00           O
ATOM   2382  CG2 THR A 147      64.531  62.601 104.411  1.00  0.00           C
ATOM   2386  C   THR A 147      65.801  65.271 105.062  1.00  0.00           C
ATOM   2387  O   THR A 147      64.651  65.441 105.463  1.00  0.00           O
ATOM   2388  N   GLY A 148      66.821  65.721 105.821  1.00  0.00           N
ATOM   2390  CA  GLY A 148      66.651  66.411 107.102  1.00  0.00           C
ATOM   2393  C   GLY A 148      65.801  65.741 108.172  1.00  0.00           C
ATOM   2394  O   GLY A 148      64.891  66.381 108.681  1.00  0.00           O
ATOM   2395  N   LYS A 149      66.081  64.471 108.561  1.00  0.00           N
ATOM   2397  CA  LYS A 149      65.371  63.801 109.661  1.00  0.00           C
ATOM   2399  CB  LYS A 149      65.711  62.271 109.841  1.00  0.00           C
ATOM   2402  CG  LYS A 149      65.901  61.561 108.492  1.00  0.00           C
ATOM   2405  CD  LYS A 149      66.251  60.061 108.421  1.00  0.00           C
ATOM   2408  CE  LYS A 149      66.731  59.671 107.011  1.00  0.00           C
ATOM   2411  NZ  LYS A 149      67.361  58.341 106.931  1.00  0.00           N
ATOM   2415  C   LYS A 149      65.671  64.531 110.962  1.00  0.00           C
ATOM   2416  O   LYS A 149      66.761  65.061 111.132  1.00  0.00           O
ATOM   2417  N   ARG A 150      64.711  64.591 111.902  1.00  0.00           N
ATOM   2419  CA  ARG A 150      64.981  65.001 113.261  1.00  0.00           C
ATOM   2421  CB  ARG A 150      63.921  65.971 113.831  1.00  0.00           C
ATOM   2424  CG  ARG A 150      63.941  67.361 113.172  1.00  0.00           C
ATOM   2427  CD  ARG A 150      62.791  68.231 113.673  1.00  0.00           C
ATOM   2430  NE  ARG A 150      62.861  69.581 113.012  1.00  0.00           N
ATOM   2432  CZ  ARG A 150      62.011  70.521 113.371  1.00  0.00           C
ATOM   2433  NH1 ARG A 150      62.401  71.781 113.382  1.00  0.00           N
ATOM   2436  NH2 ARG A 150      60.801  70.221 113.771  1.00  0.00           N
ATOM   2439  C   ARG A 150      65.071  63.841 114.213  1.00  0.00           C
ATOM   2440  O   ARG A 150      64.291  62.881 114.151  1.00  0.00           O
ATOM   2441  N   PHE A 151      65.971  63.981 115.191  1.00  0.00           N
ATOM   2443  CA  PHE A 151      66.021  63.191 116.391  1.00  0.00           C
ATOM   2445  CB  PHE A 151      67.061  62.051 116.301  1.00  0.00           C
ATOM   2448  CG  PHE A 151      66.401  60.761 115.951  1.00  0.00           C
ATOM   2449  CD1 PHE A 151      65.621  60.071 116.902  1.00  0.00           C
ATOM   2451  CE1 PHE A 151      65.171  58.771 116.651  1.00  0.00           C
ATOM   2453  CZ  PHE A 151      65.511  58.141 115.451  1.00  0.00           C
ATOM   2455  CD2 PHE A 151      66.691  60.131 114.732  1.00  0.00           C
ATOM   2457  CE2 PHE A 151      66.291  58.811 114.501  1.00  0.00           C
ATOM   2459  C   PHE A 151      66.411  64.091 117.542  1.00  0.00           C
ATOM   2460  O   PHE A 151      67.161  65.051 117.382  1.00  0.00           O
ATOM   2461  N   MET A 152      65.891  63.771 118.743  1.00  0.00           N
ATOM   2463  CA  MET A 152      66.031  64.611 119.911  1.00  0.00           C
ATOM   2465  CB  MET A 152      64.921  64.231 120.921  1.00  0.00           C
ATOM   2468  CG  MET A 152      64.751  65.211 122.102  1.00  0.00           C
ATOM   2471  SD  MET A 152      63.851  66.711 121.632  1.00  0.00           S
ATOM   2472  CE  MET A 152      63.701  67.261 123.352  1.00  0.00           C
ATOM   2476  C   MET A 152      67.391  64.401 120.551  1.00  0.00           C
ATOM   2477  O   MET A 152      67.871  63.271 120.681  1.00  0.00           O
ATOM   2478  N   VAL A 153      68.061  65.491 120.962  1.00  0.00           N
ATOM   2480  CA  VAL A 153      69.321  65.431 121.692  1.00  0.00           C
ATOM   2482  CB  VAL A 153      70.271  66.541 121.282  1.00  0.00           C
ATOM   2484  CG1 VAL A 153      71.591  66.451 122.071  1.00  0.00           C
ATOM   2488  CG2 VAL A 153      70.551  66.441 119.771  1.00  0.00           C
ATOM   2492  C   VAL A 153      69.041  65.501 123.172  1.00  0.00           C
ATOM   2493  O   VAL A 153      68.301  66.361 123.642  1.00  0.00           O
ATOM   2494  N   ALA A 154      69.601  64.541 123.932  1.00  0.00           N
ATOM   2496  CA  ALA A 154      69.641  64.551 125.372  1.00  0.00           C
ATOM   2498  CB  ALA A 154      70.361  63.271 125.821  1.00  0.00           C
ATOM   2502  C   ALA A 154      70.291  65.771 126.032  1.00  0.00           C
ATOM   2503  O   ALA A 154      71.081  66.501 125.442  1.00  0.00           O
ATOM   2504  N   ASN A 155      70.051  65.991 127.341  1.00  0.00           N
ATOM   2506  CA  ASN A 155      70.851  66.941 128.122  1.00  0.00           C
ATOM   2508  CB  ASN A 155      70.351  67.071 129.592  1.00  0.00           C
ATOM   2511  CG  ASN A 155      68.901  67.511 129.721  1.00  0.00           C
ATOM   2512  OD1 ASN A 155      68.291  67.361 130.792  1.00  0.00           O
ATOM   2513  ND2 ASN A 155      68.311  68.051 128.641  1.00  0.00           N
ATOM   2516  C   ASN A 155      72.331  66.561 128.141  1.00  0.00           C
ATOM   2517  O   ASN A 155      72.671  65.391 128.331  1.00  0.00           O
ATOM   2518  N   ASN A 156      73.241  67.521 127.892  1.00  0.00           N
ATOM   2520  CA  ASN A 156      74.571  67.221 127.401  1.00  0.00           C
ATOM   2522  CB  ASN A 156      74.631  67.281 125.831  1.00  0.00           C
ATOM   2525  CG  ASN A 156      74.311  65.971 125.102  1.00  0.00           C
ATOM   2526  OD1 ASN A 156      74.651  65.801 123.932  1.00  0.00           O
ATOM   2527  ND2 ASN A 156      73.781  64.951 125.812  1.00  0.00           N
ATOM   2530  C   ASN A 156      75.601  68.181 128.001  1.00  0.00           C
ATOM   2531  O   ASN A 156      75.291  68.971 128.891  1.00  0.00           O
ATOM   2532  N   ALA A 157      76.861  67.971 127.562  1.00  0.00           N
ATOM   2534  CA  ALA A 157      78.091  67.971 128.322  1.00  0.00           C
ATOM   2536  CB  ALA A 157      77.951  68.241 129.841  1.00  0.00           C
ATOM   2540  C   ALA A 157      78.591  66.561 128.062  1.00  0.00           C
ATOM   2541  O   ALA A 157      77.911  65.601 128.421  1.00  0.00           O
ATOM   2542  N   GLU A 158      79.671  66.311 127.301  1.00  0.00           N
ATOM   2544  CA  GLU A 158      80.801  67.181 127.011  1.00  0.00           C
ATOM   2546  CB  GLU A 158      82.041  66.261 127.151  1.00  0.00           C
ATOM   2549  CG  GLU A 158      83.351  66.941 127.641  1.00  0.00           C
ATOM   2552  CD  GLU A 158      84.291  65.921 128.292  1.00  0.00           C
ATOM   2553  OE1 GLU A 158      84.701  66.151 129.471  1.00  0.00           O
ATOM   2554  OE2 GLU A 158      84.611  64.931 127.581  1.00  0.00           O
ATOM   2555  C   GLU A 158      80.681  67.781 125.621  1.00  0.00           C
ATOM   2556  O   GLU A 158      81.461  68.641 125.211  1.00  0.00           O
ATOM   2557  N   LEU A 159      79.631  67.401 124.861  1.00  0.00           N
ATOM   2559  CA  LEU A 159      79.381  67.841 123.502  1.00  0.00           C
ATOM   2561  CB  LEU A 159      78.381  66.891 122.761  1.00  0.00           C
ATOM   2564  CG  LEU A 159      78.941  65.481 122.423  1.00  0.00           C
ATOM   2566  CD1 LEU A 159      78.001  64.741 121.451  1.00  0.00           C
ATOM   2570  CD2 LEU A 159      79.201  64.561 123.622  1.00  0.00           C
ATOM   2574  C   LEU A 159      78.931  69.291 123.421  1.00  0.00           C
ATOM   2575  O   LEU A 159      79.151  69.981 122.423  1.00  0.00           O
ATOM   2576  N   GLU A 160      78.371  69.851 124.531  1.00  0.00           N
ATOM   2578  CA  GLU A 160      78.011  71.261 124.661  1.00  0.00           C
ATOM   2580  CB  GLU A 160      77.271  71.541 126.002  1.00  0.00           C
ATOM   2583  CG  GLU A 160      76.651  72.971 126.142  1.00  0.00           C
ATOM   2586  CD  GLU A 160      76.231  73.311 127.571  1.00  0.00           C
ATOM   2587  OE1 GLU A 160      75.801  74.461 127.841  1.00  0.00           O
ATOM   2588  OE2 GLU A 160      76.381  72.411 128.441  1.00  0.00           O
ATOM   2589  C   GLU A 160      79.251  72.141 124.521  1.00  0.00           C
ATOM   2590  O   GLU A 160      79.271  73.161 123.841  1.00  0.00           O
ATOM   2591  N   ARG A 161      80.381  71.671 125.081  1.00  0.00           N
ATOM   2593  CA  ARG A 161      81.621  72.421 125.081  1.00  0.00           C
ATOM   2595  CB  ARG A 161      82.511  71.941 126.271  1.00  0.00           C
ATOM   2598  CG  ARG A 161      81.751  71.771 127.612  1.00  0.00           C
ATOM   2601  CD  ARG A 161      82.701  71.401 128.762  1.00  0.00           C
ATOM   2604  NE  ARG A 161      81.871  71.201 129.993  1.00  0.00           N
ATOM   2606  CZ  ARG A 161      82.231  70.381 130.971  1.00  0.00           C
ATOM   2607  NH1 ARG A 161      81.371  69.961 131.872  1.00  0.00           N
ATOM   2610  NH2 ARG A 161      83.471  69.981 131.141  1.00  0.00           N
ATOM   2613  C   ARG A 161      82.371  72.161 123.792  1.00  0.00           C
ATOM   2614  O   ARG A 161      83.451  72.701 123.551  1.00  0.00           O
ATOM   2615  N   SER A 162      81.811  71.331 122.892  1.00  0.00           N
ATOM   2617  CA  SER A 162      82.381  71.061 121.601  1.00  0.00           C
ATOM   2619  CB  SER A 162      82.321  69.541 121.331  1.00  0.00           C
ATOM   2622  OG  SER A 162      83.141  69.181 120.232  1.00  0.00           O
ATOM   2624  C   SER A 162      81.631  71.831 120.532  1.00  0.00           C
ATOM   2625  O   SER A 162      82.211  72.201 119.511  1.00  0.00           O
ATOM   2626  N   TYR A 163      80.341  72.211 120.771  1.00  0.00           N
ATOM   2628  CA  TYR A 163      79.531  72.961 119.801  1.00  0.00           C
ATOM   2630  CB  TYR A 163      77.981  72.891 120.133  1.00  0.00           C
ATOM   2633  CG  TYR A 163      77.351  74.091 120.852  1.00  0.00           C
ATOM   2634  CD1 TYR A 163      76.961  73.951 122.191  1.00  0.00           C
ATOM   2636  CE1 TYR A 163      76.511  75.041 122.951  1.00  0.00           C
ATOM   2638  CZ  TYR A 163      76.391  76.291 122.352  1.00  0.00           C
ATOM   2639  OH  TYR A 163      76.001  77.381 123.152  1.00  0.00           O
ATOM   2641  CD2 TYR A 163      77.131  75.341 120.242  1.00  0.00           C
ATOM   2643  CE2 TYR A 163      76.661  76.441 120.982  1.00  0.00           C
ATOM   2645  C   TYR A 163      80.021  74.391 119.712  1.00  0.00           C
ATOM   2646  O   TYR A 163      79.781  75.101 118.731  1.00  0.00           O
ATOM   2647  N   LEU A 164      80.701  74.841 120.792  1.00  0.00           N
ATOM   2649  CA  LEU A 164      81.141  76.191 121.021  1.00  0.00           C
ATOM   2651  CB  LEU A 164      80.771  76.521 122.493  1.00  0.00           C
ATOM   2654  CG  LEU A 164      81.151  77.911 123.012  1.00  0.00           C
ATOM   2656  CD1 LEU A 164      80.551  78.151 124.411  1.00  0.00           C
ATOM   2660  CD2 LEU A 164      80.691  79.021 122.062  1.00  0.00           C
ATOM   2664  C   LEU A 164      82.641  76.301 120.771  1.00  0.00           C
ATOM   2665  O   LEU A 164      83.291  77.321 120.962  1.00  0.00           O
ATOM   2666  N   ALA A 165      83.251  75.201 120.302  1.00  0.00           N
ATOM   2668  CA  ALA A 165      84.601  75.201 119.791  1.00  0.00           C
ATOM   2670  CB  ALA A 165      85.371  74.051 120.463  1.00  0.00           C
ATOM   2674  C   ALA A 165      84.501  75.041 118.281  1.00  0.00           C
ATOM   2675  O   ALA A 165      85.111  75.801 117.521  1.00  0.00           O
ATOM   2676  N   ALA A 166      83.661  74.111 117.823  1.00  0.00           N
ATOM   2678  CA  ALA A 166      83.211  74.041 116.451  1.00  0.00           C
ATOM   2680  CB  ALA A 166      83.821  72.801 115.771  1.00  0.00           C
ATOM   2684  C   ALA A 166      81.691  73.921 116.451  1.00  0.00           C
ATOM   2685  O   ALA A 166      81.121  72.951 116.931  1.00  0.00           O
ATOM   2686  N   ARG A 167      80.921  74.861 115.901  1.00  0.00           N
ATOM   2688  CA  ARG A 167      81.221  76.121 115.261  1.00  0.00           C
ATOM   2690  CB  ARG A 167      79.871  76.731 114.782  1.00  0.00           C
ATOM   2693  CG  ARG A 167      78.921  77.161 115.921  1.00  0.00           C
ATOM   2696  CD  ARG A 167      77.441  76.761 115.731  1.00  0.00           C
ATOM   2699  NE  ARG A 167      77.161  75.511 116.502  1.00  0.00           N
ATOM   2701  CZ  ARG A 167      76.041  74.801 116.402  1.00  0.00           C
ATOM   2702  NH1 ARG A 167      75.881  73.681 117.071  1.00  0.00           N
ATOM   2705  NH2 ARG A 167      75.101  75.121 115.532  1.00  0.00           N
ATOM   2708  C   ARG A 167      81.941  77.111 116.161  1.00  0.00           C
ATOM   2709  O   ARG A 167      81.731  77.161 117.372  1.00  0.00           O
ATOM   2710  N   GLY A 168      82.831  77.951 115.591  1.00  0.00           N
ATOM   2712  CA  GLY A 168      83.411  79.091 116.321  1.00  0.00           C
ATOM   2715  C   GLY A 168      82.741  80.391 115.962  1.00  0.00           C
ATOM   2716  O   GLY A 168      82.801  81.391 116.661  1.00  0.00           O
ATOM   2717  N   HIS A 169      82.011  80.411 114.841  1.00  0.00           N
ATOM   2719  CA  HIS A 169      81.491  81.651 114.291  1.00  0.00           C
ATOM   2721  CB  HIS A 169      81.531  81.571 112.742  1.00  0.00           C
ATOM   2724  ND1 HIS A 169      79.901  80.551 111.181  1.00  0.00           N
ATOM   2725  CG  HIS A 169      80.891  80.361 112.121  1.00  0.00           C
ATOM   2726  CE1 HIS A 169      79.611  79.341 110.743  1.00  0.00           C
ATOM   2728  NE2 HIS A 169      80.371  78.391 111.331  1.00  0.00           N
ATOM   2730  CD2 HIS A 169      81.201  79.031 112.212  1.00  0.00           C
ATOM   2732  C   HIS A 169      80.101  81.971 114.822  1.00  0.00           C
ATOM   2733  O   HIS A 169      79.481  82.961 114.431  1.00  0.00           O
ATOM   2734  N   SER A 170      79.651  81.141 115.771  1.00  0.00           N
ATOM   2736  CA  SER A 170      78.491  81.291 116.632  1.00  0.00           C
ATOM   2738  CB  SER A 170      78.591  82.441 117.661  1.00  0.00           C
ATOM   2741  OG  SER A 170      79.641  82.151 118.611  1.00  0.00           O
ATOM   2743  C   SER A 170      77.131  81.221 115.982  1.00  0.00           C
ATOM   2744  O   SER A 170      76.701  82.131 115.271  1.00  0.00           O
ATOM   2745  N   GLU A 171      76.421  80.101 116.243  1.00  0.00           N
ATOM   2747  CA  GLU A 171      75.181  79.711 115.603  1.00  0.00           C
ATOM   2749  CB  GLU A 171      74.081  80.801 115.672  1.00  0.00           C
ATOM   2752  CG  GLU A 171      72.641  80.271 115.463  1.00  0.00           C
ATOM   2755  CD  GLU A 171      72.131  79.351 116.581  1.00  0.00           C
ATOM   2756  OE1 GLU A 171      71.051  78.761 116.331  1.00  0.00           O
ATOM   2757  OE2 GLU A 171      72.771  79.231 117.661  1.00  0.00           O
ATOM   2758  C   GLU A 171      75.381  79.161 114.182  1.00  0.00           C
ATOM   2759  O   GLU A 171      76.121  79.711 113.371  1.00  0.00           O
ATOM   2760  N   LYS A 172      74.741  78.001 113.891  1.00  0.00           N
ATOM   2762  CA  LYS A 172      74.701  77.301 112.602  1.00  0.00           C
ATOM   2764  CB  LYS A 172      73.721  78.011 111.622  1.00  0.00           C
ATOM   2767  CG  LYS A 172      74.371  78.861 110.521  1.00  0.00           C
ATOM   2770  CD  LYS A 172      73.391  79.661 109.651  1.00  0.00           C
ATOM   2773  CE  LYS A 172      74.191  80.541 108.681  1.00  0.00           C
ATOM   2776  NZ  LYS A 172      73.351  81.611 108.121  1.00  0.00           N
ATOM   2780  C   LYS A 172      76.001  76.941 111.822  1.00  0.00           C
ATOM   2781  O   LYS A 172      76.921  77.741 111.611  1.00  0.00           O
ATOM   2782  N   PRO A 173      75.981  75.751 111.243  1.00  0.00           N
ATOM   2783  CD  PRO A 173      76.231  75.601 109.811  1.00  0.00           C
ATOM   2786  CA  PRO A 173      75.631  74.461 111.822  1.00  0.00           C
ATOM   2788  CB  PRO A 173      74.951  73.741 110.641  1.00  0.00           C
ATOM   2791  CG  PRO A 173      75.061  74.701 109.452  1.00  0.00           C
ATOM   2794  C   PRO A 173      76.941  73.821 112.261  1.00  0.00           C
ATOM   2795  O   PRO A 173      77.931  74.521 112.382  1.00  0.00           O
ATOM   2796  N   VAL A 174      76.971  72.491 112.512  1.00  0.00           N
ATOM   2798  CA  VAL A 174      78.201  71.751 112.761  1.00  0.00           C
ATOM   2800  CB  VAL A 174      78.611  71.591 114.221  1.00  0.00           C
ATOM   2802  CG1 VAL A 174      80.071  71.081 114.282  1.00  0.00           C
ATOM   2806  CG2 VAL A 174      78.551  72.961 114.901  1.00  0.00           C
ATOM   2810  C   VAL A 174      77.921  70.371 112.232  1.00  0.00           C
ATOM   2811  O   VAL A 174      76.761  69.981 112.232  1.00  0.00           O
ATOM   2812  N   LEU A 175      78.921  69.571 111.812  1.00  0.00           N
ATOM   2814  CA  LEU A 175      78.671  68.191 111.451  1.00  0.00           C
ATOM   2816  CB  LEU A 175      79.011  67.861 109.981  1.00  0.00           C
ATOM   2819  CG  LEU A 175      77.751  67.511 109.192  1.00  0.00           C
ATOM   2821  CD1 LEU A 175      78.041  66.461 108.121  1.00  0.00           C
ATOM   2825  CD2 LEU A 175      77.111  68.791 108.632  1.00  0.00           C
ATOM   2829  C   LEU A 175      79.281  67.151 112.361  1.00  0.00           C
ATOM   2830  O   LEU A 175      80.271  67.351 113.062  1.00  0.00           O
ATOM   2831  N   LEU A 176      78.611  65.991 112.301  1.00  0.00           N
ATOM   2833  CA  LEU A 176      78.701  64.881 113.181  1.00  0.00           C
ATOM   2835  CB  LEU A 176      77.281  64.381 113.602  1.00  0.00           C
ATOM   2838  CG  LEU A 176      76.421  65.261 114.542  1.00  0.00           C
ATOM   2840  CD1 LEU A 176      75.061  64.601 114.721  1.00  0.00           C
ATOM   2844  CD2 LEU A 176      76.161  66.691 114.073  1.00  0.00           C
ATOM   2848  C   LEU A 176      79.311  63.741 112.382  1.00  0.00           C
ATOM   2849  O   LEU A 176      78.841  63.401 111.301  1.00  0.00           O
ATOM   2850  N   SER A 177      80.311  63.081 112.981  1.00  0.00           N
ATOM   2852  CA  SER A 177      80.111  61.681 113.362  1.00  0.00           C
ATOM   2854  CB  SER A 177      81.241  60.671 113.001  1.00  0.00           C
ATOM   2857  OG  SER A 177      81.351  60.411 111.601  1.00  0.00           O
ATOM   2859  C   SER A 177      79.981  61.731 114.861  1.00  0.00           C
ATOM   2860  O   SER A 177      80.961  61.921 115.591  1.00  0.00           O
ATOM   2861  N   VAL A 178      78.761  61.571 115.392  1.00  0.00           N
ATOM   2863  CA  VAL A 178      78.511  61.431 116.812  1.00  0.00           C
ATOM   2865  CB  VAL A 178      77.471  62.471 117.301  1.00  0.00           C
ATOM   2867  CG1 VAL A 178      76.841  62.291 118.701  1.00  0.00           C
ATOM   2871  CG2 VAL A 178      78.221  63.821 117.331  1.00  0.00           C
ATOM   2875  C   VAL A 178      78.311  59.941 116.962  1.00  0.00           C
ATOM   2876  O   VAL A 178      79.161  59.181 116.482  1.00  0.00           O
ATOM   2877  N   GLU A 179      77.241  59.481 117.612  1.00  0.00           N
ATOM   2879  CA  GLU A 179      76.961  58.101 117.892  1.00  0.00           C
ATOM   2881  CB  GLU A 179      78.071  57.371 118.712  1.00  0.00           C
ATOM   2884  CG  GLU A 179      78.021  55.831 118.581  1.00  0.00           C
ATOM   2887  CD  GLU A 179      79.031  55.221 117.612  1.00  0.00           C
ATOM   2888  OE1 GLU A 179      79.801  54.341 118.072  1.00  0.00           O
ATOM   2889  OE2 GLU A 179      79.141  55.631 116.432  1.00  0.00           O
ATOM   2890  C   GLU A 179      75.701  58.261 118.731  1.00  0.00           C
ATOM   2891  O   GLU A 179      75.711  59.021 119.712  1.00  0.00           O
ATOM   2892  N   GLY A 180      74.571  57.641 118.331  1.00  0.00           N
ATOM   2894  CA  GLY A 180      73.321  57.701 119.091  1.00  0.00           C
ATOM   2897  C   GLY A 180      73.011  56.391 119.742  1.00  0.00           C
ATOM   2898  O   GLY A 180      73.581  55.371 119.371  1.00  0.00           O
ATOM   2899  N   HIS A 181      72.091  56.341 120.712  1.00  0.00           N
ATOM   2901  CA  HIS A 181      71.421  55.111 121.081  1.00  0.00           C
ATOM   2903  CB  HIS A 181      72.221  54.171 122.021  1.00  0.00           C
ATOM   2906  ND1 HIS A 181      71.591  54.751 124.332  1.00  0.00           N
ATOM   2907  CG  HIS A 181      72.561  54.741 123.352  1.00  0.00           C
ATOM   2908  CE1 HIS A 181      72.221  55.181 125.411  1.00  0.00           C
ATOM   2910  NE2 HIS A 181      73.531  55.431 125.182  1.00  0.00           N
ATOM   2912  CD2 HIS A 181      73.751  55.141 123.852  1.00  0.00           C
ATOM   2914  C   HIS A 181      70.061  55.501 121.651  1.00  0.00           C
ATOM   2915  O   HIS A 181      69.851  56.651 122.021  1.00  0.00           O
ATOM   2916  N   PHE A 182      69.061  54.591 121.642  1.00  0.00           N
ATOM   2918  CA  PHE A 182      67.681  54.951 121.911  1.00  0.00           C
ATOM   2920  CB  PHE A 182      66.681  53.981 121.231  1.00  0.00           C
ATOM   2923  CG  PHE A 182      66.331  54.431 119.852  1.00  0.00           C
ATOM   2924  CD1 PHE A 182      65.001  54.731 119.521  1.00  0.00           C
ATOM   2926  CE1 PHE A 182      64.651  55.101 118.212  1.00  0.00           C
ATOM   2928  CZ  PHE A 182      65.631  55.131 117.221  1.00  0.00           C
ATOM   2930  CD2 PHE A 182      67.301  54.491 118.841  1.00  0.00           C
ATOM   2932  CE2 PHE A 182      66.961  54.841 117.532  1.00  0.00           C
ATOM   2934  C   PHE A 182      67.311  54.971 123.382  1.00  0.00           C
ATOM   2935  O   PHE A 182      67.051  53.941 123.992  1.00  0.00           O
ATOM   2936  N   THR A 183      67.151  56.171 123.941  1.00  0.00           N
ATOM   2938  CA  THR A 183      66.401  56.351 125.172  1.00  0.00           C
ATOM   2940  CB  THR A 183      66.811  57.641 125.871  1.00  0.00           C
ATOM   2942  OG1 THR A 183      68.141  57.491 126.331  1.00  0.00           O
ATOM   2944  CG2 THR A 183      65.941  58.001 127.081  1.00  0.00           C
ATOM   2948  C   THR A 183      64.911  56.341 124.901  1.00  0.00           C
ATOM   2949  O   THR A 183      64.391  57.211 124.213  1.00  0.00           O
ATOM   2950  N   LEU A 184      64.181  55.331 125.421  1.00  0.00           N
ATOM   2952  CA  LEU A 184      62.801  55.431 125.882  1.00  0.00           C
ATOM   2954  CB  LEU A 184      62.111  54.041 125.992  1.00  0.00           C
ATOM   2957  CG  LEU A 184      63.041  52.801 126.041  1.00  0.00           C
ATOM   2959  CD1 LEU A 184      62.201  51.521 125.921  1.00  0.00           C
ATOM   2963  CD2 LEU A 184      63.871  52.731 127.331  1.00  0.00           C
ATOM   2967  C   LEU A 184      62.741  56.231 127.182  1.00  0.00           C
ATOM   2968  O   LEU A 184      63.601  56.091 128.042  1.00  0.00           O
ATOM   2969  N   GLU A 185      61.751  57.131 127.341  1.00  0.00           N
ATOM   2971  CA  GLU A 185      60.371  56.731 127.521  1.00  0.00           C
ATOM   2973  CB  GLU A 185      60.051  56.781 129.061  1.00  0.00           C
ATOM   2976  CG  GLU A 185      59.861  58.131 129.831  1.00  0.00           C
ATOM   2979  CD  GLU A 185      60.941  59.181 129.633  1.00  0.00           C
ATOM   2980  OE1 GLU A 185      60.611  60.301 129.161  1.00  0.00           O
ATOM   2981  OE2 GLU A 185      62.111  58.931 130.031  1.00  0.00           O
ATOM   2982  C   GLU A 185      59.391  57.481 126.581  1.00  0.00           C
ATOM   2983  O   GLU A 185      59.491  57.421 125.351  1.00  0.00           O
ATOM   2984  N   GLY A 186      58.381  58.161 127.151  1.00  0.00           N
ATOM   2986  CA  GLY A 186      57.551  59.191 126.542  1.00  0.00           C
ATOM   2989  C   GLY A 186      56.131  59.131 127.042  1.00  0.00           C
ATOM   2990  O   GLY A 186      55.501  58.091 126.962  1.00  0.00           O
ATOM   2991  N   ASN A 187      55.511  60.221 127.562  1.00  0.00           N
ATOM   2993  CA  ASN A 187      56.121  61.521 127.823  1.00  0.00           C
ATOM   2995  CB  ASN A 187      56.311  62.381 126.531  1.00  0.00           C
ATOM   2998  CG  ASN A 187      55.111  63.161 125.992  1.00  0.00           C
ATOM   2999  OD1 ASN A 187      55.191  64.381 125.792  1.00  0.00           O
ATOM   3000  ND2 ASN A 187      53.971  62.481 125.792  1.00  0.00           N
ATOM   3003  C   ASN A 187      55.291  62.291 128.841  1.00  0.00           C
ATOM   3004  O   ASN A 187      55.471  63.501 128.992  1.00  0.00           O
ATOM   3005  N   PRO A 188      54.431  61.571 129.542  1.00  0.00           N
ATOM   3006  CD  PRO A 188      53.131  62.211 129.712  1.00  0.00           C
ATOM   3009  CA  PRO A 188      54.911  61.161 130.861  1.00  0.00           C
ATOM   3011  CB  PRO A 188      54.041  61.891 131.902  1.00  0.00           C
ATOM   3014  CG  PRO A 188      53.231  62.881 131.072  1.00  0.00           C
ATOM   3017  C   PRO A 188      54.821  59.671 131.042  1.00  0.00           C
ATOM   3018  O   PRO A 188      55.781  59.111 131.561  1.00  0.00           O
ATOM   3019  N   ASP A 189      53.691  59.061 130.661  1.00  0.00           N
ATOM   3021  CA  ASP A 189      53.411  57.661 130.893  1.00  0.00           C
ATOM   3023  CB  ASP A 189      52.171  57.551 131.801  1.00  0.00           C
ATOM   3026  CG  ASP A 189      51.951  56.171 132.391  1.00  0.00           C
ATOM   3027  OD1 ASP A 189      50.961  56.101 133.172  1.00  0.00           O
ATOM   3028  OD2 ASP A 189      52.721  55.211 132.182  1.00  0.00           O
ATOM   3029  C   ASP A 189      53.231  56.971 129.561  1.00  0.00           C
ATOM   3030  O   ASP A 189      54.171  56.421 128.982  1.00  0.00           O
ATOM   3031  N   THR A 190      52.011  57.021 129.001  1.00  0.00           N
ATOM   3033  CA  THR A 190      51.721  56.631 127.633  1.00  0.00           C
ATOM   3035  CB  THR A 190      50.771  55.441 127.542  1.00  0.00           C
ATOM   3037  OG1 THR A 190      49.711  55.531 128.492  1.00  0.00           O
ATOM   3039  CG2 THR A 190      51.561  54.161 127.872  1.00  0.00           C
ATOM   3043  C   THR A 190      51.131  57.851 126.952  1.00  0.00           C
ATOM   3044  O   THR A 190      50.131  58.421 127.372  1.00  0.00           O
ATOM   3045  N   GLY A 191      51.731  58.401 125.882  1.00  0.00           N
ATOM   3047  CA  GLY A 191      52.871  57.941 125.102  1.00  0.00           C
ATOM   3050  C   GLY A 191      52.791  58.401 123.673  1.00  0.00           C
ATOM   3051  O   GLY A 191      51.711  58.711 123.181  1.00  0.00           O
ATOM   3052  N   ALA A 192      53.891  58.491 122.911  1.00  0.00           N
ATOM   3054  CA  ALA A 192      55.271  58.421 123.362  1.00  0.00           C
ATOM   3056  CB  ALA A 192      55.931  57.091 122.971  1.00  0.00           C
ATOM   3060  C   ALA A 192      56.101  59.671 123.041  1.00  0.00           C
ATOM   3061  O   ALA A 192      56.141  60.531 123.911  1.00  0.00           O
ATOM   3062  N   PRO A 193      56.791  59.841 121.891  1.00  0.00           N
ATOM   3063  CD  PRO A 193      56.091  59.561 120.652  1.00  0.00           C
ATOM   3066  CA  PRO A 193      57.531  61.051 121.573  1.00  0.00           C
ATOM   3068  CB  PRO A 193      56.421  61.941 121.032  1.00  0.00           C
ATOM   3071  CG  PRO A 193      55.691  60.951 120.102  1.00  0.00           C
ATOM   3074  C   PRO A 193      58.571  61.631 122.501  1.00  0.00           C
ATOM   3075  O   PRO A 193      59.031  62.741 122.201  1.00  0.00           O
ATOM   3076  N   THR A 194      59.081  60.871 123.492  1.00  0.00           N
ATOM   3078  CA  THR A 194      60.371  61.121 124.132  1.00  0.00           C
ATOM   3080  CB  THR A 194      60.351  61.331 125.652  1.00  0.00           C
ATOM   3082  OG1 THR A 194      59.441  62.371 125.992  1.00  0.00           O
ATOM   3084  CG2 THR A 194      61.701  61.811 126.212  1.00  0.00           C
ATOM   3088  C   THR A 194      61.251  59.931 123.782  1.00  0.00           C
ATOM   3089  O   THR A 194      61.781  59.221 124.632  1.00  0.00           O
ATOM   3090  N   LYS A 195      61.451  59.681 122.472  1.00  0.00           N
ATOM   3092  CA  LYS A 195      62.531  58.831 122.001  1.00  0.00           C
ATOM   3094  CB  LYS A 195      62.161  57.961 120.761  1.00  0.00           C
ATOM   3097  CG  LYS A 195      62.341  56.451 120.962  1.00  0.00           C
ATOM   3100  CD  LYS A 195      61.061  55.671 121.312  1.00  0.00           C
ATOM   3103  CE  LYS A 195      60.191  56.261 122.431  1.00  0.00           C
ATOM   3106  NZ  LYS A 195      59.051  55.361 122.691  1.00  0.00           N
ATOM   3110  C   LYS A 195      63.691  59.761 121.721  1.00  0.00           C
ATOM   3111  O   LYS A 195      63.571  60.731 120.971  1.00  0.00           O
ATOM   3112  N   VAL A 196      64.831  59.531 122.392  1.00  0.00           N
ATOM   3114  CA  VAL A 196      65.871  60.531 122.501  1.00  0.00           C
ATOM   3116  CB  VAL A 196      65.891  61.251 123.862  1.00  0.00           C
ATOM   3118  CG1 VAL A 196      66.941  62.371 123.891  1.00  0.00           C
ATOM   3122  CG2 VAL A 196      64.501  61.851 124.161  1.00  0.00           C
ATOM   3126  C   VAL A 196      67.181  59.821 122.271  1.00  0.00           C
ATOM   3127  O   VAL A 196      67.351  58.661 122.652  1.00  0.00           O
ATOM   3128  N   LEU A 197      68.131  60.491 121.601  1.00  0.00           N
ATOM   3130  CA  LEU A 197      69.471  59.971 121.451  1.00  0.00           C
ATOM   3132  CB  LEU A 197      70.171  60.471 120.161  1.00  0.00           C
ATOM   3135  CG  LEU A 197      69.811  59.701 118.871  1.00  0.00           C
ATOM   3137  CD1 LEU A 197      70.351  60.381 117.602  1.00  0.00           C
ATOM   3141  CD2 LEU A 197      68.311  59.411 118.712  1.00  0.00           C
ATOM   3145  C   LEU A 197      70.291  60.331 122.661  1.00  0.00           C
ATOM   3146  O   LEU A 197      70.521  61.501 123.001  1.00  0.00           O
ATOM   3147  N   ALA A 198      70.771  59.291 123.352  1.00  0.00           N
ATOM   3149  CA  ALA A 198      71.811  59.431 124.322  1.00  0.00           C
ATOM   3151  CB  ALA A 198      71.581  58.401 125.432  1.00  0.00           C
ATOM   3155  C   ALA A 198      73.141  59.191 123.602  1.00  0.00           C
ATOM   3156  O   ALA A 198      73.201  58.281 122.761  1.00  0.00           O
ATOM   3157  N   PRO A 199      74.211  59.941 123.852  1.00  0.00           N
ATOM   3158  CD  PRO A 199      74.201  61.241 124.511  1.00  0.00           C
ATOM   3161  CA  PRO A 199      75.481  59.691 123.181  1.00  0.00           C
ATOM   3163  CB  PRO A 199      76.271  61.021 123.321  1.00  0.00           C
ATOM   3166  CG  PRO A 199      75.211  62.061 123.701  1.00  0.00           C
ATOM   3169  C   PRO A 199      76.241  58.591 123.891  1.00  0.00           C
ATOM   3170  O   PRO A 199      75.941  58.311 125.051  1.00  0.00           O
ATOM   3171  N   ASP A 200      77.201  57.981 123.202  1.00  0.00           N
ATOM   3173  CA  ASP A 200      78.221  57.091 123.731  1.00  0.00           C
ATOM   3175  CB  ASP A 200      77.771  56.091 124.861  1.00  0.00           C
ATOM   3178  CG  ASP A 200      78.151  56.651 126.231  1.00  0.00           C
ATOM   3179  OD1 ASP A 200      77.381  56.581 127.221  1.00  0.00           O
ATOM   3180  OD2 ASP A 200      79.331  57.091 126.312  1.00  0.00           O
ATOM   3181  C   ASP A 200      78.911  56.401 122.562  1.00  0.00           C
ATOM   3182  O   ASP A 200      78.571  55.291 122.142  1.00  0.00           O
ATOM   3183  N   THR A 201      79.921  57.041 121.922  1.00  0.00           N
ATOM   3185  CA  THR A 201      80.971  57.791 122.621  1.00  0.00           C
ATOM   3187  CB  THR A 201      82.321  57.551 121.993  1.00  0.00           C
ATOM   3189  OG1 THR A 201      82.561  56.161 121.941  1.00  0.00           O
ATOM   3191  CG2 THR A 201      83.481  58.111 122.812  1.00  0.00           C
ATOM   3195  C   THR A 201      80.721  59.291 122.732  1.00  0.00           C
ATOM   3196  O   THR A 201      80.061  59.751 123.673  1.00  0.00           O
ATOM   3197  N   ALA A 202      81.261  60.081 121.801  1.00  0.00           N
ATOM   3199  CA  ALA A 202      81.411  61.511 121.902  1.00  0.00           C
ATOM   3201  CB  ALA A 202      82.071  61.971 123.231  1.00  0.00           C
ATOM   3205  C   ALA A 202      82.321  61.991 120.792  1.00  0.00           C
ATOM   3206  O   ALA A 202      83.461  61.571 120.632  1.00  0.00           O
ATOM   3207  N   GLY A 203      81.811  62.941 119.981  1.00  0.00           N
ATOM   3209  CA  GLY A 203      82.641  63.941 119.332  1.00  0.00           C
ATOM   3212  C   GLY A 203      83.471  63.511 118.152  1.00  0.00           C
ATOM   3213  O   GLY A 203      84.631  63.161 118.281  1.00  0.00           O
ATOM   3214  N   LYS A 204      82.921  63.681 116.952  1.00  0.00           N
ATOM   3216  CA  LYS A 204      83.741  64.091 115.831  1.00  0.00           C
ATOM   3218  CB  LYS A 204      84.121  62.941 114.872  1.00  0.00           C
ATOM   3221  CG  LYS A 204      85.181  62.001 115.481  1.00  0.00           C
ATOM   3224  CD  LYS A 204      85.671  60.951 114.481  1.00  0.00           C
ATOM   3227  CE  LYS A 204      87.021  60.301 114.852  1.00  0.00           C
ATOM   3230  NZ  LYS A 204      87.611  59.661 113.651  1.00  0.00           N
ATOM   3234  C   LYS A 204      83.041  65.231 115.133  1.00  0.00           C
ATOM   3235  O   LYS A 204      81.961  65.051 114.571  1.00  0.00           O
ATOM   3236  N   PHE A 205      83.631  66.441 115.232  1.00  0.00           N
ATOM   3238  CA  PHE A 205      83.031  67.721 114.911  1.00  0.00           C
ATOM   3240  CB  PHE A 205      82.961  68.681 116.161  1.00  0.00           C
ATOM   3243  CG  PHE A 205      81.771  68.441 117.081  1.00  0.00           C
ATOM   3244  CD1 PHE A 205      81.451  67.171 117.591  1.00  0.00           C
ATOM   3246  CE1 PHE A 205      80.331  66.981 118.421  1.00  0.00           C
ATOM   3248  CZ  PHE A 205      79.531  68.071 118.771  1.00  0.00           C
ATOM   3250  CD2 PHE A 205      80.981  69.531 117.493  1.00  0.00           C
ATOM   3252  CE2 PHE A 205      79.861  69.351 118.321  1.00  0.00           C
ATOM   3254  C   PHE A 205      83.841  68.401 113.821  1.00  0.00           C
ATOM   3255  O   PHE A 205      85.001  68.791 114.031  1.00  0.00           O
ATOM   3256  N   TYR A 206      83.261  68.551 112.612  1.00  0.00           N
ATOM   3258  CA  TYR A 206      83.961  69.161 111.482  1.00  0.00           C
ATOM   3260  CB  TYR A 206      83.921  68.311 110.161  1.00  0.00           C
ATOM   3263  CG  TYR A 206      83.611  66.851 110.361  1.00  0.00           C
ATOM   3264  CD1 TYR A 206      84.571  65.991 110.901  1.00  0.00           C
ATOM   3266  CE1 TYR A 206      84.311  64.611 110.992  1.00  0.00           C
ATOM   3268  CZ  TYR A 206      83.091  64.101 110.541  1.00  0.00           C
ATOM   3269  OH  TYR A 206      82.901  62.711 110.652  1.00  0.00           O
ATOM   3271  CD2 TYR A 206      82.391  66.311 109.892  1.00  0.00           C
ATOM   3273  CE2 TYR A 206      82.121  64.941 109.993  1.00  0.00           C
ATOM   3275  C   TYR A 206      83.311  70.511 111.151  1.00  0.00           C
ATOM   3276  O   TYR A 206      82.101  70.531 110.892  1.00  0.00           O
ATOM   3277  N   PRO A 207      84.031  71.641 111.122  1.00  0.00           N
ATOM   3278  CD  PRO A 207      85.221  71.831 111.952  1.00  0.00           C
ATOM   3281  CA  PRO A 207      83.491  72.911 110.621  1.00  0.00           C
ATOM   3283  CB  PRO A 207      84.481  73.981 111.102  1.00  0.00           C
ATOM   3286  CG  PRO A 207      85.281  73.331 112.232  1.00  0.00           C
ATOM   3289  C   PRO A 207      83.411  73.011 109.111  1.00  0.00           C
ATOM   3290  O   PRO A 207      83.121  74.091 108.611  1.00  0.00           O
ATOM   3291  N   ASN A 208      83.731  71.951 108.342  1.00  0.00           N
ATOM   3293  CA  ASN A 208      84.101  72.161 106.952  1.00  0.00           C
ATOM   3295  CB  ASN A 208      85.541  72.821 106.871  1.00  0.00           C
ATOM   3298  CG  ASN A 208      86.481  72.431 105.722  1.00  0.00           C
ATOM   3299  OD1 ASN A 208      86.591  73.111 104.701  1.00  0.00           O
ATOM   3300  ND2 ASN A 208      87.291  71.371 105.921  1.00  0.00           N
ATOM   3303  C   ASN A 208      83.851  70.941 106.061  1.00  0.00           C
ATOM   3304  O   ASN A 208      84.741  70.191 105.681  1.00  0.00           O
ATOM   3305  N   GLN A 209      82.631  70.641 105.611  1.00  0.00           N
ATOM   3307  CA  GLN A 209      81.411  70.751 106.383  1.00  0.00           C
ATOM   3309  CB  GLN A 209      80.331  71.551 105.632  1.00  0.00           C
ATOM   3312  CG  GLN A 209      78.961  71.661 106.352  1.00  0.00           C
ATOM   3315  CD  GLN A 209      78.971  72.531 107.612  1.00  0.00           C
ATOM   3316  OE1 GLN A 209      78.301  72.151 108.572  1.00  0.00           O
ATOM   3317  NE2 GLN A 209      79.721  73.651 107.641  1.00  0.00           N
ATOM   3320  C   GLN A 209      81.091  69.341 106.871  1.00  0.00           C
ATOM   3321  O   GLN A 209      81.351  69.061 108.032  1.00  0.00           O
ATOM   3322  N   ASP A 210      80.661  68.341 106.072  1.00  0.00           N
ATOM   3324  CA  ASP A 210      80.061  68.351 104.771  1.00  0.00           C
ATOM   3326  CB  ASP A 210      80.751  67.301 103.852  1.00  0.00           C
ATOM   3329  CG  ASP A 210      80.791  65.841 104.301  1.00  0.00           C
ATOM   3330  OD1 ASP A 210      80.901  64.991 103.392  1.00  0.00           O
ATOM   3331  OD2 ASP A 210      80.831  65.561 105.532  1.00  0.00           O
ATOM   3332  C   ASP A 210      78.561  68.111 104.901  1.00  0.00           C
ATOM   3333  O   ASP A 210      78.071  67.001 105.051  1.00  0.00           O
ATOM   3334  N   CYS A 211      77.741  69.151 104.782  1.00  0.00           N
ATOM   3336  CA  CYS A 211      76.341  68.981 104.452  1.00  0.00           C
ATOM   3338  CB  CYS A 211      75.311  69.211 105.603  1.00  0.00           C
ATOM   3341  SG  CYS A 211      75.331  70.861 106.383  1.00  0.00           S
ATOM   3343  C   CYS A 211      76.081  69.891 103.292  1.00  0.00           C
ATOM   3344  O   CYS A 211      76.481  71.061 103.292  1.00  0.00           O
ATOM   3345  N   SER A 212      75.441  69.351 102.242  1.00  0.00           N
ATOM   3347  CA  SER A 212      76.051  68.251 101.502  1.00  0.00           C
ATOM   3349  CB  SER A 212      75.051  67.271 100.842  1.00  0.00           C
ATOM   3352  OG  SER A 212      73.961  67.891 100.172  1.00  0.00           O
ATOM   3354  C   SER A 212      76.991  68.891 100.532  1.00  0.00           C
ATOM   3355  O   SER A 212      76.621  69.751  99.742  1.00  0.00           O
ATOM   3356  N   SER A 213      78.301  68.601 100.632  1.00  0.00           N
ATOM   3358  CA  SER A 213      79.271  69.351  99.822  1.00  0.00           C
ATOM   3360  CB  SER A 213      80.761  69.161 100.201  1.00  0.00           C
ATOM   3363  OG  SER A 213      81.041  69.681 101.502  1.00  0.00           O
ATOM   3365  C   SER A 213      79.201  68.941  98.392  1.00  0.00           C
ATOM   3366  O   SER A 213      79.451  67.781  98.121  1.00  0.00           O
ATOM   3367  N   LEU A 214      78.941  69.881  97.472  1.00  0.00           N
ATOM   3369  CA  LEU A 214      79.531  69.861  96.151  1.00  0.00           C
ATOM   3371  CB  LEU A 214      78.711  70.771  95.201  1.00  0.00           C
ATOM   3374  CG  LEU A 214      79.361  71.011  93.821  1.00  0.00           C
ATOM   3376  CD1 LEU A 214      78.461  71.841  92.901  1.00  0.00           C
ATOM   3380  CD2 LEU A 214      79.741  69.691  93.141  1.00  0.00           C
ATOM   3384  C   LEU A 214      80.971  70.391  96.282  1.00  0.00           C
ATOM   3385  OT1 LEU A 214      81.151  71.541  96.771  1.00  0.00           O
ATOM   3386  OT2 LEU A 214      81.941  69.671  95.941  1.00  0.00           O
ATOM   3387  NH3 POPEB 215      47.851  79.551 100.271  1.00  0.00           N
ATOM   3391  C12 POPEB 215      47.031  78.381 100.751  1.00  0.00           C
ATOM   3394  C11 POPEB 215      45.521  78.571 100.532  1.00  0.00           C
ATOM   3397  P   POPEB 215      44.331  76.311  99.972  1.00  0.00           P
ATOM   3398  O13 POPEB 215      43.661  75.211 100.691  1.00  0.00           O
ATOM   3399  O14 POPEB 215      43.521  77.011  98.961  1.00  0.00           O
ATOM   3400  O11 POPEB 215      45.751  75.791  99.472  1.00  0.00           O
ATOM   3401  O12 POPEB 215      44.781  77.421 101.021  1.00  0.00           O
ATOM   3402  C1  POPEB 215      46.221  75.861  98.132  1.00  0.00           C
ATOM   3405  C2  POPEB 215      47.381  74.821  97.861  1.00  0.00           C
ATOM   3407  O21 POPEB 215      48.261  75.271  96.822  1.00  0.00           O
ATOM   3408  C21 POPEB 215      47.751  75.301  95.591  1.00  0.00           C
ATOM   3409  O22 POPEB 215      46.561  75.391  95.323  1.00  0.00           O
ATOM   3410  C22 POPEB 215      48.871  74.911  94.602  1.00  0.00           C
ATOM   3413  C3  POPEB 215      46.981  73.311  97.633  1.00  0.00           C
ATOM   3416  O31 POPEB 215      48.041  72.581  96.952  1.00  0.00           O
ATOM   3417  C31 POPEB 215      47.741  71.321  96.581  1.00  0.00           C
ATOM   3418  O32 POPEB 215      46.821  70.651  97.001  1.00  0.00           O
ATOM   3419  C32 POPEB 215      48.751  70.881  95.501  1.00  0.00           C
ATOM   3422  C23 POPEB 215      48.701  75.441  93.161  1.00  0.00           C
ATOM   3425  C24 POPEB 215      49.871  75.081  92.232  1.00  0.00           C
ATOM   3428  C25 POPEB 215      49.941  73.611  91.762  1.00  0.00           C
ATOM   3431  C26 POPEB 215      51.191  73.411  90.892  1.00  0.00           C
ATOM   3434  C27 POPEB 215      51.221  72.111  90.062  1.00  0.00           C
ATOM   3437  C28 POPEB 215      52.601  71.821  89.431  1.00  0.00           C
ATOM   3440  C29 POPEB 215      53.131  72.971  88.602  1.00  0.00           C
ATOM   3442 0C21 POPEB 215      53.521  72.961  87.311  1.00  0.00           C
ATOM   3444 1C21 POPEB 215      53.511  71.801  86.362  1.00  0.00           C
ATOM   3447 2C21 POPEB 215      53.051  72.171  84.931  1.00  0.00           C
ATOM   3450 3C21 POPEB 215      51.551  72.521  84.822  1.00  0.00           C
ATOM   3453 4C21 POPEB 215      51.121  72.771  83.362  1.00  0.00           C
ATOM   3456 5C21 POPEB 215      49.701  73.331  83.191  1.00  0.00           C
ATOM   3459 6C21 POPEB 215      48.601  72.441  83.801  1.00  0.00           C
ATOM   3462 7C21 POPEB 215      47.181  72.931  83.492  1.00  0.00           C
ATOM   3465 8C21 POPEB 215      46.081  72.061  84.111  1.00  0.00           C
ATOM   3469  C33 POPEB 215      48.141  69.921  94.462  1.00  0.00           C
ATOM   3472  C34 POPEB 215      48.781  70.031  93.072  1.00  0.00           C
ATOM   3475  C35 POPEB 215      47.971  69.311  91.993  1.00  0.00           C
ATOM   3478  C36 POPEB 215      48.161  69.881  90.572  1.00  0.00           C
ATOM   3481  C37 POPEB 215      46.951  69.601  89.671  1.00  0.00           C
ATOM   3484  C38 POPEB 215      47.151  70.001  88.191  1.00  0.00           C
ATOM   3487  C39 POPEB 215      48.041  69.011  87.431  1.00  0.00           C
ATOM   3490 0C31 POPEB 215      48.101  69.301  85.932  1.00  0.00           C
ATOM   3493 1C31 POPEB 215      48.831  68.201  85.152  1.00  0.00           C
ATOM   3496 2C31 POPEB 215      48.881  68.461  83.642  1.00  0.00           C
ATOM   3499 3C31 POPEB 215      49.511  67.291  82.882  1.00  0.00           C
ATOM   3502 4C31 POPEB 215      49.601  67.561  81.383  1.00  0.00           C
ATOM   3505 5C31 POPEB 215      50.161  66.371  80.611  1.00  0.00           C
ATOM   3508 6C31 POPEB 215      50.141  66.571  79.091  1.00  0.00           C
ATOM   3512  NH3 POPEC 216      17.981  -0.529  92.521  1.00  0.00           N
ATOM   3516  C12 POPEC 216      16.501  -0.269  92.301  1.00  0.00           C
ATOM   3519  C11 POPEC 216      16.201   0.381  90.951  1.00  0.00           C
ATOM   3522  P   POPEC 216      14.081   1.941  90.481  1.00  0.00           P
ATOM   3523  O13 POPEC 216      12.671   1.811  90.882  1.00  0.00           O
ATOM   3524  O14 POPEC 216      14.851   3.061  91.091  1.00  0.00           O
ATOM   3525  O11 POPEC 216      14.151   2.101  88.922  1.00  0.00           O
ATOM   3526  O12 POPEC 216      14.801   0.581  90.821  1.00  0.00           O
ATOM   3527  C1  POPEC 216      15.201   1.521  88.141  1.00  0.00           C
ATOM   3530  C2  POPEC 216      14.881   1.471  86.622  1.00  0.00           C
ATOM   3532  O21 POPEC 216      16.121   1.551  85.892  1.00  0.00           O
ATOM   3533  C21 POPEC 216      16.171   0.811  84.791  1.00  0.00           C
ATOM   3534  O22 POPEC 216      15.301   0.081  84.371  1.00  0.00           O
ATOM   3535  C22 POPEC 216      17.451   1.101  84.011  1.00  0.00           C
ATOM   3538  C3  POPEC 216      13.951   2.641  86.212  1.00  0.00           C
ATOM   3541  O31 POPEC 216      13.601   2.511  84.822  1.00  0.00           O
ATOM   3542  C31 POPEC 216      13.951   3.471  84.002  1.00  0.00           C
ATOM   3543  O32 POPEC 216      14.221   4.621  84.312  1.00  0.00           O
ATOM   3544  C32 POPEC 216      13.931   2.871  82.591  1.00  0.00           C
ATOM   3547  C23 POPEC 216      17.501   0.291  82.691  1.00  0.00           C
ATOM   3550  C24 POPEC 216      18.521   0.801  81.672  1.00  0.00           C
ATOM   3553  C25 POPEC 216      18.041   2.091  80.992  1.00  0.00           C
ATOM   3556  C26 POPEC 216      18.401   2.211  79.502  1.00  0.00           C
ATOM   3559  C27 POPEC 216      19.621   3.091  79.271  1.00  0.00           C
ATOM   3562  C28 POPEC 216      19.821   3.481  77.792  1.00  0.00           C
ATOM   3565  C29 POPEC 216      21.261   3.821  77.543  1.00  0.00           C
ATOM   3567 0C21 POPEC 216      21.821   5.001  77.231  1.00  0.00           C
ATOM   3569 1C21 POPEC 216      21.131   6.311  77.002  1.00  0.00           C
ATOM   3572 2C21 POPEC 216      22.011   7.281  76.181  1.00  0.00           C
ATOM   3575 3C21 POPEC 216      21.521   8.731  76.271  1.00  0.00           C
ATOM   3578 4C21 POPEC 216      22.321   9.691  75.382  1.00  0.00           C
ATOM   3581 5C21 POPEC 216      21.851   9.741  73.922  1.00  0.00           C
ATOM   3584 6C21 POPEC 216      20.461  10.381  73.752  1.00  0.00           C
ATOM   3587 7C21 POPEC 216      20.081  10.591  72.283  1.00  0.00           C
ATOM   3590 8C21 POPEC 216      18.771  11.371  72.091  1.00  0.00           C
ATOM   3594  C33 POPEC 216      14.571   3.761  81.502  1.00  0.00           C
ATOM   3597  C34 POPEC 216      14.421   3.141  80.112  1.00  0.00           C
ATOM   3600  C35 POPEC 216      15.051   3.961  78.981  1.00  0.00           C
ATOM   3603  C36 POPEC 216      15.081   3.211  77.642  1.00  0.00           C
ATOM   3606  C37 POPEC 216      15.751   4.021  76.532  1.00  0.00           C
ATOM   3609  C38 POPEC 216      15.841   3.271  75.201  1.00  0.00           C
ATOM   3612  C39 POPEC 216      16.861   2.121  75.183  1.00  0.00           C
ATOM   3615 0C31 POPEC 216      17.511   1.981  73.793  1.00  0.00           C
ATOM   3618 1C31 POPEC 216      18.311   0.681  73.622  1.00  0.00           C
ATOM   3621 2C31 POPEC 216      18.761   0.451  72.171  1.00  0.00           C
ATOM   3624 3C31 POPEC 216      18.451  -0.959  71.661  1.00  0.00           C
ATOM   3627 4C31 POPEC 216      18.601  -1.089  70.142  1.00  0.00           C
ATOM   3630 5C31 POPEC 216      18.291  -2.499  69.621  1.00  0.00           C
ATOM   3633 6C31 POPEC 216      18.331  -2.609  68.091  1.00  0.00           C
ATOM   3637  NH3 POPED 217      62.311  89.221  52.801  1.00  0.00           N
ATOM   3641  C12 POPED 217      62.061  88.131  53.782  1.00  0.00           C
ATOM   3644  C11 POPED 217      61.931  88.751  55.172  1.00  0.00           C
ATOM   3647  P   POPED 217      61.981  87.421  57.372  1.00  0.00           P
ATOM   3648  O13 POPED 217      63.271  86.771  57.071  1.00  0.00           O
ATOM   3649  O14 POPED 217      62.001  88.601  58.251  1.00  0.00           O
ATOM   3650  O11 POPED 217      61.001  86.321  57.992  1.00  0.00           O
ATOM   3651  O12 POPED 217      61.271  87.801  56.012  1.00  0.00           O
ATOM   3652  C1  POPED 217      59.661  86.671  58.341  1.00  0.00           C
ATOM   3655  C2  POPED 217      59.421  86.551  59.872  1.00  0.00           C
ATOM   3657  O21 POPED 217      58.041  86.921  60.032  1.00  0.00           O
ATOM   3658  C21 POPED 217      57.471  86.481  61.132  1.00  0.00           C
ATOM   3659  O22 POPED 217      57.991  85.791  61.992  1.00  0.00           O
ATOM   3660  C22 POPED 217      56.011  86.911  61.101  1.00  0.00           C
ATOM   3663  C3  POPED 217      60.371  87.491  60.681  1.00  0.00           C
ATOM   3666  O31 POPED 217      60.541  87.161  62.081  1.00  0.00           O
ATOM   3667  C31 POPED 217      59.901  87.901  62.981  1.00  0.00           C
ATOM   3668  O32 POPED 217      58.991  88.671  62.761  1.00  0.00           O
ATOM   3669  C32 POPED 217      60.561  87.681  64.352  1.00  0.00           C
ATOM   3672  C23 POPED 217      55.501  87.431  62.462  1.00  0.00           C
ATOM   3675  C24 POPED 217      54.081  88.001  62.322  1.00  0.00           C
ATOM   3678  C25 POPED 217      53.691  88.901  63.502  1.00  0.00           C
ATOM   3681  C26 POPED 217      53.701  88.211  64.861  1.00  0.00           C
ATOM   3684  C27 POPED 217      53.551  89.221  66.002  1.00  0.00           C
ATOM   3687  C28 POPED 217      53.551  88.581  67.401  1.00  0.00           C
ATOM   3690  C29 POPED 217      52.441  87.581  67.532  1.00  0.00           C
ATOM   3692 0C21 POPED 217      51.231  87.801  68.062  1.00  0.00           C
ATOM   3694 1C21 POPED 217      50.791  89.131  68.611  1.00  0.00           C
ATOM   3697 2C21 POPED 217      49.291  89.441  68.441  1.00  0.00           C
ATOM   3700 3C21 POPED 217      49.021  90.881  68.902  1.00  0.00           C
ATOM   3703 4C21 POPED 217      47.551  91.221  69.121  1.00  0.00           C
ATOM   3706 5C21 POPED 217      46.861  90.251  70.091  1.00  0.00           C
ATOM   3709 6C21 POPED 217      45.771  90.931  70.932  1.00  0.00           C
ATOM   3712 7C21 POPED 217      44.971  89.931  71.761  1.00  0.00           C
ATOM   3715 8C21 POPED 217      44.051  90.601  72.782  1.00  0.00           C
ATOM   3719  C33 POPED 217      60.381  88.871  65.321  1.00  0.00           C
ATOM   3722  C34 POPED 217      61.161  88.671  66.621  1.00  0.00           C
ATOM   3725  C35 POPED 217      61.131  89.871  67.591  1.00  0.00           C
ATOM   3728  C36 POPED 217      61.241  89.451  69.073  1.00  0.00           C
ATOM   3731  C37 POPED 217      62.041  90.431  69.941  1.00  0.00           C
ATOM   3734  C38 POPED 217      61.951  90.151  71.462  1.00  0.00           C
ATOM   3737  C39 POPED 217      62.721  88.901  71.922  1.00  0.00           C
ATOM   3740 0C31 POPED 217      62.471  88.571  73.401  1.00  0.00           C
ATOM   3743 1C31 POPED 217      63.071  87.221  73.841  1.00  0.00           C
ATOM   3746 2C31 POPED 217      62.901  86.901  75.341  1.00  0.00           C
ATOM   3749 3C31 POPED 217      61.451  86.951  75.852  1.00  0.00           C
ATOM   3752 4C31 POPED 217      61.311  86.431  77.291  1.00  0.00           C
ATOM   3755 5C31 POPED 217      59.911  86.641  77.871  1.00  0.00           C
ATOM   3758 6C31 POPED 217      59.751  86.101  79.292  1.00  0.00           C
ATOM   3762  NH3 POPEE 218      19.741   3.981  89.712  1.00  0.00           N
ATOM   3766  C12 POPEE 218      19.931   5.461  89.462  1.00  0.00           C
ATOM   3769  C11 POPEE 218      20.971   5.821  88.371  1.00  0.00           C
ATOM   3772  P   POPEE 218      21.271   8.441  88.852  1.00  0.00           P
ATOM   3773  O13 POPEE 218      22.391   9.181  88.251  1.00  0.00           O
ATOM   3774  O14 POPEE 218      21.381   8.061  90.281  1.00  0.00           O
ATOM   3775  O11 POPEE 218      19.981   9.381  88.691  1.00  0.00           O
ATOM   3776  O12 POPEE 218      20.841   7.191  87.963  1.00  0.00           O
ATOM   3777  C1  POPEE 218      19.801  10.061  87.441  1.00  0.00           C
ATOM   3780  C2  POPEE 218      18.961   9.271  86.411  1.00  0.00           C
ATOM   3782  O21 POPEE 218      18.211  10.241  85.652  1.00  0.00           O
ATOM   3783  C21 POPEE 218      18.591  10.391  84.402  1.00  0.00           C
ATOM   3784  O22 POPEE 218      19.631   9.991  83.922  1.00  0.00           O
ATOM   3785  C22 POPEE 218      17.461  11.081  83.661  1.00  0.00           C
ATOM   3788  C3  POPEE 218      17.931   8.321  87.062  1.00  0.00           C
ATOM   3791  O31 POPEE 218      16.921   7.981  86.091  1.00  0.00           O
ATOM   3792  C31 POPEE 218      17.011   6.781  85.562  1.00  0.00           C
ATOM   3793  O32 POPEE 218      17.151   5.731  86.161  1.00  0.00           O
ATOM   3794  C32 POPEE 218      17.301   7.021  84.081  1.00  0.00           C
ATOM   3797  C23 POPEE 218      17.831  11.451  82.213  1.00  0.00           C
ATOM   3800  C24 POPEE 218      16.581  11.811  81.402  1.00  0.00           C
ATOM   3803  C25 POPEE 218      16.711  13.031  80.481  1.00  0.00           C
ATOM   3806  C26 POPEE 218      17.571  12.801  79.231  1.00  0.00           C
ATOM   3809  C27 POPEE 218      17.301  13.881  78.172  1.00  0.00           C
ATOM   3812  C28 POPEE 218      18.251  13.821  76.962  1.00  0.00           C
ATOM   3815  C29 POPEE 218      19.431  14.731  77.161  1.00  0.00           C
ATOM   3817 0C21 POPEE 218      20.321  15.111  76.231  1.00  0.00           C
ATOM   3819 1C21 POPEE 218      20.361  14.671  74.791  1.00  0.00           C
ATOM   3822 2C21 POPEE 218      21.561  13.741  74.511  1.00  0.00           C
ATOM   3825 3C21 POPEE 218      22.961  14.361  74.643  1.00  0.00           C
ATOM   3828 4C21 POPEE 218      24.001  13.451  73.981  1.00  0.00           C
ATOM   3831 5C21 POPEE 218      25.451  13.871  74.222  1.00  0.00           C
ATOM   3834 6C21 POPEE 218      26.421  13.081  73.322  1.00  0.00           C
ATOM   3837 7C21 POPEE 218      27.891  13.441  73.551  1.00  0.00           C
ATOM   3840 8C21 POPEE 218      28.831  12.811  72.532  1.00  0.00           C
ATOM   3844  C33 POPEE 218      16.961   5.821  83.172  1.00  0.00           C
ATOM   3847  C34 POPEE 218      17.721   5.901  81.841  1.00  0.00           C
ATOM   3850  C35 POPEE 218      17.561   7.271  81.161  1.00  0.00           C
ATOM   3853  C36 POPEE 218      17.771   7.221  79.651  1.00  0.00           C
ATOM   3856  C37 POPEE 218      17.341   8.531  78.971  1.00  0.00           C
ATOM   3859  C38 POPEE 218      16.681   8.311  77.602  1.00  0.00           C
ATOM   3862  C39 POPEE 218      17.691   7.991  76.501  1.00  0.00           C
ATOM   3865 0C31 POPEE 218      17.051   7.461  75.201  1.00  0.00           C
ATOM   3868 1C31 POPEE 218      18.091   7.251  74.102  1.00  0.00           C
ATOM   3871 2C31 POPEE 218      17.591   6.461  72.882  1.00  0.00           C
ATOM   3874 3C31 POPEE 218      16.331   7.061  72.252  1.00  0.00           C
ATOM   3877 4C31 POPEE 218      16.131   6.631  70.792  1.00  0.00           C
ATOM   3880 5C31 POPEE 218      14.821   7.151  70.191  1.00  0.00           C
ATOM   3883 6C31 POPEE 218      14.671   6.871  68.701  1.00  0.00           C
ATOM   3887  NH3 POPEF 219      28.271  53.921  95.292  1.00  0.00           N
ATOM   3891  C12 POPEF 219      28.501  52.721  96.161  1.00  0.00           C
ATOM   3894  C11 POPEF 219      27.231  51.861  96.132  1.00  0.00           C
ATOM   3897  P   POPEF 219      27.521  49.421  97.071  1.00  0.00           P
ATOM   3898  O13 POPEF 219      27.731  48.891  98.441  1.00  0.00           O
ATOM   3899  O14 POPEF 219      26.511  48.761  96.212  1.00  0.00           O
ATOM   3900  O11 POPEF 219      28.871  49.521  96.262  1.00  0.00           O
ATOM   3901  O12 POPEF 219      27.191  50.951  97.212  1.00  0.00           O
ATOM   3902  C1  POPEF 219      28.931  49.091  94.901  1.00  0.00           C
ATOM   3905  C2  POPEF 219      30.011  49.901  94.122  1.00  0.00           C
ATOM   3907  O21 POPEF 219      30.451  49.201  92.932  1.00  0.00           O
ATOM   3908  C21 POPEF 219      29.571  49.171  91.931  1.00  0.00           C
ATOM   3909  O22 POPEF 219      28.381  49.391  92.011  1.00  0.00           O
ATOM   3910  C22 POPEF 219      30.341  48.891  90.632  1.00  0.00           C
ATOM   3913  C3  POPEF 219      31.271  50.191  95.001  1.00  0.00           C
ATOM   3916  O31 POPEF 219      32.451  50.411  94.192  1.00  0.00           O
ATOM   3917  C31 POPEF 219      32.521  51.581  93.581  1.00  0.00           C
ATOM   3918  O32 POPEF 219      31.751  52.521  93.712  1.00  0.00           O
ATOM   3919  C32 POPEF 219      33.721  51.521  92.621  1.00  0.00           C
ATOM   3922  C23 POPEF 219      30.061  49.981  89.562  1.00  0.00           C
ATOM   3925  C24 POPEF 219      31.191  50.091  88.532  1.00  0.00           C
ATOM   3928  C25 POPEF 219      30.881  51.111  87.411  1.00  0.00           C
ATOM   3931  C26 POPEF 219      30.711  50.501  86.002  1.00  0.00           C
ATOM   3934  C27 POPEF 219      31.801  50.891  85.001  1.00  0.00           C
ATOM   3937  C28 POPEF 219      31.531  50.401  83.561  1.00  0.00           C
ATOM   3940  C29 POPEF 219      30.511  51.251  82.831  1.00  0.00           C
ATOM   3942 0C21 POPEF 219      30.761  52.321  82.042  1.00  0.00           C
ATOM   3944 1C21 POPEF 219      32.111  52.911  81.712  1.00  0.00           C
ATOM   3947 2C21 POPEF 219      32.331  53.141  80.201  1.00  0.00           C
ATOM   3950 3C21 POPEF 219      31.631  54.391  79.651  1.00  0.00           C
ATOM   3953 4C21 POPEF 219      32.031  54.691  78.191  1.00  0.00           C
ATOM   3956 5C21 POPEF 219      31.511  56.051  77.683  1.00  0.00           C
ATOM   3959 6C21 POPEF 219      30.831  55.961  76.312  1.00  0.00           C
ATOM   3962 7C21 POPEF 219      30.491  57.341  75.712  1.00  0.00           C
ATOM   3965 8C21 POPEF 219      29.781  57.251  74.353  1.00  0.00           C
ATOM   3969  C33 POPEF 219      33.841  52.721  91.661  1.00  0.00           C
ATOM   3972  C34 POPEF 219      34.871  52.461  90.551  1.00  0.00           C
ATOM   3975  C35 POPEF 219      34.851  53.531  89.452  1.00  0.00           C
ATOM   3978  C36 POPEF 219      35.681  53.151  88.212  1.00  0.00           C
ATOM   3981  C37 POPEF 219      35.141  53.801  86.931  1.00  0.00           C
ATOM   3984  C38 POPEF 219      35.601  53.091  85.652  1.00  0.00           C
ATOM   3987  C39 POPEF 219      34.851  53.551  84.402  1.00  0.00           C
ATOM   3990 0C31 POPEF 219      35.211  54.971  83.932  1.00  0.00           C
ATOM   3993 1C31 POPEF 219      34.051  55.981  84.021  1.00  0.00           C
ATOM   3996 2C31 POPEF 219      34.051  56.971  82.841  1.00  0.00           C
ATOM   3999 3C31 POPEF 219      32.791  57.841  82.761  1.00  0.00           C
ATOM   4002 4C31 POPEF 219      32.861  59.131  83.591  1.00  0.00           C
ATOM   4005 5C31 POPEF 219      31.601  60.001  83.432  1.00  0.00           C
ATOM   4008 6C31 POPEF 219      31.711  61.361  84.102  1.00  0.00           C
ATOM   4012  NH3 POPEG 220      72.861  12.451  95.323  1.00  0.00           N
ATOM   4016  C12 POPEG 220      72.181  13.741  94.892  1.00  0.00           C
ATOM   4019  C11 POPEG 220      71.661  14.591  96.072  1.00  0.00           C
ATOM   4022  P   POPEG 220      69.771  16.171  95.102  1.00  0.00           P
ATOM   4023  O13 POPEG 220      68.761  15.631  96.041  1.00  0.00           O
ATOM   4024  O14 POPEG 220      69.561  17.591  94.782  1.00  0.00           O
ATOM   4025  O11 POPEG 220      69.781  15.331  93.751  1.00  0.00           O
ATOM   4026  O12 POPEG 220      71.221  15.891  95.672  1.00  0.00           O
ATOM   4027  C1  POPEG 220      70.661  15.681  92.682  1.00  0.00           C
ATOM   4030  C2  POPEG 220      70.441  14.731  91.471  1.00  0.00           C
ATOM   4032  O21 POPEG 220      71.431  15.041  90.463  1.00  0.00           O
ATOM   4033  C21 POPEG 220      71.951  14.051  89.752  1.00  0.00           C
ATOM   4034  O22 POPEG 220      71.701  12.871  89.892  1.00  0.00           O
ATOM   4035  C22 POPEG 220      72.901  14.641  88.712  1.00  0.00           C
ATOM   4038  C3  POPEG 220      68.991  14.951  90.941  1.00  0.00           C
ATOM   4041  O31 POPEG 220      68.631  14.051  89.892  1.00  0.00           O
ATOM   4042  C31 POPEG 220      68.731  14.321  88.591  1.00  0.00           C
ATOM   4043  O32 POPEG 220      68.811  13.461  87.721  1.00  0.00           O
ATOM   4044  C32 POPEG 220      68.601  15.801  88.212  1.00  0.00           C
ATOM   4047  C23 POPEG 220      72.821  14.011  87.301  1.00  0.00           C
ATOM   4050  C24 POPEG 220      73.671  14.811  86.312  1.00  0.00           C
ATOM   4053  C25 POPEG 220      73.901  14.111  84.972  1.00  0.00           C
ATOM   4056  C26 POPEG 220      74.941  14.821  84.081  1.00  0.00           C
ATOM   4059  C27 POPEG 220      75.371  13.971  82.882  1.00  0.00           C
ATOM   4062  C28 POPEG 220      76.471  14.601  82.001  1.00  0.00           C
ATOM   4065  C29 POPEG 220      77.801  14.801  82.701  1.00  0.00           C
ATOM   4067 0C21 POPEG 220      78.931  14.091  82.512  1.00  0.00           C
ATOM   4069 1C21 POPEG 220      79.121  12.911  81.591  1.00  0.00           C
ATOM   4072 2C21 POPEG 220      79.051  13.211  80.081  1.00  0.00           C
ATOM   4075 3C21 POPEG 220      80.391  13.321  79.353  1.00  0.00           C
ATOM   4078 4C21 POPEG 220      80.151  13.291  77.832  1.00  0.00           C
ATOM   4081 5C21 POPEG 220      81.371  12.901  76.981  1.00  0.00           C
ATOM   4084 6C21 POPEG 220      82.291  14.071  76.602  1.00  0.00           C
ATOM   4087 7C21 POPEG 220      82.911  13.871  75.212  1.00  0.00           C
ATOM   4090 8C21 POPEG 220      83.871  14.981  74.771  1.00  0.00           C
ATOM   4094  C33 POPEG 220      69.961  16.501  88.012  1.00  0.00           C
ATOM   4097  C34 POPEG 220      69.851  17.931  87.472  1.00  0.00           C
ATOM   4100  C35 POPEG 220      69.421  18.071  86.011  1.00  0.00           C
ATOM   4103  C36 POPEG 220      70.311  17.331  84.993  1.00  0.00           C
ATOM   4106  C37 POPEG 220      70.021  17.751  83.541  1.00  0.00           C
ATOM   4109  C38 POPEG 220      70.231  16.621  82.532  1.00  0.00           C
ATOM   4112  C39 POPEG 220      71.641  16.531  81.922  1.00  0.00           C
ATOM   4115 0C31 POPEG 220      71.701  17.151  80.511  1.00  0.00           C
ATOM   4118 1C31 POPEG 220      73.071  16.971  79.831  1.00  0.00           C
ATOM   4121 2C31 POPEG 220      73.191  17.781  78.533  1.00  0.00           C
ATOM   4124 3C31 POPEG 220      72.491  17.181  77.301  1.00  0.00           C
ATOM   4127 4C31 POPEG 220      73.371  16.241  76.471  1.00  0.00           C
ATOM   4130 5C31 POPEG 220      72.851  16.101  75.032  1.00  0.00           C
ATOM   4133 6C31 POPEG 220      73.711  15.191  74.152  1.00  0.00           C
ATOM   4137  NH3 POPEH 221      42.641 102.601  52.661  1.00  0.00           N
ATOM   4141  C12 POPEH 221      42.271 103.311  51.392  1.00  0.00           C
ATOM   4144  C11 POPEH 221      42.641 104.801  51.511  1.00  0.00           C
ATOM   4147  P   POPEH 221      42.421 107.071  50.261  1.00  0.00           P
ATOM   4148  O13 POPEH 221      43.621 107.571  49.562  1.00  0.00           O
ATOM   4149  O14 POPEH 221      41.121 107.411  49.641  1.00  0.00           O
ATOM   4150  O11 POPEH 221      42.461 107.451  51.792  1.00  0.00           O
ATOM   4151  O12 POPEH 221      42.511 105.471  50.251  1.00  0.00           O
ATOM   4152  C1  POPEH 221      43.051 108.661  52.291  1.00  0.00           C
ATOM   4155  C2  POPEH 221      43.261 108.601  53.852  1.00  0.00           C
ATOM   4157  O21 POPEH 221      44.231 109.631  54.242  1.00  0.00           O
ATOM   4158  C21 POPEH 221      44.081 110.021  55.521  1.00  0.00           C
ATOM   4159  O22 POPEH 221      43.341 109.491  56.332  1.00  0.00           O
ATOM   4160  C22 POPEH 221      44.961 111.221  55.891  1.00  0.00           C
ATOM   4163  C3  POPEH 221      43.701 107.151  54.271  1.00  0.00           C
ATOM   4166  O31 POPEH 221      43.661 106.851  55.681  1.00  0.00           O
ATOM   4167  C31 POPEH 221      44.851 106.891  56.311  1.00  0.00           C
ATOM   4168  O32 POPEH 221      45.911 107.121  55.771  1.00  0.00           O
ATOM   4169  C32 POPEH 221      44.661 106.631  57.812  1.00  0.00           C
ATOM   4172  C23 POPEH 221      44.351 111.891  57.151  1.00  0.00           C
ATOM   4175  C24 POPEH 221      45.051 113.151  57.712  1.00  0.00           C
ATOM   4178  C25 POPEH 221      44.101 113.861  58.681  1.00  0.00           C
ATOM   4181  C26 POPEH 221      44.651 114.901  59.661  1.00  0.00           C
ATOM   4184  C27 POPEH 221      43.481 115.561  60.422  1.00  0.00           C
ATOM   4187  C28 POPEH 221      43.881 116.501  61.571  1.00  0.00           C
ATOM   4190  C29 POPEH 221      42.691 117.311  62.052  1.00  0.00           C
ATOM   4192 0C21 POPEH 221      42.191 117.371  63.302  1.00  0.00           C
ATOM   4194 1C21 POPEH 221      42.751 116.661  64.502  1.00  0.00           C
ATOM   4197 2C21 POPEH 221      42.091 117.091  65.831  1.00  0.00           C
ATOM   4200 3C21 POPEH 221      42.391 118.541  66.271  1.00  0.00           C
ATOM   4203 4C21 POPEH 221      41.831 118.811  67.672  1.00  0.00           C
ATOM   4206 5C21 POPEH 221      41.821 120.271  68.132  1.00  0.00           C
ATOM   4209 6C21 POPEH 221      41.011 120.421  69.432  1.00  0.00           C
ATOM   4212 7C21 POPEH 221      40.651 121.861  69.812  1.00  0.00           C
ATOM   4215 8C21 POPEH 221      39.481 121.911  70.801  1.00  0.00           C
ATOM   4219  C33 POPEH 221      45.971 106.821  58.611  1.00  0.00           C
ATOM   4222  C34 POPEH 221      45.771 107.481  59.981  1.00  0.00           C
ATOM   4225  C35 POPEH 221      45.471 108.991  59.861  1.00  0.00           C
ATOM   4228  C36 POPEH 221      45.231 109.661  61.222  1.00  0.00           C
ATOM   4231  C37 POPEH 221      44.701 111.101  61.091  1.00  0.00           C
ATOM   4234  C38 POPEH 221      44.111 111.631  62.411  1.00  0.00           C
ATOM   4237  C39 POPEH 221      45.161 111.971  63.481  1.00  0.00           C
ATOM   4240 0C31 POPEH 221      45.581 113.451  63.442  1.00  0.00           C
ATOM   4243 1C31 POPEH 221      46.511 113.841  64.591  1.00  0.00           C
ATOM   4246 2C31 POPEH 221      46.971 115.301  64.521  1.00  0.00           C
ATOM   4249 3C31 POPEH 221      47.701 115.771  65.792  1.00  0.00           C
ATOM   4252 4C31 POPEH 221      46.751 116.001  66.971  1.00  0.00           C
ATOM   4255 5C31 POPEH 221      47.481 116.351  68.261  1.00  0.00           C
ATOM   4258 6C31 POPEH 221      46.521 116.521  69.441  1.00  0.00           C
ATOM   4262  NH3 POPEI 222      19.461 100.451  95.442  1.00  0.00           N
ATOM   4266  C12 POPEI 222      20.841 100.651  96.041  1.00  0.00           C
ATOM   4269  C11 POPEI 222      21.461  99.371  96.661  1.00  0.00           C
ATOM   4272  P   POPEI 222      24.011  99.171  97.481  1.00  0.00           P
ATOM   4273  O13 POPEI 222      24.631  99.491  98.771  1.00  0.00           O
ATOM   4274  O14 POPEI 222      24.091  97.761  97.051  1.00  0.00           O
ATOM   4275  O11 POPEI 222      24.591 100.141  96.362  1.00  0.00           O
ATOM   4276  O12 POPEI 222      22.521  99.691  97.551  1.00  0.00           O
ATOM   4277  C1  POPEI 222      24.661  99.661  95.032  1.00  0.00           C
ATOM   4280  C2  POPEI 222      25.181 100.761  94.073  1.00  0.00           C
ATOM   4282  O21 POPEI 222      25.101 100.171  92.761  1.00  0.00           O
ATOM   4283  C21 POPEI 222      25.071 100.991  91.751  1.00  0.00           C
ATOM   4284  O22 POPEI 222      25.141 102.221  91.801  1.00  0.00           O
ATOM   4285  C22 POPEI 222      24.731 100.201  90.481  1.00  0.00           C
ATOM   4288  C3  POPEI 222      26.621 101.241  94.481  1.00  0.00           C
ATOM   4291  O31 POPEI 222      27.261 102.081  93.471  1.00  0.00           O
ATOM   4292  C31 POPEI 222      28.531 101.691  93.222  1.00  0.00           C
ATOM   4293  O32 POPEI 222      29.161 100.891  93.871  1.00  0.00           O
ATOM   4294  C32 POPEI 222      28.991 102.241  91.861  1.00  0.00           C
ATOM   4297  C23 POPEI 222      25.701 100.461  89.301  1.00  0.00           C
ATOM   4300  C24 POPEI 222      26.601  99.241  89.042  1.00  0.00           C
ATOM   4303  C25 POPEI 222      26.291  98.491  87.742  1.00  0.00           C
ATOM   4306  C26 POPEI 222      26.811  99.191  86.482  1.00  0.00           C
ATOM   4309  C27 POPEI 222      26.431  98.471  85.182  1.00  0.00           C
ATOM   4312  C28 POPEI 222      26.911  99.231  83.932  1.00  0.00           C
ATOM   4315  C29 POPEI 222      26.081 100.471  83.691  1.00  0.00           C
ATOM   4317 0C21 POPEI 222      25.511 100.831  82.542  1.00  0.00           C
ATOM   4319 1C21 POPEI 222      25.621 100.071  81.243  1.00  0.00           C
ATOM   4322 2C21 POPEI 222      25.041 100.861  80.062  1.00  0.00           C
ATOM   4325 3C21 POPEI 222      23.531 101.151  80.201  1.00  0.00           C
ATOM   4328 4C21 POPEI 222      22.901 101.581  78.871  1.00  0.00           C
ATOM   4331 5C21 POPEI 222      21.421 101.991  79.021  1.00  0.00           C
ATOM   4334 6C21 POPEI 222      21.241 103.361  79.682  1.00  0.00           C
ATOM   4337 7C21 POPEI 222      20.511 104.361  78.771  1.00  0.00           C
ATOM   4340 8C21 POPEI 222      20.371 105.751  79.382  1.00  0.00           C
ATOM   4344  C33 POPEI 222      30.421 101.761  91.482  1.00  0.00           C
ATOM   4347  C34 POPEI 222      30.591 101.661  89.962  1.00  0.00           C
ATOM   4350  C35 POPEI 222      31.941 102.121  89.382  1.00  0.00           C
ATOM   4353  C36 POPEI 222      31.971 102.071  87.841  1.00  0.00           C
ATOM   4356  C37 POPEI 222      33.171 102.821  87.232  1.00  0.00           C
ATOM   4359  C38 POPEI 222      33.121 102.841  85.691  1.00  0.00           C
ATOM   4362  C39 POPEI 222      33.051 104.271  85.112  1.00  0.00           C
ATOM   4365 0C31 POPEI 222      32.971 104.341  83.582  1.00  0.00           C
ATOM   4368 1C31 POPEI 222      32.651 105.771  83.121  1.00  0.00           C
ATOM   4371 2C31 POPEI 222      32.591 105.931  81.591  1.00  0.00           C
ATOM   4374 3C31 POPEI 222      31.791 107.181  81.191  1.00  0.00           C
ATOM   4377 4C31 POPEI 222      31.781 107.431  79.682  1.00  0.00           C
ATOM   4380 5C31 POPEI 222      30.981 108.691  79.301  1.00  0.00           C
ATOM   4383 6C31 POPEI 222      31.061 109.041  77.812  1.00  0.00           C
ATOM   4387  NH3 POPEJ 223      94.561  60.291  94.301  1.00  0.00           N
ATOM   4391  C12 POPEJ 223      93.231  60.921  94.632  1.00  0.00           C
ATOM   4394  C11 POPEJ 223      92.591  60.541  95.982  1.00  0.00           C
ATOM   4397  P   POPEJ 223      89.961  60.781  95.743  1.00  0.00           P
ATOM   4398  O13 POPEJ 223      89.561  59.761  96.731  1.00  0.00           O
ATOM   4399  O14 POPEJ 223      89.041  61.901  95.463  1.00  0.00           O
ATOM   4400  O11 POPEJ 223      90.331  60.051  94.411  1.00  0.00           O
ATOM   4401  O12 POPEJ 223      91.401  61.321  96.161  1.00  0.00           O
ATOM   4402  C1  POPEJ 223      89.441  59.111  93.821  1.00  0.00           C
ATOM   4405  C2  POPEJ 223      90.231  58.351  92.742  1.00  0.00           C
ATOM   4407  O21 POPEJ 223      89.521  57.201  92.232  1.00  0.00           O
ATOM   4408  C21 POPEJ 223      88.261  57.451  91.922  1.00  0.00           C
ATOM   4409  O22 POPEJ 223      87.281  56.991  92.481  1.00  0.00           O
ATOM   4410  C22 POPEJ 223      88.171  58.321  90.661  1.00  0.00           C
ATOM   4413  C3  POPEJ 223      91.621  57.891  93.292  1.00  0.00           C
ATOM   4416  O31 POPEJ 223      92.381  57.281  92.232  1.00  0.00           O
ATOM   4417  C31 POPEJ 223      92.131  55.981  92.092  1.00  0.00           C
ATOM   4418  O32 POPEJ 223      92.031  55.171  93.001  1.00  0.00           O
ATOM   4419  C32 POPEJ 223      91.781  55.751  90.632  1.00  0.00           C
ATOM   4422  C23 POPEJ 223      87.331  57.671  89.542  1.00  0.00           C
ATOM   4425  C24 POPEJ 223      87.231  58.571  88.301  1.00  0.00           C
ATOM   4428  C25 POPEJ 223      86.491  57.891  87.142  1.00  0.00           C
ATOM   4431  C26 POPEJ 223      86.211  58.791  85.941  1.00  0.00           C
ATOM   4434  C27 POPEJ 223      85.591  58.001  84.771  1.00  0.00           C
ATOM   4437  C28 POPEJ 223      85.371  58.821  83.492  1.00  0.00           C
ATOM   4440  C29 POPEJ 223      84.101  59.641  83.561  1.00  0.00           C
ATOM   4442 0C21 POPEJ 223      83.541  60.291  82.532  1.00  0.00           C
ATOM   4444 1C21 POPEJ 223      84.081  60.411  81.122  1.00  0.00           C
ATOM   4447 2C21 POPEJ 223      83.971  61.871  80.672  1.00  0.00           C
ATOM   4450 3C21 POPEJ 223      84.311  62.111  79.191  1.00  0.00           C
ATOM   4453 4C21 POPEJ 223      84.401  63.601  78.812  1.00  0.00           C
ATOM   4456 5C21 POPEJ 223      83.391  64.501  79.551  1.00  0.00           C
ATOM   4459 6C21 POPEJ 223      83.321  65.931  79.011  1.00  0.00           C
ATOM   4462 7C21 POPEJ 223      82.451  66.851  79.882  1.00  0.00           C
ATOM   4465 8C21 POPEJ 223      82.231  68.241  79.271  1.00  0.00           C
ATOM   4469  C33 POPEJ 223      92.531  54.581  89.981  1.00  0.00           C
ATOM   4472  C34 POPEJ 223      91.911  54.231  88.632  1.00  0.00           C
ATOM   4475  C35 POPEJ 223      92.061  55.301  87.532  1.00  0.00           C
ATOM   4478  C36 POPEJ 223      93.501  55.481  87.031  1.00  0.00           C
ATOM   4481  C37 POPEJ 223      93.571  56.361  85.781  1.00  0.00           C
ATOM   4484  C38 POPEJ 223      94.981  56.911  85.491  1.00  0.00           C
ATOM   4487  C39 POPEJ 223      95.971  55.831  85.042  1.00  0.00           C
ATOM   4490 0C31 POPEJ 223      97.391  56.391  84.951  1.00  0.00           C
ATOM   4493 1C31 POPEJ 223      98.441  55.351  84.562  1.00  0.00           C
ATOM   4496 2C31 POPEJ 223      99.841  55.971  84.661  1.00  0.00           C
ATOM   4499 3C31 POPEJ 223     100.991  55.031  84.262  1.00  0.00           C
ATOM   4502 4C31 POPEJ 223     101.301  53.931  85.292  1.00  0.00           C
ATOM   4505 5C31 POPEJ 223     102.801  53.791  85.551  1.00  0.00           C
ATOM   4508 6C31 POPEJ 223     103.171  52.631  86.492  1.00  0.00           C
ATOM   4512  NH3 POPEK 224      16.271  24.881  49.492  1.00  0.00           N
ATOM   4516  C12 POPEK 224      14.861  24.381  49.251  1.00  0.00           C
ATOM   4519  C11 POPEK 224      13.821  25.521  49.121  1.00  0.00           C
ATOM   4522  P   POPEK 224      11.181  25.581  48.881  1.00  0.00           P
ATOM   4523  O13 POPEK 224      11.361  27.021  49.181  1.00  0.00           O
ATOM   4524  O14 POPEK 224      10.201  25.201  47.832  1.00  0.00           O
ATOM   4525  O11 POPEK 224      10.841  24.791  50.201  1.00  0.00           O
ATOM   4526  O12 POPEK 224      12.621  25.011  48.541  1.00  0.00           O
ATOM   4527  C1  POPEK 224      10.561  25.451  51.422  1.00  0.00           C
ATOM   4530  C2  POPEK 224      10.791  24.421  52.532  1.00  0.00           C
ATOM   4532  O21 POPEK 224      10.361  24.991  53.782  1.00  0.00           O
ATOM   4533  C21 POPEK 224       9.551  24.301  54.622  1.00  0.00           C
ATOM   4534  O22 POPEK 224       8.751  24.831  55.371  1.00  0.00           O
ATOM   4535  C22 POPEK 224       9.921  22.811  54.692  1.00  0.00           C
ATOM   4538  C3  POPEK 224      12.301  24.041  52.502  1.00  0.00           C
ATOM   4541  O31 POPEK 224      12.641  23.151  53.572  1.00  0.00           O
ATOM   4542  C31 POPEK 224      13.821  22.541  53.531  1.00  0.00           C
ATOM   4543  O32 POPEK 224      14.551  22.521  52.561  1.00  0.00           O
ATOM   4544  C32 POPEK 224      14.041  21.841  54.861  1.00  0.00           C
ATOM   4547  C23 POPEK 224       9.291  21.951  55.821  1.00  0.00           C
ATOM   4550  C24 POPEK 224      10.281  20.831  56.181  1.00  0.00           C
ATOM   4553  C25 POPEK 224       9.841  19.791  57.221  1.00  0.00           C
ATOM   4556  C26 POPEK 224       9.371  18.461  56.632  1.00  0.00           C
ATOM   4559  C27 POPEK 224       9.431  17.301  57.642  1.00  0.00           C
ATOM   4562  C28 POPEK 224       9.091  15.931  57.031  1.00  0.00           C
ATOM   4565  C29 POPEK 224       7.621  15.811  56.751  1.00  0.00           C
ATOM   4567 0C21 POPEK 224       6.861  14.731  56.982  1.00  0.00           C
ATOM   4569 1C21 POPEK 224       7.281  13.391  57.521  1.00  0.00           C
ATOM   4572 2C21 POPEK 224       6.061  12.561  57.951  1.00  0.00           C
ATOM   4575 3C21 POPEK 224       6.451  11.121  58.331  1.00  0.00           C
ATOM   4578 4C21 POPEK 224       5.251  10.171  58.531  1.00  0.00           C
ATOM   4581 5C21 POPEK 224       4.681  10.171  59.951  1.00  0.00           C
ATOM   4584 6C21 POPEK 224       3.611   9.081  60.142  1.00  0.00           C
ATOM   4587 7C21 POPEK 224       2.981   9.061  61.532  1.00  0.00           C
ATOM   4590 8C21 POPEK 224       2.211   7.781  61.861  1.00  0.00           C
ATOM   4594  C33 POPEK 224      15.391  22.231  55.501  1.00  0.00           C
ATOM   4597  C34 POPEK 224      15.391  22.001  57.011  1.00  0.00           C
ATOM   4600  C35 POPEK 224      16.171  23.081  57.761  1.00  0.00           C
ATOM   4603  C36 POPEK 224      16.071  22.901  59.282  1.00  0.00           C
ATOM   4606  C37 POPEK 224      16.551  24.151  60.032  1.00  0.00           C
ATOM   4609  C38 POPEK 224      16.541  23.981  61.551  1.00  0.00           C
ATOM   4612  C39 POPEK 224      17.641  23.021  62.031  1.00  0.00           C
ATOM   4615 0C31 POPEK 224      17.531  22.691  63.521  1.00  0.00           C
ATOM   4618 1C31 POPEK 224      18.631  21.711  63.941  1.00  0.00           C
ATOM   4621 2C31 POPEK 224      18.431  21.181  65.371  1.00  0.00           C
ATOM   4624 3C31 POPEK 224      17.521  19.951  65.441  1.00  0.00           C
ATOM   4627 4C31 POPEK 224      18.291  18.651  65.181  1.00  0.00           C
ATOM   4630 5C31 POPEK 224      17.411  17.411  65.361  1.00  0.00           C
ATOM   4633 6C31 POPEK 224      18.211  16.111  65.292  1.00  0.00           C
ATOM   4637  NH3 POPEL 225      99.771  96.621  44.321  1.00  0.00           N
ATOM   4641  C12 POPEL 225      99.921  95.121  44.382  1.00  0.00           C
ATOM   4644  C11 POPEL 225     100.181  94.591  45.802  1.00  0.00           C
ATOM   4647  P   POPEL 225     101.271  92.201  46.152  1.00  0.00           P
ATOM   4648  O13 POPEL 225     100.961  90.921  45.492  1.00  0.00           O
ATOM   4649  O14 POPEL 225     102.511  92.871  45.732  1.00  0.00           O
ATOM   4650  O11 POPEL 225     101.121  92.151  47.731  1.00  0.00           O
ATOM   4651  O12 POPEL 225     100.071  93.171  45.771  1.00  0.00           O
ATOM   4652  C1  POPEL 225     102.241  92.471  48.562  1.00  0.00           C
ATOM   4655  C2  POPEL 225     101.861  92.541  50.082  1.00  0.00           C
ATOM   4657  O21 POPEL 225     102.971  93.181  50.792  1.00  0.00           O
ATOM   4658  C21 POPEL 225     102.571  94.101  51.691  1.00  0.00           C
ATOM   4659  O22 POPEL 225     101.421  94.421  51.912  1.00  0.00           O
ATOM   4660  C22 POPEL 225     103.761  94.781  52.402  1.00  0.00           C
ATOM   4663  C3  POPEL 225     101.541  91.151  50.721  1.00  0.00           C
ATOM   4666  O31 POPEL 225     101.481  91.311  52.151  1.00  0.00           O
ATOM   4667  C31 POPEL 225     101.801  90.291  52.922  1.00  0.00           C
ATOM   4668  O32 POPEL 225     101.821  89.111  52.602  1.00  0.00           O
ATOM   4669  C32 POPEL 225     102.311  90.911  54.222  1.00  0.00           C
ATOM   4672  C23 POPEL 225     103.291  95.881  53.421  1.00  0.00           C
ATOM   4675  C24 POPEL 225     104.071  97.211  53.372  1.00  0.00           C
ATOM   4678  C25 POPEL 225     105.201  97.371  54.401  1.00  0.00           C
ATOM   4681  C26 POPEL 225     104.741  97.921  55.771  1.00  0.00           C
ATOM   4684  C27 POPEL 225     105.931  98.371  56.632  1.00  0.00           C
ATOM   4687  C28 POPEL 225     105.601  99.071  57.972  1.00  0.00           C
ATOM   4690  C29 POPEL 225     106.901  99.371  58.671  1.00  0.00           C
ATOM   4692 0C21 POPEL 225     107.171 100.001  59.822  1.00  0.00           C
ATOM   4694 1C21 POPEL 225     106.251 100.661  60.821  1.00  0.00           C
ATOM   4697 2C21 POPEL 225     106.811 102.041  61.222  1.00  0.00           C
ATOM   4700 3C21 POPEL 225     106.541 102.461  62.681  1.00  0.00           C
ATOM   4703 4C21 POPEL 225     107.461 103.611  63.121  1.00  0.00           C
ATOM   4706 5C21 POPEL 225     107.221 104.061  64.572  1.00  0.00           C
ATOM   4709 6C21 POPEL 225     108.321 105.021  65.072  1.00  0.00           C
ATOM   4712 7C21 POPEL 225     108.041 105.571  66.481  1.00  0.00           C
ATOM   4715 8C21 POPEL 225     109.191 106.391  67.062  1.00  0.00           C
ATOM   4719  C33 POPEL 225     102.901  89.951  55.261  1.00  0.00           C
ATOM   4722  C34 POPEL 225     104.341  90.341  55.672  1.00  0.00           C
ATOM   4725  C35 POPEL 225     104.511  91.801  56.152  1.00  0.00           C
ATOM   4728  C36 POPEL 225     104.531  91.991  57.672  1.00  0.00           C
ATOM   4731  C37 POPEL 225     105.701  92.891  58.081  1.00  0.00           C
ATOM   4734  C38 POPEL 225     105.881  93.031  59.601  1.00  0.00           C
ATOM   4737  C39 POPEL 225     104.851  93.951  60.271  1.00  0.00           C
ATOM   4740 0C31 POPEL 225     105.191  94.171  61.751  1.00  0.00           C
ATOM   4743 1C31 POPEL 225     105.051  95.641  62.171  1.00  0.00           C
ATOM   4746 2C31 POPEL 225     105.501  95.931  63.611  1.00  0.00           C
ATOM   4749 3C31 POPEL 225     106.931  95.461  63.922  1.00  0.00           C
ATOM   4752 4C31 POPEL 225     107.571  96.261  65.062  1.00  0.00           C
ATOM   4755 5C31 POPEL 225     108.891  95.641  65.551  1.00  0.00           C
ATOM   4758 6C31 POPEL 225     109.631  96.541  66.542  1.00  0.00           C
ATOM   4762  NH3 POPEM 226      31.301  32.301  52.201  1.00  0.00           N
ATOM   4766  C12 POPEM 226      31.611  30.841  51.882  1.00  0.00           C
ATOM   4769  C11 POPEM 226      32.941  30.311  52.481  1.00  0.00           C
ATOM   4772  P   POPEM 226      34.951  28.751  51.861  1.00  0.00           P
ATOM   4773  O13 POPEM 226      35.711  29.161  50.651  1.00  0.00           O
ATOM   4774  O14 POPEM 226      35.451  29.251  53.151  1.00  0.00           O
ATOM   4775  O11 POPEM 226      34.921  27.151  51.931  1.00  0.00           O
ATOM   4776  O12 POPEM 226      33.431  29.211  51.701  1.00  0.00           O
ATOM   4777  C1  POPEM 226      33.901  26.521  52.742  1.00  0.00           C
ATOM   4780  C2  POPEM 226      34.461  25.501  53.762  1.00  0.00           C
ATOM   4782  O21 POPEM 226      33.631  25.571  54.931  1.00  0.00           O
ATOM   4783  C21 POPEM 226      33.481  24.451  55.632  1.00  0.00           C
ATOM   4784  O22 POPEM 226      34.141  23.431  55.481  1.00  0.00           O
ATOM   4785  C22 POPEM 226      32.431  24.761  56.712  1.00  0.00           C
ATOM   4788  C3  POPEM 226      35.951  25.821  54.102  1.00  0.00           C
ATOM   4791  O31 POPEM 226      36.461  25.021  55.191  1.00  0.00           O
ATOM   4792  C31 POPEM 226      36.381  25.631  56.371  1.00  0.00           C
ATOM   4793  O32 POPEM 226      36.121  26.811  56.551  1.00  0.00           O
ATOM   4794  C32 POPEM 226      36.611  24.641  57.512  1.00  0.00           C
ATOM   4797  C23 POPEM 226      31.881  23.561  57.521  1.00  0.00           C
ATOM   4800  C24 POPEM 226      30.721  24.021  58.411  1.00  0.00           C
ATOM   4803  C25 POPEM 226      29.551  23.021  58.492  1.00  0.00           C
ATOM   4806  C26 POPEM 226      29.561  22.141  59.752  1.00  0.00           C
ATOM   4809  C27 POPEM 226      28.441  21.081  59.721  1.00  0.00           C
ATOM   4812  C28 POPEM 226      27.771  20.821  61.082  1.00  0.00           C
ATOM   4815  C29 POPEM 226      26.881  21.971  61.492  1.00  0.00           C
ATOM   4817 0C21 POPEM 226      25.881  21.921  62.392  1.00  0.00           C
ATOM   4819 1C21 POPEM 226      25.431  20.731  63.191  1.00  0.00           C
ATOM   4822 2C21 POPEM 226      23.901  20.581  63.281  1.00  0.00           C
ATOM   4825 3C21 POPEM 226      23.191  20.351  61.931  1.00  0.00           C
ATOM   4828 4C21 POPEM 226      21.721  19.931  62.122  1.00  0.00           C
ATOM   4831 5C21 POPEM 226      21.031  19.521  60.812  1.00  0.00           C
ATOM   4834 6C21 POPEM 226      20.901  20.661  59.791  1.00  0.00           C
ATOM   4837 7C21 POPEM 226      20.291  20.201  58.461  1.00  0.00           C
ATOM   4840 8C21 POPEM 226      20.171  21.331  57.431  1.00  0.00           C
ATOM   4844  C33 POPEM 226      35.611  24.921  58.661  1.00  0.00           C
ATOM   4847  C34 POPEM 226      36.031  24.321  60.002  1.00  0.00           C
ATOM   4850  C35 POPEM 226      35.041  24.731  61.091  1.00  0.00           C
ATOM   4853  C36 POPEM 226      35.631  24.601  62.502  1.00  0.00           C
ATOM   4856  C37 POPEM 226      34.741  25.301  63.541  1.00  0.00           C
ATOM   4859  C38 POPEM 226      35.391  25.351  64.931  1.00  0.00           C
ATOM   4862  C39 POPEM 226      35.471  23.971  65.581  1.00  0.00           C
ATOM   4865 0C31 POPEM 226      36.821  23.681  66.252  1.00  0.00           C
ATOM   4868 1C31 POPEM 226      36.811  22.271  66.862  1.00  0.00           C
ATOM   4871 2C31 POPEM 226      37.961  21.971  67.832  1.00  0.00           C
ATOM   4874 3C31 POPEM 226      37.601  20.731  68.661  1.00  0.00           C
ATOM   4877 4C31 POPEM 226      38.631  20.311  69.721  1.00  0.00           C
ATOM   4880 5C31 POPEM 226      38.051  19.211  70.621  1.00  0.00           C
ATOM   4883 6C31 POPEM 226      39.001  18.731  71.713  1.00  0.00           C
ATOM   4887  NH3 POPEN 227      27.571  39.481  53.951  1.00  0.00           N
ATOM   4891  C12 POPEN 227      28.451  40.701  54.111  1.00  0.00           C
ATOM   4894  C11 POPEN 227      29.561  40.721  53.032  1.00  0.00           C
ATOM   4897  P   POPEN 227      30.551  43.201  52.761  1.00  0.00           P
ATOM   4898  O13 POPEN 227      29.841  43.321  51.472  1.00  0.00           O
ATOM   4899  O14 POPEN 227      31.951  43.701  52.792  1.00  0.00           O
ATOM   4900  O11 POPEN 227      29.711  43.891  53.902  1.00  0.00           O
ATOM   4901  O12 POPEN 227      30.591  41.681  53.242  1.00  0.00           O
ATOM   4902  C1  POPEN 227      29.741  43.471  55.282  1.00  0.00           C
ATOM   4905  C2  POPEN 227      30.011  44.661  56.241  1.00  0.00           C
ATOM   4907  O21 POPEN 227      30.311  44.191  57.582  1.00  0.00           O
ATOM   4908  C21 POPEN 227      29.311  43.701  58.312  1.00  0.00           C
ATOM   4909  O22 POPEN 227      28.231  43.321  57.891  1.00  0.00           O
ATOM   4910  C22 POPEN 227      29.671  43.851  59.791  1.00  0.00           C
ATOM   4913  C3  POPEN 227      28.871  45.721  56.231  1.00  0.00           C
ATOM   4916  O31 POPEN 227      28.861  46.481  57.462  1.00  0.00           O
ATOM   4917  C31 POPEN 227      27.631  46.841  57.841  1.00  0.00           C
ATOM   4918  O32 POPEN 227      26.691  46.931  57.071  1.00  0.00           O
ATOM   4919  C32 POPEN 227      27.561  46.991  59.352  1.00  0.00           C
ATOM   4922  C23 POPEN 227      28.631  43.231  60.761  1.00  0.00           C
ATOM   4925  C24 POPEN 227      28.931  43.511  62.242  1.00  0.00           C
ATOM   4928  C25 POPEN 227      30.411  43.371  62.621  1.00  0.00           C
ATOM   4931  C26 POPEN 227      30.681  43.261  64.132  1.00  0.00           C
ATOM   4934  C27 POPEN 227      32.201  43.241  64.362  1.00  0.00           C
ATOM   4937  C28 POPEN 227      32.671  42.671  65.712  1.00  0.00           C
ATOM   4940  C29 POPEN 227      34.151  42.381  65.651  1.00  0.00           C
ATOM   4942 0C21 POPEN 227      35.081  42.551  66.602  1.00  0.00           C
ATOM   4944 1C21 POPEN 227      34.901  43.081  68.001  1.00  0.00           C
ATOM   4947 2C21 POPEN 227      36.181  43.781  68.492  1.00  0.00           C
ATOM   4950 3C21 POPEN 227      36.211  44.021  70.012  1.00  0.00           C
ATOM   4953 4C21 POPEN 227      37.561  44.561  70.511  1.00  0.00           C
ATOM   4956 5C21 POPEN 227      37.741  46.071  70.301  1.00  0.00           C
ATOM   4959 6C21 POPEN 227      39.161  46.531  70.682  1.00  0.00           C
ATOM   4962 7C21 POPEN 227      39.371  48.051  70.612  1.00  0.00           C
ATOM   4965 8C21 POPEN 227      40.771  48.481  71.033  1.00  0.00           C
ATOM   4969  C33 POPEN 227      26.171  47.441  59.851  1.00  0.00           C
ATOM   4972  C34 POPEN 227      25.721  46.651  61.091  1.00  0.00           C
ATOM   4975  C35 POPEN 227      24.231  46.791  61.411  1.00  0.00           C
ATOM   4978  C36 POPEN 227      23.841  48.101  62.132  1.00  0.00           C
ATOM   4981  C37 POPEN 227      22.451  47.991  62.761  1.00  0.00           C
ATOM   4984  C38 POPEN 227      22.191  48.971  63.922  1.00  0.00           C
ATOM   4987  C39 POPEN 227      21.551  50.301  63.502  1.00  0.00           C
ATOM   4990 0C31 POPEN 227      20.191  50.541  64.182  1.00  0.00           C
ATOM   4993 1C31 POPEN 227      19.561  51.891  63.811  1.00  0.00           C
ATOM   4996 2C31 POPEN 227      18.081  52.021  64.222  1.00  0.00           C
ATOM   4999 3C31 POPEN 227      17.821  52.041  65.742  1.00  0.00           C
ATOM   5002 4C31 POPEN 227      18.401  53.291  66.411  1.00  0.00           C
ATOM   5005 5C31 POPEN 227      17.891  53.471  67.852  1.00  0.00           C
ATOM   5008 6C31 POPEN 227      18.461  54.731  68.502  1.00  0.00           C
ATOM   5012  NH3 POPEO 228      33.311 130.831  91.142  1.00  0.00           N
ATOM   5016  C12 POPEO 228      33.411 132.243  90.641  1.00  0.00           C
ATOM   5019  C11 POPEO 228      34.841 132.803  90.722  1.00  0.00           C
ATOM   5022  P   POPEO 228      36.171 135.033  90.351  1.00  0.00           P
ATOM   5023  O13 POPEO 228      35.731 136.423  90.112  1.00  0.00           O
ATOM   5024  O14 POPEO 228      36.741 134.743  91.671  1.00  0.00           O
ATOM   5025  O11 POPEO 228      37.191 134.583  89.221  1.00  0.00           O
ATOM   5026  O12 POPEO 228      34.891 134.103  90.121  1.00  0.00           O
ATOM   5027  C1  POPEO 228      37.591 135.573  88.251  1.00  0.00           C
ATOM   5030  C2  POPEO 228      39.001 135.263  87.672  1.00  0.00           C
ATOM   5032  O21 POPEO 228      39.271 135.843  86.383  1.00  0.00           O
ATOM   5033  C21 POPEO 228      38.471 136.693  85.781  1.00  0.00           C
ATOM   5034  O22 POPEO 228      37.731 137.523  86.262  1.00  0.00           O
ATOM   5035  C22 POPEO 228      38.461 136.203  84.322  1.00  0.00           C
ATOM   5038  C3  POPEO 228      39.191 133.723  87.493  1.00  0.00           C
ATOM   5041  O31 POPEO 228      40.401 133.383  86.762  1.00  0.00           O
ATOM   5042  C31 POPEO 228      40.471 132.523  85.731  1.00  0.00           C
ATOM   5043  O32 POPEO 228      41.511 132.253  85.152  1.00  0.00           O
ATOM   5044  C32 POPEO 228      39.131 131.853  85.421  1.00  0.00           C
ATOM   5047  C23 POPEO 228      37.551 136.993  83.362  1.00  0.00           C
ATOM   5050  C24 POPEO 228      37.211 136.163  82.112  1.00  0.00           C
ATOM   5053  C25 POPEO 228      38.401 135.883  81.191  1.00  0.00           C
ATOM   5056  C26 POPEO 228      38.481 136.843  80.002  1.00  0.00           C
ATOM   5059  C27 POPEO 228      39.531 136.393  78.981  1.00  0.00           C
ATOM   5062  C28 POPEO 228      39.701 137.323  77.761  1.00  0.00           C
ATOM   5065  C29 POPEO 228      38.471 137.373  76.882  1.00  0.00           C
ATOM   5067 0C21 POPEO 228      38.361 136.883  75.632  1.00  0.00           C
ATOM   5069 1C21 POPEO 228      39.391 136.113  74.841  1.00  0.00           C
ATOM   5072 2C21 POPEO 228      38.681 135.013  74.032  1.00  0.00           C
ATOM   5075 3C21 POPEO 228      39.591 134.143  73.132  1.00  0.00           C
ATOM   5078 4C21 POPEO 228      38.721 133.293  72.201  1.00  0.00           C
ATOM   5081 5C21 POPEO 228      39.251 131.923  71.742  1.00  0.00           C
ATOM   5084 6C21 POPEO 228      39.881 131.893  70.341  1.00  0.00           C
ATOM   5087 7C21 POPEO 228      39.661 130.531  69.651  1.00  0.00           C
ATOM   5090 8C21 POPEO 228      40.331 130.421  68.281  1.00  0.00           C
ATOM   5094  C33 POPEO 228      39.211 130.741  84.353  1.00  0.00           C
ATOM   5097  C34 POPEO 228      37.881 129.971  84.201  1.00  0.00           C
ATOM   5100  C35 POPEO 228      36.691 130.911  83.992  1.00  0.00           C
ATOM   5103  C36 POPEO 228      35.341 130.211  83.743  1.00  0.00           C
ATOM   5106  C37 POPEO 228      34.201 131.233  83.831  1.00  0.00           C
ATOM   5109  C38 POPEO 228      32.771 130.691  83.673  1.00  0.00           C
ATOM   5112  C39 POPEO 228      31.721 131.723  84.111  1.00  0.00           C
ATOM   5115 0C31 POPEO 228      31.911 133.133  83.521  1.00  0.00           C
ATOM   5118 1C31 POPEO 228      30.861 134.163  83.981  1.00  0.00           C
ATOM   5121 2C31 POPEO 228      31.331 135.623  83.812  1.00  0.00           C
ATOM   5124 3C31 POPEO 228      31.561 136.043  82.361  1.00  0.00           C
ATOM   5127 4C31 POPEO 228      32.631 137.133  82.213  1.00  0.00           C
ATOM   5130 5C31 POPEO 228      32.891 137.503  80.742  1.00  0.00           C
ATOM   5133 6C31 POPEO 228      33.991 138.543  80.541  1.00  0.00           C
ATOM   5137  NH3 POPEP 229      50.661  11.511  90.672  1.00  0.00           N
ATOM   5141  C12 POPEP 229      49.871  10.491  89.901  1.00  0.00           C
ATOM   5144  C11 POPEP 229      50.431   9.071  90.032  1.00  0.00           C
ATOM   5147  P   POPEP 229      49.701   6.641  89.312  1.00  0.00           P
ATOM   5148  O13 POPEP 229      50.911   6.161  89.972  1.00  0.00           O
ATOM   5149  O14 POPEP 229      48.391   6.181  89.822  1.00  0.00           O
ATOM   5150  O11 POPEP 229      49.831   6.221  87.792  1.00  0.00           O
ATOM   5151  O12 POPEP 229      49.661   8.221  89.192  1.00  0.00           O
ATOM   5152  C1  POPEP 229      49.011   6.821  86.791  1.00  0.00           C
ATOM   5155  C2  POPEP 229      49.721   6.751  85.432  1.00  0.00           C
ATOM   5157  O21 POPEP 229      48.761   7.021  84.391  1.00  0.00           O
ATOM   5158  C21 POPEP 229      49.291   7.691  83.382  1.00  0.00           C
ATOM   5159  O22 POPEP 229      50.211   8.491  83.463  1.00  0.00           O
ATOM   5160  C22 POPEP 229      48.651   7.291  82.062  1.00  0.00           C
ATOM   5163  C3  POPEP 229      50.381   5.371  85.141  1.00  0.00           C
ATOM   5166  O31 POPEP 229      50.891   5.391  83.801  1.00  0.00           O
ATOM   5167  C31 POPEP 229      51.411   4.281  83.331  1.00  0.00           C
ATOM   5168  O32 POPEP 229      51.531   3.231  83.941  1.00  0.00           O
ATOM   5169  C32 POPEP 229      51.781   4.551  81.871  1.00  0.00           C
ATOM   5172  C23 POPEP 229      49.621   7.641  80.911  1.00  0.00           C
ATOM   5175  C24 POPEP 229      49.151   7.221  79.511  1.00  0.00           C
ATOM   5178  C25 POPEP 229      48.351   8.321  78.801  1.00  0.00           C
ATOM   5181  C26 POPEP 229      49.191   9.221  77.871  1.00  0.00           C
ATOM   5184  C27 POPEP 229      48.671  10.671  77.801  1.00  0.00           C
ATOM   5187  C28 POPEP 229      49.431  11.571  76.792  1.00  0.00           C
ATOM   5190  C29 POPEP 229      50.841  11.901  77.191  1.00  0.00           C
ATOM   5192 0C21 POPEP 229      51.611  12.871  76.661  1.00  0.00           C
ATOM   5194 1C21 POPEP 229      51.231  13.811  75.542  1.00  0.00           C
ATOM   5197 2C21 POPEP 229      52.281  13.861  74.411  1.00  0.00           C
ATOM   5200 3C21 POPEP 229      52.351  12.561  73.581  1.00  0.00           C
ATOM   5203 4C21 POPEP 229      53.251  12.711  72.331  1.00  0.00           C
ATOM   5206 5C21 POPEP 229      53.141  11.511  71.382  1.00  0.00           C
ATOM   5209 6C21 POPEP 229      54.501  11.011  70.871  1.00  0.00           C
ATOM   5212 7C21 POPEP 229      54.361   9.841  69.882  1.00  0.00           C
ATOM   5215 8C21 POPEP 229      55.701   9.201  69.481  1.00  0.00           C
ATOM   5219  C33 POPEP 229      52.371   3.341  81.122  1.00  0.00           C
ATOM   5222  C34 POPEP 229      52.811   3.731  79.701  1.00  0.00           C
ATOM   5225  C35 POPEP 229      51.661   3.941  78.701  1.00  0.00           C
ATOM   5228  C36 POPEP 229      51.171   2.641  78.062  1.00  0.00           C
ATOM   5231  C37 POPEP 229      50.301   2.891  76.822  1.00  0.00           C
ATOM   5234  C38 POPEP 229      50.331   1.731  75.812  1.00  0.00           C
ATOM   5237  C39 POPEP 229      49.301   0.621  76.072  1.00  0.00           C
ATOM   5240 0C31 POPEP 229      49.491  -0.509  75.043  1.00  0.00           C
ATOM   5243 1C31 POPEP 229      48.571  -1.719  75.221  1.00  0.00           C
ATOM   5246 2C31 POPEP 229      48.771  -2.799  74.141  1.00  0.00           C
ATOM   5249 3C31 POPEP 229      50.241  -3.189  73.951  1.00  0.00           C
ATOM   5252 4C31 POPEP 229      50.491  -4.359  72.981  1.00  0.00           C
ATOM   5255 5C31 POPEP 229      51.991  -4.489  72.661  1.00  0.00           C
ATOM   5258 6C31 POPEP 229      52.361  -5.691  71.792  1.00  0.00           C
ATOM   5262  NH3 POPEQ 230      24.541  16.481  47.712  1.00  0.00           N
ATOM   5266  C12 POPEQ 230      24.411  17.971  47.821  1.00  0.00           C
ATOM   5269  C11 POPEQ 230      22.941  18.411  47.871  1.00  0.00           C
ATOM   5272  P   POPEQ 230      23.481  20.921  48.071  1.00  0.00           P
ATOM   5273  O13 POPEQ 230      22.611  22.101  48.251  1.00  0.00           O
ATOM   5274  O14 POPEQ 230      23.931  20.611  46.691  1.00  0.00           O
ATOM   5275  O11 POPEQ 230      24.711  20.941  49.091  1.00  0.00           O
ATOM   5276  O12 POPEQ 230      22.771  19.621  48.582  1.00  0.00           O
ATOM   5277  C1  POPEQ 230      24.601  21.701  50.312  1.00  0.00           C
ATOM   5280  C2  POPEQ 230      24.161  20.901  51.582  1.00  0.00           C
ATOM   5282  O21 POPEQ 230      24.751  21.561  52.722  1.00  0.00           O
ATOM   5283  C21 POPEQ 230      24.081  21.511  53.861  1.00  0.00           C
ATOM   5284  O22 POPEQ 230      22.991  21.001  54.051  1.00  0.00           O
ATOM   5285  C22 POPEQ 230      24.981  22.111  54.951  1.00  0.00           C
ATOM   5288  C3  POPEQ 230      24.701  19.441  51.492  1.00  0.00           C
ATOM   5291  O31 POPEQ 230      24.401  18.641  52.652  1.00  0.00           O
ATOM   5292  C31 POPEQ 230      25.381  18.331  53.481  1.00  0.00           C
ATOM   5293  O32 POPEQ 230      26.561  18.591  53.321  1.00  0.00           O
ATOM   5294  C32 POPEQ 230      24.841  17.491  54.651  1.00  0.00           C
ATOM   5297  C23 POPEQ 230      24.381  22.001  56.381  1.00  0.00           C
ATOM   5300  C24 POPEQ 230      25.341  22.521  57.462  1.00  0.00           C
ATOM   5303  C25 POPEQ 230      24.861  23.841  58.091  1.00  0.00           C
ATOM   5306  C26 POPEQ 230      23.841  23.601  59.201  1.00  0.00           C
ATOM   5309  C27 POPEQ 230      23.251  24.901  59.752  1.00  0.00           C
ATOM   5312  C28 POPEQ 230      22.511  24.741  61.101  1.00  0.00           C
ATOM   5315  C29 POPEQ 230      23.461  24.751  62.281  1.00  0.00           C
ATOM   5317 0C21 POPEQ 230      23.151  24.781  63.591  1.00  0.00           C
ATOM   5319 1C21 POPEQ 230      21.781  24.771  64.201  1.00  0.00           C
ATOM   5322 2C21 POPEQ 230      21.661  24.241  65.651  1.00  0.00           C
ATOM   5325 3C21 POPEQ 230      22.121  22.791  65.841  1.00  0.00           C
ATOM   5328 4C21 POPEQ 230      22.061  22.311  67.301  1.00  0.00           C
ATOM   5331 5C21 POPEQ 230      20.691  22.501  67.981  1.00  0.00           C
ATOM   5334 6C21 POPEQ 230      20.421  21.471  69.091  1.00  0.00           C
ATOM   5337 7C21 POPEQ 230      19.011  21.581  69.671  1.00  0.00           C
ATOM   5340 8C21 POPEQ 230      18.741  20.581  70.792  1.00  0.00           C
ATOM   5344  C33 POPEQ 230      24.311  18.341  55.812  1.00  0.00           C
ATOM   5347  C34 POPEQ 230      23.751  17.521  56.992  1.00  0.00           C
ATOM   5350  C35 POPEQ 230      24.841  17.001  57.941  1.00  0.00           C
ATOM   5353  C36 POPEQ 230      24.341  16.831  59.391  1.00  0.00           C
ATOM   5356  C37 POPEQ 230      25.501  16.451  60.321  1.00  0.00           C
ATOM   5359  C38 POPEQ 230      25.351  16.881  61.792  1.00  0.00           C
ATOM   5362  C39 POPEQ 230      24.181  16.251  62.551  1.00  0.00           C
ATOM   5365 0C31 POPEQ 230      24.271  16.621  64.042  1.00  0.00           C
ATOM   5368 1C31 POPEQ 230      22.951  16.471  64.801  1.00  0.00           C
ATOM   5371 2C31 POPEQ 230      23.071  16.961  66.242  1.00  0.00           C
ATOM   5374 3C31 POPEQ 230      21.751  16.901  67.021  1.00  0.00           C
ATOM   5377 4C31 POPEQ 230      21.901  16.241  68.401  1.00  0.00           C
ATOM   5380 5C31 POPEQ 230      20.561  16.111  69.132  1.00  0.00           C
ATOM   5383 6C31 POPEQ 230      20.661  15.311  70.441  1.00  0.00           C
ATOM   5387  NH3 POPER 231     120.751 118.611  45.971  1.00  0.00           N
ATOM   5391  C12 POPER 231     120.601 117.171  45.511  1.00  0.00           C
ATOM   5394  C11 POPER 231     121.941 116.411  45.341  1.00  0.00           C
ATOM   5397  P   POPER 231     122.811 113.931  45.082  1.00  0.00           P
ATOM   5398  O13 POPER 231     122.301 112.811  44.261  1.00  0.00           O
ATOM   5399  O14 POPER 231     124.081 114.581  44.671  1.00  0.00           O
ATOM   5400  O11 POPER 231     123.011 113.341  46.521  1.00  0.00           O
ATOM   5401  O12 POPER 231     121.671 115.011  45.251  1.00  0.00           O
ATOM   5402  C1  POPER 231     123.321 114.071  47.712  1.00  0.00           C
ATOM   5405  C2  POPER 231     123.901 113.081  48.771  1.00  0.00           C
ATOM   5407  O21 POPER 231     123.481 113.391  50.121  1.00  0.00           O
ATOM   5408  C21 POPER 231     123.961 114.511  50.621  1.00  0.00           C
ATOM   5409  O22 POPER 231     124.631 115.321  50.021  1.00  0.00           O
ATOM   5410  C22 POPER 231     123.511 114.671  52.081  1.00  0.00           C
ATOM   5413  C3  POPER 231     125.441 112.831  48.642  1.00  0.00           C
ATOM   5416  O31 POPER 231     125.831 111.721  49.471  1.00  0.00           O
ATOM   5417  C31 POPER 231     126.421 111.931  50.672  1.00  0.00           C
ATOM   5418  O32 POPER 231     126.121 111.291  51.661  1.00  0.00           O
ATOM   5419  C32 POPER 231     127.631 112.861  50.611  1.00  0.00           C
ATOM   5422  C23 POPER 231     124.411 113.891  53.071  1.00  0.00           C
ATOM   5425  C24 POPER 231     123.691 113.481  54.361  1.00  0.00           C
ATOM   5428  C25 POPER 231     122.981 114.621  55.102  1.00  0.00           C
ATOM   5431  C26 POPER 231     123.951 115.591  55.781  1.00  0.00           C
ATOM   5434  C27 POPER 231     123.221 116.581  56.691  1.00  0.00           C
ATOM   5437  C28 POPER 231     124.161 117.371  57.611  1.00  0.00           C
ATOM   5440  C29 POPER 231     123.361 118.031  58.701  1.00  0.00           C
ATOM   5442 0C21 POPER 231     122.961 117.411  59.832  1.00  0.00           C
ATOM   5444 1C21 POPER 231     123.301 115.991  60.222  1.00  0.00           C
ATOM   5447 2C21 POPER 231     123.341 115.861  61.751  1.00  0.00           C
ATOM   5450 3C21 POPER 231     123.861 114.521  62.291  1.00  0.00           C
ATOM   5453 4C21 POPER 231     123.791 114.511  63.822  1.00  0.00           C
ATOM   5456 5C21 POPER 231     124.561 113.391  64.531  1.00  0.00           C
ATOM   5459 6C21 POPER 231     123.921 112.001  64.411  1.00  0.00           C
ATOM   5462 7C21 POPER 231     124.451 111.031  65.481  1.00  0.00           C
ATOM   5465 8C21 POPER 231     123.941 109.601  65.341  1.00  0.00           C
ATOM   5469  C33 POPER 231     127.621 114.081  51.571  1.00  0.00           C
ATOM   5472  C34 POPER 231     128.921 114.891  51.431  1.00  0.00           C
ATOM   5475  C35 POPER 231     128.881 116.261  52.122  1.00  0.00           C
ATOM   5478  C36 POPER 231     129.221 116.231  53.611  1.00  0.00           C
ATOM   5481  C37 POPER 231     129.211 117.651  54.191  1.00  0.00           C
ATOM   5484  C38 POPER 231     130.013 117.881  55.481  1.00  0.00           C
ATOM   5487  C39 POPER 231     129.181 117.711  56.761  1.00  0.00           C
ATOM   5490 0C31 POPER 231     129.231 116.291  57.332  1.00  0.00           C
ATOM   5493 1C31 POPER 231     128.291 116.121  58.531  1.00  0.00           C
ATOM   5496 2C31 POPER 231     128.601 114.851  59.331  1.00  0.00           C
ATOM   5499 3C31 POPER 231     127.331 114.161  59.841  1.00  0.00           C
ATOM   5502 4C31 POPER 231     126.811 113.081  58.881  1.00  0.00           C
ATOM   5505 5C31 POPER 231     125.501 112.441  59.361  1.00  0.00           C
ATOM   5508 6C31 POPER 231     125.081 111.231  58.521  1.00  0.00           C
ATOM   5512  NH3 POPES 232      85.121  16.181  52.291  1.00  0.00           N
ATOM   5516  C12 POPES 232      85.121  17.691  52.301  1.00  0.00           C
ATOM   5519  C11 POPES 232      85.381  18.281  50.891  1.00  0.00           C
ATOM   5522  P   POPES 232      85.301  20.811  51.661  1.00  0.00           P
ATOM   5523  O13 POPES 232      84.811  22.051  51.041  1.00  0.00           O
ATOM   5524  O14 POPES 232      86.741  20.751  52.001  1.00  0.00           O
ATOM   5525  O11 POPES 232      84.481  20.481  52.972  1.00  0.00           O
ATOM   5526  O12 POPES 232      84.861  19.601  50.742  1.00  0.00           O
ATOM   5527  C1  POPES 232      83.061  20.551  53.021  1.00  0.00           C
ATOM   5530  C2  POPES 232      82.501  20.191  54.441  1.00  0.00           C
ATOM   5532  O21 POPES 232      82.061  21.421  55.072  1.00  0.00           O
ATOM   5533  C21 POPES 232      81.011  21.271  55.862  1.00  0.00           C
ATOM   5534  O22 POPES 232      80.401  20.231  56.051  1.00  0.00           O
ATOM   5535  C22 POPES 232      80.631  22.611  56.492  1.00  0.00           C
ATOM   5538  C3  POPES 232      83.551  19.471  55.352  1.00  0.00           C
ATOM   5541  O31 POPES 232      83.311  19.591  56.771  1.00  0.00           O
ATOM   5542  C31 POPES 232      83.101  18.491  57.472  1.00  0.00           C
ATOM   5543  O32 POPES 232      82.891  17.381  57.021  1.00  0.00           O
ATOM   5544  C32 POPES 232      83.351  18.781  58.962  1.00  0.00           C
ATOM   5547  C23 POPES 232      80.471  22.511  58.032  1.00  0.00           C
ATOM   5550  C24 POPES 232      81.091  23.711  58.752  1.00  0.00           C
ATOM   5553  C25 POPES 232      82.131  23.301  59.812  1.00  0.00           C
ATOM   5556  C26 POPES 232      81.511  22.601  61.021  1.00  0.00           C
ATOM   5559  C27 POPES 232      82.541  22.311  62.132  1.00  0.00           C
ATOM   5562  C28 POPES 232      81.881  22.071  63.512  1.00  0.00           C
ATOM   5565  C29 POPES 232      81.921  20.651  64.011  1.00  0.00           C
ATOM   5567 0C21 POPES 232      82.821  20.161  64.892  1.00  0.00           C
ATOM   5569 1C21 POPES 232      83.961  20.951  65.472  1.00  0.00           C
ATOM   5572 2C21 POPES 232      84.701  20.251  66.632  1.00  0.00           C
ATOM   5575 3C21 POPES 232      83.861  20.061  67.902  1.00  0.00           C
ATOM   5578 4C21 POPES 232      84.721  20.151  69.172  1.00  0.00           C
ATOM   5581 5C21 POPES 232      84.011  19.731  70.463  1.00  0.00           C
ATOM   5584 6C21 POPES 232      84.881  20.021  71.691  1.00  0.00           C
ATOM   5587 7C21 POPES 232      84.411  19.311  72.963  1.00  0.00           C
ATOM   5590 8C21 POPES 232      85.271  19.631  74.182  1.00  0.00           C
ATOM   5594  C33 POPES 232      84.161  17.631  59.632  1.00  0.00           C
ATOM   5597  C34 POPES 232      85.051  18.071  60.802  1.00  0.00           C
ATOM   5600  C35 POPES 232      84.471  18.021  62.231  1.00  0.00           C
ATOM   5603  C36 POPES 232      84.211  16.601  62.792  1.00  0.00           C
ATOM   5606  C37 POPES 232      83.701  16.641  64.242  1.00  0.00           C
ATOM   5609  C38 POPES 232      83.401  15.261  64.861  1.00  0.00           C
ATOM   5612  C39 POPES 232      84.521  14.681  65.742  1.00  0.00           C
ATOM   5615 0C31 POPES 232      84.761  15.451  67.062  1.00  0.00           C
ATOM   5618 1C31 POPES 232      85.571  14.611  68.062  1.00  0.00           C
ATOM   5621 2C31 POPES 232      85.841  15.291  69.422  1.00  0.00           C
ATOM   5624 3C31 POPES 232      87.331  15.561  69.682  1.00  0.00           C
ATOM   5627 4C31 POPES 232      87.681  15.611  71.181  1.00  0.00           C
ATOM   5630 5C31 POPES 232      89.181  15.821  71.422  1.00  0.00           C
ATOM   5633 6C31 POPES 232      89.601  15.671  72.882  1.00  0.00           C
ATOM   5637  NH3 POPET 233      14.631  87.131  96.371  1.00  0.00           N
ATOM   5641  C12 POPET 233      15.901  87.591  95.691  1.00  0.00           C
ATOM   5644  C11 POPET 233      16.741  88.541  96.562  1.00  0.00           C
ATOM   5647  P   POPET 233      18.921  89.991  96.552  1.00  0.00           P
ATOM   5648  O13 POPET 233      18.311  90.481  97.812  1.00  0.00           O
ATOM   5649  O14 POPET 233      20.151  89.191  96.682  1.00  0.00           O
ATOM   5650  O11 POPET 233      19.181  91.221  95.591  1.00  0.00           O
ATOM   5651  O12 POPET 233      17.851  89.061  95.821  1.00  0.00           O
ATOM   5652  C1  POPET 233      19.511  90.901  94.231  1.00  0.00           C
ATOM   5655  C2  POPET 233      19.651  92.101  93.261  1.00  0.00           C
ATOM   5657  O21 POPET 233      19.851  91.451  91.993  1.00  0.00           O
ATOM   5658  C21 POPET 233      20.761  91.771  91.132  1.00  0.00           C
ATOM   5659  O22 POPET 233      20.771  92.741  90.382  1.00  0.00           O
ATOM   5660  C22 POPET 233      21.881  90.741  91.201  1.00  0.00           C
ATOM   5663  C3  POPET 233      20.761  93.101  93.712  1.00  0.00           C
ATOM   5666  O31 POPET 233      20.901  94.221  92.792  1.00  0.00           O
ATOM   5667  C31 POPET 233      22.141  94.481  92.361  1.00  0.00           C
ATOM   5668  O32 POPET 233      23.151  93.971  92.823  1.00  0.00           O
ATOM   5669  C32 POPET 233      22.121  95.451  91.191  1.00  0.00           C
ATOM   5672  C23 POPET 233      22.751  90.771  89.923  1.00  0.00           C
ATOM   5675  C24 POPET 233      24.101  90.041  90.062  1.00  0.00           C
ATOM   5678  C25 POPET 233      24.001  88.541  90.382  1.00  0.00           C
ATOM   5681  C26 POPET 233      25.171  87.741  89.771  1.00  0.00           C
ATOM   5684  C27 POPET 233      25.781  86.691  90.722  1.00  0.00           C
ATOM   5687  C28 POPET 233      27.071  86.061  90.152  1.00  0.00           C
ATOM   5690  C29 POPET 233      27.631  84.991  91.061  1.00  0.00           C
ATOM   5692 0C21 POPET 233      28.231  83.831  90.731  1.00  0.00           C
ATOM   5694 1C21 POPET 233      28.451  83.271  89.341  1.00  0.00           C
ATOM   5697 2C21 POPET 233      29.701  83.751  88.572  1.00  0.00           C
ATOM   5700 3C21 POPET 233      31.071  83.281  89.081  1.00  0.00           C
ATOM   5703 4C21 POPET 233      32.181  83.681  88.091  1.00  0.00           C
ATOM   5706 5C21 POPET 233      33.531  84.101  88.701  1.00  0.00           C
ATOM   5709 6C21 POPET 233      34.531  82.951  88.883  1.00  0.00           C
ATOM   5712 7C21 POPET 233      35.961  83.441  89.192  1.00  0.00           C
ATOM   5715 8C21 POPET 233      37.021  82.331  89.332  1.00  0.00           C
ATOM   5719  C33 POPET 233      23.251  95.111  90.191  1.00  0.00           C
ATOM   5722  C34 POPET 233      23.131  95.871  88.862  1.00  0.00           C
ATOM   5725  C35 POPET 233      24.381  95.761  87.971  1.00  0.00           C
ATOM   5728  C36 POPET 233      24.711  94.381  87.361  1.00  0.00           C
ATOM   5731  C37 POPET 233      26.191  94.311  86.931  1.00  0.00           C
ATOM   5734  C38 POPET 233      26.461  93.671  85.551  1.00  0.00           C
ATOM   5737  C39 POPET 233      26.771  94.701  84.462  1.00  0.00           C
ATOM   5740 0C31 POPET 233      27.391  94.101  83.191  1.00  0.00           C
ATOM   5743 1C31 POPET 233      28.031  95.161  82.271  1.00  0.00           C
ATOM   5746 2C31 POPET 233      28.881  94.531  81.152  1.00  0.00           C
ATOM   5749 3C31 POPET 233      29.741  95.531  80.361  1.00  0.00           C
ATOM   5752 4C31 POPET 233      28.941  96.481  79.471  1.00  0.00           C
ATOM   5755 5C31 POPET 233      29.841  97.301  78.521  1.00  0.00           C
ATOM   5758 6C31 POPET 233      29.071  98.271  77.632  1.00  0.00           C
ATOM   5762  NH3 POPEU 234       5.431  19.131  91.601  1.00  0.00           N
ATOM   5766  C12 POPEU 234       4.961  20.161  92.581  1.00  0.00           C
ATOM   5769  C11 POPEU 234       3.461  19.961  92.851  1.00  0.00           C
ATOM   5772  P   POPEU 234       2.281  22.251  93.312  1.00  0.00           P
ATOM   5773  O13 POPEU 234       0.891  21.961  92.892  1.00  0.00           O
ATOM   5774  O14 POPEU 234       2.441  23.291  94.341  1.00  0.00           O
ATOM   5775  O11 POPEU 234       3.091  22.641  92.021  1.00  0.00           O
ATOM   5776  O12 POPEU 234       2.991  20.931  93.782  1.00  0.00           O
ATOM   5777  C1  POPEU 234       2.421  22.701  90.761  1.00  0.00           C
ATOM   5780  C2  POPEU 234       3.451  23.031  89.651  1.00  0.00           C
ATOM   5782  O21 POPEU 234       2.771  23.601  88.511  1.00  0.00           O
ATOM   5783  C21 POPEU 234       2.001  22.771  87.802  1.00  0.00           C
ATOM   5784  O22 POPEU 234       1.811  21.591  88.032  1.00  0.00           O
ATOM   5785  C22 POPEU 234       1.341  23.531  86.651  1.00  0.00           C
ATOM   5788  C3  POPEU 234       4.391  21.831  89.332  1.00  0.00           C
ATOM   5791  O31 POPEU 234       4.871  21.941  87.981  1.00  0.00           O
ATOM   5792  C31 POPEU 234       5.191  20.801  87.401  1.00  0.00           C
ATOM   5793  O32 POPEU 234       5.491  19.761  87.981  1.00  0.00           O
ATOM   5794  C32 POPEU 234       5.041  21.001  85.892  1.00  0.00           C
ATOM   5797  C23 POPEU 234       1.721  22.941  85.271  1.00  0.00           C
ATOM   5800  C24 POPEU 234       0.971  23.601  84.102  1.00  0.00           C
ATOM   5803  C25 POPEU 234      -0.389  22.951  83.801  1.00  0.00           C
ATOM   5806  C26 POPEU 234      -0.379  22.131  82.502  1.00  0.00           C
ATOM   5809  C27 POPEU 234      -1.719  21.441  82.232  1.00  0.00           C
ATOM   5812  C28 POPEU 234      -1.919  20.921  80.792  1.00  0.00           C
ATOM   5815  C29 POPEU 234      -0.899  19.891  80.382  1.00  0.00           C
ATOM   5817 0C21 POPEU 234      -1.109  18.601  80.051  1.00  0.00           C
ATOM   5819 1C21 POPEU 234      -2.389  17.811  80.072  1.00  0.00           C
ATOM   5822 2C21 POPEU 234      -2.039  16.311  80.133  1.00  0.00           C
ATOM   5825 3C21 POPEU 234      -3.259  15.381  80.091  1.00  0.00           C
ATOM   5828 4C21 POPEU 234      -2.879  13.891  80.012  1.00  0.00           C
ATOM   5831 5C21 POPEU 234      -2.439  13.261  81.341  1.00  0.00           C
ATOM   5834 6C21 POPEU 234      -3.539  13.211  82.411  1.00  0.00           C
ATOM   5837 7C21 POPEU 234      -3.229  12.151  83.482  1.00  0.00           C
ATOM   5840 8C21 POPEU 234      -4.329  12.001  84.531  1.00  0.00           C
ATOM   5844  C33 POPEU 234       6.391  21.051  85.152  1.00  0.00           C
ATOM   5847  C34 POPEU 234       6.291  20.971  83.622  1.00  0.00           C
ATOM   5850  C35 POPEU 234       5.391  22.021  82.971  1.00  0.00           C
ATOM   5853  C36 POPEU 234       5.291  21.741  81.471  1.00  0.00           C
ATOM   5856  C37 POPEU 234       4.801  22.951  80.691  1.00  0.00           C
ATOM   5859  C38 POPEU 234       4.331  22.561  79.282  1.00  0.00           C
ATOM   5862  C39 POPEU 234       2.821  22.271  79.282  1.00  0.00           C
ATOM   5865 0C31 POPEU 234       2.301  21.741  77.941  1.00  0.00           C
ATOM   5868 1C31 POPEU 234       0.781  21.871  77.823  1.00  0.00           C
ATOM   5871 2C31 POPEU 234       0.131  20.701  77.062  1.00  0.00           C
ATOM   5874 3C31 POPEU 234       0.471  20.671  75.572  1.00  0.00           C
ATOM   5877 4C31 POPEU 234       0.121  19.321  74.931  1.00  0.00           C
ATOM   5880 5C31 POPEU 234       0.251  19.311  73.411  1.00  0.00           C
ATOM   5883 6C31 POPEU 234       0.111  17.921  72.801  1.00  0.00           C
ATOM   5887  NH3 POPEV 235     125.911  60.671  89.111  1.00  0.00           N
ATOM   5891  C12 POPEV 235     124.601  59.951  89.011  1.00  0.00           C
ATOM   5894  C11 POPEV 235     123.871  59.981  90.361  1.00  0.00           C
ATOM   5897  P   POPEV 235     121.931  58.261  90.051  1.00  0.00           P
ATOM   5898  O13 POPEV 235     122.661  57.371  90.982  1.00  0.00           O
ATOM   5899  O14 POPEV 235     120.461  58.281  90.191  1.00  0.00           O
ATOM   5900  O11 POPEV 235     122.351  57.981  88.532  1.00  0.00           O
ATOM   5901  O12 POPEV 235     122.481  59.711  90.252  1.00  0.00           O
ATOM   5902  C1  POPEV 235     122.431  56.631  88.021  1.00  0.00           C
ATOM   5905  C2  POPEV 235     122.701  56.581  86.482  1.00  0.00           C
ATOM   5907  O21 POPEV 235     122.971  55.211  86.132  1.00  0.00           O
ATOM   5908  C21 POPEV 235     122.051  54.541  85.471  1.00  0.00           C
ATOM   5909  O22 POPEV 235     121.001  55.011  85.051  1.00  0.00           O
ATOM   5910  C22 POPEV 235     122.531  53.111  85.211  1.00  0.00           C
ATOM   5913  C3  POPEV 235     123.931  57.461  86.061  1.00  0.00           C
ATOM   5916  O31 POPEV 235     123.921  57.881  84.671  1.00  0.00           O
ATOM   5917  C31 POPEV 235     124.831  57.331  83.852  1.00  0.00           C
ATOM   5918  O32 POPEV 235     125.701  56.541  84.182  1.00  0.00           O
ATOM   5919  C32 POPEV 235     124.701  57.961  82.451  1.00  0.00           C
ATOM   5922  C23 POPEV 235     122.251  52.611  83.771  1.00  0.00           C
ATOM   5925  C24 POPEV 235     122.961  51.281  83.512  1.00  0.00           C
ATOM   5928  C25 POPEV 235     122.951  50.781  82.052  1.00  0.00           C
ATOM   5931  C26 POPEV 235     123.951  49.621  81.901  1.00  0.00           C
ATOM   5934  C27 POPEV 235     124.061  48.981  80.511  1.00  0.00           C
ATOM   5937  C28 POPEV 235     125.171  47.901  80.541  1.00  0.00           C
ATOM   5940  C29 POPEV 235     125.471  46.921  79.422  1.00  0.00           C
ATOM   5942 0C21 POPEV 235     124.921  46.671  78.221  1.00  0.00           C
ATOM   5944 1C21 POPEV 235     123.751  47.301  77.512  1.00  0.00           C
ATOM   5947 2C21 POPEV 235     124.181  48.091  76.262  1.00  0.00           C
ATOM   5950 3C21 POPEV 235     125.011  47.281  75.242  1.00  0.00           C
ATOM   5953 4C21 POPEV 235     125.271  48.041  73.933  1.00  0.00           C
ATOM   5956 5C21 POPEV 235     126.201  49.261  74.111  1.00  0.00           C
ATOM   5959 6C21 POPEV 235     126.251  50.171  72.891  1.00  0.00           C
ATOM   5962 7C21 POPEV 235     126.911  51.531  73.191  1.00  0.00           C
ATOM   5965 8C21 POPEV 235     126.821  52.521  72.031  1.00  0.00           C
ATOM   5969  C33 POPEV 235     124.831  56.941  81.282  1.00  0.00           C
ATOM   5972  C34 POPEV 235     124.061  57.391  80.032  1.00  0.00           C
ATOM   5975  C35 POPEV 235     123.701  56.271  79.051  1.00  0.00           C
ATOM   5978  C36 POPEV 235     124.831  55.951  78.081  1.00  0.00           C
ATOM   5981  C37 POPEV 235     124.371  55.011  76.962  1.00  0.00           C
ATOM   5984  C38 POPEV 235     125.441  54.741  75.893  1.00  0.00           C
ATOM   5987  C39 POPEV 235     126.031  56.021  75.292  1.00  0.00           C
ATOM   5990 0C31 POPEV 235     126.821  55.751  74.001  1.00  0.00           C
ATOM   5993 1C31 POPEV 235     127.691  56.941  73.591  1.00  0.00           C
ATOM   5996 2C31 POPEV 235     128.341  56.731  72.221  1.00  0.00           C
ATOM   5999 3C31 POPEV 235     129.541  57.671  71.993  1.00  0.00           C
ATOM   6002 4C31 POPEV 235     130.823  57.141  72.642  1.00  0.00           C
ATOM   6005 5C31 POPEV 235     132.003  58.121  72.543  1.00  0.00           C
ATOM   6008 6C31 POPEV 235     133.283  57.561  73.161  1.00  0.00           C
ATOM   6012  NH3 POPEW 236      59.021  22.651  96.562  1.00  0.00           N
ATOM   6016  C12 POPEW 236      57.921  23.511  95.982  1.00  0.00           C
ATOM   6019  C11 POPEW 236      56.571  23.151  96.622  1.00  0.00           C
ATOM   6022  P   POPEW 236      54.551  22.861  95.051  1.00  0.00           P
ATOM   6023  O13 POPEW 236      53.991  21.811  95.932  1.00  0.00           O
ATOM   6024  O14 POPEW 236      53.591  23.621  94.213  1.00  0.00           O
ATOM   6025  O11 POPEW 236      55.651  22.191  94.132  1.00  0.00           O
ATOM   6026  O12 POPEW 236      55.481  23.801  95.932  1.00  0.00           O
ATOM   6027  C1  POPEW 236      55.461  22.131  92.721  1.00  0.00           C
ATOM   6030  C2  POPEW 236      56.421  21.071  92.132  1.00  0.00           C
ATOM   6032  O21 POPEW 236      56.471  21.151  90.702  1.00  0.00           O
ATOM   6033  C21 POPEW 236      55.351  20.971  90.042  1.00  0.00           C
ATOM   6034  O22 POPEW 236      54.301  20.541  90.491  1.00  0.00           O
ATOM   6035  C22 POPEW 236      55.581  21.301  88.572  1.00  0.00           C
ATOM   6038  C3  POPEW 236      56.131  19.631  92.672  1.00  0.00           C
ATOM   6041  O31 POPEW 236      56.381  18.561  91.721  1.00  0.00           O
ATOM   6042  C31 POPEW 236      57.671  18.371  91.451  1.00  0.00           C
ATOM   6043  O32 POPEW 236      58.601  18.981  91.931  1.00  0.00           O
ATOM   6044  C32 POPEW 236      57.821  17.251  90.411  1.00  0.00           C
ATOM   6047  C23 POPEW 236      54.341  20.951  87.711  1.00  0.00           C
ATOM   6050  C24 POPEW 236      54.471  21.531  86.312  1.00  0.00           C
ATOM   6053  C25 POPEW 236      53.171  21.461  85.501  1.00  0.00           C
ATOM   6056  C26 POPEW 236      53.301  22.231  84.182  1.00  0.00           C
ATOM   6059  C27 POPEW 236      51.961  22.511  83.482  1.00  0.00           C
ATOM   6062  C28 POPEW 236      52.091  22.581  81.952  1.00  0.00           C
ATOM   6065  C29 POPEW 236      52.271  21.201  81.362  1.00  0.00           C
ATOM   6067 0C21 POPEW 236      51.561  20.641  80.371  1.00  0.00           C
ATOM   6069 1C21 POPEW 236      50.471  21.311  79.581  1.00  0.00           C
ATOM   6072 2C21 POPEW 236      51.061  22.041  78.362  1.00  0.00           C
ATOM   6075 3C21 POPEW 236      51.411  21.101  77.191  1.00  0.00           C
ATOM   6078 4C21 POPEW 236      52.441  21.701  76.231  1.00  0.00           C
ATOM   6081 5C21 POPEW 236      52.311  21.231  74.783  1.00  0.00           C
ATOM   6084 6C21 POPEW 236      52.381  19.701  74.632  1.00  0.00           C
ATOM   6087 7C21 POPEW 236      52.431  19.281  73.161  1.00  0.00           C
ATOM   6090 8C21 POPEW 236      52.351  17.761  72.963  1.00  0.00           C
ATOM   6094  C33 POPEW 236      57.641  17.781  88.971  1.00  0.00           C
ATOM   6097  C34 POPEW 236      56.731  16.891  88.121  1.00  0.00           C
ATOM   6100  C35 POPEW 236      57.451  15.791  87.361  1.00  0.00           C
ATOM   6103  C36 POPEW 236      56.441  14.761  86.853  1.00  0.00           C
ATOM   6106  C37 POPEW 236      56.971  13.901  85.702  1.00  0.00           C
ATOM   6109  C38 POPEW 236      55.921  12.861  85.302  1.00  0.00           C
ATOM   6112  C39 POPEW 236      56.171  12.181  83.962  1.00  0.00           C
ATOM   6115 0C31 POPEW 236      57.601  11.691  83.722  1.00  0.00           C
ATOM   6118 1C31 POPEW 236      57.701  10.371  82.951  1.00  0.00           C
ATOM   6121 2C31 POPEW 236      59.131   9.801  82.892  1.00  0.00           C
ATOM   6124 3C31 POPEW 236      59.881  10.131  81.602  1.00  0.00           C
ATOM   6127 4C31 POPEW 236      59.631   9.071  80.521  1.00  0.00           C
ATOM   6130 5C31 POPEW 236      60.301   9.371  79.182  1.00  0.00           C
ATOM   6133 6C31 POPEW 236      60.231   8.181  78.221  1.00  0.00           C
ATOM   6137  NH3 POPEX 237      93.581  10.001  48.132  1.00  0.00           N
ATOM   6141  C12 POPEX 237      94.691   8.991  48.321  1.00  0.00           C
ATOM   6144  C11 POPEX 237      96.061   9.671  48.181  1.00  0.00           C
ATOM   6147  P   POPEX 237      97.901   8.481  49.682  1.00  0.00           P
ATOM   6148  O13 POPEX 237      97.991   7.031  49.921  1.00  0.00           O
ATOM   6149  O14 POPEX 237      99.151   9.261  49.711  1.00  0.00           O
ATOM   6150  O11 POPEX 237      96.861   9.031  50.751  1.00  0.00           O
ATOM   6151  O12 POPEX 237      97.141   8.741  48.302  1.00  0.00           O
ATOM   6152  C1  POPEX 237      97.261   9.961  51.761  1.00  0.00           C
ATOM   6155  C2  POPEX 237      96.281   9.871  52.981  1.00  0.00           C
ATOM   6157  O21 POPEX 237      96.431  10.851  54.021  1.00  0.00           O
ATOM   6158  C21 POPEX 237      97.461  11.671  54.042  1.00  0.00           C
ATOM   6159  O22 POPEX 237      97.791  12.421  53.132  1.00  0.00           O
ATOM   6160  C22 POPEX 237      98.201  11.501  55.361  1.00  0.00           C
ATOM   6163  C3  POPEX 237      96.311   8.451  53.642  1.00  0.00           C
ATOM   6166  O31 POPEX 237      96.651   8.551  55.032  1.00  0.00           O
ATOM   6167  C31 POPEX 237      96.211   7.681  55.901  1.00  0.00           C
ATOM   6168  O32 POPEX 237      95.481   6.721  55.681  1.00  0.00           O
ATOM   6169  C32 POPEX 237      96.701   8.201  57.262  1.00  0.00           C
ATOM   6172  C23 POPEX 237      97.761  12.481  56.472  1.00  0.00           C
ATOM   6175  C24 POPEX 237      97.751  11.841  57.861  1.00  0.00           C
ATOM   6178  C25 POPEX 237      98.991  12.121  58.731  1.00  0.00           C
ATOM   6181  C26 POPEX 237      98.601  12.561  60.152  1.00  0.00           C
ATOM   6184  C27 POPEX 237      99.751  12.561  61.161  1.00  0.00           C
ATOM   6187  C28 POPEX 237      99.301  12.861  62.602  1.00  0.00           C
ATOM   6190  C29 POPEX 237      98.431  11.761  63.162  1.00  0.00           C
ATOM   6192 0C21 POPEX 237      98.771  10.831  64.071  1.00  0.00           C
ATOM   6194 1C21 POPEX 237     100.081  10.681  64.801  1.00  0.00           C
ATOM   6197 2C21 POPEX 237      99.931  10.661  66.341  1.00  0.00           C
ATOM   6200 3C21 POPEX 237      99.151   9.461  66.922  1.00  0.00           C
ATOM   6203 4C21 POPEX 237      98.831   9.661  68.411  1.00  0.00           C
ATOM   6206 5C21 POPEX 237      99.051   8.411  69.271  1.00  0.00           C
ATOM   6209 6C21 POPEX 237      98.991   8.751  70.771  1.00  0.00           C
ATOM   6212 7C21 POPEX 237      99.401   7.571  71.672  1.00  0.00           C
ATOM   6215 8C21 POPEX 237      99.481   7.951  73.151  1.00  0.00           C
ATOM   6219  C33 POPEX 237      96.541   7.241  58.442  1.00  0.00           C
ATOM   6222  C34 POPEX 237      97.221   7.791  59.711  1.00  0.00           C
ATOM   6225  C35 POPEX 237      97.351   6.711  60.781  1.00  0.00           C
ATOM   6228  C36 POPEX 237      98.091   7.131  62.062  1.00  0.00           C
ATOM   6231  C37 POPEX 237      98.011   5.991  63.091  1.00  0.00           C
ATOM   6234  C38 POPEX 237      98.491   6.371  64.502  1.00  0.00           C
ATOM   6237  C39 POPEX 237      99.851   5.801  64.882  1.00  0.00           C
ATOM   6240 0C31 POPEX 237     101.051   6.601  64.362  1.00  0.00           C
ATOM   6243 1C31 POPEX 237     102.371   6.021  64.892  1.00  0.00           C
ATOM   6246 2C31 POPEX 237     103.631   6.871  64.642  1.00  0.00           C
ATOM   6249 3C31 POPEX 237     103.871   7.371  63.201  1.00  0.00           C
ATOM   6252 4C31 POPEX 237     104.371   6.321  62.201  1.00  0.00           C
ATOM   6255 5C31 POPEX 237     104.721   6.911  60.831  1.00  0.00           C
ATOM   6258 6C31 POPEX 237     105.261   5.871  59.832  1.00  0.00           C
ATOM   6262  NH3 POPEY 238      78.611 105.001  50.301  1.00  0.00           N
ATOM   6266  C12 POPEY 238      79.001 103.551  50.231  1.00  0.00           C
ATOM   6269  C11 POPEY 238      79.971 103.141  51.361  1.00  0.00           C
ATOM   6272  P   POPEY 238      81.261 101.121  52.392  1.00  0.00           P
ATOM   6273  O13 POPEY 238      80.511 100.141  53.201  1.00  0.00           O
ATOM   6274  O14 POPEY 238      82.511 100.601  51.782  1.00  0.00           O
ATOM   6275  O11 POPEY 238      81.671 102.321  53.302  1.00  0.00           O
ATOM   6276  O12 POPEY 238      80.361 101.771  51.241  1.00  0.00           O
ATOM   6277  C1  POPEY 238      82.981 102.591  53.792  1.00  0.00           C
ATOM   6280  C2  POPEY 238      82.901 102.931  55.292  1.00  0.00           C
ATOM   6282  O21 POPEY 238      84.211 103.051  55.891  1.00  0.00           O
ATOM   6283  C21 POPEY 238      84.731 104.261  55.701  1.00  0.00           C
ATOM   6284  O22 POPEY 238      84.421 105.051  54.832  1.00  0.00           O
ATOM   6285  C22 POPEY 238      85.801 104.521  56.751  1.00  0.00           C
ATOM   6288  C3  POPEY 238      82.061 101.851  56.041  1.00  0.00           C
ATOM   6291  O31 POPEY 238      82.351 101.801  57.451  1.00  0.00           O
ATOM   6292  C31 POPEY 238      81.851 102.781  58.181  1.00  0.00           C
ATOM   6293  O32 POPEY 238      81.281 103.771  57.771  1.00  0.00           O
ATOM   6294  C32 POPEY 238      82.151 102.391  59.632  1.00  0.00           C
ATOM   6297  C23 POPEY 238      85.661 105.931  57.351  1.00  0.00           C
ATOM   6300  C24 POPEY 238      86.721 106.181  58.421  1.00  0.00           C
ATOM   6303  C25 POPEY 238      86.731 107.631  58.902  1.00  0.00           C
ATOM   6306  C26 POPEY 238      87.811 107.901  59.962  1.00  0.00           C
ATOM   6309  C27 POPEY 238      87.791 109.361  60.422  1.00  0.00           C
ATOM   6312  C28 POPEY 238      88.921 109.701  61.402  1.00  0.00           C
ATOM   6315  C29 POPEY 238      88.861 111.171  61.761  1.00  0.00           C
ATOM   6317 0C21 POPEY 238      89.401 111.751  62.852  1.00  0.00           C
ATOM   6319 1C21 POPEY 238      90.201 111.071  63.922  1.00  0.00           C
ATOM   6322 2C21 POPEY 238      90.211 111.881  65.231  1.00  0.00           C
ATOM   6325 3C21 POPEY 238      90.961 113.231  65.152  1.00  0.00           C
ATOM   6328 4C21 POPEY 238      91.021 113.911  66.521  1.00  0.00           C
ATOM   6331 5C21 POPEY 238      91.591 115.331  66.532  1.00  0.00           C
ATOM   6334 6C21 POPEY 238      93.071 115.481  66.161  1.00  0.00           C
ATOM   6337 7C21 POPEY 238      93.621 116.851  66.602  1.00  0.00           C
ATOM   6340 8C21 POPEY 238      95.061 117.131  66.161  1.00  0.00           C
ATOM   6344  C33 POPEY 238      81.911 103.461  60.721  1.00  0.00           C
ATOM   6347  C34 POPEY 238      82.631 103.021  62.001  1.00  0.00           C
ATOM   6350  C35 POPEY 238      81.861 103.201  63.321  1.00  0.00           C
ATOM   6353  C36 POPEY 238      81.751 104.651  63.782  1.00  0.00           C
ATOM   6356  C37 POPEY 238      81.331 104.781  65.251  1.00  0.00           C
ATOM   6359  C38 POPEY 238      81.291 106.251  65.672  1.00  0.00           C
ATOM   6362  C39 POPEY 238      81.311 106.471  67.191  1.00  0.00           C
ATOM   6365 0C31 POPEY 238      81.161 107.951  67.532  1.00  0.00           C
ATOM   6368 1C31 POPEY 238      81.531 108.291  68.981  1.00  0.00           C
ATOM   6371 2C31 POPEY 238      81.571 109.801  69.271  1.00  0.00           C
ATOM   6374 3C31 POPEY 238      80.201 110.511  69.191  1.00  0.00           C
ATOM   6377 4C31 POPEY 238      79.871 111.121  67.821  1.00  0.00           C
ATOM   6380 5C31 POPEY 238      78.511 111.831  67.821  1.00  0.00           C
ATOM   6383 6C31 POPEY 238      78.071 112.341  66.441  1.00  0.00           C
ATOM   6387  NH3 POPEZ 239      75.261 112.231  50.932  1.00  0.00           N
ATOM   6391  C12 POPEZ 239      75.541 110.751  50.901  1.00  0.00           C
ATOM   6394  C11 POPEZ 239      75.981 110.221  52.281  1.00  0.00           C
ATOM   6397  P   POPEZ 239      76.491 107.981  53.572  1.00  0.00           P
ATOM   6398  O13 POPEZ 239      75.781 106.691  53.681  1.00  0.00           O
ATOM   6399  O14 POPEZ 239      77.961 107.931  53.622  1.00  0.00           O
ATOM   6400  O11 POPEZ 239      75.981 108.921  54.731  1.00  0.00           O
ATOM   6401  O12 POPEZ 239      76.091 108.791  52.262  1.00  0.00           O
ATOM   6402  C1  POPEZ 239      76.881 109.801  55.402  1.00  0.00           C
ATOM   6405  C2  POPEZ 239      76.241 110.291  56.722  1.00  0.00           C
ATOM   6407  O21 POPEZ 239      77.171 111.221  57.312  1.00  0.00           O
ATOM   6408  C21 POPEZ 239      76.611 112.161  58.081  1.00  0.00           C
ATOM   6409  O22 POPEZ 239      75.431 112.441  58.121  1.00  0.00           O
ATOM   6410  C22 POPEZ 239      77.671 112.801  58.992  1.00  0.00           C
ATOM   6413  C3  POPEZ 239      75.981 109.061  57.642  1.00  0.00           C
ATOM   6416  O31 POPEZ 239      75.271 109.381  58.852  1.00  0.00           O
ATOM   6417  C31 POPEZ 239      76.041 109.631  59.892  1.00  0.00           C
ATOM   6418  O32 POPEZ 239      77.251 109.711  59.882  1.00  0.00           O
ATOM   6419  C32 POPEZ 239      75.141 109.861  61.111  1.00  0.00           C
ATOM   6422  C23 POPEZ 239      77.091 113.151  60.382  1.00  0.00           C
ATOM   6425  C24 POPEZ 239      78.181 113.371  61.462  1.00  0.00           C
ATOM   6428  C25 POPEZ 239      78.341 114.841  61.861  1.00  0.00           C
ATOM   6431  C26 POPEZ 239      79.321 115.071  63.021  1.00  0.00           C
ATOM   6434  C27 POPEZ 239      79.391 116.561  63.391  1.00  0.00           C
ATOM   6437  C28 POPEZ 239      80.291 116.831  64.612  1.00  0.00           C
ATOM   6440  C29 POPEZ 239      80.291 118.291  64.981  1.00  0.00           C
ATOM   6442 0C21 POPEZ 239      81.171 118.881  65.801  1.00  0.00           C
ATOM   6444 1C21 POPEZ 239      82.311 118.191  66.501  1.00  0.00           C
ATOM   6447 2C21 POPEZ 239      83.281 119.181  67.161  1.00  0.00           C
ATOM   6450 3C21 POPEZ 239      84.061 120.051  66.161  1.00  0.00           C
ATOM   6453 4C21 POPEZ 239      85.121 120.941  66.841  1.00  0.00           C
ATOM   6456 5C21 POPEZ 239      84.511 122.101  67.642  1.00  0.00           C
ATOM   6459 6C21 POPEZ 239      85.521 122.791  68.572  1.00  0.00           C
ATOM   6462 7C21 POPEZ 239      84.861 123.931  69.353  1.00  0.00           C
ATOM   6465 8C21 POPEZ 239      85.741 124.531  70.432  1.00  0.00           C
ATOM   6469  C33 POPEZ 239      75.931 109.811  62.442  1.00  0.00           C
ATOM   6472  C34 POPEZ 239      76.561 108.421  62.642  1.00  0.00           C
ATOM   6475  C35 POPEZ 239      77.131 108.201  64.051  1.00  0.00           C
ATOM   6478  C36 POPEZ 239      77.121 106.711  64.371  1.00  0.00           C
ATOM   6481  C37 POPEZ 239      77.381 106.391  65.841  1.00  0.00           C
ATOM   6484  C38 POPEZ 239      77.161 104.891  66.091  1.00  0.00           C
ATOM   6487  C39 POPEZ 239      77.611 104.441  67.481  1.00  0.00           C
ATOM   6490 0C31 POPEZ 239      77.061 105.331  68.611  1.00  0.00           C
ATOM   6493 1C31 POPEZ 239      77.191 104.661  69.981  1.00  0.00           C
ATOM   6496 2C31 POPEZ 239      77.011 105.661  71.132  1.00  0.00           C
ATOM   6499 3C31 POPEZ 239      76.661 105.001  72.471  1.00  0.00           C
ATOM   6502 4C31 POPEZ 239      77.451 103.721  72.792  1.00  0.00           C
ATOM   6505 5C31 POPEZ 239      77.231 103.231  74.222  1.00  0.00           C
ATOM   6508 6C31 POPEZ 239      77.901 101.881  74.502  1.00  0.00           C
ATOM   6512  NH3 POPEa 240      27.811  47.611  51.551  1.00  0.00           N
ATOM   6516  C12 POPEa 240      27.901  46.221  52.132  1.00  0.00           C
ATOM   6519  C11 POPEa 240      26.491  45.741  52.532  1.00  0.00           C
ATOM   6522  P   POPEa 240      25.681  43.251  52.221  1.00  0.00           P
ATOM   6523  O13 POPEa 240      24.811  43.851  51.192  1.00  0.00           O
ATOM   6524  O14 POPEa 240      26.611  42.191  51.771  1.00  0.00           O
ATOM   6525  O11 POPEa 240      24.751  42.691  53.382  1.00  0.00           O
ATOM   6526  O12 POPEa 240      26.511  44.371  52.962  1.00  0.00           O
ATOM   6527  C1  POPEa 240      24.051  43.571  54.261  1.00  0.00           C
ATOM   6530  C2  POPEa 240      23.931  42.931  55.672  1.00  0.00           C
ATOM   6532  O21 POPEa 240      23.191  43.821  56.551  1.00  0.00           O
ATOM   6533  C21 POPEa 240      22.451  43.171  57.472  1.00  0.00           C
ATOM   6534  O22 POPEa 240      22.291  41.971  57.502  1.00  0.00           O
ATOM   6535  C22 POPEa 240      21.821  44.141  58.481  1.00  0.00           C
ATOM   6538  C3  POPEa 240      25.361  42.641  56.231  1.00  0.00           C
ATOM   6541  O31 POPEa 240      25.381  41.581  57.201  1.00  0.00           O
ATOM   6542  C31 POPEa 240      25.241  41.961  58.471  1.00  0.00           C
ATOM   6543  O32 POPEa 240      25.101  43.101  58.861  1.00  0.00           O
ATOM   6544  C32 POPEa 240      25.171  40.701  59.331  1.00  0.00           C
ATOM   6547  C23 POPEa 240      20.911  43.381  59.482  1.00  0.00           C
ATOM   6550  C24 POPEa 240      20.211  44.241  60.562  1.00  0.00           C
ATOM   6553  C25 POPEa 240      21.021  44.371  61.871  1.00  0.00           C
ATOM   6556  C26 POPEa 240      20.151  44.161  63.121  1.00  0.00           C
ATOM   6559  C27 POPEa 240      20.861  44.561  64.422  1.00  0.00           C
ATOM   6562  C28 POPEa 240      19.981  44.551  65.682  1.00  0.00           C
ATOM   6565  C29 POPEa 240      19.841  43.171  66.271  1.00  0.00           C
ATOM   6567 0C21 POPEa 240      19.221  42.881  67.431  1.00  0.00           C
ATOM   6569 1C21 POPEa 240      18.491  43.851  68.322  1.00  0.00           C
ATOM   6572 2C21 POPEa 240      17.051  43.341  68.562  1.00  0.00           C
ATOM   6575 3C21 POPEa 240      16.221  44.211  69.502  1.00  0.00           C
ATOM   6578 4C21 POPEa 240      14.831  43.621  69.713  1.00  0.00           C
ATOM   6581 5C21 POPEa 240      13.961  44.381  70.721  1.00  0.00           C
ATOM   6584 6C21 POPEa 240      13.601  45.811  70.312  1.00  0.00           C
ATOM   6587 7C21 POPEa 240      12.381  46.321  71.081  1.00  0.00           C
ATOM   6590 8C21 POPEa 240      11.951  47.731  70.661  1.00  0.00           C
ATOM   6594  C33 POPEa 240      24.791  41.021  60.792  1.00  0.00           C
ATOM   6597  C34 POPEa 240      24.431  39.761  61.591  1.00  0.00           C
ATOM   6600  C35 POPEa 240      24.251  40.021  63.091  1.00  0.00           C
ATOM   6603  C36 POPEa 240      25.451  40.761  63.692  1.00  0.00           C
ATOM   6606  C37 POPEa 240      25.461  40.801  65.212  1.00  0.00           C
ATOM   6609  C38 POPEa 240      26.591  41.691  65.752  1.00  0.00           C
ATOM   6612  C39 POPEa 240      26.491  41.971  67.252  1.00  0.00           C
ATOM   6615 0C31 POPEa 240      25.221  42.771  67.611  1.00  0.00           C
ATOM   6618 1C31 POPEa 240      25.081  43.061  69.111  1.00  0.00           C
ATOM   6621 2C31 POPEa 240      23.731  43.701  69.411  1.00  0.00           C
ATOM   6624 3C31 POPEa 240      23.611  44.221  70.841  1.00  0.00           C
ATOM   6627 4C31 POPEa 240      22.281  44.941  71.081  1.00  0.00           C
ATOM   6630 5C31 POPEa 240      22.271  45.761  72.372  1.00  0.00           C
ATOM   6633 6C31 POPEa 240      20.951  46.471  72.642  1.00  0.00           C
ATOM   6637  NH3 POPEb 241     115.061  69.841  90.672  1.00  0.00           N
ATOM   6641  C12 POPEb 241     113.681  69.301  90.401  1.00  0.00           C
ATOM   6644  C11 POPEb 241     113.571  68.831  88.951  1.00  0.00           C
ATOM   6647  P   POPEb 241     111.561  68.211  87.372  1.00  0.00           P
ATOM   6648  O13 POPEb 241     110.401  69.121  87.401  1.00  0.00           O
ATOM   6649  O14 POPEb 241     112.551  68.411  86.282  1.00  0.00           O
ATOM   6650  O11 POPEb 241     111.001  66.731  87.301  1.00  0.00           O
ATOM   6651  O12 POPEb 241     112.291  68.241  88.771  1.00  0.00           O
ATOM   6652  C1  POPEb 241     111.511  65.741  86.402  1.00  0.00           C
ATOM   6655  C2  POPEb 241     110.411  65.181  85.481  1.00  0.00           C
ATOM   6657  O21 POPEb 241     110.941  64.121  84.661  1.00  0.00           O
ATOM   6658  C21 POPEb 241     111.901  64.391  83.792  1.00  0.00           C
ATOM   6659  O22 POPEb 241     112.291  65.491  83.451  1.00  0.00           O
ATOM   6660  C22 POPEb 241     112.461  63.041  83.312  1.00  0.00           C
ATOM   6663  C3  POPEb 241     109.671  66.271  84.661  1.00  0.00           C
ATOM   6666  O31 POPEb 241     108.921  65.661  83.603  1.00  0.00           O
ATOM   6667  C31 POPEb 241     108.391  66.521  82.742  1.00  0.00           C
ATOM   6668  O32 POPEb 241     108.211  67.711  82.951  1.00  0.00           O
ATOM   6669  C32 POPEb 241     108.201  65.771  81.422  1.00  0.00           C
ATOM   6672  C23 POPEb 241     113.271  63.051  81.992  1.00  0.00           C
ATOM   6675  C24 POPEb 241     114.051  61.731  81.841  1.00  0.00           C
ATOM   6678  C25 POPEb 241     114.961  61.611  80.602  1.00  0.00           C
ATOM   6681  C26 POPEb 241     115.681  60.241  80.541  1.00  0.00           C
ATOM   6684  C27 POPEb 241     116.901  60.241  79.602  1.00  0.00           C
ATOM   6687  C28 POPEb 241     117.591  58.871  79.441  1.00  0.00           C
ATOM   6690  C29 POPEb 241     116.851  57.941  78.511  1.00  0.00           C
ATOM   6692 0C21 POPEb 241     117.361  57.271  77.462  1.00  0.00           C
ATOM   6694 1C21 POPEb 241     118.811  57.221  77.031  1.00  0.00           C
ATOM   6697 2C21 POPEb 241     119.111  56.021  76.103  1.00  0.00           C
ATOM   6700 3C21 POPEb 241     118.791  56.331  74.632  1.00  0.00           C
ATOM   6703 4C21 POPEb 241     118.731  55.111  73.701  1.00  0.00           C
ATOM   6706 5C21 POPEb 241     117.481  54.241  73.941  1.00  0.00           C
ATOM   6709 6C21 POPEb 241     116.911  53.651  72.632  1.00  0.00           C
ATOM   6712 7C21 POPEb 241     115.631  52.841  72.861  1.00  0.00           C
ATOM   6715 8C21 POPEb 241     114.961  52.391  71.562  1.00  0.00           C
ATOM   6719  C33 POPEb 241     107.981  66.621  80.142  1.00  0.00           C
ATOM   6722  C34 POPEb 241     108.581  65.871  78.933  1.00  0.00           C
ATOM   6725  C35 POPEb 241     108.221  66.361  77.521  1.00  0.00           C
ATOM   6728  C36 POPEb 241     108.891  67.651  77.021  1.00  0.00           C
ATOM   6731  C37 POPEb 241     108.731  67.781  75.501  1.00  0.00           C
ATOM   6734  C38 POPEb 241     109.391  69.041  74.923  1.00  0.00           C
ATOM   6737  C39 POPEb 241     109.791  68.871  73.441  1.00  0.00           C
ATOM   6740 0C31 POPEb 241     108.611  68.891  72.451  1.00  0.00           C
ATOM   6743 1C31 POPEb 241     109.041  68.381  71.072  1.00  0.00           C
ATOM   6746 2C31 POPEb 241     108.131  68.811  69.901  1.00  0.00           C
ATOM   6749 3C31 POPEb 241     108.341  70.291  69.531  1.00  0.00           C
ATOM   6752 4C31 POPEb 241     107.661  70.701  68.212  1.00  0.00           C
ATOM   6755 5C31 POPEb 241     108.001  72.141  67.821  1.00  0.00           C
ATOM   6758 6C31 POPEb 241     107.311  72.611  66.532  1.00  0.00           C
ATOM   6762  NH3 POPEc 242      69.441  18.281  52.621  1.00  0.00           N
ATOM   6766  C12 POPEc 242      69.771  16.861  52.221  1.00  0.00           C
ATOM   6769  C11 POPEc 242      68.541  16.031  51.792  1.00  0.00           C
ATOM   6772  P   POPEc 242      68.871  13.441  52.301  1.00  0.00           P
ATOM   6773  O13 POPEc 242      67.481  12.971  52.361  1.00  0.00           O
ATOM   6774  O14 POPEc 242      69.921  12.461  51.961  1.00  0.00           O
ATOM   6775  O11 POPEc 242      69.221  14.081  53.712  1.00  0.00           O
ATOM   6776  O12 POPEc 242      68.961  14.731  51.371  1.00  0.00           O
ATOM   6777  C1  POPEc 242      68.961  13.321  54.882  1.00  0.00           C
ATOM   6780  C2  POPEc 242      69.401  14.101  56.142  1.00  0.00           C
ATOM   6782  O21 POPEc 242      68.851  13.461  57.301  1.00  0.00           O
ATOM   6783  C21 POPEc 242      67.601  13.671  57.642  1.00  0.00           C
ATOM   6784  O22 POPEc 242      66.761  14.311  57.031  1.00  0.00           O
ATOM   6785  C22 POPEc 242      67.381  12.961  58.972  1.00  0.00           C
ATOM   6788  C3  POPEc 242      69.091  15.631  56.051  1.00  0.00           C
ATOM   6791  O31 POPEc 242      68.761  16.231  57.322  1.00  0.00           O
ATOM   6792  C31 POPEc 242      69.661  16.231  58.271  1.00  0.00           C
ATOM   6793  O32 POPEc 242      70.871  16.131  58.121  1.00  0.00           O
ATOM   6794  C32 POPEc 242      68.921  16.391  59.601  1.00  0.00           C
ATOM   6797  C23 POPEc 242      65.961  13.201  59.542  1.00  0.00           C
ATOM   6800  C24 POPEc 242      65.651  12.241  60.701  1.00  0.00           C
ATOM   6803  C25 POPEc 242      65.801  12.851  62.091  1.00  0.00           C
ATOM   6806  C26 POPEc 242      64.571  13.641  62.582  1.00  0.00           C
ATOM   6809  C27 POPEc 242      64.671  13.861  64.102  1.00  0.00           C
ATOM   6812  C28 POPEc 242      63.441  14.481  64.782  1.00  0.00           C
ATOM   6815  C29 POPEc 242      63.681  14.411  66.271  1.00  0.00           C
ATOM   6817 0C21 POPEc 242      62.901  14.861  67.271  1.00  0.00           C
ATOM   6819 1C21 POPEc 242      61.551  15.531  67.151  1.00  0.00           C
ATOM   6822 2C21 POPEc 242      60.811  15.581  68.511  1.00  0.00           C
ATOM   6825 3C21 POPEc 242      61.521  16.411  69.591  1.00  0.00           C
ATOM   6828 4C21 POPEc 242      62.201  15.591  70.712  1.00  0.00           C
ATOM   6831 5C21 POPEc 242      61.241  15.091  71.801  1.00  0.00           C
ATOM   6834 6C21 POPEc 242      61.981  14.701  73.091  1.00  0.00           C
ATOM   6837 7C21 POPEc 242      61.041  14.321  74.242  1.00  0.00           C
ATOM   6840 8C21 POPEc 242      61.751  14.181  75.581  1.00  0.00           C
ATOM   6844  C33 POPEc 242      69.631  15.741  60.812  1.00  0.00           C
ATOM   6847  C34 POPEc 242      68.741  15.831  62.062  1.00  0.00           C
ATOM   6850  C35 POPEc 242      69.331  15.191  63.331  1.00  0.00           C
ATOM   6853  C36 POPEc 242      69.391  13.661  63.261  1.00  0.00           C
ATOM   6856  C37 POPEc 242      68.671  12.961  64.432  1.00  0.00           C
ATOM   6859  C38 POPEc 242      68.521  11.461  64.161  1.00  0.00           C
ATOM   6862  C39 POPEc 242      67.691  10.661  65.172  1.00  0.00           C
ATOM   6865 0C31 POPEc 242      68.481  10.211  66.402  1.00  0.00           C
ATOM   6868 1C31 POPEc 242      67.841   9.001  67.102  1.00  0.00           C
ATOM   6871 2C31 POPEc 242      68.641   8.521  68.322  1.00  0.00           C
ATOM   6874 3C31 POPEc 242      69.201   7.081  68.212  1.00  0.00           C
ATOM   6877 4C31 POPEc 242      70.681   6.991  68.603  1.00  0.00           C
ATOM   6880 5C31 POPEc 242      71.221   5.551  68.581  1.00  0.00           C
ATOM   6883 6C31 POPEc 242      72.711   5.461  68.922  1.00  0.00           C
ATOM   6887  NH3 POPEd 243     111.301 108.861  46.091  1.00  0.00           N
ATOM   6891  C12 POPEd 243     111.691 110.011  46.961  1.00  0.00           C
ATOM   6894  C11 POPEd 243     111.731 111.311  46.132  1.00  0.00           C
ATOM   6897  P   POPEd 243     111.481 112.911  48.141  1.00  0.00           P
ATOM   6898  O13 POPEd 243     110.131 112.321  48.091  1.00  0.00           O
ATOM   6899  O14 POPEd 243     111.611 114.371  48.271  1.00  0.00           O
ATOM   6900  O11 POPEd 243     112.331 112.221  49.292  1.00  0.00           O
ATOM   6901  O12 POPEd 243     112.291 112.411  46.861  1.00  0.00           O
ATOM   6902  C1  POPEd 243     113.761 112.211  49.271  1.00  0.00           C
ATOM   6905  C2  POPEd 243     114.421 112.671  50.621  1.00  0.00           C
ATOM   6907  O21 POPEd 243     114.771 111.591  51.501  1.00  0.00           O
ATOM   6908  C21 POPEd 243     113.881 110.731  51.951  1.00  0.00           C
ATOM   6909  O22 POPEd 243     112.701 110.661  51.661  1.00  0.00           O
ATOM   6910  C22 POPEd 243     114.571 109.831  52.981  1.00  0.00           C
ATOM   6913  C3  POPEd 243     113.631 113.791  51.352  1.00  0.00           C
ATOM   6916  O31 POPEd 243     114.451 114.511  52.312  1.00  0.00           O
ATOM   6917  C31 POPEd 243     114.361 114.091  53.562  1.00  0.00           C
ATOM   6918  O32 POPEd 243     113.741 113.131  53.962  1.00  0.00           O
ATOM   6919  C32 POPEd 243     115.111 115.051  54.482  1.00  0.00           C
ATOM   6922  C23 POPEd 243     113.841 109.901  54.341  1.00  0.00           C
ATOM   6925  C24 POPEd 243     114.391 108.961  55.422  1.00  0.00           C
ATOM   6928  C25 POPEd 243     113.811 107.541  55.332  1.00  0.00           C
ATOM   6931  C26 POPEd 243     113.681 106.881  56.712  1.00  0.00           C
ATOM   6934  C27 POPEd 243     113.181 105.431  56.641  1.00  0.00           C
ATOM   6937  C28 POPEd 243     113.391 104.671  57.972  1.00  0.00           C
ATOM   6940  C29 POPEd 243     112.221 104.501  58.902  1.00  0.00           C
ATOM   6942 0C21 POPEd 243     112.021 103.411  59.661  1.00  0.00           C
ATOM   6944 1C21 POPEd 243     112.941 102.201  59.692  1.00  0.00           C
ATOM   6947 2C21 POPEd 243     112.551 101.131  60.732  1.00  0.00           C
ATOM   6950 3C21 POPEd 243     113.031 101.481  62.151  1.00  0.00           C
ATOM   6953 4C21 POPEd 243     112.441 100.561  63.232  1.00  0.00           C
ATOM   6956 5C21 POPEd 243     113.031 100.851  64.621  1.00  0.00           C
ATOM   6959 6C21 POPEd 243     112.061 100.501  65.761  1.00  0.00           C
ATOM   6962 7C21 POPEd 243     112.671 100.741  67.142  1.00  0.00           C
ATOM   6965 8C21 POPEd 243     111.651 100.601  68.281  1.00  0.00           C
ATOM   6969  C33 POPEd 243     115.271 114.441  55.901  1.00  0.00           C
ATOM   6972  C34 POPEd 243     115.911 115.421  56.891  1.00  0.00           C
ATOM   6975  C35 POPEd 243     114.961 115.921  57.992  1.00  0.00           C
ATOM   6978  C36 POPEd 243     114.931 115.051  59.261  1.00  0.00           C
ATOM   6981  C37 POPEd 243     114.461 115.841  60.481  1.00  0.00           C
ATOM   6984  C38 POPEd 243     114.431 115.011  61.771  1.00  0.00           C
ATOM   6987  C39 POPEd 243     114.261 115.911  63.001  1.00  0.00           C
ATOM   6990 0C31 POPEd 243     114.031 115.131  64.301  1.00  0.00           C
ATOM   6993 1C31 POPEd 243     114.201 116.041  65.521  1.00  0.00           C
ATOM   6996 2C31 POPEd 243     113.631 115.471  66.822  1.00  0.00           C
ATOM   6999 3C31 POPEd 243     112.131 115.731  66.971  1.00  0.00           C
ATOM   7002 4C31 POPEd 243     111.621 115.431  68.382  1.00  0.00           C
ATOM   7005 5C31 POPEd 243     110.171 115.881  68.581  1.00  0.00           C
ATOM   7008 6C31 POPEd 243     109.681 115.621  69.993  1.00  0.00           C
ATOM   7012  NH3 POPEe 244      90.751  68.581  46.002  1.00  0.00           N
ATOM   7016  C12 POPEe 244      92.051  69.321  46.181  1.00  0.00           C
ATOM   7019  C11 POPEe 244      92.531  69.381  47.631  1.00  0.00           C
ATOM   7022  P   POPEe 244      95.091  69.521  48.471  1.00  0.00           P
ATOM   7023  O13 POPEe 244      95.291  68.051  48.601  1.00  0.00           O
ATOM   7024  O14 POPEe 244      96.191  70.311  47.911  1.00  0.00           O
ATOM   7025  O11 POPEe 244      94.721  70.141  49.892  1.00  0.00           O
ATOM   7026  O12 POPEe 244      93.851  69.881  47.572  1.00  0.00           O
ATOM   7027  C1  POPEe 244      95.791  70.861  50.551  1.00  0.00           C
ATOM   7030  C2  POPEe 244      95.301  71.421  51.912  1.00  0.00           C
ATOM   7032  O21 POPEe 244      96.261  72.301  52.491  1.00  0.00           O
ATOM   7033  C21 POPEe 244      95.971  73.591  52.481  1.00  0.00           C
ATOM   7034  O22 POPEe 244      95.071  74.131  51.861  1.00  0.00           O
ATOM   7035  C22 POPEe 244      96.881  74.241  53.531  1.00  0.00           C
ATOM   7038  C3  POPEe 244      95.101  70.281  52.931  1.00  0.00           C
ATOM   7041  O31 POPEe 244      94.131  70.651  53.922  1.00  0.00           O
ATOM   7042  C31 POPEe 244      94.341  70.761  55.251  1.00  0.00           C
ATOM   7043  O32 POPEe 244      93.411  70.841  56.041  1.00  0.00           O
ATOM   7044  C32 POPEe 244      95.801  70.931  55.701  1.00  0.00           C
ATOM   7047  C23 POPEe 244      96.631  75.741  53.792  1.00  0.00           C
ATOM   7050  C24 POPEe 244      97.171  76.111  55.181  1.00  0.00           C
ATOM   7053  C25 POPEe 244      97.151  77.601  55.521  1.00  0.00           C
ATOM   7056  C26 POPEe 244      98.171  77.921  56.641  1.00  0.00           C
ATOM   7059  C27 POPEe 244      97.831  79.201  57.411  1.00  0.00           C
ATOM   7062  C28 POPEe 244      98.731  79.441  58.632  1.00  0.00           C
ATOM   7065  C29 POPEe 244      98.411  80.781  59.251  1.00  0.00           C
ATOM   7067 0C21 POPEe 244      99.241  81.491  60.042  1.00  0.00           C
ATOM   7069 1C21 POPEe 244     100.611  81.051  60.481  1.00  0.00           C
ATOM   7072 2C21 POPEe 244     101.751  81.801  59.771  1.00  0.00           C
ATOM   7075 3C21 POPEe 244     102.011  83.211  60.321  1.00  0.00           C
ATOM   7078 4C21 POPEe 244     103.391  83.771  59.942  1.00  0.00           C
ATOM   7081 5C21 POPEe 244     103.841  84.851  60.932  1.00  0.00           C
ATOM   7084 6C21 POPEe 244     105.141  85.581  60.542  1.00  0.00           C
ATOM   7087 7C21 POPEe 244     105.491  86.661  61.582  1.00  0.00           C
ATOM   7090 8C21 POPEe 244     106.631  87.591  61.171  1.00  0.00           C
ATOM   7094  C33 POPEe 244      95.911  71.231  57.231  1.00  0.00           C
ATOM   7097  C34 POPEe 244      97.361  71.371  57.731  1.00  0.00           C
ATOM   7100  C35 POPEe 244      97.551  71.471  59.261  1.00  0.00           C
ATOM   7103  C36 POPEe 244      97.211  72.831  59.892  1.00  0.00           C
ATOM   7106  C37 POPEe 244      97.821  73.031  61.292  1.00  0.00           C
ATOM   7109  C38 POPEe 244      97.181  74.181  62.081  1.00  0.00           C
ATOM   7112  C39 POPEe 244      98.121  74.901  63.062  1.00  0.00           C
ATOM   7115 0C31 POPEe 244      98.761  76.151  62.442  1.00  0.00           C
ATOM   7118 1C31 POPEe 244      99.791  76.851  63.331  1.00  0.00           C
ATOM   7121 2C31 POPEe 244     100.341  78.131  62.672  1.00  0.00           C
ATOM   7124 3C31 POPEe 244     101.701  78.601  63.191  1.00  0.00           C
ATOM   7127 4C31 POPEe 244     101.681  79.531  64.411  1.00  0.00           C
ATOM   7130 5C31 POPEe 244     103.061  80.171  64.642  1.00  0.00           C
ATOM   7133 6C31 POPEe 244     103.111  81.171  65.792  1.00  0.00           C
ATOM   7137  NH3 POPEf 245       7.491  68.141  43.471  1.00  0.00           N
ATOM   7141  C12 POPEf 245       8.351  69.051  44.321  1.00  0.00           C
ATOM   7144  C11 POPEf 245       9.241  68.281  45.292  1.00  0.00           C
ATOM   7147  P   POPEf 245      11.321  68.651  46.782  1.00  0.00           P
ATOM   7148  O13 POPEf 245      12.181  67.791  45.942  1.00  0.00           O
ATOM   7149  O14 POPEf 245      11.981  69.761  47.491  1.00  0.00           O
ATOM   7150  O11 POPEf 245      10.491  67.781  47.801  1.00  0.00           O
ATOM   7151  O12 POPEf 245      10.131  69.221  45.891  1.00  0.00           O
ATOM   7152  C1  POPEf 245      10.481  66.361  47.731  1.00  0.00           C
ATOM   7155  C2  POPEf 245       9.581  65.741  48.852  1.00  0.00           C
ATOM   7157  O21 POPEf 245      10.331  64.741  49.552  1.00  0.00           O
ATOM   7158  C21 POPEf 245      11.141  65.261  50.462  1.00  0.00           C
ATOM   7159  O22 POPEf 245      11.261  66.431  50.751  1.00  0.00           O
ATOM   7160  C22 POPEf 245      11.921  64.131  51.111  1.00  0.00           C
ATOM   7163  C3  POPEf 245       8.241  65.111  48.321  1.00  0.00           C
ATOM   7166  O31 POPEf 245       7.771  63.941  49.032  1.00  0.00           O
ATOM   7167  C31 POPEf 245       7.551  64.051  50.341  1.00  0.00           C
ATOM   7168  O32 POPEf 245       7.621  65.061  51.002  1.00  0.00           O
ATOM   7169  C32 POPEf 245       7.121  62.681  50.882  1.00  0.00           C
ATOM   7172  C23 POPEf 245      10.991  63.141  51.841  1.00  0.00           C
ATOM   7175  C24 POPEf 245      11.771  61.931  52.332  1.00  0.00           C
ATOM   7178  C25 POPEf 245      11.331  61.421  53.712  1.00  0.00           C
ATOM   7181  C26 POPEf 245      11.651  62.411  54.841  1.00  0.00           C
ATOM   7184  C27 POPEf 245      12.271  61.711  56.062  1.00  0.00           C
ATOM   7187  C28 POPEf 245      13.181  62.631  56.901  1.00  0.00           C
ATOM   7190  C29 POPEf 245      12.421  63.451  57.911  1.00  0.00           C
ATOM   7192 0C21 POPEf 245      12.751  63.611  59.212  1.00  0.00           C
ATOM   7194 1C21 POPEf 245      13.941  63.011  59.911  1.00  0.00           C
ATOM   7197 2C21 POPEf 245      13.561  62.041  61.051  1.00  0.00           C
ATOM   7200 3C21 POPEf 245      14.461  60.791  61.111  1.00  0.00           C
ATOM   7203 4C21 POPEf 245      14.171  59.921  62.341  1.00  0.00           C
ATOM   7206 5C21 POPEf 245      14.451  58.421  62.132  1.00  0.00           C
ATOM   7209 6C21 POPEf 245      15.911  58.041  61.891  1.00  0.00           C
ATOM   7212 7C21 POPEf 245      16.121  56.541  61.652  1.00  0.00           C
ATOM   7215 8C21 POPEf 245      17.561  56.181  61.262  1.00  0.00           C
ATOM   7219  C33 POPEf 245       7.221  62.591  52.421  1.00  0.00           C
ATOM   7222  C34 POPEf 245       6.731  61.231  52.951  1.00  0.00           C
ATOM   7225  C35 POPEf 245       7.191  60.891  54.371  1.00  0.00           C
ATOM   7228  C36 POPEf 245       6.821  61.941  55.422  1.00  0.00           C
ATOM   7231  C37 POPEf 245       7.451  61.621  56.792  1.00  0.00           C
ATOM   7234  C38 POPEf 245       7.251  62.711  57.852  1.00  0.00           C
ATOM   7237  C39 POPEf 245       5.931  62.621  58.622  1.00  0.00           C
ATOM   7240 0C31 POPEf 245       6.071  63.221  60.032  1.00  0.00           C
ATOM   7243 1C31 POPEf 245       4.761  63.241  60.821  1.00  0.00           C
ATOM   7246 2C31 POPEf 245       4.911  62.841  62.312  1.00  0.00           C
ATOM   7249 3C31 POPEf 245       4.361  61.441  62.602  1.00  0.00           C
ATOM   7252 4C31 POPEf 245       2.831  61.381  62.502  1.00  0.00           C
ATOM   7255 5C31 POPEf 245       2.271  60.001  62.161  1.00  0.00           C
ATOM   7258 6C31 POPEf 245       0.771  60.051  61.861  1.00  0.00           C
ATOM   7262  NH3 POPEg 246      60.001  99.571  47.491  1.00  0.00           N
ATOM   7266  C12 POPEg 246      59.991 100.671  48.531  1.00  0.00           C
ATOM   7269  C11 POPEg 246      60.591 100.211  49.861  1.00  0.00           C
ATOM   7272  P   POPEg 246      58.891 101.311  51.511  1.00  0.00           P
ATOM   7273  O13 POPEg 246      58.171 102.381  50.781  1.00  0.00           O
ATOM   7274  O14 POPEg 246      58.281  99.971  51.532  1.00  0.00           O
ATOM   7275  O11 POPEg 246      59.131 101.761  53.021  1.00  0.00           O
ATOM   7276  O12 POPEg 246      60.361 101.181  50.891  1.00  0.00           O
ATOM   7277  C1  POPEg 246      60.441 101.621  53.601  1.00  0.00           C
ATOM   7280  C2  POPEg 246      60.431 101.151  55.091  1.00  0.00           C
ATOM   7282  O21 POPEg 246      61.781 100.771  55.411  1.00  0.00           O
ATOM   7283  C21 POPEg 246      62.571 101.581  56.132  1.00  0.00           C
ATOM   7284  O22 POPEg 246      63.711 101.851  55.751  1.00  0.00           O
ATOM   7285  C22 POPEg 246      61.931 102.111  57.421  1.00  0.00           C
ATOM   7288  C3  POPEg 246      59.491  99.931  55.312  1.00  0.00           C
ATOM   7291  O31 POPEg 246      59.531  99.531  56.701  1.00  0.00           O
ATOM   7292  C31 POPEg 246      60.341  98.511  56.971  1.00  0.00           C
ATOM   7293  O32 POPEg 246      60.941  97.841  56.152  1.00  0.00           O
ATOM   7294  C32 POPEg 246      60.491  98.351  58.471  1.00  0.00           C
ATOM   7297  C23 POPEg 246      62.871 101.931  58.652  1.00  0.00           C
ATOM   7300  C24 POPEg 246      62.431 102.711  59.902  1.00  0.00           C
ATOM   7303  C25 POPEg 246      62.971 102.151  61.231  1.00  0.00           C
ATOM   7306  C26 POPEg 246      62.371 102.841  62.481  1.00  0.00           C
ATOM   7309  C27 POPEg 246      62.831 102.191  63.792  1.00  0.00           C
ATOM   7312  C28 POPEg 246      62.221 102.831  65.072  1.00  0.00           C
ATOM   7315  C29 POPEg 246      62.871 102.281  66.312  1.00  0.00           C
ATOM   7317 0C21 POPEg 246      62.521 102.501  67.591  1.00  0.00           C
ATOM   7319 1C21 POPEg 246      61.361 103.331  68.081  1.00  0.00           C
ATOM   7322 2C21 POPEg 246      60.591 102.641  69.231  1.00  0.00           C
ATOM   7325 3C21 POPEg 246      59.991 101.281  68.841  1.00  0.00           C
ATOM   7328 4C21 POPEg 246      58.791 100.841  69.701  1.00  0.00           C
ATOM   7331 5C21 POPEg 246      59.131  99.881  70.852  1.00  0.00           C
ATOM   7334 6C21 POPEg 246      59.191 100.531  72.242  1.00  0.00           C
ATOM   7337 7C21 POPEg 246      59.251  99.481  73.362  1.00  0.00           C
ATOM   7340 8C21 POPEg 246      59.301 100.091  74.771  1.00  0.00           C
ATOM   7344  C33 POPEg 246      61.681  97.421  58.832  1.00  0.00           C
ATOM   7347  C34 POPEg 246      62.071  97.481  60.312  1.00  0.00           C
ATOM   7350  C35 POPEg 246      61.371  96.481  61.241  1.00  0.00           C
ATOM   7353  C36 POPEg 246      61.731  96.751  62.712  1.00  0.00           C
ATOM   7356  C37 POPEg 246      60.841  97.831  63.351  1.00  0.00           C
ATOM   7359  C38 POPEg 246      61.271  98.241  64.761  1.00  0.00           C
ATOM   7362  C39 POPEg 246      60.981  97.171  65.831  1.00  0.00           C
ATOM   7365 0C31 POPEg 246      59.631  97.371  66.532  1.00  0.00           C
ATOM   7368 1C31 POPEg 246      59.421  96.391  67.701  1.00  0.00           C
ATOM   7371 2C31 POPEg 246      58.241  96.781  68.591  1.00  0.00           C
ATOM   7374 3C31 POPEg 246      58.101  95.951  69.882  1.00  0.00           C
ATOM   7377 4C31 POPEg 246      59.371  95.881  70.731  1.00  0.00           C
ATOM   7380 5C31 POPEg 246      59.101  95.541  72.201  1.00  0.00           C
ATOM   7383 6C31 POPEg 246      60.381  95.341  73.021  1.00  0.00           C
ATOM   7387  NH3 POPEh 247     120.481  54.331  95.252  1.00  0.00           N
ATOM   7391  C12 POPEh 247     119.211  55.111  95.021  1.00  0.00           C
ATOM   7394  C11 POPEh 247     118.111  54.271  94.391  1.00  0.00           C
ATOM   7397  P   POPEh 247     115.621  54.591  93.602  1.00  0.00           P
ATOM   7398  O13 POPEh 247     115.691  53.131  93.401  1.00  0.00           O
ATOM   7399  O14 POPEh 247     114.491  55.131  94.391  1.00  0.00           O
ATOM   7400  O11 POPEh 247     115.671  55.281  92.171  1.00  0.00           O
ATOM   7401  O12 POPEh 247     116.951  55.091  94.312  1.00  0.00           O
ATOM   7402  C1  POPEh 247     116.981  55.311  91.552  1.00  0.00           C
ATOM   7405  C2  POPEh 247     116.931  55.601  90.021  1.00  0.00           C
ATOM   7407  O21 POPEh 247     118.221  55.471  89.411  1.00  0.00           O
ATOM   7408  C21 POPEh 247     118.911  54.361  89.621  1.00  0.00           C
ATOM   7409  O22 POPEh 247     119.711  54.201  90.532  1.00  0.00           O
ATOM   7410  C22 POPEh 247     118.511  53.341  88.541  1.00  0.00           C
ATOM   7413  C3  POPEh 247     116.411  57.021  89.682  1.00  0.00           C
ATOM   7416  O31 POPEh 247     115.791  57.031  88.392  1.00  0.00           O
ATOM   7417  C31 POPEh 247     116.571  57.141  87.331  1.00  0.00           C
ATOM   7418  O32 POPEh 247     117.771  57.321  87.311  1.00  0.00           O
ATOM   7419  C32 POPEh 247     115.671  56.991  86.102  1.00  0.00           C
ATOM   7422  C23 POPEh 247     119.721  52.571  87.981  1.00  0.00           C
ATOM   7425  C24 POPEh 247     119.341  51.511  86.922  1.00  0.00           C
ATOM   7428  C25 POPEh 247     118.621  52.041  85.672  1.00  0.00           C
ATOM   7431  C26 POPEh 247     118.521  50.951  84.592  1.00  0.00           C
ATOM   7434  C27 POPEh 247     117.701  51.351  83.352  1.00  0.00           C
ATOM   7437  C28 POPEh 247     117.681  50.271  82.242  1.00  0.00           C
ATOM   7440  C29 POPEh 247     117.401  48.851  82.672  1.00  0.00           C
ATOM   7442 0C21 POPEh 247     116.291  48.401  83.281  1.00  0.00           C
ATOM   7444 1C21 POPEh 247     115.091  49.231  83.632  1.00  0.00           C
ATOM   7447 2C21 POPEh 247     113.741  48.581  83.261  1.00  0.00           C
ATOM   7450 3C21 POPEh 247     113.261  47.541  84.291  1.00  0.00           C
ATOM   7453 4C21 POPEh 247     111.731  47.531  84.431  1.00  0.00           C
ATOM   7456 5C21 POPEh 247     111.141  46.151  84.732  1.00  0.00           C
ATOM   7459 6C21 POPEh 247     109.631  46.201  84.951  1.00  0.00           C
ATOM   7462 7C21 POPEh 247     109.001  44.811  85.071  1.00  0.00           C
ATOM   7465 8C21 POPEh 247     107.501  44.891  85.361  1.00  0.00           C
ATOM   7469  C33 POPEh 247     116.381  57.001  84.732  1.00  0.00           C
ATOM   7472  C34 POPEh 247     115.381  56.721  83.603  1.00  0.00           C
ATOM   7475  C35 POPEh 247     115.421  55.291  83.032  1.00  0.00           C
ATOM   7478  C36 POPEh 247     116.111  55.221  81.661  1.00  0.00           C
ATOM   7481  C37 POPEh 247     115.721  53.991  80.842  1.00  0.00           C
ATOM   7484  C38 POPEh 247     115.931  54.211  79.331  1.00  0.00           C
ATOM   7487  C39 POPEh 247     115.231  53.151  78.471  1.00  0.00           C
ATOM   7490 0C31 POPEh 247     115.961  51.811  78.451  1.00  0.00           C
ATOM   7493 1C31 POPEh 247     115.041  50.671  77.981  1.00  0.00           C
ATOM   7496 2C31 POPEh 247     115.791  49.351  77.792  1.00  0.00           C
ATOM   7499 3C31 POPEh 247     115.801  48.451  79.042  1.00  0.00           C
ATOM   7502 4C31 POPEh 247     114.531  47.611  79.182  1.00  0.00           C
ATOM   7505 5C31 POPEh 247     114.761  46.341  80.002  1.00  0.00           C
ATOM   7508 6C31 POPEh 247     113.531  45.441  80.072  1.00  0.00           C
ATOM   7512  NH3 POPEi 248      16.701  67.271  91.341  1.00  0.00           N
ATOM   7516  C12 POPEi 248      16.191  66.001  90.712  1.00  0.00           C
ATOM   7519  C11 POPEi 248      15.131  65.341  91.601  1.00  0.00           C
ATOM   7522  P   POPEi 248      14.641  62.971  90.551  1.00  0.00           P
ATOM   7523  O13 POPEi 248      13.391  62.211  90.361  1.00  0.00           O
ATOM   7524  O14 POPEi 248      15.631  62.571  91.573  1.00  0.00           O
ATOM   7525  O11 POPEi 248      15.411  63.151  89.171  1.00  0.00           O
ATOM   7526  O12 POPEi 248      14.281  64.491  90.821  1.00  0.00           O
ATOM   7527  C1  POPEi 248      15.031  62.471  87.981  1.00  0.00           C
ATOM   7530  C2  POPEi 248      14.201  63.361  87.001  1.00  0.00           C
ATOM   7532  O21 POPEi 248      14.811  63.261  85.702  1.00  0.00           O
ATOM   7533  C21 POPEi 248      14.111  62.631  84.782  1.00  0.00           C
ATOM   7534  O22 POPEi 248      13.001  62.171  84.901  1.00  0.00           O
ATOM   7535  C22 POPEi 248      14.931  62.701  83.502  1.00  0.00           C
ATOM   7538  C3  POPEi 248      14.211  64.871  87.423  1.00  0.00           C
ATOM   7541  O31 POPEi 248      13.831  65.811  86.391  1.00  0.00           O
ATOM   7542  C31 POPEi 248      12.581  65.721  85.921  1.00  0.00           C
ATOM   7543  O32 POPEi 248      11.751  64.921  86.292  1.00  0.00           O
ATOM   7544  C32 POPEi 248      12.361  66.761  84.822  1.00  0.00           C
ATOM   7547  C23 POPEi 248      14.601  61.661  82.411  1.00  0.00           C
ATOM   7550  C24 POPEi 248      14.911  62.271  81.041  1.00  0.00           C
ATOM   7553  C25 POPEi 248      16.301  62.901  81.002  1.00  0.00           C
ATOM   7556  C26 POPEi 248      16.801  63.121  79.581  1.00  0.00           C
ATOM   7559  C27 POPEi 248      18.121  63.901  79.581  1.00  0.00           C
ATOM   7562  C28 POPEi 248      18.841  63.951  78.221  1.00  0.00           C
ATOM   7565  C29 POPEi 248      19.281  62.571  77.841  1.00  0.00           C
ATOM   7567 0C21 POPEi 248      19.421  62.041  76.611  1.00  0.00           C
ATOM   7569 1C21 POPEi 248      19.181  62.681  75.271  1.00  0.00           C
ATOM   7572 2C21 POPEi 248      17.951  62.081  74.551  1.00  0.00           C
ATOM   7575 3C21 POPEi 248      17.841  60.551  74.661  1.00  0.00           C
ATOM   7578 4C21 POPEi 248      16.681  59.921  73.882  1.00  0.00           C
ATOM   7581 5C21 POPEi 248      16.991  59.621  72.411  1.00  0.00           C
ATOM   7584 6C21 POPEi 248      15.911  58.731  71.792  1.00  0.00           C
ATOM   7587 7C21 POPEi 248      16.171  58.381  70.312  1.00  0.00           C
ATOM   7590 8C21 POPEi 248      15.151  57.391  69.742  1.00  0.00           C
ATOM   7594  C33 POPEi 248      11.921  66.091  83.512  1.00  0.00           C
ATOM   7597  C34 POPEi 248      11.561  67.041  82.361  1.00  0.00           C
ATOM   7600  C35 POPEi 248      11.041  66.291  81.111  1.00  0.00           C
ATOM   7603  C36 POPEi 248      10.331  67.211  80.102  1.00  0.00           C
ATOM   7606  C37 POPEi 248      10.121  66.571  78.721  1.00  0.00           C
ATOM   7609  C38 POPEi 248       9.501  67.551  77.712  1.00  0.00           C
ATOM   7612  C39 POPEi 248       9.681  67.141  76.231  1.00  0.00           C
ATOM   7615 0C31 POPEi 248       8.871  65.911  75.801  1.00  0.00           C
ATOM   7618 1C31 POPEi 248       9.091  65.521  74.331  1.00  0.00           C
ATOM   7621 2C31 POPEi 248       8.201  64.331  73.922  1.00  0.00           C
ATOM   7624 3C31 POPEi 248       8.261  63.941  72.431  1.00  0.00           C
ATOM   7627 4C31 POPEi 248       9.501  63.111  72.051  1.00  0.00           C
ATOM   7630 5C31 POPEi 248       9.311  62.391  70.701  1.00  0.00           C
ATOM   7633 6C31 POPEi 248      10.501  61.511  70.301  1.00  0.00           C
ATOM   7637  NH3 POPEj 249      64.431   8.241  97.521  1.00  0.00           N
ATOM   7641  C12 POPEj 249      63.231   9.131  97.451  1.00  0.00           C
ATOM   7644  C11 POPEj 249      63.501  10.431  96.701  1.00  0.00           C
ATOM   7647  P   POPEj 249      62.031  12.471  95.982  1.00  0.00           P
ATOM   7648  O13 POPEj 249      60.571  12.621  95.781  1.00  0.00           O
ATOM   7649  O14 POPEj 249      62.751  13.411  96.871  1.00  0.00           O
ATOM   7650  O11 POPEj 249      62.731  12.431  94.571  1.00  0.00           O
ATOM   7651  O12 POPEj 249      62.221  11.021  96.552  1.00  0.00           O
ATOM   7652  C1  POPEj 249      62.571  13.581  93.712  1.00  0.00           C
ATOM   7655  C2  POPEj 249      62.671  13.201  92.201  1.00  0.00           C
ATOM   7657  O21 POPEj 249      62.391  14.371  91.411  1.00  0.00           O
ATOM   7658  C21 POPEj 249      63.451  15.011  90.941  1.00  0.00           C
ATOM   7659  O22 POPEj 249      64.611  14.731  91.173  1.00  0.00           O
ATOM   7660  C22 POPEj 249      63.001  16.171  90.062  1.00  0.00           C
ATOM   7663  C3  POPEj 249      61.641  12.121  91.801  1.00  0.00           C
ATOM   7666  O31 POPEj 249      62.011  11.521  90.541  1.00  0.00           O
ATOM   7667  C31 POPEj 249      61.511  12.061  89.452  1.00  0.00           C
ATOM   7668  O32 POPEj 249      60.581  12.841  89.391  1.00  0.00           O
ATOM   7669  C32 POPEj 249      62.221  11.401  88.261  1.00  0.00           C
ATOM   7672  C23 POPEj 249      63.751  16.221  88.712  1.00  0.00           C
ATOM   7675  C24 POPEj 249      63.491  17.531  87.951  1.00  0.00           C
ATOM   7678  C25 POPEj 249      63.381  17.351  86.422  1.00  0.00           C
ATOM   7681  C26 POPEj 249      62.121  16.581  85.992  1.00  0.00           C
ATOM   7684  C27 POPEj 249      61.721  16.841  84.531  1.00  0.00           C
ATOM   7687  C28 POPEj 249      60.201  16.741  84.312  1.00  0.00           C
ATOM   7690  C29 POPEj 249      59.511  17.921  84.951  1.00  0.00           C
ATOM   7692 0C21 POPEj 249      58.331  18.461  84.612  1.00  0.00           C
ATOM   7694 1C21 POPEj 249      57.381  17.981  83.551  1.00  0.00           C
ATOM   7697 2C21 POPEj 249      56.051  17.581  84.201  1.00  0.00           C
ATOM   7700 3C21 POPEj 249      54.871  17.751  83.251  1.00  0.00           C
ATOM   7703 4C21 POPEj 249      53.561  17.311  83.902  1.00  0.00           C
ATOM   7706 5C21 POPEj 249      52.361  18.001  83.261  1.00  0.00           C
ATOM   7709 6C21 POPEj 249      51.061  17.711  84.011  1.00  0.00           C
ATOM   7712 7C21 POPEj 249      49.921  18.621  83.561  1.00  0.00           C
ATOM   7715 8C21 POPEj 249      48.641  18.291  84.312  1.00  0.00           C
ATOM   7719  C33 POPEj 249      62.241  12.251  86.972  1.00  0.00           C
ATOM   7722  C34 POPEj 249      63.181  11.661  85.911  1.00  0.00           C
ATOM   7725  C35 POPEj 249      63.341  12.561  84.671  1.00  0.00           C
ATOM   7728  C36 POPEj 249      64.681  13.311  84.632  1.00  0.00           C
ATOM   7731  C37 POPEj 249      64.821  14.211  83.393  1.00  0.00           C
ATOM   7734  C38 POPEj 249      66.221  14.831  83.261  1.00  0.00           C
ATOM   7737  C39 POPEj 249      66.451  16.081  84.132  1.00  0.00           C
ATOM   7740 0C31 POPEj 249      65.761  17.341  83.582  1.00  0.00           C
ATOM   7743 1C31 POPEj 249      66.061  18.591  84.422  1.00  0.00           C
ATOM   7746 2C31 POPEj 249      65.311  19.851  83.941  1.00  0.00           C
ATOM   7749 3C31 POPEj 249      65.651  21.101  84.761  1.00  0.00           C
ATOM   7752 4C31 POPEj 249      64.941  21.161  86.132  1.00  0.00           C
ATOM   7755 5C31 POPEj 249      65.511  22.271  87.021  1.00  0.00           C
ATOM   7758 6C31 POPEj 249      64.741  22.511  88.321  1.00  0.00           C
ATOM   7762  NH3 POPEk 250      78.711  55.821  58.121  1.00  0.00           N
ATOM   7766  C12 POPEk 250      78.171  54.531  58.652  1.00  0.00           C
ATOM   7769  C11 POPEk 250      77.621  53.701  57.512  1.00  0.00           C
ATOM   7772  P   POPEk 250      75.911  51.751  57.451  1.00  0.00           P
ATOM   7773  O13 POPEk 250      74.871  52.741  57.101  1.00  0.00           O
ATOM   7774  O14 POPEk 250      76.361  50.801  56.411  1.00  0.00           O
ATOM   7775  O11 POPEk 250      75.451  50.941  58.731  1.00  0.00           O
ATOM   7776  O12 POPEk 250      77.161  52.471  58.071  1.00  0.00           O
ATOM   7777  C1  POPEk 250      74.511  51.541  59.641  1.00  0.00           C
ATOM   7780  C2  POPEk 250      75.201  52.361  60.792  1.00  0.00           C
ATOM   7782  O21 POPEk 250      75.441  51.591  61.971  1.00  0.00           O
ATOM   7783  C21 POPEk 250      74.391  51.081  62.602  1.00  0.00           C
ATOM   7784  O22 POPEk 250      73.221  51.201  62.271  1.00  0.00           O
ATOM   7785  C22 POPEk 250      74.851  50.231  63.792  1.00  0.00           C
ATOM   7788  C3  POPEk 250      74.421  53.681  61.111  1.00  0.00           C
ATOM   7791  O31 POPEk 250      75.121  54.591  61.992  1.00  0.00           O
ATOM   7792  C31 POPEk 250      74.681  54.661  63.242  1.00  0.00           C
ATOM   7793  O32 POPEk 250      74.001  53.821  63.801  1.00  0.00           O
ATOM   7794  C32 POPEk 250      74.971  56.051  63.811  1.00  0.00           C
ATOM   7797  C23 POPEk 250      73.841  50.261  64.962  1.00  0.00           C
ATOM   7800  C24 POPEk 250      74.491  50.141  66.352  1.00  0.00           C
ATOM   7803  C25 POPEk 250      73.521  49.471  67.331  1.00  0.00           C
ATOM   7806  C26 POPEk 250      73.531  50.011  68.782  1.00  0.00           C
ATOM   7809  C27 POPEk 250      72.561  49.171  69.621  1.00  0.00           C
ATOM   7812  C28 POPEk 250      71.811  49.911  70.752  1.00  0.00           C
ATOM   7815  C29 POPEk 250      72.531  50.151  72.051  1.00  0.00           C
ATOM   7817 0C21 POPEk 250      72.931  49.241  72.963  1.00  0.00           C
ATOM   7819 1C21 POPEk 250      72.851  47.731  72.852  1.00  0.00           C
ATOM   7822 2C21 POPEk 250      74.231  47.101  73.132  1.00  0.00           C
ATOM   7825 3C21 POPEk 250      74.501  46.871  74.632  1.00  0.00           C
ATOM   7828 4C21 POPEk 250      75.971  46.531  74.911  1.00  0.00           C
ATOM   7831 5C21 POPEk 250      76.241  46.151  76.371  1.00  0.00           C
ATOM   7834 6C21 POPEk 250      77.741  46.161  76.701  1.00  0.00           C
ATOM   7837 7C21 POPEk 250      78.031  45.731  78.151  1.00  0.00           C
ATOM   7840 8C21 POPEk 250      79.511  45.871  78.533  1.00  0.00           C
ATOM   7844  C33 POPEk 250      75.801  56.021  65.111  1.00  0.00           C
ATOM   7847  C34 POPEk 250      75.891  57.431  65.721  1.00  0.00           C
ATOM   7850  C35 POPEk 250      77.101  57.661  66.632  1.00  0.00           C
ATOM   7853  C36 POPEk 250      76.831  57.391  68.121  1.00  0.00           C
ATOM   7856  C37 POPEk 250      77.811  58.151  69.021  1.00  0.00           C
ATOM   7859  C38 POPEk 250      77.411  58.141  70.501  1.00  0.00           C
ATOM   7862  C39 POPEk 250      78.201  59.161  71.331  1.00  0.00           C
ATOM   7865 0C31 POPEk 250      77.641  59.321  72.761  1.00  0.00           C
ATOM   7868 1C31 POPEk 250      78.311  60.441  73.562  1.00  0.00           C
ATOM   7871 2C31 POPEk 250      77.581  60.701  74.892  1.00  0.00           C
ATOM   7874 3C31 POPEk 250      78.441  60.531  76.161  1.00  0.00           C
ATOM   7877 4C31 POPEk 250      79.051  61.841  76.691  1.00  0.00           C
ATOM   7880 5C31 POPEk 250      79.451  61.751  78.172  1.00  0.00           C
ATOM   7883 6C31 POPEk 250      79.671  63.121  78.822  1.00  0.00           C
ATOM   7887  NH3 POPEl 251      -3.389   2.691  88.831  1.00  0.00           N
ATOM   7891  C12 POPEl 251      -2.739   3.901  88.222  1.00  0.00           C
ATOM   7894  C11 POPEl 251      -3.389   5.241  88.611  1.00  0.00           C
ATOM   7897  P   POPEl 251      -1.319   6.891  88.202  1.00  0.00           P
ATOM   7898  O13 POPEl 251      -1.019   6.941  89.661  1.00  0.00           O
ATOM   7899  O14 POPEl 251      -1.059   8.141  87.472  1.00  0.00           O
ATOM   7900  O11 POPEl 251      -0.409   5.751  87.591  1.00  0.00           O
ATOM   7901  O12 POPEl 251      -2.799   6.361  87.942  1.00  0.00           O
ATOM   7902  C1  POPEl 251      -0.609   5.241  86.282  1.00  0.00           C
ATOM   7905  C2  POPEl 251       0.271   5.961  85.232  1.00  0.00           C
ATOM   7907  O21 POPEl 251       0.231   5.251  83.981  1.00  0.00           O
ATOM   7908  C21 POPEl 251      -0.869   5.311  83.281  1.00  0.00           C
ATOM   7909  O22 POPEl 251      -1.949   5.761  83.611  1.00  0.00           O
ATOM   7910  C22 POPEl 251      -0.559   4.671  81.941  1.00  0.00           C
ATOM   7913  C3  POPEl 251       1.761   6.011  85.712  1.00  0.00           C
ATOM   7916  O31 POPEl 251       2.741   5.711  84.671  1.00  0.00           O
ATOM   7917  C31 POPEl 251       2.711   6.551  83.642  1.00  0.00           C
ATOM   7918  O32 POPEl 251       2.051   7.581  83.591  1.00  0.00           O
ATOM   7919  C32 POPEl 251       3.521   5.951  82.493  1.00  0.00           C
ATOM   7922  C23 POPEl 251      -1.379   5.211  80.771  1.00  0.00           C
ATOM   7925  C24 POPEl 251      -0.699   4.811  79.462  1.00  0.00           C
ATOM   7928  C25 POPEl 251      -1.349   5.411  78.221  1.00  0.00           C
ATOM   7931  C26 POPEl 251      -0.799   4.731  76.962  1.00  0.00           C
ATOM   7934  C27 POPEl 251      -0.999   5.551  75.691  1.00  0.00           C
ATOM   7937  C28 POPEl 251      -0.479   4.811  74.451  1.00  0.00           C
ATOM   7940  C29 POPEl 251      -1.399   3.661  74.082  1.00  0.00           C
ATOM   7942 0C21 POPEl 251      -2.209   3.631  73.011  1.00  0.00           C
ATOM   7944 1C21 POPEl 251      -2.319   4.731  71.981  1.00  0.00           C
ATOM   7947 2C21 POPEl 251      -1.259   4.551  70.893  1.00  0.00           C
ATOM   7950 3C21 POPEl 251      -1.009   5.851  70.132  1.00  0.00           C
ATOM   7953 4C21 POPEl 251       0.041   5.711  69.032  1.00  0.00           C
ATOM   7956 5C21 POPEl 251       0.741   7.041  68.731  1.00  0.00           C
ATOM   7959 6C21 POPEl 251      -0.239   8.161  68.382  1.00  0.00           C
ATOM   7962 7C21 POPEl 251       0.461   9.501  68.261  1.00  0.00           C
ATOM   7965 8C21 POPEl 251      -0.519  10.601  67.891  1.00  0.00           C
ATOM   7969  C33 POPEl 251       3.371   6.791  81.201  1.00  0.00           C
ATOM   7972  C34 POPEl 251       4.211   6.281  80.032  1.00  0.00           C
ATOM   7975  C35 POPEl 251       3.531   5.181  79.213  1.00  0.00           C
ATOM   7978  C36 POPEl 251       4.151   4.951  77.841  1.00  0.00           C
ATOM   7981  C37 POPEl 251       3.191   4.221  76.891  1.00  0.00           C
ATOM   7984  C38 POPEl 251       3.881   3.781  75.603  1.00  0.00           C
ATOM   7987  C39 POPEl 251       4.361   4.951  74.731  1.00  0.00           C
ATOM   7990 0C31 POPEl 251       5.861   4.881  74.422  1.00  0.00           C
ATOM   7993 1C31 POPEl 251       6.241   5.791  73.243  1.00  0.00           C
ATOM   7996 2C31 POPEl 251       7.691   5.611  72.782  1.00  0.00           C
ATOM   7999 3C31 POPEl 251       7.871   6.111  71.341  1.00  0.00           C
ATOM   8002 4C31 POPEl 251       9.291   5.891  70.812  1.00  0.00           C
ATOM   8005 5C31 POPEl 251       9.371   6.121  69.301  1.00  0.00           C
ATOM   8008 6C31 POPEl 251      10.771   5.951  68.712  1.00  0.00           C
ATOM   8012  NH3 POPEm 252      36.321 118.911  47.742  1.00  0.00           N
ATOM   8016  C12 POPEm 252      37.801 118.741  47.491  1.00  0.00           C
ATOM   8019  C11 POPEm 252      38.161 117.271  47.211  1.00  0.00           C
ATOM   8022  P   POPEm 252      40.671 116.801  47.972  1.00  0.00           P
ATOM   8023  O13 POPEm 252      40.741 115.341  48.181  1.00  0.00           O
ATOM   8024  O14 POPEm 252      41.931 117.471  47.602  1.00  0.00           O
ATOM   8025  O11 POPEm 252      40.111 117.471  49.301  1.00  0.00           O
ATOM   8026  O12 POPEm 252      39.551 117.161  46.901  1.00  0.00           O
ATOM   8027  C1  POPEm 252      39.661 116.621  50.371  1.00  0.00           C
ATOM   8030  C2  POPEm 252      39.181 117.391  51.632  1.00  0.00           C
ATOM   8032  O21 POPEm 252      38.371 116.471  52.382  1.00  0.00           O
ATOM   8033  C21 POPEm 252      38.341 116.671  53.681  1.00  0.00           C
ATOM   8034  O22 POPEm 252      38.981 117.501  54.301  1.00  0.00           O
ATOM   8035  C22 POPEm 252      37.251 115.761  54.261  1.00  0.00           C
ATOM   8038  C3  POPEm 252      38.371 118.661  51.271  1.00  0.00           C
ATOM   8041  O31 POPEm 252      37.451 119.031  52.322  1.00  0.00           O
ATOM   8042  C31 POPEm 252      37.761 120.021  53.121  1.00  0.00           C
ATOM   8043  O32 POPEm 252      38.671 120.811  52.981  1.00  0.00           O
ATOM   8044  C32 POPEm 252      36.721 120.071  54.231  1.00  0.00           C
ATOM   8047  C23 POPEm 252      37.191 115.801  55.812  1.00  0.00           C
ATOM   8050  C24 POPEm 252      36.151 114.831  56.392  1.00  0.00           C
ATOM   8053  C25 POPEm 252      34.741 115.431  56.542  1.00  0.00           C
ATOM   8056  C26 POPEm 252      34.711 116.641  57.491  1.00  0.00           C
ATOM   8059  C27 POPEm 252      33.441 116.711  58.351  1.00  0.00           C
ATOM   8062  C28 POPEm 252      33.341 117.971  59.242  1.00  0.00           C
ATOM   8065  C29 POPEm 252      34.571 118.291  60.061  1.00  0.00           C
ATOM   8067 0C21 POPEm 252      34.731 118.261  61.402  1.00  0.00           C
ATOM   8069 1C21 POPEm 252      33.721 117.891  62.462  1.00  0.00           C
ATOM   8072 2C21 POPEm 252      34.141 116.691  63.341  1.00  0.00           C
ATOM   8075 3C21 POPEm 252      35.441 116.921  64.132  1.00  0.00           C
ATOM   8078 4C21 POPEm 252      35.741 115.851  65.201  1.00  0.00           C
ATOM   8081 5C21 POPEm 252      35.311 114.421  64.841  1.00  0.00           C
ATOM   8084 6C21 POPEm 252      35.701 113.421  65.941  1.00  0.00           C
ATOM   8087 7C21 POPEm 252      34.881 112.131  65.921  1.00  0.00           C
ATOM   8090 8C21 POPEm 252      35.401 111.051  66.882  1.00  0.00           C
ATOM   8094  C33 POPEm 252      37.131 120.971  55.411  1.00  0.00           C
ATOM   8097  C34 POPEm 252      36.021 121.011  56.481  1.00  0.00           C
ATOM   8100  C35 POPEm 252      36.401 121.841  57.712  1.00  0.00           C
ATOM   8103  C36 POPEm 252      35.261 121.941  58.731  1.00  0.00           C
ATOM   8106  C37 POPEm 252      35.751 122.401  60.111  1.00  0.00           C
ATOM   8109  C38 POPEm 252      34.581 122.781  61.021  1.00  0.00           C
ATOM   8112  C39 POPEm 252      34.991 123.541  62.291  1.00  0.00           C
ATOM   8115 0C31 POPEm 252      35.261 122.641  63.502  1.00  0.00           C
ATOM   8118 1C31 POPEm 252      35.131 123.391  64.831  1.00  0.00           C
ATOM   8121 2C31 POPEm 252      35.191 122.451  66.051  1.00  0.00           C
ATOM   8124 3C31 POPEm 252      34.561 123.061  67.312  1.00  0.00           C
ATOM   8127 4C31 POPEm 252      33.941 121.981  68.212  1.00  0.00           C
ATOM   8130 5C31 POPEm 252      33.181 122.561  69.411  1.00  0.00           C
ATOM   8133 6C31 POPEm 252      32.471 121.491  70.251  1.00  0.00           C
ATOM   8137  NH3 POPEn 253      69.971  58.081  52.882  1.00  0.00           N
ATOM   8141  C12 POPEn 253      69.111  58.331  54.082  1.00  0.00           C
ATOM   8144  C11 POPEn 253      67.631  58.181  53.712  1.00  0.00           C
ATOM   8147  P   POPEn 253      65.491  58.011  55.161  1.00  0.00           P
ATOM   8148  O13 POPEn 253      64.701  57.871  53.922  1.00  0.00           O
ATOM   8149  O14 POPEn 253      65.791  56.821  55.981  1.00  0.00           O
ATOM   8150  O11 POPEn 253      64.771  59.101  56.041  1.00  0.00           O
ATOM   8151  O12 POPEn 253      66.861  58.711  54.791  1.00  0.00           O
ATOM   8152  C1  POPEn 253      65.331  59.501  57.301  1.00  0.00           C
ATOM   8155  C2  POPEn 253      64.241  60.131  58.201  1.00  0.00           C
ATOM   8157  O21 POPEn 253      64.731  60.301  59.552  1.00  0.00           O
ATOM   8158  C21 POPEn 253      64.691  61.531  60.002  1.00  0.00           C
ATOM   8159  O22 POPEn 253      64.611  62.551  59.341  1.00  0.00           O
ATOM   8160  C22 POPEn 253      64.541  61.541  61.532  1.00  0.00           C
ATOM   8163  C3  POPEn 253      62.981  59.231  58.302  1.00  0.00           C
ATOM   8166  O31 POPEn 253      62.141  59.741  59.361  1.00  0.00           O
ATOM   8167  C31 POPEn 253      61.561  58.871  60.142  1.00  0.00           C
ATOM   8168  O32 POPEn 253      61.441  57.671  59.931  1.00  0.00           O
ATOM   8169  C32 POPEn 253      61.101  59.581  61.411  1.00  0.00           C
ATOM   8172  C23 POPEn 253      65.651  62.301  62.291  1.00  0.00           C
ATOM   8175  C24 POPEn 253      65.221  62.641  63.731  1.00  0.00           C
ATOM   8178  C25 POPEn 253      66.371  63.171  64.621  1.00  0.00           C
ATOM   8181  C26 POPEn 253      67.161  62.061  65.321  1.00  0.00           C
ATOM   8184  C27 POPEn 253      66.831  61.941  66.822  1.00  0.00           C
ATOM   8187  C28 POPEn 253      67.681  60.881  67.572  1.00  0.00           C
ATOM   8190  C29 POPEn 253      67.771  61.171  69.042  1.00  0.00           C
ATOM   8192 0C21 POPEn 253      67.751  60.341  70.102  1.00  0.00           C
ATOM   8194 1C21 POPEn 253      67.581  58.841  70.212  1.00  0.00           C
ATOM   8197 2C21 POPEn 253      66.821  58.541  71.521  1.00  0.00           C
ATOM   8200 3C21 POPEn 253      66.971  57.141  72.151  1.00  0.00           C
ATOM   8203 4C21 POPEn 253      66.331  57.131  73.551  1.00  0.00           C
ATOM   8206 5C21 POPEn 253      66.301  55.781  74.282  1.00  0.00           C
ATOM   8209 6C21 POPEn 253      67.411  55.591  75.332  1.00  0.00           C
ATOM   8212 7C21 POPEn 253      66.881  54.951  76.621  1.00  0.00           C
ATOM   8215 8C21 POPEn 253      67.951  54.741  77.701  1.00  0.00           C
ATOM   8219  C33 POPEn 253      60.981  58.581  62.582  1.00  0.00           C
ATOM   8222  C34 POPEn 253      60.721  59.251  63.931  1.00  0.00           C
ATOM   8225  C35 POPEn 253      59.231  59.431  64.242  1.00  0.00           C
ATOM   8228  C36 POPEn 253      59.031  60.151  65.581  1.00  0.00           C
ATOM   8231  C37 POPEn 253      57.601  60.051  66.091  1.00  0.00           C
ATOM   8234  C38 POPEn 253      57.331  60.831  67.382  1.00  0.00           C
ATOM   8237  C39 POPEn 253      58.131  60.331  68.603  1.00  0.00           C
ATOM   8240 0C31 POPEn 253      57.621  61.001  69.882  1.00  0.00           C
ATOM   8243 1C31 POPEn 253      58.401  60.681  71.161  1.00  0.00           C
ATOM   8246 2C31 POPEn 253      57.671  61.341  72.331  1.00  0.00           C
ATOM   8249 3C31 POPEn 253      58.361  61.271  73.701  1.00  0.00           C
ATOM   8252 4C31 POPEn 253      57.491  62.021  74.721  1.00  0.00           C
ATOM   8255 5C31 POPEn 253      58.091  62.241  76.111  1.00  0.00           C
ATOM   8258 6C31 POPEn 253      57.181  63.121  76.981  1.00  0.00           C
ATOM   8262  NH3 POPEo 254     116.091  46.881  47.211  1.00  0.00           N
ATOM   8266  C12 POPEo 254     116.751  45.931  48.181  1.00  0.00           C
ATOM   8269  C11 POPEo 254     116.941  44.511  47.652  1.00  0.00           C
ATOM   8272  P   POPEo 254     118.361  42.441  48.421  1.00  0.00           P
ATOM   8273  O13 POPEo 254     117.831  41.721  47.242  1.00  0.00           O
ATOM   8274  O14 POPEo 254     119.791  42.811  48.292  1.00  0.00           O
ATOM   8275  O11 POPEo 254     118.201  41.581  49.731  1.00  0.00           O
ATOM   8276  O12 POPEo 254     117.481  43.721  48.712  1.00  0.00           O
ATOM   8277  C1  POPEo 254     118.541  42.181  50.981  1.00  0.00           C
ATOM   8280  C2  POPEo 254     118.501  41.111  52.112  1.00  0.00           C
ATOM   8282  O21 POPEo 254     117.721  41.501  53.251  1.00  0.00           O
ATOM   8283  C21 POPEo 254     118.051  42.591  53.892  1.00  0.00           C
ATOM   8284  O22 POPEo 254     118.921  43.401  53.591  1.00  0.00           O
ATOM   8285  C22 POPEo 254     117.361  42.581  55.251  1.00  0.00           C
ATOM   8288  C3  POPEo 254     119.921  40.591  52.512  1.00  0.00           C
ATOM   8291  O31 POPEo 254     119.841  39.411  53.331  1.00  0.00           O
ATOM   8292  C31 POPEo 254     120.131  39.301  54.622  1.00  0.00           C
ATOM   8293  O32 POPEo 254     119.951  38.281  55.271  1.00  0.00           O
ATOM   8294  C32 POPEo 254     120.701  40.551  55.301  1.00  0.00           C
ATOM   8297  C23 POPEo 254     116.761  43.941  55.681  1.00  0.00           C
ATOM   8300  C24 POPEo 254     116.221  43.851  57.112  1.00  0.00           C
ATOM   8303  C25 POPEo 254     117.271  43.961  58.221  1.00  0.00           C
ATOM   8306  C26 POPEo 254     116.851  43.201  59.492  1.00  0.00           C
ATOM   8309  C27 POPEo 254     116.931  44.031  60.781  1.00  0.00           C
ATOM   8312  C28 POPEo 254     115.561  44.411  61.361  1.00  0.00           C
ATOM   8315  C29 POPEo 254     114.701  45.251  60.462  1.00  0.00           C
ATOM   8317 0C21 POPEo 254     113.931  46.291  60.821  1.00  0.00           C
ATOM   8319 1C21 POPEo 254     113.741  46.871  62.201  1.00  0.00           C
ATOM   8322 2C21 POPEo 254     114.291  48.301  62.291  1.00  0.00           C
ATOM   8325 3C21 POPEo 254     113.761  49.081  63.512  1.00  0.00           C
ATOM   8328 4C21 POPEo 254     114.161  50.561  63.481  1.00  0.00           C
ATOM   8331 5C21 POPEo 254     114.151  51.241  64.861  1.00  0.00           C
ATOM   8334 6C21 POPEo 254     112.761  51.551  65.411  1.00  0.00           C
ATOM   8337 7C21 POPEo 254     112.831  52.221  66.792  1.00  0.00           C
ATOM   8340 8C21 POPEo 254     111.481  52.641  67.361  1.00  0.00           C
ATOM   8344  C33 POPEo 254     120.601  40.431  56.841  1.00  0.00           C
ATOM   8347  C34 POPEo 254     120.961  41.731  57.572  1.00  0.00           C
ATOM   8350  C35 POPEo 254     120.311  41.871  58.962  1.00  0.00           C
ATOM   8353  C36 POPEo 254     121.181  41.451  60.152  1.00  0.00           C
ATOM   8356  C37 POPEo 254     120.471  41.781  61.481  1.00  0.00           C
ATOM   8359  C38 POPEo 254     121.321  41.511  62.731  1.00  0.00           C
ATOM   8362  C39 POPEo 254     122.451  42.531  62.951  1.00  0.00           C
ATOM   8365 0C31 POPEo 254     123.201  42.281  64.261  1.00  0.00           C
ATOM   8368 1C31 POPEo 254     124.271  43.341  64.581  1.00  0.00           C
ATOM   8371 2C31 POPEo 254     124.931  43.101  65.941  1.00  0.00           C
ATOM   8374 3C31 POPEo 254     125.901  44.211  66.322  1.00  0.00           C
ATOM   8377 4C31 POPEo 254     126.361  44.111  67.782  1.00  0.00           C
ATOM   8380 5C31 POPEo 254     127.381  45.191  68.132  1.00  0.00           C
ATOM   8383 6C31 POPEo 254     127.811  45.191  69.602  1.00  0.00           C
ATOM   8387  NH3 POPEp 255      37.531  70.081  52.521  1.00  0.00           N
ATOM   8391  C12 POPEp 255      36.151  69.551  52.242  1.00  0.00           C
ATOM   8394  C11 POPEp 255      35.171  70.641  51.761  1.00  0.00           C
ATOM   8397  P   POPEp 255      32.591  70.741  51.212  1.00  0.00           P
ATOM   8398  O13 POPEp 255      32.841  72.191  51.012  1.00  0.00           O
ATOM   8399  O14 POPEp 255      31.751  70.051  50.212  1.00  0.00           O
ATOM   8400  O11 POPEp 255      32.101  70.471  52.701  1.00  0.00           O
ATOM   8401  O12 POPEp 255      34.011  70.031  51.192  1.00  0.00           O
ATOM   8402  C1  POPEp 255      30.901  71.091  53.191  1.00  0.00           C
ATOM   8405  C2  POPEp 255      30.441  70.481  54.552  1.00  0.00           C
ATOM   8407  O21 POPEp 255      29.261  71.181  54.972  1.00  0.00           O
ATOM   8408  C21 POPEp 255      28.311  70.451  55.532  1.00  0.00           C
ATOM   8409  O22 POPEp 255      28.371  69.261  55.781  1.00  0.00           O
ATOM   8410  C22 POPEp 255      27.091  71.321  55.821  1.00  0.00           C
ATOM   8413  C3  POPEp 255      31.511  70.581  55.681  1.00  0.00           C
ATOM   8416  O31 POPEp 255      30.981  70.051  56.922  1.00  0.00           O
ATOM   8417  C31 POPEp 255      30.841  70.901  57.922  1.00  0.00           C
ATOM   8418  O32 POPEp 255      31.371  71.991  58.021  1.00  0.00           O
ATOM   8419  C32 POPEp 255      29.761  70.381  58.871  1.00  0.00           C
ATOM   8422  C23 POPEp 255      25.781  70.511  55.851  1.00  0.00           C
ATOM   8425  C24 POPEp 255      24.551  71.351  56.192  1.00  0.00           C
ATOM   8428  C25 POPEp 255      24.341  71.561  57.691  1.00  0.00           C
ATOM   8431  C26 POPEp 255      23.981  70.281  58.451  1.00  0.00           C
ATOM   8434  C27 POPEp 255      23.761  70.591  59.931  1.00  0.00           C
ATOM   8437  C28 POPEp 255      23.491  69.361  60.812  1.00  0.00           C
ATOM   8440  C29 POPEp 255      23.531  69.811  62.252  1.00  0.00           C
ATOM   8442 0C21 POPEp 255      23.091  69.151  63.331  1.00  0.00           C
ATOM   8444 1C21 POPEp 255      22.421  67.801  63.372  1.00  0.00           C
ATOM   8447 2C21 POPEp 255      21.411  67.741  64.531  1.00  0.00           C
ATOM   8450 3C21 POPEp 255      20.991  66.311  64.901  1.00  0.00           C
ATOM   8453 4C21 POPEp 255      19.811  66.321  65.892  1.00  0.00           C
ATOM   8456 5C21 POPEp 255      20.121  65.771  67.291  1.00  0.00           C
ATOM   8459 6C21 POPEp 255      19.901  64.251  67.382  1.00  0.00           C
ATOM   8462 7C21 POPEp 255      19.661  63.771  68.812  1.00  0.00           C
ATOM   8465 8C21 POPEp 255      19.361  62.271  68.871  1.00  0.00           C
ATOM   8469  C33 POPEp 255      29.521  71.311  60.082  1.00  0.00           C
ATOM   8472  C34 POPEp 255      28.041  71.701  60.271  1.00  0.00           C
ATOM   8475  C35 POPEp 255      27.841  72.441  61.602  1.00  0.00           C
ATOM   8478  C36 POPEp 255      27.841  71.501  62.812  1.00  0.00           C
ATOM   8481  C37 POPEp 255      28.371  72.181  64.071  1.00  0.00           C
ATOM   8484  C38 POPEp 255      28.531  71.221  65.261  1.00  0.00           C
ATOM   8487  C39 POPEp 255      29.721  71.601  66.142  1.00  0.00           C
ATOM   8490 0C31 POPEp 255      29.691  70.911  67.512  1.00  0.00           C
ATOM   8493 1C31 POPEp 255      31.001  71.111  68.281  1.00  0.00           C
ATOM   8496 2C31 POPEp 255      30.961  70.451  69.661  1.00  0.00           C
ATOM   8499 3C31 POPEp 255      30.591  71.431  70.781  1.00  0.00           C
ATOM   8502 4C31 POPEp 255      30.161  70.701  72.051  1.00  0.00           C
ATOM   8505 5C31 POPEp 255      29.971  71.641  73.243  1.00  0.00           C
ATOM   8508 6C31 POPEp 255      29.441  70.941  74.481  1.00  0.00           C
ATOM   8512  NH3 POPEq 256      11.501  26.461  92.661  1.00  0.00           N
ATOM   8516  C12 POPEq 256      11.321  25.501  91.511  1.00  0.00           C
ATOM   8519  C11 POPEq 256       9.931  24.831  91.552  1.00  0.00           C
ATOM   8522  P   POPEq 256       8.441  23.231  90.091  1.00  0.00           P
ATOM   8523  O13 POPEq 256       7.991  22.511  91.321  1.00  0.00           O
ATOM   8524  O14 POPEq 256       7.491  24.201  89.511  1.00  0.00           O
ATOM   8525  O11 POPEq 256       8.941  22.181  89.002  1.00  0.00           O
ATOM   8526  O12 POPEq 256       9.801  23.961  90.432  1.00  0.00           O
ATOM   8527  C1  POPEq 256       9.181  22.621  87.652  1.00  0.00           C
ATOM   8530  C2  POPEq 256      10.091  21.671  86.782  1.00  0.00           C
ATOM   8532  O21 POPEq 256       9.901  21.951  85.382  1.00  0.00           O
ATOM   8533  C21 POPEq 256      10.881  22.621  84.801  1.00  0.00           C
ATOM   8534  O22 POPEq 256      11.541  23.501  85.312  1.00  0.00           O
ATOM   8535  C22 POPEq 256      11.141  22.031  83.411  1.00  0.00           C
ATOM   8538  C3  POPEq 256       9.781  20.151  86.931  1.00  0.00           C
ATOM   8541  O31 POPEq 256      10.201  19.411  85.751  1.00  0.00           O
ATOM   8542  C31 POPEq 256       9.271  18.641  85.172  1.00  0.00           C
ATOM   8543  O32 POPEq 256       8.251  18.261  85.731  1.00  0.00           O
ATOM   8544  C32 POPEq 256       9.641  18.361  83.701  1.00  0.00           C
ATOM   8547  C23 POPEq 256      11.831  23.041  82.472  1.00  0.00           C
ATOM   8550  C24 POPEq 256      12.271  22.361  81.161  1.00  0.00           C
ATOM   8553  C25 POPEq 256      13.051  23.271  80.212  1.00  0.00           C
ATOM   8556  C26 POPEq 256      12.141  24.311  79.562  1.00  0.00           C
ATOM   8559  C27 POPEq 256      12.811  25.051  78.393  1.00  0.00           C
ATOM   8562  C28 POPEq 256      11.861  26.091  77.792  1.00  0.00           C
ATOM   8565  C29 POPEq 256      12.451  26.821  76.621  1.00  0.00           C
ATOM   8567 0C21 POPEq 256      11.881  26.961  75.411  1.00  0.00           C
ATOM   8569 1C21 POPEq 256      10.561  26.411  74.941  1.00  0.00           C
ATOM   8572 2C21 POPEq 256      10.541  26.241  73.411  1.00  0.00           C
ATOM   8575 3C21 POPEq 256       9.271  25.541  72.891  1.00  0.00           C
ATOM   8578 4C21 POPEq 256       9.341  25.271  71.382  1.00  0.00           C
ATOM   8581 5C21 POPEq 256       8.221  24.371  70.831  1.00  0.00           C
ATOM   8584 6C21 POPEq 256       6.901  25.121  70.591  1.00  0.00           C
ATOM   8587 7C21 POPEq 256       5.891  24.361  69.721  1.00  0.00           C
ATOM   8590 8C21 POPEq 256       4.711  25.231  69.301  1.00  0.00           C
ATOM   8594  C33 POPEq 256       8.431  17.841  82.892  1.00  0.00           C
ATOM   8597  C34 POPEq 256       8.681  17.591  81.392  1.00  0.00           C
ATOM   8600  C35 POPEq 256       8.641  18.831  80.471  1.00  0.00           C
ATOM   8603  C36 POPEq 256       8.031  18.481  79.102  1.00  0.00           C
ATOM   8606  C37 POPEq 256       7.961  19.651  78.112  1.00  0.00           C
ATOM   8609  C38 POPEq 256       7.291  19.251  76.782  1.00  0.00           C
ATOM   8612  C39 POPEq 256       8.281  18.961  75.632  1.00  0.00           C
ATOM   8615 0C31 POPEq 256       8.661  20.231  74.853  1.00  0.00           C
ATOM   8618 1C31 POPEq 256       9.741  20.011  73.782  1.00  0.00           C
ATOM   8621 2C31 POPEq 256      10.121  21.351  73.132  1.00  0.00           C
ATOM   8624 3C31 POPEq 256      11.371  21.291  72.242  1.00  0.00           C
ATOM   8627 4C31 POPEq 256      12.171  22.601  72.353  1.00  0.00           C
ATOM   8630 5C31 POPEq 256      13.191  22.811  71.231  1.00  0.00           C
ATOM   8633 6C31 POPEq 256      13.891  24.171  71.331  1.00  0.00           C
ATOM   8637  NH3 POPEr 257      59.691 121.121  50.152  1.00  0.00           N
ATOM   8641  C12 POPEr 257      59.761 119.711  49.651  1.00  0.00           C
ATOM   8644  C11 POPEr 257      58.421 118.981  49.851  1.00  0.00           C
ATOM   8647  P   POPEr 257      58.261 116.421  50.292  1.00  0.00           P
ATOM   8648  O13 POPEr 257      56.801 116.501  50.581  1.00  0.00           O
ATOM   8649  O14 POPEr 257      58.721 115.181  49.632  1.00  0.00           O
ATOM   8650  O11 POPEr 257      59.111 116.721  51.602  1.00  0.00           O
ATOM   8651  O12 POPEr 257      58.541 117.651  49.331  1.00  0.00           O
ATOM   8652  C1  POPEr 257      58.491 116.911  52.871  1.00  0.00           C
ATOM   8655  C2  POPEr 257      59.511 117.281  53.992  1.00  0.00           C
ATOM   8657  O21 POPEr 257      58.741 117.561  55.181  1.00  0.00           O
ATOM   8658  C21 POPEr 257      59.231 117.991  56.332  1.00  0.00           C
ATOM   8659  O22 POPEr 257      60.381 118.321  56.551  1.00  0.00           O
ATOM   8660  C22 POPEr 257      58.071 118.041  57.351  1.00  0.00           C
ATOM   8663  C3  POPEr 257      60.471 118.421  53.531  1.00  0.00           C
ATOM   8666  O31 POPEr 257      60.241 119.661  54.222  1.00  0.00           O
ATOM   8667  C31 POPEr 257      59.451 120.551  53.652  1.00  0.00           C
ATOM   8668  O32 POPEr 257      58.801 120.401  52.642  1.00  0.00           O
ATOM   8669  C32 POPEr 257      59.531 121.841  54.461  1.00  0.00           C
ATOM   8672  C23 POPEr 257      58.431 118.431  58.811  1.00  0.00           C
ATOM   8675  C24 POPEr 257      57.611 117.671  59.892  1.00  0.00           C
ATOM   8678  C25 POPEr 257      56.551 118.461  60.691  1.00  0.00           C
ATOM   8681  C26 POPEr 257      55.911 117.571  61.782  1.00  0.00           C
ATOM   8684  C27 POPEr 257      54.821 118.261  62.621  1.00  0.00           C
ATOM   8687  C28 POPEr 257      54.151 117.311  63.652  1.00  0.00           C
ATOM   8690  C29 POPEr 257      54.991 117.011  64.872  1.00  0.00           C
ATOM   8692 0C21 POPEr 257      54.561 116.771  66.122  1.00  0.00           C
ATOM   8694 1C21 POPEr 257      53.131 116.691  66.621  1.00  0.00           C
ATOM   8697 2C21 POPEr 257      52.871 117.441  67.941  1.00  0.00           C
ATOM   8700 3C21 POPEr 257      51.481 117.111  68.533  1.00  0.00           C
ATOM   8703 4C21 POPEr 257      51.101 117.851  69.831  1.00  0.00           C
ATOM   8706 5C21 POPEr 257      52.011 117.561  71.033  1.00  0.00           C
ATOM   8709 6C21 POPEr 257      51.251 117.491  72.361  1.00  0.00           C
ATOM   8712 7C21 POPEr 257      52.161 117.351  73.591  1.00  0.00           C
ATOM   8715 8C21 POPEr 257      51.391 117.111  74.892  1.00  0.00           C
ATOM   8719  C33 POPEr 257      58.371 121.941  55.472  1.00  0.00           C
ATOM   8722  C34 POPEr 257      58.421 123.241  56.271  1.00  0.00           C
ATOM   8725  C35 POPEr 257      57.621 123.141  57.572  1.00  0.00           C
ATOM   8728  C36 POPEr 257      56.121 122.871  57.372  1.00  0.00           C
ATOM   8731  C37 POPEr 257      55.471 122.551  58.712  1.00  0.00           C
ATOM   8734  C38 POPEr 257      53.961 122.281  58.622  1.00  0.00           C
ATOM   8737  C39 POPEr 257      53.401 121.691  59.911  1.00  0.00           C
ATOM   8740 0C31 POPEr 257      53.801 122.481  61.161  1.00  0.00           C
ATOM   8743 1C31 POPEr 257      53.051 122.041  62.431  1.00  0.00           C
ATOM   8746 2C31 POPEr 257      53.391 122.871  63.681  1.00  0.00           C
ATOM   8749 3C31 POPEr 257      53.181 124.371  63.451  1.00  0.00           C
ATOM   8752 4C31 POPEr 257      53.061 125.171  64.742  1.00  0.00           C
ATOM   8755 5C31 POPEr 257      52.801 126.661  64.451  1.00  0.00           C
ATOM   8758 6C31 POPEr 257      52.621 127.501  65.712  1.00  0.00           C
ATOM   8762  NH3 POPEs 258      31.281  42.841  48.331  1.00  0.00           N
ATOM   8766  C12 POPEs 258      32.401  43.381  49.161  1.00  0.00           C
ATOM   8769  C11 POPEs 258      32.331  44.901  49.201  1.00  0.00           C
ATOM   8772  P   POPEs 258      33.631  46.981  49.981  1.00  0.00           P
ATOM   8773  O13 POPEs 258      34.601  47.501  48.981  1.00  0.00           O
ATOM   8774  O14 POPEs 258      32.251  47.521  49.991  1.00  0.00           O
ATOM   8775  O11 POPEs 258      34.281  46.981  51.441  1.00  0.00           O
ATOM   8776  O12 POPEs 258      33.551  45.411  49.752  1.00  0.00           O
ATOM   8777  C1  POPEs 258      33.521  47.671  52.451  1.00  0.00           C
ATOM   8780  C2  POPEs 258      34.051  47.481  53.902  1.00  0.00           C
ATOM   8782  O21 POPEs 258      33.161  48.221  54.781  1.00  0.00           O
ATOM   8783  C21 POPEs 258      32.881  47.611  55.921  1.00  0.00           C
ATOM   8784  O22 POPEs 258      33.141  46.451  56.171  1.00  0.00           O
ATOM   8785  C22 POPEs 258      32.221  48.581  56.901  1.00  0.00           C
ATOM   8788  C3  POPEs 258      35.491  48.041  54.062  1.00  0.00           C
ATOM   8791  O31 POPEs 258      36.011  47.921  55.411  1.00  0.00           O
ATOM   8792  C31 POPEs 258      35.831  48.981  56.212  1.00  0.00           C
ATOM   8793  O32 POPEs 258      35.371  50.061  55.872  1.00  0.00           O
ATOM   8794  C32 POPEs 258      36.211  48.601  57.642  1.00  0.00           C
ATOM   8797  C23 POPEs 258      32.301  48.041  58.341  1.00  0.00           C
ATOM   8800  C24 POPEs 258      31.501  48.851  59.382  1.00  0.00           C
ATOM   8803  C25 POPEs 258      31.591  48.171  60.751  1.00  0.00           C
ATOM   8806  C26 POPEs 258      30.581  48.671  61.792  1.00  0.00           C
ATOM   8809  C27 POPEs 258      30.551  47.741  63.011  1.00  0.00           C
ATOM   8812  C28 POPEs 258      29.471  48.091  64.051  1.00  0.00           C
ATOM   8815  C29 POPEs 258      29.571  47.141  65.221  1.00  0.00           C
ATOM   8817 0C21 POPEs 258      28.571  46.501  65.862  1.00  0.00           C
ATOM   8819 1C21 POPEs 258      27.101  46.611  65.591  1.00  0.00           C
ATOM   8822 2C21 POPEs 258      26.391  47.441  66.682  1.00  0.00           C
ATOM   8825 3C21 POPEs 258      24.861  47.381  66.571  1.00  0.00           C
ATOM   8828 4C21 POPEs 258      24.151  48.381  67.502  1.00  0.00           C
ATOM   8831 5C21 POPEs 258      22.821  47.831  68.062  1.00  0.00           C
ATOM   8834 6C21 POPEs 258      21.631  48.771  67.852  1.00  0.00           C
ATOM   8837 7C21 POPEs 258      20.371  48.281  68.572  1.00  0.00           C
ATOM   8840 8C21 POPEs 258      19.131  49.141  68.281  1.00  0.00           C
ATOM   8844  C33 POPEs 258      35.981  49.691  58.722  1.00  0.00           C
ATOM   8847  C34 POPEs 258      36.451  49.231  60.111  1.00  0.00           C
ATOM   8850  C35 POPEs 258      36.361  50.321  61.181  1.00  0.00           C
ATOM   8853  C36 POPEs 258      35.111  50.251  62.062  1.00  0.00           C
ATOM   8856  C37 POPEs 258      35.131  51.361  63.111  1.00  0.00           C
ATOM   8859  C38 POPEs 258      33.781  51.621  63.792  1.00  0.00           C
ATOM   8862  C39 POPEs 258      33.331  50.491  64.721  1.00  0.00           C
ATOM   8865 0C31 POPEs 258      32.301  50.981  65.752  1.00  0.00           C
ATOM   8868 1C31 POPEs 258      31.891  49.931  66.771  1.00  0.00           C
ATOM   8871 2C31 POPEs 258      30.971  50.471  67.871  1.00  0.00           C
ATOM   8874 3C31 POPEs 258      29.561  50.831  67.392  1.00  0.00           C
ATOM   8877 4C31 POPEs 258      28.681  51.381  68.521  1.00  0.00           C
ATOM   8880 5C31 POPEs 258      27.211  51.551  68.121  1.00  0.00           C
ATOM   8883 6C31 POPEs 258      26.361  52.141  69.261  1.00  0.00           C
ATOM   8887  NH3 POPEt 259     131.833  30.701  89.531  1.00  0.00           N
ATOM   8891  C12 POPEt 259     131.163  31.951  90.071  1.00  0.00           C
ATOM   8894  C11 POPEt 259     129.671  31.731  90.361  1.00  0.00           C
ATOM   8897  P   POPEt 259     128.651  34.241  90.501  1.00  0.00           P
ATOM   8898  O13 POPEt 259     129.751  35.171  90.852  1.00  0.00           O
ATOM   8899  O14 POPEt 259     127.311  34.601  91.011  1.00  0.00           O
ATOM   8900  O11 POPEt 259     128.601  34.011  88.951  1.00  0.00           O
ATOM   8901  O12 POPEt 259     129.061  32.821  91.061  1.00  0.00           O
ATOM   8902  C1  POPEt 259     127.391  34.071  88.202  1.00  0.00           C
ATOM   8905  C2  POPEt 259     126.971  32.641  87.823  1.00  0.00           C
ATOM   8907  O21 POPEt 259     127.631  32.331  86.591  1.00  0.00           O
ATOM   8908  C21 POPEt 259     127.021  31.641  85.672  1.00  0.00           C
ATOM   8909  O22 POPEt 259     126.621  30.491  85.771  1.00  0.00           O
ATOM   8910  C22 POPEt 259     126.861  32.551  84.452  1.00  0.00           C
ATOM   8913  C3  POPEt 259     125.431  32.351  87.942  1.00  0.00           C
ATOM   8916  O31 POPEt 259     124.621  32.611  86.762  1.00  0.00           O
ATOM   8917  C31 POPEt 259     123.501  31.851  86.762  1.00  0.00           C
ATOM   8918  O32 POPEt 259     123.181  31.121  87.672  1.00  0.00           O
ATOM   8919  C32 POPEt 259     122.751  32.031  85.432  1.00  0.00           C
ATOM   8922  C23 POPEt 259     126.221  31.851  83.232  1.00  0.00           C
ATOM   8925  C24 POPEt 259     126.091  32.821  82.052  1.00  0.00           C
ATOM   8928  C25 POPEt 259     125.661  32.151  80.742  1.00  0.00           C
ATOM   8931  C26 POPEt 259     126.581  31.001  80.341  1.00  0.00           C
ATOM   8934  C27 POPEt 259     126.731  30.841  78.831  1.00  0.00           C
ATOM   8937  C28 POPEt 259     127.691  29.701  78.471  1.00  0.00           C
ATOM   8940  C29 POPEt 259     127.981  29.721  77.002  1.00  0.00           C
ATOM   8942 0C21 POPEt 259     128.951  29.071  76.352  1.00  0.00           C
ATOM   8944 1C21 POPEt 259     129.953  28.111  76.941  1.00  0.00           C
ATOM   8947 2C21 POPEt 259     130.593  27.181  75.882  1.00  0.00           C
ATOM   8950 3C21 POPEt 259     131.633  27.841  74.962  1.00  0.00           C
ATOM   8953 4C21 POPEt 259     131.053  28.751  73.871  1.00  0.00           C
ATOM   8956 5C21 POPEt 259     131.973  28.991  72.661  1.00  0.00           C
ATOM   8959 6C21 POPEt 259     131.343  30.001  71.691  1.00  0.00           C
ATOM   8962 7C21 POPEt 259     132.123  30.161  70.382  1.00  0.00           C
ATOM   8965 8C21 POPEt 259     131.503  31.201  69.432  1.00  0.00           C
ATOM   8969  C33 POPEt 259     122.581  30.701  84.651  1.00  0.00           C
ATOM   8972  C34 POPEt 259     122.001  30.891  83.232  1.00  0.00           C
ATOM   8975  C35 POPEt 259     122.191  29.671  82.301  1.00  0.00           C
ATOM   8978  C36 POPEt 259     121.601  29.911  80.901  1.00  0.00           C
ATOM   8981  C37 POPEt 259     122.061  28.911  79.831  1.00  0.00           C
ATOM   8984  C38 POPEt 259     121.531  29.311  78.441  1.00  0.00           C
ATOM   8987  C39 POPEt 259     122.131  28.531  77.261  1.00  0.00           C
ATOM   8990 0C31 POPEt 259     121.791  29.221  75.932  1.00  0.00           C
ATOM   8993 1C31 POPEt 259     122.381  28.551  74.691  1.00  0.00           C
ATOM   8996 2C31 POPEt 259     122.141  29.411  73.432  1.00  0.00           C
ATOM   8999 3C31 POPEt 259     122.611  28.771  72.121  1.00  0.00           C
ATOM   9002 4C31 POPEt 259     122.911  29.821  71.041  1.00  0.00           C
ATOM   9005 5C31 POPEt 259     123.261  29.221  69.682  1.00  0.00           C
ATOM   9008 6C31 POPEt 259     123.721  30.281  68.673  1.00  0.00           C
ATOM   9012  NH3 POPEu 260     106.211  26.021  93.701  1.00  0.00           N
ATOM   9016  C12 POPEu 260     105.431  25.051  92.861  1.00  0.00           C
ATOM   9019  C11 POPEu 260     104.641  24.061  93.743  1.00  0.00           C
ATOM   9022  P   POPEu 260     102.271  23.871  92.512  1.00  0.00           P
ATOM   9023  O13 POPEu 260     102.291  25.351  92.532  1.00  0.00           O
ATOM   9024  O14 POPEu 260     101.191  23.211  93.271  1.00  0.00           O
ATOM   9025  O11 POPEu 260     102.291  23.411  91.002  1.00  0.00           O
ATOM   9026  O12 POPEu 260     103.681  23.311  93.012  1.00  0.00           O
ATOM   9027  C1  POPEu 260     103.411  23.711  90.172  1.00  0.00           C
ATOM   9030  C2  POPEu 260     104.191  22.441  89.752  1.00  0.00           C
ATOM   9032  O21 POPEu 260     104.641  22.531  88.392  1.00  0.00           O
ATOM   9033  C21 POPEu 260     103.921  22.391  87.261  1.00  0.00           C
ATOM   9034  O22 POPEu 260     104.451  22.181  86.181  1.00  0.00           O
ATOM   9035  C22 POPEu 260     102.411  22.611  87.331  1.00  0.00           C
ATOM   9038  C3  POPEu 260     103.551  21.061  90.133  1.00  0.00           C
ATOM   9041  O31 POPEu 260     104.441  19.991  89.752  1.00  0.00           O
ATOM   9042  C31 POPEu 260     104.121  19.321  88.661  1.00  0.00           C
ATOM   9043  O32 POPEu 260     103.011  19.311  88.141  1.00  0.00           O
ATOM   9044  C32 POPEu 260     105.331  18.611  88.103  1.00  0.00           C
ATOM   9047  C23 POPEu 260     101.801  22.401  85.911  1.00  0.00           C
ATOM   9050  C24 POPEu 260     100.301  22.691  85.871  1.00  0.00           C
ATOM   9053  C25 POPEu 260      99.641  22.291  84.551  1.00  0.00           C
ATOM   9056  C26 POPEu 260     100.091  23.111  83.321  1.00  0.00           C
ATOM   9059  C27 POPEu 260      99.131  22.931  82.132  1.00  0.00           C
ATOM   9062  C28 POPEu 260      99.341  23.911  80.963  1.00  0.00           C
ATOM   9065  C29 POPEu 260      98.051  24.131  80.212  1.00  0.00           C
ATOM   9067 0C21 POPEu 260      97.851  24.251  78.882  1.00  0.00           C
ATOM   9069 1C21 POPEu 260      98.871  24.201  77.771  1.00  0.00           C
ATOM   9072 2C21 POPEu 260      98.501  23.181  76.672  1.00  0.00           C
ATOM   9075 3C21 POPEu 260      97.341  23.611  75.752  1.00  0.00           C
ATOM   9078 4C21 POPEu 260      96.811  22.431  74.923  1.00  0.00           C
ATOM   9081 5C21 POPEu 260      96.301  22.801  73.511  1.00  0.00           C
ATOM   9084 6C21 POPEu 260      95.151  23.811  73.502  1.00  0.00           C
ATOM   9087 7C21 POPEu 260      94.481  23.891  72.121  1.00  0.00           C
ATOM   9090 8C21 POPEu 260      93.231  24.771  72.062  1.00  0.00           C
ATOM   9094  C33 POPEu 260     105.721  19.251  86.751  1.00  0.00           C
ATOM   9097  C34 POPEu 260     106.891  18.551  86.051  1.00  0.00           C
ATOM   9100  C35 POPEu 260     107.231  19.161  84.691  1.00  0.00           C
ATOM   9103  C36 POPEu 260     106.051  19.131  83.701  1.00  0.00           C
ATOM   9106  C37 POPEu 260     106.471  19.441  82.271  1.00  0.00           C
ATOM   9109  C38 POPEu 260     105.301  19.371  81.282  1.00  0.00           C
ATOM   9112  C39 POPEu 260     105.771  19.671  79.853  1.00  0.00           C
ATOM   9115 0C31 POPEu 260     104.681  19.451  78.801  1.00  0.00           C
ATOM   9118 1C31 POPEu 260     105.201  19.811  77.401  1.00  0.00           C
ATOM   9121 2C31 POPEu 260     104.391  19.171  76.271  1.00  0.00           C
ATOM   9124 3C31 POPEu 260     105.291  18.461  75.242  1.00  0.00           C
ATOM   9127 4C31 POPEu 260     105.971  19.411  74.251  1.00  0.00           C
ATOM   9130 5C31 POPEu 260     107.011  18.681  73.401  1.00  0.00           C
ATOM   9133 6C31 POPEu 260     107.561  19.511  72.242  1.00  0.00           C
ATOM   9137  NH3 POPEv 261      15.551  65.681  46.462  1.00  0.00           N
ATOM   9141  C12 POPEv 261      16.541  64.591  46.761  1.00  0.00           C
ATOM   9144  C11 POPEv 261      15.881  63.281  47.182  1.00  0.00           C
ATOM   9147  P   POPEv 261      17.631  61.371  46.611  1.00  0.00           P
ATOM   9148  O13 POPEv 261      17.381  61.821  45.231  1.00  0.00           O
ATOM   9149  O14 POPEv 261      17.161  60.011  46.961  1.00  0.00           O
ATOM   9150  O11 POPEv 261      19.171  61.521  46.901  1.00  0.00           O
ATOM   9151  O12 POPEv 261      16.891  62.371  47.591  1.00  0.00           O
ATOM   9152  C1  POPEv 261      19.731  62.381  47.882  1.00  0.00           C
ATOM   9155  C2  POPEv 261      20.081  61.601  49.172  1.00  0.00           C
ATOM   9157  O21 POPEv 261      20.161  62.491  50.282  1.00  0.00           O
ATOM   9158  C21 POPEv 261      19.061  63.001  50.751  1.00  0.00           C
ATOM   9159  O22 POPEv 261      17.931  62.881  50.301  1.00  0.00           O
ATOM   9160  C22 POPEv 261      19.421  63.821  51.982  1.00  0.00           C
ATOM   9163  C3  POPEv 261      21.461  60.881  49.091  1.00  0.00           C
ATOM   9166  O31 POPEv 261      21.751  60.101  50.271  1.00  0.00           O
ATOM   9167  C31 POPEv 261      22.221  60.711  51.361  1.00  0.00           C
ATOM   9168  O32 POPEv 261      22.611  61.851  51.462  1.00  0.00           O
ATOM   9169  C32 POPEv 261      22.101  59.701  52.502  1.00  0.00           C
ATOM   9172  C23 POPEv 261      18.791  63.251  53.271  1.00  0.00           C
ATOM   9175  C24 POPEv 261      19.551  63.811  54.482  1.00  0.00           C
ATOM   9178  C25 POPEv 261      18.901  63.451  55.821  1.00  0.00           C
ATOM   9181  C26 POPEv 261      19.141  64.561  56.861  1.00  0.00           C
ATOM   9184  C27 POPEv 261      18.641  64.161  58.242  1.00  0.00           C
ATOM   9187  C28 POPEv 261      19.111  65.101  59.371  1.00  0.00           C
ATOM   9190  C29 POPEv 261      18.491  66.481  59.312  1.00  0.00           C
ATOM   9192 0C21 POPEv 261      17.941  67.231  60.292  1.00  0.00           C
ATOM   9194 1C21 POPEv 261      17.721  66.921  61.751  1.00  0.00           C
ATOM   9197 2C21 POPEv 261      17.401  65.461  62.141  1.00  0.00           C
ATOM   9200 3C21 POPEv 261      16.701  65.341  63.502  1.00  0.00           C
ATOM   9203 4C21 POPEv 261      16.201  63.921  63.782  1.00  0.00           C
ATOM   9206 5C21 POPEv 261      15.471  63.831  65.132  1.00  0.00           C
ATOM   9209 6C21 POPEv 261      14.861  62.451  65.371  1.00  0.00           C
ATOM   9212 7C21 POPEv 261      14.131  62.361  66.722  1.00  0.00           C
ATOM   9215 8C21 POPEv 261      13.541  60.981  67.021  1.00  0.00           C
ATOM   9219  C33 POPEv 261      22.471  60.271  53.881  1.00  0.00           C
ATOM   9222  C34 POPEv 261      22.461  59.161  54.942  1.00  0.00           C
ATOM   9225  C35 POPEv 261      22.531  59.691  56.381  1.00  0.00           C
ATOM   9228  C36 POPEv 261      22.741  58.551  57.382  1.00  0.00           C
ATOM   9231  C37 POPEv 261      22.131  58.811  58.771  1.00  0.00           C
ATOM   9234  C38 POPEv 261      22.321  57.601  59.701  1.00  0.00           C
ATOM   9237  C39 POPEv 261      23.681  57.611  60.422  1.00  0.00           C
ATOM   9240 0C31 POPEv 261      24.221  56.191  60.691  1.00  0.00           C
ATOM   9243 1C31 POPEv 261      25.511  56.201  61.521  1.00  0.00           C
ATOM   9246 2C31 POPEv 261      26.201  54.831  61.591  1.00  0.00           C
ATOM   9249 3C31 POPEv 261      25.501  53.841  62.532  1.00  0.00           C
ATOM   9252 4C31 POPEv 261      26.261  52.511  62.642  1.00  0.00           C
ATOM   9255 5C31 POPEv 261      25.771  51.651  63.822  1.00  0.00           C
ATOM   9258 6C31 POPEv 261      26.551  50.351  63.962  1.00  0.00           C
ATOM   9262  NH3 POPEw 262      85.591  32.321  49.921  1.00  0.00           N
ATOM   9266  C12 POPEw 262      85.801  32.771  51.352  1.00  0.00           C
ATOM   9269  C11 POPEw 262      85.831  34.301  51.472  1.00  0.00           C
ATOM   9272  P   POPEw 262      86.251  36.271  53.102  1.00  0.00           P
ATOM   9273  O13 POPEw 262      87.471  36.671  52.372  1.00  0.00           O
ATOM   9274  O14 POPEw 262      84.921  36.851  52.782  1.00  0.00           O
ATOM   9275  O11 POPEw 262      86.481  36.341  54.671  1.00  0.00           O
ATOM   9276  O12 POPEw 262      86.121  34.701  52.821  1.00  0.00           O
ATOM   9277  C1  POPEw 262      87.701  35.841  55.251  1.00  0.00           C
ATOM   9280  C2  POPEw 262      87.721  36.071  56.792  1.00  0.00           C
ATOM   9282  O21 POPEw 262      88.641  35.171  57.451  1.00  0.00           O
ATOM   9283  C21 POPEw 262      89.651  35.801  58.062  1.00  0.00           C
ATOM   9284  O22 POPEw 262      90.021  36.931  57.832  1.00  0.00           O
ATOM   9285  C22 POPEw 262      90.301  34.911  59.111  1.00  0.00           C
ATOM   9288  C3  POPEw 262      86.291  35.871  57.382  1.00  0.00           C
ATOM   9291  O31 POPEw 262      86.301  35.321  58.731  1.00  0.00           O
ATOM   9292  C31 POPEw 262      85.041  35.051  59.111  1.00  0.00           C
ATOM   9293  O32 POPEw 262      84.051  35.541  58.582  1.00  0.00           O
ATOM   9294  C32 POPEw 262      85.071  33.841  60.042  1.00  0.00           C
ATOM   9297  C23 POPEw 262      91.501  35.611  59.791  1.00  0.00           C
ATOM   9300  C24 POPEw 262      92.201  34.751  60.851  1.00  0.00           C
ATOM   9303  C25 POPEw 262      91.411  34.611  62.171  1.00  0.00           C
ATOM   9306  C26 POPEw 262      91.681  35.711  63.211  1.00  0.00           C
ATOM   9309  C27 POPEw 262      90.831  35.491  64.481  1.00  0.00           C
ATOM   9312  C28 POPEw 262      91.341  36.211  65.742  1.00  0.00           C
ATOM   9315  C29 POPEw 262      91.391  37.711  65.612  1.00  0.00           C
ATOM   9317 0C21 POPEw 262      90.391  38.581  65.862  1.00  0.00           C
ATOM   9319 1C21 POPEw 262      89.001  38.201  66.312  1.00  0.00           C
ATOM   9322 2C21 POPEw 262      88.161  39.371  66.882  1.00  0.00           C
ATOM   9325 3C21 POPEw 262      86.791  39.491  66.181  1.00  0.00           C
ATOM   9328 4C21 POPEw 262      85.911  40.621  66.731  1.00  0.00           C
ATOM   9331 5C21 POPEw 262      84.521  40.701  66.072  1.00  0.00           C
ATOM   9334 6C21 POPEw 262      84.571  40.811  64.542  1.00  0.00           C
ATOM   9337 7C21 POPEw 262      83.211  41.121  63.902  1.00  0.00           C
ATOM   9340 8C21 POPEw 262      83.271  41.211  62.372  1.00  0.00           C
ATOM   9344  C33 POPEw 262      83.771  33.001  59.981  1.00  0.00           C
ATOM   9347  C34 POPEw 262      83.961  31.511  60.332  1.00  0.00           C
ATOM   9350  C35 POPEw 262      83.401  31.111  61.701  1.00  0.00           C
ATOM   9353  C36 POPEw 262      84.301  31.461  62.891  1.00  0.00           C
ATOM   9356  C37 POPEw 262      83.601  31.201  64.231  1.00  0.00           C
ATOM   9359  C38 POPEw 262      84.551  30.651  65.301  1.00  0.00           C
ATOM   9362  C39 POPEw 262      84.021  30.841  66.731  1.00  0.00           C
ATOM   9365 0C31 POPEw 262      84.911  30.101  67.742  1.00  0.00           C
ATOM   9368 1C31 POPEw 262      84.701  30.531  69.201  1.00  0.00           C
ATOM   9371 2C31 POPEw 262      85.561  29.691  70.152  1.00  0.00           C
ATOM   9374 3C31 POPEw 262      84.931  28.341  70.481  1.00  0.00           C
ATOM   9377 4C31 POPEw 262      85.921  27.291  71.002  1.00  0.00           C
ATOM   9380 5C31 POPEw 262      85.221  26.011  71.501  1.00  0.00           C
ATOM   9383 6C31 POPEw 262      86.191  24.921  71.951  1.00  0.00           C
ATOM   9387  NH3 POPEx 263      84.871 104.331  94.791  1.00  0.00           N
ATOM   9391  C12 POPEx 263      85.261 105.491  95.672  1.00  0.00           C
ATOM   9394  C11 POPEx 263      86.771 105.601  95.771  1.00  0.00           C
ATOM   9397  P   POPEx 263      88.651 107.211  96.402  1.00  0.00           P
ATOM   9398  O13 POPEx 263      88.891 108.431  97.201  1.00  0.00           O
ATOM   9399  O14 POPEx 263      89.561 106.071  96.651  1.00  0.00           O
ATOM   9400  O11 POPEx 263      88.721 107.531  94.861  1.00  0.00           O
ATOM   9401  O12 POPEx 263      87.141 106.741  96.552  1.00  0.00           O
ATOM   9402  C1  POPEx 263      89.401 106.681  93.941  1.00  0.00           C
ATOM   9405  C2  POPEx 263      88.821 106.901  92.521  1.00  0.00           C
ATOM   9407  O21 POPEx 263      89.471 105.971  91.642  1.00  0.00           O
ATOM   9408  C21 POPEx 263      88.691 105.461  90.691  1.00  0.00           C
ATOM   9409  O22 POPEx 263      87.491 105.641  90.591  1.00  0.00           O
ATOM   9410  C22 POPEx 263      89.531 104.601  89.742  1.00  0.00           C
ATOM   9413  C3  POPEx 263      89.061 108.391  92.092  1.00  0.00           C
ATOM   9416  O31 POPEx 263      88.991 108.641  90.661  1.00  0.00           O
ATOM   9417  C31 POPEx 263      90.141 108.461  90.001  1.00  0.00           C
ATOM   9418  O32 POPEx 263      91.171 108.011  90.471  1.00  0.00           O
ATOM   9419  C32 POPEx 263      89.951 108.891  88.541  1.00  0.00           C
ATOM   9422  C23 POPEx 263      89.051 104.531  88.271  1.00  0.00           C
ATOM   9425  C24 POPEx 263      89.841 103.471  87.493  1.00  0.00           C
ATOM   9428  C25 POPEx 263      89.321 102.031  87.641  1.00  0.00           C
ATOM   9431  C26 POPEx 263      88.251 101.631  86.611  1.00  0.00           C
ATOM   9434  C27 POPEx 263      87.791 100.161  86.721  1.00  0.00           C
ATOM   9437  C28 POPEx 263      86.841  99.751  85.582  1.00  0.00           C
ATOM   9440  C29 POPEx 263      86.431  98.301  85.603  1.00  0.00           C
ATOM   9442 0C21 POPEx 263      86.571  97.401  84.612  1.00  0.00           C
ATOM   9444 1C21 POPEx 263      87.191  97.621  83.251  1.00  0.00           C
ATOM   9447 2C21 POPEx 263      88.491  96.821  83.072  1.00  0.00           C
ATOM   9450 3C21 POPEx 263      89.161  97.061  81.701  1.00  0.00           C
ATOM   9453 4C21 POPEx 263      90.431  96.231  81.462  1.00  0.00           C
ATOM   9456 5C21 POPEx 263      91.631  96.691  82.291  1.00  0.00           C
ATOM   9459 6C21 POPEx 263      92.881  95.831  82.102  1.00  0.00           C
ATOM   9462 7C21 POPEx 263      93.981  96.111  83.132  1.00  0.00           C
ATOM   9465 8C21 POPEx 263      95.311  95.401  82.882  1.00  0.00           C
ATOM   9469  C33 POPEx 263      91.081 108.421  87.571  1.00  0.00           C
ATOM   9472  C34 POPEx 263      91.391 109.461  86.482  1.00  0.00           C
ATOM   9475  C35 POPEx 263      90.211 109.791  85.551  1.00  0.00           C
ATOM   9478  C36 POPEx 263      90.161 109.021  84.221  1.00  0.00           C
ATOM   9481  C37 POPEx 263      89.101 109.651  83.312  1.00  0.00           C
ATOM   9484  C38 POPEx 263      89.181 109.241  81.831  1.00  0.00           C
ATOM   9487  C39 POPEx 263      90.481 109.681  81.132  1.00  0.00           C
ATOM   9490 0C31 POPEx 263      90.311 109.721  79.612  1.00  0.00           C
ATOM   9493 1C31 POPEx 263      91.621 110.011  78.871  1.00  0.00           C
ATOM   9496 2C31 POPEx 263      91.441 110.361  77.392  1.00  0.00           C
ATOM   9499 3C31 POPEx 263      91.391 111.881  77.143  1.00  0.00           C
ATOM   9502 4C31 POPEx 263      91.391 112.231  75.651  1.00  0.00           C
ATOM   9505 5C31 POPEx 263      91.511 113.731  75.402  1.00  0.00           C
ATOM   9508 6C31 POPEx 263      91.591 114.111  73.922  1.00  0.00           C
ATOM   9512  NH3 POPEy 264      12.191 142.693  88.581  1.00  0.00           N
ATOM   9516  C12 POPEy 264      11.851 141.303  89.052  1.00  0.00           C
ATOM   9519  C11 POPEy 264      10.411 141.203  89.571  1.00  0.00           C
ATOM   9522  P   POPEy 264       9.121 139.113  90.582  1.00  0.00           P
ATOM   9523  O13 POPEy 264       9.051 138.613  91.972  1.00  0.00           O
ATOM   9524  O14 POPEy 264       7.921 139.783  90.051  1.00  0.00           O
ATOM   9525  O11 POPEy 264       9.401 137.883  89.632  1.00  0.00           O
ATOM   9526  O12 POPEy 264      10.361 140.053  90.392  1.00  0.00           O
ATOM   9527  C1  POPEy 264       9.181 138.153  88.231  1.00  0.00           C
ATOM   9530  C2  POPEy 264      10.071 137.223  87.401  1.00  0.00           C
ATOM   9532  O21 POPEy 264       9.511 137.143  86.072  1.00  0.00           O
ATOM   9533  C21 POPEy 264      10.421 137.093  85.102  1.00  0.00           C
ATOM   9534  O22 POPEy 264      11.621 137.163  85.271  1.00  0.00           O
ATOM   9535  C22 POPEy 264       9.761 136.983  83.743  1.00  0.00           C
ATOM   9538  C3  POPEy 264      10.101 135.853  88.121  1.00  0.00           C
ATOM   9541  O31 POPEy 264      10.581 134.823  87.261  1.00  0.00           O
ATOM   9542  C31 POPEy 264      11.891 134.713  87.201  1.00  0.00           C
ATOM   9543  O32 POPEy 264      12.681 135.143  88.021  1.00  0.00           O
ATOM   9544  C32 POPEy 264      12.151 133.833  86.002  1.00  0.00           C
ATOM   9547  C23 POPEy 264      10.591 136.063  82.822  1.00  0.00           C
ATOM   9550  C24 POPEy 264      10.001 135.973  81.422  1.00  0.00           C
ATOM   9553  C25 POPEy 264      10.751 134.973  80.541  1.00  0.00           C
ATOM   9556  C26 POPEy 264       9.971 134.603  79.282  1.00  0.00           C
ATOM   9559  C27 POPEy 264      10.751 133.633  78.393  1.00  0.00           C
ATOM   9562  C28 POPEy 264       9.991 133.183  77.132  1.00  0.00           C
ATOM   9565  C29 POPEy 264       8.761 132.363  77.423  1.00  0.00           C
ATOM   9567 0C21 POPEy 264       7.561 132.483  76.822  1.00  0.00           C
ATOM   9569 1C21 POPEy 264       7.211 133.473  75.752  1.00  0.00           C
ATOM   9572 2C21 POPEy 264       7.691 133.083  74.341  1.00  0.00           C
ATOM   9575 3C21 POPEy 264       7.271 134.133  73.292  1.00  0.00           C
ATOM   9578 4C21 POPEy 264       8.081 134.053  71.993  1.00  0.00           C
ATOM   9581 5C21 POPEy 264       7.561 135.033  70.932  1.00  0.00           C
ATOM   9584 6C21 POPEy 264       8.671 135.873  70.271  1.00  0.00           C
ATOM   9587 7C21 POPEy 264       8.111 136.833  69.213  1.00  0.00           C
ATOM   9590 8C21 POPEy 264       9.171 137.693  68.533  1.00  0.00           C
ATOM   9594  C33 POPEy 264      13.621 133.733  85.591  1.00  0.00           C
ATOM   9597  C34 POPEy 264      13.741 132.763  84.411  1.00  0.00           C
ATOM   9600  C35 POPEy 264      14.901 133.053  83.471  1.00  0.00           C
ATOM   9603  C36 POPEy 264      14.431 133.523  82.102  1.00  0.00           C
ATOM   9606  C37 POPEy 264      15.581 133.753  81.111  1.00  0.00           C
ATOM   9609  C38 POPEy 264      15.121 134.493  79.853  1.00  0.00           C
ATOM   9612  C39 POPEy 264      16.291 135.063  79.032  1.00  0.00           C
ATOM   9615 0C31 POPEy 264      17.101 134.003  78.271  1.00  0.00           C
ATOM   9618 1C31 POPEy 264      18.391 134.563  77.672  1.00  0.00           C
ATOM   9621 2C31 POPEy 264      18.971 133.643  76.591  1.00  0.00           C
ATOM   9624 3C31 POPEy 264      20.431 133.923  76.252  1.00  0.00           C
ATOM   9627 4C31 POPEy 264      20.821 133.273  74.923  1.00  0.00           C
ATOM   9630 5C31 POPEy 264      22.321 133.333  74.602  1.00  0.00           C
ATOM   9633 6C31 POPEy 264      22.661 132.683  73.261  1.00  0.00           C
ATOM   9637  NH3 POPEz 265      50.491 139.203  87.942  1.00  0.00           N
ATOM   9641  C12 POPEz 265      49.901 138.803  89.271  1.00  0.00           C
ATOM   9644  C11 POPEz 265      49.881 137.283  89.422  1.00  0.00           C
ATOM   9647  P   POPEz 265      49.161 135.433  91.181  1.00  0.00           P
ATOM   9648  O13 POPEz 265      50.481 134.903  91.562  1.00  0.00           O
ATOM   9649  O14 POPEz 265      48.081 135.393  92.191  1.00  0.00           O
ATOM   9650  O11 POPEz 265      48.661 134.623  89.901  1.00  0.00           O
ATOM   9651  O12 POPEz 265      49.301 136.923  90.661  1.00  0.00           O
ATOM   9652  C1  POPEz 265      49.541 134.153  88.883  1.00  0.00           C
ATOM   9655  C2  POPEz 265      48.751 133.623  87.641  1.00  0.00           C
ATOM   9657  O21 POPEz 265      49.651 133.263  86.573  1.00  0.00           O
ATOM   9658  C21 POPEz 265      50.311 134.203  85.901  1.00  0.00           C
ATOM   9659  O22 POPEz 265      50.271 135.403  86.102  1.00  0.00           O
ATOM   9660  C22 POPEz 265      51.211 133.513  84.861  1.00  0.00           C
ATOM   9663  C3  POPEz 265      47.591 134.543  87.171  1.00  0.00           C
ATOM   9666  O31 POPEz 265      47.181 134.283  85.812  1.00  0.00           O
ATOM   9667  C31 POPEz 265      46.641 133.103  85.541  1.00  0.00           C
ATOM   9668  O32 POPEz 265      46.341 132.243  86.362  1.00  0.00           O
ATOM   9669  C32 POPEz 265      46.491 133.003  84.021  1.00  0.00           C
ATOM   9672  C23 POPEz 265      50.461 132.513  83.941  1.00  0.00           C
ATOM   9675  C24 POPEz 265      51.251 132.203  82.652  1.00  0.00           C
ATOM   9678  C25 POPEz 265      50.831 130.911  81.922  1.00  0.00           C
ATOM   9681  C26 POPEz 265      50.701 131.093  80.392  1.00  0.00           C
ATOM   9684  C27 POPEz 265      51.001 129.811  79.612  1.00  0.00           C
ATOM   9687  C28 POPEz 265      50.901 129.991  78.081  1.00  0.00           C
ATOM   9690  C29 POPEz 265      51.761 128.981  77.361  1.00  0.00           C
ATOM   9692 0C21 POPEz 265      51.431 128.241  76.282  1.00  0.00           C
ATOM   9694 1C21 POPEz 265      50.151 128.301  75.492  1.00  0.00           C
ATOM   9697 2C21 POPEz 265      50.361 127.861  74.032  1.00  0.00           C
ATOM   9700 3C21 POPEz 265      49.121 128.121  73.151  1.00  0.00           C
ATOM   9703 4C21 POPEz 265      49.181 127.481  71.761  1.00  0.00           C
ATOM   9706 5C21 POPEz 265      48.341 126.201  71.701  1.00  0.00           C
ATOM   9709 6C21 POPEz 265      48.361 125.521  70.323  1.00  0.00           C
ATOM   9712 7C21 POPEz 265      47.571 124.201  70.312  1.00  0.00           C
ATOM   9715 8C21 POPEz 265      47.681 123.441  68.992  1.00  0.00           C
ATOM   9719  C33 POPEz 265      46.821 131.603  83.432  1.00  0.00           C
ATOM   9722  C34 POPEz 265      47.161 131.673  81.922  1.00  0.00           C
ATOM   9725  C35 POPEz 265      46.021 132.193  81.033  1.00  0.00           C
ATOM   9728  C36 POPEz 265      46.521 132.843  79.731  1.00  0.00           C
ATOM   9731  C37 POPEz 265      45.381 133.393  78.861  1.00  0.00           C
ATOM   9734  C38 POPEz 265      45.861 134.413  77.823  1.00  0.00           C
ATOM   9737  C39 POPEz 265      44.811 134.763  76.751  1.00  0.00           C
ATOM   9740 0C31 POPEz 265      44.731 133.683  75.661  1.00  0.00           C
ATOM   9743 1C31 POPEz 265      43.871 134.073  74.451  1.00  0.00           C
ATOM   9746 2C31 POPEz 265      44.121 133.133  73.271  1.00  0.00           C
ATOM   9749 3C31 POPEz 265      43.191 133.343  72.072  1.00  0.00           C
ATOM   9752 4C31 POPEz 265      43.251 134.753  71.451  1.00  0.00           C
ATOM   9755 5C31 POPEz 265      42.381 134.843  70.191  1.00  0.00           C
ATOM   9758 6C31 POPEz 265      42.461 136.183  69.471  1.00  0.00           C
ATOM   9762  NH3 POPE0 266     102.411 109.371  47.902  1.00  0.00           N
ATOM   9766  C12 POPE0 266     102.251 110.871  47.911  1.00  0.00           C
ATOM   9769  C11 POPE0 266     101.981 111.411  49.312  1.00  0.00           C
ATOM   9772  P   POPE0 266     102.091 113.651  50.581  1.00  0.00           P
ATOM   9773  O13 POPE0 266     103.391 113.241  51.132  1.00  0.00           O
ATOM   9774  O14 POPE0 266     101.821 115.091  50.332  1.00  0.00           O
ATOM   9775  O11 POPE0 266     100.941 113.001  51.441  1.00  0.00           O
ATOM   9776  O12 POPE0 266     101.881 112.831  49.231  1.00  0.00           O
ATOM   9777  C1  POPE0 266     100.911 113.201  52.852  1.00  0.00           C
ATOM   9780  C2  POPE0 266     100.291 111.961  53.572  1.00  0.00           C
ATOM   9782  O21 POPE0 266     101.261 111.331  54.441  1.00  0.00           O
ATOM   9783  C21 POPE0 266     100.991 111.411  55.742  1.00  0.00           C
ATOM   9784  O22 POPE0 266     100.091 112.081  56.222  1.00  0.00           O
ATOM   9785  C22 POPE0 266     101.821 110.431  56.562  1.00  0.00           C
ATOM   9788  C3  POPE0 266      99.791 110.891  52.582  1.00  0.00           C
ATOM   9791  O31 POPE0 266      99.451 109.671  53.281  1.00  0.00           O
ATOM   9792  C31 POPE0 266      98.171 109.531  53.632  1.00  0.00           C
ATOM   9793  O32 POPE0 266      97.231 110.111  53.132  1.00  0.00           O
ATOM   9794  C32 POPE0 266      98.131 108.591  54.851  1.00  0.00           C
ATOM   9797  C23 POPE0 266     101.051 109.101  56.771  1.00  0.00           C
ATOM   9800  C24 POPE0 266     101.481 108.271  57.992  1.00  0.00           C
ATOM   9803  C25 POPE0 266     100.621 107.001  58.062  1.00  0.00           C
ATOM   9806  C26 POPE0 266     100.751 106.171  59.341  1.00  0.00           C
ATOM   9809  C27 POPE0 266      99.961 104.861  59.181  1.00  0.00           C
ATOM   9812  C28 POPE0 266      99.701 104.121  60.501  1.00  0.00           C
ATOM   9815  C29 POPE0 266      99.211 102.721  60.222  1.00  0.00           C
ATOM   9817 0C21 POPE0 266      98.161 102.101  60.802  1.00  0.00           C
ATOM   9819 1C21 POPE0 266      97.281 102.621  61.912  1.00  0.00           C
ATOM   9822 2C21 POPE0 266      97.051 101.561  63.011  1.00  0.00           C
ATOM   9825 3C21 POPE0 266      98.341 101.131  63.722  1.00  0.00           C
ATOM   9828 4C21 POPE0 266      98.131 100.081  64.812  1.00  0.00           C
ATOM   9831 5C21 POPE0 266      98.031 100.671  66.221  1.00  0.00           C
ATOM   9834 6C21 POPE0 266      98.071  99.581  67.312  1.00  0.00           C
ATOM   9837 7C21 POPE0 266      98.051 100.151  68.731  1.00  0.00           C
ATOM   9840 8C21 POPE0 266      98.271  99.081  69.812  1.00  0.00           C
ATOM   9844  C33 POPE0 266      96.811 107.851  55.152  1.00  0.00           C
ATOM   9847  C34 POPE0 266      97.021 106.821  56.282  1.00  0.00           C
ATOM   9850  C35 POPE0 266      95.811 106.511  57.171  1.00  0.00           C
ATOM   9853  C36 POPE0 266      95.711 107.441  58.401  1.00  0.00           C
ATOM   9856  C37 POPE0 266      94.981 106.821  59.612  1.00  0.00           C
ATOM   9859  C38 POPE0 266      95.011 107.761  60.831  1.00  0.00           C
ATOM   9862  C39 POPE0 266      94.401 107.211  62.132  1.00  0.00           C
ATOM   9865 0C31 POPE0 266      95.241 106.111  62.801  1.00  0.00           C
ATOM   9868 1C31 POPE0 266      94.891 105.881  64.282  1.00  0.00           C
ATOM   9871 2C31 POPE0 266      95.881 104.911  64.951  1.00  0.00           C
ATOM   9874 3C31 POPE0 266      95.331 104.181  66.181  1.00  0.00           C
ATOM   9877 4C31 POPE0 266      95.201 105.031  67.451  1.00  0.00           C
ATOM   9880 5C31 POPE0 266      94.701 104.201  68.642  1.00  0.00           C
ATOM   9883 6C31 POPE0 266      94.661 104.971  69.962  1.00  0.00           C
ATOM   9887  NH3 POPE1 267     108.371  89.181  88.032  1.00  0.00           N
ATOM   9891  C12 POPE1 267     108.151  90.671  88.091  1.00  0.00           C
ATOM   9894  C11 POPE1 267     106.781  91.051  88.673  1.00  0.00           C
ATOM   9897  P   POPE1 267     105.921  93.121  87.372  1.00  0.00           P
ATOM   9898  O13 POPE1 267     104.471  93.121  87.581  1.00  0.00           O
ATOM   9899  O14 POPE1 267     106.551  94.411  86.993  1.00  0.00           O
ATOM   9900  O11 POPE1 267     106.271  92.071  86.243  1.00  0.00           O
ATOM   9901  O12 POPE1 267     106.641  92.481  88.642  1.00  0.00           O
ATOM   9902  C1  POPE1 267     105.701  92.241  84.941  1.00  0.00           C
ATOM   9905  C2  POPE1 267     106.601  91.621  83.841  1.00  0.00           C
ATOM   9907  O21 POPE1 267     105.981  92.061  82.621  1.00  0.00           O
ATOM   9908  C21 POPE1 267     106.771  92.291  81.591  1.00  0.00           C
ATOM   9909  O22 POPE1 267     107.981  92.171  81.581  1.00  0.00           O
ATOM   9910  C22 POPE1 267     105.901  92.701  80.401  1.00  0.00           C
ATOM   9913  C3  POPE1 267     106.621  90.061  83.941  1.00  0.00           C
ATOM   9916  O31 POPE1 267     107.831  89.411  83.521  1.00  0.00           O
ATOM   9917  C31 POPE1 267     107.941  88.981  82.283  1.00  0.00           C
ATOM   9918  O32 POPE1 267     107.081  89.051  81.411  1.00  0.00           O
ATOM   9919  C32 POPE1 267     109.351  88.411  82.102  1.00  0.00           C
ATOM   9922  C23 POPE1 267     106.481  92.191  79.073  1.00  0.00           C
ATOM   9925  C24 POPE1 267     105.701  92.601  77.812  1.00  0.00           C
ATOM   9928  C25 POPE1 267     106.021  91.641  76.661  1.00  0.00           C
ATOM   9931  C26 POPE1 267     105.591  92.121  75.271  1.00  0.00           C
ATOM   9934  C27 POPE1 267     106.161  91.221  74.161  1.00  0.00           C
ATOM   9937  C28 POPE1 267     105.841  91.721  72.731  1.00  0.00           C
ATOM   9940  C29 POPE1 267     106.781  91.191  71.682  1.00  0.00           C
ATOM   9942 0C21 POPE1 267     106.791  89.971  71.111  1.00  0.00           C
ATOM   9944 1C21 POPE1 267     105.871  88.801  71.361  1.00  0.00           C
ATOM   9947 2C21 POPE1 267     105.101  88.391  70.091  1.00  0.00           C
ATOM   9950 3C21 POPE1 267     104.541  86.951  70.111  1.00  0.00           C
ATOM   9953 4C21 POPE1 267     103.651  86.681  68.882  1.00  0.00           C
ATOM   9956 5C21 POPE1 267     103.441  85.201  68.521  1.00  0.00           C
ATOM   9959 6C21 POPE1 267     102.571  84.401  69.502  1.00  0.00           C
ATOM   9962 7C21 POPE1 267     101.581  83.481  68.752  1.00  0.00           C
ATOM   9965 8C21 POPE1 267     100.761  82.561  69.661  1.00  0.00           C
ATOM   9969  C33 POPE1 267     109.561  87.471  80.893  1.00  0.00           C
ATOM   9972  C34 POPE1 267     111.041  87.441  80.451  1.00  0.00           C
ATOM   9975  C35 POPE1 267     111.441  86.191  79.643  1.00  0.00           C
ATOM   9978  C36 POPE1 267     111.041  86.221  78.151  1.00  0.00           C
ATOM   9981  C37 POPE1 267     111.291  84.851  77.481  1.00  0.00           C
ATOM   9984  C38 POPE1 267     110.781  84.721  76.041  1.00  0.00           C
ATOM   9987  C39 POPE1 267     110.771  83.251  75.591  1.00  0.00           C
ATOM   9990 0C31 POPE1 267     110.021  82.961  74.282  1.00  0.00           C
ATOM   9993 1C31 POPE1 267     109.801  81.451  74.091  1.00  0.00           C
ATOM   9996 2C31 POPE1 267     108.661  81.111  73.132  1.00  0.00           C
ATOM   9999 3C31 POPE1 267     108.971  81.341  71.652  1.00  0.00           C
ATOM  10002 4C31 POPE1 267     107.761  81.051  70.761  1.00  0.00           C
ATOM  10005 5C31 POPE1 267     108.071  81.041  69.261  1.00  0.00           C
ATOM  10008 6C31 POPE1 267     106.811  80.831  68.421  1.00  0.00           C
ATOM  10012  NH3 POPE2 268      71.581  41.971  95.971  1.00  0.00           N
ATOM  10016  C12 POPE2 268      71.041  43.231  96.591  1.00  0.00           C
ATOM  10019  C11 POPE2 268      69.501  43.271  96.531  1.00  0.00           C
ATOM  10022  P   POPE2 268      67.521  44.741  97.493  1.00  0.00           P
ATOM  10023  O13 POPE2 268      66.771  43.471  97.512  1.00  0.00           O
ATOM  10024  O14 POPE2 268      67.521  45.521  98.751  1.00  0.00           O
ATOM  10025  O11 POPE2 268      66.941  45.661  96.331  1.00  0.00           O
ATOM  10026  O12 POPE2 268      69.041  44.481  97.102  1.00  0.00           O
ATOM  10027  C1  POPE2 268      67.801  46.191  95.331  1.00  0.00           C
ATOM  10030  C2  POPE2 268      66.981  47.001  94.291  1.00  0.00           C
ATOM  10032  O21 POPE2 268      67.701  47.191  93.062  1.00  0.00           O
ATOM  10033  C21 POPE2 268      68.881  47.771  93.111  1.00  0.00           C
ATOM  10034  O22 POPE2 268      69.391  48.311  94.081  1.00  0.00           O
ATOM  10035  C22 POPE2 268      69.511  47.601  91.731  1.00  0.00           C
ATOM  10038  C3  POPE2 268      66.401  48.351  94.831  1.00  0.00           C
ATOM  10041  O31 POPE2 268      65.551  48.951  93.821  1.00  0.00           O
ATOM  10042  C31 POPE2 268      66.161  49.931  93.121  1.00  0.00           C
ATOM  10043  O32 POPE2 268      67.131  50.561  93.482  1.00  0.00           O
ATOM  10044  C32 POPE2 268      65.531  50.011  91.731  1.00  0.00           C
ATOM  10047  C23 POPE2 268      71.041  47.791  91.791  1.00  0.00           C
ATOM  10050  C24 POPE2 268      71.721  47.371  90.481  1.00  0.00           C
ATOM  10053  C25 POPE2 268      71.431  48.281  89.282  1.00  0.00           C
ATOM  10056  C26 POPE2 268      71.751  49.761  89.571  1.00  0.00           C
ATOM  10059  C27 POPE2 268      71.961  50.601  88.312  1.00  0.00           C
ATOM  10062  C28 POPE2 268      72.391  52.031  88.673  1.00  0.00           C
ATOM  10065  C29 POPE2 268      73.051  52.941  87.652  1.00  0.00           C
ATOM  10067 0C21 POPE2 268      72.951  53.011  86.312  1.00  0.00           C
ATOM  10069 1C21 POPE2 268      72.071  52.241  85.361  1.00  0.00           C
ATOM  10072 2C21 POPE2 268      71.001  53.131  84.701  1.00  0.00           C
ATOM  10075 3C21 POPE2 268      71.391  53.641  83.302  1.00  0.00           C
ATOM  10078 4C21 POPE2 268      70.251  54.441  82.661  1.00  0.00           C
ATOM  10081 5C21 POPE2 268      70.181  55.901  83.141  1.00  0.00           C
ATOM  10084 6C21 POPE2 268      70.811  56.881  82.143  1.00  0.00           C
ATOM  10087 7C21 POPE2 268      70.701  58.331  82.621  1.00  0.00           C
ATOM  10090 8C21 POPE2 268      71.171  59.351  81.581  1.00  0.00           C
ATOM  10094  C33 POPE2 268      66.541  50.631  90.731  1.00  0.00           C
ATOM  10097  C34 POPE2 268      66.161  50.451  89.262  1.00  0.00           C
ATOM  10100  C35 POPE2 268      67.331  50.851  88.352  1.00  0.00           C
ATOM  10103  C36 POPE2 268      67.111  50.491  86.882  1.00  0.00           C
ATOM  10106  C37 POPE2 268      68.351  50.831  86.041  1.00  0.00           C
ATOM  10109  C38 POPE2 268      68.311  50.301  84.602  1.00  0.00           C
ATOM  10112  C39 POPE2 268      67.261  50.971  83.701  1.00  0.00           C
ATOM  10115 0C31 POPE2 268      67.461  50.561  82.232  1.00  0.00           C
ATOM  10118 1C31 POPE2 268      66.241  50.841  81.341  1.00  0.00           C
ATOM  10121 2C31 POPE2 268      66.041  49.761  80.271  1.00  0.00           C
ATOM  10124 3C31 POPE2 268      65.571  48.421  80.852  1.00  0.00           C
ATOM  10127 4C31 POPE2 268      64.041  48.271  80.872  1.00  0.00           C
ATOM  10130 5C31 POPE2 268      63.581  47.211  81.882  1.00  0.00           C
ATOM  10133 6C31 POPE2 268      62.081  46.951  81.841  1.00  0.00           C
ATOM  10137  NH3 POPE3 269      12.951  95.521  47.372  1.00  0.00           N
ATOM  10141  C12 POPE3 269      11.741  94.611  47.591  1.00  0.00           C
ATOM  10144  C11 POPE3 269      10.371  95.341  47.602  1.00  0.00           C
ATOM  10147  P   POPE3 269       7.781  94.781  47.742  1.00  0.00           P
ATOM  10148  O13 POPE3 269       7.681  95.911  46.792  1.00  0.00           O
ATOM  10149  O14 POPE3 269       6.971  93.591  47.402  1.00  0.00           O
ATOM  10150  O11 POPE3 269       7.311  95.321  49.172  1.00  0.00           O
ATOM  10151  O12 POPE3 269       9.321  94.431  47.972  1.00  0.00           O
ATOM  10152  C1  POPE3 269       7.791  96.621  49.552  1.00  0.00           C
ATOM  10155  C2  POPE3 269       7.041  97.191  50.792  1.00  0.00           C
ATOM  10157  O21 POPE3 269       7.961  97.701  51.782  1.00  0.00           O
ATOM  10158  C21 POPE3 269       8.711  96.851  52.462  1.00  0.00           C
ATOM  10159  O22 POPE3 269       8.741  95.641  52.312  1.00  0.00           O
ATOM  10160  C22 POPE3 269       9.441  97.601  53.572  1.00  0.00           C
ATOM  10163  C3  POPE3 269       5.981  96.201  51.361  1.00  0.00           C
ATOM  10166  O31 POPE3 269       5.421  96.721  52.582  1.00  0.00           O
ATOM  10167  C31 POPE3 269       4.351  96.071  53.021  1.00  0.00           C
ATOM  10168  O32 POPE3 269       3.851  95.091  52.491  1.00  0.00           O
ATOM  10169  C32 POPE3 269       3.861  96.761  54.312  1.00  0.00           C
ATOM  10172  C23 POPE3 269      10.071  96.621  54.601  1.00  0.00           C
ATOM  10175  C24 POPE3 269      10.331  97.251  55.961  1.00  0.00           C
ATOM  10178  C25 POPE3 269      10.801  96.201  56.971  1.00  0.00           C
ATOM  10181  C26 POPE3 269      11.161  96.811  58.331  1.00  0.00           C
ATOM  10184  C27 POPE3 269      11.601  95.761  59.352  1.00  0.00           C
ATOM  10187  C28 POPE3 269      11.891  96.371  60.742  1.00  0.00           C
ATOM  10190  C29 POPE3 269      13.261  96.991  60.882  1.00  0.00           C
ATOM  10192 0C21 POPE3 269      13.791  97.401  62.052  1.00  0.00           C
ATOM  10194 1C21 POPE3 269      13.101  97.361  63.391  1.00  0.00           C
ATOM  10197 2C21 POPE3 269      13.981  97.921  64.531  1.00  0.00           C
ATOM  10200 3C21 POPE3 269      13.241  98.071  65.871  1.00  0.00           C
ATOM  10203 4C21 POPE3 269      14.141  98.711  66.951  1.00  0.00           C
ATOM  10206 5C21 POPE3 269      13.511  98.891  68.341  1.00  0.00           C
ATOM  10209 6C21 POPE3 269      12.341  99.881  68.393  1.00  0.00           C
ATOM  10212 7C21 POPE3 269      12.191 100.531  69.771  1.00  0.00           C
ATOM  10215 8C21 POPE3 269      10.871 101.291  69.993  1.00  0.00           C
ATOM  10219  C33 POPE3 269       3.881  95.851  55.571  1.00  0.00           C
ATOM  10222  C34 POPE3 269       4.201  96.601  56.882  1.00  0.00           C
ATOM  10225  C35 POPE3 269       5.401  96.031  57.661  1.00  0.00           C
ATOM  10228  C36 POPE3 269       5.511  96.571  59.102  1.00  0.00           C
ATOM  10231  C37 POPE3 269       5.861  95.491  60.131  1.00  0.00           C
ATOM  10234  C38 POPE3 269       5.681  95.971  61.582  1.00  0.00           C
ATOM  10237  C39 POPE3 269       6.881  96.761  62.141  1.00  0.00           C
ATOM  10240 0C31 POPE3 269       7.941  95.851  62.782  1.00  0.00           C
ATOM  10243 1C31 POPE3 269       9.101  96.651  63.391  1.00  0.00           C
ATOM  10246 2C31 POPE3 269       9.721  95.961  64.612  1.00  0.00           C
ATOM  10249 3C31 POPE3 269       9.071  96.411  65.932  1.00  0.00           C
ATOM  10252 4C31 POPE3 269       9.571  95.631  67.151  1.00  0.00           C
ATOM  10255 5C31 POPE3 269       9.291  96.381  68.463  1.00  0.00           C
ATOM  10258 6C31 POPE3 269       9.531  95.551  69.713  1.00  0.00           C
ATOM  10262  NH3 POPE4 270      89.601  13.571  48.541  1.00  0.00           N
ATOM  10266  C12 POPE4 270      90.811  13.201  49.352  1.00  0.00           C
ATOM  10269  C11 POPE4 270      91.851  14.301  49.161  1.00  0.00           C
ATOM  10272  P   POPE4 270      94.021  15.261  50.051  1.00  0.00           P
ATOM  10273  O13 POPE4 270      94.721  15.321  48.752  1.00  0.00           O
ATOM  10274  O14 POPE4 270      93.291  16.471  50.481  1.00  0.00           O
ATOM  10275  O11 POPE4 270      94.961  14.731  51.222  1.00  0.00           O
ATOM  10276  O12 POPE4 270      92.971  14.061  50.012  1.00  0.00           O
ATOM  10277  C1  POPE4 270      94.481  14.411  52.532  1.00  0.00           C
ATOM  10280  C2  POPE4 270      95.091  15.371  53.591  1.00  0.00           C
ATOM  10282  O21 POPE4 270      94.591  15.001  54.911  1.00  0.00           O
ATOM  10283  C21 POPE4 270      95.431  15.321  55.901  1.00  0.00           C
ATOM  10284  O22 POPE4 270      96.521  15.821  55.761  1.00  0.00           O
ATOM  10285  C22 POPE4 270      94.881  14.951  57.281  1.00  0.00           C
ATOM  10288  C3  POPE4 270      94.731  16.841  53.232  1.00  0.00           C
ATOM  10291  O31 POPE4 270      95.211  17.801  54.201  1.00  0.00           O
ATOM  10292  C31 POPE4 270      94.321  18.261  55.042  1.00  0.00           C
ATOM  10293  O32 POPE4 270      93.121  18.021  55.042  1.00  0.00           O
ATOM  10294  C32 POPE4 270      95.021  19.151  56.062  1.00  0.00           C
ATOM  10297  C23 POPE4 270      95.891  15.281  58.401  1.00  0.00           C
ATOM  10300  C24 POPE4 270      95.581  14.601  59.742  1.00  0.00           C
ATOM  10303  C25 POPE4 270      94.421  15.201  60.551  1.00  0.00           C
ATOM  10306  C26 POPE4 270      94.161  14.361  61.812  1.00  0.00           C
ATOM  10309  C27 POPE4 270      93.211  15.031  62.821  1.00  0.00           C
ATOM  10312  C28 POPE4 270      92.591  14.051  63.832  1.00  0.00           C
ATOM  10315  C29 POPE4 270      93.591  13.301  64.671  1.00  0.00           C
ATOM  10317 0C21 POPE4 270      93.471  13.011  65.981  1.00  0.00           C
ATOM  10319 1C21 POPE4 270      92.351  13.421  66.901  1.00  0.00           C
ATOM  10322 2C21 POPE4 270      92.821  13.581  68.371  1.00  0.00           C
ATOM  10325 3C21 POPE4 270      93.121  12.241  69.073  1.00  0.00           C
ATOM  10328 4C21 POPE4 270      94.091  12.391  70.261  1.00  0.00           C
ATOM  10331 5C21 POPE4 270      93.511  13.151  71.462  1.00  0.00           C
ATOM  10334 6C21 POPE4 270      92.871  12.231  72.512  1.00  0.00           C
ATOM  10337 7C21 POPE4 270      92.561  12.971  73.822  1.00  0.00           C
ATOM  10340 8C21 POPE4 270      92.021  12.051  74.923  1.00  0.00           C
ATOM  10344  C33 POPE4 270      94.001  19.751  57.052  1.00  0.00           C
ATOM  10347  C34 POPE4 270      94.581  20.931  57.832  1.00  0.00           C
ATOM  10350  C35 POPE4 270      95.241  20.581  59.161  1.00  0.00           C
ATOM  10353  C36 POPE4 270      94.221  20.761  60.301  1.00  0.00           C
ATOM  10356  C37 POPE4 270      94.811  20.631  61.701  1.00  0.00           C
ATOM  10359  C38 POPE4 270      93.791  21.091  62.742  1.00  0.00           C
ATOM  10362  C39 POPE4 270      94.251  20.861  64.182  1.00  0.00           C
ATOM  10365 0C31 POPE4 270      94.351  19.381  64.551  1.00  0.00           C
ATOM  10368 1C31 POPE4 270      94.591  19.191  66.051  1.00  0.00           C
ATOM  10371 2C31 POPE4 270      94.611  17.721  66.481  1.00  0.00           C
ATOM  10374 3C31 POPE4 270      95.691  16.911  65.771  1.00  0.00           C
ATOM  10377 4C31 POPE4 270      96.101  15.691  66.571  1.00  0.00           C
ATOM  10380 5C31 POPE4 270      97.001  14.741  65.781  1.00  0.00           C
ATOM  10383 6C31 POPE4 270      97.391  13.511  66.582  1.00  0.00           C
ATOM  10387  NH3 POPE5 271      80.701  95.901  99.882  1.00  0.00           N
ATOM  10391  C12 POPE5 271      79.951  94.841  99.122  1.00  0.00           C
ATOM  10394  C11 POPE5 271      78.481  95.211  98.871  1.00  0.00           C
ATOM  10397  P   POPE5 271      76.341  94.311  97.633  1.00  0.00           P
ATOM  10398  O13 POPE5 271      75.611  93.031  97.792  1.00  0.00           O
ATOM  10399  O14 POPE5 271      75.811  95.481  98.331  1.00  0.00           O
ATOM  10400  O11 POPE5 271      76.551  94.661  96.081  1.00  0.00           O
ATOM  10401  O12 POPE5 271      77.841  94.141  98.152  1.00  0.00           O
ATOM  10402  C1  POPE5 271      75.451  95.091  95.252  1.00  0.00           C
ATOM  10405  C2  POPE5 271      75.071  94.071  94.122  1.00  0.00           C
ATOM  10407  O21 POPE5 271      74.331  94.721  93.072  1.00  0.00           O
ATOM  10408  C21 POPE5 271      75.001  95.131  92.011  1.00  0.00           C
ATOM  10409  O22 POPE5 271      76.211  95.231  91.941  1.00  0.00           O
ATOM  10410  C22 POPE5 271      74.041  95.481  90.871  1.00  0.00           C
ATOM  10413  C3  POPE5 271      74.221  92.871  94.651  1.00  0.00           C
ATOM  10416  O31 POPE5 271      72.971  92.641  93.951  1.00  0.00           O
ATOM  10417  C31 POPE5 271      72.871  91.891  92.841  1.00  0.00           C
ATOM  10418  O32 POPE5 271      71.811  91.701  92.252  1.00  0.00           O
ATOM  10419  C32 POPE5 271      74.151  91.231  92.352  1.00  0.00           C
ATOM  10422  C23 POPE5 271      74.391  94.751  89.551  1.00  0.00           C
ATOM  10425  C24 POPE5 271      73.681  95.331  88.321  1.00  0.00           C
ATOM  10428  C25 POPE5 271      74.421  95.041  87.001  1.00  0.00           C
ATOM  10431  C26 POPE5 271      75.241  96.241  86.482  1.00  0.00           C
ATOM  10434  C27 POPE5 271      76.131  95.921  85.271  1.00  0.00           C
ATOM  10437  C28 POPE5 271      76.891  97.151  84.712  1.00  0.00           C
ATOM  10440  C29 POPE5 271      78.071  96.741  83.862  1.00  0.00           C
ATOM  10442 0C21 POPE5 271      78.341  97.021  82.572  1.00  0.00           C
ATOM  10444 1C21 POPE5 271      77.551  97.861  81.591  1.00  0.00           C
ATOM  10447 2C21 POPE5 271      78.411  99.041  81.082  1.00  0.00           C
ATOM  10450 3C21 POPE5 271      77.781  99.841  79.923  1.00  0.00           C
ATOM  10453 4C21 POPE5 271      78.431 101.221  79.713  1.00  0.00           C
ATOM  10456 5C21 POPE5 271      79.721 101.251  78.861  1.00  0.00           C
ATOM  10459 6C21 POPE5 271      80.121 102.701  78.541  1.00  0.00           C
ATOM  10462 7C21 POPE5 271      81.401 102.831  77.712  1.00  0.00           C
ATOM  10465 8C21 POPE5 271      81.741 104.291  77.382  1.00  0.00           C
ATOM  10469  C33 POPE5 271      73.911  90.651  90.932  1.00  0.00           C
ATOM  10472  C34 POPE5 271      74.961  89.641  90.471  1.00  0.00           C
ATOM  10475  C35 POPE5 271      74.881  89.451  88.951  1.00  0.00           C
ATOM  10478  C36 POPE5 271      75.541  88.161  88.441  1.00  0.00           C
ATOM  10481  C37 POPE5 271      75.101  87.841  87.001  1.00  0.00           C
ATOM  10484  C38 POPE5 271      74.871  86.341  86.771  1.00  0.00           C
ATOM  10487  C39 POPE5 271      76.131  85.531  86.451  1.00  0.00           C
ATOM  10490 0C31 POPE5 271      76.481  85.551  84.962  1.00  0.00           C
ATOM  10493 1C31 POPE5 271      77.391  84.391  84.551  1.00  0.00           C
ATOM  10496 2C31 POPE5 271      77.561  84.251  83.032  1.00  0.00           C
ATOM  10499 3C31 POPE5 271      77.551  82.781  82.591  1.00  0.00           C
ATOM  10502 4C31 POPE5 271      78.061  82.581  81.161  1.00  0.00           C
ATOM  10505 5C31 POPE5 271      78.051  81.101  80.751  1.00  0.00           C
ATOM  10508 6C31 POPE5 271      78.681  80.871  79.382  1.00  0.00           C
ATOM  10512  NH3 POPE6 272      40.421  89.071 100.463  1.00  0.00           N
ATOM  10516  C12 POPE6 272      41.891  89.281 100.211  1.00  0.00           C
ATOM  10519  C11 POPE6 272      42.111  89.661  98.751  1.00  0.00           C
ATOM  10522  P   POPE6 272      44.061  89.671  97.021  1.00  0.00           P
ATOM  10523  O13 POPE6 272      44.471  90.931  96.362  1.00  0.00           O
ATOM  10524  O14 POPE6 272      43.131  88.781  96.282  1.00  0.00           O
ATOM  10525  O11 POPE6 272      45.371  88.871  97.301  1.00  0.00           O
ATOM  10526  O12 POPE6 272      43.501  89.881  98.492  1.00  0.00           O
ATOM  10527  C1  POPE6 272      45.751  87.821  96.411  1.00  0.00           C
ATOM  10530  C2  POPE6 272      45.941  88.321  94.941  1.00  0.00           C
ATOM  10532  O21 POPE6 272      46.061  87.301  93.922  1.00  0.00           O
ATOM  10533  C21 POPE6 272      46.541  86.111  94.192  1.00  0.00           C
ATOM  10534  O22 POPE6 272      46.811  85.621  95.261  1.00  0.00           O
ATOM  10535  C22 POPE6 272      46.731  85.381  92.851  1.00  0.00           C
ATOM  10538  C3  POPE6 272      47.111  89.341  94.841  1.00  0.00           C
ATOM  10541  O31 POPE6 272      48.391  88.721  95.071  1.00  0.00           O
ATOM  10542  C31 POPE6 272      49.291  88.581  94.101  1.00  0.00           C
ATOM  10543  O32 POPE6 272      50.471  88.361  94.312  1.00  0.00           O
ATOM  10544  C32 POPE6 272      48.761  88.661  92.661  1.00  0.00           C
ATOM  10547  C23 POPE6 272      47.921  84.401  92.892  1.00  0.00           C
ATOM  10550  C24 POPE6 272      48.021  83.531  91.632  1.00  0.00           C
ATOM  10553  C25 POPE6 272      49.191  82.551  91.791  1.00  0.00           C
ATOM  10556  C26 POPE6 272      49.311  81.481  90.702  1.00  0.00           C
ATOM  10559  C27 POPE6 272      50.241  80.371  91.181  1.00  0.00           C
ATOM  10562  C28 POPE6 272      50.241  79.121  90.302  1.00  0.00           C
ATOM  10565  C29 POPE6 272      51.181  78.101  90.892  1.00  0.00           C
ATOM  10567 0C21 POPE6 272      52.241  77.521  90.302  1.00  0.00           C
ATOM  10569 1C21 POPE6 272      52.721  77.741  88.891  1.00  0.00           C
ATOM  10572 2C21 POPE6 272      52.151  76.681  87.932  1.00  0.00           C
ATOM  10575 3C21 POPE6 272      50.671  76.891  87.571  1.00  0.00           C
ATOM  10578 4C21 POPE6 272      50.091  75.701  86.801  1.00  0.00           C
ATOM  10581 5C21 POPE6 272      48.771  76.011  86.081  1.00  0.00           C
ATOM  10584 6C21 POPE6 272      47.561  76.281  86.993  1.00  0.00           C
ATOM  10587 7C21 POPE6 272      46.301  76.641  86.173  1.00  0.00           C
ATOM  10590 8C21 POPE6 272      45.031  76.761  87.001  1.00  0.00           C
ATOM  10594  C33 POPE6 272      49.791  88.001  91.701  1.00  0.00           C
ATOM  10597  C34 POPE6 272      49.311  87.861  90.252  1.00  0.00           C
ATOM  10600  C35 POPE6 272      49.461  89.151  89.441  1.00  0.00           C
ATOM  10603  C36 POPE6 272      49.051  88.951  87.971  1.00  0.00           C
ATOM  10606  C37 POPE6 272      49.361  90.181  87.102  1.00  0.00           C
ATOM  10609  C38 POPE6 272      49.101  89.941  85.603  1.00  0.00           C
ATOM  10612  C39 POPE6 272      50.341  90.091  84.701  1.00  0.00           C
ATOM  10615 0C31 POPE6 272      49.921  90.161  83.221  1.00  0.00           C
ATOM  10618 1C31 POPE6 272      51.061  90.151  82.182  1.00  0.00           C
ATOM  10621 2C31 POPE6 272      50.461  90.331  80.771  1.00  0.00           C
ATOM  10624 3C31 POPE6 272      51.371  90.001  79.572  1.00  0.00           C
ATOM  10627 4C31 POPE6 272      52.331  91.131  79.152  1.00  0.00           C
ATOM  10630 5C31 POPE6 272      52.621  91.081  77.642  1.00  0.00           C
ATOM  10633 6C31 POPE6 272      53.701  92.061  77.151  1.00  0.00           C
ATOM  10637  NH3 POPE7 273      95.821  35.721  96.671  1.00  0.00           N
ATOM  10641  C12 POPE7 273      94.741  36.081  95.702  1.00  0.00           C
ATOM  10644  C11 POPE7 273      95.271  36.841  94.501  1.00  0.00           C
ATOM  10647  P   POPE7 273      94.231  38.511  92.901  1.00  0.00           P
ATOM  10648  O13 POPE7 273      94.291  39.661  93.821  1.00  0.00           O
ATOM  10649  O14 POPE7 273      95.361  38.341  91.972  1.00  0.00           O
ATOM  10650  O11 POPE7 273      92.881  38.561  92.042  1.00  0.00           O
ATOM  10651  O12 POPE7 273      94.111  37.211  93.751  1.00  0.00           O
ATOM  10652  C1  POPE7 273      93.161  38.661  90.621  1.00  0.00           C
ATOM  10655  C2  POPE7 273      91.901  38.801  89.721  1.00  0.00           C
ATOM  10657  O21 POPE7 273      92.201  39.321  88.421  1.00  0.00           O
ATOM  10658  C21 POPE7 273      93.401  39.221  87.901  1.00  0.00           C
ATOM  10659  O22 POPE7 273      94.141  38.261  87.981  1.00  0.00           O
ATOM  10660  C22 POPE7 273      93.801  40.621  87.411  1.00  0.00           C
ATOM  10663  C3  POPE7 273      90.861  39.771  90.351  1.00  0.00           C
ATOM  10666  O31 POPE7 273      89.641  39.711  89.592  1.00  0.00           O
ATOM  10667  C31 POPE7 273      89.671  40.401  88.462  1.00  0.00           C
ATOM  10668  O32 POPE7 273      90.231  41.461  88.281  1.00  0.00           O
ATOM  10669  C32 POPE7 273      89.091  39.491  87.382  1.00  0.00           C
ATOM  10672  C23 POPE7 273      93.321  40.981  85.992  1.00  0.00           C
ATOM  10675  C24 POPE7 273      93.811  42.371  85.551  1.00  0.00           C
ATOM  10678  C25 POPE7 273      93.101  42.881  84.282  1.00  0.00           C
ATOM  10681  C26 POPE7 273      93.961  43.821  83.421  1.00  0.00           C
ATOM  10684  C27 POPE7 273      93.211  45.071  82.941  1.00  0.00           C
ATOM  10687  C28 POPE7 273      94.121  46.181  82.382  1.00  0.00           C
ATOM  10690  C29 POPE7 273      94.621  45.911  80.982  1.00  0.00           C
ATOM  10692 0C21 POPE7 273      95.611  46.581  80.371  1.00  0.00           C
ATOM  10694 1C21 POPE7 273      96.401  47.721  80.971  1.00  0.00           C
ATOM  10697 2C21 POPE7 273      97.741  47.971  80.252  1.00  0.00           C
ATOM  10700 3C21 POPE7 273      98.601  49.011  80.982  1.00  0.00           C
ATOM  10703 4C21 POPE7 273      99.701  49.631  80.102  1.00  0.00           C
ATOM  10706 5C21 POPE7 273     100.361  50.851  80.751  1.00  0.00           C
ATOM  10709 6C21 POPE7 273     101.831  51.001  80.352  1.00  0.00           C
ATOM  10712 7C21 POPE7 273     102.441  52.321  80.842  1.00  0.00           C
ATOM  10715 8C21 POPE7 273     103.941  52.421  80.541  1.00  0.00           C
ATOM  10719  C33 POPE7 273      89.161  40.001  85.921  1.00  0.00           C
ATOM  10722  C34 POPE7 273      88.801  38.831  85.012  1.00  0.00           C
ATOM  10725  C35 POPE7 273      88.921  39.071  83.502  1.00  0.00           C
ATOM  10728  C36 POPE7 273      88.691  37.751  82.731  1.00  0.00           C
ATOM  10731  C37 POPE7 273      89.431  37.651  81.392  1.00  0.00           C
ATOM  10734  C38 POPE7 273      89.421  36.221  80.831  1.00  0.00           C
ATOM  10737  C39 POPE7 273      90.521  35.981  79.801  1.00  0.00           C
ATOM  10740 0C31 POPE7 273      90.041  35.721  78.362  1.00  0.00           C
ATOM  10743 1C31 POPE7 273      91.221  35.681  77.382  1.00  0.00           C
ATOM  10746 2C31 POPE7 273      91.001  34.791  76.151  1.00  0.00           C
ATOM  10749 3C31 POPE7 273      90.071  35.381  75.081  1.00  0.00           C
ATOM  10752 4C31 POPE7 273      90.771  36.371  74.132  1.00  0.00           C
ATOM  10755 5C31 POPE7 273      89.931  36.671  72.882  1.00  0.00           C
ATOM  10758 6C31 POPE7 273      90.671  37.501  71.831  1.00  0.00           C
ATOM  10762  NH3 POPE8 274     127.111  81.481  88.281  1.00  0.00           N
ATOM  10766  C12 POPE8 274     127.641  80.141  87.841  1.00  0.00           C
ATOM  10769  C11 POPE8 274     126.571  79.041  87.963  1.00  0.00           C
ATOM  10772  P   POPE8 274     128.061  76.921  88.292  1.00  0.00           P
ATOM  10773  O13 POPE8 274     128.051  75.531  87.792  1.00  0.00           O
ATOM  10774  O14 POPE8 274     127.811  77.081  89.732  1.00  0.00           O
ATOM  10775  O11 POPE8 274     129.431  77.621  87.932  1.00  0.00           O
ATOM  10776  O12 POPE8 274     127.031  77.791  87.441  1.00  0.00           O
ATOM  10777  C1  POPE8 274     130.283  77.171  86.861  1.00  0.00           C
ATOM  10780  C2  POPE8 274     129.751  77.521  85.442  1.00  0.00           C
ATOM  10782  O21 POPE8 274     130.313  76.561  84.511  1.00  0.00           O
ATOM  10783  C21 POPE8 274     129.671  76.461  83.352  1.00  0.00           C
ATOM  10784  O22 POPE8 274     128.671  77.081  83.041  1.00  0.00           O
ATOM  10785  C22 POPE8 274     130.393  75.431  82.493  1.00  0.00           C
ATOM  10788  C3  POPE8 274     129.993  79.011  85.012  1.00  0.00           C
ATOM  10791  O31 POPE8 274     130.813  79.151  83.831  1.00  0.00           O
ATOM  10792  C31 POPE8 274     130.443  80.081  82.962  1.00  0.00           C
ATOM  10793  O32 POPE8 274     129.471  80.811  83.062  1.00  0.00           O
ATOM  10794  C32 POPE8 274     131.453  80.181  81.831  1.00  0.00           C
ATOM  10797  C23 POPE8 274     129.721  75.211  81.111  1.00  0.00           C
ATOM  10800  C24 POPE8 274     130.333  74.021  80.361  1.00  0.00           C
ATOM  10803  C25 POPE8 274     129.963  74.051  78.871  1.00  0.00           C
ATOM  10806  C26 POPE8 274     130.543  72.891  78.051  1.00  0.00           C
ATOM  10809  C27 POPE8 274     130.573  73.231  76.562  1.00  0.00           C
ATOM  10812  C28 POPE8 274     130.773  72.031  75.621  1.00  0.00           C
ATOM  10815  C29 POPE8 274     130.673  72.461  74.182  1.00  0.00           C
ATOM  10817 0C21 POPE8 274     129.853  71.981  73.221  1.00  0.00           C
ATOM  10819 1C21 POPE8 274     128.861  70.851  73.341  1.00  0.00           C
ATOM  10822 2C21 POPE8 274     127.391  71.231  73.051  1.00  0.00           C
ATOM  10825 3C21 POPE8 274     127.031  71.301  71.562  1.00  0.00           C
ATOM  10828 4C21 POPE8 274     125.511  71.271  71.341  1.00  0.00           C
ATOM  10831 5C21 POPE8 274     125.101  71.291  69.861  1.00  0.00           C
ATOM  10834 6C21 POPE8 274     123.601  71.021  69.651  1.00  0.00           C
ATOM  10837 7C21 POPE8 274     123.151  71.191  68.191  1.00  0.00           C
ATOM  10840 8C21 POPE8 274     121.661  70.911  67.981  1.00  0.00           C
ATOM  10844  C33 POPE8 274     131.113  79.221  80.672  1.00  0.00           C
ATOM  10847  C34 POPE8 274     132.333  78.381  80.292  1.00  0.00           C
ATOM  10850  C35 POPE8 274     132.273  77.841  78.871  1.00  0.00           C
ATOM  10853  C36 POPE8 274     133.563  77.081  78.562  1.00  0.00           C
ATOM  10856  C37 POPE8 274     133.693  76.681  77.091  1.00  0.00           C
ATOM  10859  C38 POPE8 274     135.013  75.921  76.853  1.00  0.00           C
ATOM  10862  C39 POPE8 274     135.163  75.411  75.422  1.00  0.00           C
ATOM  10865 0C31 POPE8 274     135.633  76.481  74.432  1.00  0.00           C
ATOM  10868 1C31 POPE8 274     135.753  75.921  73.011  1.00  0.00           C
ATOM  10871 2C31 POPE8 274     136.913  76.531  72.221  1.00  0.00           C
ATOM  10874 3C31 POPE8 274     136.843  78.051  72.051  1.00  0.00           C
ATOM  10877 4C31 POPE8 274     138.153  78.611  71.471  1.00  0.00           C
ATOM  10880 5C31 POPE8 274     138.103  80.121  71.191  1.00  0.00           C
ATOM  10883 6C31 POPE8 274     139.413  80.651  70.603  1.00  0.00           C
ATOM  10887  NH3 POPE9 275       3.871 131.413  45.691  1.00  0.00           N
ATOM  10891  C12 POPE9 275       4.431 132.793  45.621  1.00  0.00           C
ATOM  10894  C11 POPE9 275       3.601 133.783  46.451  1.00  0.00           C
ATOM  10897  P   POPE9 275       5.611 135.463  46.712  1.00  0.00           P
ATOM  10898  O13 POPE9 275       5.591 136.813  47.301  1.00  0.00           O
ATOM  10899  O14 POPE9 275       6.431 135.253  45.501  1.00  0.00           O
ATOM  10900  O11 POPE9 275       5.911 134.323  47.771  1.00  0.00           O
ATOM  10901  O12 POPE9 275       4.121 135.103  46.311  1.00  0.00           O
ATOM  10902  C1  POPE9 275       5.911 134.593  49.172  1.00  0.00           C
ATOM  10905  C2  POPE9 275       5.351 133.373  49.951  1.00  0.00           C
ATOM  10907  O21 POPE9 275       5.301 133.733  51.341  1.00  0.00           O
ATOM  10908  C21 POPE9 275       6.341 133.563  52.141  1.00  0.00           C
ATOM  10909  O22 POPE9 275       7.291 132.833  51.982  1.00  0.00           O
ATOM  10910  C22 POPE9 275       6.181 134.523  53.321  1.00  0.00           C
ATOM  10913  C3  POPE9 275       6.101 132.063  49.581  1.00  0.00           C
ATOM  10916  O31 POPE9 275       5.691 130.931  50.382  1.00  0.00           O
ATOM  10917  C31 POPE9 275       4.571 130.341  49.962  1.00  0.00           C
ATOM  10918  O32 POPE9 275       3.881 130.721  49.021  1.00  0.00           O
ATOM  10919  C32 POPE9 275       4.381 129.011  50.691  1.00  0.00           C
ATOM  10922  C23 POPE9 275       6.591 133.933  54.692  1.00  0.00           C
ATOM  10925  C24 POPE9 275       7.331 134.963  55.542  1.00  0.00           C
ATOM  10928  C25 POPE9 275       6.481 136.123  56.082  1.00  0.00           C
ATOM  10931  C26 POPE9 275       5.851 135.803  57.451  1.00  0.00           C
ATOM  10934  C27 POPE9 275       5.701 137.043  58.341  1.00  0.00           C
ATOM  10937  C28 POPE9 275       5.101 136.673  59.701  1.00  0.00           C
ATOM  10940  C29 POPE9 275       5.161 137.783  60.721  1.00  0.00           C
ATOM  10942 0C21 POPE9 275       5.901 137.793  61.852  1.00  0.00           C
ATOM  10944 1C21 POPE9 275       6.831 136.703  62.332  1.00  0.00           C
ATOM  10947 2C21 POPE9 275       6.971 136.603  63.861  1.00  0.00           C
ATOM  10950 3C21 POPE9 275       5.771 135.963  64.572  1.00  0.00           C
ATOM  10953 4C21 POPE9 275       6.111 135.573  66.021  1.00  0.00           C
ATOM  10956 5C21 POPE9 275       5.231 134.463  66.632  1.00  0.00           C
ATOM  10959 6C21 POPE9 275       4.031 134.983  67.451  1.00  0.00           C
ATOM  10962 7C21 POPE9 275       3.351 133.843  68.221  1.00  0.00           C
ATOM  10965 8C21 POPE9 275       2.311 134.313  69.242  1.00  0.00           C
ATOM  10969  C33 POPE9 275       4.021 129.121  52.182  1.00  0.00           C
ATOM  10972  C34 POPE9 275       3.461 127.781  52.691  1.00  0.00           C
ATOM  10975  C35 POPE9 275       3.161 127.741  54.201  1.00  0.00           C
ATOM  10978  C36 POPE9 275       4.421 127.781  55.082  1.00  0.00           C
ATOM  10981  C37 POPE9 275       4.121 127.481  56.562  1.00  0.00           C
ATOM  10984  C38 POPE9 275       5.381 127.191  57.392  1.00  0.00           C
ATOM  10987  C39 POPE9 275       5.871 128.391  58.201  1.00  0.00           C
ATOM  10990 0C31 POPE9 275       5.041 128.621  59.471  1.00  0.00           C
ATOM  10993 1C31 POPE9 275       5.391 127.661  60.621  1.00  0.00           C
ATOM  10996 2C31 POPE9 275       4.181 127.231  61.472  1.00  0.00           C
ATOM  10999 3C31 POPE9 275       3.301 128.381  62.001  1.00  0.00           C
ATOM  11002 4C31 POPE9 275       4.021 129.341  62.962  1.00  0.00           C
ATOM  11005 5C31 POPE9 275       3.061 130.371  63.562  1.00  0.00           C
ATOM  11008 6C31 POPE9 275       3.721 131.373  64.511  1.00  0.00           C
ATOM  11012  NH3 POPE  276      74.251 129.021  92.701  1.00  0.00           N
ATOM  11016  C12 POPE  276      72.921 129.491  93.251  1.00  0.00           C
ATOM  11019  C11 POPE  276      72.881 131.013  93.521  1.00  0.00           C
ATOM  11022  P   POPE  276      70.291 131.483  93.382  1.00  0.00           P
ATOM  11023  O13 POPE  276      69.811 132.883  93.342  1.00  0.00           O
ATOM  11024  O14 POPE  276      69.391 130.441  93.932  1.00  0.00           O
ATOM  11025  O11 POPE  276      70.741 131.043  91.902  1.00  0.00           O
ATOM  11026  O12 POPE  276      71.671 131.373  94.171  1.00  0.00           O
ATOM  11027  C1  POPE  276      70.001 131.583  90.792  1.00  0.00           C
ATOM  11030  C2  POPE  276      70.761 131.543  89.431  1.00  0.00           C
ATOM  11032  O21 POPE  276      70.321 130.411  88.642  1.00  0.00           O
ATOM  11033  C21 POPE  276      69.771 130.711  87.481  1.00  0.00           C
ATOM  11034  O22 POPE  276      69.441 131.833  87.102  1.00  0.00           O
ATOM  11035  C22 POPE  276      69.631 129.431  86.651  1.00  0.00           C
ATOM  11038  C3  POPE  276      72.301 131.543  89.472  1.00  0.00           C
ATOM  11041  O31 POPE  276      72.731 131.583  88.082  1.00  0.00           O
ATOM  11042  C31 POPE  276      73.201 132.723  87.633  1.00  0.00           C
ATOM  11043  O32 POPE  276      73.871 133.523  88.261  1.00  0.00           O
ATOM  11044  C32 POPE  276      72.701 132.903  86.181  1.00  0.00           C
ATOM  11047  C23 POPE  276      69.171 129.711  85.201  1.00  0.00           C
ATOM  11050  C24 POPE  276      68.511 128.501  84.511  1.00  0.00           C
ATOM  11053  C25 POPE  276      69.491 127.471  83.911  1.00  0.00           C
ATOM  11056  C26 POPE  276      69.081 127.071  82.493  1.00  0.00           C
ATOM  11059  C27 POPE  276      69.671 125.751  81.971  1.00  0.00           C
ATOM  11062  C28 POPE  276      69.221 125.461  80.521  1.00  0.00           C
ATOM  11065  C29 POPE  276      68.941 124.011  80.242  1.00  0.00           C
ATOM  11067 0C21 POPE  276      68.911 123.421  79.021  1.00  0.00           C
ATOM  11069 1C21 POPE  276      69.131 124.111  77.701  1.00  0.00           C
ATOM  11072 2C21 POPE  276      68.511 123.351  76.501  1.00  0.00           C
ATOM  11075 3C21 POPE  276      69.261 122.071  76.111  1.00  0.00           C
ATOM  11078 4C21 POPE  276      68.841 121.511  74.742  1.00  0.00           C
ATOM  11081 5C21 POPE  276      68.401 120.041  74.731  1.00  0.00           C
ATOM  11084 6C21 POPE  276      69.551 119.031  74.661  1.00  0.00           C
ATOM  11087 7C21 POPE  276      69.071 117.641  74.222  1.00  0.00           C
ATOM  11090 8C21 POPE  276      70.191 116.611  74.042  1.00  0.00           C
ATOM  11094  C33 POPE  276      73.531 133.853  85.292  1.00  0.00           C
ATOM  11097  C34 POPE  276      72.811 134.253  83.992  1.00  0.00           C
ATOM  11100  C35 POPE  276      72.291 133.063  83.181  1.00  0.00           C
ATOM  11103  C36 POPE  276      71.751 133.423  81.791  1.00  0.00           C
ATOM  11106  C37 POPE  276      71.091 132.223  81.103  1.00  0.00           C
ATOM  11109  C38 POPE  276      70.551 132.503  79.691  1.00  0.00           C
ATOM  11112  C39 POPE  276      71.501 132.073  78.562  1.00  0.00           C
ATOM  11115 0C31 POPE  276      70.821 132.103  77.191  1.00  0.00           C
ATOM  11118 1C31 POPE  276      71.551 131.293  76.111  1.00  0.00           C
ATOM  11121 2C31 POPE  276      70.791 131.293  74.783  1.00  0.00           C
ATOM  11124 3C31 POPE  276      71.281 130.231  73.782  1.00  0.00           C
ATOM  11127 4C31 POPE  276      70.541 128.881  73.882  1.00  0.00           C
ATOM  11130 5C31 POPE  276      70.971 127.911  72.771  1.00  0.00           C
ATOM  11133 6C31 POPE  276      70.131 126.631  72.701  1.00  0.00           C
ATOM  11137  NH3 POPE  277      77.291   5.391  48.421  1.00  0.00           N
ATOM  11141  C12 POPE  277      76.481   4.171  48.792  1.00  0.00           C
ATOM  11144  C11 POPE  277      74.961   4.451  48.752  1.00  0.00           C
ATOM  11147  P   POPE  277      74.061   1.991  48.461  1.00  0.00           P
ATOM  11148  O13 POPE  277      74.901   2.121  47.242  1.00  0.00           O
ATOM  11149  O14 POPE  277      72.651   1.591  48.261  1.00  0.00           O
ATOM  11150  O11 POPE  277      74.711   0.951  49.471  1.00  0.00           O
ATOM  11151  O12 POPE  277      74.191   3.351  49.251  1.00  0.00           O
ATOM  11152  C1  POPE  277      73.931   0.351  50.511  1.00  0.00           C
ATOM  11155  C2  POPE  277      74.251   0.911  51.922  1.00  0.00           C
ATOM  11157  O21 POPE  277      75.611   0.601  52.262  1.00  0.00           O
ATOM  11158  C21 POPE  277      76.251   1.601  52.841  1.00  0.00           C
ATOM  11159  O22 POPE  277      76.021   2.791  52.742  1.00  0.00           O
ATOM  11160  C22 POPE  277      77.431   1.041  53.622  1.00  0.00           C
ATOM  11163  C3  POPE  277      73.321   0.231  52.972  1.00  0.00           C
ATOM  11166  O31 POPE  277      73.901   0.201  54.292  1.00  0.00           O
ATOM  11167  C31 POPE  277      73.131   0.471  55.332  1.00  0.00           C
ATOM  11168  O32 POPE  277      71.961   0.811  55.312  1.00  0.00           O
ATOM  11169  C32 POPE  277      73.941   0.091  56.571  1.00  0.00           C
ATOM  11172  C23 POPE  277      78.381   2.181  54.051  1.00  0.00           C
ATOM  11175  C24 POPE  277      79.671   1.661  54.701  1.00  0.00           C
ATOM  11178  C25 POPE  277      79.451   1.381  56.192  1.00  0.00           C
ATOM  11181  C26 POPE  277      80.611   0.641  56.852  1.00  0.00           C
ATOM  11184  C27 POPE  277      80.361   0.441  58.351  1.00  0.00           C
ATOM  11187  C28 POPE  277      81.611   0.011  59.141  1.00  0.00           C
ATOM  11190  C29 POPE  277      81.421   0.331  60.602  1.00  0.00           C
ATOM  11192 0C21 POPE  277      81.701  -0.429  61.672  1.00  0.00           C
ATOM  11194 1C21 POPE  277      82.311  -1.809  61.701  1.00  0.00           C
ATOM  11197 2C21 POPE  277      81.691  -2.729  62.782  1.00  0.00           C
ATOM  11200 3C21 POPE  277      81.711  -2.149  64.212  1.00  0.00           C
ATOM  11203 4C21 POPE  277      80.301  -1.769  64.671  1.00  0.00           C
ATOM  11206 5C21 POPE  277      80.241  -0.939  65.962  1.00  0.00           C
ATOM  11209 6C21 POPE  277      78.781  -0.589  66.301  1.00  0.00           C
ATOM  11212 7C21 POPE  277      78.591   0.281  67.541  1.00  0.00           C
ATOM  11215 8C21 POPE  277      77.121   0.621  67.801  1.00  0.00           C
ATOM  11219  C33 POPE  277      73.171   0.071  57.911  1.00  0.00           C
ATOM  11222  C34 POPE  277      74.091  -0.289  59.091  1.00  0.00           C
ATOM  11225  C35 POPE  277      73.461   0.001  60.462  1.00  0.00           C
ATOM  11228  C36 POPE  277      72.111  -0.699  60.651  1.00  0.00           C
ATOM  11231  C37 POPE  277      71.671  -0.789  62.122  1.00  0.00           C
ATOM  11234  C38 POPE  277      70.321  -1.509  62.252  1.00  0.00           C
ATOM  11237  C39 POPE  277      69.981  -1.949  63.681  1.00  0.00           C
ATOM  11240 0C31 POPE  277      69.821  -0.789  64.661  1.00  0.00           C
ATOM  11243 1C31 POPE  277      69.181  -1.239  65.981  1.00  0.00           C
ATOM  11246 2C31 POPE  277      69.041  -0.109  67.002  1.00  0.00           C
ATOM  11249 3C31 POPE  277      68.421  -0.549  68.331  1.00  0.00           C
ATOM  11252 4C31 POPE  277      66.971  -1.029  68.182  1.00  0.00           C
ATOM  11255 5C31 POPE  277      66.271  -1.239  69.531  1.00  0.00           C
ATOM  11258 6C31 POPE  277      64.791  -1.589  69.353  1.00  0.00           C
ATOM  11262  NH3 POPE  278      21.891  98.781  50.792  1.00  0.00           N
ATOM  11266  C12 POPE  278      22.961  97.741  50.562  1.00  0.00           C
ATOM  11269  C11 POPE  278      23.971  97.711  51.731  1.00  0.00           C
ATOM  11272  P   POPE  278      25.981  96.301  52.661  1.00  0.00           P
ATOM  11273  O13 POPE  278      25.361  95.121  53.312  1.00  0.00           O
ATOM  11274  O14 POPE  278      27.341  96.161  52.132  1.00  0.00           O
ATOM  11275  O11 POPE  278      25.951  97.531  53.692  1.00  0.00           O
ATOM  11276  O12 POPE  278      25.001  96.741  51.492  1.00  0.00           O
ATOM  11277  C1  POPE  278      25.371  97.321  54.991  1.00  0.00           C
ATOM  11280  C2  POPE  278      24.991  98.681  55.641  1.00  0.00           C
ATOM  11282  O21 POPE  278      24.991  98.691  57.091  1.00  0.00           O
ATOM  11283  C21 POPE  278      24.371  97.731  57.751  1.00  0.00           C
ATOM  11284  O22 POPE  278      23.941  96.691  57.271  1.00  0.00           O
ATOM  11285  C22 POPE  278      24.221  98.131  59.212  1.00  0.00           C
ATOM  11288  C3  POPE  278      23.641  99.211  55.061  1.00  0.00           C
ATOM  11291  O31 POPE  278      23.221 100.431  55.711  1.00  0.00           O
ATOM  11292  C31 POPE  278      22.381 100.251  56.722  1.00  0.00           C
ATOM  11293  O32 POPE  278      21.921  99.191  57.091  1.00  0.00           O
ATOM  11294  C32 POPE  278      22.161 101.591  57.421  1.00  0.00           C
ATOM  11297  C23 POPE  278      22.971  97.491  59.872  1.00  0.00           C
ATOM  11300  C24 POPE  278      22.601  98.131  61.222  1.00  0.00           C
ATOM  11303  C25 POPE  278      23.781  98.231  62.201  1.00  0.00           C
ATOM  11306  C26 POPE  278      23.321  98.241  63.671  1.00  0.00           C
ATOM  11309  C27 POPE  278      24.461  98.121  64.691  1.00  0.00           C
ATOM  11312  C28 POPE  278      23.921  97.951  66.122  1.00  0.00           C
ATOM  11315  C29 POPE  278      24.921  97.321  67.072  1.00  0.00           C
ATOM  11317 0C21 POPE  278      25.641  97.951  68.011  1.00  0.00           C
ATOM  11319 1C21 POPE  278      25.651  99.431  68.301  1.00  0.00           C
ATOM  11322 2C21 POPE  278      24.651  99.831  69.411  1.00  0.00           C
ATOM  11325 3C21 POPE  278      25.011 101.181  70.051  1.00  0.00           C
ATOM  11328 4C21 POPE  278      23.961 101.671  71.051  1.00  0.00           C
ATOM  11331 5C21 POPE  278      24.551 102.481  72.221  1.00  0.00           C
ATOM  11334 6C21 POPE  278      25.381 103.711  71.801  1.00  0.00           C
ATOM  11337 7C21 POPE  278      25.971 104.441  73.011  1.00  0.00           C
ATOM  11340 8C21 POPE  278      26.871 105.621  72.632  1.00  0.00           C
ATOM  11344  C33 POPE  278      21.421 101.421  58.771  1.00  0.00           C
ATOM  11347  C34 POPE  278      21.361 102.731  59.581  1.00  0.00           C
ATOM  11350  C35 POPE  278      21.851 102.591  61.031  1.00  0.00           C
ATOM  11353  C36 POPE  278      20.871 101.891  61.982  1.00  0.00           C
ATOM  11356  C37 POPE  278      21.361 101.891  63.442  1.00  0.00           C
ATOM  11359  C38 POPE  278      20.341 101.311  64.432  1.00  0.00           C
ATOM  11362  C39 POPE  278      19.661 102.371  65.312  1.00  0.00           C
ATOM  11365 0C31 POPE  278      20.541 102.851  66.471  1.00  0.00           C
ATOM  11368 1C31 POPE  278      19.961 104.091  67.171  1.00  0.00           C
ATOM  11371 2C31 POPE  278      20.641 104.431  68.502  1.00  0.00           C
ATOM  11374 3C31 POPE  278      20.051 103.661  69.691  1.00  0.00           C
ATOM  11377 4C31 POPE  278      20.501 104.211  71.062  1.00  0.00           C
ATOM  11380 5C31 POPE  278      19.661 103.681  72.231  1.00  0.00           C
ATOM  11383 6C31 POPE  278      20.091 104.251  73.581  1.00  0.00           C
ATOM  11387  NH3 POPE  279     104.361 122.571  93.681  1.00  0.00           N
ATOM  11391  C12 POPE  279     104.731 122.691  92.221  1.00  0.00           C
ATOM  11394  C11 POPE  279     104.491 121.361  91.511  1.00  0.00           C
ATOM  11397  P   POPE  279     105.001 120.071  89.361  1.00  0.00           P
ATOM  11398  O13 POPE  279     105.981 120.121  88.261  1.00  0.00           O
ATOM  11399  O14 POPE  279     105.091 118.881  90.232  1.00  0.00           O
ATOM  11400  O11 POPE  279     103.531 120.131  88.801  1.00  0.00           O
ATOM  11401  O12 POPE  279     105.101 121.401  90.232  1.00  0.00           O
ATOM  11402  C1  POPE  279     103.221 120.321  87.423  1.00  0.00           C
ATOM  11405  C2  POPE  279     102.741 118.971  86.822  1.00  0.00           C
ATOM  11407  O21 POPE  279     102.231 119.041  85.471  1.00  0.00           O
ATOM  11408  C21 POPE  279     102.191 120.211  84.872  1.00  0.00           C
ATOM  11409  O22 POPE  279     103.101 120.731  84.241  1.00  0.00           O
ATOM  11410  C22 POPE  279     100.791 120.771  85.062  1.00  0.00           C
ATOM  11413  C3  POPE  279     101.651 118.311  87.701  1.00  0.00           C
ATOM  11416  O31 POPE  279     101.011 117.251  86.962  1.00  0.00           O
ATOM  11417  C31 POPE  279      99.691 117.311  86.911  1.00  0.00           C
ATOM  11418  O32 POPE  279      98.981 117.901  87.701  1.00  0.00           O
ATOM  11419  C32 POPE  279      99.181 116.531  85.691  1.00  0.00           C
ATOM  11422  C23 POPE  279     100.331 121.621  83.862  1.00  0.00           C
ATOM  11425  C24 POPE  279      98.951 122.221  84.132  1.00  0.00           C
ATOM  11428  C25 POPE  279      98.561 123.311  83.132  1.00  0.00           C
ATOM  11431  C26 POPE  279      98.441 122.841  81.672  1.00  0.00           C
ATOM  11434  C27 POPE  279      97.941 123.981  80.792  1.00  0.00           C
ATOM  11437  C28 POPE  279      97.871 123.651  79.292  1.00  0.00           C
ATOM  11440  C29 POPE  279      97.471 124.891  78.521  1.00  0.00           C
ATOM  11442 0C21 POPE  279      96.991 124.951  77.271  1.00  0.00           C
ATOM  11444 1C21 POPE  279      96.811 123.811  76.301  1.00  0.00           C
ATOM  11447 2C21 POPE  279      97.011 124.281  74.841  1.00  0.00           C
ATOM  11450 3C21 POPE  279      98.481 124.531  74.462  1.00  0.00           C
ATOM  11453 4C21 POPE  279      98.641 125.071  73.032  1.00  0.00           C
ATOM  11456 5C21 POPE  279     100.081 124.981  72.512  1.00  0.00           C
ATOM  11459 6C21 POPE  279     100.241 125.591  71.111  1.00  0.00           C
ATOM  11462 7C21 POPE  279     101.651 125.401  70.532  1.00  0.00           C
ATOM  11465 8C21 POPE  279     101.861 126.091  69.182  1.00  0.00           C
ATOM  11469  C33 POPE  279      97.791 117.031  85.201  1.00  0.00           C
ATOM  11472  C34 POPE  279      97.131 116.151  84.121  1.00  0.00           C
ATOM  11475  C35 POPE  279      97.721 116.331  82.712  1.00  0.00           C
ATOM  11478  C36 POPE  279      97.341 115.211  81.731  1.00  0.00           C
ATOM  11481  C37 POPE  279      98.121 115.321  80.411  1.00  0.00           C
ATOM  11484  C38 POPE  279      98.141 114.041  79.572  1.00  0.00           C
ATOM  11487  C39 POPE  279      96.981 113.911  78.572  1.00  0.00           C
ATOM  11490 0C31 POPE  279      96.811 112.471  78.051  1.00  0.00           C
ATOM  11493 1C31 POPE  279      96.081 112.361  76.701  1.00  0.00           C
ATOM  11496 2C31 POPE  279      95.671 110.901  76.422  1.00  0.00           C
ATOM  11499 3C31 POPE  279      95.761 110.461  74.951  1.00  0.00           C
ATOM  11502 4C31 POPE  279      95.451 108.971  74.791  1.00  0.00           C
ATOM  11505 5C31 POPE  279      95.721 108.421  73.382  1.00  0.00           C
ATOM  11508 6C31 POPE  279      95.501 106.911  73.261  1.00  0.00           C
ATOM  11512  NH3 POPE  280      60.741  84.131  98.231  1.00  0.00           N
ATOM  11516  C12 POPE  280      59.731  85.221  98.001  1.00  0.00           C
ATOM  11519  C11 POPE  280      60.021  86.151  96.801  1.00  0.00           C
ATOM  11522  P   POPE  280      59.041  88.461  95.882  1.00  0.00           P
ATOM  11523  O13 POPE  280      58.271  89.501  96.632  1.00  0.00           O
ATOM  11524  O14 POPE  280      60.421  88.821  95.501  1.00  0.00           O
ATOM  11525  O11 POPE  280      58.231  88.021  94.612  1.00  0.00           O
ATOM  11526  O12 POPE  280      59.091  87.211  96.853  1.00  0.00           O
ATOM  11527  C1  POPE  280      58.841  87.981  93.312  1.00  0.00           C
ATOM  11530  C2  POPE  280      58.541  89.261  92.472  1.00  0.00           C
ATOM  11532  O21 POPE  280      58.541  88.961  91.072  1.00  0.00           O
ATOM  11533  C21 POPE  280      59.641  88.541  90.501  1.00  0.00           C
ATOM  11534  O22 POPE  280      60.731  88.391  91.021  1.00  0.00           O
ATOM  11535  C22 POPE  280      59.271  88.201  89.062  1.00  0.00           C
ATOM  11538  C3  POPE  280      59.411  90.521  92.823  1.00  0.00           C
ATOM  11541  O31 POPE  280      59.501  91.521  91.762  1.00  0.00           O
ATOM  11542  C31 POPE  280      58.371  92.221  91.573  1.00  0.00           C
ATOM  11543  O32 POPE  280      57.321  92.021  92.151  1.00  0.00           O
ATOM  11544  C32 POPE  280      58.611  93.351  90.562  1.00  0.00           C
ATOM  11547  C23 POPE  280      60.441  87.941  88.082  1.00  0.00           C
ATOM  11550  C24 POPE  280      59.911  87.391  86.741  1.00  0.00           C
ATOM  11553  C25 POPE  280      60.881  87.521  85.562  1.00  0.00           C
ATOM  11556  C26 POPE  280      61.741  86.281  85.271  1.00  0.00           C
ATOM  11559  C27 POPE  280      61.471  85.671  83.883  1.00  0.00           C
ATOM  11562  C28 POPE  280      62.411  84.511  83.512  1.00  0.00           C
ATOM  11565  C29 POPE  280      61.991  83.841  82.221  1.00  0.00           C
ATOM  11567 0C21 POPE  280      62.791  83.331  81.262  1.00  0.00           C
ATOM  11569 1C21 POPE  280      64.301  83.281  81.243  1.00  0.00           C
ATOM  11572 2C21 POPE  280      64.831  81.941  80.681  1.00  0.00           C
ATOM  11575 3C21 POPE  280      66.351  81.981  80.432  1.00  0.00           C
ATOM  11578 4C21 POPE  280      66.901  80.771  79.643  1.00  0.00           C
ATOM  11581 5C21 POPE  280      67.711  79.781  80.492  1.00  0.00           C
ATOM  11584 6C21 POPE  280      68.451  78.731  79.643  1.00  0.00           C
ATOM  11587 7C21 POPE  280      69.331  77.791  80.471  1.00  0.00           C
ATOM  11590 8C21 POPE  280      70.121  76.791  79.621  1.00  0.00           C
ATOM  11594  C33 POPE  280      57.331  94.171  90.252  1.00  0.00           C
ATOM  11597  C34 POPE  280      57.601  95.511  89.542  1.00  0.00           C
ATOM  11600  C35 POPE  280      58.001  95.381  88.062  1.00  0.00           C
ATOM  11603  C36 POPE  280      58.291  96.741  87.401  1.00  0.00           C
ATOM  11606  C37 POPE  280      58.361  96.641  85.871  1.00  0.00           C
ATOM  11609  C38 POPE  280      58.751  97.961  85.191  1.00  0.00           C
ATOM  11612  C39 POPE  280      60.261  98.221  85.211  1.00  0.00           C
ATOM  11615 0C31 POPE  280      60.901  98.181  83.812  1.00  0.00           C
ATOM  11618 1C31 POPE  280      62.431  98.331  83.831  1.00  0.00           C
ATOM  11621 2C31 POPE  280      63.081  98.081  82.462  1.00  0.00           C
ATOM  11624 3C31 POPE  280      63.191  96.581  82.132  1.00  0.00           C
ATOM  11627 4C31 POPE  280      63.851  96.311  80.771  1.00  0.00           C
ATOM  11630 5C31 POPE  280      64.081  94.821  80.521  1.00  0.00           C
ATOM  11633 6C31 POPE  280      64.741  94.521  79.172  1.00  0.00           C
ATOM  11637  NH3 POPE  281       9.461 113.731  48.481  1.00  0.00           N
ATOM  11641  C12 POPE  281      10.101 115.071  48.701  1.00  0.00           C
ATOM  11644  C11 POPE  281      10.761 115.571  47.421  1.00  0.00           C
ATOM  11647  P   POPE  281      11.051 117.961  46.422  1.00  0.00           P
ATOM  11648  O13 POPE  281      12.311 117.981  45.641  1.00  0.00           O
ATOM  11649  O14 POPE  281       9.831 117.641  45.641  1.00  0.00           O
ATOM  11650  O11 POPE  281      10.781 119.341  47.132  1.00  0.00           O
ATOM  11651  O12 POPE  281      11.141 116.931  47.611  1.00  0.00           O
ATOM  11652  C1  POPE  281      11.111 119.601  48.492  1.00  0.00           C
ATOM  11655  C2  POPE  281       9.851 119.631  49.401  1.00  0.00           C
ATOM  11657  O21 POPE  281       9.441 120.981  49.682  1.00  0.00           O
ATOM  11658  C21 POPE  281      10.081 121.661  50.602  1.00  0.00           C
ATOM  11659  O22 POPE  281      11.081 121.301  51.212  1.00  0.00           O
ATOM  11660  C22 POPE  281       9.331 122.941  50.911  1.00  0.00           C
ATOM  11663  C3  POPE  281       9.991 118.731  50.681  1.00  0.00           C
ATOM  11666  O31 POPE  281       8.901 118.931  51.611  1.00  0.00           O
ATOM  11667  C31 POPE  281       9.211 119.051  52.902  1.00  0.00           C
ATOM  11668  O32 POPE  281      10.301 118.811  53.391  1.00  0.00           O
ATOM  11669  C32 POPE  281       7.991 119.561  53.701  1.00  0.00           C
ATOM  11672  C23 POPE  281       9.961 123.681  52.112  1.00  0.00           C
ATOM  11675  C24 POPE  281       9.061 124.801  52.621  1.00  0.00           C
ATOM  11678  C25 POPE  281       9.451 125.371  53.992  1.00  0.00           C
ATOM  11681  C26 POPE  281       9.371 124.361  55.152  1.00  0.00           C
ATOM  11684  C27 POPE  281       8.801 124.991  56.431  1.00  0.00           C
ATOM  11687  C28 POPE  281       8.651 124.021  57.611  1.00  0.00           C
ATOM  11690  C29 POPE  281       7.951 124.691  58.771  1.00  0.00           C
ATOM  11692 0C21 POPE  281       7.821 124.181  60.012  1.00  0.00           C
ATOM  11694 1C21 POPE  281       8.311 122.831  60.472  1.00  0.00           C
ATOM  11697 2C21 POPE  281       9.621 122.871  61.301  1.00  0.00           C
ATOM  11700 3C21 POPE  281       9.481 122.291  62.722  1.00  0.00           C
ATOM  11703 4C21 POPE  281      10.781 121.611  63.201  1.00  0.00           C
ATOM  11706 5C21 POPE  281      10.671 120.801  64.502  1.00  0.00           C
ATOM  11709 6C21 POPE  281       9.781 119.551  64.382  1.00  0.00           C
ATOM  11712 7C21 POPE  281       9.721 118.711  65.661  1.00  0.00           C
ATOM  11715 8C21 POPE  281       9.101 117.321  65.462  1.00  0.00           C
ATOM  11719  C33 POPE  281       8.211 119.491  55.242  1.00  0.00           C
ATOM  11722  C34 POPE  281       7.331 120.431  56.082  1.00  0.00           C
ATOM  11725  C35 POPE  281       5.891 119.971  56.301  1.00  0.00           C
ATOM  11728  C36 POPE  281       5.691 118.801  57.291  1.00  0.00           C
ATOM  11731  C37 POPE  281       4.261 118.771  57.861  1.00  0.00           C
ATOM  11734  C38 POPE  281       3.881 117.521  58.681  1.00  0.00           C
ATOM  11737  C39 POPE  281       3.401 116.381  57.771  1.00  0.00           C
ATOM  11740 0C31 POPE  281       2.821 115.181  58.541  1.00  0.00           C
ATOM  11743 1C31 POPE  281       2.351 114.061  57.602  1.00  0.00           C
ATOM  11746 2C31 POPE  281       1.871 112.801  58.331  1.00  0.00           C
ATOM  11749 3C31 POPE  281       0.361 112.561  58.271  1.00  0.00           C
ATOM  11752 4C31 POPE  281      -0.429 113.191  59.431  1.00  0.00           C
ATOM  11755 5C31 POPE  281      -1.889 112.751  59.431  1.00  0.00           C
ATOM  11758 6C31 POPE  281      -2.689 113.231  60.651  1.00  0.00           C
ATOM  11762  NH3 POPE  282      84.941 113.581  92.512  1.00  0.00           N
ATOM  11766  C12 POPE  282      86.251 114.261  92.282  1.00  0.00           C
ATOM  11769  C11 POPE  282      87.421 113.261  92.372  1.00  0.00           C
ATOM  11772  P   POPE  282      89.141 114.941  91.441  1.00  0.00           P
ATOM  11773  O13 POPE  282      90.521 114.601  91.021  1.00  0.00           O
ATOM  11774  O14 POPE  282      88.861 115.571  92.752  1.00  0.00           O
ATOM  11775  O11 POPE  282      88.221 115.621  90.341  1.00  0.00           O
ATOM  11776  O12 POPE  282      88.411 113.531  91.402  1.00  0.00           O
ATOM  11777  C1  POPE  282      88.601 115.651  88.982  1.00  0.00           C
ATOM  11780  C2  POPE  282      88.071 114.451  88.152  1.00  0.00           C
ATOM  11782  O21 POPE  282      88.141 114.771  86.762  1.00  0.00           O
ATOM  11783  C21 POPE  282      87.181 115.271  85.992  1.00  0.00           C
ATOM  11784  O22 POPE  282      87.201 115.181  84.771  1.00  0.00           O
ATOM  11785  C22 POPE  282      86.071 116.041  86.701  1.00  0.00           C
ATOM  11788  C3  POPE  282      86.741 113.741  88.581  1.00  0.00           C
ATOM  11791  O31 POPE  282      86.141 113.011  87.481  1.00  0.00           O
ATOM  11792  C31 POPE  282      86.801 111.931  87.051  1.00  0.00           C
ATOM  11793  O32 POPE  282      87.751 111.411  87.591  1.00  0.00           O
ATOM  11794  C32 POPE  282      86.111 111.391  85.781  1.00  0.00           C
ATOM  11797  C23 POPE  282      85.461 117.061  85.712  1.00  0.00           C
ATOM  11800  C24 POPE  282      84.241 116.561  84.962  1.00  0.00           C
ATOM  11803  C25 POPE  282      83.941 117.541  83.841  1.00  0.00           C
ATOM  11806  C26 POPE  282      82.731 117.171  82.981  1.00  0.00           C
ATOM  11809  C27 POPE  282      82.651 118.091  81.761  1.00  0.00           C
ATOM  11812  C28 POPE  282      81.831 117.481  80.611  1.00  0.00           C
ATOM  11815  C29 POPE  282      80.711 118.381  80.201  1.00  0.00           C
ATOM  11817 0C21 POPE  282      80.861 119.561  79.562  1.00  0.00           C
ATOM  11819 1C21 POPE  282      82.161 120.171  79.091  1.00  0.00           C
ATOM  11822 2C21 POPE  282      82.551 119.701  77.683  1.00  0.00           C
ATOM  11825 3C21 POPE  282      81.391 119.791  76.682  1.00  0.00           C
ATOM  11828 4C21 POPE  282      81.781 119.501  75.231  1.00  0.00           C
ATOM  11831 5C21 POPE  282      82.231 120.741  74.451  1.00  0.00           C
ATOM  11834 6C21 POPE  282      82.021 120.541  72.941  1.00  0.00           C
ATOM  11837 7C21 POPE  282      82.281 121.781  72.102  1.00  0.00           C
ATOM  11840 8C21 POPE  282      81.811 121.591  70.661  1.00  0.00           C
ATOM  11844  C33 POPE  282      86.261 112.291  84.531  1.00  0.00           C
ATOM  11847  C34 POPE  282      85.671 111.671  83.251  1.00  0.00           C
ATOM  11850  C35 POPE  282      86.501 111.921  81.971  1.00  0.00           C
ATOM  11853  C36 POPE  282      86.241 113.251  81.252  1.00  0.00           C
ATOM  11856  C37 POPE  282      86.921 113.281  79.861  1.00  0.00           C
ATOM  11859  C38 POPE  282      86.721 114.611  79.121  1.00  0.00           C
ATOM  11862  C39 POPE  282      87.451 114.741  77.771  1.00  0.00           C
ATOM  11865 0C31 POPE  282      86.861 113.851  76.672  1.00  0.00           C
ATOM  11868 1C31 POPE  282      87.261 114.331  75.261  1.00  0.00           C
ATOM  11871 2C31 POPE  282      86.411 113.681  74.161  1.00  0.00           C
ATOM  11874 3C31 POPE  282      86.141 114.641  72.992  1.00  0.00           C
ATOM  11877 4C31 POPE  282      85.001 114.161  72.081  1.00  0.00           C
ATOM  11880 5C31 POPE  282      84.631 115.181  70.992  1.00  0.00           C
ATOM  11883 6C31 POPE  282      83.331 114.831  70.251  1.00  0.00           C
ATOM  11887  NH3 POPE  283      44.201 112.941  50.481  1.00  0.00           N
ATOM  11891  C12 POPE  283      44.771 113.971  49.562  1.00  0.00           C
ATOM  11894  C11 POPE  283      46.191 114.371  50.002  1.00  0.00           C
ATOM  11897  P   POPE  283      47.531 116.601  49.352  1.00  0.00           P
ATOM  11898  O13 POPE  283      48.781 116.241  50.061  1.00  0.00           O
ATOM  11899  O14 POPE  283      47.661 117.261  48.032  1.00  0.00           O
ATOM  11900  O11 POPE  283      46.621 117.421  50.341  1.00  0.00           O
ATOM  11901  O12 POPE  283      46.701 115.301  49.062  1.00  0.00           O
ATOM  11902  C1  POPE  283      46.921 117.551  51.751  1.00  0.00           C
ATOM  11905  C2  POPE  283      45.601 117.841  52.532  1.00  0.00           C
ATOM  11907  O21 POPE  283      45.701 118.241  53.911  1.00  0.00           O
ATOM  11908  C21 POPE  283      46.601 117.881  54.781  1.00  0.00           C
ATOM  11909  O22 POPE  283      47.661 117.311  54.571  1.00  0.00           O
ATOM  11910  C22 POPE  283      45.941 118.101  56.181  1.00  0.00           C
ATOM  11913  C3  POPE  283      44.621 116.631  52.431  1.00  0.00           C
ATOM  11916  O31 POPE  283      43.371 116.911  53.102  1.00  0.00           O
ATOM  11917  C31 POPE  283      43.261 116.391  54.321  1.00  0.00           C
ATOM  11918  O32 POPE  283      44.021 115.571  54.812  1.00  0.00           O
ATOM  11919  C32 POPE  283      42.051 117.001  55.021  1.00  0.00           C
ATOM  11922  C23 POPE  283      46.741 118.781  57.332  1.00  0.00           C
ATOM  11925  C24 POPE  283      45.891 118.891  58.611  1.00  0.00           C
[truncated: 2,015,539 more chars]
