# Supplementary material for: Characterizing Membrane Association and Periplasmic Transfer of Bacterial Lipoproteins through Molecular Dynamics Simulations
Source: Structure. 2020 Apr 7;28(4):475–487.e3. doi: 10.1016/j.str.2020.01.012 (PMC7139219; doi:10.1016/j.str.2020.01.012)
Supplement: Data S3. Final Coordinates from Simulations (M–X), Related to Figure 3 [file mmc5.zip › M-X/NLPE-3-atomistic.pdb]

TITLE     Protein
REMARK    THIS IS A SIMULATION BOX
CRYST1  136.581  136.581  170.551  90.00  90.00  90.00 P 1           1
MODEL        1
ATOM      1  N   CYSTA   1      61.744  74.305  98.476  1.00  0.00           N
ATOM      3  CA  CYSTA   1      61.495  73.615  99.735  1.00  0.00           C
ATOM      5  C   CYSTA   1      61.604  74.495 100.965  1.00  0.00           C
ATOM      6  O   CYSTA   1      61.896  74.045 102.076  1.00  0.00           O
ATOM      7  CB  CYSTA   1      62.576  72.495  99.945  1.00  0.00           C
ATOM     10  SG  CYSTA   1      63.275  71.795  98.426  1.00  0.00           S
ATOM     11  C1  CYSTA   1      64.715  71.005  99.235  1.00  0.00           C
ATOM     14  CA1 CYSTA   1      60.986  75.205  97.816  1.00  0.00           C
ATOM     15  OA1 CYSTA   1      60.186  75.925  98.405  1.00  0.00           O
ATOM     16  CA2 CYSTA   1      61.146  75.375  96.346  1.00  0.00           C
ATOM     19  C11 CYSTA   1      65.694  70.205  98.315  1.00  0.00           C
ATOM     21  O11 CYSTA   1      66.095  71.086  97.266  1.00  0.00           O
ATOM     22  CX1 CYSTA   1      67.236  70.765  96.675  1.00  0.00           C
ATOM     23  OX1 CYSTA   1      67.905  69.775  96.885  1.00  0.00           O
ATOM     24  CX2 CYSTA   1      67.566  71.815  95.635  1.00  0.00           C
ATOM     27  C12 CYSTA   1      65.035  68.916  97.745  1.00  0.00           C
ATOM     30  O12 CYSTA   1      65.845  68.065  96.916  1.00  0.00           O
ATOM     31  CD1 CYSTA   1      65.624  68.065  95.617  1.00  0.00           C
ATOM     32  OD1 CYSTA   1      64.825  68.785  95.025  1.00  0.00           O
ATOM     33  CD2 CYSTA   1      66.506  66.985  94.995  1.00  0.00           C
ATOM     36  CA3 CYSTA   1      60.306  74.375  95.535  1.00  0.00           C
ATOM     39  CA4 CYSTA   1      60.424  74.685  94.035  1.00  0.00           C
ATOM     42  CA5 CYSTA   1      59.564  73.755  93.175  1.00  0.00           C
ATOM     45  CA6 CYSTA   1      59.904  72.266  93.286  1.00  0.00           C
ATOM     48  CA7 CYSTA   1      61.326  71.915  92.826  1.00  0.00           C
ATOM     51  CA8 CYSTA   1      61.556  70.405  92.675  1.00  0.00           C
ATOM     54  CA9 CYSTA   1      62.975  70.046  92.205  1.00  0.00           C
ATOM     57 0CA1 CYSTA   1      63.135  69.915  90.675  1.00  0.00           C
ATOM     60 1CA1 CYSTA   1      62.316  68.805  89.995  1.00  0.00           C
ATOM     63 2CA1 CYSTA   1      62.404  68.935  88.465  1.00  0.00           C
ATOM     66 3CA1 CYSTA   1      62.064  67.655  87.686  1.00  0.00           C
ATOM     69 4CA1 CYSTA   1      60.694  67.055  88.026  1.00  0.00           C
ATOM     72 5CA1 CYSTA   1      60.335  65.865  87.135  1.00  0.00           C
ATOM     75 6CA1 CYSTA   1      59.114  65.085  87.626  1.00  0.00           C
ATOM     79  CD3 CYSTA   1      66.265  66.795  93.485  1.00  0.00           C
ATOM     82  CD4 CYSTA   1      64.956  66.045  93.195  1.00  0.00           C
ATOM     85  CD5 CYSTA   1      64.405  66.285  91.785  1.00  0.00           C
ATOM     88  CD6 CYSTA   1      64.956  65.355  90.695  1.00  0.00           C
ATOM     91  CD7 CYSTA   1      66.436  65.565  90.386  1.00  0.00           C
ATOM     94  CD8 CYSTA   1      66.846  64.855  89.086  1.00  0.00           C
ATOM     97  CD9 CYSTA   1      68.345  64.945  88.806  1.00  0.00           C
ATOM    100 0CD1 CYSTA   1      68.746  64.345  87.456  1.00  0.00           C
ATOM    103 1CD1 CYSTA   1      68.186  65.135  86.256  1.00  0.00           C
ATOM    106 2CD1 CYSTA   1      67.155  64.355  85.425  1.00  0.00           C
ATOM    109 3CD1 CYSTA   1      66.695  65.145  84.186  1.00  0.00           C
ATOM    112 4CD1 CYSTA   1      65.736  64.395  83.256  1.00  0.00           C
ATOM    115 5CD1 CYSTA   1      66.354  63.135  82.626  1.00  0.00           C
ATOM    118 6CD1 CYSTA   1      65.556  62.595  81.436  1.00  0.00           C
ATOM    122  CX3 CYSTA   1      67.295  71.296  94.206  1.00  0.00           C
ATOM    125  CX4 CYSTA   1      68.446  71.625  93.245  1.00  0.00           C
ATOM    128  CX5 CYSTA   1      69.744  70.835  93.535  1.00  0.00           C
ATOM    131  CX6 CYSTA   1      69.565  69.315  93.485  1.00  0.00           C
ATOM    134  CX7 CYSTA   1      70.896  68.575  93.275  1.00  0.00           C
ATOM    137  CX8 CYSTA   1      70.715  67.115  92.805  1.00  0.00           C
ATOM    140  CX9 CYSTA   1      70.335  66.165  93.915  1.00  0.00           C
ATOM    142 0CX1 CYSTA   1      70.854  64.945  94.115  1.00  0.00           C
ATOM    144 1CX1 CYSTA   1      71.905  64.285  93.257  1.00  0.00           C
ATOM    147 2CX1 CYSTA   1      71.285  63.625  92.007  1.00  0.00           C
ATOM    150 3CX1 CYSTA   1      72.355  63.115  91.025  1.00  0.00           C
ATOM    153 4CX1 CYSTA   1      71.775  62.525  89.735  1.00  0.00           C
ATOM    156 5CX1 CYSTA   1      72.826  62.385  88.616  1.00  0.00           C
ATOM    159 6CX1 CYSTA   1      74.045  61.525  88.975  1.00  0.00           C
ATOM    162 7CX1 CYSTA   1      75.046  61.405  87.826  1.00  0.00           C
ATOM    165 8CX1 CYSTA   1      76.235  60.505  88.146  1.00  0.00           C
ATOM    169  N   ASN A   2      61.495  75.815 100.796  1.00  0.00           N
ATOM    171  CA  ASN A   2      62.465  76.735 101.346  1.00  0.00           C
ATOM    173  CB  ASN A   2      63.096  77.565 100.165  1.00  0.00           C
ATOM    176  CG  ASN A   2      64.624  77.615 100.035  1.00  0.00           C
ATOM    177  OD1 ASN A   2      65.155  78.365  99.206  1.00  0.00           O
ATOM    178  ND2 ASN A   2      65.346  76.775 100.815  1.00  0.00           N
ATOM    181  C   ASN A   2      61.744  77.575 102.385  1.00  0.00           C
ATOM    182  O   ASN A   2      62.194  78.656 102.766  1.00  0.00           O
ATOM    183  N   ASN A   3      60.635  77.055 102.935  1.00  0.00           N
ATOM    185  CA  ASN A   3      60.215  77.425 104.276  1.00  0.00           C
ATOM    187  CB  ASN A   3      59.065  78.475 104.425  1.00  0.00           C
ATOM    190  CG  ASN A   3      57.826  78.395 103.525  1.00  0.00           C
ATOM    191  OD1 ASN A   3      56.716  78.586 104.045  1.00  0.00           O
ATOM    192  ND2 ASN A   3      57.994  78.155 102.215  1.00  0.00           N
ATOM    195  C   ASN A   3      59.996  76.165 105.105  1.00  0.00           C
ATOM    196  O   ASN A   3      59.125  75.345 104.836  1.00  0.00           O
ATOM    197  N   ARG A   4      60.726  75.955 106.215  1.00  0.00           N
ATOM    199  CA  ARG A   4      61.994  76.556 106.595  1.00  0.00           C
ATOM    201  CB  ARG A   4      62.056  76.815 108.117  1.00  0.00           C
ATOM    204  CG  ARG A   4      61.316  75.805 109.006  1.00  0.00           C
ATOM    207  CD  ARG A   4      61.354  76.205 110.495  1.00  0.00           C
ATOM    210  NE  ARG A   4      60.315  75.425 111.226  1.00  0.00           N
ATOM    212  CZ  ARG A   4      60.066  75.515 112.525  1.00  0.00           C
ATOM    213  NH1 ARG A   4      59.155  74.766 113.065  1.00  0.00           N
ATOM    216  NH2 ARG A   4      60.646  76.365 113.335  1.00  0.00           N
ATOM    219  C   ARG A   4      63.146  75.785 105.946  1.00  0.00           C
ATOM    220  O   ARG A   4      63.005  74.605 105.646  1.00  0.00           O
ATOM    221  N   ALA A   5      64.306  76.375 105.565  1.00  0.00           N
ATOM    223  CA  ALA A   5      65.125  77.445 106.116  1.00  0.00           C
ATOM    225  CB  ALA A   5      66.555  76.945 105.806  1.00  0.00           C
ATOM    229  C   ALA A   5      64.764  78.865 105.635  1.00  0.00           C
ATOM    230  O   ALA A   5      63.596  79.125 105.415  1.00  0.00           O
ATOM    231  N   GLU A   6      65.666  79.865 105.476  1.00  0.00           N
ATOM    233  CA  GLU A   6      67.025  80.115 105.926  1.00  0.00           C
ATOM    235  CB  GLU A   6      67.994  80.065 104.705  1.00  0.00           C
ATOM    238  CG  GLU A   6      68.096  81.255 103.695  1.00  0.00           C
ATOM    241  CD  GLU A   6      66.815  82.005 103.376  1.00  0.00           C
ATOM    242  OE1 GLU A   6      66.486  82.935 104.146  1.00  0.00           O
ATOM    243  OE2 GLU A   6      66.175  81.735 102.326  1.00  0.00           O
ATOM    244  C   GLU A   6      67.005  81.405 106.766  1.00  0.00           C
ATOM    245  O   GLU A   6      65.945  81.965 107.007  1.00  0.00           O
ATOM    246  N   VAL A   7      68.065  81.825 107.486  1.00  0.00           N
ATOM    248  CA  VAL A   7      69.455  81.976 107.085  1.00  0.00           C
ATOM    250  CB  VAL A   7      69.875  83.446 106.925  1.00  0.00           C
ATOM    252  CG1 VAL A   7      71.226  83.505 106.195  1.00  0.00           C
ATOM    256  CG2 VAL A   7      68.825  84.225 106.105  1.00  0.00           C
ATOM    260  C   VAL A   7      70.314  81.335 108.166  1.00  0.00           C
ATOM    261  O   VAL A   7      71.064  81.985 108.896  1.00  0.00           O
ATOM    262  N   ASP A   8      70.215  80.015 108.326  1.00  0.00           N
ATOM    264  CA  ASP A   8      71.386  79.196 108.516  1.00  0.00           C
ATOM    266  CB  ASP A   8      71.844  79.085 110.006  1.00  0.00           C
ATOM    269  CG  ASP A   8      73.234  79.665 110.236  1.00  0.00           C
ATOM    270  OD1 ASP A   8      73.715  79.445 111.385  1.00  0.00           O
ATOM    271  OD2 ASP A   8      73.835  80.335 109.355  1.00  0.00           O
ATOM    272  C   ASP A   8      70.986  77.835 107.985  1.00  0.00           C
ATOM    273  O   ASP A   8      69.836  77.425 108.146  1.00  0.00           O
ATOM    274  N   THR A   9      71.895  77.135 107.285  1.00  0.00           N
ATOM    276  CA  THR A   9      71.515  75.975 106.475  1.00  0.00           C
ATOM    278  CB  THR A   9      72.196  76.025 105.105  1.00  0.00           C
ATOM    280  OG1 THR A   9      71.405  75.415 104.105  1.00  0.00           O
ATOM    282  CG2 THR A   9      73.556  75.335 105.065  1.00  0.00           C
ATOM    286  C   THR A   9      71.806  74.696 107.245  1.00  0.00           C
ATOM    287  O   THR A   9      71.366  73.605 106.896  1.00  0.00           O
ATOM    288  N   LEU A  10      72.476  74.855 108.405  1.00  0.00           N
ATOM    290  CA  LEU A  10      72.826  73.835 109.375  1.00  0.00           C
ATOM    292  CB  LEU A  10      71.615  73.315 110.205  1.00  0.00           C
ATOM    295  CG  LEU A  10      71.354  74.065 111.545  1.00  0.00           C
ATOM    297  CD1 LEU A  10      70.104  73.545 112.266  1.00  0.00           C
ATOM    301  CD2 LEU A  10      71.235  75.595 111.376  1.00  0.00           C
ATOM    305  C   LEU A  10      73.805  72.755 108.936  1.00  0.00           C
ATOM    306  O   LEU A  10      74.495  72.205 109.796  1.00  0.00           O
ATOM    307  N   SER A  11      73.965  72.495 107.605  1.00  0.00           N
ATOM    309  CA  SER A  11      75.085  71.855 106.906  1.00  0.00           C
ATOM    311  CB  SER A  11      74.976  72.115 105.365  1.00  0.00           C
ATOM    314  OG  SER A  11      73.656  71.825 104.906  1.00  0.00           O
ATOM    316  C   SER A  11      76.475  72.295 107.406  1.00  0.00           C
ATOM    317  O   SER A  11      76.555  73.385 107.976  1.00  0.00           O
ATOM    318  N   PRO A  12      77.604  71.575 107.245  1.00  0.00           N
ATOM    319  CD  PRO A  12      77.745  70.435 106.346  1.00  0.00           C
ATOM    322  CA  PRO A  12      78.665  71.435 108.245  1.00  0.00           C
ATOM    324  CB  PRO A  12      79.826  70.735 107.525  1.00  0.00           C
ATOM    327  CG  PRO A  12      79.255  70.365 106.145  1.00  0.00           C
ATOM    330  C   PRO A  12      79.105  72.505 109.235  1.00  0.00           C
ATOM    331  O   PRO A  12      79.306  73.665 108.905  1.00  0.00           O
ATOM    332  N   ALA A  13      79.345  72.155 110.526  1.00  0.00           N
ATOM    334  CA  ALA A  13      79.395  70.815 111.105  1.00  0.00           C
ATOM    336  CB  ALA A  13      80.846  70.385 111.396  1.00  0.00           C
ATOM    340  C   ALA A  13      78.525  70.765 112.345  1.00  0.00           C
ATOM    341  O   ALA A  13      77.555  71.495 112.506  1.00  0.00           O
ATOM    342  N   GLN A  14      78.825  69.865 113.275  1.00  0.00           N
ATOM    344  CA  GLN A  14      79.625  70.166 114.455  1.00  0.00           C
ATOM    346  CB  GLN A  14      79.006  71.305 115.355  1.00  0.00           C
ATOM    349  CG  GLN A  14      79.815  72.645 115.326  1.00  0.00           C
ATOM    352  CD  GLN A  14      79.395  73.635 116.436  1.00  0.00           C
ATOM    353  OE1 GLN A  14      80.205  74.075 117.255  1.00  0.00           O
ATOM    354  NE2 GLN A  14      78.085  73.965 116.495  1.00  0.00           N
ATOM    357  C   GLN A  14      79.896  68.835 115.155  1.00  0.00           C
ATOM    358  O   GLN A  14      79.984  67.795 114.515  1.00  0.00           O
ATOM    359  N   ALA A  15      80.054  68.796 116.475  1.00  0.00           N
ATOM    361  CA  ALA A  15      81.304  69.175 117.056  1.00  0.00           C
ATOM    363  CB  ALA A  15      81.185  70.375 118.005  1.00  0.00           C
ATOM    367  C   ALA A  15      81.705  67.965 117.865  1.00  0.00           C
ATOM    368  O   ALA A  15      80.826  67.196 118.245  1.00  0.00           O
ATOM    369  N   ALA A  16      83.004  67.765 118.125  1.00  0.00           N
ATOM    371  CA  ALA A  16      84.145  68.365 117.486  1.00  0.00           C
ATOM    373  CB  ALA A  16      84.935  69.245 118.476  1.00  0.00           C
ATOM    377  C   ALA A  16      85.044  67.266 116.965  1.00  0.00           C
ATOM    378  O   ALA A  16      85.714  66.605 117.745  1.00  0.00           O
ATOM    379  N   GLU A  17      85.054  67.115 115.617  1.00  0.00           N
ATOM    381  CA  GLU A  17      86.234  66.725 114.845  1.00  0.00           C
ATOM    383  CB  GLU A  17      86.655  65.245 115.096  1.00  0.00           C
ATOM    386  CG  GLU A  17      88.156  64.976 114.826  1.00  0.00           C
ATOM    389  CD  GLU A  17      89.084  65.555 115.876  1.00  0.00           C
ATOM    390  OE1 GLU A  17      90.305  65.586 115.596  1.00  0.00           O
ATOM    391  OE2 GLU A  17      88.635  65.915 117.007  1.00  0.00           O
ATOM    392  C   GLU A  17      85.965  66.955 113.345  1.00  0.00           C
ATOM    393  O   GLU A  17      86.735  66.575 112.476  1.00  0.00           O
ATOM    394  N   LEU A  18      84.865  67.666 112.985  1.00  0.00           N
ATOM    396  CA  LEU A  18      84.615  68.255 111.685  1.00  0.00           C
ATOM    398  CB  LEU A  18      85.774  69.165 111.215  1.00  0.00           C
ATOM    401  CG  LEU A  18      85.426  70.245 110.175  1.00  0.00           C
ATOM    403  CD1 LEU A  18      86.705  70.895 109.635  1.00  0.00           C
ATOM    407  CD2 LEU A  18      84.506  71.325 110.757  1.00  0.00           C
ATOM    411  C   LEU A  18      84.104  67.285 110.596  1.00  0.00           C
ATOM    412  O   LEU A  18      84.755  66.345 110.165  1.00  0.00           O
ATOM    413  N   LYS A  19      82.824  67.476 110.186  1.00  0.00           N
ATOM    415  CA  LYS A  19      82.064  66.405 109.585  1.00  0.00           C
ATOM    417  CB  LYS A  19      81.145  65.745 110.646  1.00  0.00           C
ATOM    420  CG  LYS A  19      81.835  64.675 111.525  1.00  0.00           C
ATOM    423  CD  LYS A  19      80.914  64.155 112.655  1.00  0.00           C
ATOM    426  CE  LYS A  19      81.304  64.696 114.045  1.00  0.00           C
ATOM    429  NZ  LYS A  19      80.345  64.295 115.096  1.00  0.00           N
ATOM    433  C   LYS A  19      81.234  66.815 108.355  1.00  0.00           C
ATOM    434  O   LYS A  19      80.065  67.185 108.505  1.00  0.00           O
ATOM    435  N   PRO A  20      81.754  66.705 107.135  1.00  0.00           N
ATOM    436  CD  PRO A  20      83.165  66.965 106.835  1.00  0.00           C
ATOM    439  CA  PRO A  20      80.954  66.635 105.915  1.00  0.00           C
ATOM    441  CB  PRO A  20      81.945  67.165 104.836  1.00  0.00           C
ATOM    444  CG  PRO A  20      83.055  67.875 105.625  1.00  0.00           C
ATOM    447  C   PRO A  20      80.476  65.205 105.646  1.00  0.00           C
ATOM    448  O   PRO A  20      80.574  64.715 104.525  1.00  0.00           O
ATOM    449  N   MET A  21      79.975  64.495 106.675  1.00  0.00           N
ATOM    451  CA  MET A  21      79.586  63.095 106.626  1.00  0.00           C
ATOM    453  CB  MET A  21      80.846  62.185 106.766  1.00  0.00           C
ATOM    456  CG  MET A  21      80.604  60.665 106.656  1.00  0.00           C
ATOM    459  SD  MET A  21      81.495  59.625 107.845  1.00  0.00           S
ATOM    460  CE  MET A  21      83.004  59.575 106.875  1.00  0.00           C
ATOM    464  C   MET A  21      78.715  62.885 107.855  1.00  0.00           C
ATOM    465  O   MET A  21      78.945  63.665 108.796  1.00  0.00           O
ATOM    466  N   PRO A  22      77.805  61.935 108.055  1.00  0.00           N
ATOM    467  CD  PRO A  22      77.345  61.665 109.416  1.00  0.00           C
ATOM    470  CA  PRO A  22      77.025  61.175 107.076  1.00  0.00           C
ATOM    472  CB  PRO A  22      76.035  60.365 107.945  1.00  0.00           C
ATOM    475  CG  PRO A  22      76.736  60.265 109.296  1.00  0.00           C
ATOM    478  C   PRO A  22      76.316  61.995 106.046  1.00  0.00           C
ATOM    479  O   PRO A  22      75.675  62.985 106.405  1.00  0.00           O
ATOM    480  N   GLN A  23      76.354  61.595 104.766  1.00  0.00           N
ATOM    482  CA  GLN A  23      75.335  62.075 103.846  1.00  0.00           C
ATOM    484  CB  GLN A  23      75.785  63.325 103.035  1.00  0.00           C
ATOM    487  CG  GLN A  23      76.545  63.135 101.685  1.00  0.00           C
ATOM    490  CD  GLN A  23      77.885  62.415 101.755  1.00  0.00           C
ATOM    491  OE1 GLN A  23      78.306  61.635 100.896  1.00  0.00           O
ATOM    492  NE2 GLN A  23      78.625  62.715 102.845  1.00  0.00           N
ATOM    495  C   GLN A  23      74.945  60.895 102.976  1.00  0.00           C
ATOM    496  O   GLN A  23      74.315  61.015 101.925  1.00  0.00           O
ATOM    497  N   SER A  24      75.276  59.705 103.485  1.00  0.00           N
ATOM    499  CA  SER A  24      74.775  58.435 103.055  1.00  0.00           C
ATOM    501  CB  SER A  24      75.896  57.475 102.535  1.00  0.00           C
ATOM    504  OG  SER A  24      76.995  57.385 103.436  1.00  0.00           O
ATOM    506  C   SER A  24      74.146  57.895 104.305  1.00  0.00           C
ATOM    507  O   SER A  24      74.665  58.095 105.406  1.00  0.00           O
ATOM    508  N   TRP A  25      72.965  57.255 104.206  1.00  0.00           N
ATOM    510  CA  TRP A  25      72.395  56.535 105.316  1.00  0.00           C
ATOM    512  CB  TRP A  25      71.235  57.305 106.016  1.00  0.00           C
ATOM    515  CG  TRP A  25      71.576  57.765 107.406  1.00  0.00           C
ATOM    516  CD1 TRP A  25      71.585  56.935 108.485  1.00  0.00           C
ATOM    518  NE1 TRP A  25      72.014  57.615 109.595  1.00  0.00           N
ATOM    520  CE2 TRP A  25      72.244  58.905 109.276  1.00  0.00           C
ATOM    521  CD2 TRP A  25      71.975  59.055 107.886  1.00  0.00           C
ATOM    522  CE3 TRP A  25      72.115  60.305 107.296  1.00  0.00           C
ATOM    524  CZ3 TRP A  25      72.465  61.385 108.105  1.00  0.00           C
ATOM    526  CZ2 TRP A  25      72.646  59.975 110.065  1.00  0.00           C
ATOM    528  CH2 TRP A  25      72.725  61.225 109.455  1.00  0.00           C
ATOM    530  C   TRP A  25      71.944  55.185 104.796  1.00  0.00           C
ATOM    531  O   TRP A  25      71.596  55.035 103.616  1.00  0.00           O
ATOM    532  N   ARG A  26      72.014  54.155 105.656  1.00  0.00           N
ATOM    534  CA  ARG A  26      71.685  52.795 105.305  1.00  0.00           C
ATOM    536  CB  ARG A  26      72.686  51.715 105.796  1.00  0.00           C
ATOM    539  CG  ARG A  26      73.345  51.805 107.196  1.00  0.00           C
ATOM    542  CD  ARG A  26      74.475  50.755 107.345  1.00  0.00           C
ATOM    545  NE  ARG A  26      75.116  50.895 108.695  1.00  0.00           N
ATOM    547  CZ  ARG A  26      75.946  49.995 109.206  1.00  0.00           C
ATOM    548  NH1 ARG A  26      76.486  50.225 110.386  1.00  0.00           N
ATOM    551  NH2 ARG A  26      76.285  48.865 108.625  1.00  0.00           N
ATOM    554  C   ARG A  26      70.236  52.445 105.596  1.00  0.00           C
ATOM    555  O   ARG A  26      69.646  52.905 106.566  1.00  0.00           O
ATOM    556  N   GLY A  27      69.626  51.655 104.686  1.00  0.00           N
ATOM    558  CA  GLY A  27      68.256  51.155 104.805  1.00  0.00           C
ATOM    561  C   GLY A  27      68.076  50.065 105.835  1.00  0.00           C
ATOM    562  O   GLY A  27      68.854  49.925 106.776  1.00  0.00           O
ATOM    563  N   VAL A  28      67.005  49.255 105.666  1.00  0.00           N
ATOM    565  CA  VAL A  28      66.615  48.145 106.525  1.00  0.00           C
ATOM    567  CB  VAL A  28      67.625  46.995 106.605  1.00  0.00           C
ATOM    569  CG1 VAL A  28      66.995  45.785 107.326  1.00  0.00           C
ATOM    573  CG2 VAL A  28      68.056  46.565 105.186  1.00  0.00           C
ATOM    577  C   VAL A  28      66.215  48.625 107.915  1.00  0.00           C
ATOM    578  O   VAL A  28      66.855  48.365 108.946  1.00  0.00           O
ATOM    579  N   LEU A  29      65.104  49.375 107.976  1.00  0.00           N
ATOM    581  CA  LEU A  29      64.615  49.935 109.215  1.00  0.00           C
ATOM    583  CB  LEU A  29      63.956  51.315 109.006  1.00  0.00           C
ATOM    586  CG  LEU A  29      64.956  52.495 108.975  1.00  0.00           C
ATOM    588  CD1 LEU A  29      64.255  53.865 108.955  1.00  0.00           C
ATOM    592  CD2 LEU A  29      65.915  52.385 107.795  1.00  0.00           C
ATOM    596  C   LEU A  29      63.685  48.905 109.875  1.00  0.00           C
ATOM    597  O   LEU A  29      62.736  48.435 109.226  1.00  0.00           O
ATOM    598  N   PRO A  30      63.904  48.465 111.105  1.00  0.00           N
ATOM    599  CD  PRO A  30      64.996  48.915 111.986  1.00  0.00           C
ATOM    602  CA  PRO A  30      63.166  47.355 111.675  1.00  0.00           C
ATOM    604  CB  PRO A  30      64.195  46.735 112.616  1.00  0.00           C
ATOM    607  CG  PRO A  30      65.015  47.925 113.146  1.00  0.00           C
ATOM    610  C   PRO A  30      61.944  47.895 112.406  1.00  0.00           C
ATOM    611  O   PRO A  30      61.916  47.905 113.635  1.00  0.00           O
ATOM    612  N   CYS A  31      60.936  48.385 111.665  1.00  0.00           N
ATOM    614  CA  CYS A  31      59.736  48.925 112.255  1.00  0.00           C
ATOM    616  CB  CYS A  31      58.764  49.575 111.236  1.00  0.00           C
ATOM    619  SG  CYS A  31      58.535  51.335 111.595  1.00  0.00           S
ATOM    621  C   CYS A  31      58.965  47.915 113.065  1.00  0.00           C
ATOM    622  O   CYS A  31      59.035  46.715 112.845  1.00  0.00           O
ATOM    623  N   ALA A  32      58.226  48.385 114.066  1.00  0.00           N
ATOM    625  CA  ALA A  32      57.776  47.535 115.126  1.00  0.00           C
ATOM    627  CB  ALA A  32      57.695  48.475 116.296  1.00  0.00           C
ATOM    631  C   ALA A  32      56.396  46.985 114.895  1.00  0.00           C
ATOM    632  O   ALA A  32      55.806  46.425 115.815  1.00  0.00           O
ATOM    633  N   ASP A  33      55.895  47.225 113.686  1.00  0.00           N
ATOM    635  CA  ASP A  33      54.514  47.345 113.275  1.00  0.00           C
ATOM    637  CB  ASP A  33      53.444  47.395 114.406  1.00  0.00           C
ATOM    640  CG  ASP A  33      53.636  48.455 115.476  1.00  0.00           C
ATOM    641  OD1 ASP A  33      52.966  48.305 116.525  1.00  0.00           O
ATOM    642  OD2 ASP A  33      54.314  49.485 115.236  1.00  0.00           O
ATOM    643  C   ASP A  33      54.435  48.495 112.275  1.00  0.00           C
ATOM    644  O   ASP A  33      53.785  49.525 112.445  1.00  0.00           O
ATOM    645  N   CYS A  34      55.175  48.405 111.165  1.00  0.00           N
ATOM    647  CA  CYS A  34      54.916  47.325 110.225  1.00  0.00           C
ATOM    649  CB  CYS A  34      53.904  47.835 109.165  1.00  0.00           C
ATOM    652  SG  CYS A  34      54.285  49.515 108.535  1.00  0.00           S
ATOM    654  C   CYS A  34      56.166  46.635 109.676  1.00  0.00           C
ATOM    655  O   CYS A  34      57.186  46.595 110.355  1.00  0.00           O
ATOM    656  N   GLU A  35      56.095  46.015 108.476  1.00  0.00           N
ATOM    658  CA  GLU A  35      56.935  44.915 107.976  1.00  0.00           C
ATOM    660  CB  GLU A  35      56.206  44.355 106.735  1.00  0.00           C
ATOM    663  CG  GLU A  35      56.986  43.535 105.675  1.00  0.00           C
ATOM    666  CD  GLU A  35      57.014  42.045 105.936  1.00  0.00           C
ATOM    667  OE1 GLU A  35      57.194  41.305 104.925  1.00  0.00           O
ATOM    668  OE2 GLU A  35      56.944  41.625 107.115  1.00  0.00           O
ATOM    669  C   GLU A  35      58.375  45.265 107.626  1.00  0.00           C
ATOM    670  O   GLU A  35      59.285  44.435 107.626  1.00  0.00           O
ATOM    671  N   GLY A  36      58.636  46.535 107.305  1.00  0.00           N
ATOM    673  CA  GLY A  36      59.936  46.945 106.825  1.00  0.00           C
ATOM    676  C   GLY A  36      59.816  48.295 106.215  1.00  0.00           C
ATOM    677  O   GLY A  36      58.736  48.715 105.806  1.00  0.00           O
ATOM    678  N   ILE A  37      60.915  49.035 106.186  1.00  0.00           N
ATOM    680  CA  ILE A  37      60.905  50.415 105.736  1.00  0.00           C
ATOM    682  CB  ILE A  37      60.434  51.425 106.805  1.00  0.00           C
ATOM    684  CG2 ILE A  37      60.604  50.835 108.215  1.00  0.00           C
ATOM    688  CG1 ILE A  37      61.024  52.855 106.706  1.00  0.00           C
ATOM    691  CD  ILE A  37      60.104  53.905 107.336  1.00  0.00           C
ATOM    695  C   ILE A  37      62.225  50.745 105.096  1.00  0.00           C
ATOM    696  O   ILE A  37      63.286  50.345 105.565  1.00  0.00           O
ATOM    697  N   GLU A  38      62.186  51.455 103.955  1.00  0.00           N
ATOM    699  CA  GLU A  38      63.375  51.875 103.245  1.00  0.00           C
ATOM    701  CB  GLU A  38      63.215  51.885 101.695  1.00  0.00           C
ATOM    704  CG  GLU A  38      64.565  51.905 100.915  1.00  0.00           C
ATOM    707  CD  GLU A  38      65.375  50.615 101.046  1.00  0.00           C
ATOM    708  OE1 GLU A  38      66.346  50.415 100.266  1.00  0.00           O
ATOM    709  OE2 GLU A  38      65.066  49.795 101.945  1.00  0.00           O
ATOM    710  C   GLU A  38      63.654  53.275 103.695  1.00  0.00           C
ATOM    711  O   GLU A  38      62.776  54.135 103.695  1.00  0.00           O
ATOM    712  N   THR A  39      64.904  53.545 104.066  1.00  0.00           N
ATOM    714  CA  THR A  39      65.385  54.895 104.235  1.00  0.00           C
ATOM    716  CB  THR A  39      65.725  55.315 105.666  1.00  0.00           C
ATOM    718  OG1 THR A  39      65.396  56.675 105.835  1.00  0.00           O
ATOM    720  CG2 THR A  39      67.205  55.165 106.066  1.00  0.00           C
ATOM    724  C   THR A  39      66.615  54.905 103.415  1.00  0.00           C
ATOM    725  O   THR A  39      67.215  53.865 103.156  1.00  0.00           O
ATOM    726  N   SER A  40      67.014  56.095 102.965  1.00  0.00           N
ATOM    728  CA  SER A  40      68.026  56.255 101.965  1.00  0.00           C
ATOM    730  CB  SER A  40      67.686  55.575 100.617  1.00  0.00           C
ATOM    733  OG  SER A  40      68.886  55.135  99.986  1.00  0.00           O
ATOM    735  C   SER A  40      68.076  57.745 101.855  1.00  0.00           C
ATOM    736  O   SER A  40      67.245  58.365 101.195  1.00  0.00           O
ATOM    737  N   LEU A  41      68.956  58.365 102.655  1.00  0.00           N
ATOM    739  CA  LEU A  41      68.965  59.785 102.896  1.00  0.00           C
ATOM    741  CB  LEU A  41      68.625  60.175 104.367  1.00  0.00           C
ATOM    744  CG  LEU A  41      67.195  60.745 104.515  1.00  0.00           C
ATOM    746  CD1 LEU A  41      66.995  61.415 105.876  1.00  0.00           C
ATOM    750  CD2 LEU A  41      66.105  59.685 104.325  1.00  0.00           C
ATOM    754  C   LEU A  41      70.295  60.315 102.415  1.00  0.00           C
ATOM    755  O   LEU A  41      71.366  59.955 102.896  1.00  0.00           O
ATOM    756  N   PHE A  42      70.186  61.135 101.366  1.00  0.00           N
ATOM    758  CA  PHE A  42      71.206  61.495 100.406  1.00  0.00           C
ATOM    760  CB  PHE A  42      70.556  61.725  99.006  1.00  0.00           C
ATOM    763  CG  PHE A  42      70.236  60.415  98.315  1.00  0.00           C
ATOM    764  CD1 PHE A  42      69.325  59.485  98.835  1.00  0.00           C
ATOM    766  CE1 PHE A  42      69.146  58.235  98.225  1.00  0.00           C
ATOM    768  CZ  PHE A  42      69.865  57.905  97.076  1.00  0.00           C
ATOM    770  CD2 PHE A  42      70.876  60.105  97.105  1.00  0.00           C
ATOM    772  CE2 PHE A  42      70.705  58.855  96.495  1.00  0.00           C
ATOM    774  C   PHE A  42      72.035  62.675 100.855  1.00  0.00           C
ATOM    775  O   PHE A  42      71.965  63.115 102.007  1.00  0.00           O
ATOM    776  N   LEU A  43      72.885  63.205  99.945  1.00  0.00           N
ATOM    778  CA  LEU A  43      73.715  64.365 100.186  1.00  0.00           C
ATOM    780  CB  LEU A  43      74.626  64.705  98.975  1.00  0.00           C
ATOM    783  CG  LEU A  43      74.035  64.455  97.576  1.00  0.00           C
ATOM    785  CD1 LEU A  43      75.136  64.635  96.525  1.00  0.00           C
ATOM    789  CD2 LEU A  43      72.855  65.375  97.245  1.00  0.00           C
ATOM    793  C   LEU A  43      73.025  65.586 100.745  1.00  0.00           C
ATOM    794  O   LEU A  43      71.874  65.865 100.406  1.00  0.00           O
ATOM    795  N   GLU A  44      73.735  66.325 101.636  1.00  0.00           N
ATOM    797  CA  GLU A  44      73.215  67.515 102.296  1.00  0.00           C
ATOM    799  CB  GLU A  44      73.494  67.425 103.826  1.00  0.00           C
ATOM    802  CG  GLU A  44      74.836  67.946 104.445  1.00  0.00           C
ATOM    805  CD  GLU A  44      76.125  67.715 103.675  1.00  0.00           C
ATOM    806  OE1 GLU A  44      77.014  68.625 103.765  1.00  0.00           O
ATOM    807  OE2 GLU A  44      76.275  66.665 103.005  1.00  0.00           O
ATOM    808  C   GLU A  44      73.886  68.735 101.715  1.00  0.00           C
ATOM    809  O   GLU A  44      73.846  69.836 102.275  1.00  0.00           O
ATOM    810  N   LYS A  45      74.585  68.535 100.596  1.00  0.00           N
ATOM    812  CA  LYS A  45      75.535  69.485 100.105  1.00  0.00           C
ATOM    814  CB  LYS A  45      76.675  68.865  99.255  1.00  0.00           C
ATOM    817  CG  LYS A  45      77.465  67.785 100.035  1.00  0.00           C
ATOM    820  CD  LYS A  45      78.995  67.745  99.766  1.00  0.00           C
ATOM    823  CE  LYS A  45      79.805  66.895 100.765  1.00  0.00           C
ATOM    826  NZ  LYS A  45      81.264  66.995 100.516  1.00  0.00           N
ATOM    830  C   LYS A  45      74.814  70.675  99.475  1.00  0.00           C
ATOM    831  O   LYS A  45      74.015  70.525  98.555  1.00  0.00           O
ATOM    832  N   ASP A  46      75.066  71.865 100.056  1.00  0.00           N
ATOM    834  CA  ASP A  46      74.105  72.795 100.656  1.00  0.00           C
ATOM    836  CB  ASP A  46      74.514  74.245 100.305  1.00  0.00           C
ATOM    839  CG  ASP A  46      75.476  74.885 101.296  1.00  0.00           C
ATOM    840  OD1 ASP A  46      75.616  76.135 101.145  1.00  0.00           O
ATOM    841  OD2 ASP A  46      76.095  74.185 102.146  1.00  0.00           O
ATOM    842  C   ASP A  46      72.596  72.666 100.435  1.00  0.00           C
ATOM    843  O   ASP A  46      72.065  72.946  99.355  1.00  0.00           O
ATOM    844  N   GLY A  47      71.866  72.365 101.535  1.00  0.00           N
ATOM    846  CA  GLY A  47      70.435  72.585 101.726  1.00  0.00           C
ATOM    849  C   GLY A  47      69.576  71.575 101.035  1.00  0.00           C
ATOM    850  O   GLY A  47      68.365  71.735 100.855  1.00  0.00           O
ATOM    851  N   THR A  48      70.206  70.475 100.635  1.00  0.00           N
ATOM    853  CA  THR A  48      69.535  69.415  99.936  1.00  0.00           C
ATOM    855  CB  THR A  48      70.295  68.945  98.695  1.00  0.00           C
ATOM    857  OG1 THR A  48      71.515  68.285  98.975  1.00  0.00           O
ATOM    859  CG2 THR A  48      70.675  70.175  97.845  1.00  0.00           C
ATOM    863  C   THR A  48      69.296  68.295 100.915  1.00  0.00           C
ATOM    864  O   THR A  48      70.035  68.055 101.867  1.00  0.00           O
ATOM    865  N   TRP A  49      68.194  67.546 100.736  1.00  0.00           N
ATOM    867  CA  TRP A  49      68.175  66.175 101.145  1.00  0.00           C
ATOM    869  CB  TRP A  49      67.715  65.975 102.626  1.00  0.00           C
ATOM    872  CG  TRP A  49      68.665  65.135 103.436  1.00  0.00           C
ATOM    873  CD1 TRP A  49      68.896  63.796 103.296  1.00  0.00           C
ATOM    875  NE1 TRP A  49      69.985  63.435 104.055  1.00  0.00           N
ATOM    877  CE2 TRP A  49      70.405  64.515 104.766  1.00  0.00           C
ATOM    878  CD2 TRP A  49      69.604  65.615 104.396  1.00  0.00           C
ATOM    879  CE3 TRP A  49      69.885  66.865 104.945  1.00  0.00           C
ATOM    881  CZ3 TRP A  49      70.946  66.995 105.826  1.00  0.00           C
ATOM    883  CZ2 TRP A  49      71.456  64.635 105.675  1.00  0.00           C
ATOM    885  CH2 TRP A  49      71.715  65.895 106.206  1.00  0.00           C
ATOM    887  C   TRP A  49      67.226  65.465 100.205  1.00  0.00           C
ATOM    888  O   TRP A  49      66.175  65.975  99.836  1.00  0.00           O
ATOM    889  N   VAL A  50      67.596  64.235  99.826  1.00  0.00           N
ATOM    891  CA  VAL A  50      66.755  63.385  99.016  1.00  0.00           C
ATOM    893  CB  VAL A  50      67.375  62.965  97.686  1.00  0.00           C
ATOM    895  CG1 VAL A  50      66.225  62.645  96.715  1.00  0.00           C
ATOM    899  CG2 VAL A  50      68.256  64.105  97.155  1.00  0.00           C
ATOM    903  C   VAL A  50      66.475  62.215  99.915  1.00  0.00           C
ATOM    904  O   VAL A  50      67.316  61.805 100.715  1.00  0.00           O
ATOM    905  N   MET A  51      65.225  61.755  99.895  1.00  0.00           N
ATOM    907  CA  MET A  51      64.635  60.965 100.936  1.00  0.00           C
ATOM    909  CB  MET A  51      63.496  61.785 101.566  1.00  0.00           C
ATOM    912  CG  MET A  51      62.596  61.055 102.576  1.00  0.00           C
ATOM    915  SD  MET A  51      61.215  62.115 103.046  1.00  0.00           S
ATOM    916  CE  MET A  51      60.674  61.055 104.406  1.00  0.00           C
ATOM    920  C   MET A  51      64.115  59.735 100.266  1.00  0.00           C
ATOM    921  O   MET A  51      63.756  59.775  99.095  1.00  0.00           O
ATOM    922  N   ASN A  52      64.045  58.595 100.955  1.00  0.00           N
ATOM    924  CA  ASN A  52      63.236  57.505 100.476  1.00  0.00           C
ATOM    926  CB  ASN A  52      64.085  56.265 100.076  1.00  0.00           C
ATOM    929  CG  ASN A  52      63.316  55.225  99.255  1.00  0.00           C
ATOM    930  OD1 ASN A  52      63.795  54.705  98.245  1.00  0.00           O
ATOM    931  ND2 ASN A  52      62.064  54.885  99.665  1.00  0.00           N
ATOM    934  C   ASN A  52      62.316  57.235 101.636  1.00  0.00           C
ATOM    935  O   ASN A  52      62.765  57.045 102.756  1.00  0.00           O
ATOM    936  N   GLU A  53      60.996  57.225 101.355  1.00  0.00           N
ATOM    938  CA  GLU A  53      59.996  56.885 102.336  1.00  0.00           C
ATOM    940  CB  GLU A  53      59.035  58.085 102.445  1.00  0.00           C
ATOM    943  CG  GLU A  53      58.174  58.105 103.726  1.00  0.00           C
ATOM    946  CD  GLU A  53      57.576  59.485 103.955  1.00  0.00           C
ATOM    947  OE1 GLU A  53      57.064  59.715 105.085  1.00  0.00           O
ATOM    948  OE2 GLU A  53      57.646  60.315 103.026  1.00  0.00           O
ATOM    949  C   GLU A  53      59.276  55.655 101.815  1.00  0.00           C
ATOM    950  O   GLU A  53      58.545  55.685 100.835  1.00  0.00           O
ATOM    951  N   ARG A  54      59.465  54.485 102.436  1.00  0.00           N
ATOM    953  CA  ARG A  54      58.675  53.315 102.095  1.00  0.00           C
ATOM    955  CB  ARG A  54      59.216  52.365 100.976  1.00  0.00           C
ATOM    958  CG  ARG A  54      58.916  52.775  99.507  1.00  0.00           C
ATOM    961  CD  ARG A  54      58.296  51.675  98.576  1.00  0.00           C
ATOM    964  NE  ARG A  54      56.814  51.885  98.415  1.00  0.00           N
ATOM    966  CZ  ARG A  54      56.024  51.365  97.486  1.00  0.00           C
ATOM    967  NH1 ARG A  54      54.715  51.575  97.486  1.00  0.00           N
ATOM    970  NH2 ARG A  54      56.486  50.575  96.545  1.00  0.00           N
ATOM    973  C   ARG A  54      58.345  52.605 103.365  1.00  0.00           C
ATOM    974  O   ARG A  54      59.026  52.725 104.375  1.00  0.00           O
ATOM    975  N   TYR A  55      57.194  51.935 103.365  1.00  0.00           N
ATOM    977  CA  TYR A  55      56.465  51.545 104.536  1.00  0.00           C
ATOM    979  CB  TYR A  55      55.294  52.545 104.826  1.00  0.00           C
ATOM    982  CG  TYR A  55      55.585  53.645 105.806  1.00  0.00           C
ATOM    983  CD1 TYR A  55      56.146  54.875 105.406  1.00  0.00           C
ATOM    985  CE1 TYR A  55      56.136  55.985 106.265  1.00  0.00           C
ATOM    987  CZ  TYR A  55      55.556  55.875 107.535  1.00  0.00           C
ATOM    988  OH  TYR A  55      55.535  56.955 108.426  1.00  0.00           O
ATOM    990  CD2 TYR A  55      55.056  53.545 107.105  1.00  0.00           C
ATOM    992  CE2 TYR A  55      55.026  54.645 107.956  1.00  0.00           C
ATOM    994  C   TYR A  55      55.814  50.265 104.126  1.00  0.00           C
ATOM    995  O   TYR A  55      54.826  50.315 103.405  1.00  0.00           O
ATOM    996  N   LEU A  56      56.326  49.095 104.525  1.00  0.00           N
ATOM    998  CA  LEU A  56      55.666  47.865 104.105  1.00  0.00           C
ATOM   1000  CB  LEU A  56      56.625  46.665 103.975  1.00  0.00           C
ATOM   1003  CG  LEU A  56      57.326  46.635 102.605  1.00  0.00           C
ATOM   1005  CD1 LEU A  56      58.255  45.425 102.515  1.00  0.00           C
ATOM   1009  CD2 LEU A  56      58.076  47.925 102.305  1.00  0.00           C
ATOM   1013  C   LEU A  56      54.575  47.635 105.105  1.00  0.00           C
ATOM   1014  O   LEU A  56      54.826  47.405 106.285  1.00  0.00           O
ATOM   1015  N   GLY A  57      53.345  47.905 104.635  1.00  0.00           N
ATOM   1017  CA  GLY A  57      52.425  48.795 105.355  1.00  0.00           C
ATOM   1020  C   GLY A  57      51.535  48.195 106.405  1.00  0.00           C
ATOM   1021  O   GLY A  57      51.596  47.015 106.706  1.00  0.00           O
ATOM   1022  N   ALA A  58      50.646  49.015 107.007  1.00  0.00           N
ATOM   1024  CA  ALA A  58      50.666  50.475 106.965  1.00  0.00           C
ATOM   1026  CB  ALA A  58      49.845  51.035 105.786  1.00  0.00           C
ATOM   1030  C   ALA A  58      50.166  51.105 108.265  1.00  0.00           C
ATOM   1031  O   ALA A  58      49.104  50.755 108.785  1.00  0.00           O
ATOM   1032  N   ARG A  59      50.936  52.065 108.815  1.00  0.00           N
ATOM   1034  CA  ARG A  59      50.475  52.935 109.895  1.00  0.00           C
ATOM   1036  CB  ARG A  59      51.095  52.565 111.265  1.00  0.00           C
ATOM   1039  CG  ARG A  59      50.224  51.535 111.995  1.00  0.00           C
ATOM   1042  CD  ARG A  59      50.814  50.965 113.286  1.00  0.00           C
ATOM   1045  NE  ARG A  59      50.786  52.005 114.367  1.00  0.00           N
ATOM   1047  CZ  ARG A  59      50.845  51.605 115.635  1.00  0.00           C
ATOM   1048  NH1 ARG A  59      50.455  52.415 116.595  1.00  0.00           N
ATOM   1051  NH2 ARG A  59      51.215  50.395 115.995  1.00  0.00           N
ATOM   1054  C   ARG A  59      50.666  54.395 109.556  1.00  0.00           C
ATOM   1055  O   ARG A  59      50.535  55.275 110.415  1.00  0.00           O
ATOM   1056  N   GLU A  60      50.926  54.675 108.265  1.00  0.00           N
ATOM   1058  CA  GLU A  60      50.975  56.025 107.736  1.00  0.00           C
ATOM   1060  CB  GLU A  60      49.564  56.705 107.795  1.00  0.00           C
ATOM   1063  CG  GLU A  60      48.806  56.945 106.446  1.00  0.00           C
ATOM   1066  CD  GLU A  60      48.146  55.725 105.826  1.00  0.00           C
ATOM   1067  OE1 GLU A  60      47.345  55.865 104.866  1.00  0.00           O
ATOM   1068  OE2 GLU A  60      48.426  54.605 106.306  1.00  0.00           O
ATOM   1069  C   GLU A  60      52.116  56.885 108.306  1.00  0.00           C
ATOM   1070  O   GLU A  60      52.785  56.575 109.305  1.00  0.00           O
ATOM   1071  N   GLU A  61      52.444  58.015 107.675  1.00  0.00           N
ATOM   1073  CA  GLU A  61      51.965  58.605 106.455  1.00  0.00           C
ATOM   1075  CB  GLU A  61      50.996  59.785 106.776  1.00  0.00           C
ATOM   1078  CG  GLU A  61      51.596  61.135 107.296  1.00  0.00           C
ATOM   1081  CD  GLU A  61      52.465  61.115 108.555  1.00  0.00           C
ATOM   1082  OE1 GLU A  61      53.215  62.105 108.756  1.00  0.00           O
ATOM   1083  OE2 GLU A  61      52.514  60.115 109.325  1.00  0.00           O
ATOM   1084  C   GLU A  61      53.194  59.155 105.736  1.00  0.00           C
ATOM   1085  O   GLU A  61      54.225  59.345 106.385  1.00  0.00           O
ATOM   1086  N   PRO A  62      53.104  59.455 104.455  1.00  0.00           N
ATOM   1087  CD  PRO A  62      54.044  60.385 103.846  1.00  0.00           C
ATOM   1090  CA  PRO A  62      52.506  58.615 103.426  1.00  0.00           C
ATOM   1092  CB  PRO A  62      52.724  59.415 102.115  1.00  0.00           C
ATOM   1095  CG  PRO A  62      53.345  60.745 102.546  1.00  0.00           C
ATOM   1098  C   PRO A  62      53.174  57.245 103.355  1.00  0.00           C
ATOM   1099  O   PRO A  62      54.276  57.045 103.846  1.00  0.00           O
ATOM   1100  N   SER A  63      52.556  56.265 102.675  1.00  0.00           N
ATOM   1102  CA  SER A  63      53.296  55.125 102.165  1.00  0.00           C
ATOM   1104  CB  SER A  63      52.596  53.735 102.326  1.00  0.00           C
ATOM   1107  OG  SER A  63      51.276  53.715 101.785  1.00  0.00           O
ATOM   1109  C   SER A  63      53.666  55.365 100.715  1.00  0.00           C
ATOM   1110  O   SER A  63      53.556  54.475  99.875  1.00  0.00           O
ATOM   1111  N   SER A  64      54.195  56.535 100.355  1.00  0.00           N
ATOM   1113  CA  SER A  64      54.725  56.755  99.016  1.00  0.00           C
ATOM   1115  CB  SER A  64      53.904  57.745  98.166  1.00  0.00           C
ATOM   1118  OG  SER A  64      52.745  57.135  97.585  1.00  0.00           O
ATOM   1120  C   SER A  64      56.076  57.345  99.185  1.00  0.00           C
ATOM   1121  O   SER A  64      56.256  58.135 100.096  1.00  0.00           O
ATOM   1122  N   PHE A  65      57.064  56.985  98.345  1.00  0.00           N
ATOM   1124  CA  PHE A  65      58.384  57.585  98.455  1.00  0.00           C
ATOM   1126  CB  PHE A  65      59.525  56.695  97.845  1.00  0.00           C
ATOM   1129  CG  PHE A  65      59.505  56.355  96.366  1.00  0.00           C
ATOM   1130  CD1 PHE A  65      60.486  55.445  95.926  1.00  0.00           C
ATOM   1132  CE1 PHE A  65      60.596  55.095  94.576  1.00  0.00           C
ATOM   1134  CZ  PHE A  65      59.736  55.665  93.635  1.00  0.00           C
ATOM   1136  CD2 PHE A  65      58.636  56.905  95.406  1.00  0.00           C
ATOM   1138  CE2 PHE A  65      58.746  56.565  94.045  1.00  0.00           C
ATOM   1140  C   PHE A  65      58.444  59.065  98.096  1.00  0.00           C
ATOM   1141  O   PHE A  65      57.896  59.495  97.085  1.00  0.00           O
ATOM   1142  N   ALA A  66      59.085  59.875  98.936  1.00  0.00           N
ATOM   1144  CA  ALA A  66      59.006  61.305  98.815  1.00  0.00           C
ATOM   1146  CB  ALA A  66      58.296  61.905 100.046  1.00  0.00           C
ATOM   1150  C   ALA A  66      60.385  61.905  98.616  1.00  0.00           C
ATOM   1151  O   ALA A  66      61.425  61.275  98.765  1.00  0.00           O
ATOM   1152  N   SER A  67      60.405  63.165  98.175  1.00  0.00           N
ATOM   1154  CA  SER A  67      61.596  63.935  98.046  1.00  0.00           C
ATOM   1156  CB  SER A  67      62.046  64.115  96.576  1.00  0.00           C
ATOM   1159  OG  SER A  67      63.306  64.766  96.486  1.00  0.00           O
ATOM   1161  C   SER A  67      61.236  65.275  98.625  1.00  0.00           C
ATOM   1162  O   SER A  67      60.186  65.815  98.326  1.00  0.00           O
ATOM   1163  N   TYR A  68      62.116  65.815  99.465  1.00  0.00           N
ATOM   1165  CA  TYR A  68      62.326  67.225  99.655  1.00  0.00           C
ATOM   1167  CB  TYR A  68      62.134  68.155  98.405  1.00  0.00           C
ATOM   1170  CG  TYR A  68      60.814  68.586  97.816  1.00  0.00           C
ATOM   1171  CD1 TYR A  68      60.186  69.735  98.296  1.00  0.00           C
ATOM   1173  CE1 TYR A  68      59.166  70.365  97.576  1.00  0.00           C
ATOM   1175  CZ  TYR A  68      58.785  69.855  96.335  1.00  0.00           C
ATOM   1176  OH  TYR A  68      57.815  70.535  95.585  1.00  0.00           O
ATOM   1178  CD2 TYR A  68      60.405  68.075  96.566  1.00  0.00           C
ATOM   1180  CE2 TYR A  68      59.396  68.695  95.826  1.00  0.00           C
ATOM   1182  C   TYR A  68      61.806  67.755 100.965  1.00  0.00           C
ATOM   1183  O   TYR A  68      60.656  68.155 101.116  1.00  0.00           O
ATOM   1184  N   GLY A  69      62.604  67.785 102.056  1.00  0.00           N
ATOM   1186  CA  GLY A  69      63.995  67.365 102.255  1.00  0.00           C
ATOM   1189  C   GLY A  69      64.935  68.545 102.235  1.00  0.00           C
ATOM   1190  O   GLY A  69      65.635  68.755 101.256  1.00  0.00           O
ATOM   1191  N   THR A  70      64.975  69.345 103.315  1.00  0.00           N
ATOM   1193  CA  THR A  70      65.685  70.635 103.376  1.00  0.00           C
ATOM   1195  CB  THR A  70      64.745  71.755 103.885  1.00  0.00           C
ATOM   1197  OG1 THR A  70      65.276  73.065 103.775  1.00  0.00           O
ATOM   1199  CG2 THR A  70      64.315  71.605 105.345  1.00  0.00           C
ATOM   1203  C   THR A  70      67.045  70.575 104.086  1.00  0.00           C
ATOM   1204  O   THR A  70      68.085  70.405 103.465  1.00  0.00           O
ATOM   1205  N   TRP A  71      67.115  70.726 105.425  1.00  0.00           N
ATOM   1207  CA  TRP A  71      68.275  71.335 106.035  1.00  0.00           C
ATOM   1209  CB  TRP A  71      67.965  72.865 106.285  1.00  0.00           C
ATOM   1212  CG  TRP A  71      67.745  73.446 107.665  1.00  0.00           C
ATOM   1213  CD1 TRP A  71      68.505  74.495 108.105  1.00  0.00           C
ATOM   1215  NE1 TRP A  71      68.085  74.915 109.335  1.00  0.00           N
ATOM   1217  CE2 TRP A  71      67.045  74.155 109.735  1.00  0.00           C
ATOM   1218  CD2 TRP A  71      66.755  73.235 108.695  1.00  0.00           C
ATOM   1219  CE3 TRP A  71      65.624  72.425 108.815  1.00  0.00           C
ATOM   1221  CZ3 TRP A  71      64.775  72.605 109.906  1.00  0.00           C
ATOM   1223  CZ2 TRP A  71      66.246  74.285 110.865  1.00  0.00           C
ATOM   1225  CH2 TRP A  71      65.096  73.505 110.915  1.00  0.00           C
ATOM   1227  C   TRP A  71      68.595  70.575 107.296  1.00  0.00           C
ATOM   1228  O   TRP A  71      67.715  70.335 108.117  1.00  0.00           O
ATOM   1229  N   ALA A  72      69.855  70.185 107.525  1.00  0.00           N
ATOM   1231  CA  ALA A  72      70.155  69.435 108.715  1.00  0.00           C
ATOM   1233  CB  ALA A  72      69.795  67.946 108.665  1.00  0.00           C
ATOM   1237  C   ALA A  72      71.596  69.565 109.086  1.00  0.00           C
ATOM   1238  O   ALA A  72      72.445  70.026 108.345  1.00  0.00           O
ATOM   1239  N   ARG A  73      71.874  69.145 110.326  1.00  0.00           N
ATOM   1241  CA  ARG A  73      73.165  69.196 110.926  1.00  0.00           C
ATOM   1243  CB  ARG A  73      72.935  69.435 112.436  1.00  0.00           C
ATOM   1246  CG  ARG A  73      74.085  70.115 113.215  1.00  0.00           C
ATOM   1249  CD  ARG A  73      73.545  70.655 114.546  1.00  0.00           C
ATOM   1252  NE  ARG A  73      74.545  70.435 115.646  1.00  0.00           N
ATOM   1254  CZ  ARG A  73      74.236  70.655 116.906  1.00  0.00           C
ATOM   1255  NH1 ARG A  73      75.035  70.285 117.886  1.00  0.00           N
ATOM   1258  NH2 ARG A  73      73.105  71.215 117.255  1.00  0.00           N
ATOM   1261  C   ARG A  73      73.785  67.835 110.656  1.00  0.00           C
ATOM   1262  O   ARG A  73      73.124  66.905 110.236  1.00  0.00           O
ATOM   1263  N   THR A  74      75.096  67.695 110.896  1.00  0.00           N
ATOM   1265  CA  THR A  74      75.785  66.425 110.946  1.00  0.00           C
ATOM   1267  CB  THR A  74      76.635  66.035 109.735  1.00  0.00           C
ATOM   1269  OG1 THR A  74      77.285  67.175 109.165  1.00  0.00           O
ATOM   1271  CG2 THR A  74      75.745  65.425 108.645  1.00  0.00           C
ATOM   1275  C   THR A  74      76.646  66.495 112.155  1.00  0.00           C
ATOM   1276  O   THR A  74      77.835  66.185 112.186  1.00  0.00           O
ATOM   1277  N   ALA A  75      76.075  66.925 113.286  1.00  0.00           N
ATOM   1279  CA  ALA A  75      76.796  66.745 114.525  1.00  0.00           C
ATOM   1281  CB  ALA A  75      76.424  67.845 115.526  1.00  0.00           C
ATOM   1285  C   ALA A  75      76.675  65.345 115.116  1.00  0.00           C
ATOM   1286  O   ALA A  75      77.604  64.895 115.775  1.00  0.00           O
ATOM   1287  N   ASP A  76      75.575  64.595 114.845  1.00  0.00           N
ATOM   1289  CA  ASP A  76      74.785  63.895 115.865  1.00  0.00           C
ATOM   1291  CB  ASP A  76      75.155  64.425 117.305  1.00  0.00           C
ATOM   1294  CG  ASP A  76      74.265  64.075 118.495  1.00  0.00           C
ATOM   1295  OD1 ASP A  76      73.936  65.035 119.235  1.00  0.00           O
ATOM   1296  OD2 ASP A  76      74.015  62.875 118.756  1.00  0.00           O
ATOM   1297  C   ASP A  76      73.295  64.105 115.675  1.00  0.00           C
ATOM   1298  O   ASP A  76      72.485  63.405 116.285  1.00  0.00           O
ATOM   1299  N   LYS A  77      72.846  64.995 114.785  1.00  0.00           N
ATOM   1301  CA  LYS A  77      71.424  65.065 114.556  1.00  0.00           C
ATOM   1303  CB  LYS A  77      70.734  66.185 115.376  1.00  0.00           C
ATOM   1306  CG  LYS A  77      69.525  65.645 116.135  1.00  0.00           C
ATOM   1309  CD  LYS A  77      69.285  66.305 117.506  1.00  0.00           C
ATOM   1312  CE  LYS A  77      68.965  65.235 118.546  1.00  0.00           C
ATOM   1315  NZ  LYS A  77      68.866  65.785 119.906  1.00  0.00           N
ATOM   1319  C   LYS A  77      71.145  65.245 113.117  1.00  0.00           C
ATOM   1320  O   LYS A  77      71.984  65.675 112.336  1.00  0.00           O
ATOM   1321  N   LEU A  78      69.915  64.895 112.756  1.00  0.00           N
ATOM   1323  CA  LEU A  78      69.306  65.115 111.486  1.00  0.00           C
ATOM   1325  CB  LEU A  78      68.924  63.765 110.855  1.00  0.00           C
ATOM   1328  CG  LEU A  78      68.415  63.745 109.406  1.00  0.00           C
ATOM   1330  CD1 LEU A  78      67.935  62.335 109.055  1.00  0.00           C
ATOM   1334  CD2 LEU A  78      69.506  64.145 108.405  1.00  0.00           C
ATOM   1338  C   LEU A  78      68.076  65.875 111.906  1.00  0.00           C
ATOM   1339  O   LEU A  78      67.585  65.726 113.026  1.00  0.00           O
ATOM   1340  N   VAL A  79      67.596  66.745 111.035  1.00  0.00           N
ATOM   1342  CA  VAL A  79      66.456  67.585 111.186  1.00  0.00           C
ATOM   1344  CB  VAL A  79      66.835  69.056 111.405  1.00  0.00           C
ATOM   1346  CG1 VAL A  79      65.585  69.925 111.506  1.00  0.00           C
ATOM   1350  CG2 VAL A  79      67.706  69.215 112.665  1.00  0.00           C
ATOM   1354  C   VAL A  79      65.945  67.476 109.785  1.00  0.00           C
ATOM   1355  O   VAL A  79      66.765  67.315 108.885  1.00  0.00           O
ATOM   1356  N   LEU A  80      64.645  67.546 109.525  1.00  0.00           N
ATOM   1358  CA  LEU A  80      64.244  67.625 108.156  1.00  0.00           C
ATOM   1360  CB  LEU A  80      64.125  66.235 107.476  1.00  0.00           C
ATOM   1363  CG  LEU A  80      64.676  66.175 106.035  1.00  0.00           C
ATOM   1365  CD1 LEU A  80      64.365  64.815 105.376  1.00  0.00           C
ATOM   1369  CD2 LEU A  80      66.195  66.405 106.005  1.00  0.00           C
ATOM   1373  C   LEU A  80      62.955  68.365 108.146  1.00  0.00           C
ATOM   1374  O   LEU A  80      62.225  68.425 109.136  1.00  0.00           O
ATOM   1375  N   THR A  81      62.636  68.945 106.995  1.00  0.00           N
ATOM   1377  CA  THR A  81      61.276  69.285 106.665  1.00  0.00           C
ATOM   1379  CB  THR A  81      61.035  70.765 106.296  1.00  0.00           C
ATOM   1381  OG1 THR A  81      59.764  71.195 106.735  1.00  0.00           O
ATOM   1383  CG2 THR A  81      61.095  71.145 104.796  1.00  0.00           C
ATOM   1387  C   THR A  81      61.095  68.375 105.505  1.00  0.00           C
ATOM   1388  O   THR A  81      61.924  68.375 104.585  1.00  0.00           O
ATOM   1389  N   ASP A  82      60.026  67.565 105.516  1.00  0.00           N
ATOM   1391  CA  ASP A  82      59.216  67.355 104.335  1.00  0.00           C
ATOM   1393  CB  ASP A  82      58.264  66.145 104.556  1.00  0.00           C
ATOM   1396  CG  ASP A  82      59.146  64.985 105.006  1.00  0.00           C
ATOM   1397  OD1 ASP A  82      58.785  64.215 105.915  1.00  0.00           O
ATOM   1398  OD2 ASP A  82      60.245  64.875 104.396  1.00  0.00           O
ATOM   1399  C   ASP A  82      58.514  68.665 104.055  1.00  0.00           C
ATOM   1400  O   ASP A  82      58.255  69.455 104.976  1.00  0.00           O
ATOM   1401  N   SER A  83      58.314  69.035 102.785  1.00  0.00           N
ATOM   1403  CA  SER A  83      58.005  70.415 102.465  1.00  0.00           C
ATOM   1405  CB  SER A  83      58.616  70.855 101.105  1.00  0.00           C
ATOM   1408  OG  SER A  83      58.666  72.275 100.955  1.00  0.00           O
ATOM   1410  C   SER A  83      56.515  70.625 102.465  1.00  0.00           C
ATOM   1411  O   SER A  83      56.045  71.745 102.336  1.00  0.00           O
ATOM   1412  N   LYS A  84      55.755  69.555 102.775  1.00  0.00           N
ATOM   1414  CA  LYS A  84      54.625  69.675 103.686  1.00  0.00           C
ATOM   1416  CB  LYS A  84      53.335  69.065 103.105  1.00  0.00           C
ATOM   1419  CG  LYS A  84      52.854  69.885 101.896  1.00  0.00           C
ATOM   1422  CD  LYS A  84      51.386  69.645 101.545  1.00  0.00           C
ATOM   1425  CE  LYS A  84      50.455  70.325 102.556  1.00  0.00           C
ATOM   1428  NZ  LYS A  84      49.056  70.095 102.176  1.00  0.00           N
ATOM   1432  C   LYS A  84      55.014  69.105 105.046  1.00  0.00           C
ATOM   1433  O   LYS A  84      55.326  67.925 105.215  1.00  0.00           O
ATOM   1434  N   GLY A  85      55.084  70.026 106.025  1.00  0.00           N
ATOM   1436  CA  GLY A  85      55.986  69.995 107.176  1.00  0.00           C
ATOM   1439  C   GLY A  85      56.354  68.745 107.935  1.00  0.00           C
ATOM   1440  O   GLY A  85      55.526  68.115 108.586  1.00  0.00           O
ATOM   1441  N   GLU A  86      57.695  68.545 108.055  1.00  0.00           N
ATOM   1443  CA  GLU A  86      58.366  68.095 109.266  1.00  0.00           C
ATOM   1445  CB  GLU A  86      57.905  68.925 110.505  1.00  0.00           C
ATOM   1448  CG  GLU A  86      58.854  68.885 111.735  1.00  0.00           C
ATOM   1451  CD  GLU A  86      59.736  70.125 111.936  1.00  0.00           C
ATOM   1452  OE1 GLU A  86      59.986  70.475 113.125  1.00  0.00           O
ATOM   1453  OE2 GLU A  86      60.175  70.775 110.965  1.00  0.00           O
ATOM   1454  C   GLU A  86      58.306  66.595 109.585  1.00  0.00           C
ATOM   1455  O   GLU A  86      57.236  66.005 109.696  1.00  0.00           O
ATOM   1456  N   LYS A  87      59.486  66.005 109.826  1.00  0.00           N
ATOM   1458  CA  LYS A  87      59.756  64.745 110.516  1.00  0.00           C
ATOM   1460  CB  LYS A  87      58.595  63.695 110.675  1.00  0.00           C
ATOM   1463  CG  LYS A  87      58.174  62.935 109.416  1.00  0.00           C
ATOM   1466  CD  LYS A  87      56.875  62.135 109.585  1.00  0.00           C
ATOM   1469  CE  LYS A  87      56.576  61.305 108.335  1.00  0.00           C
ATOM   1472  NZ  LYS A  87      55.364  60.505 108.485  1.00  0.00           N
ATOM   1476  C   LYS A  87      60.954  64.145 109.816  1.00  0.00           C
ATOM   1477  O   LYS A  87      61.285  64.535 108.695  1.00  0.00           O
ATOM   1478  N   SER A  88      61.695  63.255 110.516  1.00  0.00           N
ATOM   1480  CA  SER A  88      63.005  62.705 110.135  1.00  0.00           C
ATOM   1482  CB  SER A  88      63.535  62.695 108.665  1.00  0.00           C
ATOM   1485  OG  SER A  88      62.854  61.755 107.836  1.00  0.00           O
ATOM   1487  C   SER A  88      64.065  63.335 111.005  1.00  0.00           C
ATOM   1488  O   SER A  88      64.736  64.295 110.635  1.00  0.00           O
ATOM   1489  N   TYR A  89      64.225  62.795 112.215  1.00  0.00           N
ATOM   1491  CA  TYR A  89      65.396  63.025 113.026  1.00  0.00           C
ATOM   1493  CB  TYR A  89      64.956  63.145 114.495  1.00  0.00           C
ATOM   1496  CG  TYR A  89      64.495  64.535 114.775  1.00  0.00           C
ATOM   1497  CD1 TYR A  89      65.385  65.465 115.345  1.00  0.00           C
ATOM   1499  CE1 TYR A  89      64.945  66.765 115.635  1.00  0.00           C
ATOM   1501  CZ  TYR A  89      63.625  67.125 115.355  1.00  0.00           C
ATOM   1502  OH  TYR A  89      63.166  68.425 115.625  1.00  0.00           O
ATOM   1504  CD2 TYR A  89      63.174  64.915 114.507  1.00  0.00           C
ATOM   1506  CE2 TYR A  89      62.736  66.205 114.796  1.00  0.00           C
ATOM   1508  C   TYR A  89      66.436  61.955 112.725  1.00  0.00           C
ATOM   1509  O   TYR A  89      66.526  61.525 111.586  1.00  0.00           O
ATOM   1510  N   TYR A  90      67.255  61.555 113.715  1.00  0.00           N
ATOM   1512  CA  TYR A  90      68.256  60.505 113.695  1.00  0.00           C
ATOM   1514  CB  TYR A  90      68.986  60.085 112.355  1.00  0.00           C
ATOM   1517  CG  TYR A  90      68.215  59.225 111.376  1.00  0.00           C
ATOM   1518  CD1 TYR A  90      66.925  58.725 111.626  1.00  0.00           C
ATOM   1520  CE1 TYR A  90      66.215  58.035 110.646  1.00  0.00           C
ATOM   1522  CZ  TYR A  90      66.785  57.805 109.406  1.00  0.00           C
ATOM   1523  OH  TYR A  90      65.995  57.125 108.465  1.00  0.00           O
ATOM   1525  CD2 TYR A  90      68.785  58.955 110.116  1.00  0.00           C
ATOM   1527  CE2 TYR A  90      68.085  58.255 109.126  1.00  0.00           C
ATOM   1529  C   TYR A  90      69.315  60.955 114.665  1.00  0.00           C
ATOM   1530  O   TYR A  90      69.475  62.155 114.925  1.00  0.00           O
ATOM   1531  N   ARG A  91      70.066  59.995 115.225  1.00  0.00           N
ATOM   1533  CA  ARG A  91      71.296  60.255 115.915  1.00  0.00           C
ATOM   1535  CB  ARG A  91      71.296  59.685 117.355  1.00  0.00           C
ATOM   1538  CG  ARG A  91      72.465  60.255 118.175  1.00  0.00           C
ATOM   1541  CD  ARG A  91      72.935  59.365 119.335  1.00  0.00           C
ATOM   1544  NE  ARG A  91      74.366  59.755 119.576  1.00  0.00           N
ATOM   1546  CZ  ARG A  91      75.035  59.595 120.705  1.00  0.00           C
ATOM   1547  NH1 ARG A  91      76.296  59.995 120.775  1.00  0.00           N
ATOM   1550  NH2 ARG A  91      74.514  59.035 121.766  1.00  0.00           N
ATOM   1553  C   ARG A  91      72.336  59.525 115.096  1.00  0.00           C
ATOM   1554  O   ARG A  91      72.155  58.365 114.715  1.00  0.00           O
ATOM   1555  N   ALA A  92      73.465  60.175 114.766  1.00  0.00           N
ATOM   1557  CA  ALA A  92      74.465  59.505 113.975  1.00  0.00           C
ATOM   1559  CB  ALA A  92      75.265  60.565 113.195  1.00  0.00           C
ATOM   1563  C   ALA A  92      75.396  58.655 114.826  1.00  0.00           C
ATOM   1564  O   ALA A  92      76.185  59.175 115.605  1.00  0.00           O
ATOM   1565  N   LYS A  93      75.385  57.315 114.676  1.00  0.00           N
ATOM   1567  CA  LYS A  93      76.465  56.485 115.186  1.00  0.00           C
ATOM   1569  CB  LYS A  93      75.955  55.225 115.936  1.00  0.00           C
ATOM   1572  CG  LYS A  93      74.885  55.525 116.995  1.00  0.00           C
ATOM   1575  CD  LYS A  93      74.535  54.285 117.845  1.00  0.00           C
ATOM   1578  CE  LYS A  93      73.805  53.185 117.056  1.00  0.00           C
ATOM   1581  NZ  LYS A  93      73.656  51.965 117.876  1.00  0.00           N
ATOM   1585  C   LYS A  93      77.365  56.075 114.025  1.00  0.00           C
ATOM   1586  O   LYS A  93      77.555  54.885 113.775  1.00  0.00           O
ATOM   1587  N   GLY A  94      77.905  57.065 113.296  1.00  0.00           N
ATOM   1589  CA  GLY A  94      78.726  56.985 112.065  1.00  0.00           C
ATOM   1592  C   GLY A  94      79.204  55.675 111.465  1.00  0.00           C
ATOM   1593  O   GLY A  94      80.275  55.205 111.835  1.00  0.00           O
ATOM   1594  N   ASP A  95      78.525  55.095 110.465  1.00  0.00           N
ATOM   1596  CA  ASP A  95      77.146  55.345 110.096  1.00  0.00           C
ATOM   1598  CB  ASP A  95      76.965  55.655 108.576  1.00  0.00           C
ATOM   1601  CG  ASP A  95      77.155  54.485 107.605  1.00  0.00           C
ATOM   1602  OD1 ASP A  95      76.825  54.665 106.405  1.00  0.00           O
ATOM   1603  OD2 ASP A  95      77.674  53.425 108.035  1.00  0.00           O
ATOM   1604  C   ASP A  95      76.275  54.215 110.646  1.00  0.00           C
ATOM   1605  O   ASP A  95      76.635  53.045 110.775  1.00  0.00           O
ATOM   1606  N   ALA A  96      75.066  54.585 111.055  1.00  0.00           N
ATOM   1608  CA  ALA A  96      74.135  53.645 111.605  1.00  0.00           C
ATOM   1610  CB  ALA A  96      74.325  53.465 113.135  1.00  0.00           C
ATOM   1614  C   ALA A  96      72.795  54.235 111.275  1.00  0.00           C
ATOM   1615  O   ALA A  96      72.655  54.825 110.215  1.00  0.00           O
ATOM   1616  N   LEU A  97      71.835  54.155 112.196  1.00  0.00           N
ATOM   1618  CA  LEU A  97      70.665  54.965 112.176  1.00  0.00           C
ATOM   1620  CB  LEU A  97      69.604  54.505 111.145  1.00  0.00           C
ATOM   1623  CG  LEU A  97      69.565  52.995 110.826  1.00  0.00           C
ATOM   1625  CD1 LEU A  97      68.605  52.765 109.665  1.00  0.00           C
ATOM   1629  CD2 LEU A  97      69.155  52.115 112.015  1.00  0.00           C
ATOM   1633  C   LEU A  97      70.125  54.925 113.586  1.00  0.00           C
ATOM   1634  O   LEU A  97      70.495  54.055 114.375  1.00  0.00           O
ATOM   1635  N   GLU A  98      69.236  55.855 113.936  1.00  0.00           N
ATOM   1637  CA  GLU A  98      68.605  55.835 115.225  1.00  0.00           C
ATOM   1639  CB  GLU A  98      69.204  56.915 116.165  1.00  0.00           C
ATOM   1642  CG  GLU A  98      69.006  56.655 117.686  1.00  0.00           C
ATOM   1645  CD  GLU A  98      70.136  55.895 118.385  1.00  0.00           C
ATOM   1646  OE1 GLU A  98      70.096  55.855 119.646  1.00  0.00           O
ATOM   1647  OE2 GLU A  98      71.056  55.355 117.725  1.00  0.00           O
ATOM   1648  C   GLU A  98      67.195  56.225 114.855  1.00  0.00           C
ATOM   1649  O   GLU A  98      67.005  57.015 113.946  1.00  0.00           O
ATOM   1650  N   MET A  99      66.175  55.705 115.546  1.00  0.00           N
ATOM   1652  CA  MET A  99      64.875  56.315 115.526  1.00  0.00           C
ATOM   1654  CB  MET A  99      63.694  55.315 115.565  1.00  0.00           C
ATOM   1657  CG  MET A  99      63.316  54.755 114.175  1.00  0.00           C
ATOM   1660  SD  MET A  99      64.585  53.755 113.335  1.00  0.00           S
ATOM   1661  CE  MET A  99      63.386  52.605 112.616  1.00  0.00           C
ATOM   1665  C   MET A  99      64.825  57.305 116.665  1.00  0.00           C
ATOM   1666  O   MET A  99      65.455  57.075 117.696  1.00  0.00           O
ATOM   1667  N   LEU A 100      64.125  58.435 116.455  1.00  0.00           N
ATOM   1669  CA  LEU A 100      63.886  59.355 117.535  1.00  0.00           C
ATOM   1671  CB  LEU A 100      64.595  60.745 117.345  1.00  0.00           C
ATOM   1674  CG  LEU A 100      66.085  60.855 117.805  1.00  0.00           C
ATOM   1676  CD1 LEU A 100      66.715  62.215 117.476  1.00  0.00           C
ATOM   1680  CD2 LEU A 100      67.045  59.795 117.255  1.00  0.00           C
ATOM   1684  C   LEU A 100      62.366  59.325 117.655  1.00  0.00           C
ATOM   1685  O   LEU A 100      61.776  58.255 117.635  1.00  0.00           O
ATOM   1686  N   ASP A 101      61.614  60.405 117.816  1.00  0.00           N
ATOM   1688  CA  ASP A 101      61.486  61.415 116.796  1.00  0.00           C
ATOM   1690  CB  ASP A 101      60.224  61.045 115.965  1.00  0.00           C
ATOM   1693  CG  ASP A 101      60.014  61.825 114.696  1.00  0.00           C
ATOM   1694  OD1 ASP A 101      59.125  61.375 113.925  1.00  0.00           O
ATOM   1695  OD2 ASP A 101      60.625  62.895 114.465  1.00  0.00           O
ATOM   1696  C   ASP A 101      61.436  62.705 117.565  1.00  0.00           C
ATOM   1697  O   ASP A 101      62.036  62.795 118.645  1.00  0.00           O
ATOM   1698  N   ARG A 102      60.744  63.735 117.046  1.00  0.00           N
ATOM   1700  CA  ARG A 102      60.206  64.895 117.756  1.00  0.00           C
ATOM   1702  CB  ARG A 102      58.666  64.925 117.745  1.00  0.00           C
ATOM   1705  CG  ARG A 102      58.135  64.885 116.315  1.00  0.00           C
ATOM   1708  CD  ARG A 102      56.965  65.805 116.025  1.00  0.00           C
ATOM   1711  NE  ARG A 102      57.506  67.185 115.896  1.00  0.00           N
ATOM   1713  CZ  ARG A 102      56.924  68.135 115.175  1.00  0.00           C
ATOM   1714  NH1 ARG A 102      57.496  69.325 115.116  1.00  0.00           N
ATOM   1717  NH2 ARG A 102      55.764  67.975 114.565  1.00  0.00           N
ATOM   1720  C   ARG A 102      60.694  65.185 119.146  1.00  0.00           C
ATOM   1721  O   ARG A 102      60.026  64.875 120.135  1.00  0.00           O
ATOM   1722  N   GLU A 103      61.906  65.775 119.195  1.00  0.00           N
ATOM   1724  CA  GLU A 103      62.576  66.296 120.355  1.00  0.00           C
ATOM   1726  CB  GLU A 103      61.725  67.015 121.446  1.00  0.00           C
ATOM   1729  CG  GLU A 103      61.565  68.525 121.135  1.00  0.00           C
ATOM   1732  CD  GLU A 103      60.975  68.895 119.775  1.00  0.00           C
ATOM   1733  OE1 GLU A 103      61.276  70.046 119.335  1.00  0.00           O
ATOM   1734  OE2 GLU A 103      60.206  68.155 119.136  1.00  0.00           O
ATOM   1735  C   GLU A 103      63.675  65.415 120.885  1.00  0.00           C
ATOM   1736  O   GLU A 103      64.346  65.775 121.835  1.00  0.00           O
ATOM   1737  N   GLY A 104      64.015  64.295 120.225  1.00  0.00           N
ATOM   1739  CA  GLY A 104      65.315  63.685 120.425  1.00  0.00           C
ATOM   1742  C   GLY A 104      65.405  62.585 121.425  1.00  0.00           C
ATOM   1743  O   GLY A 104      66.495  62.085 121.665  1.00  0.00           O
ATOM   1744  N   ASN A 105      64.285  62.145 122.025  1.00  0.00           N
ATOM   1746  CA  ASN A 105      64.276  60.895 122.756  1.00  0.00           C
ATOM   1748  CB  ASN A 105      63.035  60.715 123.675  1.00  0.00           C
ATOM   1751  CG  ASN A 105      63.166  61.425 125.025  1.00  0.00           C
ATOM   1752  OD1 ASN A 105      62.186  61.655 125.725  1.00  0.00           O
ATOM   1753  ND2 ASN A 105      64.396  61.835 125.425  1.00  0.00           N
ATOM   1756  C   ASN A 105      64.455  59.715 121.815  1.00  0.00           C
ATOM   1757  O   ASN A 105      64.306  59.905 120.617  1.00  0.00           O
ATOM   1758  N   PRO A 106      64.885  58.535 122.296  1.00  0.00           N
ATOM   1759  CD  PRO A 106      65.236  58.235 123.686  1.00  0.00           C
ATOM   1762  CA  PRO A 106      65.505  57.575 121.396  1.00  0.00           C
ATOM   1764  CB  PRO A 106      66.424  56.725 122.316  1.00  0.00           C
ATOM   1767  CG  PRO A 106      66.615  57.585 123.566  1.00  0.00           C
ATOM   1770  C   PRO A 106      64.435  56.725 120.745  1.00  0.00           C
ATOM   1771  O   PRO A 106      63.415  57.235 120.336  1.00  0.00           O
ATOM   1772  N   ILE A 107      64.695  55.425 120.596  1.00  0.00           N
ATOM   1774  CA  ILE A 107      63.904  54.585 119.745  1.00  0.00           C
ATOM   1776  CB  ILE A 107      64.736  53.355 119.375  1.00  0.00           C
ATOM   1778  CG2 ILE A 107      63.916  52.365 118.546  1.00  0.00           C
ATOM   1782  CG1 ILE A 107      65.995  53.835 118.586  1.00  0.00           C
ATOM   1785  CD  ILE A 107      66.846  52.715 117.985  1.00  0.00           C
ATOM   1789  C   ILE A 107      62.425  54.445 120.165  1.00  0.00           C
ATOM   1790  O   ILE A 107      61.535  54.555 119.335  1.00  0.00           O
ATOM   1791  N   GLU A 108      62.046  54.305 121.446  1.00  0.00           N
ATOM   1793  CA  GLU A 108      60.656  54.555 121.867  1.00  0.00           C
ATOM   1795  CB  GLU A 108      60.364  53.985 123.286  1.00  0.00           C
ATOM   1798  CG  GLU A 108      59.756  54.925 124.375  1.00  0.00           C
ATOM   1801  CD  GLU A 108      60.755  55.885 125.015  1.00  0.00           C
ATOM   1802  OE1 GLU A 108      60.416  57.075 125.245  1.00  0.00           O
ATOM   1803  OE2 GLU A 108      61.854  55.415 125.396  1.00  0.00           O
ATOM   1804  C   GLU A 108      60.186  56.015 121.675  1.00  0.00           C
ATOM   1805  O   GLU A 108      60.915  56.985 121.776  1.00  0.00           O
ATOM   1806  N   SER A 109      58.925  56.335 121.346  1.00  0.00           N
ATOM   1808  CA  SER A 109      57.736  55.545 121.105  1.00  0.00           C
ATOM   1810  CB  SER A 109      56.614  56.035 122.076  1.00  0.00           C
ATOM   1813  OG  SER A 109      55.486  55.165 122.196  1.00  0.00           O
ATOM   1815  C   SER A 109      57.345  55.865 119.665  1.00  0.00           C
ATOM   1816  O   SER A 109      56.154  56.015 119.367  1.00  0.00           O
ATOM   1817  N   GLN A 110      58.356  56.095 118.796  1.00  0.00           N
ATOM   1819  CA  GLN A 110      58.215  56.615 117.456  1.00  0.00           C
ATOM   1821  CB  GLN A 110      58.366  58.165 117.456  1.00  0.00           C
ATOM   1824  CG  GLN A 110      57.396  58.875 116.495  1.00  0.00           C
ATOM   1827  CD  GLN A 110      56.684  60.045 117.176  1.00  0.00           C
ATOM   1828  OE1 GLN A 110      56.776  61.205 116.785  1.00  0.00           O
ATOM   1829  NE2 GLN A 110      55.944  59.705 118.265  1.00  0.00           N
ATOM   1832  C   GLN A 110      59.354  56.035 116.636  1.00  0.00           C
ATOM   1833  O   GLN A 110      60.375  55.615 117.146  1.00  0.00           O
ATOM   1834  N   PHE A 111      59.314  55.955 115.316  1.00  0.00           N
ATOM   1836  CA  PHE A 111      58.194  55.705 114.455  1.00  0.00           C
ATOM   1838  CB  PHE A 111      58.085  56.815 113.365  1.00  0.00           C
ATOM   1841  CG  PHE A 111      59.146  56.915 112.275  1.00  0.00           C
ATOM   1842  CD1 PHE A 111      60.505  56.585 112.436  1.00  0.00           C
ATOM   1844  CE1 PHE A 111      61.425  56.735 111.385  1.00  0.00           C
ATOM   1846  CZ  PHE A 111      60.996  57.265 110.165  1.00  0.00           C
ATOM   1848  CD2 PHE A 111      58.746  57.455 111.046  1.00  0.00           C
ATOM   1850  CE2 PHE A 111      59.665  57.645 110.006  1.00  0.00           C
ATOM   1852  C   PHE A 111      58.486  54.305 113.905  1.00  0.00           C
ATOM   1853  O   PHE A 111      59.585  54.025 113.436  1.00  0.00           O
ATOM   1854  N   ASN A 112      57.566  53.315 113.986  1.00  0.00           N
ATOM   1856  CA  ASN A 112      56.215  53.345 114.495  1.00  0.00           C
ATOM   1858  CB  ASN A 112      55.354  52.225 113.815  1.00  0.00           C
ATOM   1861  CG  ASN A 112      54.904  52.775 112.476  1.00  0.00           C
ATOM   1862  OD1 ASN A 112      55.375  52.465 111.385  1.00  0.00           O
ATOM   1863  ND2 ASN A 112      53.974  53.765 112.565  1.00  0.00           N
ATOM   1866  C   ASN A 112      56.116  53.255 116.005  1.00  0.00           C
ATOM   1867  O   ASN A 112      56.045  54.285 116.665  1.00  0.00           O
ATOM   1868  N   TYR A 113      55.954  52.045 116.576  1.00  0.00           N
ATOM   1870  CA  TYR A 113      55.364  51.925 117.906  1.00  0.00           C
ATOM   1872  CB  TYR A 113      54.216  50.905 117.785  1.00  0.00           C
ATOM   1875  CG  TYR A 113      53.185  50.965 118.866  1.00  0.00           C
ATOM   1876  CD1 TYR A 113      52.625  49.785 119.396  1.00  0.00           C
ATOM   1878  CE1 TYR A 113      51.614  49.855 120.365  1.00  0.00           C
ATOM   1880  CZ  TYR A 113      51.194  51.095 120.835  1.00  0.00           C
ATOM   1881  OH  TYR A 113      50.315  51.215 121.936  1.00  0.00           O
ATOM   1883  CD2 TYR A 113      52.654  52.205 119.266  1.00  0.00           C
ATOM   1885  CE2 TYR A 113      51.674  52.265 120.256  1.00  0.00           C
ATOM   1887  C   TYR A 113      56.425  51.455 118.885  1.00  0.00           C
ATOM   1888  O   TYR A 113      56.604  52.065 119.936  1.00  0.00           O
ATOM   1889  N   THR A 114      57.236  50.475 118.476  1.00  0.00           N
ATOM   1891  CA  THR A 114      58.675  50.515 118.656  1.00  0.00           C
ATOM   1893  CB  THR A 114      59.306  51.785 118.096  1.00  0.00           C
ATOM   1895  OG1 THR A 114      59.244  51.775 116.675  1.00  0.00           O
ATOM   1897  CG2 THR A 114      60.775  51.885 118.376  1.00  0.00           C
ATOM   1901  C   THR A 114      59.205  49.965 119.965  1.00  0.00           C
ATOM   1902  O   THR A 114      58.545  50.025 120.985  1.00  0.00           O
ATOM   1903  N   LEU A 115      60.375  49.285 119.936  1.00  0.00           N
ATOM   1905  CA  LEU A 115      60.845  48.465 121.035  1.00  0.00           C
ATOM   1907  CB  LEU A 115      62.176  48.985 121.695  1.00  0.00           C
ATOM   1910  CG  LEU A 115      63.575  48.555 121.175  1.00  0.00           C
ATOM   1912  CD1 LEU A 115      64.605  48.645 122.305  1.00  0.00           C
ATOM   1916  CD2 LEU A 115      64.085  49.385 120.006  1.00  0.00           C
ATOM   1920  C   LEU A 115      60.936  47.025 120.585  1.00  0.00           C
ATOM   1921  O   LEU A 115      60.475  46.645 119.515  1.00  0.00           O
ATOM   1922  N   GLU A 116      61.544  46.175 121.425  1.00  0.00           N
ATOM   1924  CA  GLU A 116      61.625  44.755 121.215  1.00  0.00           C
ATOM   1926  CB  GLU A 116      62.975  44.405 120.516  1.00  0.00           C
ATOM   1929  CG  GLU A 116      63.015  43.035 119.805  1.00  0.00           C
ATOM   1932  CD  GLU A 116      62.025  42.945 118.645  1.00  0.00           C
ATOM   1933  OE1 GLU A 116      61.125  42.065 118.706  1.00  0.00           O
ATOM   1934  OE2 GLU A 116      62.186  43.755 117.686  1.00  0.00           O
ATOM   1935  C   GLU A 116      61.565  44.225 122.635  1.00  0.00           C
ATOM   1936  O   GLU A 116      62.264  44.705 123.516  1.00  0.00           O
ATOM   1937  N   ALA A 117      60.674  43.275 122.956  1.00  0.00           N
ATOM   1939  CA  ALA A 117      60.276  42.195 122.085  1.00  0.00           C
ATOM   1941  CB  ALA A 117      60.954  40.915 122.616  1.00  0.00           C
ATOM   1945  C   ALA A 117      58.756  42.135 122.095  1.00  0.00           C
ATOM   1946  O   ALA A 117      58.115  42.745 122.935  1.00  0.00           O
ATOM   1947  N   ALA A 118      58.085  41.475 121.145  1.00  0.00           N
ATOM   1949  CA  ALA A 118      58.625  40.405 120.355  1.00  0.00           C
ATOM   1951  CB  ALA A 118      58.325  39.085 121.086  1.00  0.00           C
ATOM   1955  C   ALA A 118      58.035  40.345 118.965  1.00  0.00           C
ATOM   1956  O   ALA A 118      56.835  40.105 118.796  1.00  0.00           O
ATOM   1957  N   GLN A 119      58.896  40.475 117.935  1.00  0.00           N
ATOM   1959  CA  GLN A 119      58.595  40.235 116.535  1.00  0.00           C
ATOM   1961  CB  GLN A 119      57.896  38.875 116.195  1.00  0.00           C
ATOM   1964  CG  GLN A 119      58.826  37.635 116.086  1.00  0.00           C
ATOM   1967  CD  GLN A 119      60.056  37.655 116.986  1.00  0.00           C
ATOM   1968  OE1 GLN A 119      61.166  37.995 116.576  1.00  0.00           O
ATOM   1969  NE2 GLN A 119      59.866  37.245 118.265  1.00  0.00           N
ATOM   1972  C   GLN A 119      57.934  41.425 115.885  1.00  0.00           C
ATOM   1973  O   GLN A 119      58.405  41.945 114.885  1.00  0.00           O
ATOM   1974  N   SER A 120      56.865  41.945 116.506  1.00  0.00           N
ATOM   1976  CA  SER A 120      56.486  43.345 116.455  1.00  0.00           C
ATOM   1978  CB  SER A 120      54.944  43.545 116.245  1.00  0.00           C
ATOM   1981  OG  SER A 120      54.335  42.425 115.625  1.00  0.00           O
ATOM   1983  C   SER A 120      56.935  43.905 117.805  1.00  0.00           C
ATOM   1984  O   SER A 120      57.616  43.215 118.555  1.00  0.00           O
ATOM   1985  N   SER A 121      56.515  45.105 118.236  1.00  0.00           N
ATOM   1987  CA  SER A 121      56.684  45.475 119.646  1.00  0.00           C
ATOM   1989  CB  SER A 121      57.014  46.965 119.895  1.00  0.00           C
ATOM   1992  OG  SER A 121      55.975  47.835 119.465  1.00  0.00           O
ATOM   1994  C   SER A 121      55.455  45.075 120.456  1.00  0.00           C
ATOM   1995  O   SER A 121      55.236  45.545 121.566  1.00  0.00           O
ATOM   1996  N   LEU A 122      54.645  44.145 119.915  1.00  0.00           N
ATOM   1998  CA  LEU A 122      53.375  43.745 120.465  1.00  0.00           C
ATOM   2000  CB  LEU A 122      52.375  44.915 120.596  1.00  0.00           C
ATOM   2003  CG  LEU A 122      50.856  44.705 120.415  1.00  0.00           C
ATOM   2005  CD1 LEU A 122      50.166  46.045 120.715  1.00  0.00           C
ATOM   2009  CD2 LEU A 122      50.186  43.645 121.306  1.00  0.00           C
ATOM   2013  C   LEU A 122      52.846  42.555 119.665  1.00  0.00           C
ATOM   2014  O   LEU A 122      52.675  42.645 118.446  1.00  0.00           O
ATOM   2015  N   PRO A 123      52.636  41.385 120.266  1.00  0.00           N
ATOM   2016  CD  PRO A 123      52.745  41.195 121.715  1.00  0.00           C
ATOM   2019  CA  PRO A 123      52.835  40.135 119.565  1.00  0.00           C
ATOM   2021  CB  PRO A 123      53.286  39.205 120.705  1.00  0.00           C
ATOM   2024  CG  PRO A 123      52.556  39.715 121.936  1.00  0.00           C
ATOM   2027  C   PRO A 123      51.614  39.535 118.855  1.00  0.00           C
ATOM   2028  O   PRO A 123      50.726  38.985 119.515  1.00  0.00           O
ATOM   2029  N   MET A 124      51.655  39.475 117.515  1.00  0.00           N
ATOM   2031  CA  MET A 124      51.136  38.285 116.875  1.00  0.00           C
ATOM   2033  CB  MET A 124      49.736  38.505 116.256  1.00  0.00           C
ATOM   2036  CG  MET A 124      49.114  37.195 115.736  1.00  0.00           C
ATOM   2039  SD  MET A 124      47.326  37.175 115.936  1.00  0.00           S
ATOM   2040  CE  MET A 124      47.036  36.155 114.475  1.00  0.00           C
ATOM   2044  C   MET A 124      52.116  37.695 115.876  1.00  0.00           C
ATOM   2045  O   MET A 124      52.064  36.495 115.646  1.00  0.00           O
ATOM   2046  N   THR A 125      53.104  38.495 115.396  1.00  0.00           N
ATOM   2048  CA  THR A 125      54.184  38.155 114.465  1.00  0.00           C
ATOM   2050  CB  THR A 125      54.746  36.715 114.475  1.00  0.00           C
ATOM   2052  OG1 THR A 125      56.125  36.715 114.126  1.00  0.00           O
ATOM   2054  CG2 THR A 125      54.035  35.775 113.495  1.00  0.00           C
ATOM   2058  C   THR A 125      53.715  38.555 113.075  1.00  0.00           C
ATOM   2059  O   THR A 125      52.514  38.445 112.836  1.00  0.00           O
ATOM   2060  N   PRO A 126      54.525  39.055 112.135  1.00  0.00           N
ATOM   2061  CD  PRO A 126      55.866  39.615 112.406  1.00  0.00           C
ATOM   2064  CA  PRO A 126      53.965  39.565 110.876  1.00  0.00           C
ATOM   2066  CB  PRO A 126      55.154  40.325 110.225  1.00  0.00           C
ATOM   2069  CG  PRO A 126      56.035  40.755 111.405  1.00  0.00           C
ATOM   2072  C   PRO A 126      53.405  38.435 110.025  1.00  0.00           C
ATOM   2073  O   PRO A 126      52.246  38.465 109.615  1.00  0.00           O
ATOM   2074  N   MET A 127      54.166  37.355 109.796  1.00  0.00           N
ATOM   2076  CA  MET A 127      53.646  36.275 108.995  1.00  0.00           C
ATOM   2078  CB  MET A 127      54.736  35.635 108.105  1.00  0.00           C
ATOM   2081  CG  MET A 127      54.896  36.365 106.766  1.00  0.00           C
ATOM   2084  SD  MET A 127      55.635  38.015 106.825  1.00  0.00           S
ATOM   2085  CE  MET A 127      55.975  38.025 105.046  1.00  0.00           C
ATOM   2089  C   MET A 127      52.986  35.225 109.855  1.00  0.00           C
ATOM   2090  O   MET A 127      53.654  34.375 110.435  1.00  0.00           O
ATOM   2091  N   THR A 128      51.635  35.215 109.906  1.00  0.00           N
ATOM   2093  CA  THR A 128      50.895  34.105 110.485  1.00  0.00           C
ATOM   2095  CB  THR A 128      50.056  34.455 111.706  1.00  0.00           C
ATOM   2097  OG1 THR A 128      50.926  34.765 112.775  1.00  0.00           O
ATOM   2099  CG2 THR A 128      49.216  33.275 112.205  1.00  0.00           C
ATOM   2103  C   THR A 128      50.056  33.435 109.445  1.00  0.00           C
ATOM   2104  O   THR A 128      49.076  33.985 108.936  1.00  0.00           O
ATOM   2105  N   LEU A 129      50.416  32.185 109.115  1.00  0.00           N
ATOM   2107  CA  LEU A 129      49.556  31.165 108.576  1.00  0.00           C
ATOM   2109  CB  LEU A 129      50.335  30.075 107.816  1.00  0.00           C
ATOM   2112  CG  LEU A 129      50.975  30.505 106.475  1.00  0.00           C
ATOM   2114  CD1 LEU A 129      51.404  29.245 105.736  1.00  0.00           C
ATOM   2118  CD2 LEU A 129      52.186  31.445 106.615  1.00  0.00           C
ATOM   2122  C   LEU A 129      48.875  30.465 109.735  1.00  0.00           C
ATOM   2123  O   LEU A 129      49.486  30.375 110.796  1.00  0.00           O
ATOM   2124  N   ARG A 130      47.636  29.975 109.536  1.00  0.00           N
ATOM   2126  CA  ARG A 130      46.744  29.385 110.526  1.00  0.00           C
ATOM   2128  CB  ARG A 130      47.046  29.635 112.046  1.00  0.00           C
ATOM   2131  CG  ARG A 130      47.905  28.505 112.626  1.00  0.00           C
ATOM   2134  CD  ARG A 130      48.264  28.655 114.105  1.00  0.00           C
ATOM   2137  NE  ARG A 130      49.385  29.635 114.195  1.00  0.00           N
ATOM   2139  CZ  ARG A 130      50.084  29.815 115.316  1.00  0.00           C
ATOM   2140  NH1 ARG A 130      51.224  30.455 115.266  1.00  0.00           N
ATOM   2143  NH2 ARG A 130      49.686  29.295 116.455  1.00  0.00           N
ATOM   2146  C   ARG A 130      45.315  29.705 110.196  1.00  0.00           C
ATOM   2147  O   ARG A 130      45.045  30.385 109.215  1.00  0.00           O
ATOM   2148  N   GLY A 131      44.396  29.185 111.035  1.00  0.00           N
ATOM   2150  CA  GLY A 131      43.135  29.815 111.385  1.00  0.00           C
ATOM   2153  C   GLY A 131      42.106  30.205 110.365  1.00  0.00           C
ATOM   2154  O   GLY A 131      41.906  29.565 109.346  1.00  0.00           O
ATOM   2155  N   MET A 132      41.316  31.215 110.765  1.00  0.00           N
ATOM   2157  CA  MET A 132      39.925  31.375 110.425  1.00  0.00           C
ATOM   2159  CB  MET A 132      39.035  31.055 111.665  1.00  0.00           C
ATOM   2162  CG  MET A 132      38.215  29.765 111.566  1.00  0.00           C
ATOM   2165  SD  MET A 132      39.255  28.285 111.446  1.00  0.00           S
ATOM   2166  CE  MET A 132      38.056  27.205 112.245  1.00  0.00           C
ATOM   2170  C   MET A 132      39.616  32.795 109.995  1.00  0.00           C
ATOM   2171  O   MET A 132      40.326  33.725 110.365  1.00  0.00           O
ATOM   2172  N   TYR A 133      38.444  32.985 109.335  1.00  0.00           N
ATOM   2174  CA  TYR A 133      37.636  34.185 109.475  1.00  0.00           C
ATOM   2176  CB  TYR A 133      37.236  34.855 108.125  1.00  0.00           C
ATOM   2179  CG  TYR A 133      38.355  35.405 107.296  1.00  0.00           C
ATOM   2180  CD1 TYR A 133      38.795  36.715 107.525  1.00  0.00           C
ATOM   2182  CE1 TYR A 133      39.465  37.435 106.525  1.00  0.00           C
ATOM   2184  CZ  TYR A 133      39.736  36.835 105.295  1.00  0.00           C
ATOM   2185  OH  TYR A 133      40.236  37.625 104.255  1.00  0.00           O
ATOM   2187  CD2 TYR A 133      38.756  34.765 106.105  1.00  0.00           C
ATOM   2189  CE2 TYR A 133      39.444  35.475 105.105  1.00  0.00           C
ATOM   2191  C   TYR A 133      36.285  33.845 110.126  1.00  0.00           C
ATOM   2192  O   TYR A 133      35.556  32.975 109.655  1.00  0.00           O
ATOM   2193  N   PHE A 134      35.875  34.625 111.145  1.00  0.00           N
ATOM   2195  CA  PHE A 134      34.465  34.855 111.446  1.00  0.00           C
ATOM   2197  CB  PHE A 134      33.996  34.425 112.865  1.00  0.00           C
ATOM   2200  CG  PHE A 134      33.655  32.955 112.965  1.00  0.00           C
ATOM   2201  CD1 PHE A 134      32.326  32.545 113.205  1.00  0.00           C
ATOM   2203  CE1 PHE A 134      31.994  31.195 113.345  1.00  0.00           C
ATOM   2205  CZ  PHE A 134      33.005  30.235 113.215  1.00  0.00           C
ATOM   2207  CD2 PHE A 134      34.656  31.975 112.896  1.00  0.00           C
ATOM   2209  CE2 PHE A 134      34.336  30.625 113.005  1.00  0.00           C
ATOM   2211  C   PHE A 134      34.115  36.325 111.296  1.00  0.00           C
ATOM   2212  O   PHE A 134      34.765  37.225 111.815  1.00  0.00           O
ATOM   2213  N   TYR A 135      33.005  36.555 110.585  1.00  0.00           N
ATOM   2215  CA  TYR A 135      32.296  37.805 110.476  1.00  0.00           C
ATOM   2217  CB  TYR A 135      32.386  38.425 109.066  1.00  0.00           C
ATOM   2220  CG  TYR A 135      33.536  39.365 108.995  1.00  0.00           C
ATOM   2221  CD1 TYR A 135      34.845  38.895 108.806  1.00  0.00           C
ATOM   2223  CE1 TYR A 135      35.906  39.795 108.695  1.00  0.00           C
ATOM   2225  CZ  TYR A 135      35.674  41.175 108.765  1.00  0.00           C
ATOM   2226  OH  TYR A 135      36.725  42.085 108.605  1.00  0.00           O
ATOM   2228  CD2 TYR A 135      33.315  40.755 109.055  1.00  0.00           C
ATOM   2230  CE2 TYR A 135      34.375  41.655 108.955  1.00  0.00           C
ATOM   2232  C   TYR A 135      30.835  37.525 110.715  1.00  0.00           C
ATOM   2233  O   TYR A 135      30.336  36.475 110.355  1.00  0.00           O
ATOM   2234  N   MET A 136      30.126  38.525 111.256  1.00  0.00           N
ATOM   2236  CA  MET A 136      28.806  38.855 110.806  1.00  0.00           C
ATOM   2238  CB  MET A 136      27.646  38.215 111.615  1.00  0.00           C
ATOM   2241  CG  MET A 136      26.256  38.885 111.425  1.00  0.00           C
ATOM   2244  SD  MET A 136      25.886  39.305 109.705  1.00  0.00           S
ATOM   2245  CE  MET A 136      24.396  40.275 110.056  1.00  0.00           C
ATOM   2249  C   MET A 136      28.785  40.365 110.765  1.00  0.00           C
ATOM   2250  O   MET A 136      28.236  41.025 111.646  1.00  0.00           O
ATOM   2251  N   ALA A 137      29.536  40.925 109.785  1.00  0.00           N
ATOM   2253  CA  ALA A 137      29.726  42.345 109.576  1.00  0.00           C
ATOM   2255  CB  ALA A 137      28.395  43.115 109.556  1.00  0.00           C
ATOM   2259  C   ALA A 137      30.706  42.975 110.565  1.00  0.00           C
ATOM   2260  O   ALA A 137      31.815  43.365 110.215  1.00  0.00           O
ATOM   2261  N   ASP A 138      30.285  43.005 111.825  1.00  0.00           N
ATOM   2263  CA  ASP A 138      30.986  43.465 112.985  1.00  0.00           C
ATOM   2265  CB  ASP A 138      30.736  44.985 113.236  1.00  0.00           C
ATOM   2268  CG  ASP A 138      29.315  45.495 113.495  1.00  0.00           C
ATOM   2269  OD1 ASP A 138      29.245  46.595 114.115  1.00  0.00           O
ATOM   2270  OD2 ASP A 138      28.286  44.885 113.105  1.00  0.00           O
ATOM   2271  C   ASP A 138      30.495  42.595 114.126  1.00  0.00           C
ATOM   2272  O   ASP A 138      29.556  42.925 114.845  1.00  0.00           O
ATOM   2273  N   ALA A 139      31.006  41.375 114.335  1.00  0.00           N
ATOM   2275  CA  ALA A 139      32.335  41.225 114.866  1.00  0.00           C
ATOM   2277  CB  ALA A 139      32.236  40.295 116.086  1.00  0.00           C
ATOM   2281  C   ALA A 139      33.385  40.745 113.896  1.00  0.00           C
ATOM   2282  O   ALA A 139      33.556  41.245 112.785  1.00  0.00           O
ATOM   2283  N   ALA A 140      34.166  39.755 114.355  1.00  0.00           N
ATOM   2285  CA  ALA A 140      35.565  39.645 114.066  1.00  0.00           C
ATOM   2287  CB  ALA A 140      36.285  40.925 114.536  1.00  0.00           C
ATOM   2291  C   ALA A 140      36.106  38.495 114.895  1.00  0.00           C
ATOM   2292  O   ALA A 140      36.186  38.575 116.125  1.00  0.00           O
ATOM   2293  N   THR A 141      36.496  37.385 114.255  1.00  0.00           N
ATOM   2295  CA  THR A 141      37.256  36.355 114.965  1.00  0.00           C
ATOM   2297  CB  THR A 141      36.416  35.255 115.635  1.00  0.00           C
ATOM   2299  OG1 THR A 141      36.515  35.305 117.056  1.00  0.00           O
ATOM   2301  CG2 THR A 141      36.755  33.805 115.245  1.00  0.00           C
ATOM   2305  C   THR A 141      38.334  35.815 114.055  1.00  0.00           C
ATOM   2306  O   THR A 141      38.086  35.255 112.985  1.00  0.00           O
ATOM   2307  N   PHE A 142      39.595  35.945 114.507  1.00  0.00           N
ATOM   2309  CA  PHE A 142      40.685  35.125 114.066  1.00  0.00           C
ATOM   2311  CB  PHE A 142      41.976  35.985 113.896  1.00  0.00           C
ATOM   2314  CG  PHE A 142      43.156  35.315 113.236  1.00  0.00           C
ATOM   2315  CD1 PHE A 142      43.686  35.845 112.046  1.00  0.00           C
ATOM   2317  CE1 PHE A 142      44.936  35.445 111.566  1.00  0.00           C
ATOM   2319  CZ  PHE A 142      45.635  34.425 112.205  1.00  0.00           C
ATOM   2321  CD2 PHE A 142      43.886  34.295 113.885  1.00  0.00           C
ATOM   2323  CE2 PHE A 142      45.096  33.835 113.345  1.00  0.00           C
ATOM   2325  C   PHE A 142      40.764  34.045 115.126  1.00  0.00           C
ATOM   2326  O   PHE A 142      40.936  34.275 116.326  1.00  0.00           O
ATOM   2327  N   THR A 143      40.556  32.795 114.705  1.00  0.00           N
ATOM   2329  CA  THR A 143      40.835  31.655 115.565  1.00  0.00           C
ATOM   2331  CB  THR A 143      39.795  30.525 115.476  1.00  0.00           C
ATOM   2333  OG1 THR A 143      38.936  30.555 116.595  1.00  0.00           O
ATOM   2335  CG2 THR A 143      40.375  29.105 115.456  1.00  0.00           C
ATOM   2339  C   THR A 143      42.186  31.195 115.146  1.00  0.00           C
ATOM   2340  O   THR A 143      42.366  30.785 114.006  1.00  0.00           O
ATOM   2341  N   ASP A 144      43.194  31.235 116.025  1.00  0.00           N
ATOM   2343  CA  ASP A 144      44.435  30.545 115.775  1.00  0.00           C
ATOM   2345  CB  ASP A 144      45.685  31.445 116.066  1.00  0.00           C
ATOM   2348  CG  ASP A 144      46.795  30.975 117.007  1.00  0.00           C
ATOM   2349  OD1 ASP A 144      47.474  31.865 117.585  1.00  0.00           O
ATOM   2350  OD2 ASP A 144      47.134  29.755 116.965  1.00  0.00           O
ATOM   2351  C   ASP A 144      44.306  29.185 116.446  1.00  0.00           C
ATOM   2352  O   ASP A 144      44.444  28.985 117.646  1.00  0.00           O
ATOM   2353  N   CYS A 145      43.965  28.165 115.646  1.00  0.00           N
ATOM   2355  CA  CYS A 145      44.225  26.805 116.035  1.00  0.00           C
ATOM   2357  CB  CYS A 145      43.275  25.835 115.295  1.00  0.00           C
ATOM   2360  SG  CYS A 145      41.596  25.905 115.995  1.00  0.00           S
ATOM   2362  C   CYS A 145      45.685  26.545 115.757  1.00  0.00           C
ATOM   2363  O   CYS A 145      46.116  26.635 114.615  1.00  0.00           O
ATOM   2364  N   ALA A 146      46.526  26.345 116.785  1.00  0.00           N
ATOM   2366  CA  ALA A 146      46.425  25.215 117.686  1.00  0.00           C
ATOM   2368  CB  ALA A 146      47.864  24.735 117.915  1.00  0.00           C
ATOM   2372  C   ALA A 146      45.806  25.445 119.055  1.00  0.00           C
ATOM   2373  O   ALA A 146      45.694  24.485 119.805  1.00  0.00           O
ATOM   2374  N   THR A 147      45.375  26.675 119.425  1.00  0.00           N
ATOM   2376  CA  THR A 147      44.965  26.915 120.826  1.00  0.00           C
ATOM   2378  CB  THR A 147      46.024  27.715 121.595  1.00  0.00           C
ATOM   2380  OG1 THR A 147      45.674  27.955 122.956  1.00  0.00           O
ATOM   2382  CG2 THR A 147      46.276  29.075 120.915  1.00  0.00           C
ATOM   2386  C   THR A 147      43.595  27.565 120.955  1.00  0.00           C
ATOM   2387  O   THR A 147      42.924  27.445 121.986  1.00  0.00           O
ATOM   2388  N   GLY A 148      43.115  28.225 119.885  1.00  0.00           N
ATOM   2390  CA  GLY A 148      41.885  28.985 119.845  1.00  0.00           C
ATOM   2393  C   GLY A 148      42.145  30.425 120.186  1.00  0.00           C
ATOM   2394  O   GLY A 148      42.396  30.755 121.335  1.00  0.00           O
ATOM   2395  N   LYS A 149      42.036  31.345 119.185  1.00  0.00           N
ATOM   2397  CA  LYS A 149      42.436  32.755 119.315  1.00  0.00           C
ATOM   2399  CB  LYS A 149      41.725  33.495 120.516  1.00  0.00           C
ATOM   2402  CG  LYS A 149      40.186  33.495 120.386  1.00  0.00           C
ATOM   2405  CD  LYS A 149      39.375  33.825 121.656  1.00  0.00           C
ATOM   2408  CE  LYS A 149      37.855  33.775 121.436  1.00  0.00           C
ATOM   2411  NZ  LYS A 149      37.084  34.205 122.626  1.00  0.00           N
ATOM   2415  C   LYS A 149      43.965  32.845 119.245  1.00  0.00           C
ATOM   2416  O   LYS A 149      44.645  31.845 119.385  1.00  0.00           O
ATOM   2417  N   ARG A 150      44.606  33.955 118.855  1.00  0.00           N
ATOM   2419  CA  ARG A 150      44.276  35.335 119.165  1.00  0.00           C
ATOM   2421  CB  ARG A 150      45.545  36.235 119.226  1.00  0.00           C
ATOM   2424  CG  ARG A 150      46.565  35.705 120.256  1.00  0.00           C
ATOM   2427  CD  ARG A 150      47.846  36.525 120.485  1.00  0.00           C
ATOM   2430  NE  ARG A 150      48.524  35.795 121.615  1.00  0.00           N
ATOM   2432  CZ  ARG A 150      49.764  35.925 122.056  1.00  0.00           C
ATOM   2433  NH1 ARG A 150      50.175  35.125 123.026  1.00  0.00           N
ATOM   2436  NH2 ARG A 150      50.625  36.775 121.566  1.00  0.00           N
ATOM   2439  C   ARG A 150      43.236  35.905 118.215  1.00  0.00           C
ATOM   2440  O   ARG A 150      43.356  35.835 116.995  1.00  0.00           O
ATOM   2441  N   PHE A 151      42.186  36.535 118.785  1.00  0.00           N
ATOM   2443  CA  PHE A 151      41.416  37.615 118.186  1.00  0.00           C
ATOM   2445  CB  PHE A 151      40.276  38.055 119.156  1.00  0.00           C
ATOM   2448  CG  PHE A 151      40.806  38.495 120.505  1.00  0.00           C
ATOM   2449  CD1 PHE A 151      41.224  39.825 120.715  1.00  0.00           C
ATOM   2451  CE1 PHE A 151      41.806  40.205 121.925  1.00  0.00           C
ATOM   2453  CZ  PHE A 151      41.924  39.285 122.965  1.00  0.00           C
ATOM   2455  CD2 PHE A 151      40.926  37.585 121.555  1.00  0.00           C
ATOM   2457  CE2 PHE A 151      41.474  37.965 122.785  1.00  0.00           C
ATOM   2459  C   PHE A 151      42.355  38.775 117.845  1.00  0.00           C
ATOM   2460  O   PHE A 151      43.395  38.915 118.476  1.00  0.00           O
ATOM   2461  N   MET A 152      42.106  39.595 116.825  1.00  0.00           N
ATOM   2463  CA  MET A 152      40.814  40.085 116.366  1.00  0.00           C
ATOM   2465  CB  MET A 152      40.705  41.595 116.755  1.00  0.00           C
ATOM   2468  CG  MET A 152      39.295  42.195 116.945  1.00  0.00           C
ATOM   2471  SD  MET A 152      38.355  41.485 118.326  1.00  0.00           S
ATOM   2472  CE  MET A 152      37.335  42.975 118.546  1.00  0.00           C
ATOM   2476  C   MET A 152      40.764  39.935 114.855  1.00  0.00           C
ATOM   2477  O   MET A 152      41.544  39.195 114.276  1.00  0.00           O
ATOM   2478  N   VAL A 153      39.834  40.645 114.195  1.00  0.00           N
ATOM   2480  CA  VAL A 153      39.886  40.935 112.775  1.00  0.00           C
ATOM   2482  CB  VAL A 153      38.904  40.105 111.936  1.00  0.00           C
ATOM   2484  CG1 VAL A 153      39.126  40.415 110.445  1.00  0.00           C
ATOM   2488  CG2 VAL A 153      39.175  38.625 112.186  1.00  0.00           C
ATOM   2492  C   VAL A 153      39.465  42.385 112.655  1.00  0.00           C
ATOM   2493  O   VAL A 153      38.476  42.775 113.275  1.00  0.00           O
ATOM   2494  N   ALA A 154      40.186  43.215 111.906  1.00  0.00           N
ATOM   2496  CA  ALA A 154      39.736  44.555 111.656  1.00  0.00           C
ATOM   2498  CB  ALA A 154      39.974  45.415 112.915  1.00  0.00           C
ATOM   2502  C   ALA A 154      40.434  45.115 110.425  1.00  0.00           C
ATOM   2503  O   ALA A 154      41.526  44.665 110.056  1.00  0.00           O
ATOM   2504  N   ASN A 155      39.875  46.105 109.715  1.00  0.00           N
ATOM   2506  CA  ASN A 155      38.455  46.395 109.626  1.00  0.00           C
ATOM   2508  CB  ASN A 155      37.826  47.175 110.826  1.00  0.00           C
ATOM   2511  CG  ASN A 155      38.476  48.455 111.355  1.00  0.00           C
ATOM   2512  OD1 ASN A 155      37.756  49.275 111.925  1.00  0.00           O
ATOM   2513  ND2 ASN A 155      39.795  48.675 111.236  1.00  0.00           N
ATOM   2516  C   ASN A 155      38.096  46.995 108.275  1.00  0.00           C
ATOM   2517  O   ASN A 155      38.965  47.385 107.506  1.00  0.00           O
ATOM   2518  N   ASN A 156      36.785  46.975 107.965  1.00  0.00           N
ATOM   2520  CA  ASN A 156      36.166  47.055 106.646  1.00  0.00           C
ATOM   2522  CB  ASN A 156      34.675  47.525 106.735  1.00  0.00           C
ATOM   2525  CG  ASN A 156      34.406  49.035 106.846  1.00  0.00           C
ATOM   2526  OD1 ASN A 156      33.355  49.535 106.455  1.00  0.00           O
ATOM   2527  ND2 ASN A 156      35.396  49.805 107.345  1.00  0.00           N
ATOM   2530  C   ASN A 156      36.885  47.805 105.505  1.00  0.00           C
ATOM   2531  O   ASN A 156      37.475  48.875 105.686  1.00  0.00           O
ATOM   2532  N   ALA A 157      36.806  47.335 104.255  1.00  0.00           N
ATOM   2534  CA  ALA A 157      36.836  45.965 103.796  1.00  0.00           C
ATOM   2536  CB  ALA A 157      35.944  45.925 102.546  1.00  0.00           C
ATOM   2540  C   ALA A 157      38.315  45.575 103.586  1.00  0.00           C
ATOM   2541  O   ALA A 157      39.196  46.175 104.185  1.00  0.00           O
ATOM   2542  N   GLU A 158      38.756  44.555 102.826  1.00  0.00           N
ATOM   2544  CA  GLU A 158      38.236  43.775 101.695  1.00  0.00           C
ATOM   2546  CB  GLU A 158      39.354  43.675 100.526  1.00  0.00           C
ATOM   2549  CG  GLU A 158      40.294  44.915 100.056  1.00  0.00           C
ATOM   2552  CD  GLU A 158      40.084  46.255 100.796  1.00  0.00           C
ATOM   2553  OE1 GLU A 158      41.024  46.665 101.516  1.00  0.00           O
ATOM   2554  OE2 GLU A 158      38.965  46.825 100.675  1.00  0.00           O
ATOM   2555  C   GLU A 158      37.876  42.365 102.165  1.00  0.00           C
ATOM   2556  O   GLU A 158      37.366  41.515 101.425  1.00  0.00           O
ATOM   2557  N   LEU A 159      38.076  42.105 103.465  1.00  0.00           N
ATOM   2559  CA  LEU A 159      37.795  40.885 104.185  1.00  0.00           C
ATOM   2561  CB  LEU A 159      38.244  41.085 105.666  1.00  0.00           C
ATOM   2564  CG  LEU A 159      39.715  41.545 105.915  1.00  0.00           C
ATOM   2566  CD1 LEU A 159      40.066  41.355 107.395  1.00  0.00           C
ATOM   2570  CD2 LEU A 159      40.026  43.025 105.596  1.00  0.00           C
ATOM   2574  C   LEU A 159      36.316  40.515 104.115  1.00  0.00           C
ATOM   2575  O   LEU A 159      35.916  39.385 103.876  1.00  0.00           O
ATOM   2576  N   GLU A 160      35.446  41.535 104.245  1.00  0.00           N
ATOM   2578  CA  GLU A 160      34.006  41.415 104.325  1.00  0.00           C
ATOM   2580  CB  GLU A 160      33.375  42.785 104.615  1.00  0.00           C
ATOM   2583  CG  GLU A 160      31.826  42.735 104.665  1.00  0.00           C
ATOM   2586  CD  GLU A 160      31.155  43.995 105.196  1.00  0.00           C
ATOM   2587  OE1 GLU A 160      29.926  43.935 105.435  1.00  0.00           O
ATOM   2588  OE2 GLU A 160      31.865  45.015 105.376  1.00  0.00           O
ATOM   2589  C   GLU A 160      33.276  40.705 103.175  1.00  0.00           C
ATOM   2590  O   GLU A 160      32.306  39.995 103.405  1.00  0.00           O
ATOM   2591  N   ARG A 161      33.706  40.835 101.906  1.00  0.00           N
ATOM   2593  CA  ARG A 161      33.156  40.005 100.835  1.00  0.00           C
ATOM   2595  CB  ARG A 161      32.205  40.775  99.875  1.00  0.00           C
ATOM   2598  CG  ARG A 161      30.744  40.725 100.386  1.00  0.00           C
ATOM   2601  CD  ARG A 161      30.014  42.075 100.505  1.00  0.00           C
ATOM   2604  NE  ARG A 161      29.416  42.145 101.885  1.00  0.00           N
ATOM   2606  CZ  ARG A 161      28.125  42.135 102.226  1.00  0.00           C
ATOM   2607  NH1 ARG A 161      27.836  42.045 103.505  1.00  0.00           N
ATOM   2610  NH2 ARG A 161      27.176  42.235 101.335  1.00  0.00           N
ATOM   2613  C   ARG A 161      34.155  39.095 100.175  1.00  0.00           C
ATOM   2614  O   ARG A 161      33.806  38.305  99.315  1.00  0.00           O
ATOM   2615  N   SER A 162      35.396  39.025 100.695  1.00  0.00           N
ATOM   2617  CA  SER A 162      36.136  37.755 100.705  1.00  0.00           C
ATOM   2619  CB  SER A 162      37.584  37.915 101.285  1.00  0.00           C
ATOM   2622  OG  SER A 162      38.276  36.675 101.465  1.00  0.00           O
ATOM   2624  C   SER A 162      35.355  36.685 101.455  1.00  0.00           C
ATOM   2625  O   SER A 162      35.256  35.545 101.016  1.00  0.00           O
ATOM   2626  N   TYR A 163      34.726  37.035 102.605  1.00  0.00           N
ATOM   2628  CA  TYR A 163      33.956  36.065 103.376  1.00  0.00           C
ATOM   2630  CB  TYR A 163      33.666  36.485 104.866  1.00  0.00           C
ATOM   2633  CG  TYR A 163      32.366  37.155 105.245  1.00  0.00           C
ATOM   2634  CD1 TYR A 163      32.416  38.455 105.775  1.00  0.00           C
ATOM   2636  CE1 TYR A 163      31.256  39.125 106.145  1.00  0.00           C
ATOM   2638  CZ  TYR A 163      30.024  38.485 106.086  1.00  0.00           C
ATOM   2639  OH  TYR A 163      28.866  39.185 106.475  1.00  0.00           O
ATOM   2641  CD2 TYR A 163      31.116  36.495 105.236  1.00  0.00           C
ATOM   2643  CE2 TYR A 163      29.955  37.155 105.666  1.00  0.00           C
ATOM   2645  C   TYR A 163      32.725  35.585 102.655  1.00  0.00           C
ATOM   2646  O   TYR A 163      32.426  34.405 102.756  1.00  0.00           O
ATOM   2647  N   LEU A 164      32.026  36.445 101.916  1.00  0.00           N
ATOM   2649  CA  LEU A 164      30.776  36.065 101.275  1.00  0.00           C
ATOM   2651  CB  LEU A 164      29.875  37.325 101.165  1.00  0.00           C
ATOM   2654  CG  LEU A 164      28.365  37.025 101.335  1.00  0.00           C
ATOM   2656  CD1 LEU A 164      27.495  38.255 101.046  1.00  0.00           C
ATOM   2660  CD2 LEU A 164      28.076  36.535 102.745  1.00  0.00           C
ATOM   2664  C   LEU A 164      31.015  35.435  99.906  1.00  0.00           C
ATOM   2665  O   LEU A 164      30.146  34.785  99.335  1.00  0.00           O
ATOM   2666  N   ALA A 165      32.236  35.595  99.335  1.00  0.00           N
ATOM   2668  CA  ALA A 165      32.746  34.705  98.326  1.00  0.00           C
ATOM   2670  CB  ALA A 165      34.015  35.325  97.745  1.00  0.00           C
ATOM   2674  C   ALA A 165      33.104  33.325  98.855  1.00  0.00           C
ATOM   2675  O   ALA A 165      32.765  32.295  98.275  1.00  0.00           O
ATOM   2676  N   ALA A 166      33.846  33.265  99.965  1.00  0.00           N
ATOM   2678  CA  ALA A 166      34.406  32.015 100.415  1.00  0.00           C
ATOM   2680  CB  ALA A 166      35.604  32.315 101.315  1.00  0.00           C
ATOM   2684  C   ALA A 166      33.436  31.195 101.206  1.00  0.00           C
ATOM   2685  O   ALA A 166      33.476  29.965 101.206  1.00  0.00           O
ATOM   2686  N   ARG A 167      32.506  31.855 101.906  1.00  0.00           N
ATOM   2688  CA  ARG A 167      31.375  31.235 102.515  1.00  0.00           C
ATOM   2690  CB  ARG A 167      31.436  31.455 104.066  1.00  0.00           C
ATOM   2693  CG  ARG A 167      30.486  32.485 104.705  1.00  0.00           C
ATOM   2696  CD  ARG A 167      30.666  32.695 106.206  1.00  0.00           C
ATOM   2699  NE  ARG A 167      31.966  33.405 106.436  1.00  0.00           N
ATOM   2701  CZ  ARG A 167      32.345  33.755 107.655  1.00  0.00           C
ATOM   2702  NH1 ARG A 167      33.576  34.175 107.855  1.00  0.00           N
ATOM   2705  NH2 ARG A 167      31.566  33.645 108.706  1.00  0.00           N
ATOM   2708  C   ARG A 167      30.165  31.805 101.805  1.00  0.00           C
ATOM   2709  O   ARG A 167      29.656  32.885 102.036  1.00  0.00           O
ATOM   2710  N   GLY A 168      29.635  30.995 100.865  1.00  0.00           N
ATOM   2712  CA  GLY A 168      28.276  31.125 100.415  1.00  0.00           C
ATOM   2715  C   GLY A 168      27.906  29.695 100.376  1.00  0.00           C
ATOM   2716  O   GLY A 168      28.406  28.935  99.565  1.00  0.00           O
ATOM   2717  N   HIS A 169      27.086  29.165 101.275  1.00  0.00           N
ATOM   2719  CA  HIS A 169      26.086  29.675 102.165  1.00  0.00           C
ATOM   2721  CB  HIS A 169      24.916  28.655 102.007  1.00  0.00           C
ATOM   2724  ND1 HIS A 169      26.146  26.555 101.215  1.00  0.00           N
ATOM   2725  CG  HIS A 169      25.225  27.155 102.065  1.00  0.00           C
ATOM   2726  CE1 HIS A 169      26.076  25.265 101.455  1.00  0.00           C
ATOM   2728  NE2 HIS A 169      25.146  24.985 102.406  1.00  0.00           N
ATOM   2730  CD2 HIS A 169      24.594  26.195 102.795  1.00  0.00           C
ATOM   2732  C   HIS A 169      26.425  29.695 103.645  1.00  0.00           C
ATOM   2733  O   HIS A 169      26.404  28.645 104.276  1.00  0.00           O
ATOM   2734  N   SER A 170      26.705  30.905 104.195  1.00  0.00           N
ATOM   2736  CA  SER A 170      26.616  31.315 105.605  1.00  0.00           C
ATOM   2738  CB  SER A 170      25.246  31.915 106.016  1.00  0.00           C
ATOM   2741  OG  SER A 170      25.076  33.245 105.495  1.00  0.00           O
ATOM   2743  C   SER A 170      27.186  30.455 106.715  1.00  0.00           C
ATOM   2744  O   SER A 170      26.826  29.305 106.916  1.00  0.00           O
ATOM   2745  N   GLU A 171      28.076  31.065 107.515  1.00  0.00           N
ATOM   2747  CA  GLU A 171      28.546  30.545 108.775  1.00  0.00           C
ATOM   2749  CB  GLU A 171      27.455  30.635 109.875  1.00  0.00           C
ATOM   2752  CG  GLU A 171      27.896  31.395 111.156  1.00  0.00           C
ATOM   2755  CD  GLU A 171      28.455  32.795 110.896  1.00  0.00           C
ATOM   2756  OE1 GLU A 171      29.556  33.065 111.436  1.00  0.00           O
ATOM   2757  OE2 GLU A 171      27.816  33.585 110.155  1.00  0.00           O
ATOM   2758  C   GLU A 171      29.255  29.185 108.736  1.00  0.00           C
ATOM   2759  O   GLU A 171      29.526  28.585 109.775  1.00  0.00           O
ATOM   2760  N   LYS A 172      29.765  28.765 107.535  1.00  0.00           N
ATOM   2762  CA  LYS A 172      31.015  28.025 107.486  1.00  0.00           C
ATOM   2764  CB  LYS A 172      31.626  27.765 106.076  1.00  0.00           C
ATOM   2767  CG  LYS A 172      30.955  26.715 105.186  1.00  0.00           C
ATOM   2770  CD  LYS A 172      31.806  26.435 103.915  1.00  0.00           C
ATOM   2773  CE  LYS A 172      31.515  25.065 103.275  1.00  0.00           C
ATOM   2776  NZ  LYS A 172      32.316  24.825 102.046  1.00  0.00           N
ATOM   2780  C   LYS A 172      32.125  28.775 108.215  1.00  0.00           C
ATOM   2781  O   LYS A 172      32.236  29.995 108.016  1.00  0.00           O
ATOM   2782  N   PRO A 173      32.995  28.145 108.986  1.00  0.00           N
ATOM   2783  CD  PRO A 173      32.975  26.695 109.206  1.00  0.00           C
ATOM   2786  CA  PRO A 173      34.326  28.665 109.215  1.00  0.00           C
ATOM   2788  CB  PRO A 173      35.014  27.625 110.126  1.00  0.00           C
ATOM   2791  CG  PRO A 173      34.006  26.485 110.305  1.00  0.00           C
ATOM   2794  C   PRO A 173      35.104  28.835 107.925  1.00  0.00           C
ATOM   2795  O   PRO A 173      35.425  27.845 107.255  1.00  0.00           O
ATOM   2796  N   VAL A 174      35.475  30.065 107.546  1.00  0.00           N
ATOM   2798  CA  VAL A 174      36.404  30.245 106.455  1.00  0.00           C
ATOM   2800  CB  VAL A 174      36.396  31.655 105.876  1.00  0.00           C
ATOM   2802  CG1 VAL A 174      36.994  31.675 104.455  1.00  0.00           C
ATOM   2806  CG2 VAL A 174      34.956  32.165 105.806  1.00  0.00           C
ATOM   2810  C   VAL A 174      37.785  29.955 107.025  1.00  0.00           C
ATOM   2811  O   VAL A 174      38.016  30.195 108.205  1.00  0.00           O
ATOM   2812  N   LEU A 175      38.725  29.475 106.195  1.00  0.00           N
ATOM   2814  CA  LEU A 175      40.146  29.545 106.525  1.00  0.00           C
ATOM   2816  CB  LEU A 175      40.954  28.415 105.845  1.00  0.00           C
ATOM   2819  CG  LEU A 175      41.585  27.405 106.815  1.00  0.00           C
ATOM   2821  CD1 LEU A 175      42.285  26.285 106.025  1.00  0.00           C
ATOM   2825  CD2 LEU A 175      40.585  26.835 107.836  1.00  0.00           C
ATOM   2829  C   LEU A 175      40.744  30.885 106.165  1.00  0.00           C
ATOM   2830  O   LEU A 175      40.076  31.785 105.675  1.00  0.00           O
ATOM   2831  N   LEU A 176      42.046  31.015 106.425  1.00  0.00           N
ATOM   2833  CA  LEU A 176      42.806  32.185 106.086  1.00  0.00           C
ATOM   2835  CB  LEU A 176      43.174  32.925 107.395  1.00  0.00           C
ATOM   2838  CG  LEU A 176      43.345  34.445 107.255  1.00  0.00           C
ATOM   2840  CD1 LEU A 176      43.785  35.075 108.566  1.00  0.00           C
ATOM   2844  CD2 LEU A 176      42.005  35.045 106.855  1.00  0.00           C
ATOM   2848  C   LEU A 176      44.056  31.665 105.435  1.00  0.00           C
ATOM   2849  O   LEU A 176      44.556  30.605 105.796  1.00  0.00           O
ATOM   2850  N   SER A 177      44.655  32.415 104.495  1.00  0.00           N
ATOM   2852  CA  SER A 177      46.084  32.285 104.325  1.00  0.00           C
ATOM   2854  CB  SER A 177      46.535  31.725 102.945  1.00  0.00           C
ATOM   2857  OG  SER A 177      47.724  30.925 103.046  1.00  0.00           O
ATOM   2859  C   SER A 177      46.666  33.645 104.536  1.00  0.00           C
ATOM   2860  O   SER A 177      46.386  34.555 103.756  1.00  0.00           O
ATOM   2861  N   VAL A 178      47.496  33.785 105.585  1.00  0.00           N
ATOM   2863  CA  VAL A 178      48.486  34.835 105.736  1.00  0.00           C
ATOM   2865  CB  VAL A 178      49.396  35.015 104.525  1.00  0.00           C
ATOM   2867  CG1 VAL A 178      50.486  36.075 104.796  1.00  0.00           C
ATOM   2871  CG2 VAL A 178      50.045  33.645 104.195  1.00  0.00           C
ATOM   2875  C   VAL A 178      47.945  36.145 106.315  1.00  0.00           C
ATOM   2876  O   VAL A 178      47.125  36.845 105.725  1.00  0.00           O
ATOM   2877  N   GLU A 179      48.444  36.485 107.515  1.00  0.00           N
ATOM   2879  CA  GLU A 179      48.886  37.805 107.956  1.00  0.00           C
ATOM   2881  CB  GLU A 179      48.535  39.035 107.076  1.00  0.00           C
ATOM   2884  CG  GLU A 179      49.525  40.215 107.316  1.00  0.00           C
ATOM   2887  CD  GLU A 179      50.905  40.015 106.695  1.00  0.00           C
ATOM   2888  OE1 GLU A 179      51.684  41.005 106.726  1.00  0.00           O
ATOM   2889  OE2 GLU A 179      51.166  38.945 106.105  1.00  0.00           O
ATOM   2890  C   GLU A 179      48.405  38.025 109.375  1.00  0.00           C
ATOM   2891  O   GLU A 179      47.215  38.035 109.696  1.00  0.00           O
ATOM   2892  N   GLY A 180      49.375  38.225 110.285  1.00  0.00           N
ATOM   2894  CA  GLY A 180      49.125  38.645 111.646  1.00  0.00           C
ATOM   2897  C   GLY A 180      49.806  39.965 111.815  1.00  0.00           C
ATOM   2898  O   GLY A 180      50.775  40.285 111.145  1.00  0.00           O
ATOM   2899  N   HIS A 181      49.326  40.795 112.745  1.00  0.00           N
ATOM   2901  CA  HIS A 181      49.834  42.145 112.865  1.00  0.00           C
ATOM   2903  CB  HIS A 181      49.536  43.005 111.605  1.00  0.00           C
ATOM   2906  ND1 HIS A 181      51.326  44.255 110.516  1.00  0.00           N
ATOM   2907  CG  HIS A 181      50.306  44.285 111.436  1.00  0.00           C
ATOM   2908  CE1 HIS A 181      51.456  45.485 110.085  1.00  0.00           C
ATOM   2910  NE2 HIS A 181      50.604  46.335 110.715  1.00  0.00           N
ATOM   2912  CD2 HIS A 181      49.866  45.565 111.595  1.00  0.00           C
ATOM   2914  C   HIS A 181      48.995  42.635 113.986  1.00  0.00           C
ATOM   2915  O   HIS A 181      47.776  42.715 113.835  1.00  0.00           O
ATOM   2916  N   PHE A 182      49.564  42.855 115.175  1.00  0.00           N
ATOM   2918  CA  PHE A 182      48.756  43.025 116.366  1.00  0.00           C
ATOM   2920  CB  PHE A 182      49.114  41.995 117.465  1.00  0.00           C
ATOM   2923  CG  PHE A 182      47.916  41.555 118.275  1.00  0.00           C
ATOM   2924  CD1 PHE A 182      46.646  41.405 117.686  1.00  0.00           C
ATOM   2926  CE1 PHE A 182      45.545  41.025 118.446  1.00  0.00           C
ATOM   2928  CZ  PHE A 182      45.694  40.705 119.796  1.00  0.00           C
ATOM   2930  CD2 PHE A 182      48.064  41.215 119.635  1.00  0.00           C
ATOM   2932  CE2 PHE A 182      46.965  40.775 120.386  1.00  0.00           C
ATOM   2934  C   PHE A 182      48.854  44.445 116.835  1.00  0.00           C
ATOM   2935  O   PHE A 182      49.916  44.995 117.146  1.00  0.00           O
ATOM   2936  N   THR A 183      47.695  45.095 116.846  1.00  0.00           N
ATOM   2938  CA  THR A 183      47.596  46.525 116.776  1.00  0.00           C
ATOM   2940  CB  THR A 183      46.725  46.995 115.605  1.00  0.00           C
ATOM   2942  OG1 THR A 183      47.474  46.985 114.396  1.00  0.00           O
ATOM   2944  CG2 THR A 183      46.166  48.415 115.715  1.00  0.00           C
ATOM   2948  C   THR A 183      47.056  47.005 118.075  1.00  0.00           C
ATOM   2949  O   THR A 183      45.884  46.775 118.405  1.00  0.00           O
ATOM   2950  N   LEU A 184      47.896  47.755 118.796  1.00  0.00           N
ATOM   2952  CA  LEU A 184      47.456  49.015 119.335  1.00  0.00           C
ATOM   2954  CB  LEU A 184      47.934  49.275 120.786  1.00  0.00           C
ATOM   2957  CG  LEU A 184      47.005  48.755 121.906  1.00  0.00           C
ATOM   2959  CD1 LEU A 184      47.145  49.635 123.146  1.00  0.00           C
ATOM   2963  CD2 LEU A 184      47.264  47.285 122.285  1.00  0.00           C
ATOM   2967  C   LEU A 184      47.986  50.075 118.385  1.00  0.00           C
ATOM   2968  O   LEU A 184      49.166  50.155 118.055  1.00  0.00           O
ATOM   2969  N   GLU A 185      47.125  50.975 117.925  1.00  0.00           N
ATOM   2971  CA  GLU A 185      46.976  52.235 118.605  1.00  0.00           C
ATOM   2973  CB  GLU A 185      46.994  53.375 117.556  1.00  0.00           C
ATOM   2976  CG  GLU A 185      45.685  53.685 116.776  1.00  0.00           C
ATOM   2979  CD  GLU A 185      45.224  52.645 115.757  1.00  0.00           C
ATOM   2980  OE1 GLU A 185      44.114  52.845 115.205  1.00  0.00           O
ATOM   2981  OE2 GLU A 185      45.996  51.675 115.485  1.00  0.00           O
ATOM   2982  C   GLU A 185      45.715  52.185 119.425  1.00  0.00           C
ATOM   2983  O   GLU A 185      45.056  51.165 119.565  1.00  0.00           O
ATOM   2984  N   GLY A 186      45.335  53.325 120.025  1.00  0.00           N
ATOM   2986  CA  GLY A 186      44.065  53.385 120.715  1.00  0.00           C
ATOM   2989  C   GLY A 186      43.706  54.785 121.135  1.00  0.00           C
ATOM   2990  O   GLY A 186      44.494  55.485 121.755  1.00  0.00           O
ATOM   2991  N   ASN A 187      42.506  55.315 120.826  1.00  0.00           N
ATOM   2993  CA  ASN A 187      41.565  54.775 119.855  1.00  0.00           C
ATOM   2995  CB  ASN A 187      40.736  53.535 120.365  1.00  0.00           C
ATOM   2998  CG  ASN A 187      39.886  53.645 121.626  1.00  0.00           C
ATOM   2999  OD1 ASN A 187      39.606  52.615 122.235  1.00  0.00           O
ATOM   3000  ND2 ASN A 187      39.406  54.835 122.015  1.00  0.00           N
ATOM   3003  C   ASN A 187      40.656  55.855 119.276  1.00  0.00           C
ATOM   3004  O   ASN A 187      39.455  55.735 119.455  1.00  0.00           O
ATOM   3005  N   PRO A 188      41.095  56.885 118.576  1.00  0.00           N
ATOM   3006  CD  PRO A 188      40.146  57.635 117.736  1.00  0.00           C
ATOM   3009  CA  PRO A 188      42.425  56.965 118.026  1.00  0.00           C
ATOM   3011  CB  PRO A 188      42.186  57.055 116.516  1.00  0.00           C
ATOM   3014  CG  PRO A 188      40.796  57.695 116.346  1.00  0.00           C
ATOM   3017  C   PRO A 188      43.166  58.125 118.656  1.00  0.00           C
ATOM   3018  O   PRO A 188      44.146  58.585 118.085  1.00  0.00           O
ATOM   3019  N   ASP A 189      42.794  58.525 119.885  1.00  0.00           N
ATOM   3021  CA  ASP A 189      43.636  59.375 120.725  1.00  0.00           C
ATOM   3023  CB  ASP A 189      43.286  60.875 120.495  1.00  0.00           C
ATOM   3026  CG  ASP A 189      41.916  61.265 121.016  1.00  0.00           C
ATOM   3027  OD1 ASP A 189      41.744  62.455 121.405  1.00  0.00           O
ATOM   3028  OD2 ASP A 189      40.986  60.425 120.965  1.00  0.00           O
ATOM   3029  C   ASP A 189      43.576  59.005 122.205  1.00  0.00           C
ATOM   3030  O   ASP A 189      44.476  59.335 122.976  1.00  0.00           O
ATOM   3031  N   THR A 190      42.526  58.295 122.665  1.00  0.00           N
ATOM   3033  CA  THR A 190      42.204  58.195 124.095  1.00  0.00           C
ATOM   3035  CB  THR A 190      40.814  57.585 124.315  1.00  0.00           C
ATOM   3037  OG1 THR A 190      40.125  58.225 125.365  1.00  0.00           O
ATOM   3039  CG2 THR A 190      40.845  56.075 124.605  1.00  0.00           C
ATOM   3043  C   THR A 190      43.244  57.475 124.976  1.00  0.00           C
ATOM   3044  O   THR A 190      43.306  57.725 126.186  1.00  0.00           O
ATOM   3045  N   GLY A 191      44.125  56.625 124.406  1.00  0.00           N
ATOM   3047  CA  GLY A 191      45.206  55.955 125.146  1.00  0.00           C
ATOM   3050  C   GLY A 191      44.785  54.965 126.206  1.00  0.00           C
ATOM   3051  O   GLY A 191      44.956  55.215 127.395  1.00  0.00           O
ATOM   3052  N   ALA A 192      44.236  53.775 125.896  1.00  0.00           N
ATOM   3054  CA  ALA A 192      44.114  53.125 124.615  1.00  0.00           C
ATOM   3056  CB  ALA A 192      45.494  52.605 124.126  1.00  0.00           C
ATOM   3060  C   ALA A 192      43.096  51.995 124.705  1.00  0.00           C
ATOM   3061  O   ALA A 192      41.906  52.265 124.836  1.00  0.00           O
ATOM   3062  N   PRO A 193      43.545  50.735 124.646  1.00  0.00           N
ATOM   3063  CD  PRO A 193      43.904  50.185 125.965  1.00  0.00           C
ATOM   3066  CA  PRO A 193      42.756  49.685 124.025  1.00  0.00           C
ATOM   3068  CB  PRO A 193      41.814  49.235 125.126  1.00  0.00           C
ATOM   3071  CG  PRO A 193      42.776  49.195 126.326  1.00  0.00           C
ATOM   3074  C   PRO A 193      42.194  49.915 122.635  1.00  0.00           C
ATOM   3075  O   PRO A 193      42.404  50.975 122.036  1.00  0.00           O
ATOM   3076  N   THR A 194      41.556  48.875 122.076  1.00  0.00           N
ATOM   3078  CA  THR A 194      41.835  48.285 120.775  1.00  0.00           C
ATOM   3080  CB  THR A 194      42.225  49.195 119.576  1.00  0.00           C
ATOM   3082  OG1 THR A 194      41.154  49.275 118.656  1.00  0.00           O
ATOM   3084  CG2 THR A 194      43.415  48.685 118.745  1.00  0.00           C
ATOM   3088  C   THR A 194      42.815  47.165 121.035  1.00  0.00           C
ATOM   3089  O   THR A 194      43.936  47.385 121.495  1.00  0.00           O
ATOM   3090  N   LYS A 195      42.436  45.905 120.765  1.00  0.00           N
ATOM   3092  CA  LYS A 195      43.426  44.965 120.305  1.00  0.00           C
ATOM   3094  CB  LYS A 195      43.746  43.805 121.285  1.00  0.00           C
ATOM   3097  CG  LYS A 195      45.215  43.915 121.755  1.00  0.00           C
ATOM   3100  CD  LYS A 195      45.635  42.925 122.855  1.00  0.00           C
ATOM   3103  CE  LYS A 195      45.285  43.405 124.276  1.00  0.00           C
ATOM   3106  NZ  LYS A 195      46.136  42.745 125.275  1.00  0.00           N
ATOM   3110  C   LYS A 195      42.934  44.495 118.986  1.00  0.00           C
ATOM   3111  O   LYS A 195      41.924  43.805 118.876  1.00  0.00           O
ATOM   3112  N   VAL A 196      43.605  44.945 117.925  1.00  0.00           N
ATOM   3114  CA  VAL A 196      43.135  44.875 116.566  1.00  0.00           C
ATOM   3116  CB  VAL A 196      42.975  46.275 115.965  1.00  0.00           C
ATOM   3118  CG1 VAL A 196      43.226  46.405 114.455  1.00  0.00           C
ATOM   3122  CG2 VAL A 196      41.556  46.765 116.346  1.00  0.00           C
ATOM   3126  C   VAL A 196      44.096  43.985 115.835  1.00  0.00           C
ATOM   3127  O   VAL A 196      45.276  43.915 116.156  1.00  0.00           O
ATOM   3128  N   LEU A 197      43.595  43.255 114.845  1.00  0.00           N
ATOM   3130  CA  LEU A 197      44.455  42.545 113.936  1.00  0.00           C
ATOM   3132  CB  LEU A 197      43.956  41.105 113.726  1.00  0.00           C
ATOM   3135  CG  LEU A 197      45.014  40.175 113.125  1.00  0.00           C
ATOM   3137  CD1 LEU A 197      44.346  38.915 112.585  1.00  0.00           C
ATOM   3141  CD2 LEU A 197      46.056  39.795 114.175  1.00  0.00           C
ATOM   3145  C   LEU A 197      44.346  43.295 112.646  1.00  0.00           C
ATOM   3146  O   LEU A 197      43.244  43.635 112.235  1.00  0.00           O
ATOM   3147  N   ALA A 198      45.475  43.585 111.975  1.00  0.00           N
ATOM   3149  CA  ALA A 198      45.445  44.235 110.686  1.00  0.00           C
ATOM   3151  CB  ALA A 198      46.354  45.485 110.725  1.00  0.00           C
ATOM   3155  C   ALA A 198      45.944  43.275 109.626  1.00  0.00           C
ATOM   3156  O   ALA A 198      47.145  42.985 109.585  1.00  0.00           O
ATOM   3157  N   PRO A 199      45.116  42.775 108.736  1.00  0.00           N
ATOM   3158  CD  PRO A 199      43.764  42.325 109.076  1.00  0.00           C
ATOM   3161  CA  PRO A 199      45.656  41.995 107.626  1.00  0.00           C
ATOM   3163  CB  PRO A 199      44.505  41.055 107.215  1.00  0.00           C
ATOM   3166  CG  PRO A 199      43.724  40.905 108.525  1.00  0.00           C
ATOM   3169  C   PRO A 199      46.045  42.945 106.506  1.00  0.00           C
ATOM   3170  O   PRO A 199      45.166  43.525 105.865  1.00  0.00           O
ATOM   3171  N   ASP A 200      47.355  43.085 106.285  1.00  0.00           N
ATOM   3173  CA  ASP A 200      47.945  43.935 105.285  1.00  0.00           C
ATOM   3175  CB  ASP A 200      49.015  44.835 105.965  1.00  0.00           C
ATOM   3178  CG  ASP A 200      48.356  46.005 106.706  1.00  0.00           C
ATOM   3179  OD1 ASP A 200      48.904  46.475 107.736  1.00  0.00           O
ATOM   3180  OD2 ASP A 200      47.355  46.545 106.165  1.00  0.00           O
ATOM   3181  C   ASP A 200      48.436  43.065 104.115  1.00  0.00           C
ATOM   3182  O   ASP A 200      48.834  43.585 103.075  1.00  0.00           O
ATOM   3183  N   THR A 201      48.244  41.725 104.175  1.00  0.00           N
ATOM   3185  CA  THR A 201      48.146  40.855 102.995  1.00  0.00           C
ATOM   3187  CB  THR A 201      49.085  39.635 102.995  1.00  0.00           C
ATOM   3189  OG1 THR A 201      50.084  39.785 102.007  1.00  0.00           O
ATOM   3191  CG2 THR A 201      48.405  38.275 102.715  1.00  0.00           C
ATOM   3195  C   THR A 201      46.695  40.445 102.896  1.00  0.00           C
ATOM   3196  O   THR A 201      45.996  40.335 103.905  1.00  0.00           O
ATOM   3197  N   ALA A 202      46.136  40.265 101.675  1.00  0.00           N
ATOM   3199  CA  ALA A 202      44.785  39.775 101.516  1.00  0.00           C
ATOM   3201  CB  ALA A 202      44.354  39.805 100.046  1.00  0.00           C
ATOM   3205  C   ALA A 202      44.585  38.375 102.065  1.00  0.00           C
ATOM   3206  O   ALA A 202      45.256  37.415 101.665  1.00  0.00           O
ATOM   3207  N   GLY A 203      43.625  38.205 102.995  1.00  0.00           N
ATOM   3209  CA  GLY A 203      43.314  36.915 103.586  1.00  0.00           C
ATOM   3212  C   GLY A 203      42.646  35.995 102.605  1.00  0.00           C
ATOM   3213  O   GLY A 203      41.436  36.035 102.395  1.00  0.00           O
ATOM   3214  N   LYS A 204      43.486  35.145 101.995  1.00  0.00           N
ATOM   3216  CA  LYS A 204      43.146  34.135 101.016  1.00  0.00           C
ATOM   3218  CB  LYS A 204      44.416  33.485 100.406  1.00  0.00           C
ATOM   3221  CG  LYS A 204      45.084  34.415  99.396  1.00  0.00           C
ATOM   3224  CD  LYS A 204      46.604  34.235  99.276  1.00  0.00           C
ATOM   3227  CE  LYS A 204      47.236  35.625  99.185  1.00  0.00           C
ATOM   3230  NZ  LYS A 204      48.666  35.625  98.846  1.00  0.00           N
ATOM   3234  C   LYS A 204      42.186  33.075 101.486  1.00  0.00           C
ATOM   3235  O   LYS A 204      42.095  32.745 102.665  1.00  0.00           O
ATOM   3236  N   PHE A 205      41.416  32.535 100.526  1.00  0.00           N
ATOM   3238  CA  PHE A 205      40.256  31.745 100.826  1.00  0.00           C
ATOM   3240  CB  PHE A 205      38.936  32.475 100.386  1.00  0.00           C
ATOM   3243  CG  PHE A 205      38.346  32.385  98.986  1.00  0.00           C
ATOM   3244  CD1 PHE A 205      38.035  31.175  98.335  1.00  0.00           C
ATOM   3246  CE1 PHE A 205      37.386  31.145  97.095  1.00  0.00           C
ATOM   3248  CZ  PHE A 205      36.976  32.335  96.495  1.00  0.00           C
ATOM   3250  CD2 PHE A 205      37.876  33.575  98.376  1.00  0.00           C
ATOM   3252  CE2 PHE A 205      37.205  33.545  97.146  1.00  0.00           C
ATOM   3254  C   PHE A 205      40.466  30.325 100.365  1.00  0.00           C
ATOM   3255  O   PHE A 205      40.596  29.985  99.185  1.00  0.00           O
ATOM   3256  N   TYR A 206      40.455  29.415 101.346  1.00  0.00           N
ATOM   3258  CA  TYR A 206      39.866  28.115 101.226  1.00  0.00           C
ATOM   3260  CB  TYR A 206      40.515  27.085 102.186  1.00  0.00           C
ATOM   3263  CG  TYR A 206      41.955  26.745 101.925  1.00  0.00           C
ATOM   3264  CD1 TYR A 206      43.005  27.645 102.215  1.00  0.00           C
ATOM   3266  CE1 TYR A 206      44.335  27.235 102.115  1.00  0.00           C
ATOM   3268  CZ  TYR A 206      44.645  25.915 101.766  1.00  0.00           C
ATOM   3269  OH  TYR A 206      45.996  25.485 101.776  1.00  0.00           O
ATOM   3271  CD2 TYR A 206      42.274  25.425 101.566  1.00  0.00           C
ATOM   3273  CE2 TYR A 206      43.605  25.015 101.495  1.00  0.00           C
ATOM   3275  C   TYR A 206      38.406  28.245 101.665  1.00  0.00           C
ATOM   3276  O   TYR A 206      38.035  29.145 102.415  1.00  0.00           O
ATOM   3277  N   PRO A 207      37.596  27.275 101.256  1.00  0.00           N
ATOM   3278  CD  PRO A 207      37.035  27.455  99.895  1.00  0.00           C
ATOM   3281  CA  PRO A 207      36.535  26.885 102.176  1.00  0.00           C
ATOM   3283  CB  PRO A 207      35.295  27.475 101.525  1.00  0.00           C
ATOM   3286  CG  PRO A 207      35.516  27.225 100.046  1.00  0.00           C
ATOM   3289  C   PRO A 207      36.506  25.375 102.245  1.00  0.00           C
ATOM   3290  O   PRO A 207      35.516  24.815 102.725  1.00  0.00           O
ATOM   3291  N   ASN A 208      37.566  24.695 101.755  1.00  0.00           N
ATOM   3293  CA  ASN A 208      37.674  23.245 101.726  1.00  0.00           C
ATOM   3295  CB  ASN A 208      38.764  22.825 100.705  1.00  0.00           C
ATOM   3298  CG  ASN A 208      38.236  21.785  99.715  1.00  0.00           C
ATOM   3299  OD1 ASN A 208      38.285  22.045  98.516  1.00  0.00           O
ATOM   3300  ND2 ASN A 208      37.646  20.675 100.196  1.00  0.00           N
ATOM   3303  C   ASN A 208      38.045  22.635 103.075  1.00  0.00           C
ATOM   3304  O   ASN A 208      37.765  21.475 103.315  1.00  0.00           O
ATOM   3305  N   GLN A 209      38.655  23.455 103.955  1.00  0.00           N
ATOM   3307  CA  GLN A 209      39.444  23.095 105.135  1.00  0.00           C
ATOM   3309  CB  GLN A 209      38.725  22.085 106.076  1.00  0.00           C
ATOM   3312  CG  GLN A 209      37.265  22.445 106.486  1.00  0.00           C
ATOM   3315  CD  GLN A 209      36.924  23.925 106.706  1.00  0.00           C
ATOM   3316  OE1 GLN A 209      37.035  24.435 107.816  1.00  0.00           O
ATOM   3317  NE2 GLN A 209      36.424  24.615 105.656  1.00  0.00           N
ATOM   3320  C   GLN A 209      40.895  22.835 104.676  1.00  0.00           C
ATOM   3321  O   GLN A 209      41.215  22.985 103.505  1.00  0.00           O
ATOM   3322  N   ASP A 210      41.924  22.585 105.526  1.00  0.00           N
ATOM   3324  CA  ASP A 210      41.994  21.905 106.796  1.00  0.00           C
ATOM   3326  CB  ASP A 210      43.465  21.435 107.036  1.00  0.00           C
ATOM   3329  CG  ASP A 210      43.834  20.225 106.215  1.00  0.00           C
ATOM   3330  OD1 ASP A 210      45.056  19.935 106.116  1.00  0.00           O
ATOM   3331  OD2 ASP A 210      42.916  19.505 105.745  1.00  0.00           O
ATOM   3332  C   ASP A 210      41.585  22.725 108.005  1.00  0.00           C
ATOM   3333  O   ASP A 210      41.285  23.905 107.935  1.00  0.00           O
ATOM   3334  N   CYS A 211      41.535  22.065 109.165  1.00  0.00           N
ATOM   3336  CA  CYS A 211      41.495  22.695 110.456  1.00  0.00           C
ATOM   3338  CB  CYS A 211      40.116  22.515 111.145  1.00  0.00           C
ATOM   3341  SG  CYS A 211      38.725  23.155 110.165  1.00  0.00           S
ATOM   3343  C   CYS A 211      42.535  22.035 111.346  1.00  0.00           C
ATOM   3344  O   CYS A 211      42.375  20.905 111.815  1.00  0.00           O
ATOM   3345  N   SER A 212      43.646  22.685 111.715  1.00  0.00           N
ATOM   3347  CA  SER A 212      44.155  23.975 111.296  1.00  0.00           C
ATOM   3349  CB  SER A 212      45.195  24.515 112.305  1.00  0.00           C
ATOM   3352  OG  SER A 212      46.146  23.505 112.655  1.00  0.00           O
ATOM   3354  C   SER A 212      44.764  23.995 109.906  1.00  0.00           C
ATOM   3355  O   SER A 212      45.224  22.995 109.375  1.00  0.00           O
ATOM   3356  N   SER A 213      44.806  25.185 109.285  1.00  0.00           N
ATOM   3358  CA  SER A 213      45.726  25.485 108.186  1.00  0.00           C
ATOM   3360  CB  SER A 213      45.455  26.925 107.655  1.00  0.00           C
ATOM   3363  OG  SER A 213      46.076  27.175 106.396  1.00  0.00           O
ATOM   3365  C   SER A 213      47.176  25.465 108.635  1.00  0.00           C
ATOM   3366  O   SER A 213      47.496  26.155 109.605  1.00  0.00           O
ATOM   3367  N   LEU A 214      48.096  24.755 107.925  1.00  0.00           N
ATOM   3369  CA  LEU A 214      49.505  25.155 107.886  1.00  0.00           C
ATOM   3371  CB  LEU A 214      50.265  25.035 109.235  1.00  0.00           C
ATOM   3374  CG  LEU A 214      51.076  26.295 109.615  1.00  0.00           C
ATOM   3376  CD1 LEU A 214      52.566  26.205 109.235  1.00  0.00           C
ATOM   3380  CD2 LEU A 214      50.926  26.615 111.116  1.00  0.00           C
ATOM   3384  C   LEU A 214      50.256  24.455 106.715  1.00  0.00           C
ATOM   3385  OT1 LEU A 214      50.276  25.065 105.605  1.00  0.00           O
ATOM   3386  OT2 LEU A 214      50.814  23.325 106.885  1.00  0.00           O
ATOM   3387  NH3 POPEB 215      15.685  71.735  98.896  1.00  0.00           N
ATOM   3391  C12 POPEB 215      14.195  71.495  98.835  1.00  0.00           C
ATOM   3394  C11 POPEB 215      13.586  71.715  97.436  1.00  0.00           C
ATOM   3397  P   POPEB 215      11.275  71.645  96.186  1.00  0.00           P
ATOM   3398  O13 POPEB 215      10.785  70.345  95.686  1.00  0.00           O
ATOM   3399  O14 POPEB 215      10.216  72.625  96.525  1.00  0.00           O
ATOM   3400  O11 POPEB 215      12.285  72.285  95.146  1.00  0.00           O
ATOM   3401  O12 POPEB 215      12.176  71.405  97.465  1.00  0.00           O
ATOM   3402  C1  POPEB 215      12.906  71.505  94.136  1.00  0.00           C
ATOM   3405  C2  POPEB 215      13.856  72.415  93.326  1.00  0.00           C
ATOM   3407  O21 POPEB 215      14.265  71.685  92.155  1.00  0.00           O
ATOM   3408  C21 POPEB 215      13.996  72.305  91.016  1.00  0.00           C
ATOM   3409  O22 POPEB 215      13.575  73.435  90.905  1.00  0.00           O
ATOM   3410  C22 POPEB 215      14.265  71.385  89.826  1.00  0.00           C
ATOM   3413  C3  POPEB 215      15.115  72.875  94.136  1.00  0.00           C
ATOM   3416  O31 POPEB 215      16.035  73.635  93.306  1.00  0.00           O
ATOM   3417  C31 POPEB 215      15.745  74.955  93.275  1.00  0.00           C
ATOM   3418  O32 POPEB 215      14.906  75.485  93.975  1.00  0.00           O
ATOM   3419  C32 POPEB 215      16.486  75.715  92.165  1.00  0.00           C
ATOM   3422  C23 POPEB 215      15.095  72.125  88.756  1.00  0.00           C
ATOM   3425  C24 POPEB 215      15.276  71.325  87.456  1.00  0.00           C
ATOM   3428  C25 POPEB 215      16.226  72.045  86.495  1.00  0.00           C
ATOM   3431  C26 POPEB 215      16.256  71.465  85.075  1.00  0.00           C
ATOM   3434  C27 POPEB 215      17.336  72.145  84.215  1.00  0.00           C
ATOM   3437  C28 POPEB 215      17.285  71.795  82.726  1.00  0.00           C
ATOM   3440  C29 POPEB 215      16.175  72.515  81.996  1.00  0.00           C
ATOM   3442 0C21 POPEB 215      15.615  72.155  80.826  1.00  0.00           C
ATOM   3444 1C21 POPEB 215      15.945  70.955  79.976  1.00  0.00           C
ATOM   3447 2C21 POPEB 215      14.676  70.125  79.756  1.00  0.00           C
ATOM   3450 3C21 POPEB 215      14.866  68.916  78.826  1.00  0.00           C
ATOM   3453 4C21 POPEB 215      13.675  67.955  78.936  1.00  0.00           C
ATOM   3456 5C21 POPEB 215      13.745  66.675  78.076  1.00  0.00           C
ATOM   3459 6C21 POPEB 215      15.006  65.825  78.296  1.00  0.00           C
ATOM   3462 7C21 POPEB 215      14.776  64.336  78.016  1.00  0.00           C
ATOM   3465 8C21 POPEB 215      16.026  63.465  78.186  1.00  0.00           C
ATOM   3469  C33 POPEB 215      15.515  76.055  90.995  1.00  0.00           C
ATOM   3472  C34 POPEB 215      15.945  77.266  90.155  1.00  0.00           C
ATOM   3475  C35 POPEB 215      15.095  77.445  88.885  1.00  0.00           C
ATOM   3478  C36 POPEB 215      15.696  76.735  87.665  1.00  0.00           C
ATOM   3481  C37 POPEB 215      14.886  76.885  86.366  1.00  0.00           C
ATOM   3484  C38 POPEB 215      15.685  76.405  85.135  1.00  0.00           C
ATOM   3487  C39 POPEB 215      14.906  76.445  83.806  1.00  0.00           C
ATOM   3490 0C31 POPEB 215      13.786  75.405  83.796  1.00  0.00           C
ATOM   3493 1C31 POPEB 215      13.006  75.265  82.476  1.00  0.00           C
ATOM   3496 2C31 POPEB 215      11.876  74.235  82.656  1.00  0.00           C
ATOM   3499 3C31 POPEB 215      11.056  73.955  81.385  1.00  0.00           C
ATOM   3502 4C31 POPEB 215      11.816  73.175  80.305  1.00  0.00           C
ATOM   3505 5C31 POPEB 215      10.886  72.735  79.175  1.00  0.00           C
ATOM   3508 6C31 POPEB 215      11.575  71.985  78.035  1.00  0.00           C
ATOM   3512  NH3 POPEC 216       0.875  33.795  96.525  1.00  0.00           N
ATOM   3516  C12 POPEC 216       2.336  33.425  96.605  1.00  0.00           C
ATOM   3519  C11 POPEC 216       2.726  32.735  97.935  1.00  0.00           C
ATOM   3522  P   POPEC 216       5.076  31.955  97.135  1.00  0.00           P
ATOM   3523  O13 POPEC 216       4.286  30.955  96.396  1.00  0.00           O
ATOM   3524  O14 POPEC 216       6.326  31.495  97.795  1.00  0.00           O
ATOM   3525  O11 POPEC 216       5.426  33.085  96.095  1.00  0.00           O
ATOM   3526  O12 POPEC 216       4.146  32.735  98.146  1.00  0.00           O
ATOM   3527  C1  POPEC 216       6.085  34.275  96.516  1.00  0.00           C
ATOM   3530  C2  POPEC 216       7.086  34.725  95.415  1.00  0.00           C
ATOM   3532  O21 POPEC 216       6.406  34.655  94.156  1.00  0.00           O
ATOM   3533  C21 POPEC 216       6.085  35.815  93.625  1.00  0.00           C
ATOM   3534  O22 POPEC 216       6.545  36.905  93.965  1.00  0.00           O
ATOM   3535  C22 POPEC 216       4.916  35.605  92.675  1.00  0.00           C
ATOM   3538  C3  POPEC 216       8.326  33.795  95.355  1.00  0.00           C
ATOM   3541  O31 POPEC 216       9.105  34.125  94.185  1.00  0.00           O
ATOM   3542  C31 POPEC 216       9.286  33.115  93.326  1.00  0.00           C
ATOM   3543  O32 POPEC 216       9.116  31.935  93.586  1.00  0.00           O
ATOM   3544  C32 POPEC 216       9.686  33.655  91.955  1.00  0.00           C
ATOM   3547  C23 POPEC 216       5.246  35.025  91.275  1.00  0.00           C
ATOM   3550  C24 POPEC 216       3.946  34.515  90.635  1.00  0.00           C
ATOM   3553  C25 POPEC 216       4.006  33.945  89.215  1.00  0.00           C
ATOM   3556  C26 POPEC 216       3.986  35.015  88.117  1.00  0.00           C
ATOM   3559  C27 POPEC 216       3.166  34.615  86.867  1.00  0.00           C
ATOM   3562  C28 POPEC 216       3.195  35.755  85.835  1.00  0.00           C
ATOM   3565  C29 POPEC 216       2.355  35.805  84.576  1.00  0.00           C
ATOM   3567 0C21 POPEC 216       1.876  34.835  83.785  1.00  0.00           C
ATOM   3569 1C21 POPEC 216       2.046  33.345  83.876  1.00  0.00           C
ATOM   3572 2C21 POPEC 216       1.606  32.715  82.535  1.00  0.00           C
ATOM   3575 3C21 POPEC 216       1.426  31.195  82.605  1.00  0.00           C
ATOM   3578 4C21 POPEC 216       0.886  30.625  81.275  1.00  0.00           C
ATOM   3581 5C21 POPEC 216      -0.145  29.505  81.455  1.00  0.00           C
ATOM   3584 6C21 POPEC 216      -1.484  29.995  82.025  1.00  0.00           C
ATOM   3587 7C21 POPEC 216      -2.594  28.945  81.925  1.00  0.00           C
ATOM   3590 8C21 POPEC 216      -3.944  29.485  82.395  1.00  0.00           C
ATOM   3594  C33 POPEC 216       8.806  33.055  90.835  1.00  0.00           C
ATOM   3597  C34 POPEC 216       9.035  33.665  89.445  1.00  0.00           C
ATOM   3600  C35 POPEC 216       8.045  33.045  88.455  1.00  0.00           C
ATOM   3603  C36 POPEC 216       7.995  33.655  87.056  1.00  0.00           C
ATOM   3606  C37 POPEC 216       6.795  33.095  86.275  1.00  0.00           C
ATOM   3609  C38 POPEC 216       6.486  33.805  84.945  1.00  0.00           C
ATOM   3612  C39 POPEC 216       7.466  33.485  83.806  1.00  0.00           C
ATOM   3615 0C31 POPEC 216       6.816  33.755  82.445  1.00  0.00           C
ATOM   3618 1C31 POPEC 216       7.766  33.615  81.245  1.00  0.00           C
ATOM   3621 2C31 POPEC 216       7.036  33.945  79.936  1.00  0.00           C
ATOM   3624 3C31 POPEC 216       7.976  34.095  78.726  1.00  0.00           C
ATOM   3627 4C31 POPEC 216       7.326  34.965  77.625  1.00  0.00           C
ATOM   3630 5C31 POPEC 216       8.236  35.245  76.425  1.00  0.00           C
ATOM   3633 6C31 POPEC 216       7.696  36.335  75.495  1.00  0.00           C
ATOM   3637  NH3 POPED 217      35.685   8.695  53.085  1.00  0.00           N
ATOM   3641  C12 POPED 217      36.944   7.865  52.916  1.00  0.00           C
ATOM   3644  C11 POPED 217      38.076   8.225  53.906  1.00  0.00           C
ATOM   3647  P   POPED 217      40.656   7.775  54.275  1.00  0.00           P
ATOM   3648  O13 POPED 217      41.716   6.995  53.596  1.00  0.00           O
ATOM   3649  O14 POPED 217      40.944   9.235  54.345  1.00  0.00           O
ATOM   3650  O11 POPED 217      40.455   7.185  55.725  1.00  0.00           O
ATOM   3651  O12 POPED 217      39.266   7.515  53.545  1.00  0.00           O
ATOM   3652  C1  POPED 217      39.764   7.835  56.785  1.00  0.00           C
ATOM   3655  C2  POPED 217      40.715   8.015  57.995  1.00  0.00           C
ATOM   3657  O21 POPED 217      39.986   8.235  59.225  1.00  0.00           O
ATOM   3658  C21 POPED 217      39.465   9.445  59.396  1.00  0.00           C
ATOM   3659  O22 POPED 217      39.326  10.285  58.535  1.00  0.00           O
ATOM   3660  C22 POPED 217      39.066   9.605  60.855  1.00  0.00           C
ATOM   3663  C3  POPED 217      41.814   9.075  57.715  1.00  0.00           C
ATOM   3666  O31 POPED 217      42.576   9.415  58.906  1.00  0.00           O
ATOM   3667  C31 POPED 217      43.064  10.675  58.895  1.00  0.00           C
ATOM   3668  O32 POPED 217      43.035  11.415  57.936  1.00  0.00           O
ATOM   3669  C32 POPED 217      43.795  10.925  60.215  1.00  0.00           C
ATOM   3672  C23 POPED 217      39.634  10.905  61.476  1.00  0.00           C
ATOM   3675  C24 POPED 217      39.816  10.795  62.995  1.00  0.00           C
ATOM   3678  C25 POPED 217      41.056   9.975  63.405  1.00  0.00           C
ATOM   3681  C26 POPED 217      41.186   9.775  64.925  1.00  0.00           C
ATOM   3684  C27 POPED 217      42.556   9.215  65.326  1.00  0.00           C
ATOM   3687  C28 POPED 217      42.765   9.055  66.855  1.00  0.00           C
ATOM   3690  C29 POPED 217      42.994  10.365  67.586  1.00  0.00           C
ATOM   3692 0C21 POPED 217      44.065  10.685  68.326  1.00  0.00           C
ATOM   3694 1C21 POPED 217      45.265   9.795  68.586  1.00  0.00           C
ATOM   3697 2C21 POPED 217      46.295  10.435  69.525  1.00  0.00           C
ATOM   3700 3C21 POPED 217      47.654   9.695  69.555  1.00  0.00           C
ATOM   3703 4C21 POPED 217      47.695   8.465  70.475  1.00  0.00           C
ATOM   3706 5C21 POPED 217      47.736   8.825  71.975  1.00  0.00           C
ATOM   3709 6C21 POPED 217      48.045   7.605  72.866  1.00  0.00           C
ATOM   3712 7C21 POPED 217      48.115   7.975  74.355  1.00  0.00           C
ATOM   3715 8C21 POPED 217      48.475   6.795  75.256  1.00  0.00           C
ATOM   3719  C33 POPED 217      43.686  12.385  60.735  1.00  0.00           C
ATOM   3722  C34 POPED 217      44.764  12.745  61.775  1.00  0.00           C
ATOM   3725  C35 POPED 217      44.326  12.545  63.235  1.00  0.00           C
ATOM   3728  C36 POPED 217      43.436  13.685  63.755  1.00  0.00           C
ATOM   3731  C37 POPED 217      42.806  13.335  65.105  1.00  0.00           C
ATOM   3734  C38 POPED 217      41.965  14.465  65.715  1.00  0.00           C
ATOM   3737  C39 POPED 217      40.866  13.875  66.616  1.00  0.00           C
ATOM   3740 0C31 POPED 217      40.515  14.725  67.835  1.00  0.00           C
ATOM   3743 1C31 POPED 217      39.575  13.975  68.785  1.00  0.00           C
ATOM   3746 2C31 POPED 217      39.676  14.475  70.236  1.00  0.00           C
ATOM   3749 3C31 POPED 217      38.816  13.675  71.206  1.00  0.00           C
ATOM   3752 4C31 POPED 217      39.196  13.935  72.665  1.00  0.00           C
ATOM   3755 5C31 POPED 217      38.236  13.285  73.665  1.00  0.00           C
ATOM   3758 6C31 POPED 217      38.686  13.465  75.116  1.00  0.00           C
ATOM   3762  NH3 POPEE 218      74.204 121.936 100.025  1.00  0.00           N
ATOM   3766  C12 POPEE 218      73.056 120.976 100.236  1.00  0.00           C
ATOM   3769  C11 POPEE 218      72.785 120.116  98.986  1.00  0.00           C
ATOM   3772  P   POPEE 218      70.245 119.365  98.695  1.00  0.00           P
ATOM   3773  O13 POPEE 218      69.335 118.635  99.605  1.00  0.00           O
ATOM   3774  O14 POPEE 218      69.915 120.796  98.525  1.00  0.00           O
ATOM   3775  O11 POPEE 218      70.206 118.645  97.275  1.00  0.00           O
ATOM   3776  O12 POPEE 218      71.715 119.205  99.235  1.00  0.00           O
ATOM   3777  C1  POPEE 218      70.896 119.255  96.175  1.00  0.00           C
ATOM   3780  C2  POPEE 218      70.715 118.435  94.866  1.00  0.00           C
ATOM   3782  O21 POPEE 218      71.424 119.056  93.765  1.00  0.00           O
ATOM   3783  C21 POPEE 218      70.876 120.136  93.257  1.00  0.00           C
ATOM   3784  O22 POPEE 218      69.935 120.756  93.706  1.00  0.00           O
ATOM   3785  C22 POPEE 218      71.585 120.466  91.936  1.00  0.00           C
ATOM   3788  C3  POPEE 218      69.204 118.125  94.546  1.00  0.00           C
ATOM   3791  O31 POPEE 218      68.975 117.735  93.166  1.00  0.00           O
ATOM   3792  C31 POPEE 218      67.665 117.515  92.956  1.00  0.00           C
ATOM   3793  O32 POPEE 218      66.826 117.546  93.835  1.00  0.00           O
ATOM   3794  C32 POPEE 218      67.355 117.295  91.455  1.00  0.00           C
ATOM   3797  C23 POPEE 218      70.876 121.586  91.135  1.00  0.00           C
ATOM   3800  C24 POPEE 218      71.625 121.886  89.836  1.00  0.00           C
ATOM   3803  C25 POPEE 218      70.826 122.736  88.835  1.00  0.00           C
ATOM   3806  C26 POPEE 218      71.424 122.686  87.425  1.00  0.00           C
ATOM   3809  C27 POPEE 218      70.785 123.686  86.455  1.00  0.00           C
ATOM   3812  C28 POPEE 218      71.535 123.796  85.105  1.00  0.00           C
ATOM   3815  C29 POPEE 218      70.965 122.916  84.025  1.00  0.00           C
ATOM   3817 0C21 POPEE 218      71.635 122.396  82.965  1.00  0.00           C
ATOM   3819 1C21 POPEE 218      73.094 122.556  82.656  1.00  0.00           C
ATOM   3822 2C21 POPEE 218      73.415 123.396  81.395  1.00  0.00           C
ATOM   3825 3C21 POPEE 218      73.015 122.766  80.056  1.00  0.00           C
ATOM   3828 4C21 POPEE 218      71.625 123.186  79.555  1.00  0.00           C
ATOM   3831 5C21 POPEE 218      71.375 122.906  78.065  1.00  0.00           C
ATOM   3834 6C21 POPEE 218      72.255 123.746  77.126  1.00  0.00           C
ATOM   3837 7C21 POPEE 218      71.815 123.686  75.656  1.00  0.00           C
ATOM   3840 8C21 POPEE 218      72.686 124.536  74.726  1.00  0.00           C
ATOM   3844  C33 POPEE 218      66.005 116.556  91.245  1.00  0.00           C
ATOM   3847  C34 POPEE 218      65.315 116.705  89.866  1.00  0.00           C
ATOM   3850  C35 POPEE 218      65.635 115.625  88.826  1.00  0.00           C
ATOM   3853  C36 POPEE 218      64.405 115.215  87.985  1.00  0.00           C
ATOM   3856  C37 POPEE 218      64.726 114.205  86.867  1.00  0.00           C
ATOM   3859  C38 POPEE 218      63.465 113.645  86.186  1.00  0.00           C
ATOM   3862  C39 POPEE 218      63.806 112.715  85.005  1.00  0.00           C
ATOM   3865 0C31 POPEE 218      62.566 112.145  84.285  1.00  0.00           C
ATOM   3868 1C31 POPEE 218      62.934 111.226  83.105  1.00  0.00           C
ATOM   3871 2C31 POPEE 218      61.725 110.535  82.476  1.00  0.00           C
ATOM   3874 3C31 POPEE 218      61.404 111.025  81.055  1.00  0.00           C
ATOM   3877 4C31 POPEE 218      60.146 110.355  80.485  1.00  0.00           C
ATOM   3880 5C31 POPEE 218      59.806 110.835  79.065  1.00  0.00           C
ATOM   3883 6C31 POPEE 218      58.535 110.185  78.506  1.00  0.00           C
ATOM   3887  NH3 POPEF 219      42.085  42.775  98.586  1.00  0.00           N
ATOM   3891  C12 POPEF 219      42.064  41.905  97.366  1.00  0.00           C
ATOM   3894  C11 POPEF 219      41.684  40.455  97.686  1.00  0.00           C
ATOM   3897  P   POPEF 219      42.425  38.115  96.656  1.00  0.00           P
ATOM   3898  O13 POPEF 219      43.785  37.535  96.545  1.00  0.00           O
ATOM   3899  O14 POPEF 219      41.465  37.525  97.605  1.00  0.00           O
ATOM   3900  O11 POPEF 219      41.736  38.185  95.236  1.00  0.00           O
ATOM   3901  O12 POPEF 219      42.584  39.645  96.965  1.00  0.00           O
ATOM   3902  C1  POPEF 219      42.375  38.805  94.115  1.00  0.00           C
ATOM   3905  C2  POPEF 219      41.366  39.745  93.396  1.00  0.00           C
ATOM   3907  O21 POPEF 219      41.846  40.465  92.245  1.00  0.00           O
ATOM   3908  C21 POPEF 219      43.015  40.335  91.695  1.00  0.00           C
ATOM   3909  O22 POPEF 219      43.896  39.525  91.936  1.00  0.00           O
ATOM   3910  C22 POPEF 219      43.125  41.425  90.625  1.00  0.00           C
ATOM   3913  C3  POPEF 219      40.796  40.805  94.367  1.00  0.00           C
ATOM   3916  O31 POPEF 219      39.806  41.665  93.765  1.00  0.00           O
ATOM   3917  C31 POPEF 219      40.245  42.835  93.275  1.00  0.00           C
ATOM   3918  O32 POPEF 219      41.404  43.205  93.275  1.00  0.00           O
ATOM   3919  C32 POPEF 219      39.076  43.645  92.725  1.00  0.00           C
ATOM   3922  C23 POPEF 219      43.395  40.845  89.215  1.00  0.00           C
ATOM   3925  C24 POPEF 219      42.444  41.475  88.195  1.00  0.00           C
ATOM   3928  C25 POPEF 219      42.715  41.025  86.745  1.00  0.00           C
ATOM   3931  C26 POPEF 219      43.936  41.695  86.105  1.00  0.00           C
ATOM   3934  C27 POPEF 219      43.666  42.105  84.655  1.00  0.00           C
ATOM   3937  C28 POPEF 219      44.834  42.845  83.976  1.00  0.00           C
ATOM   3940  C29 POPEF 219      44.314  43.745  82.885  1.00  0.00           C
ATOM   3942 0C21 POPEF 219      44.424  43.595  81.555  1.00  0.00           C
ATOM   3944 1C21 POPEF 219      45.104  42.495  80.775  1.00  0.00           C
ATOM   3947 2C21 POPEF 219      44.104  41.685  79.925  1.00  0.00           C
ATOM   3950 3C21 POPEF 219      43.236  42.525  78.976  1.00  0.00           C
ATOM   3953 4C21 POPEF 219      42.285  41.675  78.135  1.00  0.00           C
ATOM   3956 5C21 POPEF 219      41.236  42.515  77.385  1.00  0.00           C
ATOM   3959 6C21 POPEF 219      40.186  41.645  76.686  1.00  0.00           C
ATOM   3962 7C21 POPEF 219      39.035  42.465  76.105  1.00  0.00           C
ATOM   3965 8C21 POPEF 219      37.946  41.595  75.475  1.00  0.00           C
ATOM   3969  C33 POPEF 219      38.896  43.475  91.195  1.00  0.00           C
ATOM   3972  C34 POPEF 219      37.604  44.155  90.705  1.00  0.00           C
ATOM   3975  C35 POPEF 219      37.135  43.735  89.305  1.00  0.00           C
ATOM   3978  C36 POPEF 219      37.596  44.665  88.166  1.00  0.00           C
ATOM   3981  C37 POPEF 219      38.546  43.955  87.186  1.00  0.00           C
ATOM   3984  C38 POPEF 219      38.756  44.685  85.855  1.00  0.00           C
ATOM   3987  C39 POPEF 219      37.545  44.625  84.916  1.00  0.00           C
ATOM   3990 0C31 POPEF 219      37.905  44.885  83.436  1.00  0.00           C
ATOM   3993 1C31 POPEF 219      36.715  44.605  82.515  1.00  0.00           C
ATOM   3996 2C31 POPEF 219      36.924  45.015  81.045  1.00  0.00           C
ATOM   3999 3C31 POPEF 219      37.014  46.535  80.855  1.00  0.00           C
ATOM   4002 4C31 POPEF 219      36.815  47.005  79.406  1.00  0.00           C
ATOM   4005 5C31 POPEF 219      36.685  48.525  79.306  1.00  0.00           C
ATOM   4008 6C31 POPEF 219      36.416  49.055  77.896  1.00  0.00           C
ATOM   4012  NH3 POPEG 220       0.166 115.645  94.355  1.00  0.00           N
ATOM   4016  C12 POPEG 220       1.586 115.195  94.646  1.00  0.00           C
ATOM   4019  C11 POPEG 220       1.895 113.845  93.965  1.00  0.00           C
ATOM   4022  P   POPEG 220       3.935 112.125  94.115  1.00  0.00           P
ATOM   4023  O13 POPEG 220       5.286 112.345  94.655  1.00  0.00           O
ATOM   4024  O14 POPEG 220       3.026 111.235  94.885  1.00  0.00           O
ATOM   4025  O11 POPEG 220       4.096 111.605  92.616  1.00  0.00           O
ATOM   4026  O12 POPEG 220       3.286 113.575  93.995  1.00  0.00           O
ATOM   4027  C1  POPEG 220       3.036 111.875  91.706  1.00  0.00           C
ATOM   4030  C2  POPEG 220       3.156 111.175  90.326  1.00  0.00           C
ATOM   4032  O21 POPEG 220       2.346 111.945  89.416  1.00  0.00           O
ATOM   4033  C21 POPEG 220       2.896 112.205  88.245  1.00  0.00           C
ATOM   4034  O22 POPEG 220       2.626 111.635  87.205  1.00  0.00           O
ATOM   4035  C22 POPEG 220       3.716 113.485  88.326  1.00  0.00           C
ATOM   4038  C3  POPEG 220       2.616 109.715  90.345  1.00  0.00           C
ATOM   4041  O31 POPEG 220       2.186 109.265  89.045  1.00  0.00           O
ATOM   4042  C31 POPEG 220       0.866 109.245  88.796  1.00  0.00           C
ATOM   4043  O32 POPEG 220      -0.024 109.476  89.595  1.00  0.00           O
ATOM   4044  C32 POPEG 220       0.695 109.125  87.275  1.00  0.00           C
ATOM   4047  C23 POPEG 220       3.195 114.535  87.305  1.00  0.00           C
ATOM   4050  C24 POPEG 220       3.856 115.895  87.535  1.00  0.00           C
ATOM   4053  C25 POPEG 220       3.086 117.085  86.955  1.00  0.00           C
ATOM   4056  C26 POPEG 220       3.296 117.365  85.465  1.00  0.00           C
ATOM   4059  C27 POPEG 220       2.166 116.885  84.546  1.00  0.00           C
ATOM   4062  C28 POPEG 220       2.336 117.415  83.105  1.00  0.00           C
ATOM   4065  C29 POPEG 220       1.186 117.055  82.206  1.00  0.00           C
ATOM   4067 0C21 POPEG 220       1.096 117.375  80.896  1.00  0.00           C
ATOM   4069 1C21 POPEG 220       2.136 118.125  80.096  1.00  0.00           C
ATOM   4072 2C21 POPEG 220       2.096 117.785  78.586  1.00  0.00           C
ATOM   4075 3C21 POPEG 220       2.635 116.385  78.235  1.00  0.00           C
ATOM   4078 4C21 POPEG 220       2.366 116.005  76.775  1.00  0.00           C
ATOM   4081 5C21 POPEG 220       3.106 114.755  76.275  1.00  0.00           C
ATOM   4084 6C21 POPEG 220       2.836 113.475  77.095  1.00  0.00           C
ATOM   4087 7C21 POPEG 220       3.466 112.235  76.445  1.00  0.00           C
ATOM   4090 8C21 POPEG 220       3.236 110.935  77.235  1.00  0.00           C
ATOM   4094  C33 POPEG 220      -0.344 108.086  86.785  1.00  0.00           C
ATOM   4097  C34 POPEG 220      -0.434 108.055  85.245  1.00  0.00           C
ATOM   4100  C35 POPEG 220       0.796 107.425  84.566  1.00  0.00           C
ATOM   4103  C36 POPEG 220       1.055 107.905  83.125  1.00  0.00           C
ATOM   4106  C37 POPEG 220       2.426 107.395  82.626  1.00  0.00           C
ATOM   4109  C38 POPEG 220       2.826 107.825  81.215  1.00  0.00           C
ATOM   4112  C39 POPEG 220       4.256 107.345  80.876  1.00  0.00           C
ATOM   4115 0C31 POPEG 220       4.536 107.266  79.367  1.00  0.00           C
ATOM   4118 1C31 POPEG 220       5.645 106.255  79.006  1.00  0.00           C
ATOM   4121 2C31 POPEG 220       7.016 106.845  78.646  1.00  0.00           C
ATOM   4124 3C31 POPEG 220       7.865 107.275  79.845  1.00  0.00           C
ATOM   4127 4C31 POPEG 220       9.326 107.575  79.465  1.00  0.00           C
ATOM   4130 5C31 POPEG 220      10.236 107.865  80.665  1.00  0.00           C
ATOM   4133 6C31 POPEG 220      11.716 108.025  80.315  1.00  0.00           C
ATOM   4137  NH3 POPEH 221     131.226  58.575  52.675  1.00  0.00           N
ATOM   4141  C12 POPEH 221     130.357  57.395  52.365  1.00  0.00           C
ATOM   4144  C11 POPEH 221     129.046  57.835  51.675  1.00  0.00           C
ATOM   4147  P   POPEH 221     127.976  55.425  51.366  1.00  0.00           P
ATOM   4148  O13 POPEH 221     129.207  55.065  50.595  1.00  0.00           O
ATOM   4149  O14 POPEH 221     126.676  55.055  50.805  1.00  0.00           O
ATOM   4150  O11 POPEH 221     128.036  54.555  52.675  1.00  0.00           O
ATOM   4151  O12 POPEH 221     127.997  56.905  51.855  1.00  0.00           O
ATOM   4152  C1  POPEH 221     127.906  55.135  53.976  1.00  0.00           C
ATOM   4155  C2  POPEH 221     126.427  55.365  54.396  1.00  0.00           C
ATOM   4157  O21 POPEH 221     126.357  56.095  55.625  1.00  0.00           O
ATOM   4158  C21 POPEH 221     126.737  57.365  55.595  1.00  0.00           C
ATOM   4159  O22 POPEH 221     127.087  57.975  54.605  1.00  0.00           O
ATOM   4160  C22 POPEH 221     126.667  57.925  57.015  1.00  0.00           C
ATOM   4163  C3  POPEH 221     125.706  53.995  54.566  1.00  0.00           C
ATOM   4166  O31 POPEH 221     124.465  54.085  55.285  1.00  0.00           O
ATOM   4167  C31 POPEH 221     124.396  54.115  56.635  1.00  0.00           C
ATOM   4168  O32 POPEH 221     123.365  54.295  57.256  1.00  0.00           O
ATOM   4169  C32 POPEH 221     125.697  53.765  57.385  1.00  0.00           C
ATOM   4172  C23 POPEH 221     125.326  58.635  57.305  1.00  0.00           C
ATOM   4175  C24 POPEH 221     125.277  59.215  58.726  1.00  0.00           C
ATOM   4178  C25 POPEH 221     123.934  59.875  59.025  1.00  0.00           C
ATOM   4181  C26 POPEH 221     123.865  60.585  60.396  1.00  0.00           C
ATOM   4184  C27 POPEH 221     122.565  61.385  60.535  1.00  0.00           C
ATOM   4187  C28 POPEH 221     122.495  62.335  61.745  1.00  0.00           C
ATOM   4190  C29 POPEH 221     121.835  61.725  62.955  1.00  0.00           C
ATOM   4192 0C21 POPEH 221     121.786  62.305  64.166  1.00  0.00           C
ATOM   4194 1C21 POPEH 221     122.365  63.635  64.535  1.00  0.00           C
ATOM   4197 2C21 POPEH 221     123.736  63.495  65.215  1.00  0.00           C
ATOM   4200 3C21 POPEH 221     124.195  64.825  65.815  1.00  0.00           C
ATOM   4203 4C21 POPEH 221     125.686  64.836  66.195  1.00  0.00           C
ATOM   4206 5C21 POPEH 221     125.966  64.495  67.665  1.00  0.00           C
ATOM   4209 6C21 POPEH 221     127.167  65.295  68.186  1.00  0.00           C
ATOM   4212 7C21 POPEH 221     127.656  64.865  69.565  1.00  0.00           C
ATOM   4215 8C21 POPEH 221     128.766  65.775  70.105  1.00  0.00           C
ATOM   4219  C33 POPEH 221     125.616  54.315  58.825  1.00  0.00           C
ATOM   4222  C34 POPEH 221     126.877  54.065  59.655  1.00  0.00           C
ATOM   4225  C35 POPEH 221     126.896  54.875  60.956  1.00  0.00           C
ATOM   4228  C36 POPEH 221     125.706  54.595  61.896  1.00  0.00           C
ATOM   4231  C37 POPEH 221     125.466  55.685  62.945  1.00  0.00           C
ATOM   4234  C38 POPEH 221     124.116  55.465  63.646  1.00  0.00           C
ATOM   4237  C39 POPEH 221     124.225  54.615  64.915  1.00  0.00           C
ATOM   4240 0C31 POPEH 221     124.615  55.485  66.116  1.00  0.00           C
ATOM   4243 1C31 POPEH 221     124.766  54.695  67.415  1.00  0.00           C
ATOM   4246 2C31 POPEH 221     124.956  55.665  68.576  1.00  0.00           C
ATOM   4249 3C31 POPEH 221     125.277  54.985  69.896  1.00  0.00           C
ATOM   4252 4C31 POPEH 221     125.536  56.025  70.985  1.00  0.00           C
ATOM   4255 5C31 POPEH 221     126.126  55.435  72.266  1.00  0.00           C
ATOM   4258 6C31 POPEH 221     126.586  56.545  73.215  1.00  0.00           C
ATOM   4262  NH3 POPEI 222      22.265  22.695  99.055  1.00  0.00           N
ATOM   4266  C12 POPEI 222      22.836  21.715 100.025  1.00  0.00           C
ATOM   4269  C11 POPEI 222      23.934  20.855  99.425  1.00  0.00           C
ATOM   4272  P   POPEI 222      25.695  19.085 100.056  1.00  0.00           P
ATOM   4273  O13 POPEI 222      26.875  19.965 100.035  1.00  0.00           O
ATOM   4274  O14 POPEI 222      25.756  17.855 100.885  1.00  0.00           O
ATOM   4275  O11 POPEI 222      25.366  18.635  98.576  1.00  0.00           O
ATOM   4276  O12 POPEI 222      24.365  19.895 100.396  1.00  0.00           O
ATOM   4277  C1  POPEI 222      26.326  18.855  97.535  1.00  0.00           C
ATOM   4280  C2  POPEI 222      26.035  20.175  96.776  1.00  0.00           C
ATOM   4282  O21 POPEI 222      25.496  19.935  95.476  1.00  0.00           O
ATOM   4283  C21 POPEI 222      26.194  19.175  94.646  1.00  0.00           C
ATOM   4284  O22 POPEI 222      27.336  18.775  94.826  1.00  0.00           O
ATOM   4285  C22 POPEI 222      25.325  18.925  93.415  1.00  0.00           C
ATOM   4288  C3  POPEI 222      27.226  21.195  96.815  1.00  0.00           C
ATOM   4291  O31 POPEI 222      26.875  22.505  96.355  1.00  0.00           O
ATOM   4292  C31 POPEI 222      27.556  23.185  95.396  1.00  0.00           C
ATOM   4293  O32 POPEI 222      27.465  24.395  95.266  1.00  0.00           O
ATOM   4294  C32 POPEI 222      28.426  22.315  94.475  1.00  0.00           C
ATOM   4297  C23 POPEI 222      25.815  19.635  92.126  1.00  0.00           C
ATOM   4300  C24 POPEI 222      24.625  19.915  91.186  1.00  0.00           C
ATOM   4303  C25 POPEI 222      24.976  20.555  89.826  1.00  0.00           C
ATOM   4306  C26 POPEI 222      24.886  19.565  88.656  1.00  0.00           C
ATOM   4309  C27 POPEI 222      24.756  20.255  87.285  1.00  0.00           C
ATOM   4312  C28 POPEI 222      24.346  19.265  86.175  1.00  0.00           C
ATOM   4315  C29 POPEI 222      25.375  19.065  85.096  1.00  0.00           C
ATOM   4317 0C21 POPEI 222      25.175  19.235  83.765  1.00  0.00           C
ATOM   4319 1C21 POPEI 222      23.865  19.625  83.125  1.00  0.00           C
ATOM   4322 2C21 POPEI 222      23.726  19.225  81.646  1.00  0.00           C
ATOM   4325 3C21 POPEI 222      24.756  19.905  80.705  1.00  0.00           C
ATOM   4328 4C21 POPEI 222      25.815  18.935  80.145  1.00  0.00           C
ATOM   4331 5C21 POPEI 222      25.646  18.655  78.646  1.00  0.00           C
ATOM   4334 6C21 POPEI 222      26.385  19.655  77.745  1.00  0.00           C
ATOM   4337 7C21 POPEI 222      26.326  19.235  76.265  1.00  0.00           C
ATOM   4340 8C21 POPEI 222      27.165  20.105  75.326  1.00  0.00           C
ATOM   4344  C33 POPEI 222      28.606  22.945  93.065  1.00  0.00           C
ATOM   4347  C34 POPEI 222      29.385  22.065  92.076  1.00  0.00           C
ATOM   4350  C35 POPEI 222      29.615  22.745  90.715  1.00  0.00           C
ATOM   4353  C36 POPEI 222      30.965  23.465  90.605  1.00  0.00           C
ATOM   4356  C37 POPEI 222      30.944  24.565  89.525  1.00  0.00           C
ATOM   4359  C38 POPEI 222      32.345  25.145  89.245  1.00  0.00           C
ATOM   4362  C39 POPEI 222      33.065  24.435  88.085  1.00  0.00           C
ATOM   4365 0C31 POPEI 222      32.636  24.945  86.706  1.00  0.00           C
ATOM   4368 1C31 POPEI 222      33.306  24.165  85.565  1.00  0.00           C
ATOM   4371 2C31 POPEI 222      32.986  24.735  84.175  1.00  0.00           C
ATOM   4374 3C31 POPEI 222      33.806  24.095  83.046  1.00  0.00           C
ATOM   4377 4C31 POPEI 222      33.566  22.595  82.866  1.00  0.00           C
ATOM   4380 5C31 POPEI 222      34.365  22.005  81.695  1.00  0.00           C
ATOM   4383 6C31 POPEI 222      34.126  20.505  81.495  1.00  0.00           C
ATOM   4387  NH3 POPEJ 223       9.446  65.245  97.836  1.00  0.00           N
ATOM   4391  C12 POPEJ 223      10.945  65.295  98.046  1.00  0.00           C
ATOM   4394  C11 POPEJ 223      11.596  66.675  97.795  1.00  0.00           C
ATOM   4397  P   POPEJ 223      14.205  67.205  97.506  1.00  0.00           P
ATOM   4398  O13 POPEJ 223      14.136  68.675  97.395  1.00  0.00           O
ATOM   4399  O14 POPEJ 223      15.436  66.605  98.075  1.00  0.00           O
ATOM   4400  O11 POPEJ 223      13.966  66.505  96.095  1.00  0.00           O
ATOM   4401  O12 POPEJ 223      12.945  66.655  98.286  1.00  0.00           O
ATOM   4402  C1  POPEJ 223      13.645  67.305  94.965  1.00  0.00           C
ATOM   4405  C2  POPEJ 223      13.336  66.405  93.736  1.00  0.00           C
ATOM   4407  O21 POPEJ 223      13.176  67.205  92.546  1.00  0.00           O
ATOM   4408  C21 POPEJ 223      12.035  67.855  92.436  1.00  0.00           C
ATOM   4409  O22 POPEJ 223      11.166  67.925  93.286  1.00  0.00           O
ATOM   4410  C22 POPEJ 223      11.946  68.565  91.076  1.00  0.00           C
ATOM   4413  C3  POPEJ 223      12.186  65.365  93.975  1.00  0.00           C
ATOM   4416  O31 POPEJ 223      11.846  64.675  92.745  1.00  0.00           O
ATOM   4417  C31 POPEJ 223      10.566  64.675  92.385  1.00  0.00           C
ATOM   4418  O32 POPEJ 223       9.646  65.166  93.016  1.00  0.00           O
ATOM   4419  C32 POPEJ 223      10.415  63.945  91.055  1.00  0.00           C
ATOM   4422  C23 POPEJ 223      10.566  68.345  90.415  1.00  0.00           C
ATOM   4425  C24 POPEJ 223      10.166  69.365  89.335  1.00  0.00           C
ATOM   4428  C25 POPEJ 223      10.845  69.185  87.976  1.00  0.00           C
ATOM   4431  C26 POPEJ 223      10.106  69.925  86.846  1.00  0.00           C
ATOM   4434  C27 POPEJ 223      10.826  69.855  85.485  1.00  0.00           C
ATOM   4437  C28 POPEJ 223       9.966  70.325  84.296  1.00  0.00           C
ATOM   4440  C29 POPEJ 223      10.775  70.465  83.025  1.00  0.00           C
ATOM   4442 0C21 POPEJ 223      10.956  69.565  82.046  1.00  0.00           C
ATOM   4444 1C21 POPEJ 223      10.355  68.175  81.965  1.00  0.00           C
ATOM   4447 2C21 POPEJ 223       9.995  67.725  80.535  1.00  0.00           C
ATOM   4450 3C21 POPEJ 223       8.975  68.635  79.836  1.00  0.00           C
ATOM   4453 4C21 POPEJ 223       7.966  67.915  78.936  1.00  0.00           C
ATOM   4456 5C21 POPEJ 223       8.426  67.695  77.485  1.00  0.00           C
ATOM   4459 6C21 POPEJ 223       7.306  67.065  76.646  1.00  0.00           C
ATOM   4462 7C21 POPEJ 223       7.585  67.025  75.135  1.00  0.00           C
ATOM   4465 8C21 POPEJ 223       6.406  66.465  74.335  1.00  0.00           C
ATOM   4469  C33 POPEJ 223       9.176  64.435  90.275  1.00  0.00           C
ATOM   4472  C34 POPEJ 223       9.035  63.805  88.876  1.00  0.00           C
ATOM   4475  C35 POPEJ 223      10.196  64.135  87.935  1.00  0.00           C
ATOM   4478  C36 POPEJ 223       9.906  63.796  86.465  1.00  0.00           C
ATOM   4481  C37 POPEJ 223      11.096  64.145  85.576  1.00  0.00           C
ATOM   4484  C38 POPEJ 223      10.815  64.105  84.065  1.00  0.00           C
ATOM   4487  C39 POPEJ 223      12.065  64.345  83.215  1.00  0.00           C
ATOM   4490 0C31 POPEJ 223      12.915  65.515  83.736  1.00  0.00           C
ATOM   4493 1C31 POPEJ 223      14.046  65.955  82.785  1.00  0.00           C
ATOM   4496 2C31 POPEJ 223      14.785  67.185  83.345  1.00  0.00           C
ATOM   4499 3C31 POPEJ 223      15.806  67.765  82.355  1.00  0.00           C
ATOM   4502 4C31 POPEJ 223      17.116  66.985  82.255  1.00  0.00           C
ATOM   4505 5C31 POPEJ 223      17.896  67.325  80.985  1.00  0.00           C
ATOM   4508 6C31 POPEJ 223      19.216  66.575  80.835  1.00  0.00           C
ATOM   4512  NH3 POPEK 224     120.986  25.495  52.225  1.00  0.00           N
ATOM   4516  C12 POPEK 224     121.404  25.505  53.666  1.00  0.00           C
ATOM   4519  C11 POPEK 224     121.754  24.105  54.175  1.00  0.00           C
ATOM   4522  P   POPEK 224     121.824  22.785  56.445  1.00  0.00           P
ATOM   4523  O13 POPEK 224     121.544  21.595  55.595  1.00  0.00           O
ATOM   4524  O14 POPEK 224     123.095  22.875  57.196  1.00  0.00           O
ATOM   4525  O11 POPEK 224     120.625  22.995  57.476  1.00  0.00           O
ATOM   4526  O12 POPEK 224     121.726  24.115  55.595  1.00  0.00           O
ATOM   4527  C1  POPEK 224     120.924  22.855  58.875  1.00  0.00           C
ATOM   4530  C2  POPEK 224     119.674  23.195  59.745  1.00  0.00           C
ATOM   4532  O21 POPEK 224     120.005  23.105  61.146  1.00  0.00           O
ATOM   4533  C21 POPEK 224     120.796  24.075  61.595  1.00  0.00           C
ATOM   4534  O22 POPEK 224     122.006  24.025  61.646  1.00  0.00           O
ATOM   4535  C22 POPEK 224     119.944  25.245  62.076  1.00  0.00           C
ATOM   4538  C3  POPEK 224     118.486  22.245  59.425  1.00  0.00           C
ATOM   4541  O31 POPEK 224     117.705  21.905  60.595  1.00  0.00           O
ATOM   4542  C31 POPEK 224     116.866  22.785  61.076  1.00  0.00           C
ATOM   4543  O32 POPEK 224     116.495  23.825  60.546  1.00  0.00           O
ATOM   4544  C32 POPEK 224     116.374  22.245  62.416  1.00  0.00           C
ATOM   4547  C23 POPEK 224     120.765  26.445  62.625  1.00  0.00           C
ATOM   4550  C24 POPEK 224     120.796  26.495  64.166  1.00  0.00           C
ATOM   4553  C25 POPEK 224     121.555  25.325  64.805  1.00  0.00           C
ATOM   4556  C26 POPEK 224     121.135  25.065  66.256  1.00  0.00           C
ATOM   4559  C27 POPEK 224     121.334  23.585  66.626  1.00  0.00           C
ATOM   4562  C28 POPEK 224     121.145  23.255  68.126  1.00  0.00           C
ATOM   4565  C29 POPEK 224     119.904  23.815  68.775  1.00  0.00           C
ATOM   4567 0C21 POPEK 224     119.165  23.205  69.726  1.00  0.00           C
ATOM   4569 1C21 POPEK 224     119.464  21.855  70.315  1.00  0.00           C
ATOM   4572 2C21 POPEK 224     120.725  21.875  71.215  1.00  0.00           C
ATOM   4575 3C21 POPEK 224     121.175  20.475  71.635  1.00  0.00           C
ATOM   4578 4C21 POPEK 224     122.575  20.495  72.256  1.00  0.00           C
ATOM   4581 5C21 POPEK 224     122.635  19.835  73.646  1.00  0.00           C
ATOM   4584 6C21 POPEK 224     124.014  19.995  74.285  1.00  0.00           C
ATOM   4587 7C21 POPEK 224     124.084  19.375  75.686  1.00  0.00           C
ATOM   4590 8C21 POPEK 224     125.455  19.535  76.336  1.00  0.00           C
ATOM   4594  C33 POPEK 224     116.744  23.135  63.615  1.00  0.00           C
ATOM   4597  C34 POPEK 224     117.274  22.295  64.775  1.00  0.00           C
ATOM   4600  C35 POPEK 224     117.605  23.165  65.995  1.00  0.00           C
ATOM   4603  C36 POPEK 224     116.346  23.575  66.756  1.00  0.00           C
ATOM   4606  C37 POPEK 224     116.365  25.035  67.205  1.00  0.00           C
ATOM   4609  C38 POPEK 224     115.075  25.405  67.945  1.00  0.00           C
ATOM   4612  C39 POPEK 224     115.115  26.815  68.535  1.00  0.00           C
ATOM   4615 0C31 POPEK 224     113.885  27.095  69.406  1.00  0.00           C
ATOM   4618 1C31 POPEK 224     113.965  28.415  70.186  1.00  0.00           C
ATOM   4621 2C31 POPEK 224     113.085  28.395  71.445  1.00  0.00           C
ATOM   4624 3C31 POPEK 224     113.734  27.615  72.596  1.00  0.00           C
ATOM   4627 4C31 POPEK 224     112.736  27.085  73.625  1.00  0.00           C
ATOM   4630 5C31 POPEK 224     113.405  26.075  74.565  1.00  0.00           C
ATOM   4633 6C31 POPEK 224     112.484  25.455  75.617  1.00  0.00           C
ATOM   4637  NH3 POPEL 225     125.026  41.605  58.475  1.00  0.00           N
ATOM   4641  C12 POPEL 225     125.186  42.065  57.045  1.00  0.00           C
ATOM   4644  C11 POPEL 225     126.667  42.155  56.655  1.00  0.00           C
ATOM   4647  P   POPEL 225     128.055  42.345  54.436  1.00  0.00           P
ATOM   4648  O13 POPEL 225     128.365  40.895  54.345  1.00  0.00           O
ATOM   4649  O14 POPEL 225     127.867  43.115  53.186  1.00  0.00           O
ATOM   4650  O11 POPEL 225     129.146  43.085  55.285  1.00  0.00           O
ATOM   4651  O12 POPEL 225     126.747  42.565  55.285  1.00  0.00           O
ATOM   4652  C1  POPEL 225     130.096  42.335  56.045  1.00  0.00           C
ATOM   4655  C2  POPEL 225     130.966  43.275  56.915  1.00  0.00           C
ATOM   4657  O21 POPEL 225     131.445  42.515  58.056  1.00  0.00           O
ATOM   4658  C21 POPEL 225     132.766  42.565  58.195  1.00  0.00           C
ATOM   4659  O22 POPEL 225     133.566  42.815  57.315  1.00  0.00           O
ATOM   4660  C22 POPEL 225     133.127  42.065  59.605  1.00  0.00           C
ATOM   4663  C3  POPEL 225     130.166  44.505  57.445  1.00  0.00           C
ATOM   4666  O31 POPEL 225     130.536  44.835  58.806  1.00  0.00           O
ATOM   4667  C31 POPEL 225     129.527  44.895  59.646  1.00  0.00           C
ATOM   4668  O32 POPEL 225     128.346  44.905  59.375  1.00  0.00           O
ATOM   4669  C32 POPEL 225     129.986  44.615  61.055  1.00  0.00           C
ATOM   4672  C23 POPEL 225     133.417  43.135  60.695  1.00  0.00           C
ATOM   4675  C24 POPEL 225     134.767  42.935  61.416  1.00  0.00           C
ATOM   4678  C25 POPEL 225     134.836  41.925  62.586  1.00  0.00           C
ATOM   4681  C26 POPEL 225     134.256  42.455  63.916  1.00  0.00           C
ATOM   4684  C27 POPEL 225     134.667  41.575  65.116  1.00  0.00           C
ATOM   4687  C28 POPEL 225     134.016  41.985  66.455  1.00  0.00           C
ATOM   4690  C29 POPEL 225     134.956  41.685  67.605  1.00  0.00           C
ATOM   4692 0C21 POPEL 225     134.755  40.895  68.686  1.00  0.00           C
ATOM   4694 1C21 POPEL 225     133.517  40.155  69.116  1.00  0.00           C
ATOM   4697 2C21 POPEL 225     133.436  40.235  70.646  1.00  0.00           C
ATOM   4700 3C21 POPEL 225     132.225  39.535  71.285  1.00  0.00           C
ATOM   4703 4C21 POPEL 225     132.246  39.715  72.815  1.00  0.00           C
ATOM   4706 5C21 POPEL 225     130.945  39.325  73.535  1.00  0.00           C
ATOM   4709 6C21 POPEL 225     130.956  39.795  74.995  1.00  0.00           C
ATOM   4712 7C21 POPEL 225     129.626  39.565  75.725  1.00  0.00           C
ATOM   4715 8C21 POPEL 225     129.596  40.205  77.126  1.00  0.00           C
ATOM   4719  C33 POPEL 225     129.555  43.155  61.265  1.00  0.00           C
ATOM   4722  C34 POPEL 225     129.566  42.675  62.705  1.00  0.00           C
ATOM   4725  C35 POPEL 225     128.387  43.195  63.506  1.00  0.00           C
ATOM   4728  C36 POPEL 225     128.486  42.715  64.956  1.00  0.00           C
ATOM   4731  C37 POPEL 225     127.476  43.455  65.826  1.00  0.00           C
ATOM   4734  C38 POPEL 225     127.587  43.135  67.315  1.00  0.00           C
ATOM   4737  C39 POPEL 225     128.846  43.775  67.905  1.00  0.00           C
ATOM   4740 0C31 POPEL 225     128.806  43.835  69.436  1.00  0.00           C
ATOM   4743 1C31 POPEL 225     129.926  44.735  69.976  1.00  0.00           C
ATOM   4746 2C31 POPEL 225     130.406  44.285  71.366  1.00  0.00           C
ATOM   4749 3C31 POPEL 225     131.786  43.625  71.315  1.00  0.00           C
ATOM   4752 4C31 POPEL 225     132.926  44.655  71.355  1.00  0.00           C
ATOM   4755 5C31 POPEL 225     134.296  44.065  71.025  1.00  0.00           C
ATOM   4758 6C31 POPEL 225     135.426  45.075  71.186  1.00  0.00           C
ATOM   4762  NH3 POPEM 226      93.834   9.245  51.546  1.00  0.00           N
ATOM   4766  C12 POPEM 226      93.654   7.755  51.595  1.00  0.00           C
ATOM   4769  C11 POPEM 226      92.854   7.315  52.826  1.00  0.00           C
ATOM   4772  P   POPEM 226      91.474   5.235  53.555  1.00  0.00           P
ATOM   4773  O13 POPEM 226      91.145   6.115  54.685  1.00  0.00           O
ATOM   4774  O14 POPEM 226      90.385   4.855  52.625  1.00  0.00           O
ATOM   4775  O11 POPEM 226      92.124   3.905  54.116  1.00  0.00           O
ATOM   4776  O12 POPEM 226      92.645   5.915  52.726  1.00  0.00           O
ATOM   4777  C1  POPEM 226      91.584   3.355  55.326  1.00  0.00           C
ATOM   4780  C2  POPEM 226      92.675   3.235  56.416  1.00  0.00           C
ATOM   4782  O21 POPEM 226      92.015   3.185  57.695  1.00  0.00           O
ATOM   4783  C21 POPEM 226      91.854   1.975  58.175  1.00  0.00           C
ATOM   4784  O22 POPEM 226      92.285   0.945  57.686  1.00  0.00           O
ATOM   4785  C22 POPEM 226      91.065   2.075  59.485  1.00  0.00           C
ATOM   4788  C3  POPEM 226      93.694   4.405  56.445  1.00  0.00           C
ATOM   4791  O31 POPEM 226      94.865   3.925  57.136  1.00  0.00           O
ATOM   4792  C31 POPEM 226      94.956   4.225  58.425  1.00  0.00           C
ATOM   4793  O32 POPEM 226      94.456   5.215  58.945  1.00  0.00           O
ATOM   4794  C32 POPEM 226      95.865   3.225  59.125  1.00  0.00           C
ATOM   4797  C23 POPEM 226      91.215   0.815  60.355  1.00  0.00           C
ATOM   4800  C24 POPEM 226      90.535   0.935  61.725  1.00  0.00           C
ATOM   4803  C25 POPEM 226      91.035   2.115  62.575  1.00  0.00           C
ATOM   4806  C26 POPEM 226      90.504   2.065  64.015  1.00  0.00           C
ATOM   4809  C27 POPEM 226      90.945   3.275  64.855  1.00  0.00           C
ATOM   4812  C28 POPEM 226      90.464   3.245  66.315  1.00  0.00           C
ATOM   4815  C29 POPEM 226      91.035   2.085  67.086  1.00  0.00           C
ATOM   4817 0C21 POPEM 226      91.535   2.085  68.336  1.00  0.00           C
ATOM   4819 1C21 POPEM 226      91.626   3.215  69.315  1.00  0.00           C
ATOM   4822 2C21 POPEM 226      92.565   2.845  70.486  1.00  0.00           C
ATOM   4825 3C21 POPEM 226      92.134   3.425  71.845  1.00  0.00           C
ATOM   4828 4C21 POPEM 226      92.834   2.735  73.016  1.00  0.00           C
ATOM   4831 5C21 POPEM 226      92.034   2.805  74.326  1.00  0.00           C
ATOM   4834 6C21 POPEM 226      92.775   2.155  75.506  1.00  0.00           C
ATOM   4837 7C21 POPEM 226      92.055   2.315  76.845  1.00  0.00           C
ATOM   4840 8C21 POPEM 226      92.876   1.815  78.035  1.00  0.00           C
ATOM   4844  C33 POPEM 226      95.324   2.695  60.475  1.00  0.00           C
ATOM   4847  C34 POPEM 226      96.285   1.625  61.016  1.00  0.00           C
ATOM   4850  C35 POPEM 226      95.814   0.905  62.285  1.00  0.00           C
ATOM   4853  C36 POPEM 226      95.395   1.815  63.446  1.00  0.00           C
ATOM   4856  C37 POPEM 226      95.625   1.145  64.805  1.00  0.00           C
ATOM   4859  C38 POPEM 226      94.585   1.555  65.855  1.00  0.00           C
ATOM   4862  C39 POPEM 226      94.695   0.675  67.105  1.00  0.00           C
ATOM   4865 0C31 POPEM 226      95.665   1.205  68.175  1.00  0.00           C
ATOM   4868 1C31 POPEM 226      95.924   0.105  69.205  1.00  0.00           C
ATOM   4871 2C31 POPEM 226      96.714   0.565  70.436  1.00  0.00           C
ATOM   4874 3C31 POPEM 226      97.024  -0.645  71.326  1.00  0.00           C
ATOM   4877 4C31 POPEM 226      97.775  -0.315  72.605  1.00  0.00           C
ATOM   4880 5C31 POPEM 226      98.156  -1.585  73.365  1.00  0.00           C
ATOM   4883 6C31 POPEM 226      98.865  -1.285  74.675  1.00  0.00           C
ATOM   4887  NH3 POPEN 227     104.324 107.575  51.226  1.00  0.00           N
ATOM   4891  C12 POPEN 227     105.625 106.845  50.935  1.00  0.00           C
ATOM   4894  C11 POPEN 227     105.405 105.325  50.756  1.00  0.00           C
ATOM   4897  P   POPEN 227     107.064 103.965  52.266  1.00  0.00           P
ATOM   4898  O13 POPEN 227     106.175 102.795  52.425  1.00  0.00           O
ATOM   4899  O14 POPEN 227     108.524 103.755  52.336  1.00  0.00           O
ATOM   4900  O11 POPEN 227     106.555 105.075  53.295  1.00  0.00           O
ATOM   4901  O12 POPEN 227     106.645 104.605  50.855  1.00  0.00           O
ATOM   4902  C1  POPEN 227     105.765 104.585  54.385  1.00  0.00           C
ATOM   4905  C2  POPEN 227     105.464 105.715  55.396  1.00  0.00           C
ATOM   4907  O21 POPEN 227     104.604 105.195  56.436  1.00  0.00           O
ATOM   4908  C21 POPEN 227     105.275 104.735  57.486  1.00  0.00           C
ATOM   4909  O22 POPEN 227     106.474 104.805  57.656  1.00  0.00           O
ATOM   4910  C22 POPEN 227     104.305 104.015  58.435  1.00  0.00           C
ATOM   4913  C3  POPEN 227     104.774 106.925  54.725  1.00  0.00           C
ATOM   4916  O31 POPEN 227     104.686 108.005  55.686  1.00  0.00           O
ATOM   4917  C31 POPEN 227     103.454 108.395  55.965  1.00  0.00           C
ATOM   4918  O32 POPEN 227     102.635 108.785  55.156  1.00  0.00           O
ATOM   4919  C32 POPEN 227     103.144 107.925  57.396  1.00  0.00           C
ATOM   4922  C23 POPEN 227     103.794 104.875  59.615  1.00  0.00           C
ATOM   4925  C24 POPEN 227     103.326 103.995  60.785  1.00  0.00           C
ATOM   4928  C25 POPEN 227     102.864 104.766  62.025  1.00  0.00           C
ATOM   4931  C26 POPEN 227     101.544 105.535  61.855  1.00  0.00           C
ATOM   4934  C27 POPEN 227     100.965 105.995  63.205  1.00  0.00           C
ATOM   4937  C28 POPEN 227      99.646 106.785  63.056  1.00  0.00           C
ATOM   4940  C29 POPEN 227      99.815 108.285  63.235  1.00  0.00           C
ATOM   4942 0C21 POPEN 227      99.546 108.965  64.366  1.00  0.00           C
ATOM   4944 1C21 POPEN 227      99.055 108.345  65.656  1.00  0.00           C
ATOM   4947 2C21 POPEN 227      98.895 109.355  66.796  1.00  0.00           C
ATOM   4950 3C21 POPEN 227      98.465 108.695  68.126  1.00  0.00           C
ATOM   4953 4C21 POPEN 227      98.144 109.725  69.215  1.00  0.00           C
ATOM   4956 5C21 POPEN 227      97.736 109.095  70.556  1.00  0.00           C
ATOM   4959 6C21 POPEN 227      97.236 110.145  71.565  1.00  0.00           C
ATOM   4962 7C21 POPEN 227      96.805 109.535  72.905  1.00  0.00           C
ATOM   4965 8C21 POPEN 227      96.194 110.575  73.866  1.00  0.00           C
ATOM   4969  C33 POPEN 227     102.404 108.955  58.256  1.00  0.00           C
ATOM   4972  C34 POPEN 227     102.295 108.535  59.715  1.00  0.00           C
ATOM   4975  C35 POPEN 227     102.624 109.655  60.705  1.00  0.00           C
ATOM   4978  C36 POPEN 227     103.256 109.115  61.996  1.00  0.00           C
ATOM   4981  C37 POPEN 227     103.675 110.245  62.945  1.00  0.00           C
ATOM   4984  C38 POPEN 227     104.464 109.836  64.205  1.00  0.00           C
ATOM   4987  C39 POPEN 227     105.395 108.615  64.105  1.00  0.00           C
ATOM   4990 0C31 POPEN 227     104.774 107.365  64.756  1.00  0.00           C
ATOM   4993 1C31 POPEN 227     105.826 106.315  65.165  1.00  0.00           C
ATOM   4996 2C31 POPEN 227     105.305 105.345  66.235  1.00  0.00           C
ATOM   4999 3C31 POPEN 227     104.316 104.275  65.745  1.00  0.00           C
ATOM   5002 4C31 POPEN 227     104.965 103.295  64.766  1.00  0.00           C
ATOM   5005 5C31 POPEN 227     104.155 102.005  64.605  1.00  0.00           C
ATOM   5008 6C31 POPEN 227     104.774 101.045  63.596  1.00  0.00           C
ATOM   5012  NH3 POPEO 228     101.514  18.575 104.507  1.00  0.00           N
ATOM   5016  C12 POPEO 228     101.894  18.515 103.046  1.00  0.00           C
ATOM   5019  C11 POPEO 228     103.335  18.985 102.795  1.00  0.00           C
ATOM   5022  P   POPEO 228     103.745  19.545 100.256  1.00  0.00           P
ATOM   5023  O13 POPEO 228     104.456  20.775 100.617  1.00  0.00           O
ATOM   5024  O14 POPEO 228     104.205  18.755  99.076  1.00  0.00           O
ATOM   5025  O11 POPEO 228     102.186  19.795 100.116  1.00  0.00           O
ATOM   5026  O12 POPEO 228     103.775  18.575 101.506  1.00  0.00           O
ATOM   5027  C1  POPEO 228     101.455  19.545  98.905  1.00  0.00           C
ATOM   5030  C2  POPEO 228     101.005  20.875  98.257  1.00  0.00           C
ATOM   5032  O21 POPEO 228     100.115  20.555  97.155  1.00  0.00           O
ATOM   5033  C21 POPEO 228      99.244  21.525  96.846  1.00  0.00           C
ATOM   5034  O22 POPEO 228      99.035  22.525  97.506  1.00  0.00           O
ATOM   5035  C22 POPEO 228      98.514  21.195  95.546  1.00  0.00           C
ATOM   5038  C3  POPEO 228     102.264  21.665  97.785  1.00  0.00           C
ATOM   5041  O31 POPEO 228     101.975  22.985  97.266  1.00  0.00           O
ATOM   5042  C31 POPEO 228     101.924  23.085  95.955  1.00  0.00           C
ATOM   5043  O32 POPEO 228     102.124  22.185  95.165  1.00  0.00           O
ATOM   5044  C32 POPEO 228     101.525  24.495  95.546  1.00  0.00           C
ATOM   5047  C23 POPEO 228      98.825  22.115  94.335  1.00  0.00           C
ATOM   5050  C24 POPEO 228      97.755  21.975  93.236  1.00  0.00           C
ATOM   5053  C25 POPEO 228      98.116  22.635  91.885  1.00  0.00           C
ATOM   5056  C26 POPEO 228      97.174  23.795  91.465  1.00  0.00           C
ATOM   5059  C27 POPEO 228      97.404  24.225  89.995  1.00  0.00           C
ATOM   5062  C28 POPEO 228      96.626  25.485  89.556  1.00  0.00           C
ATOM   5065  C29 POPEO 228      95.115  25.345  89.486  1.00  0.00           C
ATOM   5067 0C21 POPEO 228      94.296  25.655  88.465  1.00  0.00           C
ATOM   5069 1C21 POPEO 228      94.664  26.215  87.115  1.00  0.00           C
ATOM   5072 2C21 POPEO 228      94.014  25.525  85.896  1.00  0.00           C
ATOM   5075 3C21 POPEO 228      92.584  25.995  85.546  1.00  0.00           C
ATOM   5078 4C21 POPEO 228      92.225  25.755  84.065  1.00  0.00           C
ATOM   5081 5C21 POPEO 228      91.816  24.315  83.736  1.00  0.00           C
ATOM   5084 6C21 POPEO 228      91.845  23.995  82.225  1.00  0.00           C
ATOM   5087 7C21 POPEO 228      91.444  22.535  81.945  1.00  0.00           C
ATOM   5090 8C21 POPEO 228      91.614  22.085  80.495  1.00  0.00           C
ATOM   5094  C33 POPEO 228     101.535  24.655  94.016  1.00  0.00           C
ATOM   5097  C34 POPEO 228     101.045  26.045  93.605  1.00  0.00           C
ATOM   5100  C35 POPEO 228     102.046  26.795  92.715  1.00  0.00           C
ATOM   5103  C36 POPEO 228     102.264  26.145  91.346  1.00  0.00           C
ATOM   5106  C37 POPEO 228     103.046  27.065  90.406  1.00  0.00           C
ATOM   5109  C38 POPEO 228     102.876  26.715  88.915  1.00  0.00           C
ATOM   5112  C39 POPEO 228     101.415  26.835  88.426  1.00  0.00           C
ATOM   5115 0C31 POPEO 228     101.325  26.895  86.896  1.00  0.00           C
ATOM   5118 1C31 POPEO 228      99.874  27.005  86.396  1.00  0.00           C
ATOM   5121 2C31 POPEO 228      99.815  27.155  84.865  1.00  0.00           C
ATOM   5124 3C31 POPEO 228      98.384  27.155  84.296  1.00  0.00           C
ATOM   5127 4C31 POPEO 228      97.794  28.565  84.095  1.00  0.00           C
ATOM   5130 5C31 POPEO 228      98.104  29.155  82.715  1.00  0.00           C
ATOM   5133 6C31 POPEO 228      97.465  30.525  82.445  1.00  0.00           C
ATOM   5137  NH3 POPEP 229      28.406  99.865 100.056  1.00  0.00           N
ATOM   5141  C12 POPEP 229      27.866  99.336  98.745  1.00  0.00           C
ATOM   5144  C11 POPEP 229      27.256  97.915  98.925  1.00  0.00           C
ATOM   5147  P   POPEP 229      25.716  96.185  97.795  1.00  0.00           P
ATOM   5148  O13 POPEP 229      26.056  95.365  98.975  1.00  0.00           O
ATOM   5149  O14 POPEP 229      24.335  96.715  97.766  1.00  0.00           O
ATOM   5150  O11 POPEP 229      25.966  95.265  96.545  1.00  0.00           O
ATOM   5151  O12 POPEP 229      26.756  97.385  97.675  1.00  0.00           O
ATOM   5152  C1  POPEP 229      25.765  95.765  95.225  1.00  0.00           C
ATOM   5155  C2  POPEP 229      25.774  94.585  94.226  1.00  0.00           C
ATOM   5157  O21 POPEP 229      25.795  95.145  92.886  1.00  0.00           O
ATOM   5158  C21 POPEP 229      26.475  94.405  92.025  1.00  0.00           C
ATOM   5159  O22 POPEP 229      26.966  93.315  92.266  1.00  0.00           O
ATOM   5160  C22 POPEP 229      26.605  95.085  90.666  1.00  0.00           C
ATOM   5163  C3  POPEP 229      24.576  93.625  94.436  1.00  0.00           C
ATOM   5166  O31 POPEP 229      24.494  92.655  93.376  1.00  0.00           O
ATOM   5167  C31 POPEP 229      23.396  92.655  92.655  1.00  0.00           C
ATOM   5168  O32 POPEP 229      22.276  92.955  93.055  1.00  0.00           O
ATOM   5169  C32 POPEP 229      23.795  92.275  91.236  1.00  0.00           C
ATOM   5172  C23 POPEP 229      26.986  94.115  89.515  1.00  0.00           C
ATOM   5175  C24 POPEP 229      27.754  94.815  88.385  1.00  0.00           C
ATOM   5178  C25 POPEP 229      27.396  94.415  86.955  1.00  0.00           C
ATOM   5181  C26 POPEP 229      26.026  94.945  86.525  1.00  0.00           C
ATOM   5184  C27 POPEP 229      25.674  94.575  85.075  1.00  0.00           C
ATOM   5187  C28 POPEP 229      24.264  95.046  84.676  1.00  0.00           C
ATOM   5190  C29 POPEP 229      24.285  96.425  84.055  1.00  0.00           C
ATOM   5192 0C21 POPEP 229      24.246  96.675  82.736  1.00  0.00           C
ATOM   5194 1C21 POPEP 229      24.194  95.625  81.656  1.00  0.00           C
ATOM   5197 2C21 POPEP 229      22.754  95.345  81.185  1.00  0.00           C
ATOM   5200 3C21 POPEP 229      22.675  94.025  80.415  1.00  0.00           C
ATOM   5203 4C21 POPEP 229      21.316  93.745  79.766  1.00  0.00           C
ATOM   5206 5C21 POPEP 229      21.316  92.345  79.155  1.00  0.00           C
ATOM   5209 6C21 POPEP 229      20.084  92.035  78.305  1.00  0.00           C
ATOM   5212 7C21 POPEP 229      20.296  90.795  77.445  1.00  0.00           C
ATOM   5215 8C21 POPEP 229      19.375  90.715  76.235  1.00  0.00           C
ATOM   5219  C33 POPEP 229      22.646  92.105  90.215  1.00  0.00           C
ATOM   5222  C34 POPEP 229      23.205  91.905  88.796  1.00  0.00           C
ATOM   5225  C35 POPEP 229      22.125  91.655  87.736  1.00  0.00           C
ATOM   5228  C36 POPEP 229      21.385  92.905  87.245  1.00  0.00           C
ATOM   5231  C37 POPEP 229      20.396  92.546  86.125  1.00  0.00           C
ATOM   5234  C38 POPEP 229      19.486  93.705  85.695  1.00  0.00           C
ATOM   5237  C39 POPEP 229      19.924  94.365  84.375  1.00  0.00           C
ATOM   5240 0C31 POPEP 229      18.935  95.455  83.925  1.00  0.00           C
ATOM   5243 1C31 POPEP 229      19.226  96.055  82.535  1.00  0.00           C
ATOM   5246 2C31 POPEP 229      18.085  96.955  82.046  1.00  0.00           C
ATOM   5249 3C31 POPEP 229      18.175  97.406  80.576  1.00  0.00           C
ATOM   5252 4C31 POPEP 229      18.986  98.685  80.315  1.00  0.00           C
ATOM   5255 5C31 POPEP 229      20.476  98.465  80.015  1.00  0.00           C
ATOM   5258 6C31 POPEP 229      21.076  99.595  79.166  1.00  0.00           C
ATOM   5262  NH3 POPEQ 230      40.814  69.965  54.225  1.00  0.00           N
ATOM   5266  C12 POPEQ 230      40.764  71.235  53.415  1.00  0.00           C
ATOM   5269  C11 POPEQ 230      39.444  71.995  53.605  1.00  0.00           C
ATOM   5272  P   POPEQ 230      38.416  74.255  52.756  1.00  0.00           P
ATOM   5273  O13 POPEQ 230      38.936  75.525  52.235  1.00  0.00           O
ATOM   5274  O14 POPEQ 230      37.444  73.485  51.936  1.00  0.00           O
ATOM   5275  O11 POPEQ 230      37.785  74.545  54.175  1.00  0.00           O
ATOM   5276  O12 POPEQ 230      39.634  73.315  53.135  1.00  0.00           O
ATOM   5277  C1  POPEQ 230      38.686  75.075  55.166  1.00  0.00           C
ATOM   5280  C2  POPEQ 230      37.916  75.345  56.486  1.00  0.00           C
ATOM   5282  O21 POPEQ 230      38.795  75.515  57.605  1.00  0.00           O
ATOM   5283  C21 POPEQ 230      39.365  74.435  58.125  1.00  0.00           C
ATOM   5284  O22 POPEQ 230      39.655  73.415  57.526  1.00  0.00           O
ATOM   5285  C22 POPEQ 230      39.704  74.725  59.585  1.00  0.00           C
ATOM   5288  C3  POPEQ 230      36.826  74.265  56.745  1.00  0.00           C
ATOM   5291  O31 POPEQ 230      36.396  74.255  58.125  1.00  0.00           O
ATOM   5292  C31 POPEQ 230      35.565  75.225  58.465  1.00  0.00           C
ATOM   5293  O32 POPEQ 230      35.066  76.035  57.715  1.00  0.00           O
ATOM   5294  C32 POPEQ 230      35.376  75.205  59.995  1.00  0.00           C
ATOM   5297  C23 POPEQ 230      40.354  73.525  60.315  1.00  0.00           C
ATOM   5300  C24 POPEQ 230      40.845  73.945  61.695  1.00  0.00           C
ATOM   5303  C25 POPEQ 230      41.326  72.806  62.616  1.00  0.00           C
ATOM   5306  C26 POPEQ 230      40.175  71.905  63.116  1.00  0.00           C
ATOM   5309  C27 POPEQ 230      40.564  71.055  64.335  1.00  0.00           C
ATOM   5312  C28 POPEQ 230      39.346  70.525  65.125  1.00  0.00           C
ATOM   5315  C29 POPEQ 230      38.715  69.305  64.516  1.00  0.00           C
ATOM   5317 0C21 POPEQ 230      37.846  68.485  65.135  1.00  0.00           C
ATOM   5319 1C21 POPEQ 230      37.306  68.695  66.525  1.00  0.00           C
ATOM   5322 2C21 POPEQ 230      37.826  67.705  67.596  1.00  0.00           C
ATOM   5325 3C21 POPEQ 230      37.046  66.375  67.625  1.00  0.00           C
ATOM   5328 4C21 POPEQ 230      36.785  65.845  69.055  1.00  0.00           C
ATOM   5331 5C21 POPEQ 230      37.935  65.026  69.675  1.00  0.00           C
ATOM   5334 6C21 POPEQ 230      38.916  65.865  70.516  1.00  0.00           C
ATOM   5337 7C21 POPEQ 230      39.816  65.005  71.415  1.00  0.00           C
ATOM   5340 8C21 POPEQ 230      40.685  65.825  72.375  1.00  0.00           C
ATOM   5344  C33 POPEQ 230      35.785  76.525  60.686  1.00  0.00           C
ATOM   5347  C34 POPEQ 230      35.565  76.525  62.215  1.00  0.00           C
ATOM   5350  C35 POPEQ 230      36.316  75.405  62.945  1.00  0.00           C
ATOM   5353  C36 POPEQ 230      36.316  75.495  64.485  1.00  0.00           C
ATOM   5356  C37 POPEQ 230      37.236  74.425  65.105  1.00  0.00           C
ATOM   5359  C38 POPEQ 230      37.194  74.385  66.655  1.00  0.00           C
ATOM   5362  C39 POPEQ 230      38.576  74.445  67.305  1.00  0.00           C
ATOM   5365 0C31 POPEQ 230      38.854  73.365  68.376  1.00  0.00           C
ATOM   5368 1C31 POPEQ 230      40.245  73.595  68.986  1.00  0.00           C
ATOM   5371 2C31 POPEQ 230      40.845  72.375  69.696  1.00  0.00           C
ATOM   5374 3C31 POPEQ 230      40.505  72.196  71.175  1.00  0.00           C
ATOM   5377 4C31 POPEQ 230      41.674  71.535  71.915  1.00  0.00           C
ATOM   5380 5C31 POPEQ 230      41.366  71.105  73.345  1.00  0.00           C
ATOM   5383 6C31 POPEQ 230      42.616  70.625  74.095  1.00  0.00           C
ATOM   5387  NH3 POPER 231      36.815 135.596  53.125  1.00  0.00           N
ATOM   5391  C12 POPER 231      37.026 134.136  53.425  1.00  0.00           C
ATOM   5394  C11 POPER 231      36.935 133.317  52.126  1.00  0.00           C
ATOM   5397  P   POPER 231      38.296 131.046  52.396  1.00  0.00           P
ATOM   5398  O13 POPER 231      39.175 131.716  51.416  1.00  0.00           O
ATOM   5399  O14 POPER 231      37.905 129.647  52.155  1.00  0.00           O
ATOM   5400  O11 POPER 231      38.725 131.267  53.925  1.00  0.00           O
ATOM   5401  O12 POPER 231      36.965 131.907  52.375  1.00  0.00           O
ATOM   5402  C1  POPER 231      37.706 131.097  54.925  1.00  0.00           C
ATOM   5405  C2  POPER 231      38.215 130.506  56.285  1.00  0.00           C
ATOM   5407  O21 POPER 231      38.506 131.476  57.315  1.00  0.00           O
ATOM   5408  C21 POPER 231      37.506 132.166  57.855  1.00  0.00           C
ATOM   5409  O22 POPER 231      36.506 132.546  57.285  1.00  0.00           O
ATOM   5410  C22 POPER 231      37.855 132.466  59.326  1.00  0.00           C
ATOM   5413  C3  POPER 231      39.476 129.597  56.125  1.00  0.00           C
ATOM   5416  O31 POPER 231      39.996 129.186  57.416  1.00  0.00           O
ATOM   5417  C31 POPER 231      39.346 128.186  57.995  1.00  0.00           C
ATOM   5418  O32 POPER 231      38.465 127.517  57.486  1.00  0.00           O
ATOM   5419  C32 POPER 231      39.845 127.996  59.415  1.00  0.00           C
ATOM   5422  C23 POPER 231      36.685 132.166  60.296  1.00  0.00           C
ATOM   5425  C24 POPER 231      36.994 132.416  61.785  1.00  0.00           C
ATOM   5428  C25 POPER 231      37.084 133.907  62.185  1.00  0.00           C
ATOM   5431  C26 POPER 231      36.605 134.206  63.615  1.00  0.00           C
ATOM   5434  C27 POPER 231      37.666 134.806  64.555  1.00  0.00           C
ATOM   5437  C28 POPER 231      37.075 135.517  65.805  1.00  0.00           C
ATOM   5440  C29 POPER 231      36.285 134.586  66.686  1.00  0.00           C
ATOM   5442 0C21 POPER 231      36.025 134.737  67.995  1.00  0.00           C
ATOM   5444 1C21 POPER 231      36.396 135.916  68.866  1.00  0.00           C
ATOM   5447 2C21 POPER 231      35.295 136.317  69.875  1.00  0.00           C
ATOM   5450 3C21 POPER 231      34.956 137.816  69.845  1.00  0.00           C
ATOM   5453 4C21 POPER 231      33.846 138.216  68.855  1.00  0.00           C
ATOM   5456 5C21 POPER 231      32.436 137.896  69.376  1.00  0.00           C
ATOM   5459 6C21 POPER 231      31.316 138.436  68.476  1.00  0.00           C
ATOM   5462 7C21 POPER 231      29.926 137.976  68.936  1.00  0.00           C
ATOM   5465 8C21 POPER 231      28.774 138.537  68.095  1.00  0.00           C
ATOM   5469  C33 POPER 231      38.776 128.317  60.475  1.00  0.00           C
ATOM   5472  C34 POPER 231      39.335 128.086  61.885  1.00  0.00           C
ATOM   5475  C35 POPER 231      38.236 128.056  62.945  1.00  0.00           C
ATOM   5478  C36 POPER 231      38.746 127.616  64.326  1.00  0.00           C
ATOM   5481  C37 POPER 231      37.556 127.466  65.275  1.00  0.00           C
ATOM   5484  C38 POPER 231      37.816 126.627  66.525  1.00  0.00           C
ATOM   5487  C39 POPER 231      36.615 125.716  66.845  1.00  0.00           C
ATOM   5490 0C31 POPER 231      35.256 126.446  66.806  1.00  0.00           C
ATOM   5493 1C31 POPER 231      34.126 125.696  67.525  1.00  0.00           C
ATOM   5496 2C31 POPER 231      32.756 126.386  67.355  1.00  0.00           C
ATOM   5499 3C31 POPER 231      32.105 126.176  65.976  1.00  0.00           C
ATOM   5502 4C31 POPER 231      31.596 124.737  65.775  1.00  0.00           C
ATOM   5505 5C31 POPER 231      30.635 124.597  64.595  1.00  0.00           C
ATOM   5508 6C31 POPER 231      30.186 123.146  64.385  1.00  0.00           C
ATOM   5512  NH3 POPES 232     120.504  72.885  50.345  1.00  0.00           N
ATOM   5516  C12 POPES 232     119.114  73.465  50.345  1.00  0.00           C
ATOM   5519  C11 POPES 232     119.184  74.995  50.256  1.00  0.00           C
ATOM   5522  P   POPES 232     116.665  75.625  49.855  1.00  0.00           P
ATOM   5523  O13 POPES 232     116.555  74.415  49.006  1.00  0.00           O
ATOM   5524  O14 POPES 232     116.525  76.925  49.155  1.00  0.00           O
ATOM   5525  O11 POPES 232     115.555  75.515  50.956  1.00  0.00           O
ATOM   5526  O12 POPES 232     117.985  75.595  50.715  1.00  0.00           O
ATOM   5527  C1  POPES 232     115.656  74.625  52.066  1.00  0.00           C
ATOM   5530  C2  POPES 232     115.846  75.415  53.386  1.00  0.00           C
ATOM   5532  O21 POPES 232     115.765  74.485  54.465  1.00  0.00           O
ATOM   5533  C21 POPES 232     116.845  73.776  54.706  1.00  0.00           C
ATOM   5534  O22 POPES 232     117.955  73.905  54.215  1.00  0.00           O
ATOM   5535  C22 POPES 232     116.434  72.705  55.715  1.00  0.00           C
ATOM   5538  C3  POPES 232     114.715  76.485  53.576  1.00  0.00           C
ATOM   5541  O31 POPES 232     114.664  76.965  54.935  1.00  0.00           O
ATOM   5542  C31 POPES 232     113.635  76.575  55.686  1.00  0.00           C
ATOM   5543  O32 POPES 232     112.654  75.955  55.306  1.00  0.00           O
ATOM   5544  C32 POPES 232     113.944  76.895  57.165  1.00  0.00           C
ATOM   5547  C23 POPES 232     116.975  72.935  57.136  1.00  0.00           C
ATOM   5550  C24 POPES 232     115.975  72.435  58.186  1.00  0.00           C
ATOM   5553  C25 POPES 232     116.635  72.205  59.545  1.00  0.00           C
ATOM   5556  C26 POPES 232     115.725  72.585  60.715  1.00  0.00           C
ATOM   5559  C27 POPES 232     115.846  71.595  61.885  1.00  0.00           C
ATOM   5562  C28 POPES 232     115.215  72.115  63.195  1.00  0.00           C
ATOM   5565  C29 POPES 232     116.094  73.155  63.846  1.00  0.00           C
ATOM   5567 0C21 POPES 232     116.486  73.195  65.135  1.00  0.00           C
ATOM   5569 1C21 POPES 232     116.115  72.245  66.235  1.00  0.00           C
ATOM   5572 2C21 POPES 232     117.355  71.785  67.025  1.00  0.00           C
ATOM   5575 3C21 POPES 232     116.985  70.845  68.165  1.00  0.00           C
ATOM   5578 4C21 POPES 232     118.186  70.505  69.055  1.00  0.00           C
ATOM   5581 5C21 POPES 232     117.824  69.545  70.195  1.00  0.00           C
ATOM   5584 6C21 POPES 232     118.615  69.855  71.465  1.00  0.00           C
ATOM   5587 7C21 POPES 232     118.414  68.815  72.576  1.00  0.00           C
ATOM   5590 8C21 POPES 232     119.155  69.196  73.855  1.00  0.00           C
ATOM   5594  C33 POPES 232     112.824  76.435  58.146  1.00  0.00           C
ATOM   5597  C34 POPES 232     113.314  75.985  59.535  1.00  0.00           C
ATOM   5600  C35 POPES 232     113.505  77.085  60.595  1.00  0.00           C
ATOM   5603  C36 POPES 232     113.475  76.485  62.006  1.00  0.00           C
ATOM   5606  C37 POPES 232     113.755  77.476  63.155  1.00  0.00           C
ATOM   5609  C38 POPES 232     113.535  76.785  64.516  1.00  0.00           C
ATOM   5612  C39 POPES 232     114.035  77.565  65.735  1.00  0.00           C
ATOM   5615 0C31 POPES 232     113.825  76.755  67.025  1.00  0.00           C
ATOM   5618 1C31 POPES 232     114.485  77.375  68.266  1.00  0.00           C
ATOM   5621 2C31 POPES 232     114.244  76.585  69.555  1.00  0.00           C
ATOM   5624 3C31 POPES 232     114.715  75.125  69.485  1.00  0.00           C
ATOM   5627 4C31 POPES 232     114.445  74.336  70.775  1.00  0.00           C
ATOM   5630 5C31 POPES 232     114.855  72.865  70.656  1.00  0.00           C
ATOM   5633 6C31 POPES 232     114.475  72.055  71.896  1.00  0.00           C
ATOM   5637  NH3 POPET 233      67.475 121.326  99.455  1.00  0.00           N
ATOM   5641  C12 POPET 233      66.795 122.667  99.475  1.00  0.00           C
ATOM   5644  C11 POPET 233      65.806 122.807  98.306  1.00  0.00           C
ATOM   5647  P   POPET 233      63.746 124.306  97.585  1.00  0.00           P
ATOM   5648  O13 POPET 233      62.566 123.556  98.075  1.00  0.00           O
ATOM   5649  O14 POPET 233      63.654 125.776  97.495  1.00  0.00           O
ATOM   5650  O11 POPET 233      64.265 123.726  96.195  1.00  0.00           O
ATOM   5651  O12 POPET 233      64.956 123.926  98.555  1.00  0.00           O
ATOM   5652  C1  POPET 233      63.375 123.096  95.275  1.00  0.00           C
ATOM   5655  C2  POPET 233      64.146 122.696  93.975  1.00  0.00           C
ATOM   5657  O21 POPET 233      64.346 123.886  93.195  1.00  0.00           O
ATOM   5658  C21 POPET 233      65.455 123.886  92.465  1.00  0.00           C
ATOM   5659  O22 POPET 233      66.305 123.006  92.465  1.00  0.00           O
ATOM   5660  C22 POPET 233      65.515 125.157  91.605  1.00  0.00           C
ATOM   5663  C3  POPET 233      63.405 121.616  93.125  1.00  0.00           C
ATOM   5666  O31 POPET 233      64.276 121.026  92.126  1.00  0.00           O
ATOM   5667  C31 POPET 233      64.175 121.487  90.876  1.00  0.00           C
ATOM   5668  O32 POPET 233      63.295 122.226  90.476  1.00  0.00           O
ATOM   5669  C32 POPET 233      65.315 120.926  90.006  1.00  0.00           C
ATOM   5672  C23 POPET 233      66.535 125.017  90.445  1.00  0.00           C
ATOM   5675  C24 POPET 233      67.036 126.356  89.895  1.00  0.00           C
ATOM   5678  C25 POPET 233      66.405 126.786  88.566  1.00  0.00           C
ATOM   5681  C26 POPET 233      67.025 126.046  87.366  1.00  0.00           C
ATOM   5684  C27 POPET 233      66.415 126.456  86.016  1.00  0.00           C
ATOM   5687  C28 POPET 233      67.185 125.866  84.805  1.00  0.00           C
ATOM   5690  C29 POPET 233      68.435 126.646  84.475  1.00  0.00           C
ATOM   5692 0C21 POPET 233      69.245 126.426  83.426  1.00  0.00           C
ATOM   5694 1C21 POPET 233      69.105 125.307  82.425  1.00  0.00           C
ATOM   5697 2C21 POPET 233      68.186 125.616  81.226  1.00  0.00           C
ATOM   5700 3C21 POPET 233      68.285 124.496  80.186  1.00  0.00           C
ATOM   5703 4C21 POPET 233      66.935 124.116  79.555  1.00  0.00           C
ATOM   5706 5C21 POPET 233      67.045 122.836  78.715  1.00  0.00           C
ATOM   5709 6C21 POPET 233      65.694 122.127  78.535  1.00  0.00           C
ATOM   5712 7C21 POPET 233      65.874 120.626  78.296  1.00  0.00           C
ATOM   5715 8C21 POPET 233      64.565 119.846  78.425  1.00  0.00           C
ATOM   5719  C33 POPET 233      65.256 121.397  88.525  1.00  0.00           C
ATOM   5722  C34 POPET 233      66.436 120.836  87.705  1.00  0.00           C
ATOM   5725  C35 POPET 233      66.436 121.256  86.215  1.00  0.00           C
ATOM   5728  C36 POPET 233      67.596 120.596  85.436  1.00  0.00           C
ATOM   5731  C37 POPET 233      67.604 120.886  83.925  1.00  0.00           C
ATOM   5734  C38 POPET 233      68.505 119.916  83.146  1.00  0.00           C
ATOM   5737  C39 POPET 233      68.516 120.126  81.626  1.00  0.00           C
ATOM   5740 0C31 POPET 233      69.146 118.905  80.936  1.00  0.00           C
ATOM   5743 1C31 POPET 233      69.626 119.145  79.495  1.00  0.00           C
ATOM   5746 2C31 POPET 233      70.326 117.915  78.906  1.00  0.00           C
ATOM   5749 3C31 POPET 233      69.385 116.925  78.196  1.00  0.00           C
ATOM   5752 4C31 POPET 233      69.785 116.696  76.725  1.00  0.00           C
ATOM   5755 5C31 POPET 233      68.825 115.775  75.965  1.00  0.00           C
ATOM   5758 6C31 POPET 233      69.195 115.605  74.485  1.00  0.00           C
ATOM   5762  NH3 POPEU 234      29.466  83.586  95.505  1.00  0.00           N
ATOM   5766  C12 POPEU 234      28.996  84.635  94.556  1.00  0.00           C
ATOM   5769  C11 POPEU 234      29.076  86.016  95.205  1.00  0.00           C
ATOM   5772  P   POPEU 234      28.834  88.495  94.416  1.00  0.00           P
ATOM   5773  O13 POPEU 234      29.705  88.715  95.585  1.00  0.00           O
ATOM   5774  O14 POPEU 234      27.566  89.245  94.305  1.00  0.00           O
ATOM   5775  O11 POPEU 234      29.656  88.665  93.075  1.00  0.00           O
ATOM   5776  O12 POPEU 234      28.455  86.965  94.346  1.00  0.00           O
ATOM   5777  C1  POPEU 234      30.006  87.555  92.235  1.00  0.00           C
ATOM   5780  C2  POPEU 234      28.806  87.005  91.405  1.00  0.00           C
ATOM   5782  O21 POPEU 234      29.285  86.395  90.186  1.00  0.00           O
ATOM   5783  C21 POPEU 234      29.466  85.095  90.256  1.00  0.00           C
ATOM   5784  O22 POPEU 234      29.615  84.445  91.275  1.00  0.00           O
ATOM   5785  C22 POPEU 234      29.276  84.525  88.846  1.00  0.00           C
ATOM   5788  C3  POPEU 234      27.846  88.165  91.035  1.00  0.00           C
ATOM   5791  O31 POPEU 234      27.326  88.075  89.696  1.00  0.00           O
ATOM   5792  C31 POPEU 234      26.816  89.225  89.296  1.00  0.00           C
ATOM   5793  O32 POPEU 234      26.146  89.976  89.995  1.00  0.00           O
ATOM   5794  C32 POPEU 234      27.366  89.495  87.896  1.00  0.00           C
ATOM   5797  C23 POPEU 234      30.235  83.365  88.555  1.00  0.00           C
ATOM   5800  C24 POPEU 234      29.826  82.575  87.305  1.00  0.00           C
ATOM   5803  C25 POPEU 234      30.456  81.175  87.226  1.00  0.00           C
ATOM   5806  C26 POPEU 234      29.645  80.195  86.355  1.00  0.00           C
ATOM   5809  C27 POPEU 234      30.105  78.745  86.555  1.00  0.00           C
ATOM   5812  C28 POPEU 234      29.385  77.745  85.625  1.00  0.00           C
ATOM   5815  C29 POPEU 234      29.856  77.895  84.195  1.00  0.00           C
ATOM   5817 0C21 POPEU 234      30.635  77.025  83.535  1.00  0.00           C
ATOM   5819 1C21 POPEU 234      31.166  75.735  84.105  1.00  0.00           C
ATOM   5822 2C21 POPEU 234      31.836  74.845  83.046  1.00  0.00           C
ATOM   5825 3C21 POPEU 234      33.226  75.355  82.605  1.00  0.00           C
ATOM   5828 4C21 POPEU 234      33.866  74.445  81.555  1.00  0.00           C
ATOM   5831 5C21 POPEU 234      35.326  74.056  81.875  1.00  0.00           C
ATOM   5834 6C21 POPEU 234      35.895  73.105  80.816  1.00  0.00           C
ATOM   5837 7C21 POPEU 234      37.256  72.505  81.185  1.00  0.00           C
ATOM   5840 8C21 POPEU 234      37.785  71.556  80.105  1.00  0.00           C
ATOM   5844  C33 POPEU 234      28.315  90.705  87.935  1.00  0.00           C
ATOM   5847  C34 POPEU 234      29.266  90.825  86.726  1.00  0.00           C
ATOM   5850  C35 POPEU 234      28.566  90.965  85.366  1.00  0.00           C
ATOM   5853  C36 POPEU 234      29.266  92.035  84.525  1.00  0.00           C
ATOM   5856  C37 POPEU 234      28.506  92.485  83.275  1.00  0.00           C
ATOM   5859  C38 POPEU 234      29.026  93.855  82.866  1.00  0.00           C
ATOM   5862  C39 POPEU 234      28.606  94.345  81.476  1.00  0.00           C
ATOM   5865 0C31 POPEU 234      29.396  95.615  81.166  1.00  0.00           C
ATOM   5868 1C31 POPEU 234      29.166  96.205  79.766  1.00  0.00           C
ATOM   5871 2C31 POPEU 234      30.346  97.105  79.396  1.00  0.00           C
ATOM   5874 3C31 POPEU 234      30.056  98.065  78.235  1.00  0.00           C
ATOM   5877 4C31 POPEU 234      29.295  99.315  78.686  1.00  0.00           C
ATOM   5880 5C31 POPEU 234      29.126 100.335  77.565  1.00  0.00           C
ATOM   5883 6C31 POPEU 234      28.315 101.556  78.006  1.00  0.00           C
ATOM   5887  NH3 POPEV 235      44.444  49.885 103.345  1.00  0.00           N
ATOM   5891  C12 POPEV 235      45.385  49.535 102.235  1.00  0.00           C
ATOM   5894  C11 POPEV 235      44.634  49.455 100.915  1.00  0.00           C
ATOM   5897  P   POPEV 235      45.764  49.955  98.555  1.00  0.00           P
ATOM   5898  O13 POPEV 235      44.826  51.085  98.396  1.00  0.00           O
ATOM   5899  O14 POPEV 235      47.204  50.265  98.516  1.00  0.00           O
ATOM   5900  O11 POPEV 235      45.424  48.845  97.486  1.00  0.00           O
ATOM   5901  O12 POPEV 235      45.545  49.125  99.885  1.00  0.00           O
ATOM   5902  C1  POPEV 235      44.035  48.465  97.445  1.00  0.00           C
ATOM   5905  C2  POPEV 235      43.795  47.485  96.285  1.00  0.00           C
ATOM   5907  O21 POPEV 235      42.474  46.935  96.465  1.00  0.00           O
ATOM   5908  C21 POPEV 235      41.854  46.385  95.425  1.00  0.00           C
ATOM   5909  O22 POPEV 235      41.186  45.355  95.495  1.00  0.00           O
ATOM   5910  C22 POPEV 235      41.736  47.375  94.235  1.00  0.00           C
ATOM   5913  C3  POPEV 235      44.845  46.355  96.285  1.00  0.00           C
ATOM   5916  O31 POPEV 235      44.546  45.395  95.256  1.00  0.00           O
ATOM   5917  C31 POPEV 235      45.615  44.935  94.635  1.00  0.00           C
ATOM   5918  O32 POPEV 235      46.744  44.945  95.065  1.00  0.00           O
ATOM   5919  C32 POPEV 235      45.186  44.555  93.225  1.00  0.00           C
ATOM   5922  C23 POPEV 235      42.616  47.145  92.985  1.00  0.00           C
ATOM   5925  C24 POPEV 235      42.256  48.115  91.835  1.00  0.00           C
ATOM   5928  C25 POPEV 235      41.366  47.535  90.725  1.00  0.00           C
ATOM   5931  C26 POPEV 235      42.125  46.705  89.676  1.00  0.00           C
ATOM   5934  C27 POPEV 235      41.354  46.625  88.345  1.00  0.00           C
ATOM   5937  C28 POPEV 235      41.885  45.565  87.355  1.00  0.00           C
ATOM   5940  C29 POPEV 235      43.264  45.835  86.815  1.00  0.00           C
ATOM   5942 0C21 POPEV 235      43.576  46.425  85.656  1.00  0.00           C
ATOM   5944 1C21 POPEV 235      42.636  47.015  84.626  1.00  0.00           C
ATOM   5947 2C21 POPEV 235      42.535  48.555  84.745  1.00  0.00           C
ATOM   5950 3C21 POPEV 235      43.854  49.305  84.525  1.00  0.00           C
ATOM   5953 4C21 POPEV 235      43.746  50.785  84.906  1.00  0.00           C
ATOM   5956 5C21 POPEV 235      45.096  51.525  84.826  1.00  0.00           C
ATOM   5959 6C21 POPEV 235      45.066  52.885  85.535  1.00  0.00           C
ATOM   5962 7C21 POPEV 235      46.474  53.485  85.675  1.00  0.00           C
ATOM   5965 8C21 POPEV 235      46.486  54.795  86.475  1.00  0.00           C
ATOM   5969  C33 POPEV 235      46.295  43.855  92.415  1.00  0.00           C
ATOM   5972  C34 POPEV 235      46.116  44.145  90.926  1.00  0.00           C
ATOM   5975  C35 POPEV 235      46.935  45.365  90.465  1.00  0.00           C
ATOM   5978  C36 POPEV 235      46.465  45.835  89.086  1.00  0.00           C
ATOM   5981  C37 POPEV 235      47.425  46.795  88.376  1.00  0.00           C
ATOM   5984  C38 POPEV 235      46.885  47.075  86.965  1.00  0.00           C
ATOM   5987  C39 POPEV 235      47.724  47.985  86.076  1.00  0.00           C
ATOM   5990 0C31 POPEV 235      47.465  47.615  84.605  1.00  0.00           C
ATOM   5993 1C31 POPEV 235      47.815  48.695  83.596  1.00  0.00           C
ATOM   5996 2C31 POPEV 235      47.765  48.185  82.146  1.00  0.00           C
ATOM   5999 3C31 POPEV 235      46.495  47.385  81.796  1.00  0.00           C
ATOM   6002 4C31 POPEV 235      45.926  47.735  80.415  1.00  0.00           C
ATOM   6005 5C31 POPEV 235      44.764  46.815  80.025  1.00  0.00           C
ATOM   6008 6C31 POPEV 235      44.006  47.285  78.785  1.00  0.00           C
ATOM   6012  NH3 POPEW 236      94.524  45.165  98.426  1.00  0.00           N
ATOM   6016  C12 POPEW 236      94.624  43.825  97.696  1.00  0.00           C
ATOM   6019  C11 POPEW 236      95.634  42.845  98.365  1.00  0.00           C
ATOM   6022  P   POPEW 236      95.075  40.385  97.465  1.00  0.00           P
ATOM   6023  O13 POPEW 236      95.714  39.325  96.665  1.00  0.00           O
ATOM   6024  O14 POPEW 236      94.624  40.025  98.826  1.00  0.00           O
ATOM   6025  O11 POPEW 236      93.804  40.905  96.695  1.00  0.00           O
ATOM   6026  O12 POPEW 236      95.954  41.705  97.565  1.00  0.00           O
ATOM   6027  C1  POPEW 236      93.725  40.805  95.275  1.00  0.00           C
ATOM   6030  C2  POPEW 236      92.395  41.455  94.785  1.00  0.00           C
ATOM   6032  O21 POPEW 236      91.796  40.835  93.645  1.00  0.00           O
ATOM   6033  C21 POPEW 236      92.505  40.425  92.626  1.00  0.00           C
ATOM   6034  O22 POPEW 236      93.715  40.445  92.495  1.00  0.00           O
ATOM   6035  C22 POPEW 236      91.535  40.005  91.525  1.00  0.00           C
ATOM   6038  C3  POPEW 236      92.505  42.995  94.595  1.00  0.00           C
ATOM   6041  O31 POPEW 236      91.225  43.655  94.696  1.00  0.00           O
ATOM   6042  C31 POPEW 236      90.674  44.405  93.726  1.00  0.00           C
ATOM   6043  O32 POPEW 236      89.736  45.155  93.915  1.00  0.00           O
ATOM   6044  C32 POPEW 236      91.325  44.215  92.345  1.00  0.00           C
ATOM   6047  C23 POPEW 236      92.264  39.465  90.275  1.00  0.00           C
ATOM   6050  C24 POPEW 236      91.415  39.605  89.006  1.00  0.00           C
ATOM   6053  C25 POPEW 236      91.505  40.985  88.326  1.00  0.00           C
ATOM   6056  C26 POPEW 236      92.824  41.225  87.576  1.00  0.00           C
ATOM   6059  C27 POPEW 236      92.805  42.525  86.766  1.00  0.00           C
ATOM   6062  C28 POPEW 236      93.944  42.665  85.735  1.00  0.00           C
ATOM   6065  C29 POPEW 236      95.275  43.045  86.326  1.00  0.00           C
ATOM   6067 0C21 POPEW 236      96.275  43.705  85.705  1.00  0.00           C
ATOM   6069 1C21 POPEW 236      96.285  44.175  84.275  1.00  0.00           C
ATOM   6072 2C21 POPEW 236      97.456  43.615  83.446  1.00  0.00           C
ATOM   6075 3C21 POPEW 236      97.535  44.225  82.025  1.00  0.00           C
ATOM   6078 4C21 POPEW 236      98.256  43.315  81.026  1.00  0.00           C
ATOM   6081 5C21 POPEW 236      99.324  44.005  80.156  1.00  0.00           C
ATOM   6084 6C21 POPEW 236      99.005  44.005  78.646  1.00  0.00           C
ATOM   6087 7C21 POPEW 236     100.245  44.235  77.785  1.00  0.00           C
ATOM   6090 8C21 POPEW 236      99.965  44.245  76.285  1.00  0.00           C
ATOM   6094  C33 POPEW 236      90.485  44.825  91.186  1.00  0.00           C
ATOM   6097  C34 POPEW 236      91.175  44.635  89.816  1.00  0.00           C
ATOM   6100  C35 POPEW 236      90.194  44.495  88.645  1.00  0.00           C
ATOM   6103  C36 POPEW 236      89.835  45.835  87.976  1.00  0.00           C
ATOM   6106  C37 POPEW 236      88.895  45.665  86.776  1.00  0.00           C
ATOM   6109  C38 POPEW 236      88.825  46.935  85.915  1.00  0.00           C
ATOM   6112  C39 POPEW 236      87.654  46.965  84.916  1.00  0.00           C
ATOM   6115 0C31 POPEW 236      87.654  45.825  83.885  1.00  0.00           C
ATOM   6118 1C31 POPEW 236      86.626  46.055  82.775  1.00  0.00           C
ATOM   6121 2C31 POPEW 236      87.255  46.445  81.425  1.00  0.00           C
ATOM   6124 3C31 POPEW 236      88.046  47.755  81.465  1.00  0.00           C
ATOM   6127 4C31 POPEW 236      88.825  48.005  80.165  1.00  0.00           C
ATOM   6130 5C31 POPEW 236      89.704  49.265  80.245  1.00  0.00           C
ATOM   6133 6C31 POPEW 236      90.656  49.405  79.065  1.00  0.00           C
ATOM   6137  NH3 POPEX 237     130.107 116.785  52.855  1.00  0.00           N
ATOM   6141  C12 POPEX 237     129.216 116.575  51.655  1.00  0.00           C
ATOM   6144  C11 POPEX 237     128.225 117.735  51.495  1.00  0.00           C
ATOM   6147  P   POPEX 237     126.266 118.586  50.035  1.00  0.00           P
ATOM   6148  O13 POPEX 237     126.796 119.966  50.026  1.00  0.00           O
ATOM   6149  O14 POPEX 237     125.557 118.165  48.796  1.00  0.00           O
ATOM   6150  O11 POPEX 237     125.345 118.375  51.306  1.00  0.00           O
ATOM   6151  O12 POPEX 237     127.437 117.535  50.315  1.00  0.00           O
ATOM   6152  C1  POPEX 237     124.766 119.515  51.965  1.00  0.00           C
ATOM   6155  C2  POPEX 237     125.326 119.735  53.396  1.00  0.00           C
ATOM   6157  O21 POPEX 237     124.947 118.625  54.225  1.00  0.00           O
ATOM   6158  C21 POPEX 237     125.846 118.265  55.116  1.00  0.00           C
ATOM   6159  O22 POPEX 237     127.017 118.615  55.156  1.00  0.00           O
ATOM   6160  C22 POPEX 237     125.205 117.345  56.156  1.00  0.00           C
ATOM   6163  C3  POPEX 237     124.785 121.066  54.006  1.00  0.00           C
ATOM   6166  O31 POPEX 237     125.037 121.176  55.436  1.00  0.00           O
ATOM   6167  C31 POPEX 237     124.025 120.847  56.226  1.00  0.00           C
ATOM   6168  O32 POPEX 237     122.885 120.587  55.886  1.00  0.00           O
ATOM   6169  C32 POPEX 237     124.485 120.816  57.686  1.00  0.00           C
ATOM   6172  C23 POPEX 237     126.077 117.185  57.416  1.00  0.00           C
ATOM   6175  C24 POPEX 237     125.516 116.115  58.376  1.00  0.00           C
ATOM   6178  C25 POPEX 237     126.516 115.675  59.455  1.00  0.00           C
ATOM   6181  C26 POPEX 237     125.986 114.515  60.296  1.00  0.00           C
ATOM   6184  C27 POPEX 237     127.076 113.875  61.175  1.00  0.00           C
ATOM   6187  C28 POPEX 237     126.586 112.645  61.965  1.00  0.00           C
ATOM   6190  C29 POPEX 237     125.557 112.935  63.025  1.00  0.00           C
ATOM   6192 0C21 POPEX 237     125.376 112.235  64.155  1.00  0.00           C
ATOM   6194 1C21 POPEX 237     126.187 111.035  64.586  1.00  0.00           C
ATOM   6197 2C21 POPEX 237     126.226 110.755  66.095  1.00  0.00           C
ATOM   6200 3C21 POPEX 237     126.287 111.985  67.016  1.00  0.00           C
ATOM   6203 4C21 POPEX 237     126.707 111.585  68.436  1.00  0.00           C
ATOM   6206 5C21 POPEX 237     126.406 112.635  69.516  1.00  0.00           C
ATOM   6209 6C21 POPEX 237     126.996 114.025  69.236  1.00  0.00           C
ATOM   6212 7C21 POPEX 237     127.106 114.865  70.516  1.00  0.00           C
ATOM   6215 8C21 POPEX 237     127.565 116.296  70.275  1.00  0.00           C
ATOM   6219  C33 POPEX 237     123.645 121.796  58.516  1.00  0.00           C
ATOM   6222  C34 POPEX 237     123.585 121.586  60.026  1.00  0.00           C
ATOM   6225  C35 POPEX 237     124.727 120.766  60.635  1.00  0.00           C
ATOM   6228  C36 POPEX 237     124.575 120.716  62.155  1.00  0.00           C
ATOM   6231  C37 POPEX 237     125.317 119.525  62.765  1.00  0.00           C
ATOM   6234  C38 POPEX 237     125.286 119.525  64.296  1.00  0.00           C
ATOM   6237  C39 POPEX 237     126.327 120.496  64.875  1.00  0.00           C
ATOM   6240 0C31 POPEX 237     126.197 120.666  66.396  1.00  0.00           C
ATOM   6243 1C31 POPEX 237     127.416 121.386  66.975  1.00  0.00           C
ATOM   6246 2C31 POPEX 237     127.276 121.776  68.446  1.00  0.00           C
ATOM   6249 3C31 POPEX 237     126.835 120.616  69.335  1.00  0.00           C
ATOM   6252 4C31 POPEX 237     126.975 120.936  70.826  1.00  0.00           C
ATOM   6255 5C31 POPEX 237     126.477 119.775  71.695  1.00  0.00           C
ATOM   6258 6C31 POPEX 237     126.576 120.046  73.196  1.00  0.00           C
ATOM   6262  NH3 POPEY 238      27.276  43.195  52.225  1.00  0.00           N
ATOM   6266  C12 POPEY 238      28.265  42.925  53.326  1.00  0.00           C
ATOM   6269  C11 POPEY 238      27.524  42.625  54.636  1.00  0.00           C
ATOM   6272  P   POPEY 238      28.406  41.085  56.515  1.00  0.00           P
ATOM   6273  O13 POPEY 238      27.045  41.065  57.126  1.00  0.00           O
ATOM   6274  O14 POPEY 238      28.795  40.025  55.546  1.00  0.00           O
ATOM   6275  O11 POPEY 238      29.536  41.295  57.616  1.00  0.00           O
ATOM   6276  O12 POPEY 238      28.465  42.425  55.705  1.00  0.00           O
ATOM   6277  C1  POPEY 238      30.596  40.345  57.686  1.00  0.00           C
ATOM   6280  C2  POPEY 238      31.205  40.355  59.095  1.00  0.00           C
ATOM   6282  O21 POPEY 238      32.205  39.345  59.116  1.00  0.00           O
ATOM   6283  C21 POPEY 238      33.264  39.335  59.956  1.00  0.00           C
ATOM   6284  O22 POPEY 238      33.965  38.355  60.086  1.00  0.00           O
ATOM   6285  C22 POPEY 238      33.546  40.665  60.686  1.00  0.00           C
ATOM   6288  C3  POPEY 238      30.105  40.055  60.166  1.00  0.00           C
ATOM   6291  O31 POPEY 238      30.726  39.835  61.455  1.00  0.00           O
ATOM   6292  C31 POPEY 238      30.316  38.795  62.155  1.00  0.00           C
ATOM   6293  O32 POPEY 238      29.336  38.105  61.925  1.00  0.00           O
ATOM   6294  C32 POPEY 238      31.396  38.465  63.195  1.00  0.00           C
ATOM   6297  C23 POPEY 238      34.584  40.545  61.845  1.00  0.00           C
ATOM   6300  C24 POPEY 238      35.125  41.925  62.256  1.00  0.00           C
ATOM   6303  C25 POPEY 238      35.576  42.055  63.715  1.00  0.00           C
ATOM   6306  C26 POPEY 238      34.406  42.275  64.686  1.00  0.00           C
ATOM   6309  C27 POPEY 238      34.905  42.605  66.105  1.00  0.00           C
ATOM   6312  C28 POPEY 238      33.785  42.655  67.156  1.00  0.00           C
ATOM   6315  C29 POPEY 238      33.045  43.965  67.126  1.00  0.00           C
ATOM   6317 0C21 POPEY 238      33.276  44.985  67.975  1.00  0.00           C
ATOM   6319 1C21 POPEY 238      34.315  44.985  69.065  1.00  0.00           C
ATOM   6322 2C21 POPEY 238      34.266  46.265  69.925  1.00  0.00           C
ATOM   6325 3C21 POPEY 238      32.956  46.415  70.705  1.00  0.00           C
ATOM   6328 4C21 POPEY 238      33.005  47.475  71.806  1.00  0.00           C
ATOM   6331 5C21 POPEY 238      31.875  47.295  72.826  1.00  0.00           C
ATOM   6334 6C21 POPEY 238      30.465  47.595  72.305  1.00  0.00           C
ATOM   6337 7C21 POPEY 238      29.396  47.035  73.257  1.00  0.00           C
ATOM   6340 8C21 POPEY 238      27.955  47.345  72.855  1.00  0.00           C
ATOM   6344  C33 POPEY 238      30.926  37.495  64.296  1.00  0.00           C
ATOM   6347  C34 POPEY 238      32.075  36.935  65.146  1.00  0.00           C
ATOM   6350  C35 POPEY 238      31.566  36.215  66.406  1.00  0.00           C
ATOM   6353  C36 POPEY 238      32.584  35.295  67.095  1.00  0.00           C
ATOM   6356  C37 POPEY 238      31.994  34.575  68.326  1.00  0.00           C
ATOM   6359  C38 POPEY 238      32.965  33.595  69.015  1.00  0.00           C
ATOM   6362  C39 POPEY 238      32.806  32.125  68.605  1.00  0.00           C
ATOM   6365 0C31 POPEY 238      32.046  31.275  69.646  1.00  0.00           C
ATOM   6368 1C31 POPEY 238      32.916  30.225  70.366  1.00  0.00           C
ATOM   6371 2C31 POPEY 238      32.175  28.885  70.546  1.00  0.00           C
ATOM   6374 3C31 POPEY 238      32.035  28.105  69.236  1.00  0.00           C
ATOM   6377 4C31 POPEY 238      30.726  27.315  69.126  1.00  0.00           C
ATOM   6380 5C31 POPEY 238      30.576  26.635  67.756  1.00  0.00           C
ATOM   6383 6C31 POPEY 238      29.226  25.935  67.586  1.00  0.00           C
ATOM   6387  NH3 POPEZ 239      36.745 102.565  53.836  1.00  0.00           N
ATOM   6391  C12 POPEZ 239      35.306 102.666  53.376  1.00  0.00           C
ATOM   6394  C11 POPEZ 239      34.575 103.895  53.965  1.00  0.00           C
ATOM   6397  P   POPEZ 239      32.444 105.375  53.516  1.00  0.00           P
ATOM   6398  O13 POPEZ 239      33.306 106.505  53.076  1.00  0.00           O
ATOM   6399  O14 POPEZ 239      31.176 105.235  52.765  1.00  0.00           O
ATOM   6400  O11 POPEZ 239      32.105 105.565  55.046  1.00  0.00           O
ATOM   6401  O12 POPEZ 239      33.276 104.015  53.396  1.00  0.00           O
ATOM   6402  C1  POPEZ 239      32.226 106.775  55.805  1.00  0.00           C
ATOM   6405  C2  POPEZ 239      31.466 106.655  57.175  1.00  0.00           C
ATOM   6407  O21 POPEZ 239      31.436 107.935  57.855  1.00  0.00           O
ATOM   6408  C21 POPEZ 239      30.246 108.215  58.396  1.00  0.00           C
ATOM   6409  O22 POPEZ 239      29.166 107.955  57.896  1.00  0.00           O
ATOM   6410  C22 POPEZ 239      30.446 108.726  59.846  1.00  0.00           C
ATOM   6413  C3  POPEZ 239      32.135 105.615  58.135  1.00  0.00           C
ATOM   6416  O31 POPEZ 239      31.576 105.715  59.485  1.00  0.00           O
ATOM   6417  C31 POPEZ 239      32.436 105.405  60.455  1.00  0.00           C
ATOM   6418  O32 POPEZ 239      33.515 104.885  60.285  1.00  0.00           O
ATOM   6419  C32 POPEZ 239      31.885 105.765  61.835  1.00  0.00           C
ATOM   6422  C23 POPEZ 239      29.676 110.005  60.245  1.00  0.00           C
ATOM   6425  C24 POPEZ 239      29.606 110.225  61.775  1.00  0.00           C
ATOM   6428  C25 POPEZ 239      28.566 109.355  62.515  1.00  0.00           C
ATOM   6431  C26 POPEZ 239      28.666 109.395  64.055  1.00  0.00           C
ATOM   6434  C27 POPEZ 239      27.615 108.485  64.726  1.00  0.00           C
ATOM   6437  C28 POPEZ 239      27.955 107.965  66.135  1.00  0.00           C
ATOM   6440  C29 POPEZ 239      27.684 108.916  67.266  1.00  0.00           C
ATOM   6442 0C21 POPEZ 239      26.686 108.845  68.175  1.00  0.00           C
ATOM   6444 1C21 POPEZ 239      25.576 107.825  68.245  1.00  0.00           C
ATOM   6447 2C21 POPEZ 239      24.186 108.495  68.385  1.00  0.00           C
ATOM   6450 3C21 POPEZ 239      23.855 108.955  69.815  1.00  0.00           C
ATOM   6453 4C21 POPEZ 239      22.635 109.875  69.855  1.00  0.00           C
ATOM   6456 5C21 POPEZ 239      22.186 110.265  71.275  1.00  0.00           C
ATOM   6459 6C21 POPEZ 239      21.125 111.365  71.256  1.00  0.00           C
ATOM   6462 7C21 POPEZ 239      20.736 111.895  72.635  1.00  0.00           C
ATOM   6465 8C21 POPEZ 239      19.665 112.985  72.586  1.00  0.00           C
ATOM   6469  C33 POPEZ 239      33.016 106.385  62.695  1.00  0.00           C
ATOM   6472  C34 POPEZ 239      32.506 106.836  64.065  1.00  0.00           C
ATOM   6475  C35 POPEZ 239      33.655 107.305  64.985  1.00  0.00           C
ATOM   6478  C36 POPEZ 239      33.146 107.985  66.265  1.00  0.00           C
ATOM   6481  C37 POPEZ 239      33.715 109.405  66.425  1.00  0.00           C
ATOM   6484  C38 POPEZ 239      33.045 110.215  67.535  1.00  0.00           C
ATOM   6487  C39 POPEZ 239      33.495 109.875  68.965  1.00  0.00           C
ATOM   6490 0C31 POPEZ 239      32.916 110.875  69.976  1.00  0.00           C
ATOM   6493 1C31 POPEZ 239      33.546 110.765  71.366  1.00  0.00           C
ATOM   6496 2C31 POPEZ 239      33.056 111.875  72.315  1.00  0.00           C
ATOM   6499 3C31 POPEZ 239      33.924 112.015  73.565  1.00  0.00           C
ATOM   6502 4C31 POPEZ 239      33.486 113.175  74.465  1.00  0.00           C
ATOM   6505 5C31 POPEZ 239      34.526 113.525  75.546  1.00  0.00           C
ATOM   6508 6C31 POPEZ 239      34.136 114.715  76.406  1.00  0.00           C
ATOM   6512  NH3 POPEa 240      65.605 125.886  53.326  1.00  0.00           N
ATOM   6516  C12 POPEa 240      66.215 127.226  53.596  1.00  0.00           C
ATOM   6519  C11 POPEa 240      65.465 128.336  52.815  1.00  0.00           C
ATOM   6522  P   POPEa 240      67.264 130.146  53.615  1.00  0.00           P
ATOM   6523  O13 POPEa 240      67.375 131.616  53.516  1.00  0.00           O
ATOM   6524  O14 POPEa 240      68.326 129.317  52.965  1.00  0.00           O
ATOM   6525  O11 POPEa 240      67.065 129.706  55.116  1.00  0.00           O
ATOM   6526  O12 POPEa 240      65.874 129.686  53.046  1.00  0.00           O
ATOM   6527  C1  POPEa 240      66.826 130.586  56.206  1.00  0.00           C
ATOM   6530  C2  POPEa 240      65.385 130.537  56.765  1.00  0.00           C
ATOM   6532  O21 POPEa 240      65.475 130.287  58.195  1.00  0.00           O
ATOM   6533  C21 POPEa 240      64.624 130.996  58.925  1.00  0.00           C
ATOM   6534  O22 POPEa 240      63.875 131.846  58.475  1.00  0.00           O
ATOM   6535  C22 POPEa 240      64.726 130.576  60.385  1.00  0.00           C
ATOM   6538  C3  POPEa 240      64.475 129.476  56.076  1.00  0.00           C
ATOM   6541  O31 POPEa 240      63.185 129.386  56.705  1.00  0.00           O
ATOM   6542  C31 POPEa 240      63.076 128.416  57.616  1.00  0.00           C
ATOM   6543  O32 POPEa 240      63.925 127.586  57.896  1.00  0.00           O
ATOM   6544  C32 POPEa 240      61.736 128.576  58.295  1.00  0.00           C
ATOM   6547  C23 POPEa 240      63.435 130.866  61.185  1.00  0.00           C
ATOM   6550  C24 POPEa 240      63.356 130.046  62.486  1.00  0.00           C
ATOM   6553  C25 POPEa 240      64.285 130.567  63.596  1.00  0.00           C
ATOM   6556  C26 POPEa 240      63.965 129.946  64.976  1.00  0.00           C
ATOM   6559  C27 POPEa 240      64.875 130.506  66.086  1.00  0.00           C
ATOM   6562  C28 POPEa 240      64.495 130.046  67.515  1.00  0.00           C
ATOM   6565  C29 POPEa 240      64.685 128.576  67.785  1.00  0.00           C
ATOM   6567 0C21 POPEa 240      65.675 127.987  68.495  1.00  0.00           C
ATOM   6569 1C21 POPEa 240      66.855 128.666  69.146  1.00  0.00           C
ATOM   6572 2C21 POPEa 240      67.025 128.366  70.656  1.00  0.00           C
ATOM   6575 3C21 POPEa 240      67.415 126.916  70.995  1.00  0.00           C
ATOM   6578 4C21 POPEa 240      68.345 126.837  72.226  1.00  0.00           C
ATOM   6581 5C21 POPEa 240      67.925 125.796  73.275  1.00  0.00           C
ATOM   6584 6C21 POPEa 240      68.005 124.346  72.805  1.00  0.00           C
ATOM   6587 7C21 POPEa 240      67.795 123.386  73.986  1.00  0.00           C
ATOM   6590 8C21 POPEa 240      67.835 121.907  73.625  1.00  0.00           C
ATOM   6594  C33 POPEa 240      61.495 127.506  59.366  1.00  0.00           C
ATOM   6597  C34 POPEa 240      60.256 127.856  60.175  1.00  0.00           C
ATOM   6600  C35 POPEa 240      59.455 126.616  60.595  1.00  0.00           C
ATOM   6603  C36 POPEa 240      59.965 125.976  61.885  1.00  0.00           C
ATOM   6606  C37 POPEa 240      59.195 124.686  62.185  1.00  0.00           C
ATOM   6609  C38 POPEa 240      59.114 124.337  63.675  1.00  0.00           C
ATOM   6612  C39 POPEa 240      58.576 122.927  63.916  1.00  0.00           C
ATOM   6615 0C31 POPEa 240      58.666 122.536  65.396  1.00  0.00           C
ATOM   6618 1C31 POPEa 240      58.566 121.026  65.646  1.00  0.00           C
ATOM   6621 2C31 POPEa 240      59.035 120.666  67.065  1.00  0.00           C
ATOM   6624 3C31 POPEa 240      59.306 119.165  67.256  1.00  0.00           C
ATOM   6627 4C31 POPEa 240      60.315 118.925  68.385  1.00  0.00           C
ATOM   6630 5C31 POPEa 240      60.646 117.445  68.595  1.00  0.00           C
ATOM   6633 6C31 POPEa 240      61.835 117.255  69.546  1.00  0.00           C
ATOM   6637  NH3 POPEb 241      27.295   5.065  98.715  1.00  0.00           N
ATOM   6641  C12 POPEb 241      26.086   5.805  99.215  1.00  0.00           C
ATOM   6644  C11 POPEb 241      26.156   7.275  98.835  1.00  0.00           C
ATOM   6647  P   POPEb 241      24.944   9.505  99.136  1.00  0.00           P
ATOM   6648  O13 POPEb 241      23.674  10.005  99.696  1.00  0.00           O
ATOM   6649  O14 POPEb 241      26.205  10.075  99.635  1.00  0.00           O
ATOM   6650  O11 POPEb 241      24.936   9.695  97.556  1.00  0.00           O
ATOM   6651  O12 POPEb 241      24.995   7.935  99.305  1.00  0.00           O
ATOM   6652  C1  POPEb 241      23.694   9.655  96.825  1.00  0.00           C
ATOM   6655  C2  POPEb 241      23.885   9.615  95.266  1.00  0.00           C
ATOM   6657  O21 POPEb 241      22.635   9.155  94.705  1.00  0.00           O
ATOM   6658  C21 POPEb 241      22.306   9.565  93.476  1.00  0.00           C
ATOM   6659  O22 POPEb 241      23.006  10.245  92.766  1.00  0.00           O
ATOM   6660  C22 POPEb 241      20.986   8.855  93.085  1.00  0.00           C
ATOM   6663  C3  POPEb 241      25.076   8.665  94.895  1.00  0.00           C
ATOM   6666  O31 POPEb 241      25.066   8.195  93.525  1.00  0.00           O
ATOM   6667  C31 POPEb 241      25.765   8.925  92.646  1.00  0.00           C
ATOM   6668  O32 POPEb 241      26.636   9.725  92.935  1.00  0.00           O
ATOM   6669  C32 POPEb 241      25.316   8.555  91.236  1.00  0.00           C
ATOM   6672  C23 POPEb 241      20.705   8.615  91.566  1.00  0.00           C
ATOM   6675  C24 POPEb 241      19.615   7.545  91.385  1.00  0.00           C
ATOM   6678  C25 POPEb 241      19.556   6.815  90.025  1.00  0.00           C
ATOM   6681  C26 POPEb 241      19.026   7.695  88.896  1.00  0.00           C
ATOM   6684  C27 POPEb 241      18.205   6.965  87.816  1.00  0.00           C
ATOM   6687  C28 POPEb 241      17.535   7.915  86.796  1.00  0.00           C
ATOM   6690  C29 POPEb 241      16.416   7.255  86.035  1.00  0.00           C
ATOM   6692 0C21 POPEb 241      16.015   7.475  84.766  1.00  0.00           C
ATOM   6694 1C21 POPEb 241      16.586   8.475  83.796  1.00  0.00           C
ATOM   6697 2C21 POPEb 241      15.796   8.505  82.465  1.00  0.00           C
ATOM   6700 3C21 POPEb 241      15.875   9.865  81.756  1.00  0.00           C
ATOM   6703 4C21 POPEb 241      15.296   9.855  80.336  1.00  0.00           C
ATOM   6706 5C21 POPEb 241      15.206  11.275  79.735  1.00  0.00           C
ATOM   6709 6C21 POPEb 241      14.726  11.285  78.275  1.00  0.00           C
ATOM   6712 7C21 POPEb 241      14.755  12.685  77.646  1.00  0.00           C
ATOM   6715 8C21 POPEb 241      14.495  12.675  76.135  1.00  0.00           C
ATOM   6719  C33 POPEb 241      25.836   9.565  90.205  1.00  0.00           C
ATOM   6722  C34 POPEb 241      25.426   9.255  88.756  1.00  0.00           C
ATOM   6725  C35 POPEb 241      25.386  10.575  87.985  1.00  0.00           C
ATOM   6728  C36 POPEb 241      25.325  10.485  86.455  1.00  0.00           C
ATOM   6731  C37 POPEb 241      25.154  11.905  85.905  1.00  0.00           C
ATOM   6734  C38 POPEb 241      25.205  12.075  84.385  1.00  0.00           C
ATOM   6737  C39 POPEb 241      25.024  13.555  83.976  1.00  0.00           C
ATOM   6740 0C31 POPEb 241      23.625  14.085  84.326  1.00  0.00           C
ATOM   6743 1C31 POPEb 241      23.375  15.545  83.946  1.00  0.00           C
ATOM   6746 2C31 POPEb 241      21.924  15.765  83.485  1.00  0.00           C
ATOM   6749 3C31 POPEb 241      21.715  15.765  81.955  1.00  0.00           C
ATOM   6752 4C31 POPEb 241      22.455  14.645  81.195  1.00  0.00           C
ATOM   6755 5C31 POPEb 241      22.246  14.735  79.675  1.00  0.00           C
ATOM   6758 6C31 POPEb 241      23.146  13.775  78.896  1.00  0.00           C
ATOM   6762  NH3 POPEc 242      37.056  87.455  55.985  1.00  0.00           N
ATOM   6766  C12 POPEc 242      38.366  88.105  56.385  1.00  0.00           C
ATOM   6769  C11 POPEc 242      38.346  89.625  56.146  1.00  0.00           C
ATOM   6772  P   POPEc 242      39.806  91.725  56.336  1.00  0.00           P
ATOM   6773  O13 POPEc 242      41.215  92.055  56.026  1.00  0.00           O
ATOM   6774  O14 POPEc 242      38.776  92.295  55.425  1.00  0.00           O
ATOM   6775  O11 POPEc 242      39.435  92.005  57.845  1.00  0.00           O
ATOM   6776  O12 POPEc 242      39.676  90.155  56.285  1.00  0.00           O
ATOM   6777  C1  POPEc 242      40.385  92.085  58.916  1.00  0.00           C
ATOM   6780  C2  POPEc 242      40.116  91.055  60.075  1.00  0.00           C
ATOM   6782  O21 POPEc 242      40.136  91.655  61.385  1.00  0.00           O
ATOM   6783  C21 POPEc 242      41.154  92.385  61.785  1.00  0.00           C
ATOM   6784  O22 POPEc 242      42.145  92.675  61.135  1.00  0.00           O
ATOM   6785  C22 POPEc 242      40.875  92.795  63.235  1.00  0.00           C
ATOM   6788  C3  POPEc 242      41.006  89.775  60.015  1.00  0.00           C
ATOM   6791  O31 POPEc 242      41.625  89.445  61.285  1.00  0.00           O
ATOM   6792  C31 POPEc 242      41.166  88.395  61.965  1.00  0.00           C
ATOM   6793  O32 POPEc 242      40.245  87.675  61.625  1.00  0.00           O
ATOM   6794  C32 POPEc 242      41.955  88.305  63.285  1.00  0.00           C
ATOM   6797  C23 POPEc 242      41.655  94.035  63.745  1.00  0.00           C
ATOM   6800  C24 POPEc 242      41.246  94.355  65.195  1.00  0.00           C
ATOM   6803  C25 POPEc 242      42.386  94.836  66.116  1.00  0.00           C
ATOM   6806  C26 POPEc 242      43.426  93.745  66.425  1.00  0.00           C
ATOM   6809  C27 POPEc 242      44.444  94.175  67.495  1.00  0.00           C
ATOM   6812  C28 POPEc 242      45.195  92.995  68.146  1.00  0.00           C
ATOM   6815  C29 POPEc 242      46.166  93.465  69.205  1.00  0.00           C
ATOM   6817 0C21 POPEc 242      46.285  93.205  70.525  1.00  0.00           C
ATOM   6819 1C21 POPEc 242      45.486  92.355  71.486  1.00  0.00           C
ATOM   6822 2C21 POPEc 242      44.285  91.475  71.076  1.00  0.00           C
ATOM   6825 3C21 POPEc 242      44.625  90.035  70.665  1.00  0.00           C
ATOM   6828 4C21 POPEc 242      43.666  89.035  71.346  1.00  0.00           C
ATOM   6831 5C21 POPEc 242      43.675  87.615  70.775  1.00  0.00           C
ATOM   6834 6C21 POPEc 242      45.026  86.885  70.836  1.00  0.00           C
ATOM   6837 7C21 POPEc 242      44.886  85.395  70.475  1.00  0.00           C
ATOM   6840 8C21 POPEc 242      46.224  84.655  70.385  1.00  0.00           C
ATOM   6844  C33 POPEc 242      41.246  87.485  64.385  1.00  0.00           C
ATOM   6847  C34 POPEc 242      42.145  87.235  65.616  1.00  0.00           C
ATOM   6850  C35 POPEc 242      41.486  86.345  66.695  1.00  0.00           C
ATOM   6853  C36 POPEc 242      40.515  87.085  67.625  1.00  0.00           C
ATOM   6856  C37 POPEc 242      39.525  86.135  68.315  1.00  0.00           C
ATOM   6859  C38 POPEc 242      38.566  86.855  69.266  1.00  0.00           C
ATOM   6862  C39 POPEc 242      39.136  87.075  70.675  1.00  0.00           C
ATOM   6865 0C31 POPEc 242      38.706  88.425  71.245  1.00  0.00           C
ATOM   6868 1C31 POPEc 242      38.936  88.565  72.756  1.00  0.00           C
ATOM   6871 2C31 POPEc 242      38.776  90.026  73.196  1.00  0.00           C
ATOM   6874 3C31 POPEc 242      38.715  90.225  74.705  1.00  0.00           C
ATOM   6877 4C31 POPEc 242      37.316  89.965  75.296  1.00  0.00           C
ATOM   6880 5C31 POPEc 242      37.275  90.325  76.785  1.00  0.00           C
ATOM   6883 6C31 POPEc 242      35.906  90.195  77.445  1.00  0.00           C
ATOM   6887  NH3 POPEd 243     102.645 100.205  54.146  1.00  0.00           N
ATOM   6891  C12 POPEd 243     102.335 101.675  54.215  1.00  0.00           C
ATOM   6894  C11 POPEd 243     101.194 101.976  53.235  1.00  0.00           C
ATOM   6897  P   POPEd 243      99.515 103.885  52.715  1.00  0.00           P
ATOM   6898  O13 POPEd 243      99.695 105.166  52.006  1.00  0.00           O
ATOM   6899  O14 POPEd 243      98.855 102.765  51.996  1.00  0.00           O
ATOM   6900  O11 POPEd 243      98.745 104.105  54.076  1.00  0.00           O
ATOM   6901  O12 POPEd 243     100.936 103.375  53.246  1.00  0.00           O
ATOM   6902  C1  POPEd 243      99.084 103.375  55.256  1.00  0.00           C
ATOM   6905  C2  POPEd 243      98.214 103.885  56.425  1.00  0.00           C
ATOM   6907  O21 POPEd 243      98.855 103.845  57.715  1.00  0.00           O
ATOM   6908  C21 POPEd 243      99.195 102.666  58.205  1.00  0.00           C
ATOM   6909  O22 POPEd 243      99.176 101.605  57.616  1.00  0.00           O
ATOM   6910  C22 POPEd 243      99.624 102.875  59.665  1.00  0.00           C
ATOM   6913  C3  POPEd 243      96.726 103.385  56.385  1.00  0.00           C
ATOM   6916  O31 POPEd 243      96.355 102.425  57.385  1.00  0.00           O
ATOM   6917  C31 POPEd 243      95.945 102.946  58.535  1.00  0.00           C
ATOM   6918  O32 POPEd 243      96.065 104.115  58.855  1.00  0.00           O
ATOM   6919  C32 POPEd 243      95.376 101.825  59.396  1.00  0.00           C
ATOM   6922  C23 POPEd 243      99.855 101.565  60.445  1.00  0.00           C
ATOM   6925  C24 POPEd 243     100.215 101.795  61.925  1.00  0.00           C
ATOM   6928  C25 POPEd 243     100.896 100.595  62.645  1.00  0.00           C
ATOM   6931  C26 POPEd 243     100.224 100.195  63.965  1.00  0.00           C
ATOM   6934  C27 POPEd 243     100.965  99.085  64.745  1.00  0.00           C
ATOM   6937  C28 POPEd 243     100.264  98.695  66.065  1.00  0.00           C
ATOM   6940  C29 POPEd 243     100.476  97.255  66.486  1.00  0.00           C
ATOM   6942 0C21 POPEd 243     100.805  96.805  67.705  1.00  0.00           C
ATOM   6944 1C21 POPEd 243     101.076  97.666  68.925  1.00  0.00           C
ATOM   6947 2C21 POPEd 243     101.385  96.845  70.195  1.00  0.00           C
ATOM   6950 3C21 POPEd 243     100.154  96.235  70.885  1.00  0.00           C
ATOM   6953 4C21 POPEd 243      99.795  96.895  72.235  1.00  0.00           C
ATOM   6956 5C21 POPEd 243      99.914  95.935  73.425  1.00  0.00           C
ATOM   6959 6C21 POPEd 243      99.664  96.605  74.785  1.00  0.00           C
ATOM   6962 7C21 POPEd 243      99.736  95.615  75.965  1.00  0.00           C
ATOM   6965 8C21 POPEd 243      99.564  96.276  77.336  1.00  0.00           C
ATOM   6969  C33 POPEd 243      95.165 102.245  60.865  1.00  0.00           C
ATOM   6972  C34 POPEd 243      94.865 101.016  61.736  1.00  0.00           C
ATOM   6975  C35 POPEd 243      94.804 101.355  63.225  1.00  0.00           C
ATOM   6978  C36 POPEd 243      94.596 100.105  64.085  1.00  0.00           C
ATOM   6981  C37 POPEd 243      94.604 100.395  65.595  1.00  0.00           C
ATOM   6984  C38 POPEd 243      94.445  99.105  66.415  1.00  0.00           C
ATOM   6987  C39 POPEd 243      94.664  99.255  67.925  1.00  0.00           C
ATOM   6990 0C31 POPEd 243      96.065  99.775  68.296  1.00  0.00           C
ATOM   6993 1C31 POPEd 243      96.565  99.205  69.635  1.00  0.00           C
ATOM   6996 2C31 POPEd 243      97.885  99.836  70.116  1.00  0.00           C
ATOM   6999 3C31 POPEd 243      97.665 100.905  71.195  1.00  0.00           C
ATOM   7002 4C31 POPEd 243      98.955 101.585  71.655  1.00  0.00           C
ATOM   7005 5C31 POPEd 243      98.725 102.485  72.876  1.00  0.00           C
ATOM   7008 6C31 POPEd 243      99.984 103.235  73.326  1.00  0.00           C
ATOM   7012  NH3 POPEe 244      57.604  97.415  55.335  1.00  0.00           N
ATOM   7016  C12 POPEe 244      56.506  96.485  55.765  1.00  0.00           C
ATOM   7019  C11 POPEe 244      56.576  95.135  55.065  1.00  0.00           C
ATOM   7022  P   POPEe 244      55.615  92.935  56.146  1.00  0.00           P
ATOM   7023  O13 POPEe 244      54.244  92.385  56.226  1.00  0.00           O
ATOM   7024  O14 POPEe 244      56.604  92.185  55.335  1.00  0.00           O
ATOM   7025  O11 POPEe 244      56.194  93.185  57.596  1.00  0.00           O
ATOM   7026  O12 POPEe 244      55.475  94.365  55.515  1.00  0.00           O
ATOM   7027  C1  POPEe 244      56.396  92.165  58.586  1.00  0.00           C
ATOM   7030  C2  POPEe 244      55.564  92.485  59.865  1.00  0.00           C
ATOM   7032  O21 POPEe 244      55.915  91.665  60.995  1.00  0.00           O
ATOM   7033  C21 POPEe 244      57.155  91.765  61.465  1.00  0.00           C
ATOM   7034  O22 POPEe 244      58.076  91.035  61.125  1.00  0.00           O
ATOM   7035  C22 POPEe 244      57.236  92.855  62.535  1.00  0.00           C
ATOM   7038  C3  POPEe 244      54.035  92.336  59.595  1.00  0.00           C
ATOM   7041  O31 POPEe 244      53.236  92.795  60.705  1.00  0.00           O
ATOM   7042  C31 POPEe 244      52.854  94.085  60.646  1.00  0.00           C
ATOM   7043  O32 POPEe 244      52.994  94.805  59.665  1.00  0.00           O
ATOM   7044  C32 POPEe 244      52.404  94.495  62.045  1.00  0.00           C
ATOM   7047  C23 POPEe 244      57.896  92.395  63.855  1.00  0.00           C
ATOM   7050  C24 POPEe 244      57.815  93.495  64.936  1.00  0.00           C
ATOM   7053  C25 POPEe 244      58.806  93.305  66.105  1.00  0.00           C
ATOM   7056  C26 POPEe 244      58.475  92.155  67.065  1.00  0.00           C
ATOM   7059  C27 POPEe 244      59.525  92.035  68.186  1.00  0.00           C
ATOM   7062  C28 POPEe 244      59.295  90.835  69.146  1.00  0.00           C
ATOM   7065  C29 POPEe 244      60.526  90.555  69.976  1.00  0.00           C
ATOM   7067 0C21 POPEe 244      60.596  90.115  71.245  1.00  0.00           C
ATOM   7069 1C21 POPEe 244      59.444  89.735  72.146  1.00  0.00           C
ATOM   7072 2C21 POPEe 244      59.216  90.715  73.315  1.00  0.00           C
ATOM   7075 3C21 POPEe 244      60.236  90.665  74.465  1.00  0.00           C
ATOM   7078 4C21 POPEe 244      59.746  91.525  75.646  1.00  0.00           C
ATOM   7081 5C21 POPEe 244      60.744  91.725  76.806  1.00  0.00           C
ATOM   7084 6C21 POPEe 244      60.545  90.785  78.006  1.00  0.00           C
ATOM   7087 7C21 POPEe 244      60.726  91.505  79.355  1.00  0.00           C
ATOM   7090 8C21 POPEe 244      60.556  90.595  80.576  1.00  0.00           C
ATOM   7094  C33 POPEe 244      51.635  95.835  62.185  1.00  0.00           C
ATOM   7097  C34 POPEe 244      52.005  96.445  63.545  1.00  0.00           C
ATOM   7100  C35 POPEe 244      51.175  97.625  64.055  1.00  0.00           C
ATOM   7103  C36 POPEe 244      51.495  97.955  65.525  1.00  0.00           C
ATOM   7106  C37 POPEe 244      50.875  99.265  66.025  1.00  0.00           C
ATOM   7109  C38 POPEe 244      51.246  99.545  67.485  1.00  0.00           C
ATOM   7112  C39 POPEe 244      51.014 100.995  67.925  1.00  0.00           C
ATOM   7115 0C31 POPEe 244      51.674 101.305  69.275  1.00  0.00           C
ATOM   7118 1C31 POPEe 244      51.334 102.705  69.815  1.00  0.00           C
ATOM   7121 2C31 POPEe 244      51.835 102.946  71.256  1.00  0.00           C
ATOM   7124 3C31 POPEe 244      51.396 101.845  72.226  1.00  0.00           C
ATOM   7127 4C31 POPEe 244      51.515 102.225  73.706  1.00  0.00           C
ATOM   7130 5C31 POPEe 244      50.975 101.115  74.615  1.00  0.00           C
ATOM   7133 6C31 POPEe 244      50.875 101.515  76.076  1.00  0.00           C
ATOM   7137  NH3 POPEf 245      82.124  31.715  57.425  1.00  0.00           N
ATOM   7141  C12 POPEf 245      81.304  30.985  56.395  1.00  0.00           C
ATOM   7144  C11 POPEf 245      80.905  29.605  56.915  1.00  0.00           C
ATOM   7147  P   POPEf 245      78.924  27.915  56.476  1.00  0.00           P
ATOM   7148  O13 POPEf 245      77.616  28.575  56.585  1.00  0.00           O
ATOM   7149  O14 POPEf 245      79.026  26.715  55.616  1.00  0.00           O
ATOM   7150  O11 POPEf 245      79.316  27.525  57.955  1.00  0.00           O
ATOM   7151  O12 POPEf 245      80.014  28.975  55.995  1.00  0.00           O
ATOM   7152  C1  POPEf 245      80.434  26.735  58.335  1.00  0.00           C
ATOM   7155  C2  POPEf 245      80.175  26.075  59.706  1.00  0.00           C
ATOM   7157  O21 POPEf 245      81.434  25.585  60.175  1.00  0.00           O
ATOM   7158  C21 POPEf 245      82.034  26.275  61.125  1.00  0.00           C
ATOM   7159  O22 POPEf 245      81.645  27.325  61.616  1.00  0.00           O
ATOM   7160  C22 POPEf 245      83.195  25.435  61.635  1.00  0.00           C
ATOM   7163  C3  POPEf 245      79.185  24.885  59.665  1.00  0.00           C
ATOM   7166  O31 POPEf 245      78.995  24.365  61.006  1.00  0.00           O
ATOM   7167  C31 POPEf 245      79.704  23.285  61.325  1.00  0.00           C
ATOM   7168  O32 POPEf 245      80.305  22.555  60.565  1.00  0.00           O
ATOM   7169  C32 POPEf 245      79.716  23.155  62.855  1.00  0.00           C
ATOM   7172  C23 POPEf 245      83.594  25.735  63.095  1.00  0.00           C
ATOM   7175  C24 POPEf 245      84.485  24.625  63.646  1.00  0.00           C
ATOM   7178  C25 POPEf 245      85.194  25.015  64.945  1.00  0.00           C
ATOM   7181  C26 POPEf 245      84.485  24.565  66.226  1.00  0.00           C
ATOM   7184  C27 POPEf 245      85.315  23.495  66.955  1.00  0.00           C
ATOM   7187  C28 POPEf 245      84.624  22.915  68.186  1.00  0.00           C
ATOM   7190  C29 POPEf 245      85.075  21.495  68.455  1.00  0.00           C
ATOM   7192 0C21 POPEf 245      85.516  20.975  69.615  1.00  0.00           C
ATOM   7194 1C21 POPEf 245      85.634  21.725  70.915  1.00  0.00           C
ATOM   7197 2C21 POPEf 245      84.266  22.125  71.506  1.00  0.00           C
ATOM   7200 3C21 POPEf 245      84.415  22.855  72.845  1.00  0.00           C
ATOM   7203 4C21 POPEf 245      83.085  23.335  73.446  1.00  0.00           C
ATOM   7206 5C21 POPEf 245      82.096  22.205  73.735  1.00  0.00           C
ATOM   7209 6C21 POPEf 245      81.355  22.405  75.065  1.00  0.00           C
ATOM   7212 7C21 POPEf 245      80.334  21.305  75.355  1.00  0.00           C
ATOM   7215 8C21 POPEf 245      79.546  21.545  76.635  1.00  0.00           C
ATOM   7219  C33 POPEf 245      80.735  22.125  63.396  1.00  0.00           C
ATOM   7222  C34 POPEf 245      81.206  22.415  64.826  1.00  0.00           C
ATOM   7225  C35 POPEf 245      80.096  22.425  65.885  1.00  0.00           C
ATOM   7228  C36 POPEf 245      80.644  22.805  67.266  1.00  0.00           C
ATOM   7231  C37 POPEf 245      79.586  22.855  68.365  1.00  0.00           C
ATOM   7234  C38 POPEf 245      80.124  23.495  69.656  1.00  0.00           C
ATOM   7237  C39 POPEf 245      79.125  23.425  70.826  1.00  0.00           C
ATOM   7240 0C31 POPEf 245      79.175  24.665  71.715  1.00  0.00           C
ATOM   7243 1C31 POPEf 245      78.415  24.475  73.035  1.00  0.00           C
ATOM   7246 2C31 POPEf 245      77.875  25.785  73.635  1.00  0.00           C
ATOM   7249 3C31 POPEf 245      78.924  26.895  73.846  1.00  0.00           C
ATOM   7252 4C31 POPEf 245      78.275  28.155  74.425  1.00  0.00           C
ATOM   7255 5C31 POPEf 245      79.215  29.365  74.507  1.00  0.00           C
ATOM   7258 6C31 POPEf 245      78.505  30.625  75.025  1.00  0.00           C
ATOM   7262  NH3 POPEg 246      30.895  61.695  53.506  1.00  0.00           N
ATOM   7266  C12 POPEg 246      29.424  61.955  53.376  1.00  0.00           C
ATOM   7269  C11 POPEg 246      28.694  61.115  54.415  1.00  0.00           C
ATOM   7272  P   POPEg 246      26.096  60.855  54.675  1.00  0.00           P
ATOM   7273  O13 POPEg 246      24.995  60.655  53.726  1.00  0.00           O
ATOM   7274  O14 POPEg 246      26.186  59.935  55.835  1.00  0.00           O
ATOM   7275  O11 POPEg 246      26.076  62.355  55.195  1.00  0.00           O
ATOM   7276  O12 POPEg 246      27.444  60.745  53.875  1.00  0.00           O
ATOM   7277  C1  POPEg 246      26.404  62.715  56.525  1.00  0.00           C
ATOM   7280  C2  POPEg 246      25.476  63.845  57.055  1.00  0.00           C
ATOM   7282  O21 POPEg 246      25.726  64.255  58.415  1.00  0.00           O
ATOM   7283  C21 POPEg 246      26.746  63.955  59.166  1.00  0.00           C
ATOM   7284  O22 POPEg 246      27.736  63.295  58.906  1.00  0.00           O
ATOM   7285  C22 POPEg 246      26.504  64.665  60.486  1.00  0.00           C
ATOM   7288  C3  POPEg 246      23.986  63.405  56.896  1.00  0.00           C
ATOM   7291  O31 POPEg 246      23.096  63.916  57.925  1.00  0.00           O
ATOM   7292  C31 POPEg 246      23.135  63.255  59.065  1.00  0.00           C
ATOM   7293  O32 POPEg 246      23.885  62.335  59.345  1.00  0.00           O
ATOM   7294  C32 POPEg 246      22.125  63.835  60.056  1.00  0.00           C
ATOM   7297  C23 POPEg 246      27.455  64.235  61.625  1.00  0.00           C
ATOM   7300  C24 POPEg 246      27.186  65.105  62.855  1.00  0.00           C
ATOM   7303  C25 POPEg 246      27.506  64.455  64.195  1.00  0.00           C
ATOM   7306  C26 POPEg 246      26.736  65.166  65.315  1.00  0.00           C
ATOM   7309  C27 POPEg 246      27.156  64.755  66.725  1.00  0.00           C
ATOM   7312  C28 POPEg 246      26.446  65.635  67.775  1.00  0.00           C
ATOM   7315  C29 POPEg 246      26.966  65.425  69.175  1.00  0.00           C
ATOM   7317 0C21 POPEg 246      27.206  66.385  70.086  1.00  0.00           C
ATOM   7319 1C21 POPEg 246      27.006  67.875  69.925  1.00  0.00           C
ATOM   7322 2C21 POPEg 246      28.195  68.726  70.416  1.00  0.00           C
ATOM   7325 3C21 POPEg 246      28.455  68.595  71.925  1.00  0.00           C
ATOM   7328 4C21 POPEg 246      29.146  69.815  72.535  1.00  0.00           C
ATOM   7331 5C21 POPEg 246      28.764  70.015  74.015  1.00  0.00           C
ATOM   7334 6C21 POPEg 246      29.435  69.035  74.985  1.00  0.00           C
ATOM   7337 7C21 POPEg 246      28.636  68.875  76.285  1.00  0.00           C
ATOM   7340 8C21 POPEg 246      29.365  68.065  77.355  1.00  0.00           C
ATOM   7344  C33 POPEg 246      21.935  62.925  61.296  1.00  0.00           C
ATOM   7347  C34 POPEg 246      20.726  63.335  62.126  1.00  0.00           C
ATOM   7350  C35 POPEg 246      20.545  62.505  63.405  1.00  0.00           C
ATOM   7353  C36 POPEg 246      21.104  63.225  64.646  1.00  0.00           C
ATOM   7356  C37 POPEg 246      20.685  62.585  65.965  1.00  0.00           C
ATOM   7359  C38 POPEg 246      21.125  63.405  67.186  1.00  0.00           C
ATOM   7362  C39 POPEg 246      22.584  63.175  67.596  1.00  0.00           C
ATOM   7365 0C31 POPEg 246      22.696  62.775  69.076  1.00  0.00           C
ATOM   7368 1C31 POPEg 246      24.136  62.565  69.565  1.00  0.00           C
ATOM   7371 2C31 POPEg 246      24.186  61.735  70.865  1.00  0.00           C
ATOM   7374 3C31 POPEg 246      23.816  60.265  70.646  1.00  0.00           C
ATOM   7377 4C31 POPEg 246      22.746  59.735  71.616  1.00  0.00           C
ATOM   7380 5C31 POPEg 246      22.265  58.335  71.215  1.00  0.00           C
ATOM   7383 6C31 POPEg 246      21.285  57.705  72.215  1.00  0.00           C
ATOM   7387  NH3 POPEh 247     125.865  42.465  97.915  1.00  0.00           N
ATOM   7391  C12 POPEh 247     127.227  41.905  98.245  1.00  0.00           C
ATOM   7394  C11 POPEh 247     128.216  43.045  98.505  1.00  0.00           C
ATOM   7397  P   POPEh 247     130.725  42.465  98.005  1.00  0.00           P
ATOM   7398  O13 POPEh 247     131.236  43.845  97.826  1.00  0.00           O
ATOM   7399  O14 POPEh 247     131.676  41.465  98.546  1.00  0.00           O
ATOM   7400  O11 POPEh 247     130.087  41.925  96.656  1.00  0.00           O
ATOM   7401  O12 POPEh 247     129.456  42.505  98.955  1.00  0.00           O
ATOM   7402  C1  POPEh 247     130.786  42.155  95.415  1.00  0.00           C
ATOM   7405  C2  POPEh 247     130.786  40.925  94.465  1.00  0.00           C
ATOM   7407  O21 POPEh 247     131.226  41.455  93.195  1.00  0.00           O
ATOM   7408  C21 POPEh 247     131.607  40.625  92.245  1.00  0.00           C
ATOM   7409  O22 POPEh 247     131.476  39.415  92.255  1.00  0.00           O
ATOM   7410  C22 POPEh 247     132.316  41.405  91.125  1.00  0.00           C
ATOM   7413  C3  POPEh 247     129.366  40.265  94.406  1.00  0.00           C
ATOM   7416  O31 POPEh 247     129.346  38.985  93.745  1.00  0.00           O
ATOM   7417  C31 POPEh 247     128.356  38.765  92.876  1.00  0.00           C
ATOM   7418  O32 POPEh 247     127.316  39.405  92.826  1.00  0.00           O
ATOM   7419  C32 POPEh 247     128.706  37.565  91.986  1.00  0.00           C
ATOM   7422  C23 POPEh 247     132.766  40.515  89.925  1.00  0.00           C
ATOM   7425  C24 POPEh 247     133.237  41.325  88.695  1.00  0.00           C
ATOM   7428  C25 POPEh 247     133.857  40.415  87.626  1.00  0.00           C
ATOM   7431  C26 POPEh 247     134.406  41.145  86.366  1.00  0.00           C
ATOM   7434  C27 POPEh 247     134.967  40.155  85.326  1.00  0.00           C
ATOM   7437  C28 POPEh 247     135.226  40.735  83.906  1.00  0.00           C
ATOM   7440  C29 POPEh 247     136.527  41.475  83.755  1.00  0.00           C
ATOM   7442 0C21 POPEh 247     137.365  41.465  82.696  1.00  0.00           C
ATOM   7444 1C21 POPEh 247     137.206  40.725  81.385  1.00  0.00           C
ATOM   7447 2C21 POPEh 247     136.017  41.165  80.495  1.00  0.00           C
ATOM   7450 3C21 POPEh 247     136.247  42.235  79.406  1.00  0.00           C
ATOM   7453 4C21 POPEh 247     135.016  42.255  78.476  1.00  0.00           C
ATOM   7456 5C21 POPEh 247     134.937  43.405  77.456  1.00  0.00           C
ATOM   7459 6C21 POPEh 247     133.696  43.245  76.565  1.00  0.00           C
ATOM   7462 7C21 POPEh 247     133.316  44.495  75.766  1.00  0.00           C
ATOM   7465 8C21 POPEh 247     131.956  44.365  75.065  1.00  0.00           C
ATOM   7469  C33 POPEh 247     128.277  37.655  90.495  1.00  0.00           C
ATOM   7472  C34 POPEh 247     129.216  36.825  89.595  1.00  0.00           C
ATOM   7475  C35 POPEh 247     128.945  36.955  88.085  1.00  0.00           C
ATOM   7478  C36 POPEh 247     129.247  38.365  87.556  1.00  0.00           C
ATOM   7481  C37 POPEh 247     129.585  38.445  86.066  1.00  0.00           C
ATOM   7484  C38 POPEh 247     130.087  39.835  85.656  1.00  0.00           C
ATOM   7487  C39 POPEh 247     131.236  39.815  84.636  1.00  0.00           C
ATOM   7490 0C31 POPEh 247     130.826  39.455  83.195  1.00  0.00           C
ATOM   7493 1C31 POPEh 247     132.036  39.515  82.255  1.00  0.00           C
ATOM   7496 2C31 POPEh 247     131.716  39.295  80.775  1.00  0.00           C
ATOM   7499 3C31 POPEh 247     132.987  39.365  79.906  1.00  0.00           C
ATOM   7502 4C31 POPEh 247     133.486  37.985  79.446  1.00  0.00           C
ATOM   7505 5C31 POPEh 247     134.937  37.985  78.936  1.00  0.00           C
ATOM   7508 6C31 POPEh 247     135.406  36.675  78.305  1.00  0.00           C
ATOM   7512  NH3 POPEi 248     120.846  30.675  95.955  1.00  0.00           N
ATOM   7516  C12 POPEi 248     120.835  32.165  95.705  1.00  0.00           C
ATOM   7519  C11 POPEi 248     121.956  32.585  94.735  1.00  0.00           C
ATOM   7522  P   POPEi 248     122.905  35.055  94.565  1.00  0.00           P
ATOM   7523  O13 POPEi 248     122.755  35.715  95.876  1.00  0.00           O
ATOM   7524  O14 POPEi 248     124.205  34.395  94.305  1.00  0.00           O
ATOM   7525  O11 POPEi 248     122.665  36.085  93.385  1.00  0.00           O
ATOM   7526  O12 POPEi 248     121.785  33.965  94.396  1.00  0.00           O
ATOM   7527  C1  POPEi 248     122.736  35.525  92.065  1.00  0.00           C
ATOM   7530  C2  POPEi 248     122.785  36.625  90.995  1.00  0.00           C
ATOM   7532  O21 POPEi 248     123.445  36.135  89.826  1.00  0.00           O
ATOM   7533  C21 POPEi 248     122.794  35.265  89.105  1.00  0.00           C
ATOM   7534  O22 POPEi 248     121.665  34.855  89.305  1.00  0.00           O
ATOM   7535  C22 POPEi 248     123.675  34.925  87.906  1.00  0.00           C
ATOM   7538  C3  POPEi 248     123.565  37.895  91.436  1.00  0.00           C
ATOM   7541  O31 POPEi 248     123.365  38.945  90.445  1.00  0.00           O
ATOM   7542  C31 POPEi 248     124.235  38.875  89.425  1.00  0.00           C
ATOM   7543  O32 POPEi 248     125.336  38.375  89.455  1.00  0.00           O
ATOM   7544  C32 POPEi 248     123.545  39.355  88.156  1.00  0.00           C
ATOM   7547  C23 POPEi 248     122.876  34.595  86.626  1.00  0.00           C
ATOM   7550  C24 POPEi 248     123.706  34.835  85.355  1.00  0.00           C
ATOM   7553  C25 POPEi 248     122.934  34.495  84.065  1.00  0.00           C
ATOM   7556  C26 POPEi 248     122.934  35.655  83.076  1.00  0.00           C
ATOM   7559  C27 POPEi 248     122.195  35.335  81.766  1.00  0.00           C
ATOM   7562  C28 POPEi 248     122.096  36.575  80.855  1.00  0.00           C
ATOM   7565  C29 POPEi 248     121.555  36.235  79.485  1.00  0.00           C
ATOM   7567 0C21 POPEi 248     120.376  36.635  78.965  1.00  0.00           C
ATOM   7569 1C21 POPEi 248     119.324  37.475  79.665  1.00  0.00           C
ATOM   7572 2C21 POPEi 248     119.534  38.995  79.507  1.00  0.00           C
ATOM   7575 3C21 POPEi 248     118.296  39.725  78.976  1.00  0.00           C
ATOM   7578 4C21 POPEi 248     118.396  41.265  78.995  1.00  0.00           C
ATOM   7581 5C21 POPEi 248     119.804  41.805  78.695  1.00  0.00           C
ATOM   7584 6C21 POPEi 248     119.826  43.285  78.315  1.00  0.00           C
ATOM   7587 7C21 POPEi 248     121.255  43.825  78.257  1.00  0.00           C
ATOM   7590 8C21 POPEi 248     121.374  45.195  77.586  1.00  0.00           C
ATOM   7594  C33 POPEi 248     124.494  40.175  87.275  1.00  0.00           C
ATOM   7597  C34 POPEi 248     123.785  40.755  86.045  1.00  0.00           C
ATOM   7600  C35 POPEi 248     124.585  41.915  85.455  1.00  0.00           C
ATOM   7603  C36 POPEi 248     123.815  42.775  84.445  1.00  0.00           C
ATOM   7606  C37 POPEi 248     124.114  44.255  84.715  1.00  0.00           C
ATOM   7609  C38 POPEi 248     123.505  45.235  83.715  1.00  0.00           C
ATOM   7612  C39 POPEi 248     124.244  45.245  82.375  1.00  0.00           C
ATOM   7615 0C31 POPEi 248     123.785  46.415  81.506  1.00  0.00           C
ATOM   7618 1C31 POPEi 248     124.655  46.625  80.266  1.00  0.00           C
ATOM   7621 2C31 POPEi 248     124.084  47.675  79.306  1.00  0.00           C
ATOM   7624 3C31 POPEi 248     123.755  49.025  79.956  1.00  0.00           C
ATOM   7627 4C31 POPEi 248     122.976  49.945  79.015  1.00  0.00           C
ATOM   7630 5C31 POPEi 248     122.236  51.075  79.735  1.00  0.00           C
ATOM   7633 6C31 POPEi 248     121.185  51.755  78.846  1.00  0.00           C
ATOM   7637  NH3 POPEj 249      91.735  57.635  98.065  1.00  0.00           N
ATOM   7641  C12 POPEj 249      92.456  57.485  96.745  1.00  0.00           C
ATOM   7644  C11 POPEj 249      93.974  57.475  96.906  1.00  0.00           C
ATOM   7647  P   POPEj 249      96.124  57.565  95.476  1.00  0.00           P
ATOM   7648  O13 POPEj 249      96.705  58.575  96.396  1.00  0.00           O
ATOM   7649  O14 POPEj 249      96.595  56.165  95.646  1.00  0.00           O
ATOM   7650  O11 POPEj 249      96.365  58.075  94.006  1.00  0.00           O
ATOM   7651  O12 POPEj 249      94.546  57.585  95.605  1.00  0.00           O
ATOM   7652  C1  POPEj 249      96.065  59.465  93.765  1.00  0.00           C
ATOM   7655  C2  POPEj 249      95.896  59.695  92.245  1.00  0.00           C
ATOM   7657  O21 POPEj 249      96.285  61.035  91.867  1.00  0.00           O
ATOM   7658  C21 POPEj 249      97.584  61.305  91.906  1.00  0.00           C
ATOM   7659  O22 POPEj 249      98.445  60.575  92.385  1.00  0.00           O
ATOM   7660  C22 POPEj 249      97.824  62.645  91.206  1.00  0.00           C
ATOM   7663  C3  POPEj 249      94.436  59.395  91.796  1.00  0.00           C
ATOM   7666  O31 POPEj 249      94.135  59.925  90.485  1.00  0.00           O
ATOM   7667  C31 POPEj 249      93.486  61.085  90.476  1.00  0.00           C
ATOM   7668  O32 POPEj 249      92.994  61.645  91.446  1.00  0.00           O
ATOM   7669  C32 POPEj 249      93.405  61.565  89.025  1.00  0.00           C
ATOM   7672  C23 POPEj 249      98.764  62.525  89.986  1.00  0.00           C
ATOM   7675  C24 POPEj 249      98.925  63.825  89.175  1.00  0.00           C
ATOM   7678  C25 POPEj 249      99.624  63.575  87.826  1.00  0.00           C
ATOM   7681  C26 POPEj 249      99.965  64.845  87.025  1.00  0.00           C
ATOM   7684  C27 POPEj 249     100.145  64.545  85.525  1.00  0.00           C
ATOM   7687  C28 POPEj 249     100.616  65.765  84.696  1.00  0.00           C
ATOM   7690  C29 POPEj 249     102.104  65.965  84.776  1.00  0.00           C
ATOM   7692 0C21 POPEj 249     103.004  65.795  83.796  1.00  0.00           C
ATOM   7694 1C21 POPEj 249     102.755  65.375  82.355  1.00  0.00           C
ATOM   7697 2C21 POPEj 249     103.374  66.385  81.385  1.00  0.00           C
ATOM   7700 3C21 POPEj 249     103.214  66.016  79.896  1.00  0.00           C
ATOM   7703 4C21 POPEj 249     103.825  67.095  78.995  1.00  0.00           C
ATOM   7706 5C21 POPEj 249     103.445  67.025  77.506  1.00  0.00           C
ATOM   7709 6C21 POPEj 249     103.594  68.415  76.867  1.00  0.00           C
ATOM   7712 7C21 POPEj 249     103.436  68.425  75.345  1.00  0.00           C
ATOM   7715 8C21 POPEj 249     103.545  69.836  74.766  1.00  0.00           C
ATOM   7719  C33 POPEj 249      94.254  62.825  88.796  1.00  0.00           C
ATOM   7722  C34 POPEj 249      93.785  63.656  87.596  1.00  0.00           C
ATOM   7725  C35 POPEj 249      93.874  62.975  86.226  1.00  0.00           C
ATOM   7728  C36 POPEj 249      93.505  63.995  85.135  1.00  0.00           C
ATOM   7731  C37 POPEj 249      92.976  63.375  83.836  1.00  0.00           C
ATOM   7734  C38 POPEj 249      92.315  64.455  82.955  1.00  0.00           C
ATOM   7737  C39 POPEj 249      93.265  65.225  82.036  1.00  0.00           C
ATOM   7740 0C31 POPEj 249      93.465  64.505  80.705  1.00  0.00           C
ATOM   7743 1C31 POPEj 249      93.944  65.435  79.586  1.00  0.00           C
ATOM   7746 2C31 POPEj 249      93.944  64.745  78.215  1.00  0.00           C
ATOM   7749 3C31 POPEj 249      94.384  65.675  77.086  1.00  0.00           C
ATOM   7752 4C31 POPEj 249      94.515  64.945  75.745  1.00  0.00           C
ATOM   7755 5C31 POPEj 249      95.044  65.855  74.626  1.00  0.00           C
ATOM   7758 6C31 POPEj 249      95.376  65.115  73.336  1.00  0.00           C
ATOM   7762  NH3 POPEk 250      94.305 111.175  49.146  1.00  0.00           N
ATOM   7766  C12 POPEk 250      95.154 109.915  49.215  1.00  0.00           C
ATOM   7769  C11 POPEk 250      94.506 108.645  48.625  1.00  0.00           C
ATOM   7772  P   POPEk 250      96.455 106.915  49.375  1.00  0.00           P
ATOM   7773  O13 POPEk 250      96.626 105.586  48.755  1.00  0.00           O
ATOM   7774  O14 POPEk 250      97.344 107.985  48.846  1.00  0.00           O
ATOM   7775  O11 POPEk 250      96.665 106.805  50.946  1.00  0.00           O
ATOM   7776  O12 POPEk 250      94.965 107.415  49.205  1.00  0.00           O
ATOM   7777  C1  POPEk 250      96.346 107.825  51.896  1.00  0.00           C
ATOM   7780  C2  POPEk 250      96.365 107.285  53.365  1.00  0.00           C
ATOM   7782  O21 POPEk 250      95.255 107.785  54.146  1.00  0.00           O
ATOM   7783  C21 POPEk 250      95.264 109.065  54.425  1.00  0.00           C
ATOM   7784  O22 POPEk 250      96.054 109.895  54.015  1.00  0.00           O
ATOM   7785  C22 POPEk 250      94.104 109.375  55.366  1.00  0.00           C
ATOM   7788  C3  POPEk 250      97.715 107.425  54.135  1.00  0.00           C
ATOM   7791  O31 POPEk 250      97.535 106.935  55.486  1.00  0.00           O
ATOM   7792  C31 POPEk 250      97.444 107.806  56.476  1.00  0.00           C
ATOM   7793  O32 POPEk 250      97.745 108.975  56.425  1.00  0.00           O
ATOM   7794  C32 POPEk 250      96.766 107.145  57.675  1.00  0.00           C
ATOM   7797  C23 POPEk 250      94.044 110.865  55.735  1.00  0.00           C
ATOM   7800  C24 POPEk 250      92.895 111.175  56.695  1.00  0.00           C
ATOM   7803  C25 POPEk 250      93.225 110.946  58.175  1.00  0.00           C
ATOM   7806  C26 POPEk 250      93.405 112.275  58.925  1.00  0.00           C
ATOM   7809  C27 POPEk 250      93.545 112.105  60.445  1.00  0.00           C
ATOM   7812  C28 POPEk 250      93.654 113.465  61.166  1.00  0.00           C
ATOM   7815  C29 POPEk 250      93.214 113.415  62.605  1.00  0.00           C
ATOM   7817 0C21 POPEk 250      93.734 114.095  63.635  1.00  0.00           C
ATOM   7819 1C21 POPEk 250      94.904 115.046  63.625  1.00  0.00           C
ATOM   7822 2C21 POPEk 250      96.175 114.375  64.186  1.00  0.00           C
ATOM   7825 3C21 POPEk 250      96.005 113.715  65.556  1.00  0.00           C
ATOM   7828 4C21 POPEk 250      97.236 112.895  65.976  1.00  0.00           C
ATOM   7831 5C21 POPEk 250      98.284 113.705  66.736  1.00  0.00           C
ATOM   7834 6C21 POPEk 250      98.195 113.465  68.245  1.00  0.00           C
ATOM   7837 7C21 POPEk 250      99.285 114.165  69.046  1.00  0.00           C
ATOM   7840 8C21 POPEk 250      99.316 113.675  70.495  1.00  0.00           C
ATOM   7844  C33 POPEk 250      96.906 107.955  58.986  1.00  0.00           C
ATOM   7847  C34 POPEk 250      96.135 107.285  60.135  1.00  0.00           C
ATOM   7850  C35 POPEk 250      96.495 107.825  61.525  1.00  0.00           C
ATOM   7853  C36 POPEk 250      95.504 108.855  62.085  1.00  0.00           C
ATOM   7856  C37 POPEk 250      95.936 109.336  63.475  1.00  0.00           C
ATOM   7859  C38 POPEk 250      94.774 109.825  64.366  1.00  0.00           C
ATOM   7862  C39 POPEk 250      94.835 109.135  65.735  1.00  0.00           C
ATOM   7865 0C31 POPEk 250      93.694 109.455  66.705  1.00  0.00           C
ATOM   7868 1C31 POPEk 250      93.855 108.615  67.986  1.00  0.00           C
ATOM   7871 2C31 POPEk 250      92.794 108.835  69.055  1.00  0.00           C
ATOM   7874 3C31 POPEk 250      93.365 108.555  70.455  1.00  0.00           C
ATOM   7877 4C31 POPEk 250      92.315 108.525  71.576  1.00  0.00           C
ATOM   7880 5C31 POPEk 250      92.955 108.485  72.965  1.00  0.00           C
ATOM   7883 6C31 POPEk 250      91.956 108.235  74.095  1.00  0.00           C
ATOM   7887  NH3 POPEl 251      83.554  10.075  95.815  1.00  0.00           N
ATOM   7891  C12 POPEl 251      83.764  11.305  96.685  1.00  0.00           C
ATOM   7894  C11 POPEl 251      85.215  11.465  97.205  1.00  0.00           C
ATOM   7897  P   POPEl 251      86.355  13.855  97.366  1.00  0.00           P
ATOM   7898  O13 POPEl 251      86.415  15.005  98.306  1.00  0.00           O
ATOM   7899  O14 POPEl 251      87.665  13.245  97.076  1.00  0.00           O
ATOM   7900  O11 POPEl 251      85.595  14.275  96.055  1.00  0.00           O
ATOM   7901  O12 POPEl 251      85.395  12.695  97.925  1.00  0.00           O
ATOM   7902  C1  POPEl 251      86.234  14.095  94.796  1.00  0.00           C
ATOM   7905  C2  POPEl 251      85.445  14.885  93.745  1.00  0.00           C
ATOM   7907  O21 POPEl 251      86.264  15.065  92.585  1.00  0.00           O
ATOM   7908  C21 POPEl 251      86.415  14.125  91.656  1.00  0.00           C
ATOM   7909  O22 POPEl 251      87.404  14.045  90.946  1.00  0.00           O
ATOM   7910  C22 POPEl 251      85.184  13.235  91.436  1.00  0.00           C
ATOM   7913  C3  POPEl 251      84.995  16.285  94.276  1.00  0.00           C
ATOM   7916  O31 POPEl 251      84.715  17.255  93.245  1.00  0.00           O
ATOM   7917  C31 POPEl 251      83.794  16.875  92.366  1.00  0.00           C
ATOM   7918  O32 POPEl 251      83.025  15.935  92.495  1.00  0.00           O
ATOM   7919  C32 POPEl 251      83.846  17.775  91.145  1.00  0.00           C
ATOM   7922  C23 POPEl 251      85.175  12.695  89.986  1.00  0.00           C
ATOM   7925  C24 POPEl 251      84.195  11.535  89.785  1.00  0.00           C
ATOM   7928  C25 POPEl 251      84.764  10.205  90.275  1.00  0.00           C
ATOM   7931  C26 POPEl 251      85.686   9.505  89.255  1.00  0.00           C
ATOM   7934  C27 POPEl 251      86.285   8.215  89.826  1.00  0.00           C
ATOM   7937  C28 POPEl 251      86.975   7.325  88.775  1.00  0.00           C
ATOM   7940  C29 POPEl 251      85.975   6.695  87.836  1.00  0.00           C
ATOM   7942 0C21 POPEl 251      86.076   6.575  86.506  1.00  0.00           C
ATOM   7944 1C21 POPEl 251      87.264   6.995  85.665  1.00  0.00           C
ATOM   7947 2C21 POPEl 251      87.505   6.095  84.445  1.00  0.00           C
ATOM   7950 3C21 POPEl 251      86.434   6.225  83.355  1.00  0.00           C
ATOM   7953 4C21 POPEl 251      86.816   5.505  82.046  1.00  0.00           C
ATOM   7956 5C21 POPEl 251      85.826   5.755  80.905  1.00  0.00           C
ATOM   7959 6C21 POPEl 251      86.145   7.015  80.086  1.00  0.00           C
ATOM   7962 7C21 POPEl 251      85.184   7.215  78.906  1.00  0.00           C
ATOM   7965 8C21 POPEl 251      85.464   8.475  78.085  1.00  0.00           C
ATOM   7969  C33 POPEl 251      82.745  18.835  91.236  1.00  0.00           C
ATOM   7972  C34 POPEl 251      82.565  19.625  89.945  1.00  0.00           C
ATOM   7975  C35 POPEl 251      83.475  20.845  89.875  1.00  0.00           C
ATOM   7978  C36 POPEl 251      83.095  21.755  88.715  1.00  0.00           C
ATOM   7981  C37 POPEl 251      84.226  22.685  88.275  1.00  0.00           C
ATOM   7984  C38 POPEl 251      84.005  23.105  86.815  1.00  0.00           C
ATOM   7987  C39 POPEl 251      85.075  24.035  86.245  1.00  0.00           C
ATOM   7990 0C31 POPEl 251      84.725  24.355  84.795  1.00  0.00           C
ATOM   7993 1C31 POPEl 251      85.604  25.425  84.165  1.00  0.00           C
ATOM   7996 2C31 POPEl 251      85.044  25.865  82.805  1.00  0.00           C
ATOM   7999 3C31 POPEl 251      86.124  26.165  81.756  1.00  0.00           C
ATOM   8002 4C31 POPEl 251      86.735  24.905  81.135  1.00  0.00           C
ATOM   8005 5C31 POPEl 251      87.605  25.225  79.915  1.00  0.00           C
ATOM   8008 6C31 POPEl 251      88.016  23.975  79.135  1.00  0.00           C
ATOM   8012  NH3 POPEm 252      86.385 103.645  52.605  1.00  0.00           N
ATOM   8016  C12 POPEm 252      86.754 102.395  51.855  1.00  0.00           C
ATOM   8019  C11 POPEm 252      88.284 102.245  51.775  1.00  0.00           C
ATOM   8022  P   POPEm 252      90.115 100.495  51.146  1.00  0.00           P
ATOM   8023  O13 POPEm 252      90.354  99.745  49.896  1.00  0.00           O
ATOM   8024  O14 POPEm 252      91.035 101.635  51.375  1.00  0.00           O
ATOM   8025  O11 POPEm 252      90.205  99.505  52.406  1.00  0.00           O
ATOM   8026  O12 POPEm 252      88.605 101.016  51.135  1.00  0.00           O
ATOM   8027  C1  POPEm 252      90.255 100.155  53.685  1.00  0.00           C
ATOM   8030  C2  POPEm 252      90.884  99.255  54.776  1.00  0.00           C
ATOM   8032  O21 POPEm 252      90.464  99.825  56.035  1.00  0.00           O
ATOM   8033  C21 POPEm 252      90.115  98.955  56.965  1.00  0.00           C
ATOM   8034  O22 POPEm 252      90.285  97.745  56.925  1.00  0.00           O
ATOM   8035  C22 POPEm 252      89.366  99.725  58.046  1.00  0.00           C
ATOM   8038  C3  POPEm 252      92.435  99.196  54.646  1.00  0.00           C
ATOM   8041  O31 POPEm 252      93.046  98.305  55.605  1.00  0.00           O
ATOM   8042  C31 POPEm 252      93.326  98.865  56.775  1.00  0.00           C
ATOM   8043  O32 POPEm 252      93.314 100.065  57.006  1.00  0.00           O
ATOM   8044  C32 POPEm 252      93.576  97.765  57.806  1.00  0.00           C
ATOM   8047  C23 POPEm 252      89.195  98.935  59.355  1.00  0.00           C
ATOM   8050  C24 POPEm 252      87.815  99.135  59.965  1.00  0.00           C
ATOM   8053  C25 POPEm 252      87.514 100.575  60.425  1.00  0.00           C
ATOM   8056  C26 POPEm 252      88.104 100.925  61.806  1.00  0.00           C
ATOM   8059  C27 POPEm 252      87.705 102.345  62.256  1.00  0.00           C
ATOM   8062  C28 POPEm 252      87.775 102.575  63.785  1.00  0.00           C
ATOM   8065  C29 POPEm 252      86.584 103.395  64.245  1.00  0.00           C
ATOM   8067 0C21 POPEm 252      86.505 104.295  65.245  1.00  0.00           C
ATOM   8069 1C21 POPEm 252      87.565 104.696  66.245  1.00  0.00           C
ATOM   8072 2C21 POPEm 252      86.924 105.355  67.485  1.00  0.00           C
ATOM   8075 3C21 POPEm 252      86.346 106.755  67.186  1.00  0.00           C
ATOM   8078 4C21 POPEm 252      85.184 107.196  68.095  1.00  0.00           C
ATOM   8081 5C21 POPEm 252      85.595 107.755  69.455  1.00  0.00           C
ATOM   8084 6C21 POPEm 252      84.534 108.726  70.006  1.00  0.00           C
ATOM   8087 7C21 POPEm 252      84.944 109.415  71.315  1.00  0.00           C
ATOM   8090 8C21 POPEm 252      83.955 110.495  71.756  1.00  0.00           C
ATOM   8094  C33 POPEm 252      93.335  98.245  59.245  1.00  0.00           C
ATOM   8097  C34 POPEm 252      93.225  97.085  60.256  1.00  0.00           C
ATOM   8100  C35 POPEm 252      91.775  96.805  60.675  1.00  0.00           C
ATOM   8103  C36 POPEm 252      91.676  95.795  61.826  1.00  0.00           C
ATOM   8106  C37 POPEm 252      90.224  95.525  62.256  1.00  0.00           C
ATOM   8109  C38 POPEm 252      90.115  94.696  63.545  1.00  0.00           C
ATOM   8112  C39 POPEm 252      90.445  95.505  64.815  1.00  0.00           C
ATOM   8115 0C31 POPEm 252      90.364  94.665  66.095  1.00  0.00           C
ATOM   8118 1C31 POPEm 252      90.695  95.455  67.366  1.00  0.00           C
ATOM   8121 2C31 POPEm 252      90.476  94.595  68.625  1.00  0.00           C
ATOM   8124 3C31 POPEm 252      91.404  94.915  69.805  1.00  0.00           C
ATOM   8127 4C31 POPEm 252      91.005  96.156  70.605  1.00  0.00           C
ATOM   8130 5C31 POPEm 252      91.805  96.245  71.925  1.00  0.00           C
ATOM   8133 6C31 POPEm 252      91.374  97.385  72.845  1.00  0.00           C
ATOM   8137  NH3 POPEn 253      17.056  30.515  51.125  1.00  0.00           N
ATOM   8141  C12 POPEn 253      17.476  30.185  52.526  1.00  0.00           C
ATOM   8144  C11 POPEn 253      16.496  29.165  53.116  1.00  0.00           C
ATOM   8147  P   POPEn 253      15.276  28.525  55.256  1.00  0.00           P
ATOM   8148  O13 POPEn 253      14.286  29.605  55.315  1.00  0.00           O
ATOM   8149  O14 POPEn 253      14.955  27.265  54.545  1.00  0.00           O
ATOM   8150  O11 POPEn 253      15.785  28.185  56.725  1.00  0.00           O
ATOM   8151  O12 POPEn 253      16.556  29.165  54.555  1.00  0.00           O
ATOM   8152  C1  POPEn 253      15.556  26.805  57.105  1.00  0.00           C
ATOM   8155  C2  POPEn 253      16.026  26.495  58.545  1.00  0.00           C
ATOM   8157  O21 POPEn 253      15.646  25.135  58.796  1.00  0.00           O
ATOM   8158  C21 POPEn 253      16.486  24.535  59.626  1.00  0.00           C
ATOM   8159  O22 POPEn 253      17.545  24.975  60.015  1.00  0.00           O
ATOM   8160  C22 POPEn 253      15.856  23.255  60.166  1.00  0.00           C
ATOM   8163  C3  POPEn 253      15.346  27.425  59.585  1.00  0.00           C
ATOM   8166  O31 POPEn 253      15.236  26.795  60.876  1.00  0.00           O
ATOM   8167  C31 POPEn 253      15.716  27.435  61.925  1.00  0.00           C
ATOM   8168  O32 POPEn 253      16.146  28.575  61.936  1.00  0.00           O
ATOM   8169  C32 POPEn 253      15.666  26.485  63.125  1.00  0.00           C
ATOM   8172  C23 POPEn 253      16.935  22.335  60.756  1.00  0.00           C
ATOM   8175  C24 POPEn 253      16.326  21.035  61.285  1.00  0.00           C
ATOM   8178  C25 POPEn 253      16.925  20.585  62.605  1.00  0.00           C
ATOM   8181  C26 POPEn 253      16.546  21.445  63.825  1.00  0.00           C
ATOM   8184  C27 POPEn 253      16.686  20.635  65.116  1.00  0.00           C
ATOM   8187  C28 POPEn 253      15.936  21.235  66.326  1.00  0.00           C
ATOM   8190  C29 POPEn 253      15.775  20.165  67.375  1.00  0.00           C
ATOM   8192 0C21 POPEn 253      15.945  20.275  68.695  1.00  0.00           C
ATOM   8194 1C21 POPEn 253      16.356  21.515  69.436  1.00  0.00           C
ATOM   8197 2C21 POPEn 253      15.166  22.465  69.705  1.00  0.00           C
ATOM   8200 3C21 POPEn 253      15.615  23.685  70.525  1.00  0.00           C
ATOM   8203 4C21 POPEn 253      14.466  24.375  71.265  1.00  0.00           C
ATOM   8206 5C21 POPEn 253      14.765  24.555  72.765  1.00  0.00           C
ATOM   8209 6C21 POPEn 253      15.515  25.855  73.085  1.00  0.00           C
ATOM   8212 7C21 POPEn 253      16.015  25.915  74.535  1.00  0.00           C
ATOM   8215 8C21 POPEn 253      16.135  27.345  75.076  1.00  0.00           C
ATOM   8219  C33 POPEn 253      16.105  27.095  64.475  1.00  0.00           C
ATOM   8222  C34 POPEn 253      16.285  25.995  65.525  1.00  0.00           C
ATOM   8225  C35 POPEn 253      16.306  26.495  66.985  1.00  0.00           C
ATOM   8228  C36 POPEn 253      17.476  27.425  67.326  1.00  0.00           C
ATOM   8231  C37 POPEn 253      17.525  27.725  68.836  1.00  0.00           C
ATOM   8234  C38 POPEn 253      18.635  28.725  69.205  1.00  0.00           C
ATOM   8237  C39 POPEn 253      18.726  29.005  70.715  1.00  0.00           C
ATOM   8240 0C31 POPEn 253      19.396  27.875  71.515  1.00  0.00           C
ATOM   8243 1C31 POPEn 253      19.625  28.255  72.995  1.00  0.00           C
ATOM   8246 2C31 POPEn 253      20.646  27.355  73.726  1.00  0.00           C
ATOM   8249 3C31 POPEn 253      21.066  27.945  75.086  1.00  0.00           C
ATOM   8252 4C31 POPEn 253      20.056  27.665  76.215  1.00  0.00           C
ATOM   8255 5C31 POPEn 253      20.135  28.705  77.345  1.00  0.00           C
ATOM   8258 6C31 POPEn 253      19.326  28.335  78.586  1.00  0.00           C
ATOM   8262  NH3 POPEo 254     118.016   9.405  57.206  1.00  0.00           N
ATOM   8266  C12 POPEo 254     117.236  10.695  57.245  1.00  0.00           C
ATOM   8269  C11 POPEo 254     116.514  11.035  55.935  1.00  0.00           C
ATOM   8272  P   POPEo 254     114.445  12.705  55.705  1.00  0.00           P
ATOM   8273  O13 POPEo 254     114.384  14.155  55.405  1.00  0.00           O
ATOM   8274  O14 POPEo 254     113.965  11.785  54.655  1.00  0.00           O
ATOM   8275  O11 POPEo 254     113.576  12.405  56.985  1.00  0.00           O
ATOM   8276  O12 POPEo 254     115.945  12.335  56.076  1.00  0.00           O
ATOM   8277  C1  POPEo 254     114.114  11.585  58.006  1.00  0.00           C
ATOM   8280  C2  POPEo 254     113.335  11.685  59.315  1.00  0.00           C
ATOM   8282  O21 POPEo 254     114.305  11.335  60.326  1.00  0.00           O
ATOM   8283  C21 POPEo 254     114.205  12.005  61.445  1.00  0.00           C
ATOM   8284  O22 POPEo 254     113.405  12.895  61.686  1.00  0.00           O
ATOM   8285  C22 POPEo 254     115.255  11.445  62.385  1.00  0.00           C
ATOM   8288  C3  POPEo 254     112.104  10.745  59.405  1.00  0.00           C
ATOM   8291  O31 POPEo 254     111.775  10.575  60.785  1.00  0.00           O
ATOM   8292  C31 POPEo 254     110.566  10.925  61.195  1.00  0.00           C
ATOM   8293  O32 POPEo 254     109.576  11.005  60.495  1.00  0.00           O
ATOM   8294  C32 POPEo 254     110.706  11.365  62.656  1.00  0.00           C
ATOM   8297  C23 POPEo 254     115.245  12.045  63.806  1.00  0.00           C
ATOM   8300  C24 POPEo 254     116.495  11.605  64.555  1.00  0.00           C
ATOM   8303  C25 POPEo 254     116.574  12.175  65.976  1.00  0.00           C
ATOM   8306  C26 POPEo 254     116.035  11.215  67.046  1.00  0.00           C
ATOM   8309  C27 POPEo 254     116.994  10.045  67.296  1.00  0.00           C
ATOM   8312  C28 POPEo 254     116.705   9.275  68.595  1.00  0.00           C
ATOM   8315  C29 POPEo 254     115.405   8.515  68.555  1.00  0.00           C
ATOM   8317 0C21 POPEo 254     115.096   7.445  69.306  1.00  0.00           C
ATOM   8319 1C21 POPEo 254     116.005   6.825  70.335  1.00  0.00           C
ATOM   8322 2C21 POPEo 254     115.595   7.205  71.775  1.00  0.00           C
ATOM   8325 3C21 POPEo 254     116.735   6.945  72.765  1.00  0.00           C
ATOM   8328 4C21 POPEo 254     116.304   6.935  74.245  1.00  0.00           C
ATOM   8331 5C21 POPEo 254     115.566   8.195  74.705  1.00  0.00           C
ATOM   8334 6C21 POPEo 254     115.434   8.245  76.235  1.00  0.00           C
ATOM   8337 7C21 POPEo 254     114.564   9.415  76.715  1.00  0.00           C
ATOM   8340 8C21 POPEo 254     114.515   9.535  78.245  1.00  0.00           C
ATOM   8344  C33 POPEo 254     109.485  11.145  63.576  1.00  0.00           C
ATOM   8347  C34 POPEo 254     109.686  11.755  64.976  1.00  0.00           C
ATOM   8350  C35 POPEo 254     111.035  11.375  65.605  1.00  0.00           C
ATOM   8353  C36 POPEo 254     110.986  11.355  67.135  1.00  0.00           C
ATOM   8356  C37 POPEo 254     112.335  11.115  67.815  1.00  0.00           C
ATOM   8359  C38 POPEo 254     112.134  10.985  69.335  1.00  0.00           C
ATOM   8362  C39 POPEo 254     113.346  11.305  70.215  1.00  0.00           C
ATOM   8365 0C31 POPEo 254     112.845  11.555  71.646  1.00  0.00           C
ATOM   8368 1C31 POPEo 254     113.925  11.705  72.726  1.00  0.00           C
ATOM   8371 2C31 POPEo 254     113.354  12.145  74.085  1.00  0.00           C
ATOM   8374 3C31 POPEo 254     111.956  11.575  74.385  1.00  0.00           C
ATOM   8377 4C31 POPEo 254     111.415  11.855  75.785  1.00  0.00           C
ATOM   8380 5C31 POPEo 254     109.885  11.665  75.815  1.00  0.00           C
ATOM   8383 6C31 POPEo 254     109.266  11.605  77.215  1.00  0.00           C
ATOM   8387  NH3 POPEp 255      91.465  79.056  50.635  1.00  0.00           N
ATOM   8391  C12 POPEp 255      90.364  78.475  51.495  1.00  0.00           C
ATOM   8394  C11 POPEp 255      90.756  78.586  52.975  1.00  0.00           C
ATOM   8397  P   POPEp 255      88.974  79.155  54.815  1.00  0.00           P
ATOM   8398  O13 POPEp 255      89.205  80.535  54.345  1.00  0.00           O
ATOM   8399  O14 POPEp 255      87.565  78.715  54.956  1.00  0.00           O
ATOM   8400  O11 POPEp 255      89.715  78.905  56.195  1.00  0.00           O
ATOM   8401  O12 POPEp 255      89.704  78.125  53.836  1.00  0.00           O
ATOM   8402  C1  POPEp 255      89.126  77.935  57.076  1.00  0.00           C
ATOM   8405  C2  POPEp 255      89.904  77.775  58.405  1.00  0.00           C
ATOM   8407  O21 POPEp 255      88.986  77.745  59.506  1.00  0.00           O
ATOM   8408  C21 POPEp 255      88.116  76.765  59.566  1.00  0.00           C
ATOM   8409  O22 POPEp 255      88.074  75.765  58.846  1.00  0.00           O
ATOM   8410  C22 POPEp 255      87.024  77.185  60.556  1.00  0.00           C
ATOM   8413  C3  POPEp 255      90.854  78.955  58.666  1.00  0.00           C
ATOM   8416  O31 POPEp 255      91.434  78.865  59.986  1.00  0.00           O
ATOM   8417  C31 POPEp 255      91.164  79.855  60.826  1.00  0.00           C
ATOM   8418  O32 POPEp 255      90.546  80.875  60.576  1.00  0.00           O
ATOM   8419  C32 POPEp 255      91.726  79.525  62.206  1.00  0.00           C
ATOM   8422  C23 POPEp 255      86.544  76.065  61.506  1.00  0.00           C
ATOM   8425  C24 POPEp 255      85.264  76.465  62.245  1.00  0.00           C
ATOM   8428  C25 POPEp 255      85.054  75.675  63.545  1.00  0.00           C
ATOM   8431  C26 POPEp 255      83.664  75.946  64.146  1.00  0.00           C
ATOM   8434  C27 POPEp 255      83.445  75.215  65.475  1.00  0.00           C
ATOM   8437  C28 POPEp 255      81.964  75.235  65.906  1.00  0.00           C
ATOM   8440  C29 POPEp 255      81.744  75.835  67.275  1.00  0.00           C
ATOM   8442 0C21 POPEp 255      81.304  75.195  68.385  1.00  0.00           C
ATOM   8444 1C21 POPEp 255      80.936  73.735  68.495  1.00  0.00           C
ATOM   8447 2C21 POPEp 255      81.866  72.935  69.425  1.00  0.00           C
ATOM   8450 3C21 POPEp 255      81.604  73.175  70.915  1.00  0.00           C
ATOM   8453 4C21 POPEp 255      82.244  72.075  71.775  1.00  0.00           C
ATOM   8456 5C21 POPEp 255      81.816  72.135  73.245  1.00  0.00           C
ATOM   8459 6C21 POPEp 255      82.186  70.845  74.006  1.00  0.00           C
ATOM   8462 7C21 POPEp 255      81.525  70.755  75.385  1.00  0.00           C
ATOM   8465 8C21 POPEp 255      81.835  69.445  76.105  1.00  0.00           C
ATOM   8469  C33 POPEp 255      90.625  79.565  63.295  1.00  0.00           C
ATOM   8472  C34 POPEp 255      91.175  79.935  64.675  1.00  0.00           C
ATOM   8475  C35 POPEp 255      91.975  78.815  65.355  1.00  0.00           C
ATOM   8478  C36 POPEp 255      91.455  78.535  66.766  1.00  0.00           C
ATOM   8481  C37 POPEp 255      92.335  77.555  67.546  1.00  0.00           C
ATOM   8484  C38 POPEp 255      91.635  76.925  68.765  1.00  0.00           C
ATOM   8487  C39 POPEp 255      91.024  77.915  69.775  1.00  0.00           C
ATOM   8490 0C31 POPEp 255      91.994  78.265  70.906  1.00  0.00           C
ATOM   8493 1C31 POPEp 255      91.325  78.975  72.095  1.00  0.00           C
ATOM   8496 2C31 POPEp 255      92.335  79.255  73.225  1.00  0.00           C
ATOM   8499 3C31 POPEp 255      91.684  79.635  74.565  1.00  0.00           C
ATOM   8502 4C31 POPEp 255      91.505  78.435  75.506  1.00  0.00           C
ATOM   8505 5C31 POPEp 255      91.115  78.845  76.936  1.00  0.00           C
ATOM   8508 6C31 POPEp 255      91.045  77.675  77.905  1.00  0.00           C
ATOM   8512  NH3 POPEq 256      83.675 119.495  95.236  1.00  0.00           N
ATOM   8516  C12 POPEq 256      84.285 118.325  95.965  1.00  0.00           C
ATOM   8519  C11 POPEq 256      83.545 117.005  95.686  1.00  0.00           C
ATOM   8522  P   POPEq 256      84.515 114.585  95.225  1.00  0.00           P
ATOM   8523  O13 POPEq 256      85.714 113.865  95.725  1.00  0.00           O
ATOM   8524  O14 POPEq 256      83.235 113.855  95.245  1.00  0.00           O
ATOM   8525  O11 POPEq 256      84.764 115.205  93.796  1.00  0.00           O
ATOM   8526  O12 POPEq 256      84.345 115.895  96.105  1.00  0.00           O
ATOM   8527  C1  POPEq 256      84.165 114.625  92.646  1.00  0.00           C
ATOM   8530  C2  POPEq 256      84.485 115.535  91.436  1.00  0.00           C
ATOM   8532  O21 POPEq 256      83.815 115.075  90.256  1.00  0.00           O
ATOM   8533  C21 POPEq 256      84.226 113.955  89.686  1.00  0.00           C
ATOM   8534  O22 POPEq 256      85.115 113.226  90.065  1.00  0.00           O
ATOM   8535  C22 POPEq 256      83.214 113.675  88.576  1.00  0.00           C
ATOM   8538  C3  POPEq 256      86.024 115.755  91.275  1.00  0.00           C
ATOM   8541  O31 POPEq 256      86.486 116.025  89.936  1.00  0.00           O
ATOM   8542  C31 POPEq 256      86.014 117.065  89.276  1.00  0.00           C
ATOM   8543  O32 POPEq 256      85.124 117.815  89.635  1.00  0.00           O
ATOM   8544  C32 POPEq 256      86.714 117.135  87.925  1.00  0.00           C
ATOM   8547  C23 POPEq 256      83.685 112.695  87.495  1.00  0.00           C
ATOM   8550  C24 POPEq 256      82.505 111.905  86.925  1.00  0.00           C
ATOM   8553  C25 POPEq 256      82.605 111.725  85.406  1.00  0.00           C
ATOM   8556  C26 POPEq 256      81.835 110.495  84.895  1.00  0.00           C
ATOM   8559  C27 POPEq 256      80.535 110.795  84.126  1.00  0.00           C
ATOM   8562  C28 POPEq 256      79.774 109.505  83.726  1.00  0.00           C
ATOM   8565  C29 POPEq 256      80.644 108.516  82.985  1.00  0.00           C
ATOM   8567 0C21 POPEq 256      80.445 107.935  81.785  1.00  0.00           C
ATOM   8569 1C21 POPEq 256      79.265 108.125  80.876  1.00  0.00           C
ATOM   8572 2C21 POPEq 256      79.646 108.885  79.595  1.00  0.00           C
ATOM   8575 3C21 POPEq 256      78.446 109.035  78.675  1.00  0.00           C
ATOM   8578 4C21 POPEq 256      78.765 109.735  77.345  1.00  0.00           C
ATOM   8581 5C21 POPEq 256      77.555 109.705  76.406  1.00  0.00           C
ATOM   8584 6C21 POPEq 256      77.814 110.405  75.065  1.00  0.00           C
ATOM   8587 7C21 POPEq 256      76.585 110.355  74.155  1.00  0.00           C
ATOM   8590 8C21 POPEq 256      76.855 110.815  72.726  1.00  0.00           C
ATOM   8594  C33 POPEq 256      86.866 115.745  87.255  1.00  0.00           C
ATOM   8597  C34 POPEq 256      86.565 115.755  85.746  1.00  0.00           C
ATOM   8600  C35 POPEq 256      85.084 116.045  85.436  1.00  0.00           C
ATOM   8603  C36 POPEq 256      84.664 115.705  83.995  1.00  0.00           C
ATOM   8606  C37 POPEq 256      83.186 116.025  83.755  1.00  0.00           C
ATOM   8609  C38 POPEq 256      82.675 115.755  82.326  1.00  0.00           C
ATOM   8612  C39 POPEq 256      82.174 114.325  82.076  1.00  0.00           C
ATOM   8615 0C31 POPEq 256      83.066 113.475  81.166  1.00  0.00           C
ATOM   8618 1C31 POPEq 256      82.495 112.065  80.905  1.00  0.00           C
ATOM   8621 2C31 POPEq 256      82.976 111.416  79.605  1.00  0.00           C
ATOM   8624 3C31 POPEq 256      84.464 111.075  79.565  1.00  0.00           C
ATOM   8627 4C31 POPEq 256      84.914 110.635  78.165  1.00  0.00           C
ATOM   8630 5C31 POPEq 256      86.385 110.185  78.105  1.00  0.00           C
ATOM   8633 6C31 POPEq 256      86.854 109.855  76.686  1.00  0.00           C
ATOM   8637  NH3 POPEr 257      34.276  93.475  56.086  1.00  0.00           N
ATOM   8641  C12 POPEr 257      34.856  94.855  56.105  1.00  0.00           C
ATOM   8644  C11 POPEr 257      36.375  94.885  55.896  1.00  0.00           C
ATOM   8647  P   POPEr 257      36.456  97.526  55.835  1.00  0.00           P
ATOM   8648  O13 POPEr 257      35.834  97.385  54.496  1.00  0.00           O
ATOM   8649  O14 POPEr 257      37.535  98.516  55.946  1.00  0.00           O
ATOM   8650  O11 POPEr 257      35.256  97.865  56.806  1.00  0.00           O
ATOM   8651  O12 POPEr 257      36.924  96.115  56.355  1.00  0.00           O
ATOM   8652  C1  POPEr 257      35.505  97.895  58.205  1.00  0.00           C
ATOM   8655  C2  POPEr 257      34.245  97.485  59.025  1.00  0.00           C
ATOM   8657  O21 POPEr 257      34.185  96.055  59.166  1.00  0.00           O
ATOM   8658  C21 POPEr 257      34.444  95.446  60.326  1.00  0.00           C
ATOM   8659  O22 POPEr 257      35.026  94.375  60.416  1.00  0.00           O
ATOM   8660  C22 POPEr 257      33.706  96.065  61.525  1.00  0.00           C
ATOM   8663  C3  POPEr 257      32.935  97.955  58.355  1.00  0.00           C
ATOM   8666  O31 POPEr 257      31.916  98.045  59.366  1.00  0.00           O
ATOM   8667  C31 POPEr 257      31.666  99.285  59.776  1.00  0.00           C
ATOM   8668  O32 POPEr 257      31.865 100.295  59.125  1.00  0.00           O
ATOM   8669  C32 POPEr 257      31.125  99.225  61.195  1.00  0.00           C
ATOM   8672  C23 POPEr 257      34.215  95.455  62.855  1.00  0.00           C
ATOM   8675  C24 POPEr 257      33.896  96.325  64.076  1.00  0.00           C
ATOM   8678  C25 POPEr 257      34.675  95.915  65.335  1.00  0.00           C
ATOM   8681  C26 POPEr 257      34.115  96.556  66.616  1.00  0.00           C
ATOM   8684  C27 POPEr 257      34.975  96.265  67.845  1.00  0.00           C
ATOM   8687  C28 POPEr 257      34.416  96.885  69.146  1.00  0.00           C
ATOM   8690  C29 POPEr 257      35.446  96.905  70.245  1.00  0.00           C
ATOM   8692 0C21 POPEr 257      35.416  96.265  71.425  1.00  0.00           C
ATOM   8694 1C21 POPEr 257      34.306  95.385  71.965  1.00  0.00           C
ATOM   8697 2C21 POPEr 257      34.266  95.295  73.506  1.00  0.00           C
ATOM   8700 3C21 POPEr 257      35.285  94.315  74.166  1.00  0.00           C
ATOM   8703 4C21 POPEr 257      36.745  94.785  74.155  1.00  0.00           C
ATOM   8706 5C21 POPEr 257      37.636  94.056  75.175  1.00  0.00           C
ATOM   8709 6C21 POPEr 257      37.736  94.795  76.515  1.00  0.00           C
ATOM   8712 7C21 POPEr 257      38.655  94.125  77.546  1.00  0.00           C
ATOM   8715 8C21 POPEr 257      38.776  94.925  78.846  1.00  0.00           C
ATOM   8719  C33 POPEr 257      31.225 100.586  61.936  1.00  0.00           C
ATOM   8722  C34 POPEr 257      31.956 100.505  63.285  1.00  0.00           C
ATOM   8725  C35 POPEr 257      31.875 101.836  64.035  1.00  0.00           C
ATOM   8728  C36 POPEr 257      30.526 102.105  64.715  1.00  0.00           C
ATOM   8731  C37 POPEr 257      30.376 103.575  65.116  1.00  0.00           C
ATOM   8734  C38 POPEr 257      29.255 103.835  66.125  1.00  0.00           C
ATOM   8737  C39 POPEr 257      29.635 103.465  67.565  1.00  0.00           C
ATOM   8740 0C31 POPEr 257      30.486 104.515  68.285  1.00  0.00           C
ATOM   8743 1C31 POPEr 257      30.776 104.075  69.715  1.00  0.00           C
ATOM   8746 2C31 POPEr 257      31.256 105.205  70.626  1.00  0.00           C
ATOM   8749 3C31 POPEr 257      32.545 105.875  70.146  1.00  0.00           C
ATOM   8752 4C31 POPEr 257      33.444 106.226  71.326  1.00  0.00           C
ATOM   8755 5C31 POPEr 257      34.796 106.845  70.976  1.00  0.00           C
ATOM   8758 6C31 POPEr 257      35.685 106.965  72.215  1.00  0.00           C
ATOM   8762  NH3 POPEs 258     130.627  44.045  49.725  1.00  0.00           N
ATOM   8766  C12 POPEs 258     130.417  45.415  50.306  1.00  0.00           C
ATOM   8769  C11 POPEs 258     130.816  45.475  51.785  1.00  0.00           C
ATOM   8772  P   POPEs 258     130.457  47.035  53.796  1.00  0.00           P
ATOM   8773  O13 POPEs 258     129.046  46.825  54.146  1.00  0.00           O
ATOM   8774  O14 POPEs 258     131.456  46.155  54.415  1.00  0.00           O
ATOM   8775  O11 POPEs 258     130.777  48.585  53.916  1.00  0.00           O
ATOM   8776  O12 POPEs 258     130.546  46.805  52.235  1.00  0.00           O
ATOM   8777  C1  POPEs 258     131.917  48.995  54.696  1.00  0.00           C
ATOM   8780  C2  POPEs 258     131.546  49.895  55.915  1.00  0.00           C
ATOM   8782  O21 POPEs 258     132.607  49.835  56.896  1.00  0.00           O
ATOM   8783  C21 POPEs 258     132.577  48.795  57.736  1.00  0.00           C
ATOM   8784  O22 POPEs 258     131.887  47.795  57.625  1.00  0.00           O
ATOM   8785  C22 POPEs 258     133.417  49.185  58.955  1.00  0.00           C
ATOM   8788  C3  POPEs 258     130.116  49.735  56.525  1.00  0.00           C
ATOM   8791  O31 POPEs 258     130.056  50.375  57.826  1.00  0.00           O
ATOM   8792  C31 POPEs 258     128.857  50.385  58.425  1.00  0.00           C
ATOM   8793  O32 POPEs 258     127.785  50.295  57.866  1.00  0.00           O
ATOM   8794  C32 POPEs 258     129.086  50.585  59.945  1.00  0.00           C
ATOM   8797  C23 POPEs 258     133.127  48.355  60.236  1.00  0.00           C
ATOM   8800  C24 POPEs 258     133.696  49.075  61.476  1.00  0.00           C
ATOM   8803  C25 POPEs 258     133.827  48.195  62.726  1.00  0.00           C
ATOM   8806  C26 POPEs 258     132.607  48.175  63.666  1.00  0.00           C
ATOM   8809  C27 POPEs 258     133.027  47.665  65.055  1.00  0.00           C
ATOM   8812  C28 POPEs 258     131.945  47.695  66.156  1.00  0.00           C
ATOM   8815  C29 POPEs 258     132.565  47.145  67.425  1.00  0.00           C
ATOM   8817 0C21 POPEs 258     132.577  47.675  68.665  1.00  0.00           C
ATOM   8819 1C21 POPEs 258     131.917  48.945  69.135  1.00  0.00           C
ATOM   8822 2C21 POPEs 258     132.656  49.675  70.296  1.00  0.00           C
ATOM   8825 3C21 POPEs 258     132.987  48.795  71.525  1.00  0.00           C
ATOM   8828 4C21 POPEs 258     133.225  49.635  72.796  1.00  0.00           C
ATOM   8831 5C21 POPEs 258     133.786  48.835  73.986  1.00  0.00           C
ATOM   8834 6C21 POPEs 258     132.857  48.805  75.205  1.00  0.00           C
ATOM   8837 7C21 POPEs 258     133.596  48.375  76.495  1.00  0.00           C
ATOM   8840 8C21 POPEs 258     132.677  48.115  77.695  1.00  0.00           C
ATOM   8844  C33 POPEs 258     127.876  50.335  60.905  1.00  0.00           C
ATOM   8847  C34 POPEs 258     128.246  49.505  62.155  1.00  0.00           C
ATOM   8850  C35 POPEs 258     127.297  49.635  63.365  1.00  0.00           C
ATOM   8853  C36 POPEs 258     127.637  50.845  64.266  1.00  0.00           C
ATOM   8856  C37 POPEs 258     127.115  50.755  65.725  1.00  0.00           C
ATOM   8859  C38 POPEs 258     127.836  51.775  66.626  1.00  0.00           C
ATOM   8862  C39 POPEs 258     127.596  51.615  68.146  1.00  0.00           C
ATOM   8865 0C31 POPEs 258     128.906  51.735  68.955  1.00  0.00           C
ATOM   8868 1C31 POPEs 258     128.927  52.785  70.076  1.00  0.00           C
ATOM   8871 2C31 POPEs 258     130.367  53.165  70.455  1.00  0.00           C
ATOM   8874 3C31 POPEs 258     130.656  53.255  71.965  1.00  0.00           C
ATOM   8877 4C31 POPEs 258     132.146  53.565  72.205  1.00  0.00           C
ATOM   8880 5C31 POPEs 258     132.556  53.545  73.675  1.00  0.00           C
ATOM   8883 6C31 POPEs 258     134.055  53.845  73.855  1.00  0.00           C
ATOM   8887  NH3 POPEt 259     112.715  14.255  99.615  1.00  0.00           N
ATOM   8891  C12 POPEt 259     113.986  15.065  99.576  1.00  0.00           C
ATOM   8894  C11 POPEt 259     113.694  16.565  99.425  1.00  0.00           C
ATOM   8897  P   POPEt 259     114.984  18.805  99.705  1.00  0.00           P
ATOM   8898  O13 POPEt 259     114.384  18.985 101.046  1.00  0.00           O
ATOM   8899  O14 POPEt 259     116.346  19.335  99.515  1.00  0.00           O
ATOM   8900  O11 POPEt 259     113.965  19.405  98.625  1.00  0.00           O
ATOM   8901  O12 POPEt 259     114.935  17.265  99.367  1.00  0.00           O
ATOM   8902  C1  POPEt 259     114.324  19.335  97.235  1.00  0.00           C
ATOM   8905  C2  POPEt 259     113.116  19.495  96.275  1.00  0.00           C
ATOM   8907  O21 POPEt 259     113.635  19.785  94.956  1.00  0.00           O
ATOM   8908  C21 POPEt 259     113.654  18.775  94.095  1.00  0.00           C
ATOM   8909  O22 POPEt 259     113.235  17.645  94.315  1.00  0.00           O
ATOM   8910  C22 POPEt 259     114.104  19.275  92.715  1.00  0.00           C
ATOM   8913  C3  POPEt 259     112.115  20.635  96.675  1.00  0.00           C
ATOM   8916  O31 POPEt 259     111.355  21.105  95.526  1.00  0.00           O
ATOM   8917  C31 POPEt 259     111.854  22.195  94.945  1.00  0.00           C
ATOM   8918  O32 POPEt 259     112.724  22.905  95.415  1.00  0.00           O
ATOM   8919  C32 POPEt 259     111.304  22.365  93.525  1.00  0.00           C
ATOM   8922  C23 POPEt 259     114.546  18.135  91.755  1.00  0.00           C
ATOM   8925  C24 POPEt 259     114.035  18.355  90.316  1.00  0.00           C
ATOM   8928  C25 POPEt 259     114.596  17.365  89.285  1.00  0.00           C
ATOM   8931  C26 POPEt 259     115.334  18.055  88.117  1.00  0.00           C
ATOM   8934  C27 POPEt 259     115.686  17.095  86.965  1.00  0.00           C
ATOM   8937  C28 POPEt 259     116.206  17.805  85.695  1.00  0.00           C
ATOM   8940  C29 POPEt 259     115.896  16.985  84.455  1.00  0.00           C
ATOM   8942 0C21 POPEt 259     116.714  16.695  83.426  1.00  0.00           C
ATOM   8944 1C21 POPEt 259     118.125  17.165  83.215  1.00  0.00           C
ATOM   8947 2C21 POPEt 259     118.576  17.095  81.726  1.00  0.00           C
ATOM   8950 3C21 POPEt 259     117.645  17.845  80.756  1.00  0.00           C
ATOM   8953 4C21 POPEt 259     118.235  18.075  79.355  1.00  0.00           C
ATOM   8956 5C21 POPEt 259     118.494  16.795  78.546  1.00  0.00           C
ATOM   8959 6C21 POPEt 259     118.815  17.105  77.076  1.00  0.00           C
ATOM   8962 7C21 POPEt 259     119.035  15.855  76.206  1.00  0.00           C
ATOM   8965 8C21 POPEt 259     119.415  16.155  74.745  1.00  0.00           C
ATOM   8969  C33 POPEt 259     112.064  23.505  92.805  1.00  0.00           C
ATOM   8972  C34 POPEt 259     111.744  23.655  91.306  1.00  0.00           C
ATOM   8975  C35 POPEt 259     110.285  24.015  90.976  1.00  0.00           C
ATOM   8978  C36 POPEt 259     110.044  24.165  89.465  1.00  0.00           C
ATOM   8981  C37 POPEt 259     108.554  24.405  89.185  1.00  0.00           C
ATOM   8984  C38 POPEt 259     108.244  24.935  87.775  1.00  0.00           C
ATOM   8987  C39 POPEt 259     106.735  24.985  87.535  1.00  0.00           C
ATOM   8990 0C31 POPEt 259     106.385  25.165  86.055  1.00  0.00           C
ATOM   8993 1C31 POPEt 259     104.865  25.155  85.796  1.00  0.00           C
ATOM   8996 2C31 POPEt 259     104.506  24.665  84.396  1.00  0.00           C
ATOM   8999 3C31 POPEt 259     105.154  25.485  83.275  1.00  0.00           C
ATOM   9002 4C31 POPEt 259     104.944  24.825  81.906  1.00  0.00           C
ATOM   9005 5C31 POPEt 259     105.665  25.585  80.796  1.00  0.00           C
ATOM   9008 6C31 POPEt 259     105.686  24.825  79.475  1.00  0.00           C
ATOM   9012  NH3 POPEu 260      57.854  85.205 101.226  1.00  0.00           N
ATOM   9016  C12 POPEu 260      59.306  84.805 101.385  1.00  0.00           C
ATOM   9019  C11 POPEu 260      59.606  83.455 100.725  1.00  0.00           C
ATOM   9022  P   POPEu 260      61.544  82.045  99.726  1.00  0.00           P
ATOM   9023  O13 POPEu 260      62.875  82.266  99.115  1.00  0.00           O
ATOM   9024  O14 POPEu 260      61.404  81.025 100.786  1.00  0.00           O
ATOM   9025  O11 POPEu 260      60.535  81.715  98.566  1.00  0.00           O
ATOM   9026  O12 POPEu 260      60.975  83.405 100.336  1.00  0.00           O
ATOM   9027  C1  POPEu 260      59.465  80.775  98.645  1.00  0.00           C
ATOM   9030  C2  POPEu 260      58.535  80.985  97.425  1.00  0.00           C
ATOM   9032  O21 POPEu 260      58.616  79.895  96.486  1.00  0.00           O
ATOM   9033  C21 POPEu 260      59.736  79.735  95.826  1.00  0.00           C
ATOM   9034  O22 POPEu 260      60.825  80.215  96.086  1.00  0.00           O
ATOM   9035  C22 POPEu 260      59.476  78.865  94.615  1.00  0.00           C
ATOM   9038  C3  POPEu 260      58.816  82.355  96.726  1.00  0.00           C
ATOM   9041  O31 POPEu 260      57.875  82.605  95.666  1.00  0.00           O
ATOM   9042  C31 POPEu 260      58.275  82.345  94.425  1.00  0.00           C
ATOM   9043  O32 POPEu 260      57.815  81.475  93.715  1.00  0.00           O
ATOM   9044  C32 POPEu 260      59.314  83.365  93.965  1.00  0.00           C
ATOM   9047  C23 POPEu 260      60.276  79.395  93.405  1.00  0.00           C
ATOM   9050  C24 POPEu 260      60.236  78.425  92.235  1.00  0.00           C
ATOM   9053  C25 POPEu 260      58.875  78.375  91.525  1.00  0.00           C
ATOM   9056  C26 POPEu 260      58.776  79.355  90.345  1.00  0.00           C
ATOM   9059  C27 POPEu 260      57.955  78.776  89.185  1.00  0.00           C
ATOM   9062  C28 POPEu 260      58.306  79.405  87.816  1.00  0.00           C
ATOM   9065  C29 POPEu 260      57.295  80.385  87.285  1.00  0.00           C
ATOM   9067 0C21 POPEu 260      57.556  81.556  86.675  1.00  0.00           C
ATOM   9069 1C21 POPEu 260      58.904  82.175  86.415  1.00  0.00           C
ATOM   9072 2C21 POPEu 260      59.715  81.575  85.245  1.00  0.00           C
ATOM   9075 3C21 POPEu 260      58.896  81.226  83.986  1.00  0.00           C
ATOM   9078 4C21 POPEu 260      59.715  81.335  82.675  1.00  0.00           C
ATOM   9081 5C21 POPEu 260      59.346  80.306  81.586  1.00  0.00           C
ATOM   9084 6C21 POPEu 260      57.835  80.125  81.346  1.00  0.00           C
ATOM   9087 7C21 POPEu 260      57.526  79.295  80.096  1.00  0.00           C
ATOM   9090 8C21 POPEu 260      56.056  78.885  80.005  1.00  0.00           C
ATOM   9094  C33 POPEu 260      59.785  83.135  92.515  1.00  0.00           C
ATOM   9097  C34 POPEu 260      60.186  84.445  91.835  1.00  0.00           C
ATOM   9100  C35 POPEu 260      61.066  84.215  90.605  1.00  0.00           C
ATOM   9103  C36 POPEu 260      61.116  85.455  89.715  1.00  0.00           C
ATOM   9106  C37 POPEu 260      61.976  85.265  88.455  1.00  0.00           C
ATOM   9109  C38 POPEu 260      61.846  86.475  87.525  1.00  0.00           C
ATOM   9112  C39 POPEu 260      62.706  86.395  86.256  1.00  0.00           C
ATOM   9115 0C31 POPEu 260      62.345  85.225  85.315  1.00  0.00           C
ATOM   9118 1C31 POPEu 260      62.396  85.625  83.836  1.00  0.00           C
ATOM   9121 2C31 POPEu 260      62.155  84.435  82.885  1.00  0.00           C
ATOM   9124 3C31 POPEu 260      63.435  83.945  82.186  1.00  0.00           C
ATOM   9127 4C31 POPEu 260      63.675  84.615  80.826  1.00  0.00           C
ATOM   9130 5C31 POPEu 260      64.895  84.035  80.096  1.00  0.00           C
ATOM   9133 6C31 POPEu 260      65.035  84.535  78.646  1.00  0.00           C
ATOM   9137  NH3 POPEv 261      98.475  40.635  55.675  1.00  0.00           N
ATOM   9141  C12 POPEv 261      99.464  41.385  56.556  1.00  0.00           C
ATOM   9144  C11 POPEv 261     100.275  40.455  57.456  1.00  0.00           C
ATOM   9147  P   POPEv 261     101.936  40.425  59.455  1.00  0.00           P
ATOM   9148  O13 POPEv 261     101.005  39.355  59.885  1.00  0.00           O
ATOM   9149  O14 POPEv 261     103.374  40.165  59.285  1.00  0.00           O
ATOM   9150  O11 POPEv 261     101.884  41.545  60.565  1.00  0.00           O
ATOM   9151  O12 POPEv 261     101.264  41.185  58.215  1.00  0.00           O
ATOM   9152  C1  POPEv 261     100.706  42.265  60.865  1.00  0.00           C
ATOM   9155  C2  POPEv 261     101.154  43.565  61.535  1.00  0.00           C
ATOM   9157  O21 POPEv 261     100.275  43.965  62.565  1.00  0.00           O
ATOM   9158  C21 POPEv 261      99.126  44.495  62.266  1.00  0.00           C
ATOM   9159  O22 POPEv 261      98.615  44.605  61.156  1.00  0.00           O
ATOM   9160  C22 POPEv 261      98.505  44.965  63.576  1.00  0.00           C
ATOM   9163  C3  POPEv 261     101.565  44.665  60.506  1.00  0.00           C
ATOM   9166  O31 POPEv 261     101.835  45.945  61.105  1.00  0.00           O
ATOM   9167  C31 POPEv 261     102.985  46.085  61.736  1.00  0.00           C
ATOM   9168  O32 POPEv 261     103.755  45.185  62.025  1.00  0.00           O
ATOM   9169  C32 POPEv 261     103.156  47.575  62.085  1.00  0.00           C
ATOM   9172  C23 POPEv 261      97.724  46.275  63.435  1.00  0.00           C
ATOM   9175  C24 POPEv 261      97.385  46.825  64.826  1.00  0.00           C
ATOM   9178  C25 POPEv 261      98.554  47.565  65.475  1.00  0.00           C
ATOM   9181  C26 POPEv 261      98.365  47.715  66.985  1.00  0.00           C
ATOM   9184  C27 POPEv 261      99.065  48.965  67.525  1.00  0.00           C
ATOM   9187  C28 POPEv 261      98.865  49.115  69.046  1.00  0.00           C
ATOM   9190  C29 POPEv 261      99.005  50.565  69.446  1.00  0.00           C
ATOM   9192 0C21 POPEv 261      98.214  51.245  70.285  1.00  0.00           C
ATOM   9194 1C21 POPEv 261      97.034  50.685  71.046  1.00  0.00           C
ATOM   9197 2C21 POPEv 261      97.514  49.975  72.315  1.00  0.00           C
ATOM   9200 3C21 POPEv 261      96.355  49.335  73.105  1.00  0.00           C
ATOM   9203 4C21 POPEv 261      96.835  48.535  74.335  1.00  0.00           C
ATOM   9206 5C21 POPEv 261      97.684  49.365  75.296  1.00  0.00           C
ATOM   9209 6C21 POPEv 261      97.945  48.665  76.635  1.00  0.00           C
ATOM   9212 7C21 POPEv 261      98.764  49.555  77.586  1.00  0.00           C
ATOM   9215 8C21 POPEv 261      98.915  49.015  79.006  1.00  0.00           C
ATOM   9219  C33 POPEv 261     102.994  47.885  63.596  1.00  0.00           C
ATOM   9222  C34 POPEv 261     103.104  49.385  63.916  1.00  0.00           C
ATOM   9225  C35 POPEv 261     103.004  49.695  65.416  1.00  0.00           C
ATOM   9228  C36 POPEv 261     102.775  51.185  65.756  1.00  0.00           C
ATOM   9231  C37 POPEv 261     102.575  51.365  67.275  1.00  0.00           C
ATOM   9234  C38 POPEv 261     102.146  52.785  67.695  1.00  0.00           C
ATOM   9237  C39 POPEv 261     101.655  52.835  69.155  1.00  0.00           C
ATOM   9240 0C31 POPEv 261     102.425  53.775  70.086  1.00  0.00           C
ATOM   9243 1C31 POPEv 261     101.915  53.665  71.525  1.00  0.00           C
ATOM   9246 2C31 POPEv 261     102.705  54.585  72.465  1.00  0.00           C
ATOM   9249 3C31 POPEv 261     102.326  54.465  73.945  1.00  0.00           C
ATOM   9252 4C31 POPEv 261     102.675  53.105  74.546  1.00  0.00           C
ATOM   9255 5C31 POPEv 261     102.815  53.185  76.076  1.00  0.00           C
ATOM   9258 6C31 POPEv 261     103.104  51.835  76.736  1.00  0.00           C
ATOM   9262  NH3 POPEw 262     109.214  11.325  56.185  1.00  0.00           N
ATOM   9266  C12 POPEw 262     110.656  10.885  56.016  1.00  0.00           C
ATOM   9269  C11 POPEw 262     110.854   9.395  56.355  1.00  0.00           C
ATOM   9272  P   POPEw 262     112.905   7.695  56.366  1.00  0.00           P
ATOM   9273  O13 POPEw 262     111.884   6.675  56.026  1.00  0.00           O
ATOM   9274  O14 POPEw 262     114.074   7.835  55.475  1.00  0.00           O
ATOM   9275  O11 POPEw 262     113.384   7.545  57.855  1.00  0.00           O
ATOM   9276  O12 POPEw 262     112.236   9.135  56.455  1.00  0.00           O
ATOM   9277  C1  POPEw 262     112.864   6.655  58.836  1.00  0.00           C
ATOM   9280  C2  POPEw 262     113.915   6.595  59.995  1.00  0.00           C
ATOM   9282  O21 POPEw 262     113.465   5.915  61.175  1.00  0.00           O
ATOM   9283  C21 POPEw 262     112.755   4.795  61.076  1.00  0.00           C
ATOM   9284  O22 POPEw 262     111.565   4.715  61.325  1.00  0.00           O
ATOM   9285  C22 POPEw 262     113.664   3.595  60.715  1.00  0.00           C
ATOM   9288  C3  POPEw 262     114.366   8.025  60.425  1.00  0.00           C
ATOM   9291  O31 POPEw 262     115.625   8.045  61.125  1.00  0.00           O
ATOM   9292  C31 POPEw 262     115.805   7.855  62.445  1.00  0.00           C
ATOM   9293  O32 POPEw 262     116.936   7.875  62.945  1.00  0.00           O
ATOM   9294  C32 POPEw 262     114.546   7.575  63.285  1.00  0.00           C
ATOM   9297  C23 POPEw 262     113.694   2.445  61.775  1.00  0.00           C
ATOM   9300  C24 POPEw 262     114.935   1.515  61.646  1.00  0.00           C
ATOM   9303  C25 POPEw 262     115.285   0.565  62.835  1.00  0.00           C
ATOM   9306  C26 POPEw 262     115.285   1.275  64.195  1.00  0.00           C
ATOM   9309  C27 POPEw 262     115.814   0.555  65.455  1.00  0.00           C
ATOM   9312  C28 POPEw 262     115.574   1.415  66.736  1.00  0.00           C
ATOM   9315  C29 POPEw 262     115.725   0.675  68.046  1.00  0.00           C
ATOM   9317 0C21 POPEw 262     115.315   1.055  69.275  1.00  0.00           C
ATOM   9319 1C21 POPEw 262     114.615   2.325  69.686  1.00  0.00           C
ATOM   9322 2C21 POPEw 262     113.895   2.295  71.065  1.00  0.00           C
ATOM   9325 3C21 POPEw 262     114.835   2.285  72.285  1.00  0.00           C
ATOM   9328 4C21 POPEw 262     114.145   2.835  73.546  1.00  0.00           C
ATOM   9331 5C21 POPEw 262     114.995   2.745  74.826  1.00  0.00           C
ATOM   9334 6C21 POPEw 262     114.394   3.555  75.985  1.00  0.00           C
ATOM   9337 7C21 POPEw 262     115.084   3.335  77.336  1.00  0.00           C
ATOM   9340 8C21 POPEw 262     114.585   4.295  78.425  1.00  0.00           C
ATOM   9344  C33 POPEw 262     114.674   7.895  64.796  1.00  0.00           C
ATOM   9347  C34 POPEw 262     113.734   7.015  65.646  1.00  0.00           C
ATOM   9350  C35 POPEw 262     112.255   7.365  65.725  1.00  0.00           C
ATOM   9353  C36 POPEw 262     111.684   6.985  67.105  1.00  0.00           C
ATOM   9356  C37 POPEw 262     110.145   6.985  67.146  1.00  0.00           C
ATOM   9359  C38 POPEw 262     109.596   7.415  68.506  1.00  0.00           C
ATOM   9362  C39 POPEw 262     108.104   7.765  68.446  1.00  0.00           C
ATOM   9365 0C31 POPEw 262     107.164   6.565  68.576  1.00  0.00           C
ATOM   9368 1C31 POPEw 262     105.695   7.035  68.605  1.00  0.00           C
ATOM   9371 2C31 POPEw 262     104.664   5.915  68.866  1.00  0.00           C
ATOM   9374 3C31 POPEw 262     103.834   5.525  67.635  1.00  0.00           C
ATOM   9377 4C31 POPEw 262     102.976   6.655  67.046  1.00  0.00           C
ATOM   9380 5C31 POPEw 262     102.096   6.185  65.876  1.00  0.00           C
ATOM   9383 6C31 POPEw 262     101.404   7.335  65.135  1.00  0.00           C
ATOM   9387  NH3 POPEx 263      34.875   2.095 100.445  1.00  0.00           N
ATOM   9391  C12 POPEx 263      33.916   3.265 100.355  1.00  0.00           C
ATOM   9394  C11 POPEx 263      33.444   3.565  98.915  1.00  0.00           C
ATOM   9397  P   POPEx 263      31.274   4.265  97.585  1.00  0.00           P
ATOM   9398  O13 POPEx 263      30.986   2.945  96.965  1.00  0.00           O
ATOM   9399  O14 POPEx 263      30.105   5.135  97.855  1.00  0.00           O
ATOM   9400  O11 POPEx 263      32.326   4.995  96.656  1.00  0.00           O
ATOM   9401  O12 POPEx 263      32.084   4.015  98.936  1.00  0.00           O
ATOM   9402  C1  POPEx 263      32.096   5.025  95.245  1.00  0.00           C
ATOM   9405  C2  POPEx 263      33.385   5.195  94.385  1.00  0.00           C
ATOM   9407  O21 POPEx 263      33.146   4.725  93.046  1.00  0.00           O
ATOM   9408  C21 POPEx 263      32.456   5.535  92.266  1.00  0.00           C
ATOM   9409  O22 POPEx 263      31.496   6.195  92.605  1.00  0.00           O
ATOM   9410  C22 POPEx 263      33.125   5.475  90.885  1.00  0.00           C
ATOM   9413  C3  POPEx 263      34.635   4.445  94.965  1.00  0.00           C
ATOM   9416  O31 POPEx 263      35.346   3.605  94.016  1.00  0.00           O
ATOM   9417  C31 POPEx 263      36.095   4.245  93.117  1.00  0.00           C
ATOM   9418  O32 POPEx 263      36.194   5.445  93.005  1.00  0.00           O
ATOM   9419  C32 POPEx 263      36.776   3.215  92.205  1.00  0.00           C
ATOM   9422  C23 POPEx 263      32.526   6.405  89.805  1.00  0.00           C
ATOM   9425  C24 POPEx 263      33.616   7.135  88.995  1.00  0.00           C
ATOM   9428  C25 POPEx 263      34.406   6.255  88.005  1.00  0.00           C
ATOM   9431  C26 POPEx 263      35.586   7.025  87.395  1.00  0.00           C
ATOM   9434  C27 POPEx 263      36.155   6.395  86.105  1.00  0.00           C
ATOM   9437  C28 POPEx 263      36.236   7.385  84.925  1.00  0.00           C
ATOM   9440  C29 POPEx 263      34.856   7.845  84.536  1.00  0.00           C
ATOM   9442 0C21 POPEx 263      34.456   9.095  84.215  1.00  0.00           C
ATOM   9444 1C21 POPEx 263      35.295  10.345  84.086  1.00  0.00           C
ATOM   9447 2C21 POPEx 263      35.166  11.005  82.696  1.00  0.00           C
ATOM   9450 3C21 POPEx 263      33.715  11.085  82.165  1.00  0.00           C
ATOM   9453 4C21 POPEx 263      33.546  11.835  80.845  1.00  0.00           C
ATOM   9456 5C21 POPEx 263      32.145  11.565  80.256  1.00  0.00           C
ATOM   9459 6C21 POPEx 263      31.896  12.185  78.885  1.00  0.00           C
ATOM   9462 7C21 POPEx 263      30.516  11.795  78.336  1.00  0.00           C
ATOM   9465 8C21 POPEx 263      30.225  12.355  76.946  1.00  0.00           C
ATOM   9469  C33 POPEx 263      36.776   3.645  90.725  1.00  0.00           C
ATOM   9472  C34 POPEx 263      37.496   2.625  89.826  1.00  0.00           C
ATOM   9475  C35 POPEx 263      37.215   2.835  88.335  1.00  0.00           C
ATOM   9478  C36 POPEx 263      38.056   1.915  87.445  1.00  0.00           C
ATOM   9481  C37 POPEx 263      37.686   2.035  85.965  1.00  0.00           C
ATOM   9484  C38 POPEx 263      38.646   1.285  85.035  1.00  0.00           C
ATOM   9487  C39 POPEx 263      38.325   1.535  83.555  1.00  0.00           C
ATOM   9490 0C31 POPEx 263      39.245   0.785  82.596  1.00  0.00           C
ATOM   9493 1C31 POPEx 263      38.986   1.165  81.135  1.00  0.00           C
ATOM   9496 2C31 POPEx 263      39.795   0.335  80.126  1.00  0.00           C
ATOM   9499 3C31 POPEx 263      41.316   0.475  80.285  1.00  0.00           C
ATOM   9502 4C31 POPEx 263      42.075  -0.175  79.126  1.00  0.00           C
ATOM   9505 5C31 POPEx 263      43.584   0.095  79.146  1.00  0.00           C
ATOM   9508 6C31 POPEx 263      44.314  -0.405  77.885  1.00  0.00           C
ATOM   9512  NH3 POPEy 264       4.546 103.685  98.315  1.00  0.00           N
ATOM   9516  C12 POPEy 264       3.666 102.635  97.705  1.00  0.00           C
ATOM   9519  C11 POPEy 264       4.165 102.285  96.306  1.00  0.00           C
ATOM   9522  P   POPEy 264       3.446 101.615  93.975  1.00  0.00           P
ATOM   9523  O13 POPEy 264       4.606 102.425  93.586  1.00  0.00           O
ATOM   9524  O14 POPEy 264       3.566 100.145  93.955  1.00  0.00           O
ATOM   9525  O11 POPEy 264       2.206 101.976  93.035  1.00  0.00           O
ATOM   9526  O12 POPEy 264       3.045 102.045  95.465  1.00  0.00           O
ATOM   9527  C1  POPEy 264       2.546 102.065  91.646  1.00  0.00           C
ATOM   9530  C2  POPEy 264       1.346 102.666  90.905  1.00  0.00           C
ATOM   9532  O21 POPEy 264       1.326 102.565  89.486  1.00  0.00           O
ATOM   9533  C21 POPEy 264       2.225 102.035  88.715  1.00  0.00           C
ATOM   9534  O22 POPEy 264       3.366 101.705  88.986  1.00  0.00           O
ATOM   9535  C22 POPEy 264       1.556 101.775  87.366  1.00  0.00           C
ATOM   9538  C3  POPEy 264       1.066 104.125  91.335  1.00  0.00           C
ATOM   9541  O31 POPEy 264      -0.214 104.555  90.826  1.00  0.00           O
ATOM   9542  C31 POPEy 264      -0.174 105.085  89.605  1.00  0.00           C
ATOM   9543  O32 POPEy 264       0.825 105.525  89.045  1.00  0.00           O
ATOM   9544  C32 POPEy 264      -1.525 104.925  88.936  1.00  0.00           C
ATOM   9547  C23 POPEy 264       2.186 100.605  86.586  1.00  0.00           C
ATOM   9550  C24 POPEy 264       1.615 100.545  85.165  1.00  0.00           C
ATOM   9553  C25 POPEy 264       2.046  99.315  84.366  1.00  0.00           C
ATOM   9556  C26 POPEy 264       1.786  99.575  82.876  1.00  0.00           C
ATOM   9559  C27 POPEy 264       1.845  98.345  81.975  1.00  0.00           C
ATOM   9562  C28 POPEy 264       1.906  98.796  80.516  1.00  0.00           C
ATOM   9565  C29 POPEy 264       1.606  97.755  79.475  1.00  0.00           C
ATOM   9567 0C21 POPEy 264       2.296  97.526  78.345  1.00  0.00           C
ATOM   9569 1C21 POPEy 264       3.516  98.275  77.866  1.00  0.00           C
ATOM   9572 2C21 POPEy 264       3.356  98.825  76.436  1.00  0.00           C
ATOM   9575 3C21 POPEy 264       3.266  97.725  75.366  1.00  0.00           C
ATOM   9578 4C21 POPEy 264       3.756  98.195  73.986  1.00  0.00           C
ATOM   9581 5C21 POPEy 264       3.906  97.025  73.006  1.00  0.00           C
ATOM   9584 6C21 POPEy 264       4.905  97.295  71.866  1.00  0.00           C
ATOM   9587 7C21 POPEy 264       5.365  95.995  71.186  1.00  0.00           C
ATOM   9590 8C21 POPEy 264       6.556  96.175  70.236  1.00  0.00           C
ATOM   9594  C33 POPEy 264      -1.234 104.355  87.535  1.00  0.00           C
ATOM   9597  C34 POPEy 264      -2.414 103.665  86.855  1.00  0.00           C
ATOM   9600  C35 POPEy 264      -1.944 102.865  85.625  1.00  0.00           C
ATOM   9603  C36 POPEy 264      -1.174 103.715  84.605  1.00  0.00           C
ATOM   9606  C37 POPEy 264      -0.854 102.925  83.335  1.00  0.00           C
ATOM   9609  C38 POPEy 264      -0.414 103.815  82.176  1.00  0.00           C
ATOM   9612  C39 POPEy 264      -0.364 103.095  80.826  1.00  0.00           C
ATOM   9615 0C31 POPEy 264      -1.604 102.215  80.585  1.00  0.00           C
ATOM   9618 1C31 POPEy 264      -1.714 101.725  79.146  1.00  0.00           C
ATOM   9621 2C31 POPEy 264      -2.864 100.715  78.965  1.00  0.00           C
ATOM   9624 3C31 POPEy 264      -2.964 100.205  77.525  1.00  0.00           C
ATOM   9627 4C31 POPEy 264      -1.814  99.265  77.135  1.00  0.00           C
ATOM   9630 5C31 POPEy 264      -1.734  99.035  75.626  1.00  0.00           C
ATOM   9633 6C31 POPEy 264      -0.514  98.195  75.226  1.00  0.00           C
ATOM   9637  NH3 POPEz 265      32.335 117.365  96.965  1.00  0.00           N
ATOM   9641  C12 POPEz 265      33.355 116.276  96.835  1.00  0.00           C
ATOM   9644  C11 POPEz 265      32.715 114.875  96.896  1.00  0.00           C
ATOM   9647  P   POPEz 265      34.476 113.365  95.765  1.00  0.00           P
ATOM   9648  O13 POPEz 265      35.495 112.355  96.156  1.00  0.00           O
ATOM   9649  O14 POPEz 265      33.476 112.935  94.775  1.00  0.00           O
ATOM   9650  O11 POPEz 265      35.225 114.665  95.245  1.00  0.00           O
ATOM   9651  O12 POPEz 265      33.715 113.875  97.076  1.00  0.00           O
ATOM   9652  C1  POPEz 265      35.715 114.635  93.896  1.00  0.00           C
ATOM   9655  C2  POPEz 265      36.836 115.685  93.616  1.00  0.00           C
ATOM   9657  O21 POPEz 265      36.815 116.105  92.235  1.00  0.00           O
ATOM   9658  C21 POPEz 265      36.685 115.215  91.275  1.00  0.00           C
ATOM   9659  O22 POPEz 265      36.826 114.015  91.355  1.00  0.00           O
ATOM   9660  C22 POPEz 265      36.366 115.975  89.976  1.00  0.00           C
ATOM   9663  C3  POPEz 265      38.236 115.215  94.146  1.00  0.00           C
ATOM   9666  O31 POPEz 265      39.335 116.165  94.006  1.00  0.00           O
ATOM   9667  C31 POPEz 265      40.326 116.005  93.117  1.00  0.00           C
ATOM   9668  O32 POPEz 265      41.465 116.416  93.257  1.00  0.00           O
ATOM   9669  C32 POPEz 265      39.834 115.355  91.805  1.00  0.00           C
ATOM   9672  C23 POPEz 265      35.596 115.095  88.965  1.00  0.00           C
ATOM   9675  C24 POPEz 265      35.154 115.885  87.725  1.00  0.00           C
ATOM   9678  C25 POPEz 265      34.295 115.055  86.766  1.00  0.00           C
ATOM   9681  C26 POPEz 265      33.795 115.865  85.576  1.00  0.00           C
ATOM   9684  C27 POPEz 265      32.785 115.105  84.706  1.00  0.00           C
ATOM   9687  C28 POPEz 265      32.356 115.925  83.465  1.00  0.00           C
ATOM   9690  C29 POPEz 265      31.106 115.375  82.826  1.00  0.00           C
ATOM   9692 0C21 POPEz 265      30.976 114.895  81.576  1.00  0.00           C
ATOM   9694 1C21 POPEz 265      32.046 114.766  80.525  1.00  0.00           C
ATOM   9697 2C21 POPEz 265      32.356 116.075  79.775  1.00  0.00           C
ATOM   9700 3C21 POPEz 265      31.116 116.815  79.236  1.00  0.00           C
ATOM   9703 4C21 POPEz 265      31.475 117.905  78.215  1.00  0.00           C
ATOM   9706 5C21 POPEz 265      31.626 117.365  76.785  1.00  0.00           C
ATOM   9709 6C21 POPEz 265      30.396 117.625  75.896  1.00  0.00           C
ATOM   9712 7C21 POPEz 265      30.406 116.775  74.615  1.00  0.00           C
ATOM   9715 8C21 POPEz 265      29.196 117.025  73.715  1.00  0.00           C
ATOM   9719  C33 POPEz 265      40.856 115.085  90.666  1.00  0.00           C
ATOM   9722  C34 POPEz 265      40.104 114.435  89.486  1.00  0.00           C
ATOM   9725  C35 POPEz 265      40.975 114.075  88.275  1.00  0.00           C
ATOM   9728  C36 POPEz 265      41.935 112.895  88.505  1.00  0.00           C
ATOM   9731  C37 POPEz 265      42.274 112.175  87.186  1.00  0.00           C
ATOM   9734  C38 POPEz 265      43.035 110.855  87.375  1.00  0.00           C
ATOM   9737  C39 POPEz 265      44.505 111.075  87.745  1.00  0.00           C
ATOM   9740 0C31 POPEz 265      45.285 109.775  88.005  1.00  0.00           C
ATOM   9743 1C31 POPEz 265      46.725 110.115  88.415  1.00  0.00           C
ATOM   9746 2C31 POPEz 265      47.506 108.975  89.095  1.00  0.00           C
ATOM   9749 3C31 POPEz 265      48.306 108.105  88.125  1.00  0.00           C
ATOM   9752 4C31 POPEz 265      47.616 106.785  87.775  1.00  0.00           C
ATOM   9755 5C31 POPEz 265      48.496 105.905  86.875  1.00  0.00           C
ATOM   9758 6C31 POPEz 265      47.924 104.505  86.675  1.00  0.00           C
ATOM   9762  NH3 POPE0 266      99.464 119.155  49.585  1.00  0.00           N
ATOM   9766  C12 POPE0 266      98.944 117.815  49.095  1.00  0.00           C
ATOM   9769  C11 POPE0 266      97.425 117.875  48.855  1.00  0.00           C
ATOM   9772  P   POPE0 266      95.464 116.195  48.656  1.00  0.00           P
ATOM   9773  O13 POPE0 266      94.744 117.425  49.065  1.00  0.00           O
ATOM   9774  O14 POPE0 266      94.874 115.375  47.586  1.00  0.00           O
ATOM   9775  O11 POPE0 266      95.826 115.265  49.865  1.00  0.00           O
ATOM   9776  O12 POPE0 266      96.924 116.665  48.246  1.00  0.00           O
ATOM   9777  C1  POPE0 266      95.165 115.275  51.105  1.00  0.00           C
ATOM   9780  C2  POPE0 266      95.796 116.345  52.025  1.00  0.00           C
ATOM   9782  O21 POPE0 266      96.164 115.765  53.285  1.00  0.00           O
ATOM   9783  C21 POPE0 266      95.194 115.635  54.155  1.00  0.00           C
ATOM   9784  O22 POPE0 266      93.995 115.695  53.916  1.00  0.00           O
ATOM   9785  C22 POPE0 266      95.805 115.446  55.535  1.00  0.00           C
ATOM   9788  C3  POPE0 266      94.914 117.635  52.115  1.00  0.00           C
ATOM   9791  O31 POPE0 266      95.194 118.375  53.316  1.00  0.00           O
ATOM   9792  C31 POPE0 266      94.155 119.105  53.726  1.00  0.00           C
ATOM   9793  O32 POPE0 266      93.074 119.175  53.155  1.00  0.00           O
ATOM   9794  C32 POPE0 266      94.546 119.896  54.965  1.00  0.00           C
ATOM   9797  C23 POPE0 266      94.885 115.935  56.675  1.00  0.00           C
ATOM   9800  C24 POPE0 266      95.665 116.156  57.975  1.00  0.00           C
ATOM   9803  C25 POPE0 266      94.764 116.205  59.225  1.00  0.00           C
ATOM   9806  C26 POPE0 266      94.195 117.585  59.576  1.00  0.00           C
ATOM   9809  C27 POPE0 266      93.505 117.546  60.956  1.00  0.00           C
ATOM   9812  C28 POPE0 266      93.186 118.916  61.576  1.00  0.00           C
ATOM   9815  C29 POPE0 266      92.444 118.745  62.875  1.00  0.00           C
ATOM   9817 0C21 POPE0 266      92.514 119.535  63.965  1.00  0.00           C
ATOM   9819 1C21 POPE0 266      93.354 120.776  64.126  1.00  0.00           C
ATOM   9822 2C21 POPE0 266      93.995 120.886  65.525  1.00  0.00           C
ATOM   9825 3C21 POPE0 266      95.044 119.795  65.805  1.00  0.00           C
ATOM   9828 4C21 POPE0 266      94.646 118.815  66.915  1.00  0.00           C
ATOM   9831 5C21 POPE0 266      94.855 119.336  68.355  1.00  0.00           C
ATOM   9834 6C21 POPE0 266      96.315 119.635  68.715  1.00  0.00           C
ATOM   9837 7C21 POPE0 266      96.544 119.805  70.226  1.00  0.00           C
ATOM   9840 8C21 POPE0 266      98.016 120.026  70.605  1.00  0.00           C
ATOM   9844  C33 POPE0 266      93.475 120.946  55.306  1.00  0.00           C
ATOM   9847  C34 POPE0 266      94.025 122.076  56.175  1.00  0.00           C
ATOM   9850  C35 POPE0 266      94.305 121.616  57.605  1.00  0.00           C
ATOM   9853  C36 POPE0 266      94.715 122.766  58.526  1.00  0.00           C
ATOM   9856  C37 POPE0 266      94.904 122.316  59.986  1.00  0.00           C
ATOM   9859  C38 POPE0 266      95.405 123.436  60.896  1.00  0.00           C
ATOM   9862  C39 POPE0 266      94.406 123.926  61.945  1.00  0.00           C
ATOM   9865 0C31 POPE0 266      95.044 124.966  62.885  1.00  0.00           C
ATOM   9868 1C31 POPE0 266      94.184 125.236  64.116  1.00  0.00           C
ATOM   9871 2C31 POPE0 266      94.874 126.106  65.175  1.00  0.00           C
ATOM   9874 3C31 POPE0 266      95.184 127.526  64.696  1.00  0.00           C
ATOM   9877 4C31 POPE0 266      95.124 128.537  65.845  1.00  0.00           C
ATOM   9880 5C31 POPE0 266      95.415 129.966  65.366  1.00  0.00           C
ATOM   9883 6C31 POPE0 266      95.084 131.026  66.415  1.00  0.00           C
ATOM   9887  NH3 POPE1 267      24.276 116.745  96.525  1.00  0.00           N
ATOM   9891  C12 POPE1 267      25.216 116.005  97.436  1.00  0.00           C
ATOM   9894  C11 POPE1 267      25.366 114.535  97.025  1.00  0.00           C
ATOM   9897  P   POPE1 267      26.535 112.345  97.865  1.00  0.00           P
ATOM   9898  O13 POPE1 267      27.916 112.085  97.456  1.00  0.00           O
ATOM   9899  O14 POPE1 267      26.066 111.765  99.146  1.00  0.00           O
ATOM   9900  O11 POPE1 267      25.526 111.945  96.715  1.00  0.00           O
ATOM   9901  O12 POPE1 267      26.306 113.905  97.906  1.00  0.00           O
ATOM   9902  C1  POPE1 267      25.444 110.635  96.165  1.00  0.00           C
ATOM   9905  C2  POPE1 267      25.076 110.635  94.646  1.00  0.00           C
ATOM   9907  O21 POPE1 267      26.245 110.565  93.826  1.00  0.00           O
ATOM   9908  C21 POPE1 267      26.835 111.705  93.546  1.00  0.00           C
ATOM   9909  O22 POPE1 267      26.826 112.715  94.226  1.00  0.00           O
ATOM   9910  C22 POPE1 267      27.386 111.655  92.126  1.00  0.00           C
ATOM   9913  C3  POPE1 267      24.075 111.785  94.276  1.00  0.00           C
ATOM   9916  O31 POPE1 267      23.925 112.035  92.855  1.00  0.00           O
ATOM   9917  C31 POPE1 267      23.026 111.285  92.226  1.00  0.00           C
ATOM   9918  O32 POPE1 267      22.386 110.385  92.736  1.00  0.00           O
ATOM   9919  C32 POPE1 267      22.825 111.855  90.815  1.00  0.00           C
ATOM   9922  C23 POPE1 267      27.506 113.115  91.626  1.00  0.00           C
ATOM   9925  C24 POPE1 267      27.746 113.265  90.126  1.00  0.00           C
ATOM   9928  C25 POPE1 267      29.156 113.776  89.816  1.00  0.00           C
ATOM   9931  C26 POPE1 267      30.225 112.685  89.785  1.00  0.00           C
ATOM   9934  C27 POPE1 267      31.585 113.255  89.375  1.00  0.00           C
ATOM   9937  C28 POPE1 267      32.556 112.175  88.876  1.00  0.00           C
ATOM   9940  C29 POPE1 267      32.205 111.655  87.495  1.00  0.00           C
ATOM   9942 0C21 POPE1 267      33.096 111.165  86.615  1.00  0.00           C
ATOM   9944 1C21 POPE1 267      34.575 111.005  86.846  1.00  0.00           C
ATOM   9947 2C21 POPE1 267      34.975 110.105  88.035  1.00  0.00           C
ATOM   9950 3C21 POPE1 267      36.436 110.355  88.436  1.00  0.00           C
ATOM   9953 4C21 POPE1 267      36.846 109.655  89.735  1.00  0.00           C
ATOM   9956 5C21 POPE1 267      38.366 109.735  89.925  1.00  0.00           C
ATOM   9959 6C21 POPE1 267      38.826 109.325  91.326  1.00  0.00           C
ATOM   9962 7C21 POPE1 267      40.346 109.175  91.385  1.00  0.00           C
ATOM   9965 8C21 POPE1 267      40.866 108.905  92.795  1.00  0.00           C
ATOM   9969  C33 POPE1 267      23.946 111.525  89.805  1.00  0.00           C
ATOM   9972  C34 POPE1 267      23.604 112.095  88.415  1.00  0.00           C
ATOM   9975  C35 POPE1 267      24.746 111.976  87.395  1.00  0.00           C
ATOM   9978  C36 POPE1 267      25.465 113.315  87.205  1.00  0.00           C
ATOM   9981  C37 POPE1 267      26.795 113.215  86.455  1.00  0.00           C
ATOM   9984  C38 POPE1 267      27.455 114.605  86.296  1.00  0.00           C
ATOM   9987  C39 POPE1 267      27.926 114.945  84.875  1.00  0.00           C
ATOM   9990 0C31 POPE1 267      26.806 114.935  83.836  1.00  0.00           C
ATOM   9993 1C31 POPE1 267      27.226 115.535  82.495  1.00  0.00           C
ATOM   9996 2C31 POPE1 267      26.295 115.105  81.355  1.00  0.00           C
ATOM   9999 3C31 POPE1 267      26.924 115.245  79.956  1.00  0.00           C
ATOM  10002 4C31 POPE1 267      27.194 116.685  79.495  1.00  0.00           C
ATOM  10005 5C31 POPE1 267      26.924 116.855  77.986  1.00  0.00           C
ATOM  10008 6C31 POPE1 267      26.715 118.305  77.535  1.00  0.00           C
ATOM  10012  NH3 POPE2 268      30.066   9.205  98.656  1.00  0.00           N
ATOM  10016  C12 POPE2 268      30.996   9.915  99.595  1.00  0.00           C
ATOM  10019  C11 POPE2 268      31.576  11.125  98.866  1.00  0.00           C
ATOM  10022  P   POPE2 268      33.166  13.125  99.146  1.00  0.00           P
ATOM  10023  O13 POPE2 268      32.396  14.255  99.735  1.00  0.00           O
ATOM  10024  O14 POPE2 268      34.616  13.115  99.406  1.00  0.00           O
ATOM  10025  O11 POPE2 268      32.886  13.045  97.576  1.00  0.00           O
ATOM  10026  O12 POPE2 268      32.535  11.775  99.696  1.00  0.00           O
ATOM  10027  C1  POPE2 268      32.145  14.075  96.955  1.00  0.00           C
ATOM  10030  C2  POPE2 268      31.755  13.625  95.526  1.00  0.00           C
ATOM  10032  O21 POPE2 268      31.046  14.675  94.855  1.00  0.00           O
ATOM  10033  C21 POPE2 268      29.845  15.005  95.295  1.00  0.00           C
ATOM  10034  O22 POPE2 268      29.266  14.575  96.285  1.00  0.00           O
ATOM  10035  C22 POPE2 268      29.276  16.065  94.367  1.00  0.00           C
ATOM  10038  C3  POPE2 268      30.986  12.255  95.555  1.00  0.00           C
ATOM  10041  O31 POPE2 268      30.095  12.035  94.445  1.00  0.00           O
ATOM  10042  C31 POPE2 268      30.625  11.855  93.265  1.00  0.00           C
ATOM  10043  O32 POPE2 268      31.815  11.695  93.016  1.00  0.00           O
ATOM  10044  C32 POPE2 268      29.494  11.835  92.226  1.00  0.00           C
ATOM  10047  C23 POPE2 268      29.606  15.775  92.886  1.00  0.00           C
ATOM  10050  C24 POPE2 268      28.694  16.505  91.906  1.00  0.00           C
ATOM  10053  C25 POPE2 268      27.256  15.975  91.975  1.00  0.00           C
ATOM  10056  C26 POPE2 268      26.434  16.345  90.745  1.00  0.00           C
ATOM  10059  C27 POPE2 268      25.685  15.135  90.215  1.00  0.00           C
ATOM  10062  C28 POPE2 268      24.795  15.455  89.016  1.00  0.00           C
ATOM  10065  C29 POPE2 268      24.285  14.125  88.535  1.00  0.00           C
ATOM  10067 0C21 POPE2 268      23.085  13.595  88.785  1.00  0.00           C
ATOM  10069 1C21 POPE2 268      21.945  14.225  89.536  1.00  0.00           C
ATOM  10072 2C21 POPE2 268      20.765  14.455  88.576  1.00  0.00           C
ATOM  10075 3C21 POPE2 268      20.184  13.145  88.016  1.00  0.00           C
ATOM  10078 4C21 POPE2 268      20.815  12.645  86.695  1.00  0.00           C
ATOM  10081 5C21 POPE2 268      19.795  12.555  85.546  1.00  0.00           C
ATOM  10084 6C21 POPE2 268      20.246  11.655  84.385  1.00  0.00           C
ATOM  10087 7C21 POPE2 268      19.576  12.045  83.065  1.00  0.00           C
ATOM  10090 8C21 POPE2 268      19.875  11.085  81.915  1.00  0.00           C
ATOM  10094  C33 POPE2 268      29.955  11.975  90.757  1.00  0.00           C
ATOM  10097  C34 POPE2 268      28.756  12.155  89.816  1.00  0.00           C
ATOM  10100  C35 POPE2 268      29.066  11.855  88.345  1.00  0.00           C
ATOM  10103  C36 POPE2 268      29.206  10.355  88.016  1.00  0.00           C
ATOM  10106  C37 POPE2 268      29.424  10.085  86.525  1.00  0.00           C
ATOM  10109  C38 POPE2 268      29.255   8.595  86.175  1.00  0.00           C
ATOM  10112  C39 POPE2 268      29.245   8.275  84.676  1.00  0.00           C
ATOM  10115 0C31 POPE2 268      30.625   7.915  84.086  1.00  0.00           C
ATOM  10118 1C31 POPE2 268      30.604   6.525  83.436  1.00  0.00           C
ATOM  10121 2C31 POPE2 268      31.745   6.285  82.435  1.00  0.00           C
ATOM  10124 3C31 POPE2 268      31.496   7.005  81.105  1.00  0.00           C
ATOM  10127 4C31 POPE2 268      32.604   6.785  80.065  1.00  0.00           C
ATOM  10130 5C31 POPE2 268      32.265   7.435  78.715  1.00  0.00           C
ATOM  10133 6C31 POPE2 268      33.395   7.355  77.686  1.00  0.00           C
ATOM  10137  NH3 POPE3 269      42.934  98.555  55.075  1.00  0.00           N
ATOM  10141  C12 POPE3 269      41.875  99.615  54.945  1.00  0.00           C
ATOM  10144  C11 POPE3 269      42.474 101.025  54.925  1.00  0.00           C
ATOM  10147  P   POPE3 269      40.635 102.885  55.355  1.00  0.00           P
ATOM  10148  O13 POPE3 269      41.515 104.005  55.775  1.00  0.00           O
ATOM  10149  O14 POPE3 269      39.354 103.185  54.655  1.00  0.00           O
ATOM  10150  O11 POPE3 269      40.364 101.925  56.585  1.00  0.00           O
ATOM  10151  O12 POPE3 269      41.474 101.915  54.436  1.00  0.00           O
ATOM  10152  C1  POPE3 269      39.936 102.515  57.815  1.00  0.00           C
ATOM  10155  C2  POPE3 269      39.514 101.395  58.796  1.00  0.00           C
ATOM  10157  O21 POPE3 269      39.465 101.855  60.166  1.00  0.00           O
ATOM  10158  C21 POPE3 269      38.525 102.745  60.455  1.00  0.00           C
ATOM  10159  O22 POPE3 269      38.146 103.675  59.766  1.00  0.00           O
ATOM  10160  C22 POPE3 269      37.876 102.245  61.736  1.00  0.00           C
ATOM  10163  C3  POPE3 269      40.486 100.155  58.666  1.00  0.00           C
ATOM  10166  O31 POPE3 269      40.806  99.495  59.906  1.00  0.00           O
ATOM  10167  C31 POPE3 269      39.816  98.945  60.565  1.00  0.00           C
ATOM  10168  O32 POPE3 269      38.715  98.635  60.135  1.00  0.00           O
ATOM  10169  C32 POPE3 269      40.186  98.955  62.055  1.00  0.00           C
ATOM  10172  C23 POPE3 269      37.056 103.325  62.476  1.00  0.00           C
ATOM  10175  C24 POPE3 269      35.744 102.755  63.006  1.00  0.00           C
ATOM  10178  C25 POPE3 269      35.166 103.575  64.155  1.00  0.00           C
ATOM  10181  C26 POPE3 269      35.495 102.975  65.525  1.00  0.00           C
ATOM  10184  C27 POPE3 269      34.575 103.525  66.626  1.00  0.00           C
ATOM  10187  C28 POPE3 269      34.385 102.555  67.805  1.00  0.00           C
ATOM  10190  C29 POPE3 269      35.556 102.476  68.756  1.00  0.00           C
ATOM  10192 0C21 POPE3 269      35.516 101.795  69.915  1.00  0.00           C
ATOM  10194 1C21 POPE3 269      34.326 101.005  70.416  1.00  0.00           C
ATOM  10197 2C21 POPE3 269      33.536 101.735  71.515  1.00  0.00           C
ATOM  10200 3C21 POPE3 269      34.076 101.485  72.936  1.00  0.00           C
ATOM  10203 4C21 POPE3 269      33.416 102.425  73.955  1.00  0.00           C
ATOM  10206 5C21 POPE3 269      33.556 101.976  75.416  1.00  0.00           C
ATOM  10209 6C21 POPE3 269      33.194 103.115  76.385  1.00  0.00           C
ATOM  10212 7C21 POPE3 269      32.886 102.645  77.815  1.00  0.00           C
ATOM  10215 8C21 POPE3 269      32.666 103.796  78.796  1.00  0.00           C
ATOM  10219  C33 POPE3 269      38.924  98.695  62.896  1.00  0.00           C
ATOM  10222  C34 POPE3 269      38.924  99.245  64.326  1.00  0.00           C
ATOM  10225  C35 POPE3 269      39.686  98.385  65.335  1.00  0.00           C
ATOM  10228  C36 POPE3 269      38.924  98.345  66.666  1.00  0.00           C
ATOM  10231  C37 POPE3 269      39.795  98.165  67.916  1.00  0.00           C
ATOM  10234  C38 POPE3 269      38.916  98.145  69.166  1.00  0.00           C
ATOM  10237  C39 POPE3 269      39.645  98.435  70.486  1.00  0.00           C
ATOM  10240 0C31 POPE3 269      40.434  97.245  71.046  1.00  0.00           C
ATOM  10243 1C31 POPE3 269      40.915  97.515  72.485  1.00  0.00           C
ATOM  10246 2C31 POPE3 269      41.826  96.425  73.065  1.00  0.00           C
ATOM  10249 3C31 POPE3 269      41.105  95.125  73.446  1.00  0.00           C
ATOM  10252 4C31 POPE3 269      42.075  93.995  73.836  1.00  0.00           C
ATOM  10255 5C31 POPE3 269      41.346  92.775  74.406  1.00  0.00           C
ATOM  10258 6C31 POPE3 269      42.246  91.575  74.715  1.00  0.00           C
ATOM  10262  NH3 POPE4 270      41.684  11.385  50.576  1.00  0.00           N
ATOM  10266  C12 POPE4 270      40.505  12.195  51.026  1.00  0.00           C
ATOM  10269  C11 POPE4 270      40.195  11.945  52.495  1.00  0.00           C
ATOM  10272  P   POPE4 270      38.965  13.255  54.385  1.00  0.00           P
ATOM  10273  O13 POPE4 270      40.236  12.955  55.065  1.00  0.00           O
ATOM  10274  O14 POPE4 270      38.486  14.645  54.396  1.00  0.00           O
ATOM  10275  O11 POPE4 270      37.816  12.315  54.976  1.00  0.00           O
ATOM  10276  O12 POPE4 270      39.066  12.735  52.875  1.00  0.00           O
ATOM  10277  C1  POPE4 270      37.715  12.295  56.406  1.00  0.00           C
ATOM  10280  C2  POPE4 270      36.404  11.595  56.885  1.00  0.00           C
ATOM  10282  O21 POPE4 270      36.225  11.755  58.295  1.00  0.00           O
ATOM  10283  C21 POPE4 270      35.715  12.925  58.685  1.00  0.00           C
ATOM  10284  O22 POPE4 270      35.674  13.945  58.025  1.00  0.00           O
ATOM  10285  C22 POPE4 270      35.076  12.685  60.046  1.00  0.00           C
ATOM  10288  C3  POPE4 270      36.396  10.075  56.515  1.00  0.00           C
ATOM  10291  O31 POPE4 270      35.174   9.395  56.875  1.00  0.00           O
ATOM  10292  C31 POPE4 270      35.026   8.705  58.025  1.00  0.00           C
ATOM  10293  O32 POPE4 270      33.975   8.635  58.656  1.00  0.00           O
ATOM  10294  C32 POPE4 270      36.276   7.905  58.415  1.00  0.00           C
ATOM  10297  C23 POPE4 270      34.136  13.785  60.595  1.00  0.00           C
ATOM  10300  C24 POPE4 270      32.956  13.085  61.285  1.00  0.00           C
ATOM  10303  C25 POPE4 270      32.096  13.995  62.175  1.00  0.00           C
ATOM  10306  C26 POPE4 270      32.765  14.265  63.526  1.00  0.00           C
ATOM  10309  C27 POPE4 270      31.836  15.005  64.495  1.00  0.00           C
ATOM  10312  C28 POPE4 270      32.576  15.395  65.796  1.00  0.00           C
ATOM  10315  C29 POPE4 270      31.655  15.525  66.975  1.00  0.00           C
ATOM  10317 0C21 POPE4 270      31.006  16.625  67.375  1.00  0.00           C
ATOM  10319 1C21 POPE4 270      30.996  17.965  66.675  1.00  0.00           C
ATOM  10322 2C21 POPE4 270      29.556  18.485  66.535  1.00  0.00           C
ATOM  10325 3C21 POPE4 270      28.636  17.525  65.756  1.00  0.00           C
ATOM  10328 4C21 POPE4 270      27.506  18.255  65.035  1.00  0.00           C
ATOM  10331 5C21 POPE4 270      26.556  17.255  64.355  1.00  0.00           C
ATOM  10334 6C21 POPE4 270      25.765  17.855  63.186  1.00  0.00           C
ATOM  10337 7C21 POPE4 270      24.875  16.895  62.416  1.00  0.00           C
ATOM  10340 8C21 POPE4 270      24.346  17.595  61.166  1.00  0.00           C
ATOM  10344  C33 POPE4 270      36.085   7.045  59.696  1.00  0.00           C
ATOM  10347  C34 POPE4 270      37.105   5.925  59.875  1.00  0.00           C
ATOM  10350  C35 POPE4 270      36.986   5.255  61.265  1.00  0.00           C
ATOM  10353  C36 POPE4 270      37.965   5.815  62.295  1.00  0.00           C
ATOM  10356  C37 POPE4 270      39.206   4.915  62.456  1.00  0.00           C
ATOM  10359  C38 POPE4 270      40.276   5.465  63.405  1.00  0.00           C
ATOM  10362  C39 POPE4 270      39.806   5.835  64.826  1.00  0.00           C
ATOM  10365 0C31 POPE4 270      39.146   4.665  65.576  1.00  0.00           C
ATOM  10368 1C31 POPE4 270      38.846   5.005  67.035  1.00  0.00           C
ATOM  10371 2C31 POPE4 270      37.965   3.945  67.715  1.00  0.00           C
ATOM  10374 3C31 POPE4 270      37.636   4.285  69.175  1.00  0.00           C
ATOM  10377 4C31 POPE4 270      38.746   3.885  70.165  1.00  0.00           C
ATOM  10380 5C31 POPE4 270      38.385   4.285  71.605  1.00  0.00           C
ATOM  10383 6C31 POPE4 270      39.424   3.835  72.635  1.00  0.00           C
ATOM  10387  NH3 POPE5 271      19.906 131.146  97.056  1.00  0.00           N
ATOM  10391  C12 POPE5 271      20.285 130.266  98.215  1.00  0.00           C
ATOM  10394  C11 POPE5 271      21.316 129.206  97.795  1.00  0.00           C
ATOM  10397  P   POPE5 271      22.595 127.156  98.745  1.00  0.00           P
ATOM  10398  O13 POPE5 271      23.295 127.066 100.046  1.00  0.00           O
ATOM  10399  O14 POPE5 271      21.785 125.996  98.326  1.00  0.00           O
ATOM  10400  O11 POPE5 271      23.646 127.597  97.596  1.00  0.00           O
ATOM  10401  O12 POPE5 271      21.605 128.377  98.896  1.00  0.00           O
ATOM  10402  C1  POPE5 271      23.576 126.886  96.335  1.00  0.00           C
ATOM  10405  C2  POPE5 271      24.776 127.066  95.345  1.00  0.00           C
ATOM  10407  O21 POPE5 271      24.406 126.446  94.095  1.00  0.00           O
ATOM  10408  C21 POPE5 271      24.375 127.237  93.026  1.00  0.00           C
ATOM  10409  O22 POPE5 271      24.466 128.447  93.026  1.00  0.00           O
ATOM  10410  C22 POPE5 271      24.215 126.376  91.776  1.00  0.00           C
ATOM  10413  C3  POPE5 271      26.086 126.376  95.865  1.00  0.00           C
ATOM  10416  O31 POPE5 271      26.986 125.987  94.796  1.00  0.00           O
ATOM  10417  C31 POPE5 271      27.566 126.986  94.146  1.00  0.00           C
ATOM  10418  O32 POPE5 271      27.595 128.146  94.546  1.00  0.00           O
ATOM  10419  C32 POPE5 271      28.066 126.426  92.805  1.00  0.00           C
ATOM  10422  C23 POPE5 271      24.365 127.156  90.445  1.00  0.00           C
ATOM  10425  C24 POPE5 271      23.774 126.356  89.276  1.00  0.00           C
ATOM  10428  C25 POPE5 271      24.765 126.046  88.135  1.00  0.00           C
ATOM  10431  C26 POPE5 271      25.146 127.267  87.285  1.00  0.00           C
ATOM  10434  C27 POPE5 271      25.095 126.936  85.786  1.00  0.00           C
ATOM  10437  C28 POPE5 271      25.674 128.037  84.875  1.00  0.00           C
ATOM  10440  C29 POPE5 271      27.165 127.916  84.725  1.00  0.00           C
ATOM  10442 0C21 POPE5 271      27.836 127.737  83.566  1.00  0.00           C
ATOM  10444 1C21 POPE5 271      27.246 127.666  82.186  1.00  0.00           C
ATOM  10447 2C21 POPE5 271      28.295 127.946  81.086  1.00  0.00           C
ATOM  10450 3C21 POPE5 271      28.925 126.677  80.455  1.00  0.00           C
ATOM  10453 4C21 POPE5 271      28.195 126.206  79.186  1.00  0.00           C
ATOM  10456 5C21 POPE5 271      29.105 125.657  78.065  1.00  0.00           C
ATOM  10459 6C21 POPE5 271      29.196 124.127  77.995  1.00  0.00           C
ATOM  10462 7C21 POPE5 271      29.676 123.666  76.605  1.00  0.00           C
ATOM  10465 8C21 POPE5 271      29.686 122.146  76.415  1.00  0.00           C
ATOM  10469  C33 POPE5 271      28.764 127.436  91.867  1.00  0.00           C
ATOM  10472  C34 POPE5 271      28.795 126.926  90.406  1.00  0.00           C
ATOM  10475  C35 POPE5 271      29.986 127.456  89.576  1.00  0.00           C
ATOM  10478  C36 POPE5 271      29.676 127.626  88.085  1.00  0.00           C
ATOM  10481  C37 POPE5 271      30.786 128.416  87.355  1.00  0.00           C
ATOM  10484  C38 POPE5 271      30.535 128.616  85.855  1.00  0.00           C
ATOM  10487  C39 POPE5 271      31.545 129.556  85.175  1.00  0.00           C
ATOM  10490 0C31 POPE5 271      33.016 129.136  85.355  1.00  0.00           C
ATOM  10493 1C31 POPE5 271      33.986 130.166  84.766  1.00  0.00           C
ATOM  10496 2C31 POPE5 271      35.446 129.877  85.145  1.00  0.00           C
ATOM  10499 3C31 POPE5 271      36.085 128.736  84.345  1.00  0.00           C
ATOM  10502 4C31 POPE5 271      36.404 129.127  82.896  1.00  0.00           C
ATOM  10505 5C31 POPE5 271      37.296 128.096  82.186  1.00  0.00           C
ATOM  10508 6C31 POPE5 271      37.715 128.517  80.775  1.00  0.00           C
ATOM  10512  NH3 POPE6 272      65.725 133.706  96.415  1.00  0.00           N
ATOM  10516  C12 POPE6 272      64.244 133.566  96.525  1.00  0.00           C
ATOM  10519  C11 POPE6 272      63.875 132.127  96.955  1.00  0.00           C
ATOM  10522  P   POPE6 272      61.295 132.536  96.846  1.00  0.00           P
ATOM  10523  O13 POPE6 272      61.544 133.286  98.096  1.00  0.00           O
ATOM  10524  O14 POPE6 272      60.116 131.657  96.796  1.00  0.00           O
ATOM  10525  O11 POPE6 272      61.256 133.517  95.596  1.00  0.00           O
ATOM  10526  O12 POPE6 272      62.584 131.696  96.506  1.00  0.00           O
ATOM  10527  C1  POPE6 272      61.744 133.296  94.255  1.00  0.00           C
ATOM  10530  C2  POPE6 272      60.646 132.916  93.215  1.00  0.00           C
ATOM  10532  O21 POPE6 272      60.825 133.586  91.945  1.00  0.00           O
ATOM  10533  C21 POPE6 272      61.674 133.096  91.046  1.00  0.00           C
ATOM  10534  O22 POPE6 272      62.396 132.127  91.186  1.00  0.00           O
ATOM  10535  C22 POPE6 272      61.495 133.907  89.735  1.00  0.00           C
ATOM  10538  C3  POPE6 272      59.265 133.306  93.796  1.00  0.00           C
ATOM  10541  O31 POPE6 272      58.215 132.996  92.865  1.00  0.00           O
ATOM  10542  C31 POPE6 272      57.875 133.987  92.065  1.00  0.00           C
ATOM  10543  O32 POPE6 272      58.255 135.146  92.135  1.00  0.00           O
ATOM  10544  C32 POPE6 272      56.846 133.487  91.055  1.00  0.00           C
ATOM  10547  C23 POPE6 272      62.165 133.326  88.455  1.00  0.00           C
ATOM  10550  C24 POPE6 272      61.635 133.916  87.115  1.00  0.00           C
ATOM  10553  C25 POPE6 272      60.195 133.496  86.726  1.00  0.00           C
ATOM  10556  C26 POPE6 272      59.725 134.076  85.366  1.00  0.00           C
ATOM  10559  C27 POPE6 272      58.306 133.636  84.945  1.00  0.00           C
ATOM  10562  C28 POPE6 272      57.975 133.916  83.456  1.00  0.00           C
ATOM  10565  C29 POPE6 272      56.785 134.787  83.125  1.00  0.00           C
ATOM  10567 0C21 POPE6 272      55.505 134.396  82.945  1.00  0.00           C
ATOM  10569 1C21 POPE6 272      54.896 133.026  83.105  1.00  0.00           C
ATOM  10572 2C21 POPE6 272      53.636 133.046  83.995  1.00  0.00           C
ATOM  10575 3C21 POPE6 272      52.355 132.496  83.326  1.00  0.00           C
ATOM  10578 4C21 POPE6 272      51.215 132.267  84.335  1.00  0.00           C
ATOM  10581 5C21 POPE6 272      49.834 132.806  83.895  1.00  0.00           C
ATOM  10584 6C21 POPE6 272      48.746 131.737  83.675  1.00  0.00           C
ATOM  10587 7C21 POPE6 272      47.496 131.996  84.525  1.00  0.00           C
ATOM  10590 8C21 POPE6 272      46.295 131.086  84.215  1.00  0.00           C
ATOM  10594  C33 POPE6 272      57.425 132.606  89.936  1.00  0.00           C
ATOM  10597  C34 POPE6 272      56.346 132.127  88.955  1.00  0.00           C
ATOM  10600  C35 POPE6 272      56.875 131.157  87.886  1.00  0.00           C
ATOM  10603  C36 POPE6 272      55.764 130.786  86.896  1.00  0.00           C
ATOM  10606  C37 POPE6 272      56.125 129.726  85.835  1.00  0.00           C
ATOM  10609  C38 POPE6 272      54.925 129.567  84.895  1.00  0.00           C
ATOM  10612  C39 POPE6 272      55.104 128.677  83.656  1.00  0.00           C
ATOM  10615 0C31 POPE6 272      54.056 129.116  82.626  1.00  0.00           C
ATOM  10618 1C31 POPE6 272      53.916 128.296  81.346  1.00  0.00           C
ATOM  10621 2C31 POPE6 272      52.765 128.886  80.506  1.00  0.00           C
ATOM  10624 3C31 POPE6 272      52.966 128.817  78.986  1.00  0.00           C
ATOM  10627 4C31 POPE6 272      52.794 127.407  78.396  1.00  0.00           C
ATOM  10630 5C31 POPE6 272      52.756 127.436  76.867  1.00  0.00           C
ATOM  10633 6C31 POPE6 272      52.486 126.076  76.235  1.00  0.00           C
ATOM  10637  NH3 POPE7 273      75.035  11.305  96.326  1.00  0.00           N
ATOM  10641  C12 POPE7 273      74.674  10.255  97.345  1.00  0.00           C
ATOM  10644  C11 POPE7 273      74.415   8.915  96.646  1.00  0.00           C
ATOM  10647  P   POPE7 273      73.905   6.385  97.126  1.00  0.00           P
ATOM  10648  O13 POPE7 273      74.674   5.475  98.005  1.00  0.00           O
ATOM  10649  O14 POPE7 273      72.476   6.125  96.936  1.00  0.00           O
ATOM  10650  O11 POPE7 273      74.576   6.355  95.686  1.00  0.00           O
ATOM  10651  O12 POPE7 273      74.155   7.885  97.605  1.00  0.00           O
ATOM  10652  C1  POPE7 273      73.755   6.565  94.536  1.00  0.00           C
ATOM  10655  C2  POPE7 273      74.674   6.885  93.326  1.00  0.00           C
ATOM  10657  O21 POPE7 273      73.965   7.605  92.296  1.00  0.00           O
ATOM  10658  C21 POPE7 273      73.025   6.955  91.646  1.00  0.00           C
ATOM  10659  O22 POPE7 273      72.686   5.795  91.815  1.00  0.00           O
ATOM  10660  C22 POPE7 273      72.425   7.875  90.575  1.00  0.00           C
ATOM  10663  C3  POPE7 273      75.435   5.615  92.855  1.00  0.00           C
ATOM  10666  O31 POPE7 273      75.565   5.495  91.425  1.00  0.00           O
ATOM  10667  C31 POPE7 273      76.535   6.205  90.896  1.00  0.00           C
ATOM  10668  O32 POPE7 273      77.375   6.845  91.525  1.00  0.00           O
ATOM  10669  C32 POPE7 273      76.354   6.175  89.385  1.00  0.00           C
ATOM  10672  C23 POPE7 273      72.665   7.335  89.136  1.00  0.00           C
ATOM  10675  C24 POPE7 273      71.386   7.295  88.275  1.00  0.00           C
ATOM  10678  C25 POPE7 273      71.305   8.435  87.255  1.00  0.00           C
ATOM  10681  C26 POPE7 273      72.165   8.145  86.016  1.00  0.00           C
ATOM  10684  C27 POPE7 273      72.006   9.195  84.916  1.00  0.00           C
ATOM  10687  C28 POPE7 273      72.896   8.935  83.695  1.00  0.00           C
ATOM  10690  C29 POPE7 273      72.555   7.675  82.936  1.00  0.00           C
ATOM  10692 0C21 POPE7 273      71.915   7.615  81.756  1.00  0.00           C
ATOM  10694 1C21 POPE7 273      71.405   8.805  80.975  1.00  0.00           C
ATOM  10697 2C21 POPE7 273      72.496   9.465  80.116  1.00  0.00           C
ATOM  10700 3C21 POPE7 273      72.965   8.595  78.945  1.00  0.00           C
ATOM  10703 4C21 POPE7 273      74.125   9.235  78.165  1.00  0.00           C
ATOM  10706 5C21 POPE7 273      75.486   9.015  78.846  1.00  0.00           C
ATOM  10709 6C21 POPE7 273      76.335   7.975  78.105  1.00  0.00           C
ATOM  10712 7C21 POPE7 273      77.715   7.775  78.756  1.00  0.00           C
ATOM  10715 8C21 POPE7 273      78.635   6.865  77.936  1.00  0.00           C
ATOM  10719  C33 POPE7 273      77.325   7.085  88.625  1.00  0.00           C
ATOM  10722  C34 POPE7 273      76.695   7.695  87.366  1.00  0.00           C
ATOM  10725  C35 POPE7 273      77.655   8.605  86.586  1.00  0.00           C
ATOM  10728  C36 POPE7 273      78.135   9.815  87.395  1.00  0.00           C
ATOM  10731  C37 POPE7 273      79.035  10.745  86.586  1.00  0.00           C
ATOM  10734  C38 POPE7 273      79.634  11.895  87.415  1.00  0.00           C
ATOM  10737  C39 POPE7 273      81.105  12.175  87.056  1.00  0.00           C
ATOM  10740 0C31 POPE7 273      81.315  12.555  85.585  1.00  0.00           C
ATOM  10743 1C31 POPE7 273      82.755  12.315  85.096  1.00  0.00           C
ATOM  10746 2C31 POPE7 273      83.635  13.575  85.096  1.00  0.00           C
ATOM  10749 3C31 POPE7 273      84.235  13.925  86.465  1.00  0.00           C
ATOM  10752 4C31 POPE7 273      85.065  15.205  86.376  1.00  0.00           C
ATOM  10755 5C31 POPE7 273      85.735  15.595  87.696  1.00  0.00           C
ATOM  10758 6C31 POPE7 273      86.505  16.905  87.565  1.00  0.00           C
ATOM  10762  NH3 POPE8 274     108.915  72.625  96.475  1.00  0.00           N
ATOM  10766  C12 POPE8 274     108.565  71.545  97.486  1.00  0.00           C
ATOM  10769  C11 POPE8 274     107.665  70.415  96.906  1.00  0.00           C
ATOM  10772  P   POPE8 274     106.374  68.265  97.745  1.00  0.00           P
ATOM  10773  O13 POPE8 274     106.595  67.125  98.675  1.00  0.00           O
ATOM  10774  O14 POPE8 274     105.115  69.025  97.896  1.00  0.00           O
ATOM  10775  O11 POPE8 274     106.465  67.666  96.285  1.00  0.00           O
ATOM  10776  O12 POPE8 274     107.605  69.285  97.805  1.00  0.00           O
ATOM  10777  C1  POPE8 274     105.954  68.315  95.126  1.00  0.00           C
ATOM  10780  C2  POPE8 274     105.154  67.295  94.276  1.00  0.00           C
ATOM  10782  O21 POPE8 274     104.475  67.995  93.215  1.00  0.00           O
ATOM  10783  C21 POPE8 274     105.245  68.205  92.146  1.00  0.00           C
ATOM  10784  O22 POPE8 274     106.355  67.725  91.995  1.00  0.00           O
ATOM  10785  C22 POPE8 274     104.534  69.135  91.156  1.00  0.00           C
ATOM  10788  C3  POPE8 274     104.126  66.495  95.135  1.00  0.00           C
ATOM  10791  O31 POPE8 274     103.195  65.775  94.305  1.00  0.00           O
ATOM  10792  C31 POPE8 274     103.755  64.785  93.605  1.00  0.00           C
ATOM  10793  O32 POPE8 274     104.736  64.155  93.936  1.00  0.00           O
ATOM  10794  C32 POPE8 274     103.046  64.725  92.245  1.00  0.00           C
ATOM  10797  C23 POPE8 274     105.025  68.925  89.705  1.00  0.00           C
ATOM  10800  C24 POPE8 274     104.604  70.026  88.706  1.00  0.00           C
ATOM  10803  C25 POPE8 274     103.125  70.026  88.286  1.00  0.00           C
ATOM  10806  C26 POPE8 274     102.915  70.865  87.007  1.00  0.00           C
ATOM  10809  C27 POPE8 274     101.455  71.285  86.745  1.00  0.00           C
ATOM  10812  C28 POPE8 274     101.245  72.055  85.425  1.00  0.00           C
ATOM  10815  C29 POPE8 274     101.975  73.385  85.376  1.00  0.00           C
ATOM  10817 0C21 POPE8 274     101.735  74.405  84.536  1.00  0.00           C
ATOM  10819 1C21 POPE8 274     100.674  74.465  83.465  1.00  0.00           C
ATOM  10822 2C21 POPE8 274     101.175  74.085  82.055  1.00  0.00           C
ATOM  10825 3C21 POPE8 274     102.174  75.075  81.436  1.00  0.00           C
ATOM  10828 4C21 POPE8 274     102.505  74.755  79.976  1.00  0.00           C
ATOM  10831 5C21 POPE8 274     103.685  75.565  79.415  1.00  0.00           C
ATOM  10834 6C21 POPE8 274     103.815  75.395  77.896  1.00  0.00           C
ATOM  10837 7C21 POPE8 274     105.255  75.545  77.385  1.00  0.00           C
ATOM  10840 8C21 POPE8 274     105.415  75.285  75.885  1.00  0.00           C
ATOM  10844  C33 POPE8 274     104.044  64.575  91.076  1.00  0.00           C
ATOM  10847  C34 POPE8 274     103.545  65.205  89.766  1.00  0.00           C
ATOM  10850  C35 POPE8 274     104.624  65.225  88.675  1.00  0.00           C
ATOM  10853  C36 POPE8 274     104.795  63.875  87.965  1.00  0.00           C
ATOM  10856  C37 POPE8 274     105.805  63.955  86.815  1.00  0.00           C
ATOM  10859  C38 POPE8 274     105.796  62.695  85.936  1.00  0.00           C
ATOM  10862  C39 POPE8 274     105.706  63.035  84.445  1.00  0.00           C
ATOM  10865 0C31 POPE8 274     106.884  63.855  83.915  1.00  0.00           C
ATOM  10868 1C31 POPE8 274     106.684  64.265  82.445  1.00  0.00           C
ATOM  10871 2C31 POPE8 274     107.724  65.285  81.945  1.00  0.00           C
ATOM  10874 3C31 POPE8 274     107.395  65.805  80.546  1.00  0.00           C
ATOM  10877 4C31 POPE8 274     107.684  64.795  79.436  1.00  0.00           C
ATOM  10880 5C31 POPE8 274     107.104  65.225  78.095  1.00  0.00           C
ATOM  10883 6C31 POPE8 274     107.615  64.365  76.946  1.00  0.00           C
ATOM  10887  NH3 POPE9 275       3.556  60.935  55.756  1.00  0.00           N
ATOM  10891  C12 POPE9 275       4.156  61.805  54.685  1.00  0.00           C
ATOM  10894  C11 POPE9 275       4.855  63.015  55.296  1.00  0.00           C
ATOM  10897  P   POPE9 275       5.376  65.385  54.306  1.00  0.00           P
ATOM  10898  O13 POPE9 275       6.096  65.995  53.186  1.00  0.00           O
ATOM  10899  O14 POPE9 275       3.926  65.715  54.375  1.00  0.00           O
ATOM  10900  O11 POPE9 275       6.096  65.775  55.665  1.00  0.00           O
ATOM  10901  O12 POPE9 275       5.506  63.796  54.285  1.00  0.00           O
ATOM  10902  C1  POPE9 275       5.426  65.795  56.915  1.00  0.00           C
ATOM  10905  C2  POPE9 275       6.396  66.276  58.015  1.00  0.00           C
ATOM  10907  O21 POPE9 275       5.796  66.075  59.315  1.00  0.00           O
ATOM  10908  C21 POPE9 275       5.686  64.795  59.685  1.00  0.00           C
ATOM  10909  O22 POPE9 275       4.625  64.245  59.916  1.00  0.00           O
ATOM  10910  C22 POPE9 275       7.036  64.085  59.805  1.00  0.00           C
ATOM  10913  C3  POPE9 275       6.806  67.765  57.765  1.00  0.00           C
ATOM  10916  O31 POPE9 275       7.216  68.545  58.906  1.00  0.00           O
ATOM  10917  C31 POPE9 275       8.306  68.175  59.545  1.00  0.00           C
ATOM  10918  O32 POPE9 275       8.816  67.075  59.545  1.00  0.00           O
ATOM  10919  C32 POPE9 275       8.886  69.405  60.275  1.00  0.00           C
ATOM  10922  C23 POPE9 275       7.146  63.315  61.135  1.00  0.00           C
ATOM  10925  C24 POPE9 275       8.426  62.485  61.265  1.00  0.00           C
ATOM  10928  C25 POPE9 275       9.086  62.665  62.635  1.00  0.00           C
ATOM  10931  C26 POPE9 275      10.045  61.525  63.025  1.00  0.00           C
ATOM  10934  C27 POPE9 275      10.566  61.725  64.455  1.00  0.00           C
ATOM  10937  C28 POPE9 275      10.956  60.425  65.186  1.00  0.00           C
ATOM  10940  C29 POPE9 275      12.406  60.035  65.025  1.00  0.00           C
ATOM  10942 0C21 POPE9 275      13.406  60.145  65.915  1.00  0.00           C
ATOM  10944 1C21 POPE9 275      13.415  60.715  67.326  1.00  0.00           C
ATOM  10947 2C21 POPE9 275      12.316  60.375  68.365  1.00  0.00           C
ATOM  10950 3C21 POPE9 275      12.116  58.865  68.616  1.00  0.00           C
ATOM  10953 4C21 POPE9 275      11.475  58.585  69.995  1.00  0.00           C
ATOM  10956 5C21 POPE9 275      10.006  58.995  70.135  1.00  0.00           C
ATOM  10959 6C21 POPE9 275       9.595  59.205  71.595  1.00  0.00           C
ATOM  10962 7C21 POPE9 275       8.115  59.595  71.766  1.00  0.00           C
ATOM  10965 8C21 POPE9 275       7.736  59.935  73.215  1.00  0.00           C
ATOM  10969  C33 POPE9 275       8.986  69.235  61.806  1.00  0.00           C
ATOM  10972  C34 POPE9 275       9.906  70.275  62.456  1.00  0.00           C
ATOM  10975  C35 POPE9 275      10.085  70.125  63.976  1.00  0.00           C
ATOM  10978  C36 POPE9 275       8.775  70.275  64.775  1.00  0.00           C
ATOM  10981  C37 POPE9 275       8.946  70.095  66.285  1.00  0.00           C
ATOM  10984  C38 POPE9 275       8.966  71.425  67.055  1.00  0.00           C
ATOM  10987  C39 POPE9 275       7.576  72.035  67.256  1.00  0.00           C
ATOM  10990 0C31 POPE9 275       7.615  73.485  67.736  1.00  0.00           C
ATOM  10993 1C31 POPE9 275       6.236  74.056  68.085  1.00  0.00           C
ATOM  10996 2C31 POPE9 275       6.306  75.545  68.446  1.00  0.00           C
ATOM  10999 3C31 POPE9 275       4.966  76.125  68.945  1.00  0.00           C
ATOM  11002 4C31 POPE9 275       5.026  77.645  69.135  1.00  0.00           C
ATOM  11005 5C31 POPE9 275       3.736  78.235  69.715  1.00  0.00           C
ATOM  11008 6C31 POPE9 275       3.746  79.766  69.796  1.00  0.00           C
ATOM  11012  NH3 POPE  276      22.806  58.215  99.385  1.00  0.00           N
ATOM  11016  C12 POPE  276      22.285  59.615  99.585  1.00  0.00           C
ATOM  11019  C11 POPE  276      22.615  60.575  98.426  1.00  0.00           C
ATOM  11022  P   POPE  276      21.976  63.105  97.826  1.00  0.00           P
ATOM  11023  O13 POPE  276      20.566  63.516  97.925  1.00  0.00           O
ATOM  11024  O14 POPE  276      22.996  64.155  98.035  1.00  0.00           O
ATOM  11025  O11 POPE  276      22.194  62.495  96.376  1.00  0.00           O
ATOM  11026  O12 POPE  276      22.226  61.885  98.815  1.00  0.00           O
ATOM  11027  C1  POPE  276      23.344  62.855  95.585  1.00  0.00           C
ATOM  11030  C2  POPE  276      22.944  63.405  94.185  1.00  0.00           C
ATOM  11032  O21 POPE  276      24.026  63.525  93.225  1.00  0.00           O
ATOM  11033  C21 POPE  276      25.076  64.215  93.595  1.00  0.00           C
ATOM  11034  O22 POPE  276      25.635  64.165  94.676  1.00  0.00           O
ATOM  11035  C22 POPE  276      25.526  65.145  92.476  1.00  0.00           C
ATOM  11038  C3  POPE  276      22.156  64.755  94.266  1.00  0.00           C
ATOM  11041  O31 POPE  276      22.336  65.586  93.085  1.00  0.00           O
ATOM  11042  C31 POPE  276      21.826  65.005  91.995  1.00  0.00           C
ATOM  11043  O32 POPE  276      21.076  64.056  91.995  1.00  0.00           O
ATOM  11044  C32 POPE  276      22.396  65.655  90.736  1.00  0.00           C
ATOM  11047  C23 POPE  276      26.715  66.005  92.925  1.00  0.00           C
ATOM  11050  C24 POPE  276      26.764  67.336  92.176  1.00  0.00           C
ATOM  11053  C25 POPE  276      27.785  68.315  92.766  1.00  0.00           C
ATOM  11056  C26 POPE  276      27.566  69.725  92.215  1.00  0.00           C
ATOM  11059  C27 POPE  276      28.725  70.715  92.436  1.00  0.00           C
ATOM  11062  C28 POPE  276      28.444  72.015  91.675  1.00  0.00           C
ATOM  11065  C29 POPE  276      29.016  73.255  92.275  1.00  0.00           C
ATOM  11067 0C21 POPE  276      30.216  73.796  91.995  1.00  0.00           C
ATOM  11069 1C21 POPE  276      31.256  73.235  91.066  1.00  0.00           C
ATOM  11072 2C21 POPE  276      31.326  74.015  89.745  1.00  0.00           C
ATOM  11075 3C21 POPE  276      32.416  73.435  88.835  1.00  0.00           C
ATOM  11078 4C21 POPE  276      32.436  74.056  87.436  1.00  0.00           C
ATOM  11081 5C21 POPE  276      32.646  73.005  86.335  1.00  0.00           C
ATOM  11084 6C21 POPE  276      34.006  72.285  86.355  1.00  0.00           C
ATOM  11087 7C21 POPE  276      34.225  71.455  85.086  1.00  0.00           C
ATOM  11090 8C21 POPE  276      35.615  70.815  84.995  1.00  0.00           C
ATOM  11094  C33 POPE  276      21.646  65.245  89.445  1.00  0.00           C
ATOM  11097  C34 POPE  276      22.566  65.115  88.225  1.00  0.00           C
ATOM  11100  C35 POPE  276      23.486  63.875  88.265  1.00  0.00           C
ATOM  11103  C36 POPE  276      24.035  63.565  86.867  1.00  0.00           C
ATOM  11106  C37 POPE  276      24.746  62.215  86.706  1.00  0.00           C
ATOM  11109  C38 POPE  276      24.736  61.845  85.215  1.00  0.00           C
ATOM  11112  C39 POPE  276      25.604  60.655  84.805  1.00  0.00           C
ATOM  11115 0C31 POPE  276      25.396  60.385  83.305  1.00  0.00           C
ATOM  11118 1C31 POPE  276      26.146  59.155  82.796  1.00  0.00           C
ATOM  11121 2C31 POPE  276      25.826  58.885  81.325  1.00  0.00           C
ATOM  11124 3C31 POPE  276      26.236  57.475  80.905  1.00  0.00           C
ATOM  11127 4C31 POPE  276      26.006  57.215  79.415  1.00  0.00           C
ATOM  11130 5C31 POPE  276      26.264  55.745  79.065  1.00  0.00           C
ATOM  11133 6C31 POPE  276      26.326  55.505  77.565  1.00  0.00           C
ATOM  11137  NH3 POPE  277      82.745  90.026  53.076  1.00  0.00           N
ATOM  11141  C12 POPE  277      81.355  90.405  53.485  1.00  0.00           C
ATOM  11144  C11 POPE  277      81.164  91.855  53.065  1.00  0.00           C
ATOM  11147  P   POPE  277      79.345  93.115  54.455  1.00  0.00           P
ATOM  11148  O13 POPE  277      79.756  94.505  54.135  1.00  0.00           O
ATOM  11149  O14 POPE  277      77.935  92.855  54.766  1.00  0.00           O
ATOM  11150  O11 POPE  277      80.324  92.495  55.535  1.00  0.00           O
ATOM  11151  O12 POPE  277      79.805  92.255  53.205  1.00  0.00           O
ATOM  11152  C1  POPE  277      80.385  93.015  56.855  1.00  0.00           C
ATOM  11155  C2  POPE  277      81.124  92.005  57.756  1.00  0.00           C
ATOM  11157  O21 POPE  277      80.756  92.205  59.125  1.00  0.00           O
ATOM  11158  C21 POPE  277      81.215  93.235  59.785  1.00  0.00           C
ATOM  11159  O22 POPE  277      82.015  94.075  59.405  1.00  0.00           O
ATOM  11160  C22 POPE  277      80.585  93.226  61.175  1.00  0.00           C
ATOM  11163  C3  POPE  277      82.665  91.955  57.505  1.00  0.00           C
ATOM  11166  O31 POPE  277      83.365  91.345  58.615  1.00  0.00           O
ATOM  11167  C31 POPE  277      84.674  91.625  58.635  1.00  0.00           C
ATOM  11168  O32 POPE  277      85.294  92.196  57.756  1.00  0.00           O
ATOM  11169  C32 POPE  277      85.194  91.185  59.995  1.00  0.00           C
ATOM  11172  C23 POPE  277      81.495  93.805  62.276  1.00  0.00           C
ATOM  11175  C24 POPE  277      80.874  93.635  63.666  1.00  0.00           C
ATOM  11178  C25 POPE  277      81.845  93.985  64.805  1.00  0.00           C
ATOM  11181  C26 POPE  277      81.766  95.446  65.275  1.00  0.00           C
ATOM  11184  C27 POPE  277      80.735  95.615  66.396  1.00  0.00           C
ATOM  11187  C28 POPE  277      80.774  96.995  67.076  1.00  0.00           C
ATOM  11190  C29 POPE  277      79.756  97.055  68.196  1.00  0.00           C
ATOM  11192 0C21 POPE  277      79.794  97.806  69.315  1.00  0.00           C
ATOM  11194 1C21 POPE  277      80.854  98.815  69.696  1.00  0.00           C
ATOM  11197 2C21 POPE  277      80.324 100.255  69.656  1.00  0.00           C
ATOM  11200 3C21 POPE  277      79.295 100.625  70.745  1.00  0.00           C
ATOM  11203 4C21 POPE  277      78.775 102.065  70.535  1.00  0.00           C
ATOM  11206 5C21 POPE  277      78.455 102.835  71.826  1.00  0.00           C
ATOM  11209 6C21 POPE  277      78.405 104.345  71.546  1.00  0.00           C
ATOM  11212 7C21 POPE  277      78.215 105.205  72.805  1.00  0.00           C
ATOM  11215 8C21 POPE  277      78.396 106.705  72.555  1.00  0.00           C
ATOM  11219  C33 POPE  277      86.684  91.475  60.245  1.00  0.00           C
ATOM  11222  C34 POPE  277      87.046  91.395  61.736  1.00  0.00           C
ATOM  11225  C35 POPE  277      86.595  92.645  62.505  1.00  0.00           C
ATOM  11228  C36 POPE  277      86.346  92.375  63.995  1.00  0.00           C
ATOM  11231  C37 POPE  277      85.826  93.645  64.696  1.00  0.00           C
ATOM  11234  C38 POPE  277      85.115  93.385  66.025  1.00  0.00           C
ATOM  11237  C39 POPE  277      86.054  93.115  67.205  1.00  0.00           C
ATOM  11240 0C31 POPE  277      85.735  94.035  68.385  1.00  0.00           C
ATOM  11243 1C31 POPE  277      86.486  93.675  69.665  1.00  0.00           C
ATOM  11246 2C31 POPE  277      86.145  94.595  70.845  1.00  0.00           C
ATOM  11249 3C31 POPE  277      86.544  96.055  70.635  1.00  0.00           C
ATOM  11252 4C31 POPE  277      86.124  96.955  71.806  1.00  0.00           C
ATOM  11255 5C31 POPE  277      86.574  98.415  71.605  1.00  0.00           C
ATOM  11258 6C31 POPE  277      86.076  99.385  72.686  1.00  0.00           C
ATOM  11262  NH3 POPE  278      10.316 109.735  49.675  1.00  0.00           N
ATOM  11266  C12 POPE  278       9.165 108.765  49.795  1.00  0.00           C
ATOM  11269  C11 POPE  278       9.525 107.325  49.345  1.00  0.00           C
ATOM  11272  P   POPE  278       8.386 104.976  49.675  1.00  0.00           P
ATOM  11273  O13 POPE  278       7.225 104.365  48.976  1.00  0.00           O
ATOM  11274  O14 POPE  278       9.736 104.465  49.385  1.00  0.00           O
ATOM  11275  O11 POPE  278       8.066 104.995  51.215  1.00  0.00           O
ATOM  11276  O12 POPE  278       8.356 106.525  49.345  1.00  0.00           O
ATOM  11277  C1  POPE  278       8.535 103.905  52.006  1.00  0.00           C
ATOM  11280  C2  POPE  278       8.146 104.145  53.465  1.00  0.00           C
ATOM  11282  O21 POPE  278       8.426 102.946  54.225  1.00  0.00           O
ATOM  11283  C21 POPE  278       9.295 103.135  55.215  1.00  0.00           C
ATOM  11284  O22 POPE  278      10.466 102.795  55.186  1.00  0.00           O
ATOM  11285  C22 POPE  278       8.636 103.875  56.366  1.00  0.00           C
ATOM  11288  C3  POPE  278       6.646 104.505  53.555  1.00  0.00           C
ATOM  11291  O31 POPE  278       6.176 104.645  54.916  1.00  0.00           O
ATOM  11292  C31 POPE  278       5.365 103.685  55.355  1.00  0.00           C
ATOM  11293  O32 POPE  278       4.986 102.715  54.715  1.00  0.00           O
ATOM  11294  C32 POPE  278       4.905 104.005  56.785  1.00  0.00           C
ATOM  11297  C23 POPE  278       9.616 104.145  57.515  1.00  0.00           C
ATOM  11300  C24 POPE  278       8.865 104.495  58.796  1.00  0.00           C
ATOM  11303  C25 POPE  278       9.716 105.395  59.675  1.00  0.00           C
ATOM  11306  C26 POPE  278       9.216 105.495  61.115  1.00  0.00           C
ATOM  11309  C27 POPE  278       9.716 106.785  61.785  1.00  0.00           C
ATOM  11312  C28 POPE  278       9.176 106.955  63.205  1.00  0.00           C
ATOM  11315  C29 POPE  278      10.056 106.265  64.225  1.00  0.00           C
ATOM  11317 0C21 POPE  278      10.606 106.865  65.296  1.00  0.00           C
ATOM  11319 1C21 POPE  278      10.386 108.295  65.686  1.00  0.00           C
ATOM  11322 2C21 POPE  278      10.676 108.586  67.175  1.00  0.00           C
ATOM  11325 3C21 POPE  278       9.886 107.695  68.146  1.00  0.00           C
ATOM  11328 4C21 POPE  278       9.776 108.315  69.546  1.00  0.00           C
ATOM  11331 5C21 POPE  278       9.316 107.355  70.646  1.00  0.00           C
ATOM  11334 6C21 POPE  278       8.245 106.325  70.226  1.00  0.00           C
ATOM  11337 7C21 POPE  278       7.685 105.535  71.415  1.00  0.00           C
ATOM  11340 8C21 POPE  278       6.846 104.325  71.006  1.00  0.00           C
ATOM  11344  C33 POPE  278       5.136 102.825  57.745  1.00  0.00           C
ATOM  11347  C34 POPE  278       3.886 102.465  58.576  1.00  0.00           C
ATOM  11350  C35 POPE  278       3.946 101.016  59.095  1.00  0.00           C
ATOM  11353  C36 POPE  278       4.876 100.815  60.285  1.00  0.00           C
ATOM  11356  C37 POPE  278       5.396  99.375  60.385  1.00  0.00           C
ATOM  11359  C38 POPE  278       5.556  98.865  61.826  1.00  0.00           C
ATOM  11362  C39 POPE  278       6.586  97.725  61.945  1.00  0.00           C
ATOM  11365 0C31 POPE  278       7.945  98.205  62.486  1.00  0.00           C
ATOM  11368 1C31 POPE  278       8.036  98.005  64.006  1.00  0.00           C
ATOM  11371 2C31 POPE  278       9.046  98.916  64.726  1.00  0.00           C
ATOM  11374 3C31 POPE  278      10.316  98.205  65.226  1.00  0.00           C
ATOM  11377 4C31 POPE  278      10.626  98.495  66.695  1.00  0.00           C
ATOM  11380 5C31 POPE  278      12.016  98.015  67.126  1.00  0.00           C
ATOM  11383 6C31 POPE  278      12.285  98.185  68.625  1.00  0.00           C
ATOM  11387  NH3 POPE  279      99.494  60.845  96.105  1.00  0.00           N
ATOM  11391  C12 POPE  279     100.986  61.055  95.965  1.00  0.00           C
ATOM  11394  C11 POPE  279     101.744  60.725  97.266  1.00  0.00           C
ATOM  11397  P   POPE  279     104.366  60.265  97.326  1.00  0.00           P
ATOM  11398  O13 POPE  279     104.205  59.395  98.505  1.00  0.00           O
ATOM  11399  O14 POPE  279     105.555  61.145  97.226  1.00  0.00           O
ATOM  11400  O11 POPE  279     104.235  59.445  95.995  1.00  0.00           O
ATOM  11401  O12 POPE  279     103.085  61.195  97.205  1.00  0.00           O
ATOM  11402  C1  POPE  279     103.934  60.125  94.775  1.00  0.00           C
ATOM  11405  C2  POPE  279     105.165  60.255  93.846  1.00  0.00           C
ATOM  11407  O21 POPE  279     104.815  59.995  92.486  1.00  0.00           O
ATOM  11408  C21 POPE  279     103.734  60.525  91.965  1.00  0.00           C
ATOM  11409  O22 POPE  279     103.046  61.425  92.445  1.00  0.00           O
ATOM  11410  C22 POPE  279     103.454  59.815  90.635  1.00  0.00           C
ATOM  11413  C3  POPE  279     106.315  59.285  94.276  1.00  0.00           C
ATOM  11416  O31 POPE  279     107.064  58.825  93.135  1.00  0.00           O
ATOM  11417  C31 POPE  279     107.794  59.735  92.535  1.00  0.00           C
ATOM  11418  O32 POPE  279     108.235  60.755  93.046  1.00  0.00           O
ATOM  11419  C32 POPE  279     107.945  59.335  91.055  1.00  0.00           C
ATOM  11422  C23 POPE  279     102.684  60.705  89.635  1.00  0.00           C
ATOM  11425  C24 POPE  279     101.884  59.885  88.616  1.00  0.00           C
ATOM  11428  C25 POPE  279     102.525  59.745  87.215  1.00  0.00           C
ATOM  11431  C26 POPE  279     103.965  59.215  87.196  1.00  0.00           C
ATOM  11434  C27 POPE  279     104.335  58.545  85.855  1.00  0.00           C
ATOM  11437  C28 POPE  279     105.835  58.215  85.705  1.00  0.00           C
ATOM  11440  C29 POPE  279     106.164  56.785  85.345  1.00  0.00           C
ATOM  11442 0C21 POPE  279     106.535  56.325  84.135  1.00  0.00           C
ATOM  11444 1C21 POPE  279     106.614  57.165  82.885  1.00  0.00           C
ATOM  11447 2C21 POPE  279     107.174  56.475  81.626  1.00  0.00           C
ATOM  11450 3C21 POPE  279     108.685  56.645  81.395  1.00  0.00           C
ATOM  11453 4C21 POPE  279     109.014  56.755  79.896  1.00  0.00           C
ATOM  11456 5C21 POPE  279     110.504  56.995  79.595  1.00  0.00           C
ATOM  11459 6C21 POPE  279     110.735  57.745  78.275  1.00  0.00           C
ATOM  11462 7C21 POPE  279     112.225  57.865  77.905  1.00  0.00           C
ATOM  11465 8C21 POPE  279     112.505  58.765  76.705  1.00  0.00           C
ATOM  11469  C33 POPE  279     109.345  58.775  90.745  1.00  0.00           C
ATOM  11472  C34 POPE  279     109.375  57.845  89.525  1.00  0.00           C
ATOM  11475  C35 POPE  279     109.795  58.515  88.205  1.00  0.00           C
ATOM  11478  C36 POPE  279     110.165  57.445  87.165  1.00  0.00           C
ATOM  11481  C37 POPE  279     110.774  57.975  85.855  1.00  0.00           C
ATOM  11484  C38 POPE  279     111.285  56.815  84.986  1.00  0.00           C
ATOM  11487  C39 POPE  279     112.015  57.235  83.706  1.00  0.00           C
ATOM  11490 0C31 POPE  279     112.544  55.985  82.976  1.00  0.00           C
ATOM  11493 1C31 POPE  279     113.494  56.265  81.796  1.00  0.00           C
ATOM  11496 2C31 POPE  279     114.436  55.075  81.525  1.00  0.00           C
ATOM  11499 3C31 POPE  279     114.904  54.975  80.065  1.00  0.00           C
ATOM  11502 4C31 POPE  279     113.855  54.325  79.155  1.00  0.00           C
ATOM  11505 5C31 POPE  279     114.254  54.345  77.675  1.00  0.00           C
ATOM  11508 6C31 POPE  279     113.165  53.825  76.736  1.00  0.00           C
ATOM  11512  NH3 POPE  280      11.616   7.345 101.605  1.00  0.00           N
ATOM  11516  C12 POPE  280      10.886   6.085 101.236  1.00  0.00           C
ATOM  11519  C11 POPE  280      10.526   6.075  99.745  1.00  0.00           C
ATOM  11522  P   POPE  280      10.146   4.165  98.005  1.00  0.00           P
ATOM  11523  O13 POPE  280      11.556   4.285  97.576  1.00  0.00           O
ATOM  11524  O14 POPE  280       9.486   2.845  97.965  1.00  0.00           O
ATOM  11525  O11 POPE  280       9.295   5.115  97.036  1.00  0.00           O
ATOM  11526  O12 POPE  280       9.946   4.805  99.425  1.00  0.00           O
ATOM  11527  C1  POPE  280       8.026   5.575  97.535  1.00  0.00           C
ATOM  11530  C2  POPE  280       7.106   6.075  96.396  1.00  0.00           C
ATOM  11532  O21 POPE  280       6.196   6.995  97.025  1.00  0.00           O
ATOM  11533  C21 POPE  280       5.896   8.225  96.545  1.00  0.00           C
ATOM  11534  O22 POPE  280       5.226   9.015  97.186  1.00  0.00           O
ATOM  11535  C22 POPE  280       6.476   8.505  95.155  1.00  0.00           C
ATOM  11538  C3  POPE  280       6.356   4.915  95.675  1.00  0.00           C
ATOM  11541  O31 POPE  280       5.486   5.395  94.646  1.00  0.00           O
ATOM  11542  C31 POPE  280       5.376   4.775  93.476  1.00  0.00           C
ATOM  11543  O32 POPE  280       6.016   3.795  93.125  1.00  0.00           O
ATOM  11544  C32 POPE  280       4.466   5.655  92.616  1.00  0.00           C
ATOM  11547  C23 POPE  280       6.036   9.855  94.546  1.00  0.00           C
ATOM  11550  C24 POPE  280       6.456   9.975  93.065  1.00  0.00           C
ATOM  11553  C25 POPE  280       5.356   9.595  92.076  1.00  0.00           C
ATOM  11556  C26 POPE  280       4.236  10.645  91.986  1.00  0.00           C
ATOM  11559  C27 POPE  280       3.306  10.385  90.796  1.00  0.00           C
ATOM  11562  C28 POPE  280       2.276  11.495  90.585  1.00  0.00           C
ATOM  11565  C29 POPE  280       1.306  11.085  89.515  1.00  0.00           C
ATOM  11567 0C21 POPE  280       0.936  11.765  88.415  1.00  0.00           C
ATOM  11569 1C21 POPE  280       1.406  13.115  87.945  1.00  0.00           C
ATOM  11572 2C21 POPE  280       1.676  13.135  86.425  1.00  0.00           C
ATOM  11575 3C21 POPE  280       0.946  14.295  85.725  1.00  0.00           C
ATOM  11578 4C21 POPE  280       1.086  14.285  84.195  1.00  0.00           C
ATOM  11581 5C21 POPE  280       0.536  13.005  83.535  1.00  0.00           C
ATOM  11584 6C21 POPE  280      -0.224  13.285  82.235  1.00  0.00           C
ATOM  11587 7C21 POPE  280      -0.714  12.015  81.535  1.00  0.00           C
ATOM  11590 8C21 POPE  280      -1.654  12.305  80.376  1.00  0.00           C
ATOM  11594  C33 POPE  280       4.356   5.375  91.095  1.00  0.00           C
ATOM  11597  C34 POPE  280       3.935   6.655  90.365  1.00  0.00           C
ATOM  11600  C35 POPE  280       3.576   6.515  88.876  1.00  0.00           C
ATOM  11603  C36 POPE  280       3.406   7.895  88.225  1.00  0.00           C
ATOM  11606  C37 POPE  280       2.906   7.875  86.766  1.00  0.00           C
ATOM  11609  C38 POPE  280       2.986   9.265  86.095  1.00  0.00           C
ATOM  11612  C39 POPE  280       4.326   9.515  85.396  1.00  0.00           C
ATOM  11615 0C31 POPE  280       4.476  10.965  84.916  1.00  0.00           C
ATOM  11618 1C31 POPE  280       5.786  11.225  84.135  1.00  0.00           C
ATOM  11621 2C31 POPE  280       5.866  12.675  83.625  1.00  0.00           C
ATOM  11624 3C31 POPE  280       7.285  13.175  83.335  1.00  0.00           C
ATOM  11627 4C31 POPE  280       8.056  12.375  82.266  1.00  0.00           C
ATOM  11630 5C31 POPE  280       9.435  12.985  81.996  1.00  0.00           C
ATOM  11633 6C31 POPE  280      10.285  12.195  80.995  1.00  0.00           C
ATOM  11637  NH3 POPE  281     127.115  50.695  53.225  1.00  0.00           N
ATOM  11641  C12 POPE  281     126.486  50.325  54.535  1.00  0.00           C
ATOM  11644  C11 POPE  281     126.546  48.795  54.636  1.00  0.00           C
ATOM  11647  P   POPE  281     126.355  46.965  56.436  1.00  0.00           P
ATOM  11648  O13 POPE  281     126.087  45.905  55.416  1.00  0.00           O
ATOM  11649  O14 POPE  281     127.736  47.105  56.936  1.00  0.00           O
ATOM  11650  O11 POPE  281     125.315  46.775  57.645  1.00  0.00           O
ATOM  11651  O12 POPE  281     125.875  48.335  55.805  1.00  0.00           O
ATOM  11652  C1  POPE  281     125.816  46.095  58.796  1.00  0.00           C
ATOM  11655  C2  POPE  281     124.807  46.025  59.976  1.00  0.00           C
ATOM  11657  O21 POPE  281     125.196  44.955  60.865  1.00  0.00           O
ATOM  11658  C21 POPE  281     124.475  44.865  61.985  1.00  0.00           C
ATOM  11659  O22 POPE  281     123.554  44.085  62.146  1.00  0.00           O
ATOM  11660  C22 POPE  281     125.035  45.855  63.006  1.00  0.00           C
ATOM  11663  C3  POPE  281     123.354  45.805  59.506  1.00  0.00           C
ATOM  11666  O31 POPE  281     122.444  46.265  60.515  1.00  0.00           O
ATOM  11667  C31 POPE  281     121.245  45.705  60.525  1.00  0.00           C
ATOM  11668  O32 POPE  281     120.846  44.915  59.675  1.00  0.00           O
ATOM  11669  C32 POPE  281     120.385  46.415  61.565  1.00  0.00           C
ATOM  11672  C23 POPE  281     124.266  45.915  64.355  1.00  0.00           C
ATOM  11675  C24 POPE  281     125.236  46.345  65.465  1.00  0.00           C
ATOM  11678  C25 POPE  281     124.596  46.725  66.796  1.00  0.00           C
ATOM  11681  C26 POPE  281     125.585  46.645  67.965  1.00  0.00           C
ATOM  11684  C27 POPE  281     125.075  47.395  69.195  1.00  0.00           C
ATOM  11687  C28 POPE  281     126.096  47.395  70.355  1.00  0.00           C
ATOM  11690  C29 POPE  281     125.585  48.285  71.455  1.00  0.00           C
ATOM  11692 0C21 POPE  281     126.285  49.165  72.196  1.00  0.00           C
ATOM  11694 1C21 POPE  281     127.766  49.435  72.135  1.00  0.00           C
ATOM  11697 2C21 POPE  281     128.405  49.355  73.546  1.00  0.00           C
ATOM  11700 3C21 POPE  281     128.046  50.515  74.485  1.00  0.00           C
ATOM  11703 4C21 POPE  281     128.055  50.075  75.955  1.00  0.00           C
ATOM  11706 5C21 POPE  281     127.876  51.215  76.965  1.00  0.00           C
ATOM  11709 6C21 POPE  281     127.705  50.675  78.396  1.00  0.00           C
ATOM  11712 7C21 POPE  281     128.085  51.685  79.485  1.00  0.00           C
ATOM  11715 8C21 POPE  281     127.976  51.115  80.896  1.00  0.00           C
ATOM  11719  C33 POPE  281     119.715  45.475  62.575  1.00  0.00           C
ATOM  11722  C34 POPE  281     118.895  46.275  63.596  1.00  0.00           C
ATOM  11725  C35 POPE  281     118.454  45.445  64.815  1.00  0.00           C
ATOM  11728  C36 POPE  281     119.655  44.985  65.665  1.00  0.00           C
ATOM  11731  C37 POPE  281     119.324  44.805  67.156  1.00  0.00           C
ATOM  11734  C38 POPE  281     120.604  44.635  67.995  1.00  0.00           C
ATOM  11737  C39 POPE  281     120.525  45.175  69.425  1.00  0.00           C
ATOM  11740 0C31 POPE  281     120.096  46.655  69.506  1.00  0.00           C
ATOM  11743 1C31 POPE  281     120.735  47.435  70.665  1.00  0.00           C
ATOM  11746 2C31 POPE  281     119.736  48.355  71.385  1.00  0.00           C
ATOM  11749 3C31 POPE  281     118.934  47.635  72.485  1.00  0.00           C
ATOM  11752 4C31 POPE  281     119.305  48.115  73.896  1.00  0.00           C
ATOM  11755 5C31 POPE  281     118.664  47.285  75.006  1.00  0.00           C
ATOM  11758 6C31 POPE  281     119.014  47.755  76.425  1.00  0.00           C
ATOM  11762  NH3 POPE  282     121.875 117.075  95.516  1.00  0.00           N
ATOM  11766  C12 POPE  282     120.464 116.615  95.715  1.00  0.00           C
ATOM  11769  C11 POPE  282     119.624 116.865  94.475  1.00  0.00           C
ATOM  11772  P   POPE  282     117.255 116.675  93.525  1.00  0.00           P
ATOM  11773  O13 POPE  282     116.994 115.395  92.836  1.00  0.00           O
ATOM  11774  O14 POPE  282     116.076 117.365  94.095  1.00  0.00           O
ATOM  11775  O11 POPE  282     118.104 117.666  92.605  1.00  0.00           O
ATOM  11776  O12 POPE  282     118.296 116.416  94.705  1.00  0.00           O
ATOM  11777  C1  POPE  282     118.025 117.666  91.175  1.00  0.00           C
ATOM  11780  C2  POPE  282     119.305 118.235  90.476  1.00  0.00           C
ATOM  11782  O21 POPE  282     119.305 117.785  89.126  1.00  0.00           O
ATOM  11783  C21 POPE  282     118.365 118.285  88.355  1.00  0.00           C
ATOM  11784  O22 POPE  282     117.764 119.325  88.525  1.00  0.00           O
ATOM  11785  C22 POPE  282     118.055 117.225  87.296  1.00  0.00           C
ATOM  11788  C3  POPE  282     120.634 117.745  91.145  1.00  0.00           C
ATOM  11791  O31 POPE  282     121.835 118.255  90.505  1.00  0.00           O
ATOM  11792  C31 POPE  282     122.385 117.455  89.585  1.00  0.00           C
ATOM  11793  O32 POPE  282     121.906 116.445  89.126  1.00  0.00           O
ATOM  11794  C32 POPE  282     123.794 117.955  89.255  1.00  0.00           C
ATOM  11797  C23 POPE  282     118.314 117.675  85.845  1.00  0.00           C
ATOM  11800  C24 POPE  282     118.934 116.505  85.075  1.00  0.00           C
ATOM  11803  C25 POPE  282     119.214 116.775  83.605  1.00  0.00           C
ATOM  11806  C26 POPE  282     120.275 115.785  83.105  1.00  0.00           C
ATOM  11809  C27 POPE  282     120.324 115.655  81.586  1.00  0.00           C
ATOM  11812  C28 POPE  282     121.234 114.505  81.105  1.00  0.00           C
ATOM  11815  C29 POPE  282     120.735 113.155  81.565  1.00  0.00           C
ATOM  11817 0C21 POPE  282     121.275 111.976  81.236  1.00  0.00           C
ATOM  11819 1C21 POPE  282     122.475 111.815  80.355  1.00  0.00           C
ATOM  11822 2C21 POPE  282     122.164 111.995  78.855  1.00  0.00           C
ATOM  11825 3C21 POPE  282     123.454 112.395  78.156  1.00  0.00           C
ATOM  11828 4C21 POPE  282     123.384 112.535  76.635  1.00  0.00           C
ATOM  11831 5C21 POPE  282     124.766 112.995  76.146  1.00  0.00           C
ATOM  11834 6C21 POPE  282     125.137 112.555  74.735  1.00  0.00           C
ATOM  11837 7C21 POPE  282     126.646 112.325  74.635  1.00  0.00           C
ATOM  11840 8C21 POPE  282     127.125 112.045  73.215  1.00  0.00           C
ATOM  11844  C33 POPE  282     124.816 116.825  88.936  1.00  0.00           C
ATOM  11847  C34 POPE  282     126.266 117.245  89.235  1.00  0.00           C
ATOM  11850  C35 POPE  282     126.845 118.365  88.355  1.00  0.00           C
ATOM  11853  C36 POPE  282     127.785 117.865  87.245  1.00  0.00           C
ATOM  11856  C37 POPE  282     128.557 119.005  86.576  1.00  0.00           C
ATOM  11859  C38 POPE  282     128.906 118.735  85.105  1.00  0.00           C
ATOM  11862  C39 POPE  282     130.107 117.806  84.865  1.00  0.00           C
ATOM  11865 0C31 POPE  282     130.035 117.215  83.456  1.00  0.00           C
ATOM  11868 1C31 POPE  282     131.346 116.635  82.885  1.00  0.00           C
ATOM  11871 2C31 POPE  282     131.096 115.985  81.516  1.00  0.00           C
ATOM  11874 3C31 POPE  282     131.896 116.585  80.345  1.00  0.00           C
ATOM  11877 4C31 POPE  282     133.277 115.935  80.145  1.00  0.00           C
ATOM  11880 5C31 POPE  282     133.895 116.296  78.785  1.00  0.00           C
ATOM  11883 6C31 POPE  282     135.107 115.446  78.415  1.00  0.00           C
ATOM  11887  NH3 POPE  283      77.425  44.485  55.826  1.00  0.00           N
ATOM  11891  C12 POPE  283      78.025  43.175  56.276  1.00  0.00           C
ATOM  11894  C11 POPE  283      79.435  43.245  56.905  1.00  0.00           C
ATOM  11897  P   POPE  283      81.206  41.455  57.726  1.00  0.00           P
ATOM  11898  O13 POPE  283      82.444  41.475  56.896  1.00  0.00           O
ATOM  11899  O14 POPE  283      81.234  42.275  58.945  1.00  0.00           O
ATOM  11900  O11 POPE  283      80.865  39.965  58.135  1.00  0.00           O
ATOM  11901  O12 POPE  283      80.014  41.935  56.785  1.00  0.00           O
ATOM  11902  C1  POPE  283      80.884  39.575  59.515  1.00  0.00           C
ATOM  11905  C2  POPE  283      82.295  39.255  60.125  1.00  0.00           C
ATOM  11907  O21 POPE  283      82.076  38.405  61.265  1.00  0.00           O
ATOM  11908  C21 POPE  283      83.095  37.665  61.675  1.00  0.00           C
ATOM  11909  O22 POPE  283      84.226  37.645  61.206  1.00  0.00           O
ATOM  11910  C22 POPE  283      82.615  36.845  62.885  1.00  0.00           C
ATOM  11913  C3  POPE  283      83.085  40.555  60.515  1.00  0.00           C
ATOM  11916  O31 POPE  283      84.235  40.295  61.336  1.00  0.00           O
ATOM  11917  C31 POPE  283      84.244  40.815  62.556  1.00  0.00           C
ATOM  11918  O32 POPE  283      83.524  41.705  62.955  1.00  0.00           O
ATOM  11919  C32 POPE  283      85.315  40.085  63.365  1.00  0.00           C
ATOM  11922  C23 POPE  283      83.635  35.775  63.376  1.00  0.00           C
ATOM  11925  C24 POPE  283      83.016  34.375  63.425  1.00  0.00           C
[truncated: 2,015,539 more chars]
