# Supplementary material for: Characterizing Membrane Association and Periplasmic Transfer of Bacterial Lipoproteins through Molecular Dynamics Simulations
Source: Structure. 2020 Apr 7;28(4):475–487.e3. doi: 10.1016/j.str.2020.01.012 (PMC7139219; doi:10.1016/j.str.2020.01.012)
Supplement: Data S3. Final Coordinates from Simulations (M–X), Related to Figure 3 [file mmc5.zip › M-X/NLPE-4-atomistic.pdb]

TITLE     Protein
REMARK    THIS IS A SIMULATION BOX
CRYST1  136.573  136.573  170.531  90.00  90.00  90.00 P 1           1
MODEL        1
ATOM      1  N   CYSTA   1      69.650  67.632  87.401  1.00  0.00           N
ATOM      3  CA  CYSTA   1      70.880  67.991  88.091  1.00  0.00           C
ATOM      5  C   CYSTA   1      70.890  67.151  89.361  1.00  0.00           C
ATOM      6  O   CYSTA   1      71.870  66.531  89.751  1.00  0.00           O
ATOM      7  CB  CYSTA   1      71.130  69.531  88.301  1.00  0.00           C
ATOM     10  SG  CYSTA   1      69.711  70.671  88.101  1.00  0.00           S
ATOM     11  C1  CYSTA   1      70.060  71.511  86.511  1.00  0.00           C
ATOM     14  CA1 CYSTA   1      69.580  66.591  86.551  1.00  0.00           C
ATOM     15  OA1 CYSTA   1      68.590  65.871  86.620  1.00  0.00           O
ATOM     16  CA2 CYSTA   1      70.540  66.341  85.441  1.00  0.00           C
ATOM     19  C11 CYSTA   1      70.410  73.041  86.520  1.00  0.00           C
ATOM     21  O11 CYSTA   1      71.690  73.231  87.141  1.00  0.00           O
ATOM     22  CX1 CYSTA   1      72.690  73.921  86.590  1.00  0.00           C
ATOM     23  OX1 CYSTA   1      73.860  73.842  86.960  1.00  0.00           O
ATOM     24  CX2 CYSTA   1      72.320  74.961  85.521  1.00  0.00           C
ATOM     27  C12 CYSTA   1      69.340  73.961  87.199  1.00  0.00           C
ATOM     30  O12 CYSTA   1      69.420  75.291  86.641  1.00  0.00           O
ATOM     31  CD1 CYSTA   1      68.270  75.911  86.350  1.00  0.00           C
ATOM     32  OD1 CYSTA   1      67.250  75.841  87.001  1.00  0.00           O
ATOM     33  CD2 CYSTA   1      68.461  76.661  85.010  1.00  0.00           C
ATOM     36  CA3 CYSTA   1      71.220  64.961  85.541  1.00  0.00           C
ATOM     39  CA4 CYSTA   1      71.960  64.511  84.260  1.00  0.00           C
ATOM     42  CA5 CYSTA   1      72.610  65.631  83.410  1.00  0.00           C
ATOM     45  CA6 CYSTA   1      71.710  66.441  82.451  1.00  0.00           C
ATOM     48  CA7 CYSTA   1      70.940  65.621  81.400  1.00  0.00           C
ATOM     51  CA8 CYSTA   1      69.510  65.241  81.831  1.00  0.00           C
ATOM     54  CA9 CYSTA   1      68.710  64.441  80.780  1.00  0.00           C
ATOM     57 0CA1 CYSTA   1      67.970  65.281  79.720  1.00  0.00           C
ATOM     60 1CA1 CYSTA   1      68.810  65.481  78.461  1.00  0.00           C
ATOM     63 2CA1 CYSTA   1      68.250  66.571  77.550  1.00  0.00           C
ATOM     66 3CA1 CYSTA   1      69.040  66.681  76.241  1.00  0.00           C
ATOM     69 4CA1 CYSTA   1      68.650  65.601  75.240  1.00  0.00           C
ATOM     72 5CA1 CYSTA   1      69.190  65.911  73.850  1.00  0.00           C
ATOM     75 6CA1 CYSTA   1      68.840  64.811  72.861  1.00  0.00           C
ATOM     79  CD3 CYSTA   1      67.220  77.481  84.530  1.00  0.00           C
ATOM     82  CD4 CYSTA   1      65.960  76.671  84.171  1.00  0.00           C
ATOM     85  CD5 CYSTA   1      66.020  75.781  82.921  1.00  0.00           C
ATOM     88  CD6 CYSTA   1      65.740  76.471  81.581  1.00  0.00           C
ATOM     91  CD7 CYSTA   1      65.040  75.531  80.591  1.00  0.00           C
ATOM     94  CD8 CYSTA   1      64.690  76.131  79.221  1.00  0.00           C
ATOM     97  CD9 CYSTA   1      63.740  75.211  78.441  1.00  0.00           C
ATOM    100 0CD1 CYSTA   1      63.870  75.281  76.911  1.00  0.00           C
ATOM    103 1CD1 CYSTA   1      63.110  76.401  76.190  1.00  0.00           C
ATOM    106 2CD1 CYSTA   1      62.930  76.041  74.699  1.00  0.00           C
ATOM    109 3CD1 CYSTA   1      62.140  77.061  73.880  1.00  0.00           C
ATOM    112 4CD1 CYSTA   1      61.760  76.511  72.491  1.00  0.00           C
ATOM    115 5CD1 CYSTA   1      60.970  77.511  71.641  1.00  0.00           C
ATOM    118 6CD1 CYSTA   1      60.260  76.891  70.431  1.00  0.00           C
ATOM    122  CX3 CYSTA   1      72.850  74.611  84.120  1.00  0.00           C
ATOM    125  CX4 CYSTA   1      72.200  75.511  83.061  1.00  0.00           C
ATOM    128  CX5 CYSTA   1      72.770  75.261  81.660  1.00  0.00           C
ATOM    131  CX6 CYSTA   1      73.720  76.361  81.181  1.00  0.00           C
ATOM    134  CX7 CYSTA   1      74.410  75.981  79.860  1.00  0.00           C
ATOM    137  CX8 CYSTA   1      75.300  77.101  79.299  1.00  0.00           C
ATOM    140  CX9 CYSTA   1      76.560  76.691  78.581  1.00  0.00           C
ATOM    142 0CX1 CYSTA   1      76.720  75.861  77.541  1.00  0.00           C
ATOM    144 1CX1 CYSTA   1      75.680  75.171  76.700  1.00  0.00           C
ATOM    147 2CX1 CYSTA   1      76.050  75.491  75.240  1.00  0.00           C
ATOM    150 3CX1 CYSTA   1      75.260  74.701  74.180  1.00  0.00           C
ATOM    153 4CX1 CYSTA   1      75.760  75.092  72.781  1.00  0.00           C
ATOM    156 5CX1 CYSTA   1      75.320  74.141  71.671  1.00  0.00           C
ATOM    159 6CX1 CYSTA   1      75.940  74.541  70.321  1.00  0.00           C
ATOM    162 7CX1 CYSTA   1      75.690  73.491  69.230  1.00  0.00           C
ATOM    165 8CX1 CYSTA   1      76.270  73.891  67.861  1.00  0.00           C
ATOM    169  N   ASN A   2      69.680  66.991  89.931  1.00  0.00           N
ATOM    171  CA  ASN A   2      68.960  65.711  89.991  1.00  0.00           C
ATOM    173  CB  ASN A   2      69.700  64.411  89.471  1.00  0.00           C
ATOM    176  CG  ASN A   2      70.510  63.521  90.430  1.00  0.00           C
ATOM    177  OD1 ASN A   2      70.790  62.361  90.090  1.00  0.00           O
ATOM    178  ND2 ASN A   2      70.880  64.011  91.630  1.00  0.00           N
ATOM    181  C   ASN A   2      68.380  65.601  91.370  1.00  0.00           C
ATOM    182  O   ASN A   2      68.960  66.141  92.311  1.00  0.00           O
ATOM    183  N   ASN A   3      67.240  64.911  91.590  1.00  0.00           N
ATOM    185  CA  ASN A   3      66.880  64.671  92.980  1.00  0.00           C
ATOM    187  CB  ASN A   3      66.410  65.981  93.710  1.00  0.00           C
ATOM    190  CG  ASN A   3      67.180  66.411  94.971  1.00  0.00           C
ATOM    191  OD1 ASN A   3      67.050  67.561  95.391  1.00  0.00           O
ATOM    192  ND2 ASN A   3      68.000  65.541  95.601  1.00  0.00           N
ATOM    195  C   ASN A   3      65.940  63.481  93.131  1.00  0.00           C
ATOM    196  O   ASN A   3      66.430  62.421  93.501  1.00  0.00           O
ATOM    197  N   ARG A   4      64.600  63.621  92.910  1.00  0.00           N
ATOM    199  CA  ARG A   4      63.540  62.741  93.421  1.00  0.00           C
ATOM    201  CB  ARG A   4      62.210  63.021  92.630  1.00  0.00           C
ATOM    204  CG  ARG A   4      61.720  61.951  91.641  1.00  0.00           C
ATOM    207  CD  ARG A   4      60.680  62.431  90.620  1.00  0.00           C
ATOM    210  NE  ARG A   4      61.450  63.201  89.601  1.00  0.00           N
ATOM    212  CZ  ARG A   4      60.950  63.701  88.491  1.00  0.00           C
ATOM    213  NH1 ARG A   4      61.800  64.151  87.580  1.00  0.00           N
ATOM    216  NH2 ARG A   4      59.670  63.901  88.260  1.00  0.00           N
ATOM    219  C   ARG A   4      63.890  61.251  93.581  1.00  0.00           C
ATOM    220  O   ARG A   4      64.240  60.561  92.630  1.00  0.00           O
ATOM    221  N   ALA A   5      63.790  60.621  94.770  1.00  0.00           N
ATOM    223  CA  ALA A   5      63.770  61.181  96.101  1.00  0.00           C
ATOM    225  CB  ALA A   5      62.310  61.341  96.590  1.00  0.00           C
ATOM    229  C   ALA A   5      64.760  60.361  96.951  1.00  0.00           C
ATOM    230  O   ALA A   5      65.950  60.681  96.951  1.00  0.00           O
ATOM    231  N   GLU A   6      64.440  59.241  97.650  1.00  0.00           N
ATOM    233  CA  GLU A   6      63.220  58.851  98.321  1.00  0.00           C
ATOM    235  CB  GLU A   6      62.500  57.671  97.611  1.00  0.00           C
ATOM    238  CG  GLU A   6      63.110  56.261  97.831  1.00  0.00           C
ATOM    241  CD  GLU A   6      64.540  56.191  97.331  1.00  0.00           C
ATOM    242  OE1 GLU A   6      65.490  55.991  98.120  1.00  0.00           O
ATOM    243  OE2 GLU A   6      64.710  56.311  96.089  1.00  0.00           O
ATOM    244  C   GLU A   6      63.600  58.511  99.751  1.00  0.00           C
ATOM    245  O   GLU A   6      64.500  57.751 100.080  1.00  0.00           O
ATOM    246  N   VAL A   7      63.020  59.171 100.751  1.00  0.00           N
ATOM    248  CA  VAL A   7      61.650  59.551 100.840  1.00  0.00           C
ATOM    250  CB  VAL A   7      61.070  59.031 102.160  1.00  0.00           C
ATOM    252  CG1 VAL A   7      59.560  59.271 102.211  1.00  0.00           C
ATOM    256  CG2 VAL A   7      61.430  57.541 102.331  1.00  0.00           C
ATOM    260  C   VAL A   7      61.600  61.061 100.821  1.00  0.00           C
ATOM    261  O   VAL A   7      62.520  61.741 101.260  1.00  0.00           O
ATOM    262  N   ASP A   8      60.510  61.631 100.290  1.00  0.00           N
ATOM    264  CA  ASP A   8      60.120  63.031 100.281  1.00  0.00           C
ATOM    266  CB  ASP A   8      58.600  63.081  99.971  1.00  0.00           C
ATOM    269  CG  ASP A   8      58.250  62.471  98.620  1.00  0.00           C
ATOM    270  OD1 ASP A   8      57.030  62.411  98.321  1.00  0.00           O
ATOM    271  OD2 ASP A   8      59.160  61.991  97.891  1.00  0.00           O
ATOM    272  C   ASP A   8      60.360  63.761 101.601  1.00  0.00           C
ATOM    273  O   ASP A   8      59.610  63.631 102.561  1.00  0.00           O
ATOM    274  N   THR A   9      61.450  64.551 101.651  1.00  0.00           N
ATOM    276  CA  THR A   9      61.900  65.341 102.801  1.00  0.00           C
ATOM    278  CB  THR A   9      60.790  66.301 103.330  1.00  0.00           C
ATOM    280  OG1 THR A   9      61.180  67.671 103.311  1.00  0.00           O
ATOM    282  CG2 THR A   9      60.290  65.981 104.761  1.00  0.00           C
ATOM    286  C   THR A   9      62.610  64.471 103.861  1.00  0.00           C
ATOM    287  O   THR A   9      63.070  64.931 104.891  1.00  0.00           O
ATOM    288  N   LEU A  10      62.840  63.161 103.601  1.00  0.00           N
ATOM    290  CA  LEU A  10      63.650  62.301 104.460  1.00  0.00           C
ATOM    292  CB  LEU A  10      62.910  61.121 105.141  1.00  0.00           C
ATOM    295  CG  LEU A  10      61.650  61.431 105.970  1.00  0.00           C
ATOM    297  CD1 LEU A  10      61.290  60.121 106.680  1.00  0.00           C
ATOM    301  CD2 LEU A  10      60.440  61.881 105.161  1.00  0.00           C
ATOM    305  C   LEU A  10      64.880  61.781 103.721  1.00  0.00           C
ATOM    306  O   LEU A  10      65.670  62.551 103.189  1.00  0.00           O
ATOM    307  N   SER A  11      65.130  60.441 103.741  1.00  0.00           N
ATOM    309  CA  SER A  11      66.460  59.861 103.900  1.00  0.00           C
ATOM    311  CB  SER A  11      66.450  58.301 104.020  1.00  0.00           C
ATOM    314  OG  SER A  11      67.030  57.881 105.251  1.00  0.00           O
ATOM    316  C   SER A  11      67.530  60.321 102.910  1.00  0.00           C
ATOM    317  O   SER A  11      68.610  60.641 103.400  1.00  0.00           O
ATOM    318  N   PRO A  12      67.310  60.491 101.610  1.00  0.00           N
ATOM    319  CD  PRO A  12      66.890  59.342 100.821  1.00  0.00           C
ATOM    322  CA  PRO A  12      68.270  61.241 100.830  1.00  0.00           C
ATOM    324  CB  PRO A  12      69.020  60.141 100.031  1.00  0.00           C
ATOM    327  CG  PRO A  12      68.210  58.841 100.230  1.00  0.00           C
ATOM    330  C   PRO A  12      67.440  62.141  99.951  1.00  0.00           C
ATOM    331  O   PRO A  12      67.600  62.121  98.741  1.00  0.00           O
ATOM    332  N   ALA A  13      66.550  62.951 100.561  1.00  0.00           N
ATOM    334  CA  ALA A  13      65.740  64.001  99.960  1.00  0.00           C
ATOM    336  CB  ALA A  13      65.260  64.981 101.040  1.00  0.00           C
ATOM    340  C   ALA A  13      66.380  64.751  98.791  1.00  0.00           C
ATOM    341  O   ALA A  13      67.580  64.981  98.760  1.00  0.00           O
ATOM    342  N   GLN A  14      65.620  65.081  97.740  1.00  0.00           N
ATOM    344  CA  GLN A  14      64.370  65.811  97.681  1.00  0.00           C
ATOM    346  CB  GLN A  14      64.750  67.312  97.471  1.00  0.00           C
ATOM    349  CG  GLN A  14      63.930  68.401  98.221  1.00  0.00           C
ATOM    352  CD  GLN A  14      64.650  69.761  98.280  1.00  0.00           C
ATOM    353  OE1 GLN A  14      64.030  70.821  98.340  1.00  0.00           O
ATOM    354  NE2 GLN A  14      66.000  69.781  98.301  1.00  0.00           N
ATOM    357  C   GLN A  14      63.780  65.161  96.440  1.00  0.00           C
ATOM    358  O   GLN A  14      64.500  64.521  95.689  1.00  0.00           O
ATOM    359  N   ALA A  15      62.480  65.171  96.131  1.00  0.00           N
ATOM    361  CA  ALA A  15      61.680  66.351  96.070  1.00  0.00           C
ATOM    363  CB  ALA A  15      61.790  66.941  94.641  1.00  0.00           C
ATOM    367  C   ALA A  15      60.250  65.971  96.340  1.00  0.00           C
ATOM    368  O   ALA A  15      59.760  64.961  95.830  1.00  0.00           O
ATOM    369  N   ALA A  16      59.540  66.801  97.111  1.00  0.00           N
ATOM    371  CA  ALA A  16      58.100  66.811  97.141  1.00  0.00           C
ATOM    373  CB  ALA A  16      57.540  66.111  98.380  1.00  0.00           C
ATOM    377  C   ALA A  16      57.680  68.251  97.160  1.00  0.00           C
ATOM    378  O   ALA A  16      56.910  68.741  96.330  1.00  0.00           O
ATOM    379  N   GLU A  17      58.190  68.952  98.181  1.00  0.00           N
ATOM    381  CA  GLU A  17      57.740  70.261  98.520  1.00  0.00           C
ATOM    383  CB  GLU A  17      58.010  70.511 100.031  1.00  0.00           C
ATOM    386  CG  GLU A  17      59.150  71.452 100.471  1.00  0.00           C
ATOM    389  CD  GLU A  17      60.530  70.821 100.340  1.00  0.00           C
ATOM    390  OE1 GLU A  17      61.450  71.531  99.881  1.00  0.00           O
ATOM    391  OE2 GLU A  17      60.680  69.661 100.801  1.00  0.00           O
ATOM    392  C   GLU A  17      58.250  71.281  97.510  1.00  0.00           C
ATOM    393  O   GLU A  17      59.160  71.041  96.721  1.00  0.00           O
ATOM    394  N   LEU A  18      57.600  72.441  97.360  1.00  0.00           N
ATOM    396  CA  LEU A  18      56.850  73.171  98.340  1.00  0.00           C
ATOM    398  CB  LEU A  18      57.010  74.672  98.010  1.00  0.00           C
ATOM    401  CG  LEU A  18      58.470  75.141  97.790  1.00  0.00           C
ATOM    403  CD1 LEU A  18      58.470  76.631  98.070  1.00  0.00           C
ATOM    407  CD2 LEU A  18      59.020  74.941  96.370  1.00  0.00           C
ATOM    411  C   LEU A  18      55.390  72.751  98.380  1.00  0.00           C
ATOM    412  O   LEU A  18      55.060  71.741  98.990  1.00  0.00           O
ATOM    413  N   LYS A  19      54.500  73.511  97.730  1.00  0.00           N
ATOM    415  CA  LYS A  19      53.120  73.121  97.471  1.00  0.00           C
ATOM    417  CB  LYS A  19      52.920  71.801  96.651  1.00  0.00           C
ATOM    420  CG  LYS A  19      53.900  71.471  95.500  1.00  0.00           C
ATOM    423  CD  LYS A  19      53.320  70.351  94.580  1.00  0.00           C
ATOM    426  CE  LYS A  19      54.310  69.251  94.171  1.00  0.00           C
ATOM    429  NZ  LYS A  19      53.650  68.141  93.421  1.00  0.00           N
ATOM    433  C   LYS A  19      52.270  73.041  98.741  1.00  0.00           C
ATOM    434  O   LYS A  19      52.110  71.951  99.299  1.00  0.00           O
ATOM    435  N   PRO A  20      51.670  74.081  99.271  1.00  0.00           N
ATOM    436  CD  PRO A  20      52.020  75.461  99.020  1.00  0.00           C
ATOM    439  CA  PRO A  20      50.450  73.971 100.050  1.00  0.00           C
ATOM    441  CB  PRO A  20      50.000  75.411 100.230  1.00  0.00           C
ATOM    444  CG  PRO A  20      51.310  76.202 100.150  1.00  0.00           C
ATOM    447  C   PRO A  20      49.370  73.171  99.381  1.00  0.00           C
ATOM    448  O   PRO A  20      49.400  73.041  98.161  1.00  0.00           O
ATOM    449  N   MET A  21      48.420  72.641 100.161  1.00  0.00           N
ATOM    451  CA  MET A  21      47.170  72.191  99.611  1.00  0.00           C
ATOM    453  CB  MET A  21      47.020  70.641  99.641  1.00  0.00           C
ATOM    456  CG  MET A  21      46.590  69.971 100.961  1.00  0.00           C
ATOM    459  SD  MET A  21      47.790  70.061 102.311  1.00  0.00           S
ATOM    460  CE  MET A  21      46.900  68.771 103.210  1.00  0.00           C
ATOM    464  C   MET A  21      46.100  72.911 100.410  1.00  0.00           C
ATOM    465  O   MET A  21      46.270  73.191 101.601  1.00  0.00           O
ATOM    466  N   PRO A  22      44.980  73.281  99.820  1.00  0.00           N
ATOM    467  CD  PRO A  22      43.920  73.931 100.601  1.00  0.00           C
ATOM    470  CA  PRO A  22      44.580  73.001  98.441  1.00  0.00           C
ATOM    472  CB  PRO A  22      43.040  73.051  98.540  1.00  0.00           C
ATOM    475  CG  PRO A  22      42.750  74.081  99.641  1.00  0.00           C
ATOM    478  C   PRO A  22      45.120  74.081  97.541  1.00  0.00           C
ATOM    479  O   PRO A  22      45.830  74.971  98.021  1.00  0.00           O
ATOM    480  N   GLN A  23      44.840  74.022  96.230  1.00  0.00           N
ATOM    482  CA  GLN A  23      45.170  75.041  95.261  1.00  0.00           C
ATOM    484  CB  GLN A  23      45.650  74.431  93.911  1.00  0.00           C
ATOM    487  CG  GLN A  23      44.600  74.011  92.851  1.00  0.00           C
ATOM    490  CD  GLN A  23      43.440  73.151  93.340  1.00  0.00           C
ATOM    491  OE1 GLN A  23      42.280  73.401  93.021  1.00  0.00           O
ATOM    492  NE2 GLN A  23      43.720  72.071  94.110  1.00  0.00           N
ATOM    495  C   GLN A  23      43.880  75.821  95.090  1.00  0.00           C
ATOM    496  O   GLN A  23      42.830  75.351  95.510  1.00  0.00           O
ATOM    497  N   SER A  24      43.930  77.041  94.521  1.00  0.00           N
ATOM    499  CA  SER A  24      42.740  77.851  94.351  1.00  0.00           C
ATOM    501  CB  SER A  24      41.580  77.251  93.511  1.00  0.00           C
ATOM    504  OG  SER A  24      41.910  77.191  92.121  1.00  0.00           O
ATOM    506  C   SER A  24      42.180  78.361  95.650  1.00  0.00           C
ATOM    507  O   SER A  24      41.280  77.761  96.241  1.00  0.00           O
ATOM    508  N   TRP A  25      42.680  79.501  96.141  1.00  0.00           N
ATOM    510  CA  TRP A  25      41.990  80.181  97.211  1.00  0.00           C
ATOM    512  CB  TRP A  25      42.200  79.551  98.631  1.00  0.00           C
ATOM    515  CG  TRP A  25      43.530  78.941  98.951  1.00  0.00           C
ATOM    516  CD1 TRP A  25      43.920  77.671  98.631  1.00  0.00           C
ATOM    518  NE1 TRP A  25      45.080  77.361  99.291  1.00  0.00           N
ATOM    520  CE2 TRP A  25      45.460  78.411 100.061  1.00  0.00           C
ATOM    521  CD2 TRP A  25      44.530  79.451  99.860  1.00  0.00           C
ATOM    522  CE3 TRP A  25      44.700  80.651 100.531  1.00  0.00           C
ATOM    524  CZ3 TRP A  25      45.750  80.771 101.451  1.00  0.00           C
ATOM    526  CZ2 TRP A  25      46.480  78.511 100.991  1.00  0.00           C
ATOM    528  CH2 TRP A  25      46.620  79.711 101.691  1.00  0.00           C
ATOM    530  C   TRP A  25      42.310  81.661  97.141  1.00  0.00           C
ATOM    531  O   TRP A  25      43.390  82.061  96.741  1.00  0.00           O
ATOM    532  N   ARG A  26      41.390  82.561  97.451  1.00  0.00           N
ATOM    534  CA  ARG A  26      40.030  82.351  97.891  1.00  0.00           C
ATOM    536  CB  ARG A  26      39.890  82.521  99.431  1.00  0.00           C
ATOM    539  CG  ARG A  26      40.660  83.741  99.980  1.00  0.00           C
ATOM    542  CD  ARG A  26      40.450  83.951 101.490  1.00  0.00           C
ATOM    545  NE  ARG A  26      39.230  84.791 101.671  1.00  0.00           N
ATOM    547  CZ  ARG A  26      38.740  85.131 102.851  1.00  0.00           C
ATOM    548  NH1 ARG A  26      37.800  86.041 102.910  1.00  0.00           N
ATOM    551  NH2 ARG A  26      39.090  84.511 103.951  1.00  0.00           N
ATOM    554  C   ARG A  26      39.150  83.312  97.121  1.00  0.00           C
ATOM    555  O   ARG A  26      39.450  83.631  95.980  1.00  0.00           O
ATOM    556  N   GLY A  27      38.080  83.832  97.740  1.00  0.00           N
ATOM    558  CA  GLY A  27      37.410  85.041  97.320  1.00  0.00           C
ATOM    561  C   GLY A  27      37.540  86.031  98.430  1.00  0.00           C
ATOM    562  O   GLY A  27      37.650  85.672  99.611  1.00  0.00           O
ATOM    563  N   VAL A  28      37.500  87.342  98.120  1.00  0.00           N
ATOM    565  CA  VAL A  28      37.540  88.382  99.141  1.00  0.00           C
ATOM    567  CB  VAL A  28      38.920  88.991  99.451  1.00  0.00           C
ATOM    569  CG1 VAL A  28      38.840  89.881 100.701  1.00  0.00           C
ATOM    573  CG2 VAL A  28      39.980  87.892  99.641  1.00  0.00           C
ATOM    577  C   VAL A  28      36.680  89.441  98.531  1.00  0.00           C
ATOM    578  O   VAL A  28      36.690  89.581  97.320  1.00  0.00           O
ATOM    579  N   LEU A  29      35.880  90.201  99.299  1.00  0.00           N
ATOM    581  CA  LEU A  29      35.220  91.361  98.730  1.00  0.00           C
ATOM    583  CB  LEU A  29      33.780  91.141  98.161  1.00  0.00           C
ATOM    586  CG  LEU A  29      33.490  89.891  97.281  1.00  0.00           C
ATOM    588  CD1 LEU A  29      32.150  90.101  96.571  1.00  0.00           C
ATOM    592  CD2 LEU A  29      33.380  88.611  98.101  1.00  0.00           C
ATOM    596  C   LEU A  29      35.170  92.472  99.781  1.00  0.00           C
ATOM    597  O   LEU A  29      34.230  92.491 100.570  1.00  0.00           O
ATOM    598  N   PRO A  30      36.100  93.422  99.811  1.00  0.00           N
ATOM    599  CD  PRO A  30      37.470  93.282  99.341  1.00  0.00           C
ATOM    602  CA  PRO A  30      35.940  94.662 100.549  1.00  0.00           C
ATOM    604  CB  PRO A  30      37.390  95.112 100.851  1.00  0.00           C
ATOM    607  CG  PRO A  30      38.270  93.921 100.461  1.00  0.00           C
ATOM    610  C   PRO A  30      35.230  95.602  99.611  1.00  0.00           C
ATOM    611  O   PRO A  30      35.810  95.961  98.589  1.00  0.00           O
ATOM    612  N   CYS A  31      33.970  95.941  99.891  1.00  0.00           N
ATOM    614  CA  CYS A  31      33.160  96.721  98.961  1.00  0.00           C
ATOM    616  CB  CYS A  31      31.950  95.912  98.410  1.00  0.00           C
ATOM    619  SG  CYS A  31      32.450  94.611  97.241  1.00  0.00           S
ATOM    621  C   CYS A  31      32.710  98.021  99.601  1.00  0.00           C
ATOM    622  O   CYS A  31      31.800  98.692  99.120  1.00  0.00           O
ATOM    623  N   ALA A  32      33.400  98.401 100.689  1.00  0.00           N
ATOM    625  CA  ALA A  32      33.310  99.691 101.321  1.00  0.00           C
ATOM    627  CB  ALA A  32      32.930  99.511 102.790  1.00  0.00           C
ATOM    631  C   ALA A  32      34.670 100.331 101.230  1.00  0.00           C
ATOM    632  O   ALA A  32      35.660  99.681 101.561  1.00  0.00           O
ATOM    633  N   ASP A  33      34.720 101.581 100.721  1.00  0.00           N
ATOM    635  CA  ASP A  33      35.900 102.402 100.421  1.00  0.00           C
ATOM    637  CB  ASP A  33      37.150 102.221 101.330  1.00  0.00           C
ATOM    640  CG  ASP A  33      36.980 102.592 102.790  1.00  0.00           C
ATOM    641  OD1 ASP A  33      37.990 102.402 103.511  1.00  0.00           O
ATOM    642  OD2 ASP A  33      35.910 103.132 103.201  1.00  0.00           O
ATOM    643  C   ASP A  33      36.360 102.172  98.990  1.00  0.00           C
ATOM    644  O   ASP A  33      36.880 103.032  98.290  1.00  0.00           O
ATOM    645  N   CYS A  34      36.160 100.941  98.531  1.00  0.00           N
ATOM    647  CA  CYS A  34      36.490 100.441  97.220  1.00  0.00           C
ATOM    649  CB  CYS A  34      37.830  99.651  97.199  1.00  0.00           C
ATOM    652  SG  CYS A  34      38.090  98.552  98.631  1.00  0.00           S
ATOM    654  C   CYS A  34      35.310  99.611  96.771  1.00  0.00           C
ATOM    655  O   CYS A  34      34.410  99.312  97.541  1.00  0.00           O
ATOM    656  N   GLU A  35      35.240  99.271  95.471  1.00  0.00           N
ATOM    658  CA  GLU A  35      34.030  98.821  94.831  1.00  0.00           C
ATOM    660  CB  GLU A  35      33.770  99.791  93.631  1.00  0.00           C
ATOM    663  CG  GLU A  35      33.570  99.242  92.199  1.00  0.00           C
ATOM    666  CD  GLU A  35      33.500 100.381  91.190  1.00  0.00           C
ATOM    667  OE1 GLU A  35      33.480 100.131  89.960  1.00  0.00           O
ATOM    668  OE2 GLU A  35      33.510 101.561  91.630  1.00  0.00           O
ATOM    669  C   GLU A  35      34.190  97.361  94.471  1.00  0.00           C
ATOM    670  O   GLU A  35      33.340  96.712  93.850  1.00  0.00           O
ATOM    671  N   GLY A  36      35.300  96.761  94.940  1.00  0.00           N
ATOM    673  CA  GLY A  36      35.650  95.411  94.611  1.00  0.00           C
ATOM    676  C   GLY A  36      37.120  95.211  94.711  1.00  0.00           C
ATOM    677  O   GLY A  36      37.910  96.081  95.031  1.00  0.00           O
ATOM    678  N   ILE A  37      37.500  93.981  94.431  1.00  0.00           N
ATOM    680  CA  ILE A  37      38.820  93.412  94.491  1.00  0.00           C
ATOM    682  CB  ILE A  37      39.210  92.971  95.910  1.00  0.00           C
ATOM    684  CG2 ILE A  37      38.200  91.931  96.400  1.00  0.00           C
ATOM    688  CG1 ILE A  37      40.670  92.481  96.101  1.00  0.00           C
ATOM    691  CD  ILE A  37      41.110  92.312  97.561  1.00  0.00           C
ATOM    695  C   ILE A  37      38.540  92.241  93.581  1.00  0.00           C
ATOM    696  O   ILE A  37      37.380  92.041  93.201  1.00  0.00           O
ATOM    697  N   GLU A  38      39.530  91.431  93.251  1.00  0.00           N
ATOM    699  CA  GLU A  38      39.220  90.041  93.031  1.00  0.00           C
ATOM    701  CB  GLU A  38      38.720  89.751  91.590  1.00  0.00           C
ATOM    704  CG  GLU A  38      38.350  88.271  91.300  1.00  0.00           C
ATOM    707  CD  GLU A  38      37.130  87.741  92.030  1.00  0.00           C
ATOM    708  OE1 GLU A  38      36.740  86.601  91.651  1.00  0.00           O
ATOM    709  OE2 GLU A  38      36.520  88.411  92.901  1.00  0.00           O
ATOM    710  C   GLU A  38      40.490  89.311  93.371  1.00  0.00           C
ATOM    711  O   GLU A  38      41.580  89.842  93.231  1.00  0.00           O
ATOM    712  N   THR A  39      40.360  88.092  93.900  1.00  0.00           N
ATOM    714  CA  THR A  39      41.460  87.261  94.299  1.00  0.00           C
ATOM    716  CB  THR A  39      41.540  86.951  95.811  1.00  0.00           C
ATOM    718  OG1 THR A  39      42.370  87.901  96.470  1.00  0.00           O
ATOM    720  CG2 THR A  39      42.150  85.592  96.151  1.00  0.00           C
ATOM    724  C   THR A  39      41.270  86.031  93.491  1.00  0.00           C
ATOM    725  O   THR A  39      40.200  85.431  93.480  1.00  0.00           O
ATOM    726  N   SER A  40      42.300  85.611  92.751  1.00  0.00           N
ATOM    728  CA  SER A  40      42.450  84.212  92.410  1.00  0.00           C
ATOM    730  CB  SER A  40      42.410  83.931  90.880  1.00  0.00           C
ATOM    733  OG  SER A  40      41.240  84.361  90.201  1.00  0.00           O
ATOM    735  C   SER A  40      43.870  83.921  92.831  1.00  0.00           C
ATOM    736  O   SER A  40      44.770  84.571  92.290  1.00  0.00           O
ATOM    737  N   LEU A  41      44.170  82.991  93.760  1.00  0.00           N
ATOM    739  CA  LEU A  41      45.550  82.511  93.821  1.00  0.00           C
ATOM    741  CB  LEU A  41      46.140  82.191  95.211  1.00  0.00           C
ATOM    744  CG  LEU A  41      46.630  83.422  96.020  1.00  0.00           C
ATOM    746  CD1 LEU A  41      47.060  82.962  97.410  1.00  0.00           C
ATOM    750  CD2 LEU A  41      45.610  84.571  96.120  1.00  0.00           C
ATOM    754  C   LEU A  41      45.640  81.301  92.930  1.00  0.00           C
ATOM    755  O   LEU A  41      44.870  80.351  93.049  1.00  0.00           O
ATOM    756  N   PHE A  42      46.570  81.342  91.971  1.00  0.00           N
ATOM    758  CA  PHE A  42      46.790  80.261  91.050  1.00  0.00           C
ATOM    760  CB  PHE A  42      47.670  80.701  89.851  1.00  0.00           C
ATOM    763  CG  PHE A  42      46.800  81.031  88.660  1.00  0.00           C
ATOM    764  CD1 PHE A  42      46.740  82.312  88.081  1.00  0.00           C
ATOM    766  CE1 PHE A  42      46.020  82.511  86.890  1.00  0.00           C
ATOM    768  CZ  PHE A  42      45.300  81.461  86.311  1.00  0.00           C
ATOM    770  CD2 PHE A  42      46.110  79.981  88.041  1.00  0.00           C
ATOM    772  CE2 PHE A  42      45.340  80.191  86.900  1.00  0.00           C
ATOM    774  C   PHE A  42      47.290  78.961  91.671  1.00  0.00           C
ATOM    775  O   PHE A  42      47.930  78.952  92.720  1.00  0.00           O
ATOM    776  N   LEU A  43      46.970  77.831  91.011  1.00  0.00           N
ATOM    778  CA  LEU A  43      47.660  76.561  91.131  1.00  0.00           C
ATOM    780  CB  LEU A  43      47.410  75.571  89.951  1.00  0.00           C
ATOM    783  CG  LEU A  43      45.960  75.251  89.551  1.00  0.00           C
ATOM    785  CD1 LEU A  43      45.900  73.831  88.980  1.00  0.00           C
ATOM    789  CD2 LEU A  43      45.380  76.202  88.501  1.00  0.00           C
ATOM    793  C   LEU A  43      49.160  76.651  91.260  1.00  0.00           C
ATOM    794  O   LEU A  43      49.820  77.471  90.620  1.00  0.00           O
ATOM    795  N   GLU A  44      49.770  75.731  92.010  1.00  0.00           N
ATOM    797  CA  GLU A  44      51.100  75.331  91.660  1.00  0.00           C
ATOM    799  CB  GLU A  44      51.870  74.891  92.930  1.00  0.00           C
ATOM    802  CG  GLU A  44      51.800  73.411  93.400  1.00  0.00           C
ATOM    805  CD  GLU A  44      50.400  72.831  93.601  1.00  0.00           C
ATOM    806  OE1 GLU A  44      50.240  71.611  93.330  1.00  0.00           O
ATOM    807  OE2 GLU A  44      49.510  73.591  94.061  1.00  0.00           O
ATOM    808  C   GLU A  44      50.990  74.231  90.611  1.00  0.00           C
ATOM    809  O   GLU A  44      50.090  73.401  90.601  1.00  0.00           O
ATOM    810  N   LYS A  45      51.960  74.141  89.699  1.00  0.00           N
ATOM    812  CA  LYS A  45      52.700  72.911  89.580  1.00  0.00           C
ATOM    814  CB  LYS A  45      52.320  72.001  88.371  1.00  0.00           C
ATOM    817  CG  LYS A  45      51.080  71.121  88.660  1.00  0.00           C
ATOM    820  CD  LYS A  45      51.110  69.701  88.041  1.00  0.00           C
ATOM    823  CE  LYS A  45      52.230  68.781  88.570  1.00  0.00           C
ATOM    826  NZ  LYS A  45      52.060  67.401  88.061  1.00  0.00           N
ATOM    830  C   LYS A  45      54.160  73.291  89.699  1.00  0.00           C
ATOM    831  O   LYS A  45      54.800  73.721  88.760  1.00  0.00           O
ATOM    832  N   ASP A  46      54.610  73.231  90.970  1.00  0.00           N
ATOM    834  CA  ASP A  46      55.960  73.092  91.440  1.00  0.00           C
ATOM    836  CB  ASP A  46      56.520  71.641  91.321  1.00  0.00           C
ATOM    839  CG  ASP A  46      56.760  71.141  89.901  1.00  0.00           C
ATOM    840  OD1 ASP A  46      56.470  69.941  89.691  1.00  0.00           O
ATOM    841  OD2 ASP A  46      57.330  71.891  89.081  1.00  0.00           O
ATOM    842  C   ASP A  46      56.890  74.311  91.321  1.00  0.00           C
ATOM    843  O   ASP A  46      57.590  74.611  90.360  1.00  0.00           O
ATOM    844  N   GLY A  47      56.950  75.181  92.351  1.00  0.00           N
ATOM    846  CA  GLY A  47      56.010  75.451  93.421  1.00  0.00           C
ATOM    849  C   GLY A  47      55.560  76.861  93.241  1.00  0.00           C
ATOM    850  O   GLY A  47      55.550  77.671  94.160  1.00  0.00           O
ATOM    851  N   THR A  48      55.210  77.201  91.991  1.00  0.00           N
ATOM    853  CA  THR A  48      54.840  78.531  91.531  1.00  0.00           C
ATOM    855  CB  THR A  48      54.690  78.501  90.010  1.00  0.00           C
ATOM    857  OG1 THR A  48      55.640  79.401  89.481  1.00  0.00           O
ATOM    859  CG2 THR A  48      53.280  78.831  89.481  1.00  0.00           C
ATOM    863  C   THR A  48      53.600  79.111  92.191  1.00  0.00           C
ATOM    864  O   THR A  48      52.660  78.381  92.451  1.00  0.00           O
ATOM    865  N   TRP A  49      53.540  80.441  92.440  1.00  0.00           N
ATOM    867  CA  TRP A  49      52.290  81.091  92.790  1.00  0.00           C
ATOM    869  CB  TRP A  49      52.140  81.382  94.331  1.00  0.00           C
ATOM    872  CG  TRP A  49      52.690  82.641  94.971  1.00  0.00           C
ATOM    873  CD1 TRP A  49      54.010  82.941  95.181  1.00  0.00           C
ATOM    875  NE1 TRP A  49      54.130  84.061  95.961  1.00  0.00           N
ATOM    877  CE2 TRP A  49      52.890  84.501  96.300  1.00  0.00           C
ATOM    878  CD2 TRP A  49      51.950  83.631  95.710  1.00  0.00           C
ATOM    879  CE3 TRP A  49      50.590  83.842  95.941  1.00  0.00           C
ATOM    881  CZ3 TRP A  49      50.200  84.881  96.781  1.00  0.00           C
ATOM    883  CZ2 TRP A  49      52.510  85.551  97.130  1.00  0.00           C
ATOM    885  CH2 TRP A  49      51.140  85.711  97.381  1.00  0.00           C
ATOM    887  C   TRP A  49      52.150  82.321  91.911  1.00  0.00           C
ATOM    888  O   TRP A  49      53.130  82.951  91.531  1.00  0.00           O
ATOM    889  N   VAL A  50      50.900  82.651  91.551  1.00  0.00           N
ATOM    891  CA  VAL A  50      50.490  83.941  91.040  1.00  0.00           C
ATOM    893  CB  VAL A  50      50.160  83.941  89.540  1.00  0.00           C
ATOM    895  CG1 VAL A  50      49.370  85.191  89.101  1.00  0.00           C
ATOM    899  CG2 VAL A  50      51.460  83.842  88.721  1.00  0.00           C
ATOM    903  C   VAL A  50      49.250  84.331  91.841  1.00  0.00           C
ATOM    904  O   VAL A  50      48.280  83.571  91.911  1.00  0.00           O
ATOM    905  N   MET A  51      49.260  85.532  92.440  1.00  0.00           N
ATOM    907  CA  MET A  51      48.060  86.161  92.941  1.00  0.00           C
ATOM    909  CB  MET A  51      48.370  86.931  94.260  1.00  0.00           C
ATOM    912  CG  MET A  51      47.190  87.711  94.901  1.00  0.00           C
ATOM    915  SD  MET A  51      47.450  88.051  96.671  1.00  0.00           S
ATOM    916  CE  MET A  51      45.910  88.972  96.931  1.00  0.00           C
ATOM    920  C   MET A  51      47.510  87.062  91.861  1.00  0.00           C
ATOM    921  O   MET A  51      48.150  88.021  91.431  1.00  0.00           O
ATOM    922  N   ASN A  52      46.290  86.791  91.361  1.00  0.00           N
ATOM    924  CA  ASN A  52      45.560  87.801  90.631  1.00  0.00           C
ATOM    926  CB  ASN A  52      44.750  87.241  89.439  1.00  0.00           C
ATOM    929  CG  ASN A  52      45.660  86.551  88.421  1.00  0.00           C
ATOM    930  OD1 ASN A  52      45.310  85.491  87.901  1.00  0.00           O
ATOM    931  ND2 ASN A  52      46.850  87.111  88.140  1.00  0.00           N
ATOM    934  C   ASN A  52      44.730  88.592  91.610  1.00  0.00           C
ATOM    935  O   ASN A  52      44.180  88.032  92.561  1.00  0.00           O
ATOM    936  N   GLU A  53      44.730  89.911  91.421  1.00  0.00           N
ATOM    938  CA  GLU A  53      44.440  90.922  92.391  1.00  0.00           C
ATOM    940  CB  GLU A  53      45.740  91.541  92.971  1.00  0.00           C
ATOM    943  CG  GLU A  53      45.560  92.542  94.141  1.00  0.00           C
ATOM    946  CD  GLU A  53      46.790  92.631  95.041  1.00  0.00           C
ATOM    947  OE1 GLU A  53      46.680  93.121  96.190  1.00  0.00           O
ATOM    948  OE2 GLU A  53      47.870  92.121  94.641  1.00  0.00           O
ATOM    949  C   GLU A  53      43.650  91.952  91.610  1.00  0.00           C
ATOM    950  O   GLU A  53      43.650  91.961  90.380  1.00  0.00           O
ATOM    951  N   ARG A  54      42.900  92.811  92.290  1.00  0.00           N
ATOM    953  CA  ARG A  54      42.250  93.911  91.620  1.00  0.00           C
ATOM    955  CB  ARG A  54      40.840  93.481  91.120  1.00  0.00           C
ATOM    958  CG  ARG A  54      40.450  93.881  89.680  1.00  0.00           C
ATOM    961  CD  ARG A  54      39.040  93.401  89.311  1.00  0.00           C
ATOM    964  NE  ARG A  54      38.080  94.301  90.041  1.00  0.00           N
ATOM    966  CZ  ARG A  54      36.810  94.041  90.321  1.00  0.00           C
ATOM    967  NH1 ARG A  54      36.090  95.042  90.771  1.00  0.00           N
ATOM    970  NH2 ARG A  54      36.250  92.862  90.150  1.00  0.00           N
ATOM    973  C   ARG A  54      42.120  94.911  92.730  1.00  0.00           C
ATOM    974  O   ARG A  54      41.770  94.522  93.840  1.00  0.00           O
ATOM    975  N   TYR A  55      42.310  96.211  92.501  1.00  0.00           N
ATOM    977  CA  TYR A  55      41.690  97.151  93.410  1.00  0.00           C
ATOM    979  CB  TYR A  55      42.700  97.831  94.390  1.00  0.00           C
ATOM    982  CG  TYR A  55      43.060  97.062  95.640  1.00  0.00           C
ATOM    983  CD1 TYR A  55      44.060  96.081  95.661  1.00  0.00           C
ATOM    985  CE1 TYR A  55      44.490  95.532  96.881  1.00  0.00           C
ATOM    987  CZ  TYR A  55      43.950  95.961  98.091  1.00  0.00           C
ATOM    988  OH  TYR A  55      44.420  95.411  99.299  1.00  0.00           O
ATOM    990  CD2 TYR A  55      42.520  97.491  96.870  1.00  0.00           C
ATOM    992  CE2 TYR A  55      42.960  96.941  98.091  1.00  0.00           C
ATOM    994  C   TYR A  55      41.020  98.231  92.600  1.00  0.00           C
ATOM    995  O   TYR A  55      41.670  99.131  92.090  1.00  0.00           O
ATOM    996  N   LEU A  56      39.670  98.221  92.521  1.00  0.00           N
ATOM    998  CA  LEU A  56      38.940  99.352  92.001  1.00  0.00           C
ATOM   1000  CB  LEU A  56      38.410  99.081  90.570  1.00  0.00           C
ATOM   1003  CG  LEU A  56      38.840 100.112  89.501  1.00  0.00           C
ATOM   1005  CD1 LEU A  56      38.000 100.001  88.221  1.00  0.00           C
ATOM   1009  CD2 LEU A  56      40.330  99.961  89.151  1.00  0.00           C
ATOM   1013  C   LEU A  56      37.820  99.592  93.010  1.00  0.00           C
ATOM   1014  O   LEU A  56      37.110  98.671  93.380  1.00  0.00           O
ATOM   1015  N   GLY A  57      37.610 100.812  93.561  1.00  0.00           N
ATOM   1017  CA  GLY A  57      38.470 101.981  93.461  1.00  0.00           C
ATOM   1020  C   GLY A  57      39.670 101.861  94.361  1.00  0.00           C
ATOM   1021  O   GLY A  57      39.560 101.971  95.570  1.00  0.00           O
ATOM   1022  N   ALA A  58      40.840 101.631  93.751  1.00  0.00           N
ATOM   1024  CA  ALA A  58      42.180 101.712  94.299  1.00  0.00           C
ATOM   1026  CB  ALA A  58      43.130 102.081  93.161  1.00  0.00           C
ATOM   1030  C   ALA A  58      42.380 102.661  95.471  1.00  0.00           C
ATOM   1031  O   ALA A  58      42.410 103.881  95.311  1.00  0.00           O
ATOM   1032  N   ARG A  59      42.570 102.101  96.680  1.00  0.00           N
ATOM   1034  CA  ARG A  59      43.070 102.841  97.821  1.00  0.00           C
ATOM   1036  CB  ARG A  59      42.800 102.111  99.171  1.00  0.00           C
ATOM   1039  CG  ARG A  59      41.300 101.992  99.530  1.00  0.00           C
ATOM   1042  CD  ARG A  59      40.950 101.931 101.040  1.00  0.00           C
ATOM   1045  NE  ARG A  59      41.620 100.751 101.660  1.00  0.00           N
ATOM   1047  CZ  ARG A  59      41.310 100.271 102.870  1.00  0.00           C
ATOM   1048  NH1 ARG A  59      42.040  99.301 103.380  1.00  0.00           N
ATOM   1051  NH2 ARG A  59      40.300 100.681 103.620  1.00  0.00           N
ATOM   1054  C   ARG A  59      44.530 103.211  97.590  1.00  0.00           C
ATOM   1055  O   ARG A  59      44.900 104.361  97.781  1.00  0.00           O
ATOM   1056  N   GLU A  60      45.310 102.231  97.080  1.00  0.00           N
ATOM   1058  CA  GLU A  60      46.590 102.371  96.431  1.00  0.00           C
ATOM   1060  CB  GLU A  60      46.690 103.611  95.500  1.00  0.00           C
ATOM   1063  CG  GLU A  60      47.670 103.441  94.311  1.00  0.00           C
ATOM   1066  CD  GLU A  60      47.090 103.771  92.921  1.00  0.00           C
ATOM   1067  OE1 GLU A  60      47.910 103.731  91.951  1.00  0.00           O
ATOM   1068  OE2 GLU A  60      45.870 104.002  92.761  1.00  0.00           O
ATOM   1069  C   GLU A  60      47.670 102.231  97.491  1.00  0.00           C
ATOM   1070  O   GLU A  60      48.200 103.181  98.041  1.00  0.00           O
ATOM   1071  N   GLU A  61      47.960 100.991  97.930  1.00  0.00           N
ATOM   1073  CA  GLU A  61      48.580  99.952  97.111  1.00  0.00           C
ATOM   1075  CB  GLU A  61      50.110  99.952  97.421  1.00  0.00           C
ATOM   1078  CG  GLU A  61      50.620  99.341  98.771  1.00  0.00           C
ATOM   1081  CD  GLU A  61      50.110  99.942 100.090  1.00  0.00           C
ATOM   1082  OE1 GLU A  61      49.350  99.212 100.780  1.00  0.00           O
ATOM   1083  OE2 GLU A  61      50.490 101.071 100.480  1.00  0.00           O
ATOM   1084  C   GLU A  61      48.000  98.581  97.451  1.00  0.00           C
ATOM   1085  O   GLU A  61      47.140  98.491  98.321  1.00  0.00           O
ATOM   1086  N   PRO A  62      48.430  97.491  96.791  1.00  0.00           N
ATOM   1087  CD  PRO A  62      48.580  96.211  97.471  1.00  0.00           C
ATOM   1090  CA  PRO A  62      48.950  97.431  95.430  1.00  0.00           C
ATOM   1092  CB  PRO A  62      49.930  96.231  95.461  1.00  0.00           C
ATOM   1095  CG  PRO A  62      49.920  95.711  96.911  1.00  0.00           C
ATOM   1098  C   PRO A  62      47.790  97.151  94.491  1.00  0.00           C
ATOM   1099  O   PRO A  62      47.200  96.092  94.521  1.00  0.00           O
ATOM   1100  N   SER A  63      47.400  98.081  93.610  1.00  0.00           N
ATOM   1102  CA  SER A  63      46.190  97.881  92.831  1.00  0.00           C
ATOM   1104  CB  SER A  63      45.560  99.221  92.410  1.00  0.00           C
ATOM   1107  OG  SER A  63      46.570 100.131  91.960  1.00  0.00           O
ATOM   1109  C   SER A  63      46.300  96.952  91.641  1.00  0.00           C
ATOM   1110  O   SER A  63      45.280  96.481  91.141  1.00  0.00           O
ATOM   1111  N   SER A  64      47.540  96.661  91.181  1.00  0.00           N
ATOM   1113  CA  SER A  64      47.790  95.882  89.971  1.00  0.00           C
ATOM   1115  CB  SER A  64      49.140  96.231  89.281  1.00  0.00           C
ATOM   1118  OG  SER A  64      49.380  97.641  89.260  1.00  0.00           O
ATOM   1120  C   SER A  64      47.860  94.382  90.230  1.00  0.00           C
ATOM   1121  O   SER A  64      48.460  93.932  91.210  1.00  0.00           O
ATOM   1122  N   PHE A  65      47.280  93.541  89.351  1.00  0.00           N
ATOM   1124  CA  PHE A  65      47.540  92.101  89.370  1.00  0.00           C
ATOM   1126  CB  PHE A  65      46.530  91.211  88.581  1.00  0.00           C
ATOM   1129  CG  PHE A  65      45.930  91.791  87.320  1.00  0.00           C
ATOM   1130  CD1 PHE A  65      46.310  91.291  86.070  1.00  0.00           C
ATOM   1132  CE1 PHE A  65      45.540  91.551  84.921  1.00  0.00           C
ATOM   1134  CZ  PHE A  65      44.410  92.371  85.010  1.00  0.00           C
ATOM   1136  CD2 PHE A  65      44.820  92.641  87.391  1.00  0.00           C
ATOM   1138  CE2 PHE A  65      44.070  92.941  86.241  1.00  0.00           C
ATOM   1140  C   PHE A  65      48.980  91.601  89.241  1.00  0.00           C
ATOM   1141  O   PHE A  65      49.840  92.241  88.651  1.00  0.00           O
ATOM   1142  N   ALA A  66      49.250  90.411  89.831  1.00  0.00           N
ATOM   1144  CA  ALA A  66      50.520  89.702  89.851  1.00  0.00           C
ATOM   1146  CB  ALA A  66      51.300  89.621  88.520  1.00  0.00           C
ATOM   1150  C   ALA A  66      51.410  90.031  91.050  1.00  0.00           C
ATOM   1151  O   ALA A  66      52.080  91.062  91.151  1.00  0.00           O
ATOM   1152  N   SER A  67      51.430  89.071  91.991  1.00  0.00           N
ATOM   1154  CA  SER A  67      52.590  88.661  92.781  1.00  0.00           C
ATOM   1156  CB  SER A  67      52.260  88.321  94.260  1.00  0.00           C
ATOM   1159  OG  SER A  67      51.390  89.311  94.811  1.00  0.00           O
ATOM   1161  C   SER A  67      53.090  87.401  92.121  1.00  0.00           C
ATOM   1162  O   SER A  67      52.390  86.852  91.260  1.00  0.00           O
ATOM   1163  N   TYR A  68      54.310  86.892  92.451  1.00  0.00           N
ATOM   1165  CA  TYR A  68      54.950  85.922  91.571  1.00  0.00           C
ATOM   1167  CB  TYR A  68      55.960  86.651  90.631  1.00  0.00           C
ATOM   1170  CG  TYR A  68      56.030  85.911  89.320  1.00  0.00           C
ATOM   1171  CD1 TYR A  68      54.890  85.882  88.501  1.00  0.00           C
ATOM   1173  CE1 TYR A  68      54.890  85.171  87.300  1.00  0.00           C
ATOM   1175  CZ  TYR A  68      56.040  84.501  86.900  1.00  0.00           C
ATOM   1176  OH  TYR A  68      56.080  83.842  85.661  1.00  0.00           O
ATOM   1178  CD2 TYR A  68      57.190  85.231  88.911  1.00  0.00           C
ATOM   1180  CE2 TYR A  68      57.190  84.511  87.711  1.00  0.00           C
ATOM   1182  C   TYR A  68      55.640  84.791  92.320  1.00  0.00           C
ATOM   1183  O   TYR A  68      55.800  84.831  93.531  1.00  0.00           O
ATOM   1184  N   GLY A  69      56.030  83.731  91.581  1.00  0.00           N
ATOM   1186  CA  GLY A  69      56.450  82.401  92.010  1.00  0.00           C
ATOM   1189  C   GLY A  69      57.150  82.141  93.330  1.00  0.00           C
ATOM   1190  O   GLY A  69      57.990  82.901  93.791  1.00  0.00           O
ATOM   1191  N   THR A  70      56.850  80.941  93.891  1.00  0.00           N
ATOM   1193  CA  THR A  70      57.290  80.391  95.171  1.00  0.00           C
ATOM   1195  CB  THR A  70      58.730  80.581  95.671  1.00  0.00           C
ATOM   1197  OG1 THR A  70      59.630  79.731  94.960  1.00  0.00           O
ATOM   1199  CG2 THR A  70      58.880  80.191  97.160  1.00  0.00           C
ATOM   1203  C   THR A  70      56.230  80.511  96.241  1.00  0.00           C
ATOM   1204  O   THR A  70      56.190  81.431  97.061  1.00  0.00           O
ATOM   1205  N   TRP A  71      55.330  79.501  96.241  1.00  0.00           N
ATOM   1207  CA  TRP A  71      54.560  79.041  97.381  1.00  0.00           C
ATOM   1209  CB  TRP A  71      53.630  77.881  96.890  1.00  0.00           C
ATOM   1212  CG  TRP A  71      52.280  78.261  96.370  1.00  0.00           C
ATOM   1213  CD1 TRP A  71      51.830  77.851  95.161  1.00  0.00           C
ATOM   1215  NE1 TRP A  71      50.510  78.191  95.001  1.00  0.00           N
ATOM   1217  CE2 TRP A  71      50.060  78.791  96.141  1.00  0.00           C
ATOM   1218  CD2 TRP A  71      51.160  78.871  97.040  1.00  0.00           C
ATOM   1219  CE3 TRP A  71      50.970  79.441  98.301  1.00  0.00           C
ATOM   1221  CZ3 TRP A  71      49.680  79.861  98.651  1.00  0.00           C
ATOM   1223  CZ2 TRP A  71      48.800  79.211  96.490  1.00  0.00           C
ATOM   1225  CH2 TRP A  71      48.610  79.721  97.770  1.00  0.00           C
ATOM   1227  C   TRP A  71      55.430  78.581  98.570  1.00  0.00           C
ATOM   1228  O   TRP A  71      56.560  78.981  98.760  1.00  0.00           O
ATOM   1229  N   ALA A  72      54.880  77.711  99.431  1.00  0.00           N
ATOM   1231  CA  ALA A  72      55.340  77.531 100.771  1.00  0.00           C
ATOM   1233  CB  ALA A  72      54.300  78.161 101.691  1.00  0.00           C
ATOM   1237  C   ALA A  72      55.540  76.101 101.221  1.00  0.00           C
ATOM   1238  O   ALA A  72      55.040  75.132 100.640  1.00  0.00           O
ATOM   1239  N   ARG A  73      56.330  75.971 102.290  1.00  0.00           N
ATOM   1241  CA  ARG A  73      56.640  74.751 102.991  1.00  0.00           C
ATOM   1243  CB  ARG A  73      58.110  74.311 102.740  1.00  0.00           C
ATOM   1246  CG  ARG A  73      59.150  75.461 102.690  1.00  0.00           C
ATOM   1249  CD  ARG A  73      60.590  74.931 102.661  1.00  0.00           C
ATOM   1252  NE  ARG A  73      61.520  76.081 102.431  1.00  0.00           N
ATOM   1254  CZ  ARG A  73      62.830  75.901 102.331  1.00  0.00           C
ATOM   1255  NH1 ARG A  73      63.560  76.681 101.571  1.00  0.00           N
ATOM   1258  NH2 ARG A  73      63.420  74.891 102.930  1.00  0.00           N
ATOM   1261  C   ARG A  73      56.370  74.952 104.460  1.00  0.00           C
ATOM   1262  O   ARG A  73      56.510  76.071 104.940  1.00  0.00           O
ATOM   1263  N   THR A  74      55.920  73.871 105.161  1.00  0.00           N
ATOM   1265  CA  THR A  74      55.080  73.941 106.361  1.00  0.00           C
ATOM   1267  CB  THR A  74      55.560  74.831 107.521  1.00  0.00           C
ATOM   1269  OG1 THR A  74      56.770  74.321 108.070  1.00  0.00           O
ATOM   1271  CG2 THR A  74      54.550  74.881 108.681  1.00  0.00           C
ATOM   1275  C   THR A  74      53.640  74.171 105.921  1.00  0.00           C
ATOM   1276  O   THR A  74      53.390  74.881 104.951  1.00  0.00           O
ATOM   1277  N   ALA A  75      52.620  73.511 106.531  1.00  0.00           N
ATOM   1279  CA  ALA A  75      51.300  73.441 105.910  1.00  0.00           C
ATOM   1281  CB  ALA A  75      50.730  72.021 106.110  1.00  0.00           C
ATOM   1285  C   ALA A  75      50.310  74.491 106.431  1.00  0.00           C
ATOM   1286  O   ALA A  75      49.300  74.761 105.771  1.00  0.00           O
ATOM   1287  N   ASP A  76      50.590  75.101 107.600  1.00  0.00           N
ATOM   1289  CA  ASP A  76      49.780  76.131 108.241  1.00  0.00           C
ATOM   1291  CB  ASP A  76      49.550  75.821 109.751  1.00  0.00           C
ATOM   1294  CG  ASP A  76      48.330  74.971 110.080  1.00  0.00           C
ATOM   1295  OD1 ASP A  76      48.040  74.891 111.311  1.00  0.00           O
ATOM   1296  OD2 ASP A  76      47.680  74.381 109.180  1.00  0.00           O
ATOM   1297  C   ASP A  76      50.500  77.471 108.210  1.00  0.00           C
ATOM   1298  O   ASP A  76      49.860  78.531 108.311  1.00  0.00           O
ATOM   1299  N   LYS A  77      51.840  77.491 108.111  1.00  0.00           N
ATOM   1301  CA  LYS A  77      52.640  78.691 108.000  1.00  0.00           C
ATOM   1303  CB  LYS A  77      53.730  78.891 109.081  1.00  0.00           C
ATOM   1306  CG  LYS A  77      53.490  80.221 109.790  1.00  0.00           C
ATOM   1309  CD  LYS A  77      52.700  79.981 111.070  1.00  0.00           C
ATOM   1312  CE  LYS A  77      51.430  79.151 110.941  1.00  0.00           C
ATOM   1315  NZ  LYS A  77      50.830  79.031 112.270  1.00  0.00           N
ATOM   1319  C   LYS A  77      53.360  78.661 106.721  1.00  0.00           C
ATOM   1320  O   LYS A  77      53.720  77.601 106.210  1.00  0.00           O
ATOM   1321  N   LEU A  78      53.630  79.841 106.160  1.00  0.00           N
ATOM   1323  CA  LEU A  78      54.140  79.891 104.831  1.00  0.00           C
ATOM   1325  CB  LEU A  78      53.110  80.481 103.861  1.00  0.00           C
ATOM   1328  CG  LEU A  78      51.870  79.621 103.520  1.00  0.00           C
ATOM   1330  CD1 LEU A  78      51.280  80.171 102.211  1.00  0.00           C
ATOM   1334  CD2 LEU A  78      50.820  79.521 104.641  1.00  0.00           C
ATOM   1338  C   LEU A  78      55.430  80.671 104.711  1.00  0.00           C
ATOM   1339  O   LEU A  78      55.570  81.771 105.230  1.00  0.00           O
ATOM   1340  N   VAL A  79      56.370  80.111 103.931  1.00  0.00           N
ATOM   1342  CA  VAL A  79      57.450  80.811 103.290  1.00  0.00           C
ATOM   1344  CB  VAL A  79      58.670  79.911 103.061  1.00  0.00           C
ATOM   1346  CG1 VAL A  79      59.770  80.681 102.320  1.00  0.00           C
ATOM   1350  CG2 VAL A  79      59.230  79.411 104.400  1.00  0.00           C
ATOM   1354  C   VAL A  79      56.940  81.171 101.921  1.00  0.00           C
ATOM   1355  O   VAL A  79      56.500  80.281 101.210  1.00  0.00           O
ATOM   1356  N   LEU A  80      56.980  82.431 101.490  1.00  0.00           N
ATOM   1358  CA  LEU A  80      56.730  82.731 100.100  1.00  0.00           C
ATOM   1360  CB  LEU A  80      55.370  83.411  99.800  1.00  0.00           C
ATOM   1363  CG  LEU A  80      54.120  82.761 100.450  1.00  0.00           C
ATOM   1365  CD1 LEU A  80      52.840  83.191  99.720  1.00  0.00           C
ATOM   1369  CD2 LEU A  80      53.950  83.151 101.931  1.00  0.00           C
ATOM   1373  C   LEU A  80      57.870  83.611  99.671  1.00  0.00           C
ATOM   1374  O   LEU A  80      58.580  84.191 100.480  1.00  0.00           O
ATOM   1375  N   THR A  81      58.100  83.702  98.351  1.00  0.00           N
ATOM   1377  CA  THR A  81      58.970  84.731  97.801  1.00  0.00           C
ATOM   1379  CB  THR A  81      60.380  84.321  97.320  1.00  0.00           C
ATOM   1381  OG1 THR A  81      60.460  83.552  96.131  1.00  0.00           O
ATOM   1383  CG2 THR A  81      61.060  83.471  98.371  1.00  0.00           C
ATOM   1387  C   THR A  81      58.200  85.341  96.680  1.00  0.00           C
ATOM   1388  O   THR A  81      57.380  84.691  96.040  1.00  0.00           O
ATOM   1389  N   ASP A  82      58.510  86.612  96.431  1.00  0.00           N
ATOM   1391  CA  ASP A  82      58.260  87.291  95.201  1.00  0.00           C
ATOM   1393  CB  ASP A  82      57.610  88.661  95.541  1.00  0.00           C
ATOM   1396  CG  ASP A  82      56.170  88.511  96.040  1.00  0.00           C
ATOM   1397  OD1 ASP A  82      55.730  89.361  96.861  1.00  0.00           O
ATOM   1398  OD2 ASP A  82      55.450  87.621  95.521  1.00  0.00           O
ATOM   1399  C   ASP A  82      59.650  87.342  94.540  1.00  0.00           C
ATOM   1400  O   ASP A  82      60.680  87.132  95.201  1.00  0.00           O
ATOM   1401  N   SER A  83      59.760  87.541  93.210  1.00  0.00           N
ATOM   1403  CA  SER A  83      61.060  87.661  92.531  1.00  0.00           C
ATOM   1405  CB  SER A  83      61.000  87.571  90.970  1.00  0.00           C
ATOM   1408  OG  SER A  83      60.820  86.241  90.491  1.00  0.00           O
ATOM   1410  C   SER A  83      61.730  88.991  92.831  1.00  0.00           C
ATOM   1411  O   SER A  83      61.130  90.041  92.600  1.00  0.00           O
ATOM   1412  N   LYS A  84      62.980  89.081  93.311  1.00  0.00           N
ATOM   1414  CA  LYS A  84      63.760  88.092  94.031  1.00  0.00           C
ATOM   1416  CB  LYS A  84      64.880  87.452  93.140  1.00  0.00           C
ATOM   1419  CG  LYS A  84      66.060  88.382  92.781  1.00  0.00           C
ATOM   1422  CD  LYS A  84      67.110  87.811  91.831  1.00  0.00           C
ATOM   1425  CE  LYS A  84      68.320  88.751  91.760  1.00  0.00           C
ATOM   1428  NZ  LYS A  84      69.400  88.261  90.891  1.00  0.00           N
ATOM   1432  C   LYS A  84      64.420  88.832  95.201  1.00  0.00           C
ATOM   1433  O   LYS A  84      65.020  89.891  95.061  1.00  0.00           O
ATOM   1434  N   GLY A  85      64.380  88.341  96.451  1.00  0.00           N
ATOM   1436  CA  GLY A  85      63.360  87.531  97.051  1.00  0.00           C
ATOM   1439  C   GLY A  85      62.420  88.452  97.770  1.00  0.00           C
ATOM   1440  O   GLY A  85      62.460  89.672  97.620  1.00  0.00           O
ATOM   1441  N   GLU A  86      61.590  87.871  98.620  1.00  0.00           N
ATOM   1443  CA  GLU A  86      60.810  88.581  99.590  1.00  0.00           C
ATOM   1445  CB  GLU A  86      59.420  89.011  99.031  1.00  0.00           C
ATOM   1448  CG  GLU A  86      58.680  90.131  99.811  1.00  0.00           C
ATOM   1451  CD  GLU A  86      59.370  91.491  99.781  1.00  0.00           C
ATOM   1452  OE1 GLU A  86      58.830  92.501 100.321  1.00  0.00           O
ATOM   1453  OE2 GLU A  86      60.500  91.581  99.230  1.00  0.00           O
ATOM   1454  C   GLU A  86      60.680  87.452 100.570  1.00  0.00           C
ATOM   1455  O   GLU A  86      60.880  86.301 100.181  1.00  0.00           O
ATOM   1456  N   LYS A  87      60.370  87.701 101.841  1.00  0.00           N
ATOM   1458  CA  LYS A  87      59.710  86.621 102.550  1.00  0.00           C
ATOM   1460  CB  LYS A  87      60.590  85.871 103.589  1.00  0.00           C
ATOM   1463  CG  LYS A  87      60.450  84.331 103.480  1.00  0.00           C
ATOM   1466  CD  LYS A  87      61.760  83.601 103.161  1.00  0.00           C
ATOM   1469  CE  LYS A  87      61.930  83.441 101.651  1.00  0.00           C
ATOM   1472  NZ  LYS A  87      63.070  82.592 101.291  1.00  0.00           N
ATOM   1476  C   LYS A  87      58.510  87.221 103.189  1.00  0.00           C
ATOM   1477  O   LYS A  87      58.550  87.801 104.271  1.00  0.00           O
ATOM   1478  N   SER A  88      57.380  87.021 102.501  1.00  0.00           N
ATOM   1480  CA  SER A  88      56.040  87.062 103.000  1.00  0.00           C
ATOM   1482  CB  SER A  88      55.050  87.191 101.811  1.00  0.00           C
ATOM   1485  OG  SER A  88      55.610  88.032 100.811  1.00  0.00           O
ATOM   1487  C   SER A  88      55.760  85.771 103.751  1.00  0.00           C
ATOM   1488  O   SER A  88      56.220  84.702 103.340  1.00  0.00           O
ATOM   1489  N   TYR A  89      55.000  85.851 104.839  1.00  0.00           N
ATOM   1491  CA  TYR A  89      54.420  84.791 105.631  1.00  0.00           C
ATOM   1493  CB  TYR A  89      54.840  84.831 107.141  1.00  0.00           C
ATOM   1496  CG  TYR A  89      56.210  84.392 107.541  1.00  0.00           C
ATOM   1497  CD1 TYR A  89      57.200  84.091 106.601  1.00  0.00           C
ATOM   1499  CE1 TYR A  89      58.490  83.781 107.010  1.00  0.00           C
ATOM   1501  CZ  TYR A  89      58.830  83.761 108.361  1.00  0.00           C
ATOM   1502  OH  TYR A  89      60.200  83.522 108.631  1.00  0.00           O
ATOM   1504  CD2 TYR A  89      56.530  84.291 108.911  1.00  0.00           C
ATOM   1506  CE2 TYR A  89      57.840  83.981 109.331  1.00  0.00           C
ATOM   1508  C   TYR A  89      52.890  84.911 105.611  1.00  0.00           C
ATOM   1509  O   TYR A  89      52.330  86.001 105.701  1.00  0.00           O
ATOM   1510  N   TYR A  90      52.180  83.781 105.491  1.00  0.00           N
ATOM   1512  CA  TYR A  90      50.720  83.721 105.450  1.00  0.00           C
ATOM   1514  CB  TYR A  90      50.260  83.032 104.120  1.00  0.00           C
ATOM   1517  CG  TYR A  90      49.460  83.811 103.120  1.00  0.00           C
ATOM   1518  CD1 TYR A  90      48.750  83.061 102.171  1.00  0.00           C
ATOM   1520  CE1 TYR A  90      48.140  83.692 101.070  1.00  0.00           C
ATOM   1522  CZ  TYR A  90      48.250  85.071 100.921  1.00  0.00           C
ATOM   1523  OH  TYR A  90      47.690  85.691  99.790  1.00  0.00           O
ATOM   1525  CD2 TYR A  90      49.510  85.201 102.991  1.00  0.00           C
ATOM   1527  CE2 TYR A  90      48.930  85.831 101.870  1.00  0.00           C
ATOM   1529  C   TYR A  90      50.280  82.831 106.590  1.00  0.00           C
ATOM   1530  O   TYR A  90      51.020  81.951 107.030  1.00  0.00           O
ATOM   1531  N   ARG A  91      49.030  82.981 107.080  1.00  0.00           N
ATOM   1533  CA  ARG A  91      48.310  81.801 107.531  1.00  0.00           C
ATOM   1535  CB  ARG A  91      47.010  82.081 108.321  1.00  0.00           C
ATOM   1538  CG  ARG A  91      47.260  82.702 109.699  1.00  0.00           C
ATOM   1541  CD  ARG A  91      46.120  82.491 110.689  1.00  0.00           C
ATOM   1544  NE  ARG A  91      44.900  83.121 110.100  1.00  0.00           N
ATOM   1546  CZ  ARG A  91      43.670  82.681 110.311  1.00  0.00           C
ATOM   1547  NH1 ARG A  91      42.710  83.251 109.630  1.00  0.00           N
ATOM   1550  NH2 ARG A  91      43.370  81.801 111.230  1.00  0.00           N
ATOM   1553  C   ARG A  91      47.930  80.881 106.380  1.00  0.00           C
ATOM   1554  O   ARG A  91      47.510  81.342 105.321  1.00  0.00           O
ATOM   1555  N   ALA A  92      47.950  79.571 106.610  1.00  0.00           N
ATOM   1557  CA  ALA A  92      46.940  78.721 106.061  1.00  0.00           C
ATOM   1559  CB  ALA A  92      47.520  77.571 105.230  1.00  0.00           C
ATOM   1563  C   ALA A  92      46.160  78.181 107.241  1.00  0.00           C
ATOM   1564  O   ALA A  92      46.710  77.551 108.140  1.00  0.00           O
ATOM   1565  N   LYS A  93      44.850  78.431 107.270  1.00  0.00           N
ATOM   1567  CA  LYS A  93      43.940  77.541 107.971  1.00  0.00           C
ATOM   1569  CB  LYS A  93      43.310  78.161 109.250  1.00  0.00           C
ATOM   1572  CG  LYS A  93      44.320  78.291 110.410  1.00  0.00           C
ATOM   1575  CD  LYS A  93      43.740  77.961 111.791  1.00  0.00           C
ATOM   1578  CE  LYS A  93      43.660  76.452 112.071  1.00  0.00           C
ATOM   1581  NZ  LYS A  93      43.340  76.202 113.491  1.00  0.00           N
ATOM   1585  C   LYS A  93      42.900  76.971 107.040  1.00  0.00           C
ATOM   1586  O   LYS A  93      41.880  76.481 107.501  1.00  0.00           O
ATOM   1587  N   GLY A  94      43.160  77.001 105.721  1.00  0.00           N
ATOM   1589  CA  GLY A  94      42.250  76.471 104.699  1.00  0.00           C
ATOM   1592  C   GLY A  94      41.400  77.592 104.171  1.00  0.00           C
ATOM   1593  O   GLY A  94      40.470  78.041 104.831  1.00  0.00           O
ATOM   1594  N   ASP A  95      41.760  78.101 102.980  1.00  0.00           N
ATOM   1596  CA  ASP A  95      41.160  79.211 102.261  1.00  0.00           C
ATOM   1598  CB  ASP A  95      39.600  79.171 102.130  1.00  0.00           C
ATOM   1601  CG  ASP A  95      39.100  77.881 101.501  1.00  0.00           C
ATOM   1602  OD1 ASP A  95      37.870  77.611 101.601  1.00  0.00           O
ATOM   1603  OD2 ASP A  95      39.920  77.151 100.891  1.00  0.00           O
ATOM   1604  C   ASP A  95      41.660  80.531 102.831  1.00  0.00           C
ATOM   1605  O   ASP A  95      42.080  81.441 102.101  1.00  0.00           O
ATOM   1606  N   ALA A  96      41.660  80.651 104.171  1.00  0.00           N
ATOM   1608  CA  ALA A  96      42.120  81.791 104.910  1.00  0.00           C
ATOM   1610  CB  ALA A  96      41.950  81.511 106.421  1.00  0.00           C
ATOM   1614  C   ALA A  96      43.570  82.181 104.650  1.00  0.00           C
ATOM   1615  O   ALA A  96      44.500  81.661 105.261  1.00  0.00           O
ATOM   1616  N   LEU A  97      43.760  83.201 103.791  1.00  0.00           N
ATOM   1618  CA  LEU A  97      44.900  84.101 103.821  1.00  0.00           C
ATOM   1620  CB  LEU A  97      45.000  84.961 102.521  1.00  0.00           C
ATOM   1623  CG  LEU A  97      44.160  86.261 102.410  1.00  0.00           C
ATOM   1625  CD1 LEU A  97      43.890  86.651 100.949  1.00  0.00           C
ATOM   1629  CD2 LEU A  97      44.870  87.471 103.049  1.00  0.00           C
ATOM   1633  C   LEU A  97      44.870  84.942 105.080  1.00  0.00           C
ATOM   1634  O   LEU A  97      43.810  85.201 105.661  1.00  0.00           O
ATOM   1635  N   GLU A  98      46.040  85.362 105.549  1.00  0.00           N
ATOM   1637  CA  GLU A  98      46.160  86.391 106.561  1.00  0.00           C
ATOM   1639  CB  GLU A  98      45.950  85.801 107.980  1.00  0.00           C
ATOM   1642  CG  GLU A  98      45.930  86.821 109.141  1.00  0.00           C
ATOM   1645  CD  GLU A  98      44.810  87.851 109.020  1.00  0.00           C
ATOM   1646  OE1 GLU A  98      45.120  89.061 109.180  1.00  0.00           O
ATOM   1647  OE2 GLU A  98      43.640  87.442 108.791  1.00  0.00           O
ATOM   1648  C   GLU A  98      47.570  86.852 106.370  1.00  0.00           C
ATOM   1649  O   GLU A  98      48.370  86.141 105.771  1.00  0.00           O
ATOM   1650  N   MET A  99      47.950  88.051 106.820  1.00  0.00           N
ATOM   1652  CA  MET A  99      49.310  88.531 106.660  1.00  0.00           C
ATOM   1654  CB  MET A  99      49.240  90.031 106.321  1.00  0.00           C
ATOM   1657  CG  MET A  99      50.570  90.691 105.921  1.00  0.00           C
ATOM   1660  SD  MET A  99      51.170  90.171 104.299  1.00  0.00           S
ATOM   1661  CE  MET A  99      52.600  91.281 104.281  1.00  0.00           C
ATOM   1665  C   MET A  99      50.080  88.301 107.961  1.00  0.00           C
ATOM   1666  O   MET A  99      49.590  88.702 109.011  1.00  0.00           O
ATOM   1667  N   LEU A 100      51.270  87.671 107.930  1.00  0.00           N
ATOM   1669  CA  LEU A 100      52.270  87.811 108.980  1.00  0.00           C
ATOM   1671  CB  LEU A 100      52.820  86.472 109.621  1.00  0.00           C
ATOM   1674  CG  LEU A 100      51.830  85.431 110.171  1.00  0.00           C
ATOM   1676  CD1 LEU A 100      52.370  84.632 111.370  1.00  0.00           C
ATOM   1680  CD2 LEU A 100      51.470  84.411 109.090  1.00  0.00           C
ATOM   1684  C   LEU A 100      53.450  88.471 108.311  1.00  0.00           C
ATOM   1685  O   LEU A 100      53.740  88.121 107.180  1.00  0.00           O
ATOM   1686  N   ASP A 101      54.140  89.431 108.961  1.00  0.00           N
ATOM   1688  CA  ASP A 101      55.440  89.861 108.491  1.00  0.00           C
ATOM   1690  CB  ASP A 101      55.510  91.361 108.120  1.00  0.00           C
ATOM   1693  CG  ASP A 101      56.180  91.561 106.771  1.00  0.00           C
ATOM   1694  OD1 ASP A 101      56.010  92.661 106.171  1.00  0.00           O
ATOM   1695  OD2 ASP A 101      57.000  90.691 106.370  1.00  0.00           O
ATOM   1696  C   ASP A 101      56.470  89.481 109.540  1.00  0.00           C
ATOM   1697  O   ASP A 101      56.150  89.321 110.721  1.00  0.00           O
ATOM   1698  N   ARG A 102      57.720  89.282 109.101  1.00  0.00           N
ATOM   1700  CA  ARG A 102      58.800  88.641 109.831  1.00  0.00           C
ATOM   1702  CB  ARG A 102      60.080  88.651 108.990  1.00  0.00           C
ATOM   1705  CG  ARG A 102      59.920  88.002 107.600  1.00  0.00           C
ATOM   1708  CD  ARG A 102      61.180  88.181 106.760  1.00  0.00           C
ATOM   1711  NE  ARG A 102      62.170  87.191 107.251  1.00  0.00           N
ATOM   1713  CZ  ARG A 102      63.470  87.272 107.061  1.00  0.00           C
ATOM   1714  NH1 ARG A 102      64.180  86.171 107.241  1.00  0.00           N
ATOM   1717  NH2 ARG A 102      64.080  88.382 106.730  1.00  0.00           N
ATOM   1720  C   ARG A 102      59.160  89.271 111.190  1.00  0.00           C
ATOM   1721  O   ARG A 102      59.460  90.462 111.260  1.00  0.00           O
ATOM   1722  N   GLU A 103      59.220  88.541 112.320  1.00  0.00           N
ATOM   1724  CA  GLU A 103      58.690  87.202 112.510  1.00  0.00           C
ATOM   1726  CB  GLU A 103      59.630  86.332 113.380  1.00  0.00           C
ATOM   1729  CG  GLU A 103      59.920  84.931 112.751  1.00  0.00           C
ATOM   1732  CD  GLU A 103      60.740  84.961 111.461  1.00  0.00           C
ATOM   1733  OE1 GLU A 103      61.130  83.861 111.011  1.00  0.00           O
ATOM   1734  OE2 GLU A 103      60.990  86.052 110.891  1.00  0.00           O
ATOM   1735  C   GLU A 103      57.300  87.391 113.091  1.00  0.00           C
ATOM   1736  O   GLU A 103      57.080  88.201 113.990  1.00  0.00           O
ATOM   1737  N   GLY A 104      56.320  86.681 112.501  1.00  0.00           N
ATOM   1739  CA  GLY A 104      54.880  86.811 112.681  1.00  0.00           C
ATOM   1742  C   GLY A 104      54.310  86.831 114.081  1.00  0.00           C
ATOM   1743  O   GLY A 104      54.600  85.931 114.860  1.00  0.00           O
ATOM   1744  N   ASN A 105      53.390  87.751 114.481  1.00  0.00           N
ATOM   1746  CA  ASN A 105      52.870  88.961 113.840  1.00  0.00           C
ATOM   1748  CB  ASN A 105      53.960  89.791 113.070  1.00  0.00           C
ATOM   1751  CG  ASN A 105      53.870  91.311 113.111  1.00  0.00           C
ATOM   1752  OD1 ASN A 105      54.040  91.952 112.071  1.00  0.00           O
ATOM   1753  ND2 ASN A 105      53.680  91.901 114.311  1.00  0.00           N
ATOM   1756  C   ASN A 105      51.710  88.592 112.950  1.00  0.00           C
ATOM   1757  O   ASN A 105      51.940  87.971 111.921  1.00  0.00           O
ATOM   1758  N   PRO A 106      50.460  88.901 113.260  1.00  0.00           N
ATOM   1759  CD  PRO A 106      49.750  88.111 114.260  1.00  0.00           C
ATOM   1762  CA  PRO A 106      49.550  89.321 112.191  1.00  0.00           C
ATOM   1764  CB  PRO A 106      48.180  88.761 112.571  1.00  0.00           C
ATOM   1767  CG  PRO A 106      48.520  87.592 113.501  1.00  0.00           C
ATOM   1770  C   PRO A 106      49.670  90.841 112.101  1.00  0.00           C
ATOM   1771  O   PRO A 106      50.060  91.461 113.091  1.00  0.00           O
ATOM   1772  N   ILE A 107      49.500  91.431 110.910  1.00  0.00           N
ATOM   1774  CA  ILE A 107      50.430  92.431 110.401  1.00  0.00           C
ATOM   1776  CB  ILE A 107      50.070  92.862 108.970  1.00  0.00           C
ATOM   1778  CG2 ILE A 107      48.860  93.821 108.951  1.00  0.00           C
ATOM   1782  CG1 ILE A 107      51.310  93.371 108.189  1.00  0.00           C
ATOM   1785  CD  ILE A 107      50.990  94.321 107.030  1.00  0.00           C
ATOM   1789  C   ILE A 107      50.670  93.641 111.281  1.00  0.00           C
ATOM   1790  O   ILE A 107      51.800  94.081 111.440  1.00  0.00           O
ATOM   1791  N   GLU A 108      49.640  94.221 111.921  1.00  0.00           N
ATOM   1793  CA  GLU A 108      49.790  95.541 112.531  1.00  0.00           C
ATOM   1795  CB  GLU A 108      48.550  96.401 112.211  1.00  0.00           C
ATOM   1798  CG  GLU A 108      48.920  97.871 111.911  1.00  0.00           C
ATOM   1801  CD  GLU A 108      49.940  98.032 110.780  1.00  0.00           C
ATOM   1802  OE1 GLU A 108      50.900  98.811 111.001  1.00  0.00           O
ATOM   1803  OE2 GLU A 108      49.750  97.452 109.691  1.00  0.00           O
ATOM   1804  C   GLU A 108      50.020  95.411 114.020  1.00  0.00           C
ATOM   1805  O   GLU A 108      50.050  96.371 114.781  1.00  0.00           O
ATOM   1806  N   SER A 109      50.200  94.142 114.431  1.00  0.00           N
ATOM   1808  CA  SER A 109      50.630  93.571 115.681  1.00  0.00           C
ATOM   1810  CB  SER A 109      50.950  94.532 116.870  1.00  0.00           C
ATOM   1813  OG  SER A 109      51.530  93.832 117.980  1.00  0.00           O
ATOM   1815  C   SER A 109      49.540  92.612 116.040  1.00  0.00           C
ATOM   1816  O   SER A 109      49.800  91.421 116.160  1.00  0.00           O
ATOM   1817  N   GLN A 110      48.290  93.132 116.089  1.00  0.00           N
ATOM   1819  CA  GLN A 110      47.050  92.391 116.281  1.00  0.00           C
ATOM   1821  CB  GLN A 110      45.830  93.351 116.171  1.00  0.00           C
ATOM   1824  CG  GLN A 110      44.640  92.992 115.220  1.00  0.00           C
ATOM   1827  CD  GLN A 110      44.770  93.401 113.751  1.00  0.00           C
ATOM   1828  OE1 GLN A 110      43.850  93.181 112.971  1.00  0.00           O
ATOM   1829  NE2 GLN A 110      45.890  94.061 113.361  1.00  0.00           N
ATOM   1832  C   GLN A 110      46.900  91.161 115.380  1.00  0.00           C
ATOM   1833  O   GLN A 110      46.810  91.301 114.160  1.00  0.00           O
ATOM   1834  N   PHE A 111      46.860  89.901 115.861  1.00  0.00           N
ATOM   1836  CA  PHE A 111      46.560  89.392 117.199  1.00  0.00           C
ATOM   1838  CB  PHE A 111      46.220  87.862 117.111  1.00  0.00           C
ATOM   1841  CG  PHE A 111      45.240  87.411 116.040  1.00  0.00           C
ATOM   1842  CD1 PHE A 111      44.360  88.271 115.360  1.00  0.00           C
ATOM   1844  CE1 PHE A 111      43.520  87.791 114.341  1.00  0.00           C
ATOM   1846  CZ  PHE A 111      43.530  86.421 114.020  1.00  0.00           C
ATOM   1848  CD2 PHE A 111      45.200  86.041 115.721  1.00  0.00           C
ATOM   1850  CE2 PHE A 111      44.370  85.551 114.711  1.00  0.00           C
ATOM   1852  C   PHE A 111      47.690  89.591 118.241  1.00  0.00           C
ATOM   1853  O   PHE A 111      48.440  90.551 118.241  1.00  0.00           O
ATOM   1854  N   ASN A 112      47.870  88.681 119.211  1.00  0.00           N
ATOM   1856  CA  ASN A 112      49.110  88.571 119.960  1.00  0.00           C
ATOM   1858  CB  ASN A 112      48.970  88.991 121.451  1.00  0.00           C
ATOM   1861  CG  ASN A 112      48.780  90.481 121.749  1.00  0.00           C
ATOM   1862  OD1 ASN A 112      48.330  90.751 122.859  1.00  0.00           O
ATOM   1863  ND2 ASN A 112      49.070  91.431 120.851  1.00  0.00           N
ATOM   1866  C   ASN A 112      49.460  87.091 119.980  1.00  0.00           C
ATOM   1867  O   ASN A 112      48.710  86.311 120.570  1.00  0.00           O
ATOM   1868  N   TYR A 113      50.530  86.541 119.411  1.00  0.00           N
ATOM   1870  CA  TYR A 113      51.670  87.011 118.641  1.00  0.00           C
ATOM   1872  CB  TYR A 113      52.040  86.052 117.480  1.00  0.00           C
ATOM   1875  CG  TYR A 113      51.010  85.421 116.551  1.00  0.00           C
ATOM   1876  CD1 TYR A 113      51.560  84.621 115.549  1.00  0.00           C
ATOM   1878  CE1 TYR A 113      50.770  83.771 114.761  1.00  0.00           C
ATOM   1880  CZ  TYR A 113      49.390  83.731 114.971  1.00  0.00           C
ATOM   1881  OH  TYR A 113      48.610  82.771 114.299  1.00  0.00           O
ATOM   1883  CD2 TYR A 113      49.600  85.451 116.671  1.00  0.00           C
ATOM   1885  CE2 TYR A 113      48.800  84.611 115.880  1.00  0.00           C
ATOM   1887  C   TYR A 113      51.870  88.452 118.181  1.00  0.00           C
ATOM   1888  O   TYR A 113      51.050  88.991 117.451  1.00  0.00           O
ATOM   1889  N   THR A 114      52.970  89.142 118.589  1.00  0.00           N
ATOM   1891  CA  THR A 114      54.250  88.621 119.101  1.00  0.00           C
ATOM   1893  CB  THR A 114      55.480  88.981 118.260  1.00  0.00           C
ATOM   1895  OG1 THR A 114      55.560  90.362 117.971  1.00  0.00           O
ATOM   1897  CG2 THR A 114      55.380  88.291 116.911  1.00  0.00           C
ATOM   1901  C   THR A 114      54.640  88.981 120.521  1.00  0.00           C
ATOM   1902  O   THR A 114      55.670  88.501 121.001  1.00  0.00           O
ATOM   1903  N   LEU A 115      53.870  89.791 121.270  1.00  0.00           N
ATOM   1905  CA  LEU A 115      54.330  90.131 122.620  1.00  0.00           C
ATOM   1907  CB  LEU A 115      55.260  91.391 122.630  1.00  0.00           C
ATOM   1910  CG  LEU A 115      54.690  92.752 122.150  1.00  0.00           C
ATOM   1912  CD1 LEU A 115      55.580  93.412 121.070  1.00  0.00           C
ATOM   1916  CD2 LEU A 115      54.500  93.761 123.301  1.00  0.00           C
ATOM   1920  C   LEU A 115      53.240  90.111 123.660  1.00  0.00           C
ATOM   1921  O   LEU A 115      52.460  89.161 123.751  1.00  0.00           O
ATOM   1922  N   GLU A 116      53.240  91.131 124.540  1.00  0.00           N
ATOM   1924  CA  GLU A 116      52.700  91.211 125.891  1.00  0.00           C
ATOM   1926  CB  GLU A 116      52.370  92.701 126.230  1.00  0.00           C
ATOM   1929  CG  GLU A 116      50.960  93.051 126.799  1.00  0.00           C
ATOM   1932  CD  GLU A 116      49.840  93.062 125.760  1.00  0.00           C
ATOM   1933  OE1 GLU A 116      48.760  92.472 126.049  1.00  0.00           O
ATOM   1934  OE2 GLU A 116      50.030  93.661 124.671  1.00  0.00           O
ATOM   1935  C   GLU A 116      51.590  90.231 126.311  1.00  0.00           C
ATOM   1936  O   GLU A 116      50.550  90.051 125.671  1.00  0.00           O
ATOM   1937  N   ALA A 117      51.700  89.511 127.439  1.00  0.00           N
ATOM   1939  CA  ALA A 117      52.760  89.342 128.410  1.00  0.00           C
ATOM   1941  CB  ALA A 117      53.080  90.642 129.180  1.00  0.00           C
ATOM   1945  C   ALA A 117      52.120  88.251 129.281  1.00  0.00           C
ATOM   1946  O   ALA A 117      51.350  87.452 128.760  1.00  0.00           O
ATOM   1947  N   ALA A 118      52.250  88.151 130.611  1.00  0.00           N
ATOM   1949  CA  ALA A 118      53.390  88.341 131.490  1.00  0.00           C
ATOM   1951  CB  ALA A 118      53.110  89.511 132.471  1.00  0.00           C
ATOM   1955  C   ALA A 118      53.470  87.032 132.270  1.00  0.00           C
ATOM   1956  O   ALA A 118      52.480  86.301 132.290  1.00  0.00           O
ATOM   1957  N   GLN A 119      54.600  86.642 132.910  1.00  0.00           N
ATOM   1959  CA  GLN A 119      55.850  87.371 133.130  1.00  0.00           C
ATOM   1961  CB  GLN A 119      56.400  87.211 134.590  1.00  0.00           C
ATOM   1964  CG  GLN A 119      55.930  88.282 135.620  1.00  0.00           C
ATOM   1967  CD  GLN A 119      54.600  88.021 136.340  1.00  0.00           C
ATOM   1968  OE1 GLN A 119      54.480  88.151 137.561  1.00  0.00           O
ATOM   1969  NE2 GLN A 119      53.570  87.621 135.561  1.00  0.00           N
ATOM   1972  C   GLN A 119      56.960  86.961 132.180  1.00  0.00           C
ATOM   1973  O   GLN A 119      57.940  87.671 131.980  1.00  0.00           O
ATOM   1974  N   SER A 120      56.810  85.831 131.469  1.00  0.00           N
ATOM   1976  CA  SER A 120      57.350  85.721 130.130  1.00  0.00           C
ATOM   1978  CB  SER A 120      57.360  84.261 129.579  1.00  0.00           C
ATOM   1981  OG  SER A 120      56.060  83.651 129.620  1.00  0.00           O
ATOM   1983  C   SER A 120      56.600  86.671 129.210  1.00  0.00           C
ATOM   1984  O   SER A 120      55.360  86.691 129.151  1.00  0.00           O
ATOM   1985  N   SER A 121      57.310  87.511 128.421  1.00  0.00           N
ATOM   1987  CA  SER A 121      56.770  87.941 127.141  1.00  0.00           C
ATOM   1989  CB  SER A 121      57.630  89.031 126.440  1.00  0.00           C
ATOM   1992  OG  SER A 121      57.030  89.511 125.230  1.00  0.00           O
ATOM   1994  C   SER A 121      56.750  86.712 126.270  1.00  0.00           C
ATOM   1995  O   SER A 121      57.790  86.311 125.751  1.00  0.00           O
ATOM   1996  N   LEU A 122      55.590  86.022 126.201  1.00  0.00           N
ATOM   1998  CA  LEU A 122      55.530  84.661 125.671  1.00  0.00           C
ATOM   2000  CB  LEU A 122      54.400  83.781 126.251  1.00  0.00           C
ATOM   2003  CG  LEU A 122      54.510  82.271 125.910  1.00  0.00           C
ATOM   2005  CD1 LEU A 122      53.170  81.551 126.070  1.00  0.00           C
ATOM   2009  CD2 LEU A 122      55.560  81.601 126.799  1.00  0.00           C
ATOM   2013  C   LEU A 122      55.280  84.802 124.200  1.00  0.00           C
ATOM   2014  O   LEU A 122      54.180  85.241 123.840  1.00  0.00           O
ATOM   2015  N   PRO A 123      56.170  84.492 123.311  1.00  0.00           N
ATOM   2016  CD  PRO A 123      57.560  84.121 123.561  1.00  0.00           C
ATOM   2019  CA  PRO A 123      55.990  84.842 121.939  1.00  0.00           C
ATOM   2021  CB  PRO A 123      57.390  85.321 121.490  1.00  0.00           C
ATOM   2024  CG  PRO A 123      58.330  85.071 122.650  1.00  0.00           C
ATOM   2027  C   PRO A 123      55.490  83.601 121.221  1.00  0.00           C
ATOM   2028  O   PRO A 123      56.100  82.531 121.270  1.00  0.00           O
ATOM   2029  N   MET A 124      54.410  83.741 120.450  1.00  0.00           N
ATOM   2031  CA  MET A 124      54.210  82.851 119.341  1.00  0.00           C
ATOM   2033  CB  MET A 124      52.710  82.611 118.980  1.00  0.00           C
ATOM   2036  CG  MET A 124      52.020  81.471 119.741  1.00  0.00           C
ATOM   2039  SD  MET A 124      51.210  81.971 121.291  1.00  0.00           S
ATOM   2040  CE  MET A 124      50.300  80.421 121.380  1.00  0.00           C
ATOM   2044  C   MET A 124      54.970  83.471 118.171  1.00  0.00           C
ATOM   2045  O   MET A 124      54.540  84.451 117.580  1.00  0.00           O
ATOM   2046  N   THR A 125      56.110  82.921 117.751  1.00  0.00           N
ATOM   2048  CA  THR A 125      56.560  83.191 116.391  1.00  0.00           C
ATOM   2050  CB  THR A 125      57.980  83.741 116.210  1.00  0.00           C
ATOM   2052  OG1 THR A 125      58.920  83.102 117.061  1.00  0.00           O
ATOM   2054  CG2 THR A 125      57.940  85.222 116.620  1.00  0.00           C
ATOM   2058  C   THR A 125      56.400  81.941 115.591  1.00  0.00           C
ATOM   2059  O   THR A 125      57.390  81.251 115.370  1.00  0.00           O
ATOM   2060  N   PRO A 126      55.220  81.561 115.090  1.00  0.00           N
ATOM   2061  CD  PRO A 126      53.890  82.081 115.360  1.00  0.00           C
ATOM   2064  CA  PRO A 126      55.120  80.451 114.200  1.00  0.00           C
ATOM   2066  CB  PRO A 126      53.680  79.952 114.460  1.00  0.00           C
ATOM   2069  CG  PRO A 126      53.140  80.791 115.611  1.00  0.00           C
ATOM   2072  C   PRO A 126      55.370  81.131 112.860  1.00  0.00           C
ATOM   2073  O   PRO A 126      54.520  81.861 112.360  1.00  0.00           O
ATOM   2074  N   MET A 127      56.580  81.091 112.331  1.00  0.00           N
ATOM   2076  CA  MET A 127      57.460  79.971 112.320  1.00  0.00           C
ATOM   2078  CB  MET A 127      57.160  79.291 110.961  1.00  0.00           C
ATOM   2081  CG  MET A 127      58.100  78.201 110.441  1.00  0.00           C
ATOM   2084  SD  MET A 127      58.290  78.291 108.660  1.00  0.00           S
ATOM   2085  CE  MET A 127      59.370  76.881 108.391  1.00  0.00           C
ATOM   2089  C   MET A 127      58.870  80.481 112.521  1.00  0.00           C
ATOM   2090  O   MET A 127      59.210  81.592 112.121  1.00  0.00           O
ATOM   2091  N   THR A 128      59.720  79.681 113.189  1.00  0.00           N
ATOM   2093  CA  THR A 128      61.140  79.921 113.351  1.00  0.00           C
ATOM   2095  CB  THR A 128      61.600  79.591 114.761  1.00  0.00           C
ATOM   2097  OG1 THR A 128      61.230  80.651 115.631  1.00  0.00           O
ATOM   2099  CG2 THR A 128      63.120  79.431 114.901  1.00  0.00           C
ATOM   2103  C   THR A 128      61.850  79.051 112.339  1.00  0.00           C
ATOM   2104  O   THR A 128      61.640  77.831 112.311  1.00  0.00           O
ATOM   2105  N   LEU A 129      62.680  79.641 111.461  1.00  0.00           N
ATOM   2107  CA  LEU A 129      63.270  78.911 110.360  1.00  0.00           C
ATOM   2109  CB  LEU A 129      62.820  79.421 108.951  1.00  0.00           C
ATOM   2112  CG  LEU A 129      62.950  80.931 108.620  1.00  0.00           C
ATOM   2114  CD1 LEU A 129      62.440  81.131 107.180  1.00  0.00           C
ATOM   2118  CD2 LEU A 129      64.360  81.511 108.721  1.00  0.00           C
ATOM   2122  C   LEU A 129      64.780  78.801 110.491  1.00  0.00           C
ATOM   2123  O   LEU A 129      65.370  79.131 111.511  1.00  0.00           O
ATOM   2124  N   ARG A 130      65.400  78.241 109.439  1.00  0.00           N
ATOM   2126  CA  ARG A 130      66.760  77.781 109.390  1.00  0.00           C
ATOM   2128  CB  ARG A 130      67.850  78.871 109.521  1.00  0.00           C
ATOM   2131  CG  ARG A 130      67.970  79.691 108.231  1.00  0.00           C
ATOM   2134  CD  ARG A 130      69.350  80.321 108.061  1.00  0.00           C
ATOM   2137  NE  ARG A 130      69.440  80.721 106.630  1.00  0.00           N
ATOM   2139  CZ  ARG A 130      70.540  81.141 106.031  1.00  0.00           C
ATOM   2140  NH1 ARG A 130      70.490  81.541 104.770  1.00  0.00           N
ATOM   2143  NH2 ARG A 130      71.710  81.171 106.620  1.00  0.00           N
ATOM   2146  C   ARG A 130      67.070  76.522 110.141  1.00  0.00           C
ATOM   2147  O   ARG A 130      66.450  76.161 111.131  1.00  0.00           O
ATOM   2148  N   GLY A 131      68.030  75.741 109.611  1.00  0.00           N
ATOM   2150  CA  GLY A 131      68.230  74.381 110.061  1.00  0.00           C
ATOM   2153  C   GLY A 131      69.510  74.041 110.741  1.00  0.00           C
ATOM   2154  O   GLY A 131      70.580  74.581 110.471  1.00  0.00           O
ATOM   2155  N   MET A 132      69.340  73.021 111.590  1.00  0.00           N
ATOM   2157  CA  MET A 132      70.260  72.211 112.339  1.00  0.00           C
ATOM   2159  CB  MET A 132      71.440  72.941 112.991  1.00  0.00           C
ATOM   2162  CG  MET A 132      72.860  72.461 112.600  1.00  0.00           C
ATOM   2165  SD  MET A 132      73.310  72.741 110.871  1.00  0.00           S
ATOM   2166  CE  MET A 132      75.130  72.711 110.961  1.00  0.00           C
ATOM   2170  C   MET A 132      69.370  71.631 113.421  1.00  0.00           C
ATOM   2171  O   MET A 132      68.700  72.331 114.171  1.00  0.00           O
ATOM   2172  N   TYR A 133      69.380  70.291 113.511  1.00  0.00           N
ATOM   2174  CA  TYR A 133      68.660  69.541 114.510  1.00  0.00           C
ATOM   2176  CB  TYR A 133      67.660  68.571 113.791  1.00  0.00           C
ATOM   2179  CG  TYR A 133      66.450  68.261 114.621  1.00  0.00           C
ATOM   2180  CD1 TYR A 133      65.580  69.291 114.980  1.00  0.00           C
ATOM   2182  CE1 TYR A 133      64.410  69.051 115.710  1.00  0.00           C
ATOM   2184  CZ  TYR A 133      64.060  67.741 116.011  1.00  0.00           C
ATOM   2185  OH  TYR A 133      62.840  67.461 116.641  1.00  0.00           O
ATOM   2187  CD2 TYR A 133      66.070  66.941 114.921  1.00  0.00           C
ATOM   2189  CE2 TYR A 133      64.880  66.681 115.611  1.00  0.00           C
ATOM   2191  C   TYR A 133      69.750  68.721 115.130  1.00  0.00           C
ATOM   2192  O   TYR A 133      70.360  67.921 114.421  1.00  0.00           O
ATOM   2193  N   PHE A 134      70.030  68.851 116.431  1.00  0.00           N
ATOM   2195  CA  PHE A 134      70.810  67.842 117.130  1.00  0.00           C
ATOM   2197  CB  PHE A 134      72.250  68.171 117.590  1.00  0.00           C
ATOM   2200  CG  PHE A 134      73.150  68.801 116.561  1.00  0.00           C
ATOM   2201  CD1 PHE A 134      74.310  68.131 116.131  1.00  0.00           C
ATOM   2203  CE1 PHE A 134      75.280  68.791 115.370  1.00  0.00           C
ATOM   2205  CZ  PHE A 134      75.110  70.132 115.021  1.00  0.00           C
ATOM   2207  CD2 PHE A 134      72.970  70.141 116.160  1.00  0.00           C
ATOM   2209  CE2 PHE A 134      73.950  70.811 115.421  1.00  0.00           C
ATOM   2211  C   PHE A 134      70.010  67.341 118.311  1.00  0.00           C
ATOM   2212  O   PHE A 134      69.610  68.071 119.211  1.00  0.00           O
ATOM   2213  N   TYR A 135      69.790  66.021 118.290  1.00  0.00           N
ATOM   2215  CA  TYR A 135      68.880  65.301 119.130  1.00  0.00           C
ATOM   2217  CB  TYR A 135      67.480  65.191 118.430  1.00  0.00           C
ATOM   2220  CG  TYR A 135      66.280  65.071 119.351  1.00  0.00           C
ATOM   2221  CD1 TYR A 135      65.140  65.861 119.101  1.00  0.00           C
ATOM   2223  CE1 TYR A 135      63.970  65.731 119.870  1.00  0.00           C
ATOM   2225  CZ  TYR A 135      63.940  64.831 120.941  1.00  0.00           C
ATOM   2226  OH  TYR A 135      62.800  64.711 121.760  1.00  0.00           O
ATOM   2228  CD2 TYR A 135      66.210  64.151 120.421  1.00  0.00           C
ATOM   2230  CE2 TYR A 135      65.060  64.041 121.210  1.00  0.00           C
ATOM   2232  C   TYR A 135      69.660  64.001 119.191  1.00  0.00           C
ATOM   2233  O   TYR A 135      70.420  63.651 118.301  1.00  0.00           O
ATOM   2234  N   MET A 136      69.580  63.341 120.340  1.00  0.00           N
ATOM   2236  CA  MET A 136      70.710  63.061 121.181  1.00  0.00           C
ATOM   2238  CB  MET A 136      71.790  64.181 121.120  1.00  0.00           C
ATOM   2241  CG  MET A 136      72.970  64.001 122.080  1.00  0.00           C
ATOM   2244  SD  MET A 136      74.360  65.091 121.711  1.00  0.00           S
ATOM   2245  CE  MET A 136      74.160  66.401 122.950  1.00  0.00           C
ATOM   2249  C   MET A 136      69.960  63.101 122.480  1.00  0.00           C
ATOM   2250  O   MET A 136      69.200  64.051 122.701  1.00  0.00           O
ATOM   2251  N   ALA A 137      69.980  62.041 123.290  1.00  0.00           N
ATOM   2253  CA  ALA A 137      68.900  61.831 124.221  1.00  0.00           C
ATOM   2255  CB  ALA A 137      68.160  60.521 123.940  1.00  0.00           C
ATOM   2259  C   ALA A 137      69.420  61.791 125.640  1.00  0.00           C
ATOM   2260  O   ALA A 137      70.230  60.951 126.011  1.00  0.00           O
ATOM   2261  N   ASP A 138      68.950  62.661 126.540  1.00  0.00           N
ATOM   2263  CA  ASP A 138      68.010  63.751 126.400  1.00  0.00           C
ATOM   2265  CB  ASP A 138      67.060  63.891 127.650  1.00  0.00           C
ATOM   2268  CG  ASP A 138      67.120  62.851 128.781  1.00  0.00           C
ATOM   2269  OD1 ASP A 138      66.280  63.031 129.691  1.00  0.00           O
ATOM   2270  OD2 ASP A 138      68.010  61.971 128.840  1.00  0.00           O
ATOM   2271  C   ASP A 138      68.820  65.011 126.131  1.00  0.00           C
ATOM   2272  O   ASP A 138      69.750  65.331 126.861  1.00  0.00           O
ATOM   2273  N   ALA A 139      68.520  65.721 125.020  1.00  0.00           N
ATOM   2275  CA  ALA A 139      69.290  66.871 124.601  1.00  0.00           C
ATOM   2277  CB  ALA A 139      70.750  66.561 124.200  1.00  0.00           C
ATOM   2281  C   ALA A 139      68.531  67.491 123.451  1.00  0.00           C
ATOM   2282  O   ALA A 139      67.440  67.051 123.120  1.00  0.00           O
ATOM   2283  N   ALA A 140      69.070  68.571 122.859  1.00  0.00           N
ATOM   2285  CA  ALA A 140      68.280  69.631 122.290  1.00  0.00           C
ATOM   2287  CB  ALA A 140      67.470  70.281 123.430  1.00  0.00           C
ATOM   2291  C   ALA A 140      69.190  70.701 121.700  1.00  0.00           C
ATOM   2292  O   ALA A 140      69.720  71.551 122.401  1.00  0.00           O
ATOM   2293  N   THR A 141      69.420  70.661 120.370  1.00  0.00           N
ATOM   2295  CA  THR A 141      70.070  71.761 119.680  1.00  0.00           C
ATOM   2297  CB  THR A 141      71.470  71.452 119.151  1.00  0.00           C
ATOM   2299  OG1 THR A 141      72.330  71.031 120.201  1.00  0.00           O
ATOM   2301  CG2 THR A 141      72.120  72.671 118.470  1.00  0.00           C
ATOM   2305  C   THR A 141      69.280  72.151 118.461  1.00  0.00           C
ATOM   2306  O   THR A 141      69.180  71.401 117.480  1.00  0.00           O
ATOM   2307  N   PHE A 142      68.790  73.391 118.449  1.00  0.00           N
ATOM   2309  CA  PHE A 142      68.380  74.092 117.251  1.00  0.00           C
ATOM   2311  CB  PHE A 142      67.040  74.831 117.580  1.00  0.00           C
ATOM   2314  CG  PHE A 142      66.130  75.141 116.400  1.00  0.00           C
ATOM   2315  CD1 PHE A 142      64.820  74.631 116.411  1.00  0.00           C
ATOM   2317  CE1 PHE A 142      63.910  74.952 115.401  1.00  0.00           C
ATOM   2319  CZ  PHE A 142      64.270  75.861 114.400  1.00  0.00           C
ATOM   2321  CD2 PHE A 142      66.500  76.001 115.351  1.00  0.00           C
ATOM   2323  CE2 PHE A 142      65.570  76.382 114.370  1.00  0.00           C
ATOM   2325  C   PHE A 142      69.520  75.041 116.971  1.00  0.00           C
ATOM   2326  O   PHE A 142      69.790  75.922 117.790  1.00  0.00           O
ATOM   2327  N   THR A 143      70.230  74.911 115.821  1.00  0.00           N
ATOM   2329  CA  THR A 143      71.110  75.971 115.311  1.00  0.00           C
ATOM   2331  CB  THR A 143      72.490  75.581 114.691  1.00  0.00           C
ATOM   2333  OG1 THR A 143      73.610  75.922 115.491  1.00  0.00           O
ATOM   2335  CG2 THR A 143      72.830  76.231 113.340  1.00  0.00           C
ATOM   2339  C   THR A 143      70.260  76.701 114.299  1.00  0.00           C
ATOM   2340  O   THR A 143      69.711  76.111 113.371  1.00  0.00           O
ATOM   2341  N   ASP A 144      70.110  78.021 114.460  1.00  0.00           N
ATOM   2343  CA  ASP A 144      69.420  78.851 113.501  1.00  0.00           C
ATOM   2345  CB  ASP A 144      68.280  79.641 114.180  1.00  0.00           C
ATOM   2348  CG  ASP A 144      67.690  80.811 113.430  1.00  0.00           C
ATOM   2349  OD1 ASP A 144      66.810  81.452 114.061  1.00  0.00           O
ATOM   2350  OD2 ASP A 144      68.160  81.121 112.300  1.00  0.00           O
ATOM   2351  C   ASP A 144      70.540  79.672 112.880  1.00  0.00           C
ATOM   2352  O   ASP A 144      71.200  80.491 113.520  1.00  0.00           O
ATOM   2353  N   CYS A 145      70.880  79.321 111.630  1.00  0.00           N
ATOM   2355  CA  CYS A 145      72.270  79.451 111.221  1.00  0.00           C
ATOM   2357  CB  CYS A 145      72.590  78.331 110.190  1.00  0.00           C
ATOM   2360  SG  CYS A 145      74.260  77.632 110.410  1.00  0.00           S
ATOM   2362  C   CYS A 145      72.530  80.851 110.681  1.00  0.00           C
ATOM   2363  O   CYS A 145      73.670  81.261 110.471  1.00  0.00           O
ATOM   2364  N   ALA A 146      71.490  81.681 110.461  1.00  0.00           N
ATOM   2366  CA  ALA A 146      71.670  83.102 110.190  1.00  0.00           C
ATOM   2368  CB  ALA A 146      70.330  83.692 109.711  1.00  0.00           C
ATOM   2372  C   ALA A 146      72.140  83.921 111.391  1.00  0.00           C
ATOM   2373  O   ALA A 146      72.960  84.842 111.271  1.00  0.00           O
ATOM   2374  N   THR A 147      71.550  83.631 112.561  1.00  0.00           N
ATOM   2376  CA  THR A 147      71.560  84.541 113.701  1.00  0.00           C
ATOM   2378  CB  THR A 147      70.150  84.721 114.271  1.00  0.00           C
ATOM   2380  OG1 THR A 147      70.030  85.831 115.161  1.00  0.00           O
ATOM   2382  CG2 THR A 147      69.630  83.471 114.991  1.00  0.00           C
ATOM   2386  C   THR A 147      72.510  84.021 114.730  1.00  0.00           C
ATOM   2387  O   THR A 147      73.010  84.751 115.581  1.00  0.00           O
ATOM   2388  N   GLY A 148      72.890  82.731 114.630  1.00  0.00           N
ATOM   2390  CA  GLY A 148      73.850  82.101 115.521  1.00  0.00           C
ATOM   2393  C   GLY A 148      73.250  81.581 116.799  1.00  0.00           C
ATOM   2394  O   GLY A 148      73.960  81.331 117.770  1.00  0.00           O
ATOM   2395  N   LYS A 149      71.920  81.342 116.831  1.00  0.00           N
ATOM   2397  CA  LYS A 149      71.310  80.661 117.971  1.00  0.00           C
ATOM   2399  CB  LYS A 149      69.750  80.491 117.860  1.00  0.00           C
ATOM   2402  CG  LYS A 149      68.890  81.731 118.150  1.00  0.00           C
ATOM   2405  CD  LYS A 149      67.590  81.881 117.320  1.00  0.00           C
ATOM   2408  CE  LYS A 149      66.400  80.951 117.600  1.00  0.00           C
ATOM   2411  NZ  LYS A 149      65.340  81.181 116.581  1.00  0.00           N
ATOM   2415  C   LYS A 149      71.880  79.261 118.181  1.00  0.00           C
ATOM   2416  O   LYS A 149      72.020  78.491 117.241  1.00  0.00           O
ATOM   2417  N   ARG A 150      72.150  78.901 119.451  1.00  0.00           N
ATOM   2419  CA  ARG A 150      71.770  77.581 119.910  1.00  0.00           C
ATOM   2421  CB  ARG A 150      72.870  76.721 120.591  1.00  0.00           C
ATOM   2424  CG  ARG A 150      73.790  77.452 121.581  1.00  0.00           C
ATOM   2427  CD  ARG A 150      74.920  76.531 122.071  1.00  0.00           C
ATOM   2430  NE  ARG A 150      74.300  75.561 123.031  1.00  0.00           N
ATOM   2432  CZ  ARG A 150      74.700  74.321 123.221  1.00  0.00           C
ATOM   2433  NH1 ARG A 150      74.120  73.631 124.180  1.00  0.00           N
ATOM   2436  NH2 ARG A 150      75.600  73.711 122.480  1.00  0.00           N
ATOM   2439  C   ARG A 150      70.590  77.761 120.811  1.00  0.00           C
ATOM   2440  O   ARG A 150      70.730  78.311 121.900  1.00  0.00           O
ATOM   2441  N   PHE A 151      69.430  77.321 120.281  1.00  0.00           N
ATOM   2443  CA  PHE A 151      68.160  76.961 120.880  1.00  0.00           C
ATOM   2445  CB  PHE A 151      67.240  78.121 121.411  1.00  0.00           C
ATOM   2448  CG  PHE A 151      67.890  79.092 122.360  1.00  0.00           C
ATOM   2449  CD1 PHE A 151      67.940  80.461 122.051  1.00  0.00           C
ATOM   2451  CE1 PHE A 151      68.690  81.351 122.831  1.00  0.00           C
ATOM   2453  CZ  PHE A 151      69.370  80.891 123.951  1.00  0.00           C
ATOM   2455  CD2 PHE A 151      68.490  78.661 123.561  1.00  0.00           C
ATOM   2457  CE2 PHE A 151      69.260  79.551 124.320  1.00  0.00           C
ATOM   2459  C   PHE A 151      68.220  75.681 121.691  1.00  0.00           C
ATOM   2460  O   PHE A 151      68.920  74.751 121.300  1.00  0.00           O
ATOM   2461  N   MET A 152      67.400  75.581 122.740  1.00  0.00           N
ATOM   2463  CA  MET A 152      66.860  74.342 123.270  1.00  0.00           C
ATOM   2465  CB  MET A 152      66.410  74.591 124.730  1.00  0.00           C
ATOM   2468  CG  MET A 152      66.150  73.361 125.630  1.00  0.00           C
ATOM   2471  SD  MET A 152      67.650  72.491 126.151  1.00  0.00           S
ATOM   2472  CE  MET A 152      66.800  71.421 127.351  1.00  0.00           C
ATOM   2476  C   MET A 152      65.690  73.941 122.360  1.00  0.00           C
ATOM   2477  O   MET A 152      65.350  74.651 121.419  1.00  0.00           O
ATOM   2478  N   VAL A 153      65.090  72.772 122.590  1.00  0.00           N
ATOM   2480  CA  VAL A 153      64.190  72.061 121.700  1.00  0.00           C
ATOM   2482  CB  VAL A 153      64.880  70.881 120.980  1.00  0.00           C
ATOM   2484  CG1 VAL A 153      63.980  70.041 120.050  1.00  0.00           C
ATOM   2488  CG2 VAL A 153      66.010  71.441 120.100  1.00  0.00           C
ATOM   2492  C   VAL A 153      63.100  71.621 122.661  1.00  0.00           C
ATOM   2493  O   VAL A 153      63.190  71.842 123.870  1.00  0.00           O
ATOM   2494  N   ALA A 154      61.980  71.071 122.180  1.00  0.00           N
ATOM   2496  CA  ALA A 154      61.020  70.361 122.980  1.00  0.00           C
ATOM   2498  CB  ALA A 154      59.720  70.171 122.180  1.00  0.00           C
ATOM   2502  C   ALA A 154      61.550  69.011 123.470  1.00  0.00           C
ATOM   2503  O   ALA A 154      62.490  68.441 122.930  1.00  0.00           O
ATOM   2504  N   ASN A 155      60.930  68.411 124.510  1.00  0.00           N
ATOM   2506  CA  ASN A 155      61.030  66.961 124.621  1.00  0.00           C
ATOM   2508  CB  ASN A 155      61.160  66.441 126.070  1.00  0.00           C
ATOM   2511  CG  ASN A 155      62.550  66.721 126.641  1.00  0.00           C
ATOM   2512  OD1 ASN A 155      62.740  66.871 127.851  1.00  0.00           O
ATOM   2513  ND2 ASN A 155      63.570  66.851 125.751  1.00  0.00           N
ATOM   2516  C   ASN A 155      59.850  66.381 123.911  1.00  0.00           C
ATOM   2517  O   ASN A 155      58.710  66.711 124.221  1.00  0.00           O
ATOM   2518  N   ASN A 156      60.180  65.561 122.891  1.00  0.00           N
ATOM   2520  CA  ASN A 156      59.380  64.861 121.911  1.00  0.00           C
ATOM   2522  CB  ASN A 156      59.290  65.771 120.650  1.00  0.00           C
ATOM   2525  CG  ASN A 156      58.410  67.031 120.681  1.00  0.00           C
ATOM   2526  OD1 ASN A 156      58.560  67.851 119.770  1.00  0.00           O
ATOM   2527  ND2 ASN A 156      57.550  67.221 121.691  1.00  0.00           N
ATOM   2530  C   ASN A 156      58.120  64.141 122.471  1.00  0.00           C
ATOM   2531  O   ASN A 156      57.750  64.291 123.631  1.00  0.00           O
ATOM   2532  N   ALA A 157      57.420  63.271 121.741  1.00  0.00           N
ATOM   2534  CA  ALA A 157      57.410  63.041 120.321  1.00  0.00           C
ATOM   2536  CB  ALA A 157      57.280  61.541 120.041  1.00  0.00           C
ATOM   2540  C   ALA A 157      56.280  63.901 119.761  1.00  0.00           C
ATOM   2541  O   ALA A 157      55.410  64.342 120.510  1.00  0.00           O
ATOM   2542  N   GLU A 158      56.290  64.291 118.480  1.00  0.00           N
ATOM   2544  CA  GLU A 158      56.530  63.391 117.370  1.00  0.00           C
ATOM   2546  CB  GLU A 158      55.620  63.851 116.210  1.00  0.00           C
ATOM   2549  CG  GLU A 158      55.030  62.651 115.441  1.00  0.00           C
ATOM   2552  CD  GLU A 158      53.700  62.201 116.011  1.00  0.00           C
ATOM   2553  OE1 GLU A 158      52.740  62.051 115.220  1.00  0.00           O
ATOM   2554  OE2 GLU A 158      53.600  62.011 117.251  1.00  0.00           O
ATOM   2555  C   GLU A 158      57.980  63.481 116.921  1.00  0.00           C
ATOM   2556  O   GLU A 158      58.580  62.531 116.411  1.00  0.00           O
ATOM   2557  N   LEU A 159      58.600  64.641 117.171  1.00  0.00           N
ATOM   2559  CA  LEU A 159      59.620  65.171 116.300  1.00  0.00           C
ATOM   2561  CB  LEU A 159      59.580  66.721 116.391  1.00  0.00           C
ATOM   2564  CG  LEU A 159      59.390  67.371 115.010  1.00  0.00           C
ATOM   2566  CD1 LEU A 159      59.590  68.891 115.090  1.00  0.00           C
ATOM   2570  CD2 LEU A 159      58.000  67.061 114.451  1.00  0.00           C
ATOM   2574  C   LEU A 159      61.010  64.621 116.581  1.00  0.00           C
ATOM   2575  O   LEU A 159      61.980  64.881 115.880  1.00  0.00           O
ATOM   2576  N   GLU A 160      61.100  63.771 117.600  1.00  0.00           N
ATOM   2578  CA  GLU A 160      62.160  62.821 117.801  1.00  0.00           C
ATOM   2580  CB  GLU A 160      61.870  62.151 119.160  1.00  0.00           C
ATOM   2583  CG  GLU A 160      62.810  61.011 119.621  1.00  0.00           C
ATOM   2586  CD  GLU A 160      62.070  60.131 120.620  1.00  0.00           C
ATOM   2587  OE1 GLU A 160      62.270  58.891 120.531  1.00  0.00           O
ATOM   2588  OE2 GLU A 160      61.280  60.681 121.431  1.00  0.00           O
ATOM   2589  C   GLU A 160      62.320  61.791 116.680  1.00  0.00           C
ATOM   2590  O   GLU A 160      63.420  61.431 116.291  1.00  0.00           O
ATOM   2591  N   ARG A 161      61.240  61.251 116.070  1.00  0.00           N
ATOM   2593  CA  ARG A 161      61.390  60.161 115.100  1.00  0.00           C
ATOM   2595  CB  ARG A 161      61.140  58.751 115.661  1.00  0.00           C
ATOM   2598  CG  ARG A 161      62.440  58.301 116.350  1.00  0.00           C
ATOM   2601  CD  ARG A 161      62.410  56.971 117.080  1.00  0.00           C
ATOM   2604  NE  ARG A 161      63.720  56.951 117.801  1.00  0.00           N
ATOM   2606  CZ  ARG A 161      64.280  55.841 118.241  1.00  0.00           C
ATOM   2607  NH1 ARG A 161      65.470  55.871 118.811  1.00  0.00           N
ATOM   2610  NH2 ARG A 161      63.660  54.691 118.150  1.00  0.00           N
ATOM   2613  C   ARG A 161      61.030  60.471 113.671  1.00  0.00           C
ATOM   2614  O   ARG A 161      60.880  59.591 112.821  1.00  0.00           O
ATOM   2615  N   SER A 162      61.130  61.761 113.351  1.00  0.00           N
ATOM   2617  CA  SER A 162      61.710  62.151 112.080  1.00  0.00           C
ATOM   2619  CB  SER A 162      60.940  63.361 111.470  1.00  0.00           C
ATOM   2622  OG  SER A 162      61.130  63.461 110.050  1.00  0.00           O
ATOM   2624  C   SER A 162      63.220  62.421 112.270  1.00  0.00           C
ATOM   2625  O   SER A 162      63.980  62.451 111.300  1.00  0.00           O
ATOM   2626  N   TYR A 163      63.770  62.461 113.520  1.00  0.00           N
ATOM   2628  CA  TYR A 163      65.210  62.651 113.760  1.00  0.00           C
ATOM   2630  CB  TYR A 163      65.570  63.171 115.230  1.00  0.00           C
ATOM   2633  CG  TYR A 163      66.400  62.341 116.241  1.00  0.00           C
ATOM   2634  CD1 TYR A 163      67.740  61.961 116.001  1.00  0.00           C
ATOM   2636  CE1 TYR A 163      68.500  61.301 116.971  1.00  0.00           C
ATOM   2638  CZ  TYR A 163      67.940  60.991 118.210  1.00  0.00           C
ATOM   2639  OH  TYR A 163      68.700  60.321 119.180  1.00  0.00           O
ATOM   2641  CD2 TYR A 163      65.900  62.091 117.531  1.00  0.00           C
ATOM   2643  CE2 TYR A 163      66.640  61.391 118.501  1.00  0.00           C
ATOM   2645  C   TYR A 163      66.000  61.421 113.380  1.00  0.00           C
ATOM   2646  O   TYR A 163      67.180  61.521 113.091  1.00  0.00           O
ATOM   2647  N   LEU A 164      65.380  60.231 113.330  1.00  0.00           N
ATOM   2649  CA  LEU A 164      66.060  59.011 112.980  1.00  0.00           C
ATOM   2651  CB  LEU A 164      65.860  57.951 114.090  1.00  0.00           C
ATOM   2654  CG  LEU A 164      67.180  57.241 114.451  1.00  0.00           C
ATOM   2656  CD1 LEU A 164      66.930  55.951 115.240  1.00  0.00           C
ATOM   2660  CD2 LEU A 164      68.110  58.181 115.220  1.00  0.00           C
ATOM   2664  C   LEU A 164      65.550  58.511 111.641  1.00  0.00           C
ATOM   2665  O   LEU A 164      65.720  57.351 111.260  1.00  0.00           O
ATOM   2666  N   ALA A 165      64.880  59.401 110.900  1.00  0.00           N
ATOM   2668  CA  ALA A 165      64.320  59.101 109.611  1.00  0.00           C
ATOM   2670  CB  ALA A 165      62.810  59.361 109.720  1.00  0.00           C
ATOM   2674  C   ALA A 165      64.950  60.011 108.570  1.00  0.00           C
ATOM   2675  O   ALA A 165      65.400  59.631 107.491  1.00  0.00           O
ATOM   2676  N   ALA A 166      65.130  61.271 108.951  1.00  0.00           N
ATOM   2678  CA  ALA A 166      66.220  62.081 108.520  1.00  0.00           C
ATOM   2680  CB  ALA A 166      65.670  63.351 107.860  1.00  0.00           C
ATOM   2684  C   ALA A 166      66.940  62.381 109.820  1.00  0.00           C
ATOM   2685  O   ALA A 166      66.690  63.391 110.471  1.00  0.00           O
ATOM   2686  N   ARG A 167      67.710  61.411 110.351  1.00  0.00           N
ATOM   2688  CA  ARG A 167      69.030  61.061 109.851  1.00  0.00           C
ATOM   2690  CB  ARG A 167      70.100  62.011 110.491  1.00  0.00           C
ATOM   2693  CG  ARG A 167      69.781  62.341 111.960  1.00  0.00           C
ATOM   2696  CD  ARG A 167      70.770  63.211 112.720  1.00  0.00           C
ATOM   2699  NE  ARG A 167      70.010  63.681 113.921  1.00  0.00           N
ATOM   2701  CZ  ARG A 167      70.370  64.711 114.660  1.00  0.00           C
ATOM   2702  NH1 ARG A 167      69.440  65.401 115.270  1.00  0.00           N
ATOM   2705  NH2 ARG A 167      71.590  65.181 114.699  1.00  0.00           N
ATOM   2708  C   ARG A 167      69.420  59.611 110.161  1.00  0.00           C
ATOM   2709  O   ARG A 167      70.050  59.331 111.171  1.00  0.00           O
ATOM   2710  N   GLY A 168      69.090  58.671 109.260  1.00  0.00           N
ATOM   2712  CA  GLY A 168      69.420  57.241 109.390  1.00  0.00           C
ATOM   2715  C   GLY A 168      70.760  56.811 108.850  1.00  0.00           C
ATOM   2716  O   GLY A 168      70.900  55.751 108.251  1.00  0.00           O
ATOM   2717  N   HIS A 169      71.830  57.601 109.090  1.00  0.00           N
ATOM   2719  CA  HIS A 169      73.150  57.031 109.299  1.00  0.00           C
ATOM   2721  CB  HIS A 169      74.220  57.491 108.260  1.00  0.00           C
ATOM   2724  ND1 HIS A 169      73.160  58.491 106.181  1.00  0.00           N
ATOM   2725  CG  HIS A 169      73.870  57.451 106.781  1.00  0.00           C
ATOM   2726  CE1 HIS A 169      73.280  58.281 104.881  1.00  0.00           C
ATOM   2728  NE2 HIS A 169      74.050  57.201 104.611  1.00  0.00           N
ATOM   2730  CD2 HIS A 169      74.430  56.671 105.821  1.00  0.00           C
ATOM   2732  C   HIS A 169      73.640  57.491 110.671  1.00  0.00           C
ATOM   2733  O   HIS A 169      74.820  57.321 111.011  1.00  0.00           O
ATOM   2734  N   SER A 170      72.750  58.131 111.470  1.00  0.00           N
ATOM   2736  CA  SER A 170      73.030  58.931 112.661  1.00  0.00           C
ATOM   2738  CB  SER A 170      73.461  58.131 113.891  1.00  0.00           C
ATOM   2741  OG  SER A 170      72.410  57.271 114.361  1.00  0.00           O
ATOM   2743  C   SER A 170      73.970  60.121 112.501  1.00  0.00           C
ATOM   2744  O   SER A 170      74.790  60.191 111.590  1.00  0.00           O
ATOM   2745  N   GLU A 171      73.810  61.121 113.400  1.00  0.00           N
ATOM   2747  CA  GLU A 171      74.650  62.291 113.570  1.00  0.00           C
ATOM   2749  CB  GLU A 171      75.720  62.001 114.660  1.00  0.00           C
ATOM   2752  CG  GLU A 171      75.630  62.911 115.921  1.00  0.00           C
ATOM   2755  CD  GLU A 171      74.250  63.061 116.551  1.00  0.00           C
ATOM   2756  OE1 GLU A 171      73.700  64.191 116.431  1.00  0.00           O
ATOM   2757  OE2 GLU A 171      73.730  62.091 117.180  1.00  0.00           O
ATOM   2758  C   GLU A 171      75.220  63.061 112.360  1.00  0.00           C
ATOM   2759  O   GLU A 171      76.280  63.681 112.431  1.00  0.00           O
ATOM   2760  N   LYS A 172      74.440  63.211 111.271  1.00  0.00           N
ATOM   2762  CA  LYS A 172      74.350  64.471 110.541  1.00  0.00           C
ATOM   2764  CB  LYS A 172      73.580  64.361 109.191  1.00  0.00           C
ATOM   2767  CG  LYS A 172      74.470  64.021 107.980  1.00  0.00           C
ATOM   2770  CD  LYS A 172      73.690  63.441 106.791  1.00  0.00           C
ATOM   2773  CE  LYS A 172      74.630  62.951 105.681  1.00  0.00           C
ATOM   2776  NZ  LYS A 172      73.900  62.301 104.590  1.00  0.00           N
ATOM   2780  C   LYS A 172      73.740  65.571 111.391  1.00  0.00           C
ATOM   2781  O   LYS A 172      73.000  65.251 112.331  1.00  0.00           O
ATOM   2782  N   PRO A 173      73.970  66.851 111.181  1.00  0.00           N
ATOM   2783  CD  PRO A 173      74.960  67.361 110.230  1.00  0.00           C
ATOM   2786  CA  PRO A 173      72.970  67.842 111.511  1.00  0.00           C
ATOM   2788  CB  PRO A 173      73.770  69.141 111.370  1.00  0.00           C
ATOM   2791  CG  PRO A 173      74.790  68.891 110.261  1.00  0.00           C
ATOM   2794  C   PRO A 173      71.820  67.751 110.510  1.00  0.00           C
ATOM   2795  O   PRO A 173      72.050  67.721 109.311  1.00  0.00           O
ATOM   2796  N   VAL A 174      70.560  67.681 110.949  1.00  0.00           N
ATOM   2798  CA  VAL A 174      69.450  67.651 110.010  1.00  0.00           C
ATOM   2800  CB  VAL A 174      68.270  66.801 110.450  1.00  0.00           C
ATOM   2802  CG1 VAL A 174      67.580  66.261 109.180  1.00  0.00           C
ATOM   2806  CG2 VAL A 174      68.780  65.651 111.330  1.00  0.00           C
ATOM   2810  C   VAL A 174      68.980  69.061 109.790  1.00  0.00           C
ATOM   2811  O   VAL A 174      68.910  69.841 110.731  1.00  0.00           O
ATOM   2812  N   LEU A 175      68.670  69.461 108.540  1.00  0.00           N
ATOM   2814  CA  LEU A 175      68.220  70.811 108.301  1.00  0.00           C
ATOM   2816  CB  LEU A 175      68.940  71.501 107.121  1.00  0.00           C
ATOM   2819  CG  LEU A 175      70.270  72.172 107.550  1.00  0.00           C
ATOM   2821  CD1 LEU A 175      70.890  72.891 106.361  1.00  0.00           C
ATOM   2825  CD2 LEU A 175      71.270  71.211 108.221  1.00  0.00           C
ATOM   2829  C   LEU A 175      66.710  70.861 108.210  1.00  0.00           C
ATOM   2830  O   LEU A 175      66.040  69.851 108.111  1.00  0.00           O
ATOM   2831  N   LEU A 176      66.160  72.081 108.361  1.00  0.00           N
ATOM   2833  CA  LEU A 176      64.830  72.301 108.880  1.00  0.00           C
ATOM   2835  CB  LEU A 176      64.850  73.051 110.240  1.00  0.00           C
ATOM   2838  CG  LEU A 176      65.100  72.231 111.511  1.00  0.00           C
ATOM   2840  CD1 LEU A 176      65.300  73.201 112.681  1.00  0.00           C
ATOM   2844  CD2 LEU A 176      66.260  71.251 111.470  1.00  0.00           C
ATOM   2848  C   LEU A 176      64.070  73.211 107.971  1.00  0.00           C
ATOM   2849  O   LEU A 176      64.630  74.151 107.401  1.00  0.00           O
ATOM   2850  N   SER A 177      62.750  73.011 107.930  1.00  0.00           N
ATOM   2852  CA  SER A 177      61.790  74.081 108.049  1.00  0.00           C
ATOM   2854  CB  SER A 177      61.010  74.331 106.721  1.00  0.00           C
ATOM   2857  OG  SER A 177      61.590  75.431 106.011  1.00  0.00           O
ATOM   2859  C   SER A 177      60.840  73.681 109.160  1.00  0.00           C
ATOM   2860  O   SER A 177      60.090  72.721 108.990  1.00  0.00           O
ATOM   2861  N   VAL A 178      60.880  74.371 110.331  1.00  0.00           N
ATOM   2863  CA  VAL A 178      60.080  74.001 111.501  1.00  0.00           C
ATOM   2865  CB  VAL A 178      60.910  73.971 112.790  1.00  0.00           C
ATOM   2867  CG1 VAL A 178      60.110  73.631 114.071  1.00  0.00           C
ATOM   2871  CG2 VAL A 178      61.930  72.831 112.681  1.00  0.00           C
ATOM   2875  C   VAL A 178      58.850  74.881 111.571  1.00  0.00           C
ATOM   2876  O   VAL A 178      57.910  74.691 110.801  1.00  0.00           O
ATOM   2877  N   GLU A 179      58.820  75.851 112.510  1.00  0.00           N
ATOM   2879  CA  GLU A 179      57.630  76.311 113.201  1.00  0.00           C
ATOM   2881  CB  GLU A 179      56.660  75.191 113.631  1.00  0.00           C
ATOM   2884  CG  GLU A 179      55.230  75.651 113.990  1.00  0.00           C
ATOM   2887  CD  GLU A 179      54.520  76.511 112.950  1.00  0.00           C
ATOM   2888  OE1 GLU A 179      53.460  77.081 113.321  1.00  0.00           O
ATOM   2889  OE2 GLU A 179      54.970  76.601 111.791  1.00  0.00           O
ATOM   2890  C   GLU A 179      58.190  76.991 114.421  1.00  0.00           C
ATOM   2891  O   GLU A 179      59.400  76.961 114.641  1.00  0.00           O
ATOM   2892  N   GLY A 180      57.390  77.702 115.230  1.00  0.00           N
ATOM   2894  CA  GLY A 180      57.930  78.381 116.391  1.00  0.00           C
ATOM   2897  C   GLY A 180      56.940  78.621 117.491  1.00  0.00           C
ATOM   2898  O   GLY A 180      55.770  78.271 117.401  1.00  0.00           O
ATOM   2899  N   HIS A 181      57.460  79.221 118.570  1.00  0.00           N
ATOM   2901  CA  HIS A 181      56.980  79.251 119.931  1.00  0.00           C
ATOM   2903  CB  HIS A 181      56.220  78.001 120.461  1.00  0.00           C
ATOM   2906  ND1 HIS A 181      53.790  78.271 120.961  1.00  0.00           N
ATOM   2907  CG  HIS A 181      54.770  77.772 120.120  1.00  0.00           C
ATOM   2908  CE1 HIS A 181      52.740  77.501 120.741  1.00  0.00           C
ATOM   2910  NE2 HIS A 181      52.980  76.551 119.811  1.00  0.00           N
ATOM   2912  CD2 HIS A 181      54.290  76.721 119.400  1.00  0.00           C
ATOM   2914  C   HIS A 181      58.250  79.281 120.771  1.00  0.00           C
ATOM   2915  O   HIS A 181      59.050  78.341 120.741  1.00  0.00           O
ATOM   2916  N   PHE A 182      58.440  80.311 121.590  1.00  0.00           N
ATOM   2918  CA  PHE A 182      59.330  80.241 122.719  1.00  0.00           C
ATOM   2920  CB  PHE A 182      60.100  81.561 122.941  1.00  0.00           C
ATOM   2923  CG  PHE A 182      61.360  81.711 122.141  1.00  0.00           C
ATOM   2924  CD1 PHE A 182      62.540  81.071 122.541  1.00  0.00           C
ATOM   2926  CE1 PHE A 182      63.760  81.382 121.931  1.00  0.00           C
ATOM   2928  CZ  PHE A 182      63.800  82.331 120.910  1.00  0.00           C
ATOM   2930  CD2 PHE A 182      61.420  82.671 121.120  1.00  0.00           C
ATOM   2932  CE2 PHE A 182      62.630  82.981 120.500  1.00  0.00           C
ATOM   2934  C   PHE A 182      58.500  79.941 123.951  1.00  0.00           C
ATOM   2935  O   PHE A 182      57.720  80.781 124.431  1.00  0.00           O
ATOM   2936  N   THR A 183      58.620  78.741 124.510  1.00  0.00           N
ATOM   2938  CA  THR A 183      57.980  78.371 125.770  1.00  0.00           C
ATOM   2940  CB  THR A 183      56.770  77.431 125.671  1.00  0.00           C
ATOM   2942  OG1 THR A 183      57.090  76.141 125.161  1.00  0.00           O
ATOM   2944  CG2 THR A 183      55.690  78.021 124.751  1.00  0.00           C
ATOM   2948  C   THR A 183      59.130  77.731 126.531  1.00  0.00           C
ATOM   2949  O   THR A 183      59.940  77.061 125.921  1.00  0.00           O
ATOM   2950  N   LEU A 184      59.320  77.931 127.840  1.00  0.00           N
ATOM   2952  CA  LEU A 184      58.690  78.911 128.701  1.00  0.00           C
ATOM   2954  CB  LEU A 184      58.100  78.221 129.960  1.00  0.00           C
ATOM   2957  CG  LEU A 184      56.670  78.671 130.251  1.00  0.00           C
ATOM   2959  CD1 LEU A 184      56.260  78.231 131.660  1.00  0.00           C
ATOM   2963  CD2 LEU A 184      55.700  78.111 129.200  1.00  0.00           C
ATOM   2967  C   LEU A 184      59.740  79.941 129.049  1.00  0.00           C
ATOM   2968  O   LEU A 184      60.730  80.051 128.340  1.00  0.00           O
ATOM   2969  N   GLU A 185      59.550  80.701 130.150  1.00  0.00           N
ATOM   2971  CA  GLU A 185      60.650  81.391 130.801  1.00  0.00           C
ATOM   2973  CB  GLU A 185      61.750  80.361 131.230  1.00  0.00           C
ATOM   2976  CG  GLU A 185      62.880  80.821 132.191  1.00  0.00           C
ATOM   2979  CD  GLU A 185      63.860  79.691 132.501  1.00  0.00           C
ATOM   2980  OE1 GLU A 185      65.100  79.851 132.410  1.00  0.00           O
ATOM   2981  OE2 GLU A 185      63.400  78.581 132.880  1.00  0.00           O
ATOM   2982  C   GLU A 185      61.140  82.661 130.071  1.00  0.00           C
ATOM   2983  O   GLU A 185      61.810  82.671 129.040  1.00  0.00           O
ATOM   2984  N   GLY A 186      60.800  83.851 130.630  1.00  0.00           N
ATOM   2986  CA  GLY A 186      61.560  85.082 130.430  1.00  0.00           C
ATOM   2989  C   GLY A 186      62.500  85.082 131.590  1.00  0.00           C
ATOM   2990  O   GLY A 186      62.240  84.342 132.540  1.00  0.00           O
ATOM   2991  N   ASN A 187      63.580  85.891 131.601  1.00  0.00           N
ATOM   2993  CA  ASN A 187      64.620  85.681 132.590  1.00  0.00           C
ATOM   2995  CB  ASN A 187      65.980  86.071 131.971  1.00  0.00           C
ATOM   2998  CG  ASN A 187      67.220  85.521 132.661  1.00  0.00           C
ATOM   2999  OD1 ASN A 187      68.300  86.052 132.410  1.00  0.00           O
ATOM   3000  ND2 ASN A 187      67.100  84.511 133.540  1.00  0.00           N
ATOM   3003  C   ASN A 187      64.240  86.332 133.930  1.00  0.00           C
ATOM   3004  O   ASN A 187      63.470  85.672 134.630  1.00  0.00           O
ATOM   3005  N   PRO A 188      64.640  87.551 134.350  1.00  0.00           N
ATOM   3006  CD  PRO A 188      65.950  87.582 135.020  1.00  0.00           C
ATOM   3009  CA  PRO A 188      63.720  88.271 135.219  1.00  0.00           C
ATOM   3011  CB  PRO A 188      64.120  87.741 136.620  1.00  0.00           C
ATOM   3014  CG  PRO A 188      65.640  87.521 136.531  1.00  0.00           C
ATOM   3017  C   PRO A 188      63.920  89.802 135.141  1.00  0.00           C
ATOM   3018  O   PRO A 188      64.880  90.351 135.681  1.00  0.00           O
ATOM   3019  N   ASP A 189      63.060  90.611 134.501  1.00  0.00           N
ATOM   3021  CA  ASP A 189      61.790  90.341 133.900  1.00  0.00           C
ATOM   3023  CB  ASP A 189      60.710  90.131 135.010  1.00  0.00           C
ATOM   3026  CG  ASP A 189      60.580  91.221 136.070  1.00  0.00           C
ATOM   3027  OD1 ASP A 189      59.640  91.071 136.890  1.00  0.00           O
ATOM   3028  OD2 ASP A 189      61.370  92.191 136.139  1.00  0.00           O
ATOM   3029  C   ASP A 189      61.520  91.551 132.980  1.00  0.00           C
ATOM   3030  O   ASP A 189      62.180  92.582 133.100  1.00  0.00           O
ATOM   3031  N   THR A 190      60.610  91.491 131.980  1.00  0.00           N
ATOM   3033  CA  THR A 190      59.780  90.362 131.531  1.00  0.00           C
ATOM   3035  CB  THR A 190      58.280  90.721 131.430  1.00  0.00           C
ATOM   3037  OG1 THR A 190      58.030  91.892 130.661  1.00  0.00           O
ATOM   3039  CG2 THR A 190      57.720  90.961 132.831  1.00  0.00           C
ATOM   3043  C   THR A 190      60.250  89.842 130.169  1.00  0.00           C
ATOM   3044  O   THR A 190      59.470  89.661 129.230  1.00  0.00           O
ATOM   3045  N   GLY A 191      61.540  89.521 129.971  1.00  0.00           N
ATOM   3047  CA  GLY A 191      61.960  89.191 128.620  1.00  0.00           C
ATOM   3050  C   GLY A 191      63.390  88.791 128.359  1.00  0.00           C
ATOM   3051  O   GLY A 191      64.340  89.301 128.951  1.00  0.00           O
ATOM   3052  N   ALA A 192      63.640  87.881 127.421  1.00  0.00           N
ATOM   3054  CA  ALA A 192      62.740  87.431 126.370  1.00  0.00           C
ATOM   3056  CB  ALA A 192      62.050  88.581 125.579  1.00  0.00           C
ATOM   3060  C   ALA A 192      63.550  86.651 125.359  1.00  0.00           C
ATOM   3061  O   ALA A 192      64.530  87.172 124.799  1.00  0.00           O
ATOM   3062  N   PRO A 193      63.120  85.431 125.079  1.00  0.00           N
ATOM   3063  CD  PRO A 193      62.100  85.281 124.049  1.00  0.00           C
ATOM   3066  CA  PRO A 193      62.920  84.431 126.131  1.00  0.00           C
ATOM   3068  CB  PRO A 193      61.680  83.651 125.689  1.00  0.00           C
ATOM   3071  CG  PRO A 193      60.950  84.621 124.790  1.00  0.00           C
ATOM   3074  C   PRO A 193      64.080  83.481 126.139  1.00  0.00           C
ATOM   3075  O   PRO A 193      64.960  83.601 125.299  1.00  0.00           O
ATOM   3076  N   THR A 194      64.020  82.481 127.030  1.00  0.00           N
ATOM   3078  CA  THR A 194      64.960  81.382 127.121  1.00  0.00           C
ATOM   3080  CB  THR A 194      66.420  81.691 127.520  1.00  0.00           C
ATOM   3082  OG1 THR A 194      66.490  82.862 128.311  1.00  0.00           O
ATOM   3084  CG2 THR A 194      67.320  81.921 126.291  1.00  0.00           C
ATOM   3088  C   THR A 194      64.380  80.541 128.230  1.00  0.00           C
ATOM   3089  O   THR A 194      64.140  81.071 129.299  1.00  0.00           O
ATOM   3090  N   LYS A 195      64.060  79.241 128.040  1.00  0.00           N
ATOM   3092  CA  LYS A 195      64.480  78.411 126.931  1.00  0.00           C
ATOM   3094  CB  LYS A 195      65.920  77.842 127.150  1.00  0.00           C
ATOM   3097  CG  LYS A 195      66.010  76.891 128.359  1.00  0.00           C
ATOM   3100  CD  LYS A 195      67.420  76.721 128.969  1.00  0.00           C
ATOM   3103  CE  LYS A 195      67.890  77.981 129.720  1.00  0.00           C
ATOM   3106  NZ  LYS A 195      69.040  77.731 130.611  1.00  0.00           N
ATOM   3110  C   LYS A 195      63.510  77.271 126.711  1.00  0.00           C
ATOM   3111  O   LYS A 195      62.770  76.871 127.620  1.00  0.00           O
ATOM   3112  N   VAL A 196      63.480  76.781 125.450  1.00  0.00           N
ATOM   3114  CA  VAL A 196      62.710  75.681 124.881  1.00  0.00           C
ATOM   3116  CB  VAL A 196      61.840  74.781 125.790  1.00  0.00           C
ATOM   3118  CG1 VAL A 196      60.740  74.022 125.010  1.00  0.00           C
ATOM   3122  CG2 VAL A 196      62.760  73.801 126.549  1.00  0.00           C
ATOM   3126  C   VAL A 196      62.020  76.211 123.631  1.00  0.00           C
ATOM   3127  O   VAL A 196      61.570  77.351 123.581  1.00  0.00           O
ATOM   3128  N   LEU A 197      62.010  75.411 122.550  1.00  0.00           N
ATOM   3130  CA  LEU A 197      61.330  75.731 121.311  1.00  0.00           C
ATOM   3132  CB  LEU A 197      62.350  75.711 120.130  1.00  0.00           C
ATOM   3135  CG  LEU A 197      63.010  77.081 119.811  1.00  0.00           C
ATOM   3137  CD1 LEU A 197      64.110  76.931 118.760  1.00  0.00           C
ATOM   3141  CD2 LEU A 197      63.570  77.811 121.040  1.00  0.00           C
ATOM   3145  C   LEU A 197      60.240  74.691 121.151  1.00  0.00           C
ATOM   3146  O   LEU A 197      60.500  73.491 121.189  1.00  0.00           O
ATOM   3147  N   ALA A 198      58.960  75.092 121.020  1.00  0.00           N
ATOM   3149  CA  ALA A 198      57.870  74.141 120.949  1.00  0.00           C
ATOM   3151  CB  ALA A 198      56.770  74.601 121.931  1.00  0.00           C
ATOM   3155  C   ALA A 198      57.390  74.051 119.501  1.00  0.00           C
ATOM   3156  O   ALA A 198      57.120  75.101 118.921  1.00  0.00           O
ATOM   3157  N   PRO A 199      57.320  72.901 118.811  1.00  0.00           N
ATOM   3158  CD  PRO A 199      57.800  71.601 119.260  1.00  0.00           C
ATOM   3161  CA  PRO A 199      56.730  72.801 117.471  1.00  0.00           C
ATOM   3163  CB  PRO A 199      57.000  71.351 117.030  1.00  0.00           C
ATOM   3166  CG  PRO A 199      58.140  70.901 117.950  1.00  0.00           C
ATOM   3169  C   PRO A 199      55.260  73.151 117.440  1.00  0.00           C
ATOM   3170  O   PRO A 199      54.660  73.271 118.501  1.00  0.00           O
ATOM   3171  N   ASP A 200      54.700  73.291 116.230  1.00  0.00           N
ATOM   3173  CA  ASP A 200      53.280  73.441 115.910  1.00  0.00           C
ATOM   3175  CB  ASP A 200      52.210  73.071 116.991  1.00  0.00           C
ATOM   3178  CG  ASP A 200      52.140  71.611 117.421  1.00  0.00           C
ATOM   3179  OD1 ASP A 200      51.470  71.391 118.470  1.00  0.00           O
ATOM   3180  OD2 ASP A 200      52.660  70.701 116.721  1.00  0.00           O
ATOM   3181  C   ASP A 200      53.020  72.741 114.590  1.00  0.00           C
ATOM   3182  O   ASP A 200      52.030  72.991 113.900  1.00  0.00           O
ATOM   3183  N   THR A 201      53.980  71.921 114.151  1.00  0.00           N
ATOM   3185  CA  THR A 201      53.960  71.342 112.840  1.00  0.00           C
ATOM   3187  CB  THR A 201      54.250  72.321 111.700  1.00  0.00           C
ATOM   3189  OG1 THR A 201      53.470  71.951 110.581  1.00  0.00           O
ATOM   3191  CG2 THR A 201      55.710  72.361 111.230  1.00  0.00           C
ATOM   3195  C   THR A 201      54.940  70.221 112.870  1.00  0.00           C
ATOM   3196  O   THR A 201      55.870  70.221 113.671  1.00  0.00           O
ATOM   3197  N   ALA A 202      54.770  69.261 111.951  1.00  0.00           N
ATOM   3199  CA  ALA A 202      55.730  68.241 111.700  1.00  0.00           C
ATOM   3201  CB  ALA A 202      55.310  66.931 112.401  1.00  0.00           C
ATOM   3205  C   ALA A 202      55.740  68.071 110.201  1.00  0.00           C
ATOM   3206  O   ALA A 202      54.700  68.251 109.551  1.00  0.00           O
ATOM   3207  N   GLY A 203      56.880  67.821 109.540  1.00  0.00           N
ATOM   3209  CA  GLY A 203      58.250  68.111 109.951  1.00  0.00           C
ATOM   3212  C   GLY A 203      58.550  69.561 109.641  1.00  0.00           C
ATOM   3213  O   GLY A 203      58.190  70.431 110.421  1.00  0.00           O
ATOM   3214  N   LYS A 204      59.260  69.921 108.550  1.00  0.00           N
ATOM   3216  CA  LYS A 204      59.950  69.081 107.590  1.00  0.00           C
ATOM   3218  CB  LYS A 204      59.440  69.241 106.151  1.00  0.00           C
ATOM   3221  CG  LYS A 204      59.340  70.681 105.620  1.00  0.00           C
ATOM   3224  CD  LYS A 204      58.820  70.651 104.180  1.00  0.00           C
ATOM   3227  CE  LYS A 204      57.320  70.321 104.081  1.00  0.00           C
ATOM   3230  NZ  LYS A 204      57.020  69.411 102.950  1.00  0.00           N
ATOM   3234  C   LYS A 204      61.460  69.201 107.650  1.00  0.00           C
ATOM   3235  O   LYS A 204      62.020  70.191 108.131  1.00  0.00           O
ATOM   3236  N   PHE A 205      62.130  68.131 107.180  1.00  0.00           N
ATOM   3238  CA  PHE A 205      63.520  67.842 107.421  1.00  0.00           C
ATOM   3240  CB  PHE A 205      63.680  66.551 108.271  1.00  0.00           C
ATOM   3243  CG  PHE A 205      63.500  66.901 109.720  1.00  0.00           C
ATOM   3244  CD1 PHE A 205      64.560  67.531 110.391  1.00  0.00           C
ATOM   3246  CE1 PHE A 205      64.440  67.891 111.741  1.00  0.00           C
ATOM   3248  CZ  PHE A 205      63.250  67.632 112.421  1.00  0.00           C
ATOM   3250  CD2 PHE A 205      62.320  66.631 110.421  1.00  0.00           C
ATOM   3252  CE2 PHE A 205      62.190  67.011 111.771  1.00  0.00           C
ATOM   3254  C   PHE A 205      64.310  67.721 106.120  1.00  0.00           C
ATOM   3255  O   PHE A 205      63.760  67.571 105.031  1.00  0.00           O
ATOM   3256  N   TYR A 206      65.640  67.911 106.201  1.00  0.00           N
ATOM   3258  CA  TYR A 206      66.530  67.951 105.061  1.00  0.00           C
ATOM   3260  CB  TYR A 206      66.920  69.421 104.680  1.00  0.00           C
ATOM   3263  CG  TYR A 206      65.840  70.161 103.940  1.00  0.00           C
ATOM   3264  CD1 TYR A 206      65.970  70.451 102.571  1.00  0.00           C
ATOM   3266  CE1 TYR A 206      64.950  71.131 101.881  1.00  0.00           C
ATOM   3268  CZ  TYR A 206      63.810  71.551 102.571  1.00  0.00           C
ATOM   3269  OH  TYR A 206      62.760  72.271 101.951  1.00  0.00           O
ATOM   3271  CD2 TYR A 206      64.700  70.631 104.621  1.00  0.00           C
ATOM   3273  CE2 TYR A 206      63.690  71.311 103.931  1.00  0.00           C
ATOM   3275  C   TYR A 206      67.830  67.172 105.301  1.00  0.00           C
ATOM   3276  O   TYR A 206      68.700  67.611 106.061  1.00  0.00           O
ATOM   3277  N   PRO A 207      68.000  66.051 104.590  1.00  0.00           N
ATOM   3278  CD  PRO A 207      66.970  65.001 104.641  1.00  0.00           C
ATOM   3281  CA  PRO A 207      69.320  65.431 104.431  1.00  0.00           C
ATOM   3283  CB  PRO A 207      69.040  63.931 104.320  1.00  0.00           C
ATOM   3286  CG  PRO A 207      67.760  63.791 105.120  1.00  0.00           C
ATOM   3289  C   PRO A 207      70.000  65.891 103.171  1.00  0.00           C
ATOM   3290  O   PRO A 207      71.200  65.691 103.049  1.00  0.00           O
ATOM   3291  N   ASN A 208      69.250  66.471 102.199  1.00  0.00           N
ATOM   3293  CA  ASN A 208      69.830  67.031 100.980  1.00  0.00           C
ATOM   3295  CB  ASN A 208      68.720  67.601 100.061  1.00  0.00           C
ATOM   3298  CG  ASN A 208      69.140  67.791  98.601  1.00  0.00           C
ATOM   3299  OD1 ASN A 208      68.470  68.541  97.901  1.00  0.00           O
ATOM   3300  ND2 ASN A 208      70.260  67.211  98.131  1.00  0.00           N
ATOM   3303  C   ASN A 208      70.820  68.131 101.340  1.00  0.00           C
ATOM   3304  O   ASN A 208      71.970  68.121 100.930  1.00  0.00           O
ATOM   3305  N   GLN A 209      70.340  68.981 102.270  1.00  0.00           N
ATOM   3307  CA  GLN A 209      71.120  69.661 103.271  1.00  0.00           C
ATOM   3309  CB  GLN A 209      72.340  68.882 103.800  1.00  0.00           C
ATOM   3312  CG  GLN A 209      72.830  69.421 105.161  1.00  0.00           C
ATOM   3315  CD  GLN A 209      73.040  68.291 106.181  1.00  0.00           C
ATOM   3316  OE1 GLN A 209      74.120  68.131 106.750  1.00  0.00           O
ATOM   3317  NE2 GLN A 209      71.980  67.481 106.391  1.00  0.00           N
ATOM   3320  C   GLN A 209      71.540  70.991 102.751  1.00  0.00           C
ATOM   3321  O   GLN A 209      72.690  71.181 102.370  1.00  0.00           O
ATOM   3322  N   ASP A 210      70.630  71.971 102.751  1.00  0.00           N
ATOM   3324  CA  ASP A 210      70.940  73.291 102.251  1.00  0.00           C
ATOM   3326  CB  ASP A 210      69.950  73.721 101.151  1.00  0.00           C
ATOM   3329  CG  ASP A 210      70.400  73.201  99.820  1.00  0.00           C
ATOM   3330  OD1 ASP A 210      69.730  73.541  98.811  1.00  0.00           O
ATOM   3331  OD2 ASP A 210      71.500  72.581  99.751  1.00  0.00           O
ATOM   3332  C   ASP A 210      70.870  74.291 103.361  1.00  0.00           C
ATOM   3333  O   ASP A 210      69.790  74.621 103.850  1.00  0.00           O
ATOM   3334  N   CYS A 211      72.030  74.861 103.721  1.00  0.00           N
ATOM   3336  CA  CYS A 211      72.070  76.291 103.931  1.00  0.00           C
ATOM   3338  CB  CYS A 211      72.990  76.771 105.080  1.00  0.00           C
ATOM   3341  SG  CYS A 211      72.070  77.041 106.641  1.00  0.00           S
ATOM   3343  C   CYS A 211      72.470  76.921 102.611  1.00  0.00           C
ATOM   3344  O   CYS A 211      73.580  76.791 102.141  1.00  0.00           O
ATOM   3345  N   SER A 212      71.550  77.601 101.921  1.00  0.00           N
ATOM   3347  CA  SER A 212      70.530  78.411 102.531  1.00  0.00           C
ATOM   3349  CB  SER A 212      70.530  79.781 101.799  1.00  0.00           C
ATOM   3352  OG  SER A 212      70.700  79.641 100.391  1.00  0.00           O
ATOM   3354  C   SER A 212      69.140  77.772 102.600  1.00  0.00           C
ATOM   3355  O   SER A 212      68.390  77.761 101.630  1.00  0.00           O
ATOM   3356  N   SER A 213      68.740  77.281 103.800  1.00  0.00           N
ATOM   3358  CA  SER A 213      67.340  77.091 104.180  1.00  0.00           C
ATOM   3360  CB  SER A 213      67.090  76.522 105.620  1.00  0.00           C
ATOM   3363  OG  SER A 213      67.500  75.171 105.851  1.00  0.00           O
ATOM   3365  C   SER A 213      66.680  78.451 104.221  1.00  0.00           C
ATOM   3366  O   SER A 213      67.240  79.342 104.870  1.00  0.00           O
ATOM   3367  N   LEU A 214      65.520  78.631 103.570  1.00  0.00           N
ATOM   3369  CA  LEU A 214      64.740  79.831 103.730  1.00  0.00           C
ATOM   3371  CB  LEU A 214      65.470  81.111 103.210  1.00  0.00           C
ATOM   3374  CG  LEU A 214      65.150  82.381 104.031  1.00  0.00           C
ATOM   3376  CD1 LEU A 214      65.680  83.641 103.330  1.00  0.00           C
ATOM   3380  CD2 LEU A 214      65.800  82.261 105.410  1.00  0.00           C
ATOM   3384  C   LEU A 214      63.390  79.591 103.010  1.00  0.00           C
ATOM   3385  OT1 LEU A 214      63.210  80.021 101.841  1.00  0.00           O
ATOM   3386  OT2 LEU A 214      62.530  78.901 103.601  1.00  0.00           O
ATOM   3387  NH3 POPEB 215      99.920   4.918  90.941  1.00  0.00           N
ATOM   3391  C12 POPEB 215      99.440   6.328  91.221  1.00  0.00           C
ATOM   3394  C11 POPEB 215      99.060   7.098  89.940  1.00  0.00           C
ATOM   3397  P   POPEB 215      99.570   9.638  89.580  1.00  0.00           P
ATOM   3398  O13 POPEB 215      98.940  10.938  89.860  1.00  0.00           O
ATOM   3399  O14 POPEB 215     100.960   9.438  90.031  1.00  0.00           O
ATOM   3400  O11 POPEB 215      99.480   9.338  88.031  1.00  0.00           O
ATOM   3401  O12 POPEB 215      98.690   8.468  90.220  1.00  0.00           O
ATOM   3402  C1  POPEB 215     100.380  10.038  87.150  1.00  0.00           C
ATOM   3405  C2  POPEB 215      99.650  10.358  85.830  1.00  0.00           C
ATOM   3407  O21 POPEB 215     100.360  11.338  85.071  1.00  0.00           O
ATOM   3408  C21 POPEB 215     101.270  10.888  84.221  1.00  0.00           C
ATOM   3409  O22 POPEB 215     101.660   9.738  84.110  1.00  0.00           O
ATOM   3410  C22 POPEB 215     101.650  12.071  83.321  1.00  0.00           C
ATOM   3413  C3  POPEB 215      98.220  10.868  86.131  1.00  0.00           C
ATOM   3416  O31 POPEB 215      97.620  11.358  84.910  1.00  0.00           O
ATOM   3417  C31 POPEB 215      97.840  12.641  84.650  1.00  0.00           C
ATOM   3418  O32 POPEB 215      98.380  13.441  85.421  1.00  0.00           O
ATOM   3419  C32 POPEB 215      97.460  12.931  83.201  1.00  0.00           C
ATOM   3422  C23 POPEB 215     102.480  11.728  82.061  1.00  0.00           C
ATOM   3425  C24 POPEB 215     102.830  13.011  81.300  1.00  0.00           C
ATOM   3428  C25 POPEB 215     103.550  12.821  79.951  1.00  0.00           C
ATOM   3431  C26 POPEB 215     104.860  12.021  80.061  1.00  0.00           C
ATOM   3434  C27 POPEB 215     105.780  12.251  78.840  1.00  0.00           C
ATOM   3437  C28 POPEB 215     106.961  11.258  78.741  1.00  0.00           C
ATOM   3440  C29 POPEB 215     106.460   9.898  78.330  1.00  0.00           C
ATOM   3442 0C21 POPEB 215     107.050   8.998  77.521  1.00  0.00           C
ATOM   3444 1C21 POPEB 215     108.370   9.078  76.791  1.00  0.00           C
ATOM   3447 2C21 POPEB 215     108.180   8.458  75.391  1.00  0.00           C
ATOM   3450 3C21 POPEB 215     109.420   8.448  74.481  1.00  0.00           C
ATOM   3453 4C21 POPEB 215     109.050   7.978  73.071  1.00  0.00           C
ATOM   3456 5C21 POPEB 215     110.210   7.918  72.061  1.00  0.00           C
ATOM   3459 6C21 POPEB 215     109.680   7.688  70.641  1.00  0.00           C
ATOM   3462 7C21 POPEB 215     110.770   7.478  69.579  1.00  0.00           C
ATOM   3465 8C21 POPEB 215     110.210   7.368  68.160  1.00  0.00           C
ATOM   3469  C33 POPEB 215      96.670  14.241  83.000  1.00  0.00           C
ATOM   3472  C34 POPEB 215      96.170  14.441  81.551  1.00  0.00           C
ATOM   3475  C35 POPEB 215      96.840  15.611  80.801  1.00  0.00           C
ATOM   3478  C36 POPEB 215      95.880  16.581  80.080  1.00  0.00           C
ATOM   3481  C37 POPEB 215      95.830  17.981  80.741  1.00  0.00           C
ATOM   3484  C38 POPEB 215      95.461  19.151  79.820  1.00  0.00           C
ATOM   3487  C39 POPEB 215      94.050  19.101  79.230  1.00  0.00           C
ATOM   3490 0C31 POPEB 215      94.050  18.631  77.781  1.00  0.00           C
ATOM   3493 1C31 POPEB 215      92.670  18.761  77.141  1.00  0.00           C
ATOM   3496 2C31 POPEB 215      92.630  18.121  75.741  1.00  0.00           C
ATOM   3499 3C31 POPEB 215      93.201  19.001  74.621  1.00  0.00           C
ATOM   3502 4C31 POPEB 215      93.650  18.151  73.430  1.00  0.00           C
ATOM   3505 5C31 POPEB 215      93.791  18.951  72.130  1.00  0.00           C
ATOM   3508 6C31 POPEB 215      94.360  18.131  70.969  1.00  0.00           C
ATOM   3512  NH3 POPEC 216      91.690   6.368  86.070  1.00  0.00           N
ATOM   3516  C12 POPEC 216      92.020   4.929  86.340  1.00  0.00           C
ATOM   3519  C11 POPEC 216      92.660   4.678  87.711  1.00  0.00           C
ATOM   3522  P   POPEC 216      93.770   2.868  89.180  1.00  0.00           P
ATOM   3523  O13 POPEC 216      93.240   3.688  90.290  1.00  0.00           O
ATOM   3524  O14 POPEC 216      93.700   1.389  89.361  1.00  0.00           O
ATOM   3525  O11 POPEC 216      95.251   3.338  88.811  1.00  0.00           O
ATOM   3526  O12 POPEC 216      93.010   3.288  87.840  1.00  0.00           O
ATOM   3527  C1  POPEC 216      96.100   2.648  87.880  1.00  0.00           C
ATOM   3530  C2  POPEC 216      96.880   3.579  86.900  1.00  0.00           C
ATOM   3532  O21 POPEC 216      97.730   2.758  86.081  1.00  0.00           O
ATOM   3533  C21 POPEC 216      97.490   2.679  84.781  1.00  0.00           C
ATOM   3534  O22 POPEC 216      96.510   3.148  84.221  1.00  0.00           O
ATOM   3535  C22 POPEC 216      98.560   1.769  84.120  1.00  0.00           C
ATOM   3538  C3  POPEC 216      97.821   4.538  87.690  1.00  0.00           C
ATOM   3541  O31 POPEC 216      98.180   5.708  86.939  1.00  0.00           O
ATOM   3542  C31 POPEC 216      99.250   5.629  86.151  1.00  0.00           C
ATOM   3543  O32 POPEC 216      99.970   4.658  86.020  1.00  0.00           O
ATOM   3544  C32 POPEC 216      99.430   6.958  85.430  1.00  0.00           C
ATOM   3547  C23 POPEC 216      99.190   2.329  82.821  1.00  0.00           C
ATOM   3550  C24 POPEC 216      99.680   1.238  81.851  1.00  0.00           C
ATOM   3553  C25 POPEC 216      98.530   0.478  81.160  1.00  0.00           C
ATOM   3556  C26 POPEC 216      98.970  -0.462  80.031  1.00  0.00           C
ATOM   3559  C27 POPEC 216      97.770  -1.222  79.431  1.00  0.00           C
ATOM   3562  C28 POPEC 216      98.180  -2.312  78.421  1.00  0.00           C
ATOM   3565  C29 POPEC 216      98.341  -1.892  76.991  1.00  0.00           C
ATOM   3567 0C21 POPEC 216      98.950  -2.552  75.980  1.00  0.00           C
ATOM   3569 1C21 POPEC 216      99.680  -3.882  75.921  1.00  0.00           C
ATOM   3572 2C21 POPEC 216      99.731  -4.891  77.090  1.00  0.00           C
ATOM   3575 3C21 POPEC 216     100.890  -5.892  76.939  1.00  0.00           C
ATOM   3578 4C21 POPEC 216     100.910  -6.962  78.041  1.00  0.00           C
ATOM   3581 5C21 POPEC 216     100.280  -8.272  77.571  1.00  0.00           C
ATOM   3584 6C21 POPEC 216     101.261  -9.092  76.721  1.00  0.00           C
ATOM   3587 7C21 POPEC 216     100.571 -10.052  75.741  1.00  0.00           C
ATOM   3590 8C21 POPEC 216     101.470 -11.192  75.281  1.00  0.00           C
ATOM   3594  C33 POPEC 216      99.810   6.839  83.931  1.00  0.00           C
ATOM   3597  C34 POPEC 216      98.901   7.679  83.010  1.00  0.00           C
ATOM   3600  C35 POPEC 216      99.620   8.208  81.760  1.00  0.00           C
ATOM   3603  C36 POPEC 216      98.720   9.108  80.921  1.00  0.00           C
ATOM   3606  C37 POPEC 216      99.500   9.969  79.910  1.00  0.00           C
ATOM   3609  C38 POPEC 216      98.610  10.528  78.800  1.00  0.00           C
ATOM   3612  C39 POPEC 216      98.220   9.468  77.761  1.00  0.00           C
ATOM   3615 0C31 POPEC 216      97.180   9.999  76.760  1.00  0.00           C
ATOM   3618 1C31 POPEC 216      97.520   9.708  75.301  1.00  0.00           C
ATOM   3621 2C31 POPEC 216      97.130  10.878  74.400  1.00  0.00           C
ATOM   3624 3C31 POPEC 216      97.460  10.668  72.921  1.00  0.00           C
ATOM   3627 4C31 POPEC 216      97.590  11.981  72.151  1.00  0.00           C
ATOM   3630 5C31 POPEC 216      97.740  11.739  70.641  1.00  0.00           C
ATOM   3633 6C31 POPEC 216      97.980  13.031  69.861  1.00  0.00           C
ATOM   3637  NH3 POPED 217      96.030  78.261  41.941  1.00  0.00           N
ATOM   3641  C12 POPED 217      96.760  77.501  43.011  1.00  0.00           C
ATOM   3644  C11 POPED 217      97.000  76.091  42.491  1.00  0.00           C
ATOM   3647  P   POPED 217      98.410  74.092  43.410  1.00  0.00           P
ATOM   3648  O13 POPED 217      97.600  72.911  42.961  1.00  0.00           O
ATOM   3649  O14 POPED 217      99.510  74.541  42.531  1.00  0.00           O
ATOM   3650  O11 POPED 217      98.840  73.861  44.921  1.00  0.00           O
ATOM   3651  O12 POPED 217      97.380  75.281  43.591  1.00  0.00           O
ATOM   3652  C1  POPED 217      97.891  73.271  45.821  1.00  0.00           C
ATOM   3655  C2  POPED 217      97.940  73.911  47.250  1.00  0.00           C
ATOM   3657  O21 POPED 217      97.850  72.951  48.321  1.00  0.00           O
ATOM   3658  C21 POPED 217      96.810  72.141  48.351  1.00  0.00           C
ATOM   3659  O22 POPED 217      95.970  72.011  47.471  1.00  0.00           O
ATOM   3660  C22 POPED 217      96.821  71.391  49.701  1.00  0.00           C
ATOM   3663  C3  POPED 217      96.910  75.061  47.451  1.00  0.00           C
ATOM   3666  O31 POPED 217      96.130  74.911  48.671  1.00  0.00           O
ATOM   3667  C31 POPED 217      95.841  76.011  49.340  1.00  0.00           C
ATOM   3668  O32 POPED 217      96.270  77.121  49.121  1.00  0.00           O
ATOM   3669  C32 POPED 217      94.790  75.681  50.401  1.00  0.00           C
ATOM   3672  C23 POPED 217      95.431  71.131  50.321  1.00  0.00           C
ATOM   3675  C24 POPED 217      95.520  70.241  51.571  1.00  0.00           C
ATOM   3678  C25 POPED 217      94.160  69.901  52.201  1.00  0.00           C
ATOM   3681  C26 POPED 217      93.520  71.091  52.920  1.00  0.00           C
ATOM   3684  C27 POPED 217      92.420  70.701  53.921  1.00  0.00           C
ATOM   3687  C28 POPED 217      91.681  71.921  54.511  1.00  0.00           C
ATOM   3690  C29 POPED 217      90.490  71.501  55.321  1.00  0.00           C
ATOM   3692 0C21 POPED 217      90.260  71.731  56.621  1.00  0.00           C
ATOM   3694 1C21 POPED 217      91.140  72.491  57.601  1.00  0.00           C
ATOM   3697 2C21 POPED 217      90.531  72.421  59.011  1.00  0.00           C
ATOM   3700 3C21 POPED 217      91.170  73.371  60.041  1.00  0.00           C
ATOM   3703 4C21 POPED 217      90.531  73.201  61.431  1.00  0.00           C
ATOM   3706 5C21 POPED 217      90.960  74.251  62.471  1.00  0.00           C
ATOM   3709 6C21 POPED 217      90.000  75.441  62.570  1.00  0.00           C
ATOM   3712 7C21 POPED 217      90.310  76.351  63.771  1.00  0.00           C
ATOM   3715 8C21 POPED 217      89.270  77.461  63.981  1.00  0.00           C
ATOM   3719  C33 POPED 217      93.901  76.901  50.691  1.00  0.00           C
ATOM   3722  C34 POPED 217      92.541  76.541  51.301  1.00  0.00           C
ATOM   3725  C35 POPED 217      91.740  77.801  51.631  1.00  0.00           C
ATOM   3728  C36 POPED 217      92.231  78.501  52.901  1.00  0.00           C
ATOM   3731  C37 POPED 217      91.480  79.781  53.251  1.00  0.00           C
ATOM   3734  C38 POPED 217      91.480  80.092  54.750  1.00  0.00           C
ATOM   3737  C39 POPED 217      91.970  81.501  55.111  1.00  0.00           C
ATOM   3740 0C31 POPED 217      93.490  81.581  55.321  1.00  0.00           C
ATOM   3743 1C31 POPED 217      93.901  82.771  56.201  1.00  0.00           C
ATOM   3746 2C31 POPED 217      95.270  82.611  56.881  1.00  0.00           C
ATOM   3749 3C31 POPED 217      95.480  83.661  57.980  1.00  0.00           C
ATOM   3752 4C31 POPED 217      96.740  83.431  58.830  1.00  0.00           C
ATOM   3755 5C31 POPED 217      96.821  84.422  60.000  1.00  0.00           C
ATOM   3758 6C31 POPED 217      98.060  84.241  60.870  1.00  0.00           C
ATOM   3762  NH3 POPEE 218      23.910  43.001  81.311  1.00  0.00           N
ATOM   3766  C12 POPEE 218      23.480  41.571  81.480  1.00  0.00           C
ATOM   3769  C11 POPEE 218      21.940  41.531  81.531  1.00  0.00           C
ATOM   3772  P   POPEE 218      21.520  38.951  81.160  1.00  0.00           P
ATOM   3773  O13 POPEE 218      20.140  38.581  80.811  1.00  0.00           O
ATOM   3774  O14 POPEE 218      22.320  38.001  81.971  1.00  0.00           O
ATOM   3775  O11 POPEE 218      22.300  39.431  79.860  1.00  0.00           O
ATOM   3776  O12 POPEE 218      21.460  40.291  82.001  1.00  0.00           O
ATOM   3777  C1  POPEE 218      22.200  38.671  78.651  1.00  0.00           C
ATOM   3780  C2  POPEE 218      22.200  39.581  77.381  1.00  0.00           C
ATOM   3782  O21 POPEE 218      22.900  38.981  76.281  1.00  0.00           O
ATOM   3783  C21 POPEE 218      22.390  37.831  75.861  1.00  0.00           C
ATOM   3784  O22 POPEE 218      21.370  37.311  76.260  1.00  0.00           O
ATOM   3785  C22 POPEE 218      23.250  37.271  74.730  1.00  0.00           C
ATOM   3788  C3  POPEE 218      22.860  40.961  77.611  1.00  0.00           C
ATOM   3791  O31 POPEE 218      22.690  41.891  76.501  1.00  0.00           O
ATOM   3792  C31 POPEE 218      23.300  41.571  75.351  1.00  0.00           C
ATOM   3793  O32 POPEE 218      22.740  41.341  74.299  1.00  0.00           O
ATOM   3794  C32 POPEE 218      24.820  41.711  75.491  1.00  0.00           C
ATOM   3797  C23 POPEE 218      22.400  37.021  73.461  1.00  0.00           C
ATOM   3800  C24 POPEE 218      23.200  36.491  72.260  1.00  0.00           C
ATOM   3803  C25 POPEE 218      22.380  36.601  70.969  1.00  0.00           C
ATOM   3806  C26 POPEE 218      23.130  36.141  69.711  1.00  0.00           C
ATOM   3809  C27 POPEE 218      22.270  36.291  68.440  1.00  0.00           C
ATOM   3812  C28 POPEE 218      22.940  35.801  67.151  1.00  0.00           C
ATOM   3815  C29 POPEE 218      24.200  36.561  66.799  1.00  0.00           C
ATOM   3817 0C21 POPEE 218      24.370  37.441  65.790  1.00  0.00           C
ATOM   3819 1C21 POPEE 218      23.320  37.941  64.820  1.00  0.00           C
ATOM   3822 2C21 POPEE 218      23.440  39.461  64.601  1.00  0.00           C
ATOM   3825 3C21 POPEE 218      24.630  39.871  63.710  1.00  0.00           C
ATOM   3828 4C21 POPEE 218      25.180  41.271  64.041  1.00  0.00           C
ATOM   3831 5C21 POPEE 218      26.590  41.241  64.671  1.00  0.00           C
ATOM   3834 6C21 POPEE 218      27.680  40.791  63.690  1.00  0.00           C
ATOM   3837 7C21 POPEE 218      29.080  40.781  64.311  1.00  0.00           C
ATOM   3840 8C21 POPEE 218      30.170  40.321  63.351  1.00  0.00           C
ATOM   3844  C33 POPEE 218      25.520  41.721  74.110  1.00  0.00           C
ATOM   3847  C34 POPEE 218      27.030  41.911  74.230  1.00  0.00           C
ATOM   3850  C35 POPEE 218      27.820  41.271  73.081  1.00  0.00           C
ATOM   3853  C36 POPEE 218      27.810  42.051  71.771  1.00  0.00           C
ATOM   3856  C37 POPEE 218      28.500  41.271  70.641  1.00  0.00           C
ATOM   3859  C38 POPEE 218      28.950  42.161  69.471  1.00  0.00           C
ATOM   3862  C39 POPEE 218      30.360  42.761  69.671  1.00  0.00           C
ATOM   3865 0C31 POPEE 218      31.460  41.711  69.511  1.00  0.00           C
ATOM   3868 1C31 POPEE 218      32.870  42.301  69.400  1.00  0.00           C
ATOM   3871 2C31 POPEE 218      33.920  41.231  69.041  1.00  0.00           C
ATOM   3874 3C31 POPEE 218      35.030  41.731  68.101  1.00  0.00           C
ATOM   3877 4C31 POPEE 218      34.490  42.141  66.720  1.00  0.00           C
ATOM   3880 5C31 POPEE 218      35.560  42.121  65.610  1.00  0.00           C
ATOM   3883 6C31 POPEE 218      35.000  42.521  64.241  1.00  0.00           C
ATOM   3887  NH3 POPEF 219      30.390   8.378  84.720  1.00  0.00           N
ATOM   3891  C12 POPEF 219      29.000   7.838  84.510  1.00  0.00           C
ATOM   3894  C11 POPEF 219      27.960   8.789  85.090  1.00  0.00           C
ATOM   3897  P   POPEF 219      25.400   8.708  85.650  1.00  0.00           P
ATOM   3898  O13 POPEF 219      25.080   7.919  86.861  1.00  0.00           O
ATOM   3899  O14 POPEF 219      25.570  10.169  85.830  1.00  0.00           O
ATOM   3900  O11 POPEF 219      24.370   8.418  84.471  1.00  0.00           O
ATOM   3901  O12 POPEF 219      26.710   8.129  85.001  1.00  0.00           O
ATOM   3902  C1  POPEF 219      24.340   9.318  83.340  1.00  0.00           C
ATOM   3905  C2  POPEF 219      23.790   8.658  82.030  1.00  0.00           C
ATOM   3907  O21 POPEF 219      23.940   9.668  81.011  1.00  0.00           O
ATOM   3908  C21 POPEF 219      24.320   9.468  79.730  1.00  0.00           C
ATOM   3909  O22 POPEF 219      24.740  10.388  79.040  1.00  0.00           O
ATOM   3910  C22 POPEF 219      24.150   8.059  79.151  1.00  0.00           C
ATOM   3913  C3  POPEF 219      22.310   8.188  82.220  1.00  0.00           C
ATOM   3916  O31 POPEF 219      21.780   7.518  81.061  1.00  0.00           O
ATOM   3917  C31 POPEF 219      20.450   7.388  81.020  1.00  0.00           C
ATOM   3918  O32 POPEF 219      19.680   7.718  81.911  1.00  0.00           O
ATOM   3919  C32 POPEF 219      20.030   6.699  79.711  1.00  0.00           C
ATOM   3922  C23 POPEF 219      24.410   7.989  77.611  1.00  0.00           C
ATOM   3925  C24 POPEF 219      23.710   6.798  76.911  1.00  0.00           C
ATOM   3928  C25 POPEF 219      23.590   6.918  75.370  1.00  0.00           C
ATOM   3931  C26 POPEF 219      22.190   7.388  74.940  1.00  0.00           C
ATOM   3934  C27 POPEF 219      21.790   7.329  73.461  1.00  0.00           C
ATOM   3937  C28 POPEF 219      20.310   7.748  73.241  1.00  0.00           C
ATOM   3940  C29 POPEF 219      20.040   8.338  71.871  1.00  0.00           C
ATOM   3942 0C21 POPEF 219      18.880   8.448  71.210  1.00  0.00           C
ATOM   3944 1C21 POPEF 219      17.500   7.989  71.590  1.00  0.00           C
ATOM   3947 2C21 POPEF 219      16.800   7.378  70.351  1.00  0.00           C
ATOM   3950 3C21 POPEF 219      15.360   6.918  70.631  1.00  0.00           C
ATOM   3953 4C21 POPEF 219      14.660   6.208  69.451  1.00  0.00           C
ATOM   3956 5C21 POPEF 219      15.550   5.158  68.760  1.00  0.00           C
ATOM   3959 6C21 POPEF 219      14.790   4.188  67.840  1.00  0.00           C
ATOM   3962 7C21 POPEF 219      15.750   3.299  67.040  1.00  0.00           C
ATOM   3965 8C21 POPEF 219      15.050   2.248  66.181  1.00  0.00           C
ATOM   3969  C33 POPEF 219      18.660   7.158  79.151  1.00  0.00           C
ATOM   3972  C34 POPEF 219      18.400   6.758  77.681  1.00  0.00           C
ATOM   3975  C35 POPEF 219      17.230   5.788  77.491  1.00  0.00           C
ATOM   3978  C36 POPEF 219      16.850   5.548  76.011  1.00  0.00           C
ATOM   3981  C37 POPEF 219      15.770   4.458  75.871  1.00  0.00           C
ATOM   3984  C38 POPEF 219      14.810   4.658  74.680  1.00  0.00           C
ATOM   3987  C39 POPEF 219      15.390   4.309  73.311  1.00  0.00           C
ATOM   3990 0C31 POPEF 219      15.700   2.828  73.090  1.00  0.00           C
ATOM   3993 1C31 POPEF 219      15.870   2.488  71.601  1.00  0.00           C
ATOM   3996 2C31 POPEF 219      16.100   0.998  71.330  1.00  0.00           C
ATOM   3999 3C31 POPEF 219      17.540   0.519  71.620  1.00  0.00           C
ATOM   4002 4C31 POPEF 219      18.540   0.969  70.549  1.00  0.00           C
ATOM   4005 5C31 POPEF 219      19.880   0.228  70.660  1.00  0.00           C
ATOM   4008 6C31 POPEF 219      20.830   0.519  69.491  1.00  0.00           C
ATOM   4012  NH3 POPEG 220      89.451  91.501  88.651  1.00  0.00           N
ATOM   4016  C12 POPEG 220      89.390  92.431  89.831  1.00  0.00           C
ATOM   4019  C11 POPEG 220      89.160  93.871  89.361  1.00  0.00           C
ATOM   4022  P   POPEG 220      88.520  96.171  90.351  1.00  0.00           P
ATOM   4023  O13 POPEG 220      87.091  95.971  90.601  1.00  0.00           O
ATOM   4024  O14 POPEG 220      89.260  97.151  91.190  1.00  0.00           O
ATOM   4025  O11 POPEG 220      88.700  96.491  88.800  1.00  0.00           O
ATOM   4026  O12 POPEG 220      89.220  94.751  90.480  1.00  0.00           O
ATOM   4027  C1  POPEG 220      87.770  97.272  88.049  1.00  0.00           C
ATOM   4030  C2  POPEG 220      88.230  97.291  86.561  1.00  0.00           C
ATOM   4032  O21 POPEG 220      87.430  98.161  85.731  1.00  0.00           O
ATOM   4033  C21 POPEG 220      88.080  99.271  85.380  1.00  0.00           C
ATOM   4034  O22 POPEG 220      89.110  99.672  85.891  1.00  0.00           O
ATOM   4035  C22 POPEG 220      87.460  99.931  84.151  1.00  0.00           C
ATOM   4038  C3  POPEG 220      88.220  95.871  85.941  1.00  0.00           C
ATOM   4041  O31 POPEG 220      89.080  95.842  84.781  1.00  0.00           O
ATOM   4042  C31 POPEG 220      89.200  94.641  84.230  1.00  0.00           C
ATOM   4043  O32 POPEG 220      88.490  93.681  84.491  1.00  0.00           O
ATOM   4044  C32 POPEG 220      90.410  94.601  83.301  1.00  0.00           C
ATOM   4047  C23 POPEG 220      88.440 100.971  83.540  1.00  0.00           C
ATOM   4050  C24 POPEG 220      87.900 101.631  82.270  1.00  0.00           C
ATOM   4053  C25 POPEG 220      88.861 102.661  81.630  1.00  0.00           C
ATOM   4056  C26 POPEG 220      90.080 102.051  80.900  1.00  0.00           C
ATOM   4059  C27 POPEG 220      90.670 103.032  79.870  1.00  0.00           C
ATOM   4062  C28 POPEG 220      91.810 102.461  78.980  1.00  0.00           C
ATOM   4065  C29 POPEG 220      93.170 102.521  79.621  1.00  0.00           C
ATOM   4067 0C21 POPEG 220      94.340 102.092  79.090  1.00  0.00           C
ATOM   4069 1C21 POPEG 220      94.591 101.401  77.781  1.00  0.00           C
ATOM   4072 2C21 POPEG 220      94.230 102.141  76.470  1.00  0.00           C
ATOM   4075 3C21 POPEG 220      95.080 103.391  76.171  1.00  0.00           C
ATOM   4078 4C21 POPEG 220      94.950 103.781  74.680  1.00  0.00           C
ATOM   4081 5C21 POPEG 220      95.910 104.891  74.221  1.00  0.00           C
ATOM   4084 6C21 POPEG 220      96.030 104.942  72.681  1.00  0.00           C
ATOM   4087 7C21 POPEG 220      95.350 106.152  72.040  1.00  0.00           C
ATOM   4090 8C21 POPEG 220      95.350 106.092  70.510  1.00  0.00           C
ATOM   4094  C33 POPEG 220      90.820  93.132  83.091  1.00  0.00           C
ATOM   4097  C34 POPEG 220      92.200  92.931  82.451  1.00  0.00           C
ATOM   4100  C35 POPEG 220      92.800  91.571  82.870  1.00  0.00           C
ATOM   4103  C36 POPEG 220      94.071  91.151  82.121  1.00  0.00           C
ATOM   4106  C37 POPEG 220      94.451  89.702  82.471  1.00  0.00           C
ATOM   4109  C38 POPEG 220      95.780  89.212  81.890  1.00  0.00           C
ATOM   4112  C39 POPEG 220      95.880  89.352  80.360  1.00  0.00           C
ATOM   4115 0C31 POPEG 220      97.120  88.641  79.790  1.00  0.00           C
ATOM   4118 1C31 POPEG 220      97.500  89.201  78.410  1.00  0.00           C
ATOM   4121 2C31 POPEG 220      98.770  88.592  77.811  1.00  0.00           C
ATOM   4124 3C31 POPEG 220      98.520  87.261  77.111  1.00  0.00           C
ATOM   4127 4C31 POPEG 220      99.620  86.911  76.101  1.00  0.00           C
ATOM   4130 5C31 POPEG 220      99.351  85.602  75.360  1.00  0.00           C
ATOM   4133 6C31 POPEG 220     100.420  85.271  74.331  1.00  0.00           C
ATOM   4137  NH3 POPEH 221     123.923  80.731  42.230  1.00  0.00           N
ATOM   4141  C12 POPEH 221     122.470  80.941  41.891  1.00  0.00           C
ATOM   4144  C11 POPEH 221     121.600  79.961  42.701  1.00  0.00           C
ATOM   4147  P   POPEH 221     119.270  81.171  42.910  1.00  0.00           P
ATOM   4148  O13 POPEH 221     118.201  80.621  43.760  1.00  0.00           O
ATOM   4149  O14 POPEH 221     118.920  82.121  41.811  1.00  0.00           O
ATOM   4150  O11 POPEH 221     120.220  81.991  43.840  1.00  0.00           O
ATOM   4151  O12 POPEH 221     120.210  80.011  42.341  1.00  0.00           O
ATOM   4152  C1  POPEH 221     119.630  82.791  44.881  1.00  0.00           C
ATOM   4155  C2  POPEH 221     119.950  82.261  46.301  1.00  0.00           C
ATOM   4157  O21 POPEH 221     120.140  83.431  47.101  1.00  0.00           O
ATOM   4158  C21 POPEH 221     119.770  83.361  48.370  1.00  0.00           C
ATOM   4159  O22 POPEH 221     119.300  82.401  48.951  1.00  0.00           O
ATOM   4160  C22 POPEH 221     120.070  84.741  48.970  1.00  0.00           C
ATOM   4163  C3  POPEH 221     121.240  81.391  46.361  1.00  0.00           C
ATOM   4166  O31 POPEH 221     121.630  81.271  47.731  1.00  0.00           O
ATOM   4167  C31 POPEH 221     122.460  80.351  48.121  1.00  0.00           C
ATOM   4168  O32 POPEH 221     123.250  79.741  47.421  1.00  0.00           O
ATOM   4169  C32 POPEH 221     122.210  80.181  49.620  1.00  0.00           C
ATOM   4172  C23 POPEH 221     121.401  84.831  49.750  1.00  0.00           C
ATOM   4175  C24 POPEH 221     121.760  86.311  49.931  1.00  0.00           C
ATOM   4178  C25 POPEH 221     123.071  86.561  50.681  1.00  0.00           C
ATOM   4181  C26 POPEH 221     122.891  86.701  52.201  1.00  0.00           C
ATOM   4184  C27 POPEH 221     123.420  88.061  52.701  1.00  0.00           C
ATOM   4187  C28 POPEH 221     123.310  88.271  54.221  1.00  0.00           C
ATOM   4190  C29 POPEH 221     124.303  87.442  54.991  1.00  0.00           C
ATOM   4192 0C21 POPEH 221     124.453  87.481  56.320  1.00  0.00           C
ATOM   4194 1C21 POPEH 221     123.643  88.321  57.281  1.00  0.00           C
ATOM   4197 2C21 POPEH 221     122.810  87.452  58.230  1.00  0.00           C
ATOM   4200 3C21 POPEH 221     123.653  86.701  59.281  1.00  0.00           C
ATOM   4203 4C21 POPEH 221     122.931  85.502  59.890  1.00  0.00           C
ATOM   4206 5C21 POPEH 221     121.630  85.882  60.611  1.00  0.00           C
ATOM   4209 6C21 POPEH 221     120.930  84.661  61.221  1.00  0.00           C
ATOM   4212 7C21 POPEH 221     119.620  85.031  61.910  1.00  0.00           C
ATOM   4215 8C21 POPEH 221     118.791  83.821  62.361  1.00  0.00           C
ATOM   4219  C33 POPEH 221     123.300  79.451  50.431  1.00  0.00           C
ATOM   4222  C34 POPEH 221     122.810  79.271  51.881  1.00  0.00           C
ATOM   4225  C35 POPEH 221     123.693  79.931  52.951  1.00  0.00           C
ATOM   4228  C36 POPEH 221     124.733  78.981  53.561  1.00  0.00           C
ATOM   4231  C37 POPEH 221     125.283  79.501  54.901  1.00  0.00           C
ATOM   4234  C38 POPEH 221     126.203  78.501  55.611  1.00  0.00           C
ATOM   4237  C39 POPEH 221     125.503  77.561  56.590  1.00  0.00           C
ATOM   4240 0C31 POPEH 221     125.933  77.842  58.050  1.00  0.00           C
ATOM   4243 1C31 POPEH 221     125.273  76.911  59.081  1.00  0.00           C
ATOM   4246 2C31 POPEH 221     125.694  77.221  60.521  1.00  0.00           C
ATOM   4249 3C31 POPEH 221     124.843  76.461  61.551  1.00  0.00           C
ATOM   4252 4C31 POPEH 221     125.244  76.751  63.001  1.00  0.00           C
ATOM   4255 5C31 POPEH 221     124.393  75.971  64.010  1.00  0.00           C
ATOM   4258 6C31 POPEH 221     124.913  76.121  65.441  1.00  0.00           C
ATOM   4262  NH3 POPEI 222      60.580  67.721  91.221  1.00  0.00           N
ATOM   4266  C12 POPEI 222      59.070  67.741  91.181  1.00  0.00           C
ATOM   4269  C11 POPEI 222      58.490  66.571  90.391  1.00  0.00           C
ATOM   4272  P   POPEI 222      56.150  65.901  89.439  1.00  0.00           P
ATOM   4273  O13 POPEI 222      56.920  64.781  88.850  1.00  0.00           O
ATOM   4274  O14 POPEI 222      55.070  65.571  90.391  1.00  0.00           O
ATOM   4275  O11 POPEI 222      55.500  66.801  88.290  1.00  0.00           O
ATOM   4276  O12 POPEI 222      57.130  66.871  90.161  1.00  0.00           O
ATOM   4277  C1  POPEI 222      55.900  66.631  86.921  1.00  0.00           C
ATOM   4280  C2  POPEI 222      55.270  67.731  86.020  1.00  0.00           C
ATOM   4282  O21 POPEI 222      55.210  67.271  84.660  1.00  0.00           O
ATOM   4283  C21 POPEI 222      56.180  67.491  83.811  1.00  0.00           C
ATOM   4284  O22 POPEI 222      57.240  68.051  84.020  1.00  0.00           O
ATOM   4285  C22 POPEI 222      55.860  66.781  82.501  1.00  0.00           C
ATOM   4288  C3  POPEI 222      55.880  69.151  86.271  1.00  0.00           C
ATOM   4291  O31 POPEI 222      55.590  70.141  85.261  1.00  0.00           O
ATOM   4292  C31 POPEI 222      54.370  70.671  85.281  1.00  0.00           C
ATOM   4293  O32 POPEI 222      53.400  70.191  85.830  1.00  0.00           O
ATOM   4294  C32 POPEI 222      54.370  71.971  84.471  1.00  0.00           C
ATOM   4297  C23 POPEI 222      55.960  67.711  81.271  1.00  0.00           C
ATOM   4300  C24 POPEI 222      55.980  66.901  79.971  1.00  0.00           C
ATOM   4303  C25 POPEI 222      55.990  67.761  78.701  1.00  0.00           C
ATOM   4306  C26 POPEI 222      54.610  68.311  78.301  1.00  0.00           C
ATOM   4309  C27 POPEI 222      54.620  68.761  76.841  1.00  0.00           C
ATOM   4312  C28 POPEI 222      53.270  69.271  76.271  1.00  0.00           C
ATOM   4315  C29 POPEI 222      53.470  69.451  74.781  1.00  0.00           C
ATOM   4317 0C21 POPEI 222      52.560  69.661  73.811  1.00  0.00           C
ATOM   4319 1C21 POPEI 222      51.080  69.871  73.911  1.00  0.00           C
ATOM   4322 2C21 POPEI 222      50.610  70.922  72.870  1.00  0.00           C
ATOM   4325 3C21 POPEI 222      50.690  70.471  71.400  1.00  0.00           C
ATOM   4328 4C21 POPEI 222      50.490  71.651  70.431  1.00  0.00           C
ATOM   4331 5C21 POPEI 222      50.580  71.281  68.931  1.00  0.00           C
ATOM   4334 6C21 POPEI 222      52.010  70.971  68.450  1.00  0.00           C
ATOM   4337 7C21 POPEI 222      52.110  70.881  66.921  1.00  0.00           C
ATOM   4340 8C21 POPEI 222      53.540  70.651  66.411  1.00  0.00           C
ATOM   4344  C33 POPEI 222      53.550  73.101  85.141  1.00  0.00           C
ATOM   4347  C34 POPEI 222      53.650  74.421  84.361  1.00  0.00           C
ATOM   4350  C35 POPEI 222      52.380  74.741  83.561  1.00  0.00           C
ATOM   4353  C36 POPEI 222      52.540  75.961  82.641  1.00  0.00           C
ATOM   4356  C37 POPEI 222      51.240  76.371  81.939  1.00  0.00           C
ATOM   4359  C38 POPEI 222      51.410  77.511  80.921  1.00  0.00           C
ATOM   4362  C39 POPEI 222      51.940  78.831  81.501  1.00  0.00           C
ATOM   4365 0C31 POPEI 222      50.990  79.511  82.510  1.00  0.00           C
ATOM   4368 1C31 POPEI 222      51.530  80.871  82.980  1.00  0.00           C
ATOM   4371 2C31 POPEI 222      50.510  81.671  83.800  1.00  0.00           C
ATOM   4374 3C31 POPEI 222      50.830  83.172  83.850  1.00  0.00           C
ATOM   4377 4C31 POPEI 222      49.610  83.991  84.299  1.00  0.00           C
ATOM   4380 5C31 POPEI 222      49.500  85.321  83.561  1.00  0.00           C
ATOM   4383 6C31 POPEI 222      48.150  86.001  83.781  1.00  0.00           C
ATOM   4387  NH3 POPEJ 223     133.423  90.841  86.900  1.00  0.00           N
ATOM   4391  C12 POPEJ 223     132.763  92.181  87.071  1.00  0.00           C
ATOM   4394  C11 POPEJ 223     131.253  92.121  86.820  1.00  0.00           C
ATOM   4397  P   POPEJ 223     129.593  93.981  86.040  1.00  0.00           P
ATOM   4398  O13 POPEJ 223     128.433  93.081  86.190  1.00  0.00           O
ATOM   4399  O14 POPEJ 223     129.393  95.421  86.281  1.00  0.00           O
ATOM   4400  O11 POPEJ 223     130.133  93.811  84.561  1.00  0.00           O
ATOM   4401  O12 POPEJ 223     130.774  93.452  86.939  1.00  0.00           O
ATOM   4402  C1  POPEJ 223     129.123  93.681  83.531  1.00  0.00           C
ATOM   4405  C2  POPEJ 223     129.804  93.231  82.211  1.00  0.00           C
ATOM   4407  O21 POPEJ 223     128.973  93.441  81.050  1.00  0.00           O
ATOM   4408  C21 POPEJ 223     128.163  92.491  80.591  1.00  0.00           C
ATOM   4409  O22 POPEJ 223     127.923  91.411  81.110  1.00  0.00           O
ATOM   4410  C22 POPEJ 223     127.533  92.981  79.291  1.00  0.00           C
ATOM   4413  C3  POPEJ 223     130.444  91.821  82.391  1.00  0.00           C
ATOM   4416  O31 POPEJ 223     131.023  91.311  81.171  1.00  0.00           O
ATOM   4417  C31 POPEJ 223     132.343  91.391  81.070  1.00  0.00           C
ATOM   4418  O32 POPEJ 223     133.113  90.451  81.070  1.00  0.00           O
ATOM   4419  C32 POPEJ 223     132.813  92.841  80.880  1.00  0.00           C
ATOM   4422  C23 POPEJ 223     128.273  92.461  78.041  1.00  0.00           C
ATOM   4425  C24 POPEJ 223     127.463  92.671  76.760  1.00  0.00           C
ATOM   4428  C25 POPEJ 223     128.353  92.711  75.500  1.00  0.00           C
ATOM   4431  C26 POPEJ 223     127.643  92.241  74.221  1.00  0.00           C
ATOM   4434  C27 POPEJ 223     127.803  93.221  73.040  1.00  0.00           C
ATOM   4437  C28 POPEJ 223     127.853  92.551  71.650  1.00  0.00           C
ATOM   4440  C29 POPEJ 223     129.203  91.901  71.421  1.00  0.00           C
ATOM   4442 0C21 POPEJ 223     130.043  92.111  70.391  1.00  0.00           C
ATOM   4444 1C21 POPEJ 223     129.834  92.981  69.181  1.00  0.00           C
ATOM   4447 2C21 POPEJ 223     130.653  94.301  69.211  1.00  0.00           C
ATOM   4450 3C21 POPEJ 223     129.893  95.481  69.831  1.00  0.00           C
ATOM   4453 4C21 POPEJ 223     130.724  96.771  69.901  1.00  0.00           C
ATOM   4456 5C21 POPEJ 223     129.853  98.032  70.061  1.00  0.00           C
ATOM   4459 6C21 POPEJ 223     129.143  98.422  68.760  1.00  0.00           C
ATOM   4462 7C21 POPEJ 223     128.043  99.471  68.961  1.00  0.00           C
ATOM   4465 8C21 POPEJ 223     127.283  99.751  67.671  1.00  0.00           C
ATOM   4469  C33 POPEJ 223     132.283  93.471  79.580  1.00  0.00           C
ATOM   4472  C34 POPEJ 223     132.283  95.011  79.590  1.00  0.00           C
ATOM   4475  C35 POPEJ 223     133.643  95.681  79.831  1.00  0.00           C
ATOM   4478  C36 POPEJ 223     133.543  97.211  79.741  1.00  0.00           C
ATOM   4481  C37 POPEJ 223     134.834  97.921  80.141  1.00  0.00           C
ATOM   4484  C38 POPEJ 223     134.683  99.431  80.370  1.00  0.00           C
ATOM   4487  C39 POPEJ 223     134.453 100.281  79.110  1.00  0.00           C
ATOM   4490 0C31 POPEJ 223     135.663 100.462  78.181  1.00  0.00           C
ATOM   4493 1C31 POPEJ 223     135.383 101.572  77.150  1.00  0.00           C
ATOM   4496 2C31 POPEJ 223     136.313 101.601  75.921  1.00  0.00           C
ATOM   4499 3C31 POPEJ 223     137.804 101.761  76.221  1.00  0.00           C
ATOM   4502 4C31 POPEJ 223     138.213 103.211  76.520  1.00  0.00           C
ATOM   4505 5C31 POPEJ 223     139.733 103.351  76.630  1.00  0.00           C
ATOM   4508 6C31 POPEJ 223     140.203 104.802  76.799  1.00  0.00           C
ATOM   4512  NH3 POPEK 224      53.220  19.471  46.941  1.00  0.00           N
ATOM   4516  C12 POPEK 224      52.190  19.171  45.881  1.00  0.00           C
ATOM   4519  C11 POPEK 224      52.220  17.701  45.451  1.00  0.00           C
ATOM   4522  P   POPEK 224      51.070  16.091  43.741  1.00  0.00           P
ATOM   4523  O13 POPEK 224      50.510  16.201  42.361  1.00  0.00           O
ATOM   4524  O14 POPEK 224      52.220  15.191  43.931  1.00  0.00           O
ATOM   4525  O11 POPEK 224      49.890  15.661  44.701  1.00  0.00           O
ATOM   4526  O12 POPEK 224      51.480  17.551  44.230  1.00  0.00           O
ATOM   4527  C1  POPEK 224      49.010  16.711  45.101  1.00  0.00           C
ATOM   4530  C2  POPEK 224      47.770  16.111  45.800  1.00  0.00           C
ATOM   4532  O21 POPEK 224      46.890  17.141  46.311  1.00  0.00           O
ATOM   4533  C21 POPEK 224      47.400  17.921  47.250  1.00  0.00           C
ATOM   4534  O22 POPEK 224      48.360  18.661  47.151  1.00  0.00           O
ATOM   4535  C22 POPEK 224      46.650  17.691  48.550  1.00  0.00           C
ATOM   4538  C3  POPEK 224      48.130  15.071  46.921  1.00  0.00           C
ATOM   4541  O31 POPEK 224      46.990  14.811  47.780  1.00  0.00           O
ATOM   4542  C31 POPEK 224      47.250  13.981  48.811  1.00  0.00           C
ATOM   4543  O32 POPEK 224      48.290  13.361  48.951  1.00  0.00           O
ATOM   4544  C32 POPEK 224      46.100  14.111  49.841  1.00  0.00           C
ATOM   4547  C23 POPEK 224      46.310  19.011  49.261  1.00  0.00           C
ATOM   4550  C24 POPEK 224      45.390  18.701  50.431  1.00  0.00           C
ATOM   4553  C25 POPEK 224      45.280  19.861  51.421  1.00  0.00           C
ATOM   4556  C26 POPEK 224      46.280  19.751  52.590  1.00  0.00           C
ATOM   4559  C27 POPEK 224      45.550  19.621  53.931  1.00  0.00           C
ATOM   4562  C28 POPEK 224      46.470  19.291  55.121  1.00  0.00           C
ATOM   4565  C29 POPEK 224      47.380  20.431  55.491  1.00  0.00           C
ATOM   4567 0C21 POPEK 224      47.290  21.211  56.581  1.00  0.00           C
ATOM   4569 1C21 POPEK 224      46.210  21.091  57.630  1.00  0.00           C
ATOM   4572 2C21 POPEK 224      46.500  20.031  58.710  1.00  0.00           C
ATOM   4575 3C21 POPEK 224      45.200  19.431  59.271  1.00  0.00           C
ATOM   4578 4C21 POPEK 224      45.170  19.251  60.800  1.00  0.00           C
ATOM   4581 5C21 POPEK 224      46.120  18.161  61.311  1.00  0.00           C
ATOM   4584 6C21 POPEK 224      45.510  17.391  62.491  1.00  0.00           C
ATOM   4587 7C21 POPEK 224      46.450  16.341  63.071  1.00  0.00           C
ATOM   4590 8C21 POPEK 224      45.810  15.501  64.171  1.00  0.00           C
ATOM   4594  C33 POPEK 224      46.410  13.511  51.241  1.00  0.00           C
ATOM   4597  C34 POPEK 224      46.060  14.411  52.451  1.00  0.00           C
ATOM   4600  C35 POPEK 224      44.610  14.271  52.961  1.00  0.00           C
ATOM   4603  C36 POPEK 224      44.370  15.061  54.261  1.00  0.00           C
ATOM   4606  C37 POPEK 224      42.890  15.181  54.651  1.00  0.00           C
ATOM   4609  C38 POPEK 224      42.590  16.371  55.581  1.00  0.00           C
ATOM   4612  C39 POPEK 224      43.010  16.191  57.050  1.00  0.00           C
ATOM   4615 0C31 POPEK 224      41.900  15.571  57.931  1.00  0.00           C
ATOM   4618 1C31 POPEK 224      42.140  15.781  59.431  1.00  0.00           C
ATOM   4621 2C31 POPEK 224      40.930  15.401  60.301  1.00  0.00           C
ATOM   4624 3C31 POPEK 224      40.500  16.531  61.260  1.00  0.00           C
ATOM   4627 4C31 POPEK 224      39.220  16.161  62.021  1.00  0.00           C
ATOM   4630 5C31 POPEK 224      38.740  17.201  63.050  1.00  0.00           C
ATOM   4633 6C31 POPEK 224      37.400  16.801  63.681  1.00  0.00           C
ATOM   4637  NH3 POPEL 225      11.230 112.221  47.640  1.00  0.00           N
ATOM   4641  C12 POPEL 225      10.320 112.062  46.451  1.00  0.00           C
ATOM   4644  C11 POPEL 225       9.210 111.052  46.741  1.00  0.00           C
ATOM   4647  P   POPEL 225       7.300 109.772  45.480  1.00  0.00           P
ATOM   4648  O13 POPEL 225       5.890 110.241  45.451  1.00  0.00           O
ATOM   4649  O14 POPEL 225       7.770 108.981  44.321  1.00  0.00           O
ATOM   4650  O11 POPEL 225       7.560 108.911  46.781  1.00  0.00           O
ATOM   4651  O12 POPEL 225       8.260 111.031  45.671  1.00  0.00           O
ATOM   4652  C1  POPEL 225       6.880 109.181  48.001  1.00  0.00           C
ATOM   4655  C2  POPEL 225       7.540 108.382  49.160  1.00  0.00           C
ATOM   4657  O21 POPEL 225       6.870 108.761  50.391  1.00  0.00           O
ATOM   4658  C21 POPEL 225       6.790 107.791  51.291  1.00  0.00           C
ATOM   4659  O22 POPEL 225       7.280 106.681  51.221  1.00  0.00           O
ATOM   4660  C22 POPEL 225       6.010 108.282  52.521  1.00  0.00           C
ATOM   4663  C3  POPEL 225       9.050 108.722  49.221  1.00  0.00           C
ATOM   4666  O31 POPEL 225       9.680 108.291  50.441  1.00  0.00           O
ATOM   4667  C31 POPEL 225      10.580 109.131  50.921  1.00  0.00           C
ATOM   4668  O32 POPEL 225      11.080 110.061  50.311  1.00  0.00           O
ATOM   4669  C32 POPEL 225      10.690 108.921  52.431  1.00  0.00           C
ATOM   4672  C23 POPEL 225       6.550 107.691  53.851  1.00  0.00           C
ATOM   4675  C24 POPEL 225       5.430 107.511  54.890  1.00  0.00           C
ATOM   4678  C25 POPEL 225       5.910 107.062  56.281  1.00  0.00           C
ATOM   4681  C26 POPEL 225       4.720 106.712  57.181  1.00  0.00           C
ATOM   4684  C27 POPEL 225       5.070 106.202  58.591  1.00  0.00           C
ATOM   4687  C28 POPEL 225       3.790 106.022  59.441  1.00  0.00           C
ATOM   4690  C29 POPEL 225       3.800 104.861  60.410  1.00  0.00           C
ATOM   4692 0C21 POPEL 225       3.060 104.761  61.530  1.00  0.00           C
ATOM   4694 1C21 POPEL 225       2.090 105.801  62.041  1.00  0.00           C
ATOM   4697 2C21 POPEL 225       0.730 105.241  62.531  1.00  0.00           C
ATOM   4700 3C21 POPEL 225      -0.260 106.391  62.741  1.00  0.00           C
ATOM   4703 4C21 POPEL 225      -1.640 106.001  63.281  1.00  0.00           C
ATOM   4706 5C21 POPEL 225      -2.600 107.181  63.050  1.00  0.00           C
ATOM   4709 6C21 POPEL 225      -4.030 107.051  63.590  1.00  0.00           C
ATOM   4712 7C21 POPEL 225      -4.900 108.202  63.050  1.00  0.00           C
ATOM   4715 8C21 POPEL 225      -6.300 108.291  63.660  1.00  0.00           C
ATOM   4719  C33 POPEL 225      10.450 110.261  53.160  1.00  0.00           C
ATOM   4722  C34 POPEL 225      10.080 110.131  54.651  1.00  0.00           C
ATOM   4725  C35 POPEL 225      11.110 109.441  55.550  1.00  0.00           C
ATOM   4728  C36 POPEL 225      10.610 109.392  56.991  1.00  0.00           C
ATOM   4731  C37 POPEL 225      11.490 108.631  57.991  1.00  0.00           C
ATOM   4734  C38 POPEL 225      10.750 108.422  59.321  1.00  0.00           C
ATOM   4737  C39 POPEL 225      11.030 109.492  60.391  1.00  0.00           C
ATOM   4740 0C31 POPEL 225      12.070 108.991  61.400  1.00  0.00           C
ATOM   4743 1C31 POPEL 225      12.280 109.891  62.630  1.00  0.00           C
ATOM   4746 2C31 POPEL 225      13.220 109.221  63.651  1.00  0.00           C
ATOM   4749 3C31 POPEL 225      12.600 108.932  65.021  1.00  0.00           C
ATOM   4752 4C31 POPEL 225      13.060 107.571  65.571  1.00  0.00           C
ATOM   4755 5C31 POPEL 225      12.700 107.331  67.040  1.00  0.00           C
ATOM   4758 6C31 POPEL 225      13.130 105.961  67.561  1.00  0.00           C
ATOM   4762  NH3 POPEM 226     124.283 103.592  42.621  1.00  0.00           N
ATOM   4766  C12 POPEM 226     123.230 104.632  42.931  1.00  0.00           C
ATOM   4769  C11 POPEM 226     123.823 106.052  43.050  1.00  0.00           C
ATOM   4772  P   POPEM 226     122.920 108.501  42.551  1.00  0.00           P
ATOM   4773  O13 POPEM 226     123.560 108.412  41.210  1.00  0.00           O
ATOM   4774  O14 POPEM 226     121.641 109.261  42.640  1.00  0.00           O
ATOM   4775  O11 POPEM 226     123.933 109.242  43.521  1.00  0.00           O
ATOM   4776  O12 POPEM 226     122.791 107.032  43.121  1.00  0.00           O
ATOM   4777  C1  POPEM 226     124.123 108.851  44.890  1.00  0.00           C
ATOM   4780  C2  POPEM 226     123.754 109.942  45.940  1.00  0.00           C
ATOM   4782  O21 POPEM 226     123.250 109.301  47.131  1.00  0.00           O
ATOM   4783  C21 POPEM 226     124.153 108.652  47.850  1.00  0.00           C
ATOM   4784  O22 POPEM 226     125.323 108.491  47.541  1.00  0.00           O
ATOM   4785  C22 POPEM 226     123.540 108.181  49.160  1.00  0.00           C
ATOM   4788  C3  POPEM 226     122.660 110.961  45.501  1.00  0.00           C
ATOM   4791  O31 POPEM 226     122.150 111.671  46.651  1.00  0.00           O
ATOM   4792  C31 POPEM 226     121.580 112.851  46.470  1.00  0.00           C
ATOM   4793  O32 POPEM 226     121.240 113.321  45.401  1.00  0.00           O
ATOM   4794  C32 POPEM 226     121.550 113.562  47.831  1.00  0.00           C
ATOM   4797  C23 POPEM 226     124.163 108.941  50.340  1.00  0.00           C
ATOM   4800  C24 POPEM 226     123.430 108.652  51.651  1.00  0.00           C
ATOM   4803  C25 POPEM 226     123.823 109.632  52.751  1.00  0.00           C
ATOM   4806  C26 POPEM 226     123.090 109.352  54.071  1.00  0.00           C
ATOM   4809  C27 POPEM 226     123.020 110.602  54.951  1.00  0.00           C
ATOM   4812  C28 POPEM 226     122.550 110.322  56.390  1.00  0.00           C
ATOM   4815  C29 POPEM 226     123.724 109.991  57.281  1.00  0.00           C
ATOM   4817 0C21 POPEM 226     123.913 110.421  58.541  1.00  0.00           C
ATOM   4819 1C21 POPEM 226     122.970 111.251  59.381  1.00  0.00           C
ATOM   4822 2C21 POPEM 226     123.633 111.801  60.660  1.00  0.00           C
ATOM   4825 3C21 POPEM 226     123.773 110.812  61.840  1.00  0.00           C
ATOM   4828 4C21 POPEM 226     124.593 111.432  62.980  1.00  0.00           C
ATOM   4831 5C21 POPEM 226     124.453 110.721  64.340  1.00  0.00           C
ATOM   4834 6C21 POPEM 226     125.023 109.301  64.371  1.00  0.00           C
ATOM   4837 7C21 POPEM 226     124.934 108.681  65.781  1.00  0.00           C
ATOM   4840 8C21 POPEM 226     125.363 107.221  65.821  1.00  0.00           C
ATOM   4844  C33 POPEM 226     120.550 114.731  47.931  1.00  0.00           C
ATOM   4847  C34 POPEM 226     119.200 114.271  48.510  1.00  0.00           C
ATOM   4850  C35 POPEM 226     118.230 115.392  48.900  1.00  0.00           C
ATOM   4853  C36 POPEM 226     118.710 116.222  50.111  1.00  0.00           C
ATOM   4856  C37 POPEM 226     117.760 116.152  51.320  1.00  0.00           C
ATOM   4859  C38 POPEM 226     117.910 117.371  52.230  1.00  0.00           C
ATOM   4862  C39 POPEM 226     117.830 117.081  53.741  1.00  0.00           C
ATOM   4865 0C31 POPEM 226     116.470 116.561  54.211  1.00  0.00           C
ATOM   4868 1C31 POPEM 226     116.291 116.691  55.730  1.00  0.00           C
ATOM   4871 2C31 POPEM 226     115.011 115.971  56.190  1.00  0.00           C
ATOM   4874 3C31 POPEM 226     114.260 116.621  57.361  1.00  0.00           C
ATOM   4877 4C31 POPEM 226     114.470 115.971  58.731  1.00  0.00           C
ATOM   4880 5C31 POPEM 226     113.260 116.251  59.641  1.00  0.00           C
ATOM   4883 6C31 POPEM 226     113.410 115.721  61.061  1.00  0.00           C
ATOM   4887  NH3 POPEN 227     116.291  99.871  45.191  1.00  0.00           N
ATOM   4891  C12 POPEN 227     115.380 101.081  45.251  1.00  0.00           C
ATOM   4894  C11 POPEN 227     113.920 100.651  45.461  1.00  0.00           C
ATOM   4897  P   POPEN 227     111.510 101.642  45.511  1.00  0.00           P
ATOM   4898  O13 POPEN 227     110.950 102.241  44.281  1.00  0.00           O
ATOM   4899  O14 POPEN 227     111.170 100.231  45.811  1.00  0.00           O
ATOM   4900  O11 POPEN 227     111.050 102.551  46.721  1.00  0.00           O
ATOM   4901  O12 POPEN 227     113.090 101.812  45.501  1.00  0.00           O
ATOM   4902  C1  POPEN 227     111.851 102.791  47.881  1.00  0.00           C
ATOM   4905  C2  POPEN 227     111.270 102.071  49.141  1.00  0.00           C
ATOM   4907  O21 POPEN 227     111.630 102.761  50.350  1.00  0.00           O
ATOM   4908  C21 POPEN 227     112.910 102.921  50.621  1.00  0.00           C
ATOM   4909  O22 POPEN 227     113.861 102.431  50.031  1.00  0.00           O
ATOM   4910  C22 POPEN 227     113.071 103.941  51.751  1.00  0.00           C
ATOM   4913  C3  POPEN 227     111.610 100.551  49.170  1.00  0.00           C
ATOM   4916  O31 POPEN 227     111.291  99.861  50.401  1.00  0.00           O
ATOM   4917  C31 POPEN 227     109.990  99.601  50.581  1.00  0.00           C
ATOM   4918  O32 POPEN 227     109.060 100.322  50.261  1.00  0.00           O
ATOM   4919  C32 POPEN 227     109.860  98.261  51.291  1.00  0.00           C
ATOM   4922  C23 POPEN 227     113.600 103.371  53.090  1.00  0.00           C
ATOM   4925  C24 POPEN 227     112.770 103.891  54.271  1.00  0.00           C
ATOM   4928  C25 POPEN 227     113.570 104.242  55.521  1.00  0.00           C
ATOM   4931  C26 POPEN 227     112.651 104.831  56.600  1.00  0.00           C
ATOM   4934  C27 POPEN 227     113.440 105.411  57.770  1.00  0.00           C
ATOM   4937  C28 POPEN 227     112.541 106.111  58.801  1.00  0.00           C
ATOM   4940  C29 POPEN 227     113.390 106.712  59.901  1.00  0.00           C
ATOM   4942 0C21 POPEN 227     113.211 106.551  61.221  1.00  0.00           C
ATOM   4944 1C21 POPEN 227     112.060 105.821  61.861  1.00  0.00           C
ATOM   4947 2C21 POPEN 227     111.830 106.251  63.321  1.00  0.00           C
ATOM   4950 3C21 POPEN 227     111.620 107.771  63.520  1.00  0.00           C
ATOM   4953 4C21 POPEN 227     110.410 108.111  64.400  1.00  0.00           C
ATOM   4956 5C21 POPEN 227     110.500 107.621  65.851  1.00  0.00           C
ATOM   4959 6C21 POPEN 227     111.330 108.531  66.771  1.00  0.00           C
ATOM   4962 7C21 POPEN 227     111.240 108.111  68.241  1.00  0.00           C
ATOM   4965 8C21 POPEN 227     111.900 109.112  69.211  1.00  0.00           C
ATOM   4969  C33 POPEN 227     109.090  97.231  50.431  1.00  0.00           C
ATOM   4972  C34 POPEN 227     109.420  95.772  50.781  1.00  0.00           C
ATOM   4975  C35 POPEN 227     109.050  95.301  52.190  1.00  0.00           C
ATOM   4978  C36 POPEN 227     110.120  95.502  53.261  1.00  0.00           C
ATOM   4981  C37 POPEN 227     109.660  94.942  54.611  1.00  0.00           C
ATOM   4984  C38 POPEN 227     110.580  95.231  55.800  1.00  0.00           C
ATOM   4987  C39 POPEN 227     112.091  95.031  55.601  1.00  0.00           C
ATOM   4990 0C31 POPEN 227     112.611  93.671  56.050  1.00  0.00           C
ATOM   4993 1C31 POPEN 227     114.150  93.631  56.140  1.00  0.00           C
ATOM   4996 2C31 POPEN 227     114.680  92.211  56.371  1.00  0.00           C
ATOM   4999 3C31 POPEN 227     113.940  91.491  57.500  1.00  0.00           C
ATOM   5002 4C31 POPEN 227     114.630  90.241  58.071  1.00  0.00           C
ATOM   5005 5C31 POPEN 227     113.670  89.521  59.020  1.00  0.00           C
ATOM   5008 6C31 POPEN 227     114.321  88.522  59.971  1.00  0.00           C
ATOM   5012  NH3 POPEO 228      11.520  33.551  82.860  1.00  0.00           N
ATOM   5016  C12 POPEO 228      12.730  33.681  81.951  1.00  0.00           C
ATOM   5019  C11 POPEO 228      13.970  32.901  82.451  1.00  0.00           C
ATOM   5022  P   POPEO 228      16.310  32.171  81.480  1.00  0.00           P
ATOM   5023  O13 POPEO 228      17.130  33.231  80.880  1.00  0.00           O
ATOM   5024  O14 POPEO 228      16.570  31.751  82.891  1.00  0.00           O
ATOM   5025  O11 POPEO 228      16.430  30.861  80.561  1.00  0.00           O
ATOM   5026  O12 POPEO 228      14.800  32.611  81.321  1.00  0.00           O
ATOM   5027  C1  POPEO 228      15.800  30.931  79.271  1.00  0.00           C
ATOM   5030  C2  POPEO 228      16.320  29.841  78.280  1.00  0.00           C
ATOM   5032  O21 POPEO 228      15.670  29.881  77.001  1.00  0.00           O
ATOM   5033  C21 POPEO 228      15.740  31.031  76.380  1.00  0.00           C
ATOM   5034  O22 POPEO 228      15.010  31.991  76.551  1.00  0.00           O
ATOM   5035  C22 POPEO 228      16.790  30.931  75.281  1.00  0.00           C
ATOM   5038  C3  POPEO 228      16.170  28.381  78.771  1.00  0.00           C
ATOM   5041  O31 POPEO 228      17.170  27.561  78.140  1.00  0.00           O
ATOM   5042  C31 POPEO 228      17.000  26.711  77.121  1.00  0.00           C
ATOM   5043  O32 POPEO 228      17.930  26.251  76.470  1.00  0.00           O
ATOM   5044  C32 POPEO 228      15.570  26.311  76.799  1.00  0.00           C
ATOM   5047  C23 POPEO 228      17.870  32.021  75.401  1.00  0.00           C
ATOM   5050  C24 POPEO 228      18.590  32.191  74.071  1.00  0.00           C
ATOM   5053  C25 POPEO 228      17.800  33.021  73.071  1.00  0.00           C
ATOM   5056  C26 POPEO 228      18.590  33.201  71.771  1.00  0.00           C
ATOM   5059  C27 POPEO 228      17.950  34.151  70.751  1.00  0.00           C
ATOM   5062  C28 POPEO 228      18.850  34.301  69.511  1.00  0.00           C
ATOM   5065  C29 POPEO 228      18.190  33.921  68.211  1.00  0.00           C
ATOM   5067 0C21 POPEO 228      17.500  34.761  67.421  1.00  0.00           C
ATOM   5069 1C21 POPEO 228      17.230  36.211  67.701  1.00  0.00           C
ATOM   5072 2C21 POPEO 228      18.430  37.131  67.391  1.00  0.00           C
ATOM   5075 3C21 POPEO 228      18.080  38.621  67.510  1.00  0.00           C
ATOM   5078 4C21 POPEO 228      19.290  39.481  67.141  1.00  0.00           C
ATOM   5081 5C21 POPEO 228      18.920  40.941  66.831  1.00  0.00           C
ATOM   5084 6C21 POPEO 228      19.720  41.481  65.650  1.00  0.00           C
ATOM   5087 7C21 POPEO 228      19.330  42.901  65.260  1.00  0.00           C
ATOM   5090 8C21 POPEO 228      20.050  43.351  63.991  1.00  0.00           C
ATOM   5094  C33 POPEO 228      15.580  25.151  75.760  1.00  0.00           C
ATOM   5097  C34 POPEO 228      14.200  24.621  75.360  1.00  0.00           C
ATOM   5100  C35 POPEO 228      14.210  23.521  74.281  1.00  0.00           C
ATOM   5103  C36 POPEO 228      14.500  24.031  72.851  1.00  0.00           C
ATOM   5106  C37 POPEO 228      14.410  22.931  71.771  1.00  0.00           C
ATOM   5109  C38 POPEO 228      14.700  23.441  70.351  1.00  0.00           C
ATOM   5112  C39 POPEO 228      15.750  22.611  69.579  1.00  0.00           C
ATOM   5115 0C31 POPEO 228      15.230  21.401  68.799  1.00  0.00           C
ATOM   5118 1C31 POPEO 228      16.400  20.741  68.031  1.00  0.00           C
ATOM   5121 2C31 POPEO 228      15.990  19.621  67.071  1.00  0.00           C
ATOM   5124 3C31 POPEO 228      17.160  19.171  66.171  1.00  0.00           C
ATOM   5127 4C31 POPEO 228      17.550  17.701  66.340  1.00  0.00           C
ATOM   5130 5C31 POPEO 228      18.780  17.331  65.491  1.00  0.00           C
ATOM   5133 6C31 POPEO 228      19.140  15.841  65.549  1.00  0.00           C
ATOM   5137  NH3 POPEP 229      81.711  63.031  90.811  1.00  0.00           N
ATOM   5141  C12 POPEP 229      81.580  64.281  89.971  1.00  0.00           C
ATOM   5144  C11 POPEP 229      80.130  64.731  89.860  1.00  0.00           C
ATOM   5147  P   POPEP 229      78.760  66.761  88.980  1.00  0.00           P
ATOM   5148  O13 POPEP 229      77.710  66.211  89.870  1.00  0.00           O
ATOM   5149  O14 POPEP 229      79.040  68.211  88.980  1.00  0.00           O
ATOM   5150  O11 POPEP 229      78.610  66.171  87.501  1.00  0.00           O
ATOM   5151  O12 POPEP 229      80.120  66.081  89.421  1.00  0.00           O
ATOM   5152  C1  POPEP 229      78.610  67.121  86.431  1.00  0.00           C
ATOM   5155  C2  POPEP 229      78.360  66.471  85.050  1.00  0.00           C
ATOM   5157  O21 POPEP 229      78.580  67.511  84.081  1.00  0.00           O
ATOM   5158  C21 POPEP 229      79.020  67.121  82.891  1.00  0.00           C
ATOM   5159  O22 POPEP 229      79.280  65.981  82.571  1.00  0.00           O
ATOM   5160  C22 POPEP 229      79.170  68.381  82.021  1.00  0.00           C
ATOM   5163  C3  POPEP 229      76.930  65.841  84.940  1.00  0.00           C
ATOM   5166  O31 POPEP 229      76.650  65.331  83.601  1.00  0.00           O
ATOM   5167  C31 POPEP 229      75.990  66.211  82.840  1.00  0.00           C
ATOM   5168  O32 POPEP 229      75.620  67.321  83.181  1.00  0.00           O
ATOM   5169  C32 POPEP 229      75.880  65.701  81.411  1.00  0.00           C
ATOM   5172  C23 POPEP 229      79.040  68.101  80.500  1.00  0.00           C
ATOM   5175  C24 POPEP 229      79.260  69.371  79.650  1.00  0.00           C
ATOM   5178  C25 POPEP 229      78.740  69.231  78.210  1.00  0.00           C
ATOM   5181  C26 POPEP 229      79.330  68.051  77.431  1.00  0.00           C
ATOM   5184  C27 POPEP 229      78.680  67.881  76.050  1.00  0.00           C
ATOM   5187  C28 POPEP 229      79.140  66.611  75.301  1.00  0.00           C
ATOM   5190  C29 POPEP 229      78.330  66.381  74.040  1.00  0.00           C
ATOM   5192 0C21 POPEP 229      77.750  65.221  73.671  1.00  0.00           C
ATOM   5194 1C21 POPEP 229      77.830  63.901  74.390  1.00  0.00           C
ATOM   5197 2C21 POPEP 229      77.780  62.681  73.441  1.00  0.00           C
ATOM   5200 3C21 POPEP 229      76.390  62.401  72.840  1.00  0.00           C
ATOM   5203 4C21 POPEP 229      76.330  61.061  72.090  1.00  0.00           C
ATOM   5206 5C21 POPEP 229      74.950  60.821  71.461  1.00  0.00           C
ATOM   5209 6C21 POPEP 229      74.860  59.471  70.741  1.00  0.00           C
ATOM   5212 7C21 POPEP 229      73.690  59.391  69.751  1.00  0.00           C
ATOM   5215 8C21 POPEP 229      73.740  58.121  68.911  1.00  0.00           C
ATOM   5219  C33 POPEP 229      75.250  66.831  80.581  1.00  0.00           C
ATOM   5222  C34 POPEP 229      75.190  66.631  79.061  1.00  0.00           C
ATOM   5225  C35 POPEP 229      74.610  67.931  78.480  1.00  0.00           C
ATOM   5228  C36 POPEP 229      74.510  68.061  76.971  1.00  0.00           C
ATOM   5231  C37 POPEP 229      74.100  69.501  76.630  1.00  0.00           C
ATOM   5234  C38 POPEP 229      74.390  69.921  75.190  1.00  0.00           C
ATOM   5237  C39 POPEP 229      73.480  69.261  74.160  1.00  0.00           C
ATOM   5240 0C31 POPEP 229      74.200  69.181  72.821  1.00  0.00           C
ATOM   5243 1C31 POPEP 229      73.300  68.771  71.660  1.00  0.00           C
ATOM   5246 2C31 POPEP 229      74.110  68.621  70.370  1.00  0.00           C
ATOM   5249 3C31 POPEP 229      73.330  68.961  69.111  1.00  0.00           C
ATOM   5252 4C31 POPEP 229      73.110  70.471  68.921  1.00  0.00           C
ATOM   5255 5C31 POPEP 229      72.480  70.781  67.561  1.00  0.00           C
ATOM   5258 6C31 POPEP 229      72.530  72.261  67.211  1.00  0.00           C
ATOM   5262  NH3 POPEQ 230     100.610  58.011  43.921  1.00  0.00           N
ATOM   5266  C12 POPEQ 230     100.770  59.391  44.491  1.00  0.00           C
ATOM   5269  C11 POPEQ 230      99.380  59.921  44.870  1.00  0.00           C
ATOM   5272  P   POPEQ 230      98.390  62.331  45.311  1.00  0.00           P
ATOM   5273  O13 POPEQ 230      98.621  63.211  46.460  1.00  0.00           O
ATOM   5274  O14 POPEQ 230      98.370  62.911  43.951  1.00  0.00           O
ATOM   5275  O11 POPEQ 230      97.080  61.441  45.531  1.00  0.00           O
ATOM   5276  O12 POPEQ 230      99.510  61.231  45.371  1.00  0.00           O
ATOM   5277  C1  POPEQ 230      96.230  61.641  46.670  1.00  0.00           C
ATOM   5280  C2  POPEQ 230      96.330  60.411  47.601  1.00  0.00           C
ATOM   5282  O21 POPEQ 230      95.151  60.181  48.381  1.00  0.00           O
ATOM   5283  C21 POPEQ 230      94.620  61.131  49.151  1.00  0.00           C
ATOM   5284  O22 POPEQ 230      93.430  61.421  49.121  1.00  0.00           O
ATOM   5285  C22 POPEQ 230      95.550  61.721  50.191  1.00  0.00           C
ATOM   5288  C3  POPEQ 230      97.660  60.341  48.421  1.00  0.00           C
ATOM   5291  O31 POPEQ 230      97.690  59.421  49.541  1.00  0.00           O
ATOM   5292  C31 POPEQ 230      97.200  58.191  49.461  1.00  0.00           C
ATOM   5293  O32 POPEQ 230      96.560  57.721  48.541  1.00  0.00           O
ATOM   5294  C32 POPEQ 230      97.700  57.431  50.681  1.00  0.00           C
ATOM   5297  C23 POPEQ 230      94.760  62.281  51.390  1.00  0.00           C
ATOM   5300  C24 POPEQ 230      95.690  62.761  52.500  1.00  0.00           C
ATOM   5303  C25 POPEQ 230      96.431  61.641  53.261  1.00  0.00           C
ATOM   5306  C26 POPEQ 230      95.500  60.851  54.191  1.00  0.00           C
ATOM   5309  C27 POPEQ 230      96.220  59.741  54.960  1.00  0.00           C
ATOM   5312  C28 POPEQ 230      95.230  58.941  55.821  1.00  0.00           C
ATOM   5315  C29 POPEQ 230      95.820  57.651  56.330  1.00  0.00           C
ATOM   5317 0C21 POPEQ 230      95.851  57.101  57.561  1.00  0.00           C
ATOM   5319 1C21 POPEQ 230      95.321  57.571  58.900  1.00  0.00           C
ATOM   5322 2C21 POPEQ 230      94.760  58.991  59.151  1.00  0.00           C
ATOM   5325 3C21 POPEQ 230      93.270  59.151  58.781  1.00  0.00           C
ATOM   5328 4C21 POPEQ 230      92.360  59.371  60.010  1.00  0.00           C
ATOM   5331 5C21 POPEQ 230      92.520  60.751  60.671  1.00  0.00           C
ATOM   5334 6C21 POPEQ 230      91.851  61.881  59.870  1.00  0.00           C
ATOM   5337 7C21 POPEQ 230      91.990  63.261  60.531  1.00  0.00           C
ATOM   5340 8C21 POPEQ 230      91.140  64.351  59.880  1.00  0.00           C
ATOM   5344  C33 POPEQ 230      97.260  55.951  50.711  1.00  0.00           C
ATOM   5347  C34 POPEQ 230      98.370  55.031  51.221  1.00  0.00           C
ATOM   5350  C35 POPEQ 230      98.550  55.021  52.751  1.00  0.00           C
ATOM   5353  C36 POPEQ 230      99.860  54.311  53.121  1.00  0.00           C
ATOM   5356  C37 POPEQ 230     100.090  54.091  54.631  1.00  0.00           C
ATOM   5359  C38 POPEQ 230     101.450  53.431  54.921  1.00  0.00           C
ATOM   5362  C39 POPEQ 230     102.040  53.861  56.260  1.00  0.00           C
ATOM   5365 0C31 POPEQ 230     103.420  53.251  56.571  1.00  0.00           C
ATOM   5368 1C31 POPEQ 230     103.901  53.641  57.980  1.00  0.00           C
ATOM   5371 2C31 POPEQ 230     105.200  52.951  58.421  1.00  0.00           C
ATOM   5374 3C31 POPEQ 230     106.501  53.551  57.871  1.00  0.00           C
ATOM   5377 4C31 POPEQ 230     106.711  55.021  58.251  1.00  0.00           C
ATOM   5380 5C31 POPEQ 230     108.130  55.531  58.001  1.00  0.00           C
ATOM   5383 6C31 POPEQ 230     108.330  57.001  58.410  1.00  0.00           C
ATOM   5387  NH3 POPER 231      46.830 117.032  44.090  1.00  0.00           N
ATOM   5391  C12 POPER 231      47.750 116.742  45.251  1.00  0.00           C
ATOM   5394  C11 POPER 231      48.480 115.392  45.101  1.00  0.00           C
ATOM   5397  P   POPER 231      50.520 114.072  46.120  1.00  0.00           P
ATOM   5398  O13 POPER 231      49.800 112.892  45.611  1.00  0.00           O
ATOM   5399  O14 POPER 231      51.880 114.312  45.601  1.00  0.00           O
ATOM   5400  O11 POPER 231      50.610 113.901  47.691  1.00  0.00           O
ATOM   5401  O12 POPER 231      49.640 115.392  45.931  1.00  0.00           O
ATOM   5402  C1  POPER 231      51.440 114.711  48.510  1.00  0.00           C
ATOM   5405  C2  POPER 231      51.280 114.282  49.991  1.00  0.00           C
ATOM   5407  O21 POPER 231      52.160 115.101  50.800  1.00  0.00           O
ATOM   5408  C21 POPER 231      52.220 114.751  52.081  1.00  0.00           C
ATOM   5409  O22 POPER 231      53.040 114.011  52.580  1.00  0.00           O
ATOM   5410  C22 POPER 231      51.170 115.551  52.861  1.00  0.00           C
ATOM   5413  C3  POPER 231      51.500 112.741  50.181  1.00  0.00           C
ATOM   5416  O31 POPER 231      50.990 112.291  51.451  1.00  0.00           O
ATOM   5417  C31 POPER 231      51.560 111.152  51.881  1.00  0.00           C
ATOM   5418  O32 POPER 231      52.420 110.532  51.301  1.00  0.00           O
ATOM   5419  C32 POPER 231      51.080 110.861  53.300  1.00  0.00           C
ATOM   5422  C23 POPER 231      50.550 114.731  54.011  1.00  0.00           C
ATOM   5425  C24 POPER 231      49.870 115.632  55.061  1.00  0.00           C
ATOM   5428  C25 POPER 231      50.830 116.111  56.161  1.00  0.00           C
ATOM   5431  C26 POPER 231      50.390 115.691  57.561  1.00  0.00           C
ATOM   5434  C27 POPER 231      51.350 116.171  58.671  1.00  0.00           C
ATOM   5437  C28 POPER 231      50.830 115.831  60.090  1.00  0.00           C
ATOM   5440  C29 POPER 231      50.960 117.001  61.041  1.00  0.00           C
ATOM   5442 0C21 POPER 231      51.570 117.041  62.241  1.00  0.00           C
ATOM   5444 1C21 POPER 231      52.320 115.931  62.931  1.00  0.00           C
ATOM   5447 2C21 POPER 231      53.470 116.421  63.830  1.00  0.00           C
ATOM   5450 3C21 POPER 231      53.010 117.331  64.991  1.00  0.00           C
ATOM   5453 4C21 POPER 231      54.000 117.481  66.151  1.00  0.00           C
ATOM   5456 5C21 POPER 231      55.130 118.511  65.921  1.00  0.00           C
ATOM   5459 6C21 POPER 231      56.020 118.652  67.160  1.00  0.00           C
ATOM   5462 7C21 POPER 231      57.350 119.371  66.900  1.00  0.00           C
ATOM   5465 8C21 POPER 231      58.330 119.271  68.081  1.00  0.00           C
ATOM   5469  C33 POPER 231      52.310 110.731  54.230  1.00  0.00           C
ATOM   5472  C34 POPER 231      52.120 111.261  55.660  1.00  0.00           C
ATOM   5475  C35 POPER 231      53.480 111.202  56.361  1.00  0.00           C
ATOM   5478  C36 POPER 231      53.600 112.001  57.661  1.00  0.00           C
ATOM   5481  C37 POPER 231      55.050 111.911  58.171  1.00  0.00           C
ATOM   5484  C38 POPER 231      55.390 112.841  59.331  1.00  0.00           C
ATOM   5487  C39 POPER 231      54.840 112.381  60.691  1.00  0.00           C
ATOM   5490 0C31 POPER 231      55.690 112.962  61.821  1.00  0.00           C
ATOM   5493 1C31 POPER 231      55.310 112.521  63.241  1.00  0.00           C
ATOM   5496 2C31 POPER 231      56.370 113.041  64.220  1.00  0.00           C
ATOM   5499 3C31 POPER 231      56.290 112.521  65.660  1.00  0.00           C
ATOM   5502 4C31 POPER 231      57.550 112.971  66.421  1.00  0.00           C
ATOM   5505 5C31 POPER 231      57.570 112.722  67.921  1.00  0.00           C
ATOM   5508 6C31 POPER 231      58.770 113.431  68.570  1.00  0.00           C
ATOM   5512  NH3 POPES 232      11.660  19.001  40.291  1.00  0.00           N
ATOM   5516  C12 POPES 232      10.830  19.701  41.351  1.00  0.00           C
ATOM   5519  C11 POPES 232       9.760  20.621  40.711  1.00  0.00           C
ATOM   5522  P   POPES 232       7.770  21.241  42.260  1.00  0.00           P
ATOM   5523  O13 POPES 232       7.280  22.371  43.090  1.00  0.00           O
ATOM   5524  O14 POPES 232       6.870  20.811  41.171  1.00  0.00           O
ATOM   5525  O11 POPES 232       8.160  20.041  43.181  1.00  0.00           O
ATOM   5526  O12 POPES 232       9.200  21.531  41.670  1.00  0.00           O
ATOM   5527  C1  POPES 232       7.250  19.121  43.750  1.00  0.00           C
ATOM   5530  C2  POPES 232       7.570  18.921  45.271  1.00  0.00           C
ATOM   5532  O21 POPES 232       6.620  18.011  45.870  1.00  0.00           O
ATOM   5533  C21 POPES 232       5.400  18.481  46.010  1.00  0.00           C
ATOM   5534  O22 POPES 232       4.980  19.551  45.631  1.00  0.00           O
ATOM   5535  C22 POPES 232       4.580  17.431  46.730  1.00  0.00           C
ATOM   5538  C3  POPES 232       7.720  20.251  46.081  1.00  0.00           C
ATOM   5541  O31 POPES 232       7.470  20.141  47.500  1.00  0.00           O
ATOM   5542  C31 POPES 232       8.310  19.371  48.191  1.00  0.00           C
ATOM   5543  O32 POPES 232       9.260  18.771  47.720  1.00  0.00           O
ATOM   5544  C32 POPES 232       7.870  19.271  49.651  1.00  0.00           C
ATOM   5547  C23 POPES 232       3.420  18.091  47.500  1.00  0.00           C
ATOM   5550  C24 POPES 232       2.660  17.041  48.300  1.00  0.00           C
ATOM   5553  C25 POPES 232       1.690  17.581  49.351  1.00  0.00           C
ATOM   5556  C26 POPES 232       0.570  18.521  48.861  1.00  0.00           C
ATOM   5559  C27 POPES 232      -0.300  18.981  50.051  1.00  0.00           C
ATOM   5562  C28 POPES 232      -1.550  19.791  49.660  1.00  0.00           C
ATOM   5565  C29 POPES 232      -1.760  20.961  50.581  1.00  0.00           C
ATOM   5567 0C21 POPES 232      -2.710  21.191  51.511  1.00  0.00           C
ATOM   5569 1C21 POPES 232      -3.860  20.301  51.891  1.00  0.00           C
ATOM   5572 2C21 POPES 232      -5.120  20.611  51.061  1.00  0.00           C
ATOM   5575 3C21 POPES 232      -6.370  19.851  51.551  1.00  0.00           C
ATOM   5578 4C21 POPES 232      -7.520  19.901  50.541  1.00  0.00           C
ATOM   5581 5C21 POPES 232      -8.710  19.031  50.951  1.00  0.00           C
ATOM   5584 6C21 POPES 232      -9.830  19.031  49.901  1.00  0.00           C
ATOM   5587 7C21 POPES 232     -10.950  18.051  50.261  1.00  0.00           C
ATOM   5590 8C21 POPES 232     -11.990  17.841  49.160  1.00  0.00           C
ATOM   5594  C33 POPES 232       7.640  17.791  50.041  1.00  0.00           C
ATOM   5597  C34 POPES 232       7.880  17.451  51.530  1.00  0.00           C
ATOM   5600  C35 POPES 232       9.370  17.501  51.891  1.00  0.00           C
ATOM   5603  C36 POPES 232       9.740  16.711  53.151  1.00  0.00           C
ATOM   5606  C37 POPES 232      11.240  16.371  53.171  1.00  0.00           C
ATOM   5609  C38 POPES 232      11.630  15.321  54.221  1.00  0.00           C
ATOM   5612  C39 POPES 232      12.660  15.871  55.201  1.00  0.00           C
ATOM   5615 0C31 POPES 232      13.070  14.861  56.281  1.00  0.00           C
ATOM   5618 1C31 POPES 232      13.980  15.521  57.320  1.00  0.00           C
ATOM   5621 2C31 POPES 232      14.220  14.651  58.561  1.00  0.00           C
ATOM   5624 3C31 POPES 232      14.930  15.421  59.681  1.00  0.00           C
ATOM   5627 4C31 POPES 232      16.450  15.201  59.721  1.00  0.00           C
ATOM   5630 5C31 POPES 232      17.150  16.241  60.611  1.00  0.00           C
ATOM   5633 6C31 POPES 232      18.600  15.901  60.921  1.00  0.00           C
ATOM   5637  NH3 POPET 233     120.480 117.411  89.510  1.00  0.00           N
ATOM   5641  C12 POPET 233     121.950 117.111  89.671  1.00  0.00           C
ATOM   5644  C11 POPET 233     122.240 115.751  90.301  1.00  0.00           C
ATOM   5647  P   POPET 233     124.173 114.441  91.411  1.00  0.00           P
ATOM   5648  O13 POPET 233     124.383 114.981  92.770  1.00  0.00           O
ATOM   5649  O14 POPET 233     123.211 113.331  91.321  1.00  0.00           O
ATOM   5650  O11 POPET 233     125.583 114.021  90.790  1.00  0.00           O
ATOM   5651  O12 POPET 233     123.653 115.621  90.480  1.00  0.00           O
ATOM   5652  C1  POPET 233     126.073 114.511  89.540  1.00  0.00           C
ATOM   5655  C2  POPET 233     127.233 113.621  88.970  1.00  0.00           C
ATOM   5657  O21 POPET 233     127.623 114.151  87.681  1.00  0.00           O
ATOM   5658  C21 POPET 233     128.893 114.041  87.311  1.00  0.00           C
ATOM   5659  O22 POPET 233     129.763 113.382  87.860  1.00  0.00           O
ATOM   5660  C22 POPET 233     129.063 114.802  85.991  1.00  0.00           C
ATOM   5663  C3  POPET 233     126.713 112.172  88.830  1.00  0.00           C
ATOM   5666  O31 POPET 233     127.723 111.202  88.511  1.00  0.00           O
ATOM   5667  C31 POPET 233     127.593 110.381  87.460  1.00  0.00           C
ATOM   5668  O32 POPET 233     128.043 109.252  87.460  1.00  0.00           O
ATOM   5669  C32 POPET 233     126.903 111.001  86.251  1.00  0.00           C
ATOM   5672  C23 POPET 233     130.494 114.791  85.401  1.00  0.00           C
ATOM   5675  C24 POPET 233     130.543 115.441  84.011  1.00  0.00           C
ATOM   5678  C25 POPET 233     131.834 115.121  83.251  1.00  0.00           C
ATOM   5681  C26 POPET 233     131.744 115.401  81.730  1.00  0.00           C
ATOM   5684  C27 POPET 233     132.923 114.741  81.001  1.00  0.00           C
ATOM   5687  C28 POPET 233     132.873 114.721  79.460  1.00  0.00           C
ATOM   5690  C29 POPET 233     133.983 113.811  78.990  1.00  0.00           C
ATOM   5692 0C21 POPET 233     134.253 113.342  77.761  1.00  0.00           C
ATOM   5694 1C21 POPET 233     133.504 113.661  76.501  1.00  0.00           C
ATOM   5697 2C21 POPET 233     132.963 112.431  75.751  1.00  0.00           C
ATOM   5700 3C21 POPET 233     132.223 112.892  74.481  1.00  0.00           C
ATOM   5703 4C21 POPET 233     131.213 111.882  73.921  1.00  0.00           C
ATOM   5706 5C21 POPET 233     130.114 112.612  73.131  1.00  0.00           C
ATOM   5709 6C21 POPET 233     128.843 111.782  72.900  1.00  0.00           C
ATOM   5712 7C21 POPET 233     127.593 112.671  72.861  1.00  0.00           C
ATOM   5715 8C21 POPET 233     126.293 111.901  72.630  1.00  0.00           C
ATOM   5719  C33 POPET 233     127.393 110.362  84.931  1.00  0.00           C
ATOM   5722  C34 POPET 233     126.623 110.861  83.701  1.00  0.00           C
ATOM   5725  C35 POPET 233     126.533 112.381  83.620  1.00  0.00           C
ATOM   5728  C36 POPET 233     126.303 112.901  82.199  1.00  0.00           C
ATOM   5731  C37 POPET 233     126.463 114.411  82.199  1.00  0.00           C
ATOM   5734  C38 POPET 233     126.523 115.061  80.811  1.00  0.00           C
ATOM   5737  C39 POPET 233     125.173 115.071  80.080  1.00  0.00           C
ATOM   5740 0C31 POPET 233     124.113 115.931  80.790  1.00  0.00           C
ATOM   5743 1C31 POPET 233     122.880 116.222  79.931  1.00  0.00           C
ATOM   5746 2C31 POPET 233     122.950 117.542  79.130  1.00  0.00           C
ATOM   5749 3C31 POPET 233     124.203 117.651  78.251  1.00  0.00           C
ATOM   5752 4C31 POPET 233     124.213 118.811  77.270  1.00  0.00           C
ATOM   5755 5C31 POPET 233     125.543 118.891  76.531  1.00  0.00           C
ATOM   5758 6C31 POPET 233     125.693 120.121  75.650  1.00  0.00           C
ATOM   5762  NH3 POPEU 234      62.660  28.901  87.460  1.00  0.00           N
ATOM   5766  C12 POPEU 234      63.700  27.891  87.901  1.00  0.00           C
ATOM   5769  C11 POPEU 234      65.000  28.571  88.330  1.00  0.00           C
ATOM   5772  P   POPEU 234      67.530  27.741  88.461  1.00  0.00           P
ATOM   5773  O13 POPEU 234      67.920  29.171  88.290  1.00  0.00           O
ATOM   5774  O14 POPEU 234      68.190  26.921  89.510  1.00  0.00           O
ATOM   5775  O11 POPEU 234      67.700  27.011  87.040  1.00  0.00           O
ATOM   5776  O12 POPEU 234      65.970  27.571  88.660  1.00  0.00           O
ATOM   5777  C1  POPEU 234      66.950  27.531  85.930  1.00  0.00           C
ATOM   5780  C2  POPEU 234      67.680  27.501  84.551  1.00  0.00           C
ATOM   5782  O21 POPEU 234      67.000  28.501  83.781  1.00  0.00           O
ATOM   5783  C21 POPEU 234      67.450  28.881  82.611  1.00  0.00           C
ATOM   5784  O22 POPEU 234      68.610  28.891  82.241  1.00  0.00           O
ATOM   5785  C22 POPEU 234      66.240  29.351  81.820  1.00  0.00           C
ATOM   5788  C3  POPEU 234      67.560  26.111  83.870  1.00  0.00           C
ATOM   5791  O31 POPEU 234      68.470  25.951  82.761  1.00  0.00           O
ATOM   5792  C31 POPEU 234      67.990  25.991  81.520  1.00  0.00           C
ATOM   5793  O32 POPEU 234      66.820  26.111  81.210  1.00  0.00           O
ATOM   5794  C32 POPEU 234      69.140  25.821  80.531  1.00  0.00           C
ATOM   5797  C23 POPEU 234      66.430  29.291  80.301  1.00  0.00           C
ATOM   5800  C24 POPEU 234      66.520  30.681  79.680  1.00  0.00           C
ATOM   5803  C25 POPEU 234      67.140  30.651  78.280  1.00  0.00           C
ATOM   5806  C26 POPEU 234      66.480  29.641  77.339  1.00  0.00           C
ATOM   5809  C27 POPEU 234      67.290  29.491  76.050  1.00  0.00           C
ATOM   5812  C28 POPEU 234      66.800  28.331  75.181  1.00  0.00           C
ATOM   5815  C29 POPEU 234      67.890  27.831  74.250  1.00  0.00           C
ATOM   5817 0C21 POPEU 234      68.130  28.231  72.991  1.00  0.00           C
ATOM   5819 1C21 POPEU 234      67.360  29.261  72.211  1.00  0.00           C
ATOM   5822 2C21 POPEU 234      68.080  30.631  72.171  1.00  0.00           C
ATOM   5825 3C21 POPEU 234      69.330  30.651  71.281  1.00  0.00           C
ATOM   5828 4C21 POPEU 234      69.280  31.711  70.161  1.00  0.00           C
ATOM   5831 5C21 POPEU 234      70.240  32.891  70.370  1.00  0.00           C
ATOM   5834 6C21 POPEU 234      71.650  32.631  69.800  1.00  0.00           C
ATOM   5837 7C21 POPEU 234      72.500  33.911  69.760  1.00  0.00           C
ATOM   5840 8C21 POPEU 234      73.900  33.701  69.181  1.00  0.00           C
ATOM   5844  C33 POPEU 234      69.170  26.791  79.331  1.00  0.00           C
ATOM   5847  C34 POPEU 234      70.370  26.431  78.449  1.00  0.00           C
ATOM   5850  C35 POPEU 234      70.420  27.131  77.090  1.00  0.00           C
ATOM   5853  C36 POPEU 234      71.650  26.651  76.311  1.00  0.00           C
ATOM   5856  C37 POPEU 234      71.910  27.351  74.971  1.00  0.00           C
ATOM   5859  C38 POPEU 234      72.920  26.541  74.141  1.00  0.00           C
ATOM   5862  C39 POPEU 234      73.280  27.131  72.770  1.00  0.00           C
ATOM   5865 0C31 POPEU 234      72.060  27.411  71.891  1.00  0.00           C
ATOM   5868 1C31 POPEU 234      72.240  27.021  70.421  1.00  0.00           C
ATOM   5871 2C31 POPEU 234      70.930  27.171  69.641  1.00  0.00           C
ATOM   5874 3C31 POPEU 234      71.000  26.741  68.171  1.00  0.00           C
ATOM   5877 4C31 POPEU 234      69.590  26.721  67.571  1.00  0.00           C
ATOM   5880 5C31 POPEU 234      69.550  26.531  66.050  1.00  0.00           C
ATOM   5883 6C31 POPEU 234      68.120  26.591  65.510  1.00  0.00           C
ATOM   5887  NH3 POPEV 235      31.590  72.291  88.511  1.00  0.00           N
ATOM   5891  C12 POPEV 235      30.740  73.491  88.821  1.00  0.00           C
ATOM   5894  C11 POPEV 235      31.540  74.801  88.931  1.00  0.00           C
ATOM   5897  P   POPEV 235      30.840  77.351  88.961  1.00  0.00           P
ATOM   5898  O13 POPEV 235      30.270  78.161  90.050  1.00  0.00           O
ATOM   5899  O14 POPEV 235      32.260  77.561  88.589  1.00  0.00           O
ATOM   5900  O11 POPEV 235      29.940  77.491  87.661  1.00  0.00           O
ATOM   5901  O12 POPEV 235      30.610  75.821  89.291  1.00  0.00           O
ATOM   5902  C1  POPEV 235      30.210  76.731  86.480  1.00  0.00           C
ATOM   5905  C2  POPEV 235      29.710  77.441  85.190  1.00  0.00           C
ATOM   5907  O21 POPEV 235      30.400  76.842  84.081  1.00  0.00           O
ATOM   5908  C21 POPEV 235      29.720  76.181  83.181  1.00  0.00           C
ATOM   5909  O22 POPEV 235      28.530  75.991  83.171  1.00  0.00           O
ATOM   5910  C22 POPEV 235      30.720  75.691  82.150  1.00  0.00           C
ATOM   5913  C3  POPEV 235      30.090  78.961  85.211  1.00  0.00           C
ATOM   5916  O31 POPEV 235      29.110  79.861  84.680  1.00  0.00           O
ATOM   5917  C31 POPEV 235      28.970  80.132  83.391  1.00  0.00           C
ATOM   5918  O32 POPEV 235      28.010  80.711  82.910  1.00  0.00           O
ATOM   5919  C32 POPEV 235      30.150  79.721  82.531  1.00  0.00           C
ATOM   5922  C23 POPEV 235      30.080  74.991  80.930  1.00  0.00           C
ATOM   5925  C24 POPEV 235      31.190  74.771  79.910  1.00  0.00           C
ATOM   5928  C25 POPEV 235      30.850  73.851  78.730  1.00  0.00           C
ATOM   5931  C26 POPEV 235      30.090  74.511  77.580  1.00  0.00           C
ATOM   5934  C27 POPEV 235      30.050  73.562  76.380  1.00  0.00           C
ATOM   5937  C28 POPEV 235      29.280  74.111  75.171  1.00  0.00           C
ATOM   5940  C29 POPEV 235      29.250  73.051  74.101  1.00  0.00           C
ATOM   5942 0C21 POPEV 235      28.750  73.191  72.870  1.00  0.00           C
ATOM   5944 1C21 POPEV 235      28.140  74.441  72.291  1.00  0.00           C
ATOM   5947 2C21 POPEV 235      27.980  74.311  70.761  1.00  0.00           C
ATOM   5950 3C21 POPEV 235      26.780  73.451  70.351  1.00  0.00           C
ATOM   5953 4C21 POPEV 235      26.570  73.441  68.830  1.00  0.00           C
ATOM   5956 5C21 POPEV 235      25.130  73.081  68.410  1.00  0.00           C
ATOM   5959 6C21 POPEV 235      24.740  73.781  67.111  1.00  0.00           C
ATOM   5962 7C21 POPEV 235      23.440  73.271  66.491  1.00  0.00           C
ATOM   5965 8C21 POPEV 235      22.990  74.151  65.330  1.00  0.00           C
ATOM   5969  C33 POPEV 235      30.020  80.191  81.061  1.00  0.00           C
ATOM   5972  C34 POPEV 235      30.910  79.342  80.161  1.00  0.00           C
ATOM   5975  C35 POPEV 235      30.850  79.761  78.701  1.00  0.00           C
ATOM   5978  C36 POPEV 235      31.560  78.721  77.840  1.00  0.00           C
ATOM   5981  C37 POPEV 235      31.670  79.101  76.370  1.00  0.00           C
ATOM   5984  C38 POPEV 235      32.170  77.931  75.521  1.00  0.00           C
ATOM   5987  C39 POPEV 235      32.460  78.361  74.090  1.00  0.00           C
ATOM   5990 0C31 POPEV 235      32.750  77.191  73.141  1.00  0.00           C
ATOM   5993 1C31 POPEV 235      32.390  77.551  71.691  1.00  0.00           C
ATOM   5996 2C31 POPEV 235      33.420  77.131  70.631  1.00  0.00           C
ATOM   5999 3C31 POPEV 235      34.160  78.341  70.021  1.00  0.00           C
ATOM   6002 4C31 POPEV 235      34.770  78.041  68.651  1.00  0.00           C
ATOM   6005 5C31 POPEV 235      35.330  79.291  67.961  1.00  0.00           C
ATOM   6008 6C31 POPEV 235      35.750  79.041  66.510  1.00  0.00           C
ATOM   6012  NH3 POPEW 236      58.120  35.161  90.620  1.00  0.00           N
ATOM   6016  C12 POPEW 236      58.340  34.601  89.241  1.00  0.00           C
ATOM   6019  C11 POPEW 236      59.010  33.211  89.281  1.00  0.00           C
ATOM   6022  P   POPEW 236      59.820  31.341  87.650  1.00  0.00           P
ATOM   6023  O13 POPEW 236      60.980  30.841  88.430  1.00  0.00           O
ATOM   6024  O14 POPEW 236      58.560  30.601  87.901  1.00  0.00           O
ATOM   6025  O11 POPEW 236      60.130  31.281  86.081  1.00  0.00           O
ATOM   6026  O12 POPEW 236      59.510  32.871  87.971  1.00  0.00           O
ATOM   6027  C1  POPEW 236      59.910  30.041  85.380  1.00  0.00           C
ATOM   6030  C2  POPEW 236      60.830  29.801  84.130  1.00  0.00           C
ATOM   6032  O21 POPEW 236      61.700  28.701  84.451  1.00  0.00           O
ATOM   6033  C21 POPEW 236      62.240  27.861  83.540  1.00  0.00           C
ATOM   6034  O22 POPEW 236      63.010  26.971  83.840  1.00  0.00           O
ATOM   6035  C22 POPEW 236      61.660  27.981  82.121  1.00  0.00           C
ATOM   6038  C3  POPEW 236      61.630  31.041  83.610  1.00  0.00           C
ATOM   6041  O31 POPEW 236      61.370  31.321  82.211  1.00  0.00           O
ATOM   6042  C31 POPEW 236      62.420  31.371  81.380  1.00  0.00           C
ATOM   6043  O32 POPEW 236      63.480  30.801  81.551  1.00  0.00           O
ATOM   6044  C32 POPEW 236      62.120  32.331  80.220  1.00  0.00           C
ATOM   6047  C23 POPEW 236      62.520  27.211  81.089  1.00  0.00           C
ATOM   6050  C24 POPEW 236      61.910  27.171  79.680  1.00  0.00           C
ATOM   6053  C25 POPEW 236      62.610  26.111  78.811  1.00  0.00           C
ATOM   6056  C26 POPEW 236      62.150  26.121  77.351  1.00  0.00           C
ATOM   6059  C27 POPEW 236      62.680  24.941  76.531  1.00  0.00           C
ATOM   6062  C28 POPEW 236      62.750  25.251  75.021  1.00  0.00           C
ATOM   6065  C29 POPEW 236      63.890  26.191  74.730  1.00  0.00           C
ATOM   6067 0C21 POPEW 236      64.520  26.341  73.550  1.00  0.00           C
ATOM   6069 1C21 POPEW 236      64.190  25.711  72.219  1.00  0.00           C
ATOM   6072 2C21 POPEW 236      64.080  26.861  71.201  1.00  0.00           C
ATOM   6075 3C21 POPEW 236      63.950  26.361  69.760  1.00  0.00           C
ATOM   6078 4C21 POPEW 236      63.680  27.481  68.741  1.00  0.00           C
ATOM   6081 5C21 POPEW 236      64.630  28.691  68.891  1.00  0.00           C
ATOM   6084 6C21 POPEW 236      64.570  29.651  67.711  1.00  0.00           C
ATOM   6087 7C21 POPEW 236      65.360  30.941  67.970  1.00  0.00           C
ATOM   6090 8C21 POPEW 236      65.520  31.831  66.741  1.00  0.00           C
ATOM   6094  C33 POPEW 236      62.460  31.841  78.791  1.00  0.00           C
ATOM   6097  C34 POPEW 236      62.210  32.971  77.761  1.00  0.00           C
ATOM   6100  C35 POPEW 236      62.160  32.551  76.281  1.00  0.00           C
ATOM   6103  C36 POPEW 236      63.510  32.541  75.549  1.00  0.00           C
ATOM   6106  C37 POPEW 236      63.320  32.291  74.040  1.00  0.00           C
ATOM   6109  C38 POPEW 236      64.600  32.471  73.201  1.00  0.00           C
ATOM   6112  C39 POPEW 236      64.370  32.541  71.681  1.00  0.00           C
ATOM   6115 0C31 POPEW 236      63.500  33.741  71.251  1.00  0.00           C
ATOM   6118 1C31 POPEW 236      63.550  34.041  69.741  1.00  0.00           C
ATOM   6121 2C31 POPEW 236      62.640  35.211  69.340  1.00  0.00           C
ATOM   6124 3C31 POPEW 236      61.160  34.811  69.211  1.00  0.00           C
ATOM   6127 4C31 POPEW 236      60.240  36.011  68.961  1.00  0.00           C
ATOM   6130 5C31 POPEW 236      58.790  35.601  68.641  1.00  0.00           C
ATOM   6133 6C31 POPEW 236      57.840  36.781  68.450  1.00  0.00           C
ATOM   6137  NH3 POPEX 237      87.511  28.221  41.201  1.00  0.00           N
ATOM   6141  C12 POPEX 237      87.681  28.851  42.580  1.00  0.00           C
ATOM   6144  C11 POPEX 237      89.141  29.181  42.961  1.00  0.00           C
ATOM   6147  P   POPEX 237      90.640  29.991  44.960  1.00  0.00           P
ATOM   6148  O13 POPEX 237      91.730  29.031  44.690  1.00  0.00           O
ATOM   6149  O14 POPEX 237      90.820  31.391  44.511  1.00  0.00           O
ATOM   6150  O11 POPEX 237      90.330  29.971  46.501  1.00  0.00           O
ATOM   6151  O12 POPEX 237      89.281  29.391  44.361  1.00  0.00           O
ATOM   6152  C1  POPEX 237      90.170  28.741  47.211  1.00  0.00           C
ATOM   6155  C2  POPEX 237      88.850  28.771  48.021  1.00  0.00           C
ATOM   6157  O21 POPEX 237      88.300  27.451  48.171  1.00  0.00           O
ATOM   6158  C21 POPEX 237      89.110  26.441  48.491  1.00  0.00           C
ATOM   6159  O22 POPEX 237      89.141  25.391  47.871  1.00  0.00           O
ATOM   6160  C22 POPEX 237      89.830  26.691  49.820  1.00  0.00           C
ATOM   6163  C3  POPEX 237      87.770  29.681  47.351  1.00  0.00           C
ATOM   6166  O31 POPEX 237      86.440  29.471  47.871  1.00  0.00           O
ATOM   6167  C31 POPEX 237      86.070  29.961  49.061  1.00  0.00           C
ATOM   6168  O32 POPEX 237      85.240  29.431  49.781  1.00  0.00           O
ATOM   6169  C32 POPEX 237      86.740  31.301  49.391  1.00  0.00           C
ATOM   6172  C23 POPEX 237      89.850  25.371  50.621  1.00  0.00           C
ATOM   6175  C24 POPEX 237      90.410  25.451  52.050  1.00  0.00           C
ATOM   6178  C25 POPEX 237      89.570  24.591  53.011  1.00  0.00           C
ATOM   6181  C26 POPEX 237      90.350  23.871  54.111  1.00  0.00           C
ATOM   6184  C27 POPEX 237      89.390  23.071  55.000  1.00  0.00           C
ATOM   6187  C28 POPEX 237      90.130  22.421  56.181  1.00  0.00           C
ATOM   6190  C29 POPEX 237      89.240  21.411  56.881  1.00  0.00           C
ATOM   6192 0C21 POPEX 237      89.310  21.061  58.171  1.00  0.00           C
ATOM   6194 1C21 POPEX 237      90.260  21.641  59.181  1.00  0.00           C
ATOM   6197 2C21 POPEX 237      89.700  21.591  60.621  1.00  0.00           C
ATOM   6200 3C21 POPEX 237      89.700  20.191  61.241  1.00  0.00           C
ATOM   6203 4C21 POPEX 237      89.560  20.281  62.770  1.00  0.00           C
ATOM   6206 5C21 POPEX 237      89.570  18.931  63.500  1.00  0.00           C
ATOM   6209 6C21 POPEX 237      90.251  19.041  64.870  1.00  0.00           C
ATOM   6212 7C21 POPEX 237      89.680  18.121  65.950  1.00  0.00           C
ATOM   6215 8C21 POPEX 237      90.360  18.301  67.300  1.00  0.00           C
ATOM   6219  C33 POPEX 237      86.250  31.911  50.721  1.00  0.00           C
ATOM   6222  C34 POPEX 237      86.790  33.321  50.961  1.00  0.00           C
ATOM   6225  C35 POPEX 237      86.670  33.771  52.421  1.00  0.00           C
ATOM   6228  C36 POPEX 237      87.380  35.101  52.681  1.00  0.00           C
ATOM   6231  C37 POPEX 237      87.840  35.251  54.141  1.00  0.00           C
ATOM   6234  C38 POPEX 237      88.890  36.361  54.311  1.00  0.00           C
ATOM   6237  C39 POPEX 237      89.610  36.361  55.671  1.00  0.00           C
ATOM   6240 0C31 POPEX 237      90.321  35.041  56.000  1.00  0.00           C
ATOM   6243 1C31 POPEX 237      91.320  35.171  57.151  1.00  0.00           C
ATOM   6246 2C31 POPEX 237      92.050  33.851  57.431  1.00  0.00           C
ATOM   6249 3C31 POPEX 237      93.211  33.971  58.431  1.00  0.00           C
ATOM   6252 4C31 POPEX 237      94.300  34.951  57.980  1.00  0.00           C
ATOM   6255 5C31 POPEX 237      95.630  34.801  58.710  1.00  0.00           C
ATOM   6258 6C31 POPEX 237      96.600  35.951  58.431  1.00  0.00           C
ATOM   6262  NH3 POPEY 238      10.850  10.338  44.170  1.00  0.00           N
ATOM   6266  C12 POPEY 238       9.410  10.018  44.431  1.00  0.00           C
ATOM   6269  C11 POPEY 238       8.550  10.179  43.181  1.00  0.00           C
ATOM   6272  P   POPEY 238       5.980   9.829  42.751  1.00  0.00           P
ATOM   6273  O13 POPEY 238       6.150  10.878  41.711  1.00  0.00           O
ATOM   6274  O14 POPEY 238       5.290   8.588  42.351  1.00  0.00           O
ATOM   6275  O11 POPEY 238       5.190  10.458  43.991  1.00  0.00           O
ATOM   6276  O12 POPEY 238       7.350   9.449  43.381  1.00  0.00           O
ATOM   6277  C1  POPEY 238       5.450  11.809  44.401  1.00  0.00           C
ATOM   6280  C2  POPEY 238       6.030  11.942  45.840  1.00  0.00           C
ATOM   6282  O21 POPEY 238       5.060  11.478  46.800  1.00  0.00           O
ATOM   6283  C21 POPEY 238       5.400  10.408  47.521  1.00  0.00           C
ATOM   6284  O22 POPEY 238       6.420   9.759  47.381  1.00  0.00           O
ATOM   6285  C22 POPEY 238       4.290  10.158  48.570  1.00  0.00           C
ATOM   6288  C3  POPEY 238       6.340  13.451  46.091  1.00  0.00           C
ATOM   6291  O31 POPEY 238       6.780  13.751  47.431  1.00  0.00           O
ATOM   6292  C31 POPEY 238       8.080  13.631  47.650  1.00  0.00           C
ATOM   6293  O32 POPEY 238       8.890  13.181  46.861  1.00  0.00           O
ATOM   6294  C32 POPEY 238       8.420  14.201  49.041  1.00  0.00           C
ATOM   6297  C23 POPEY 238       4.410   8.938  49.531  1.00  0.00           C
ATOM   6300  C24 POPEY 238       3.590   9.099  50.840  1.00  0.00           C
ATOM   6303  C25 POPEY 238       4.170  10.128  51.821  1.00  0.00           C
ATOM   6306  C26 POPEY 238       3.330  10.438  53.071  1.00  0.00           C
ATOM   6309  C27 POPEY 238       4.110  11.378  54.001  1.00  0.00           C
ATOM   6312  C28 POPEY 238       3.290  12.072  55.111  1.00  0.00           C
ATOM   6315  C29 POPEY 238       2.790  11.118  56.161  1.00  0.00           C
ATOM   6317 0C21 POPEY 238       3.360  10.858  57.341  1.00  0.00           C
ATOM   6319 1C21 POPEY 238       4.640  11.429  57.910  1.00  0.00           C
ATOM   6322 2C21 POPEY 238       4.330  12.282  59.141  1.00  0.00           C
ATOM   6325 3C21 POPEY 238       5.510  12.462  60.111  1.00  0.00           C
ATOM   6328 4C21 POPEY 238       5.050  13.161  61.390  1.00  0.00           C
ATOM   6331 5C21 POPEY 238       6.020  13.012  62.570  1.00  0.00           C
ATOM   6334 6C21 POPEY 238       5.340  13.332  63.911  1.00  0.00           C
ATOM   6337 7C21 POPEY 238       6.240  13.021  65.111  1.00  0.00           C
ATOM   6340 8C21 POPEY 238       5.600  13.301  66.470  1.00  0.00           C
ATOM   6344  C33 POPEY 238       7.890  13.281  50.161  1.00  0.00           C
ATOM   6347  C34 POPEY 238       8.390  13.451  51.611  1.00  0.00           C
ATOM   6350  C35 POPEY 238       9.190  12.231  52.141  1.00  0.00           C
ATOM   6353  C36 POPEY 238       9.100  11.972  53.651  1.00  0.00           C
ATOM   6356  C37 POPEY 238       9.830  10.668  54.041  1.00  0.00           C
ATOM   6359  C38 POPEY 238       9.490  10.109  55.441  1.00  0.00           C
ATOM   6362  C39 POPEY 238      10.220  10.799  56.611  1.00  0.00           C
ATOM   6365 0C31 POPEY 238      10.110   9.969  57.901  1.00  0.00           C
ATOM   6368 1C31 POPEY 238      10.710  10.678  59.121  1.00  0.00           C
ATOM   6371 2C31 POPEY 238      10.730   9.789  60.381  1.00  0.00           C
ATOM   6374 3C31 POPEY 238      11.250  10.519  61.621  1.00  0.00           C
ATOM   6377 4C31 POPEY 238      10.180  11.319  62.361  1.00  0.00           C
ATOM   6380 5C31 POPEY 238      10.750  12.072  63.570  1.00  0.00           C
ATOM   6383 6C31 POPEY 238       9.690  12.791  64.381  1.00  0.00           C
ATOM   6387  NH3 POPEZ 239      59.350  32.361  45.641  1.00  0.00           N
ATOM   6391  C12 POPEZ 239      57.860  32.541  45.721  1.00  0.00           C
ATOM   6394  C11 POPEZ 239      57.440  33.701  44.800  1.00  0.00           C
ATOM   6397  P   POPEZ 239      55.030  32.981  44.160  1.00  0.00           P
ATOM   6398  O13 POPEZ 239      55.780  32.321  43.061  1.00  0.00           O
ATOM   6399  O14 POPEZ 239      53.870  33.841  43.801  1.00  0.00           O
ATOM   6400  O11 POPEZ 239      54.780  32.001  45.381  1.00  0.00           O
ATOM   6401  O12 POPEZ 239      56.050  33.961  44.861  1.00  0.00           O
ATOM   6402  C1  POPEZ 239      53.850  32.171  46.451  1.00  0.00           C
ATOM   6405  C2  POPEZ 239      54.020  33.471  47.320  1.00  0.00           C
ATOM   6407  O21 POPEZ 239      54.080  33.181  48.741  1.00  0.00           O
ATOM   6408  C21 POPEZ 239      52.970  32.701  49.291  1.00  0.00           C
ATOM   6409  O22 POPEZ 239      51.900  32.581  48.731  1.00  0.00           O
ATOM   6410  C22 POPEZ 239      53.190  32.311  50.761  1.00  0.00           C
ATOM   6413  C3  POPEZ 239      52.940  34.551  46.921  1.00  0.00           C
ATOM   6416  O31 POPEZ 239      52.820  35.631  47.881  1.00  0.00           O
ATOM   6417  C31 POPEZ 239      53.480  36.751  47.580  1.00  0.00           C
ATOM   6418  O32 POPEZ 239      54.000  36.991  46.501  1.00  0.00           O
ATOM   6419  C32 POPEZ 239      53.340  37.721  48.760  1.00  0.00           C
ATOM   6422  C23 POPEZ 239      52.080  32.881  51.691  1.00  0.00           C
ATOM   6425  C24 POPEZ 239      52.110  32.311  53.121  1.00  0.00           C
ATOM   6428  C25 POPEZ 239      52.850  33.151  54.181  1.00  0.00           C
ATOM   6431  C26 POPEZ 239      54.370  32.931  54.271  1.00  0.00           C
ATOM   6434  C27 POPEZ 239      55.010  33.691  55.451  1.00  0.00           C
ATOM   6437  C28 POPEZ 239      55.380  32.821  56.681  1.00  0.00           C
ATOM   6440  C29 POPEZ 239      54.230  31.971  57.141  1.00  0.00           C
ATOM   6442 0C21 POPEZ 239      53.770  31.761  58.381  1.00  0.00           C
ATOM   6444 1C21 POPEZ 239      54.320  32.271  59.690  1.00  0.00           C
ATOM   6447 2C21 POPEZ 239      53.550  31.591  60.851  1.00  0.00           C
ATOM   6450 3C21 POPEZ 239      53.820  30.081  60.980  1.00  0.00           C
ATOM   6453 4C21 POPEZ 239      52.640  29.271  61.561  1.00  0.00           C
ATOM   6456 5C21 POPEZ 239      53.040  28.381  62.741  1.00  0.00           C
ATOM   6459 6C21 POPEZ 239      51.950  27.341  63.071  1.00  0.00           C
ATOM   6462 7C21 POPEZ 239      52.100  26.701  64.461  1.00  0.00           C
ATOM   6465 8C21 POPEZ 239      51.090  25.581  64.711  1.00  0.00           C
ATOM   6469  C33 POPEZ 239      54.660  38.051  49.501  1.00  0.00           C
ATOM   6472  C34 POPEZ 239      55.030  37.021  50.571  1.00  0.00           C
ATOM   6475  C35 POPEZ 239      54.420  37.261  51.971  1.00  0.00           C
ATOM   6478  C36 POPEZ 239      54.950  38.541  52.640  1.00  0.00           C
ATOM   6481  C37 POPEZ 239      54.670  38.621  54.141  1.00  0.00           C
ATOM   6484  C38 POPEZ 239      55.020  40.011  54.681  1.00  0.00           C
ATOM   6487  C39 POPEZ 239      54.760  40.221  56.181  1.00  0.00           C
ATOM   6490 0C31 POPEZ 239      55.950  39.871  57.081  1.00  0.00           C
ATOM   6493 1C31 POPEZ 239      55.990  40.771  58.321  1.00  0.00           C
ATOM   6496 2C31 POPEZ 239      57.240  40.591  59.191  1.00  0.00           C
ATOM   6499 3C31 POPEZ 239      57.850  41.941  59.611  1.00  0.00           C
ATOM   6502 4C31 POPEZ 239      58.420  41.931  61.031  1.00  0.00           C
ATOM   6505 5C31 POPEZ 239      59.100  43.251  61.400  1.00  0.00           C
ATOM   6508 6C31 POPEZ 239      59.530  43.301  62.871  1.00  0.00           C
ATOM   6512  NH3 POPEa 240      51.710 136.202  41.101  1.00  0.00           N
ATOM   6516  C12 POPEa 240      51.840 134.791  41.600  1.00  0.00           C
ATOM   6519  C11 POPEa 240      50.990 133.821  40.761  1.00  0.00           C
ATOM   6522  P   POPEa 240      51.630 131.281  41.241  1.00  0.00           P
ATOM   6523  O13 POPEa 240      51.880 131.011  39.800  1.00  0.00           O
ATOM   6524  O14 POPEa 240      50.930 130.201  41.971  1.00  0.00           O
ATOM   6525  O11 POPEa 240      52.970 131.651  41.980  1.00  0.00           O
ATOM   6526  O12 POPEa 240      50.780 132.592  41.441  1.00  0.00           O
ATOM   6527  C1  POPEa 240      53.160 131.351  43.370  1.00  0.00           C
ATOM   6530  C2  POPEa 240      52.240 132.162  44.361  1.00  0.00           C
ATOM   6532  O21 POPEa 240      53.060 132.621  45.471  1.00  0.00           O
ATOM   6533  C21 POPEa 240      52.700 133.812  45.951  1.00  0.00           C
ATOM   6534  O22 POPEa 240      51.880 134.551  45.471  1.00  0.00           O
ATOM   6535  C22 POPEa 240      53.550 134.142  47.181  1.00  0.00           C
ATOM   6538  C3  POPEa 240      51.100 131.271  44.940  1.00  0.00           C
ATOM   6541  O31 POPEa 240      50.060 132.022  45.581  1.00  0.00           O
ATOM   6542  C31 POPEa 240      49.470 131.691  46.730  1.00  0.00           C
ATOM   6543  O32 POPEa 240      48.540 132.312  47.221  1.00  0.00           O
ATOM   6544  C32 POPEa 240      50.020 130.462  47.451  1.00  0.00           C
ATOM   6547  C23 POPEa 240      52.690 134.592  48.391  1.00  0.00           C
ATOM   6550  C24 POPEa 240      53.560 135.051  49.561  1.00  0.00           C
ATOM   6553  C25 POPEa 240      54.290 136.381  49.311  1.00  0.00           C
ATOM   6556  C26 POPEa 240      53.840 137.501  50.251  1.00  0.00           C
ATOM   6559  C27 POPEa 240      54.520 138.851  49.971  1.00  0.00           C
ATOM   6562  C28 POPEa 240      54.100 139.961  50.951  1.00  0.00           C
ATOM   6565  C29 POPEa 240      52.620 140.252  50.961  1.00  0.00           C
ATOM   6567 0C21 POPEa 240      51.990 141.211  51.660  1.00  0.00           C
ATOM   6569 1C21 POPEa 240      52.630 142.221  52.590  1.00  0.00           C
ATOM   6572 2C21 POPEa 240      52.120 141.941  54.011  1.00  0.00           C
ATOM   6575 3C21 POPEa 240      52.550 142.941  55.090  1.00  0.00           C
ATOM   6578 4C21 POPEa 240      51.900 142.521  56.421  1.00  0.00           C
ATOM   6581 5C21 POPEa 240      51.280 143.631  57.271  1.00  0.00           C
ATOM   6584 6C21 POPEa 240      50.070 143.071  58.031  1.00  0.00           C
ATOM   6587 7C21 POPEa 240      49.520 143.972  59.131  1.00  0.00           C
ATOM   6590 8C21 POPEa 240      48.310 143.351  59.811  1.00  0.00           C
ATOM   6594  C33 POPEa 240      51.270 130.821  48.281  1.00  0.00           C
ATOM   6597  C34 POPEa 240      51.810 129.641  49.090  1.00  0.00           C
ATOM   6600  C35 POPEa 240      50.970 129.331  50.340  1.00  0.00           C
ATOM   6603  C36 POPEa 240      51.790 128.531  51.351  1.00  0.00           C
ATOM   6606  C37 POPEa 240      51.140 128.342  52.731  1.00  0.00           C
ATOM   6609  C38 POPEa 240      52.130 127.612  53.640  1.00  0.00           C
ATOM   6612  C39 POPEa 240      51.740 127.442  55.111  1.00  0.00           C
ATOM   6615 0C31 POPEa 240      52.770 126.502  55.781  1.00  0.00           C
ATOM   6618 1C31 POPEa 240      52.840 126.541  57.311  1.00  0.00           C
ATOM   6621 2C31 POPEa 240      54.310 126.461  57.780  1.00  0.00           C
ATOM   6624 3C31 POPEa 240      54.500 126.141  59.261  1.00  0.00           C
ATOM   6627 4C31 POPEa 240      55.970 126.271  59.660  1.00  0.00           C
ATOM   6630 5C31 POPEa 240      56.270 125.821  61.101  1.00  0.00           C
ATOM   6633 6C31 POPEa 240      57.720 126.111  61.520  1.00  0.00           C
ATOM   6637  NH3 POPEb 241      18.880  48.092  80.031  1.00  0.00           N
ATOM   6641  C12 POPEb 241      20.330  47.941  80.430  1.00  0.00           C
ATOM   6644  C11 POPEb 241      20.590  48.451  81.870  1.00  0.00           C
ATOM   6647  P   POPEb 241      23.240  48.461  82.160  1.00  0.00           P
ATOM   6648  O13 POPEb 241      23.480  49.711  82.921  1.00  0.00           O
ATOM   6649  O14 POPEb 241      24.140  47.311  82.421  1.00  0.00           O
ATOM   6650  O11 POPEb 241      23.140  48.731  80.611  1.00  0.00           O
ATOM   6651  O12 POPEb 241      21.780  47.921  82.431  1.00  0.00           O
ATOM   6652  C1  POPEb 241      24.210  48.281  79.770  1.00  0.00           C
ATOM   6655  C2  POPEb 241      23.880  48.601  78.290  1.00  0.00           C
ATOM   6657  O21 POPEb 241      24.540  47.661  77.410  1.00  0.00           O
ATOM   6658  C21 POPEb 241      25.850  47.711  77.331  1.00  0.00           C
ATOM   6659  O22 POPEb 241      26.600  48.431  77.941  1.00  0.00           O
ATOM   6660  C22 POPEb 241      26.330  46.632  76.350  1.00  0.00           C
ATOM   6663  C3  POPEb 241      24.090  50.101  77.891  1.00  0.00           C
ATOM   6666  O31 POPEb 241      23.820  50.241  76.480  1.00  0.00           O
ATOM   6667  C31 POPEb 241      24.780  50.781  75.751  1.00  0.00           C
ATOM   6668  O32 POPEb 241      25.550  51.651  76.110  1.00  0.00           O
ATOM   6669  C32 POPEb 241      24.880  50.001  74.451  1.00  0.00           C
ATOM   6672  C23 POPEb 241      27.590  47.041  75.561  1.00  0.00           C
ATOM   6675  C24 POPEb 241      28.230  45.851  74.820  1.00  0.00           C
ATOM   6678  C25 POPEb 241      29.370  45.151  75.591  1.00  0.00           C
ATOM   6681  C26 POPEb 241      30.780  45.571  75.111  1.00  0.00           C
ATOM   6684  C27 POPEb 241      31.880  44.601  75.581  1.00  0.00           C
ATOM   6687  C28 POPEb 241      33.190  44.691  74.770  1.00  0.00           C
ATOM   6690  C29 POPEb 241      34.200  45.611  75.380  1.00  0.00           C
ATOM   6692 0C21 POPEb 241      35.540  45.571  75.220  1.00  0.00           C
ATOM   6694 1C21 POPEb 241      36.310  44.601  74.361  1.00  0.00           C
ATOM   6697 2C21 POPEb 241      37.140  45.271  73.251  1.00  0.00           C
ATOM   6700 3C21 POPEb 241      38.480  45.881  73.701  1.00  0.00           C
ATOM   6703 4C21 POPEb 241      39.420  46.171  72.521  1.00  0.00           C
ATOM   6706 5C21 POPEb 241      40.830  46.601  72.931  1.00  0.00           C
ATOM   6709 6C21 POPEb 241      41.790  46.591  71.720  1.00  0.00           C
ATOM   6712 7C21 POPEb 241      43.250  46.842  72.090  1.00  0.00           C
ATOM   6715 8C21 POPEb 241      44.200  46.781  70.880  1.00  0.00           C
ATOM   6719  C33 POPEb 241      24.450  50.801  73.210  1.00  0.00           C
ATOM   6722  C34 POPEb 241      24.440  49.881  71.991  1.00  0.00           C
ATOM   6725  C35 POPEb 241      23.840  50.541  70.741  1.00  0.00           C
ATOM   6728  C36 POPEb 241      24.660  50.261  69.480  1.00  0.00           C
ATOM   6731  C37 POPEb 241      24.180  51.091  68.290  1.00  0.00           C
ATOM   6734  C38 POPEb 241      25.230  51.201  67.171  1.00  0.00           C
ATOM   6737  C39 POPEb 241      25.310  49.931  66.311  1.00  0.00           C
ATOM   6740 0C31 POPEb 241      26.740  49.571  65.910  1.00  0.00           C
ATOM   6743 1C31 POPEb 241      26.790  48.381  64.940  1.00  0.00           C
ATOM   6746 2C31 POPEb 241      27.380  47.101  65.549  1.00  0.00           C
ATOM   6749 3C31 POPEb 241      28.740  46.721  64.960  1.00  0.00           C
ATOM   6752 4C31 POPEb 241      29.350  45.501  65.671  1.00  0.00           C
ATOM   6755 5C31 POPEb 241      30.640  45.001  65.001  1.00  0.00           C
ATOM   6758 6C31 POPEb 241      31.370  43.931  65.811  1.00  0.00           C
ATOM   6762  NH3 POPEc 242      45.900  24.201  42.650  1.00  0.00           N
ATOM   6766  C12 POPEc 242      45.730  25.581  43.230  1.00  0.00           C
ATOM   6769  C11 POPEc 242      47.060  26.321  43.421  1.00  0.00           C
ATOM   6772  P   POPEc 242      46.270  28.811  43.271  1.00  0.00           P
ATOM   6773  O13 POPEc 242      45.630  28.341  42.021  1.00  0.00           O
ATOM   6774  O14 POPEc 242      47.320  29.811  43.021  1.00  0.00           O
ATOM   6775  O11 POPEc 242      45.180  29.421  44.251  1.00  0.00           O
ATOM   6776  O12 POPEc 242      46.860  27.581  44.051  1.00  0.00           O
ATOM   6777  C1  POPEc 242      45.150  29.111  45.651  1.00  0.00           C
ATOM   6780  C2  POPEc 242      46.140  29.961  46.511  1.00  0.00           C
ATOM   6782  O21 POPEc 242      45.700  30.071  47.891  1.00  0.00           O
ATOM   6783  C21 POPEc 242      45.830  28.951  48.581  1.00  0.00           C
ATOM   6784  O22 POPEc 242      45.320  27.871  48.331  1.00  0.00           O
ATOM   6785  C22 POPEc 242      46.820  29.191  49.711  1.00  0.00           C
ATOM   6788  C3  POPEc 242      46.350  31.401  45.961  1.00  0.00           C
ATOM   6791  O31 POPEc 242      46.870  32.301  46.980  1.00  0.00           O
ATOM   6792  C31 POPEc 242      45.990  33.081  47.590  1.00  0.00           C
ATOM   6793  O32 POPEc 242      44.820  33.251  47.241  1.00  0.00           O
ATOM   6794  C32 POPEc 242      46.710  33.801  48.750  1.00  0.00           C
ATOM   6797  C23 POPEc 242      46.950  28.001  50.691  1.00  0.00           C
ATOM   6800  C24 POPEc 242      48.270  28.071  51.470  1.00  0.00           C
ATOM   6803  C25 POPEc 242      48.480  26.851  52.381  1.00  0.00           C
ATOM   6806  C26 POPEc 242      47.830  26.951  53.771  1.00  0.00           C
ATOM   6809  C27 POPEc 242      46.740  25.891  54.001  1.00  0.00           C
ATOM   6812  C28 POPEc 242      46.340  25.751  55.480  1.00  0.00           C
ATOM   6815  C29 POPEc 242      45.330  24.641  55.681  1.00  0.00           C
ATOM   6817 0C21 POPEc 242      44.240  24.661  56.481  1.00  0.00           C
ATOM   6819 1C21 POPEc 242      43.840  25.751  57.431  1.00  0.00           C
ATOM   6822 2C21 POPEc 242      43.240  25.211  58.750  1.00  0.00           C
ATOM   6825 3C21 POPEc 242      44.170  24.221  59.480  1.00  0.00           C
ATOM   6828 4C21 POPEc 242      43.720  23.861  60.901  1.00  0.00           C
ATOM   6831 5C21 POPEc 242      43.870  25.031  61.881  1.00  0.00           C
ATOM   6834 6C21 POPEc 242      44.050  24.571  63.330  1.00  0.00           C
ATOM   6837 7C21 POPEc 242      44.090  25.751  64.299  1.00  0.00           C
ATOM   6840 8C21 POPEc 242      44.330  25.331  65.751  1.00  0.00           C
ATOM   6844  C33 POPEc 242      45.900  34.941  49.421  1.00  0.00           C
ATOM   6847  C34 POPEc 242      46.710  35.821  50.401  1.00  0.00           C
ATOM   6850  C35 POPEc 242      46.850  35.331  51.861  1.00  0.00           C
ATOM   6853  C36 POPEc 242      48.320  35.161  52.311  1.00  0.00           C
ATOM   6856  C37 POPEc 242      48.520  35.151  53.840  1.00  0.00           C
ATOM   6859  C38 POPEc 242      50.000  35.371  54.211  1.00  0.00           C
ATOM   6862  C39 POPEc 242      50.360  35.171  55.691  1.00  0.00           C
ATOM   6865 0C31 POPEc 242      49.630  36.111  56.660  1.00  0.00           C
ATOM   6868 1C31 POPEc 242      50.560  36.761  57.701  1.00  0.00           C
ATOM   6871 2C31 POPEc 242      49.770  37.541  58.760  1.00  0.00           C
ATOM   6874 3C31 POPEc 242      50.570  38.641  59.471  1.00  0.00           C
ATOM   6877 4C31 POPEc 242      51.890  38.191  60.101  1.00  0.00           C
ATOM   6880 5C31 POPEc 242      52.470  39.261  61.041  1.00  0.00           C
ATOM   6883 6C31 POPEc 242      53.850  38.911  61.600  1.00  0.00           C
ATOM   6887  NH3 POPEd 243      83.610  81.091  48.611  1.00  0.00           N
ATOM   6891  C12 POPEd 243      84.660  82.121  48.251  1.00  0.00           C
ATOM   6894  C11 POPEd 243      84.090  83.531  48.071  1.00  0.00           C
ATOM   6897  P   POPEd 243      84.910  85.991  47.980  1.00  0.00           P
ATOM   6898  O13 POPEd 243      85.640  86.581  46.840  1.00  0.00           O
ATOM   6899  O14 POPEd 243      83.440  86.171  47.951  1.00  0.00           O
ATOM   6900  O11 POPEd 243      85.500  86.581  49.351  1.00  0.00           O
ATOM   6901  O12 POPEd 243      85.200  84.431  48.050  1.00  0.00           O
ATOM   6902  C1  POPEd 243      84.900  86.081  50.550  1.00  0.00           C
ATOM   6905  C2  POPEd 243      85.350  86.892  51.791  1.00  0.00           C
ATOM   6907  O21 POPEd 243      84.610  86.491  52.961  1.00  0.00           O
ATOM   6908  C21 POPEd 243      84.610  85.222  53.271  1.00  0.00           C
ATOM   6909  O22 POPEd 243      83.621  84.501  53.230  1.00  0.00           O
ATOM   6910  C22 POPEd 243      86.020  84.731  53.631  1.00  0.00           C
ATOM   6913  C3  POPEd 243      85.130  88.411  51.571  1.00  0.00           C
ATOM   6916  O31 POPEd 243      85.130  89.112  52.821  1.00  0.00           O
ATOM   6917  C31 POPEd 243      86.320  89.131  53.401  1.00  0.00           C
ATOM   6918  O32 POPEd 243      87.380  89.252  52.811  1.00  0.00           O
ATOM   6919  C32 POPEd 243      86.150  88.821  54.890  1.00  0.00           C
ATOM   6922  C23 POPEd 243      86.000  83.471  54.541  1.00  0.00           C
ATOM   6925  C24 POPEd 243      87.390  82.892  54.820  1.00  0.00           C
ATOM   6928  C25 POPEd 243      88.160  83.552  55.980  1.00  0.00           C
ATOM   6931  C26 POPEd 243      87.570  83.301  57.380  1.00  0.00           C
ATOM   6934  C27 POPEd 243      88.621  83.522  58.491  1.00  0.00           C
ATOM   6937  C28 POPEd 243      88.040  83.731  59.901  1.00  0.00           C
ATOM   6940  C29 POPEd 243      88.310  82.641  60.921  1.00  0.00           C
ATOM   6942 0C21 POPEd 243      89.461  82.411  61.571  1.00  0.00           C
ATOM   6944 1C21 POPEd 243      90.750  83.181  61.421  1.00  0.00           C
ATOM   6947 2C21 POPEd 243      91.110  83.941  62.710  1.00  0.00           C
ATOM   6950 3C21 POPEd 243      91.641  83.061  63.851  1.00  0.00           C
ATOM   6953 4C21 POPEd 243      91.170  83.531  65.230  1.00  0.00           C
ATOM   6956 5C21 POPEd 243      92.080  83.092  66.380  1.00  0.00           C
ATOM   6959 6C21 POPEd 243      91.440  83.282  67.770  1.00  0.00           C
ATOM   6962 7C21 POPEd 243      92.470  83.312  68.911  1.00  0.00           C
ATOM   6965 8C21 POPEd 243      91.920  83.491  70.330  1.00  0.00           C
ATOM   6969  C33 POPEd 243      86.310  90.051  55.800  1.00  0.00           C
ATOM   6972  C34 POPEd 243      86.490  89.741  57.291  1.00  0.00           C
ATOM   6975  C35 POPEd 243      87.910  89.252  57.570  1.00  0.00           C
ATOM   6978  C36 POPEd 243      88.260  89.241  59.061  1.00  0.00           C
ATOM   6981  C37 POPEd 243      89.680  88.731  59.261  1.00  0.00           C
ATOM   6984  C38 POPEd 243      90.030  88.511  60.730  1.00  0.00           C
ATOM   6987  C39 POPEd 243      91.510  88.191  60.921  1.00  0.00           C
ATOM   6990 0C31 POPEd 243      91.830  87.862  62.380  1.00  0.00           C
ATOM   6993 1C31 POPEd 243      93.240  87.312  62.561  1.00  0.00           C
ATOM   6996 2C31 POPEd 243      93.410  86.712  63.960  1.00  0.00           C
ATOM   6999 3C31 POPEd 243      94.630  85.782  64.051  1.00  0.00           C
ATOM   7002 4C31 POPEd 243      95.960  86.541  64.120  1.00  0.00           C
ATOM   7005 5C31 POPEd 243      97.110  85.661  64.630  1.00  0.00           C
ATOM   7008 6C31 POPEd 243      98.390  86.451  64.910  1.00  0.00           C
ATOM   7012  NH3 POPEe 244      71.960  61.201  45.971  1.00  0.00           N
ATOM   7016  C12 POPEe 244      70.590  61.551  46.491  1.00  0.00           C
ATOM   7019  C11 POPEe 244      70.610  62.861  47.320  1.00  0.00           C
ATOM   7022  P   POPEe 244      68.920  64.671  48.221  1.00  0.00           P
ATOM   7023  O13 POPEe 244      69.950  65.661  47.791  1.00  0.00           O
ATOM   7024  O14 POPEe 244      67.530  65.041  47.881  1.00  0.00           O
ATOM   7025  O11 POPEe 244      69.070  64.501  49.771  1.00  0.00           O
ATOM   7026  O12 POPEe 244      69.280  63.221  47.681  1.00  0.00           O
ATOM   7027  C1  POPEe 244      68.180  63.731  50.561  1.00  0.00           C
ATOM   7030  C2  POPEe 244      67.830  64.571  51.800  1.00  0.00           C
ATOM   7032  O21 POPEe 244      67.460  63.811  52.971  1.00  0.00           O
ATOM   7033  C21 POPEe 244      66.450  62.981  52.861  1.00  0.00           C
ATOM   7034  O22 POPEe 244      66.220  62.221  51.931  1.00  0.00           O
ATOM   7035  C22 POPEe 244      65.520  63.191  54.071  1.00  0.00           C
ATOM   7038  C3  POPEe 244      66.790  65.681  51.511  1.00  0.00           C
ATOM   7041  O31 POPEe 244      66.370  66.221  52.780  1.00  0.00           O
ATOM   7042  C31 POPEe 244      65.390  67.091  52.791  1.00  0.00           C
ATOM   7043  O32 POPEe 244      65.000  67.741  51.831  1.00  0.00           O
ATOM   7044  C32 POPEe 244      64.810  67.071  54.211  1.00  0.00           C
ATOM   7047  C23 POPEe 244      64.780  61.911  54.491  1.00  0.00           C
ATOM   7050  C24 POPEe 244      63.530  62.151  55.350  1.00  0.00           C
ATOM   7053  C25 POPEe 244      63.730  62.041  56.871  1.00  0.00           C
ATOM   7056  C26 POPEe 244      62.680  61.141  57.551  1.00  0.00           C
ATOM   7059  C27 POPEe 244      62.290  61.601  58.960  1.00  0.00           C
ATOM   7062  C28 POPEe 244      61.320  60.631  59.660  1.00  0.00           C
ATOM   7065  C29 POPEe 244      60.750  61.241  60.921  1.00  0.00           C
ATOM   7067 0C21 POPEe 244      60.750  60.721  62.160  1.00  0.00           C
ATOM   7069 1C21 POPEe 244      61.250  59.371  62.601  1.00  0.00           C
ATOM   7072 2C21 POPEe 244      62.210  59.361  63.811  1.00  0.00           C
ATOM   7075 3C21 POPEe 244      62.040  58.071  64.630  1.00  0.00           C
ATOM   7078 4C21 POPEe 244      63.050  57.901  65.771  1.00  0.00           C
ATOM   7081 5C21 POPEe 244      62.540  56.911  66.831  1.00  0.00           C
ATOM   7084 6C21 POPEe 244      63.610  55.931  67.340  1.00  0.00           C
ATOM   7087 7C21 POPEe 244      63.090  55.061  68.491  1.00  0.00           C
ATOM   7090 8C21 POPEe 244      64.140  54.091  69.041  1.00  0.00           C
ATOM   7094  C33 POPEe 244      64.480  68.451  54.841  1.00  0.00           C
ATOM   7097  C34 POPEe 244      64.140  68.271  56.330  1.00  0.00           C
ATOM   7100  C35 POPEe 244      64.600  69.431  57.230  1.00  0.00           C
ATOM   7103  C36 POPEe 244      64.410  69.101  58.710  1.00  0.00           C
ATOM   7106  C37 POPEe 244      64.940  70.171  59.671  1.00  0.00           C
ATOM   7109  C38 POPEe 244      64.880  69.711  61.130  1.00  0.00           C
ATOM   7112  C39 POPEe 244      65.280  70.811  62.131  1.00  0.00           C
ATOM   7115 0C31 POPEe 244      65.100  70.361  63.601  1.00  0.00           C
ATOM   7118 1C31 POPEe 244      65.200  71.541  64.590  1.00  0.00           C
ATOM   7121 2C31 POPEe 244      64.780  71.141  66.010  1.00  0.00           C
ATOM   7124 3C31 POPEe 244      64.180  72.312  66.821  1.00  0.00           C
ATOM   7127 4C31 POPEe 244      65.190  73.261  67.471  1.00  0.00           C
ATOM   7130 5C31 POPEe 244      64.480  74.461  68.110  1.00  0.00           C
ATOM   7133 6C31 POPEe 244      65.410  75.441  68.830  1.00  0.00           C
ATOM   7137  NH3 POPEf 245      90.720 109.171  47.611  1.00  0.00           N
ATOM   7141  C12 POPEf 245      91.920 108.941  46.741  1.00  0.00           C
ATOM   7144  C11 POPEf 245      92.080 107.452  46.411  1.00  0.00           C
ATOM   7147  P   POPEf 245      94.560 107.391  45.531  1.00  0.00           P
ATOM   7148  O13 POPEf 245      95.070 106.052  45.191  1.00  0.00           O
ATOM   7149  O14 POPEf 245      95.041 108.531  44.741  1.00  0.00           O
ATOM   7150  O11 POPEf 245      94.720 107.711  47.041  1.00  0.00           O
ATOM   7151  O12 POPEf 245      93.000 107.312  45.350  1.00  0.00           O
ATOM   7152  C1  POPEf 245      95.420 106.841  47.910  1.00  0.00           C
ATOM   7155  C2  POPEf 245      95.170 107.351  49.331  1.00  0.00           C
ATOM   7157  O21 POPEf 245      96.361 107.342  50.121  1.00  0.00           O
ATOM   7158  C21 POPEf 245      96.910 106.171  50.381  1.00  0.00           C
ATOM   7159  O22 POPEf 245      96.541 105.082  49.981  1.00  0.00           O
ATOM   7160  C22 POPEf 245      98.040 106.461  51.381  1.00  0.00           C
ATOM   7163  C3  POPEf 245      93.960 106.671  50.021  1.00  0.00           C
ATOM   7166  O31 POPEf 245      93.901 107.092  51.400  1.00  0.00           O
ATOM   7167  C31 POPEf 245      94.050 106.161  52.320  1.00  0.00           C
ATOM   7168  O32 POPEf 245      93.861 104.972  52.190  1.00  0.00           O
ATOM   7169  C32 POPEf 245      94.610 106.871  53.561  1.00  0.00           C
ATOM   7172  C23 POPEf 245      99.190 105.441  51.421  1.00  0.00           C
ATOM   7175  C24 POPEf 245     100.510 106.092  51.881  1.00  0.00           C
ATOM   7178  C25 POPEf 245     100.440 106.861  53.211  1.00  0.00           C
ATOM   7181  C26 POPEf 245     100.720 105.981  54.441  1.00  0.00           C
ATOM   7184  C27 POPEf 245     100.680 106.801  55.741  1.00  0.00           C
ATOM   7187  C28 POPEf 245     101.440 106.141  56.910  1.00  0.00           C
ATOM   7190  C29 POPEf 245     100.780 104.902  57.450  1.00  0.00           C
ATOM   7192 0C21 POPEf 245     100.181 104.772  58.640  1.00  0.00           C
ATOM   7194 1C21 POPEf 245      99.980 105.891  59.631  1.00  0.00           C
ATOM   7197 2C21 POPEf 245      98.940 105.502  60.701  1.00  0.00           C
ATOM   7200 3C21 POPEf 245      99.510 104.621  61.831  1.00  0.00           C
ATOM   7203 4C21 POPEf 245      98.400 104.021  62.701  1.00  0.00           C
ATOM   7206 5C21 POPEf 245      98.390 102.491  62.691  1.00  0.00           C
ATOM   7209 6C21 POPEf 245      99.520 101.892  63.531  1.00  0.00           C
ATOM   7212 7C21 POPEf 245      99.640 100.371  63.410  1.00  0.00           C
ATOM   7215 8C21 POPEf 245     100.790  99.812  64.241  1.00  0.00           C
ATOM   7219  C33 POPEf 245      94.660 105.991  54.831  1.00  0.00           C
ATOM   7222  C34 POPEf 245      95.920 106.292  55.651  1.00  0.00           C
ATOM   7225  C35 POPEf 245      96.030 105.471  56.941  1.00  0.00           C
ATOM   7228  C36 POPEf 245      94.920 105.751  57.971  1.00  0.00           C
ATOM   7231  C37 POPEf 245      95.220 105.071  59.300  1.00  0.00           C
ATOM   7234  C38 POPEf 245      94.141 105.252  60.381  1.00  0.00           C
ATOM   7237  C39 POPEf 245      94.380 104.261  61.530  1.00  0.00           C
ATOM   7240 0C31 POPEf 245      94.041 104.791  62.931  1.00  0.00           C
ATOM   7243 1C31 POPEf 245      94.660 103.911  64.031  1.00  0.00           C
ATOM   7246 2C31 POPEf 245      94.451 104.441  65.450  1.00  0.00           C
ATOM   7249 3C31 POPEf 245      93.110 104.031  66.070  1.00  0.00           C
ATOM   7252 4C31 POPEf 245      93.020 102.542  66.421  1.00  0.00           C
ATOM   7255 5C31 POPEf 245      91.650 102.141  66.980  1.00  0.00           C
ATOM   7258 6C31 POPEf 245      91.490 100.642  67.219  1.00  0.00           C
ATOM   7262  NH3 POPEg 246      78.830  -0.712  43.431  1.00  0.00           N
ATOM   7266  C12 POPEg 246      79.781  -0.421  44.561  1.00  0.00           C
ATOM   7269  C11 POPEg 246      80.350   0.998  44.590  1.00  0.00           C
ATOM   7272  P   POPEg 246      81.990   2.289  46.221  1.00  0.00           P
ATOM   7273  O13 POPEg 246      83.370   1.918  46.541  1.00  0.00           O
ATOM   7274  O14 POPEg 246      81.781   3.428  45.301  1.00  0.00           O
ATOM   7275  O11 POPEg 246      81.190   2.628  47.541  1.00  0.00           O
ATOM   7276  O12 POPEg 246      81.210   1.028  45.711  1.00  0.00           O
ATOM   7277  C1  POPEg 246      81.380   1.909  48.750  1.00  0.00           C
ATOM   7280  C2  POPEg 246      80.120   2.128  49.620  1.00  0.00           C
ATOM   7282  O21 POPEg 246      80.230   1.848  51.010  1.00  0.00           O
ATOM   7283  C21 POPEg 246      81.270   1.448  51.670  1.00  0.00           C
ATOM   7284  O22 POPEg 246      82.340   1.048  51.281  1.00  0.00           O
ATOM   7285  C22 POPEg 246      80.870   1.588  53.151  1.00  0.00           C
ATOM   7288  C3  POPEg 246      78.880   1.378  49.051  1.00  0.00           C
ATOM   7291  O31 POPEg 246      77.670   1.788  49.711  1.00  0.00           O
ATOM   7292  C31 POPEg 246      77.410   1.208  50.881  1.00  0.00           C
ATOM   7293  O32 POPEg 246      77.930   0.188  51.301  1.00  0.00           O
ATOM   7294  C32 POPEg 246      76.310   1.998  51.590  1.00  0.00           C
ATOM   7297  C23 POPEg 246      81.970   1.278  54.201  1.00  0.00           C
ATOM   7300  C24 POPEg 246      81.450   1.588  55.611  1.00  0.00           C
ATOM   7303  C25 POPEg 246      82.541   1.638  56.701  1.00  0.00           C
ATOM   7306  C26 POPEg 246      82.030   2.289  57.991  1.00  0.00           C
ATOM   7309  C27 POPEg 246      83.130   2.429  59.071  1.00  0.00           C
ATOM   7312  C28 POPEg 246      82.651   3.168  60.340  1.00  0.00           C
ATOM   7315  C29 POPEg 246      82.350   4.619  60.080  1.00  0.00           C
ATOM   7317 0C21 POPEg 246      82.340   5.618  60.971  1.00  0.00           C
ATOM   7319 1C21 POPEg 246      82.611   5.519  62.450  1.00  0.00           C
ATOM   7322 2C21 POPEg 246      83.700   6.508  62.931  1.00  0.00           C
ATOM   7325 3C21 POPEg 246      83.791   6.529  64.461  1.00  0.00           C
ATOM   7328 4C21 POPEg 246      84.780   7.569  65.021  1.00  0.00           C
ATOM   7331 5C21 POPEg 246      84.700   7.609  66.551  1.00  0.00           C
ATOM   7334 6C21 POPEg 246      85.220   8.908  67.180  1.00  0.00           C
ATOM   7337 7C21 POPEg 246      85.090   8.938  68.710  1.00  0.00           C
ATOM   7340 8C21 POPEg 246      85.650  10.198  69.351  1.00  0.00           C
ATOM   7344  C33 POPEg 246      76.330   1.848  53.131  1.00  0.00           C
ATOM   7347  C34 POPEg 246      75.030   2.368  53.750  1.00  0.00           C
ATOM   7350  C35 POPEg 246      75.140   2.688  55.251  1.00  0.00           C
ATOM   7353  C36 POPEg 246      73.840   3.299  55.791  1.00  0.00           C
ATOM   7356  C37 POPEg 246      73.910   3.749  57.250  1.00  0.00           C
ATOM   7359  C38 POPEg 246      72.640   4.538  57.611  1.00  0.00           C
ATOM   7362  C39 POPEg 246      72.510   4.929  59.090  1.00  0.00           C
ATOM   7365 0C31 POPEg 246      71.160   5.608  59.321  1.00  0.00           C
ATOM   7368 1C31 POPEg 246      70.860   6.009  60.771  1.00  0.00           C
ATOM   7371 2C31 POPEg 246      69.350   6.118  61.010  1.00  0.00           C
ATOM   7374 3C31 POPEg 246      68.660   7.168  60.121  1.00  0.00           C
ATOM   7377 4C31 POPEg 246      69.310   8.568  60.181  1.00  0.00           C
ATOM   7380 5C31 POPEg 246      68.340   9.678  59.811  1.00  0.00           C
ATOM   7383 6C31 POPEg 246      68.920  11.088  59.831  1.00  0.00           C
ATOM   7387  NH3 POPEh 247     129.483   6.158  87.451  1.00  0.00           N
ATOM   7391  C12 POPEh 247     130.593   7.119  87.811  1.00  0.00           C
ATOM   7394  C11 POPEh 247     131.853   6.988  86.931  1.00  0.00           C
ATOM   7397  P   POPEh 247     133.193   9.169  86.151  1.00  0.00           P
ATOM   7398  O13 POPEh 247     132.683   8.758  84.820  1.00  0.00           O
ATOM   7399  O14 POPEh 247     132.883  10.519  86.680  1.00  0.00           O
ATOM   7400  O11 POPEh 247     134.773   8.968  86.171  1.00  0.00           O
ATOM   7401  O12 POPEh 247     132.763   8.059  87.220  1.00  0.00           O
ATOM   7402  C1  POPEh 247     135.563   9.199  84.980  1.00  0.00           C
ATOM   7405  C2  POPEh 247     136.343   7.919  84.551  1.00  0.00           C
ATOM   7407  O21 POPEh 247     136.603   7.928  83.150  1.00  0.00           O
ATOM   7408  C21 POPEh 247     137.523   8.668  82.571  1.00  0.00           C
ATOM   7409  O22 POPEh 247     138.224   9.508  83.091  1.00  0.00           O
ATOM   7410  C22 POPEh 247     137.593   8.129  81.141  1.00  0.00           C
ATOM   7413  C3  POPEh 247     135.503   6.629  84.860  1.00  0.00           C
ATOM   7416  O31 POPEh 247     135.973   5.449  84.151  1.00  0.00           O
ATOM   7417  C31 POPEh 247     135.763   5.309  82.831  1.00  0.00           C
ATOM   7418  O32 POPEh 247     136.453   4.579  82.130  1.00  0.00           O
ATOM   7419  C32 POPEh 247     134.533   6.058  82.281  1.00  0.00           C
ATOM   7422  C23 POPEh 247     138.724   8.649  80.220  1.00  0.00           C
ATOM   7425  C24 POPEh 247     139.093   7.588  79.171  1.00  0.00           C
ATOM   7428  C25 POPEh 247     139.063   8.059  77.711  1.00  0.00           C
ATOM   7431  C26 POPEh 247     139.273   6.898  76.721  1.00  0.00           C
ATOM   7434  C27 POPEh 247     139.023   7.318  75.270  1.00  0.00           C
ATOM   7437  C28 POPEh 247     138.923   6.158  74.260  1.00  0.00           C
ATOM   7440  C29 POPEh 247     140.223   5.848  73.540  1.00  0.00           C
ATOM   7442 0C21 POPEh 247     140.473   6.009  72.219  1.00  0.00           C
ATOM   7444 1C21 POPEh 247     139.493   6.529  71.190  1.00  0.00           C
ATOM   7447 2C21 POPEh 247     139.853   6.219  69.719  1.00  0.00           C
ATOM   7450 3C21 POPEh 247     138.793   6.788  68.760  1.00  0.00           C
ATOM   7453 4C21 POPEh 247     139.063   6.559  67.260  1.00  0.00           C
ATOM   7456 5C21 POPEh 247     137.843   6.949  66.400  1.00  0.00           C
ATOM   7459 6C21 POPEh 247     138.123   6.998  64.891  1.00  0.00           C
ATOM   7462 7C21 POPEh 247     136.853   7.318  64.080  1.00  0.00           C
ATOM   7465 8C21 POPEh 247     137.114   7.588  62.601  1.00  0.00           C
ATOM   7469  C33 POPEh 247     134.423   6.028  80.741  1.00  0.00           C
ATOM   7472  C34 POPEh 247     133.554   7.208  80.270  1.00  0.00           C
ATOM   7475  C35 POPEh 247     133.243   7.228  78.771  1.00  0.00           C
ATOM   7478  C36 POPEh 247     134.323   7.818  77.860  1.00  0.00           C
ATOM   7481  C37 POPEh 247     133.783   7.998  76.431  1.00  0.00           C
ATOM   7484  C38 POPEh 247     134.543   9.029  75.581  1.00  0.00           C
ATOM   7487  C39 POPEh 247     134.233  10.478  76.001  1.00  0.00           C
ATOM   7490 0C31 POPEh 247     134.953  11.529  75.150  1.00  0.00           C
ATOM   7493 1C31 POPEh 247     134.633  12.991  75.480  1.00  0.00           C
ATOM   7496 2C31 POPEh 247     135.573  13.931  74.711  1.00  0.00           C
ATOM   7499 3C31 POPEh 247     135.563  15.391  75.201  1.00  0.00           C
ATOM   7502 4C31 POPEh 247     136.903  15.792  75.851  1.00  0.00           C
ATOM   7505 5C31 POPEh 247     137.083  17.311  75.991  1.00  0.00           C
ATOM   7508 6C31 POPEh 247     138.453  17.702  76.561  1.00  0.00           C
ATOM   7512  NH3 POPEi 248      83.230  93.941  89.439  1.00  0.00           N
ATOM   7516  C12 POPEi 248      84.240  95.061  89.299  1.00  0.00           C
ATOM   7519  C11 POPEi 248      83.730  96.411  89.839  1.00  0.00           C
ATOM   7522  P   POPEi 248      84.570  98.932  89.870  1.00  0.00           P
ATOM   7523  O13 POPEi 248      83.370  99.142  90.721  1.00  0.00           O
ATOM   7524  O14 POPEi 248      85.860  99.382  90.450  1.00  0.00           O
ATOM   7525  O11 POPEi 248      84.330  99.621  88.470  1.00  0.00           O
ATOM   7526  O12 POPEi 248      84.650  97.421  89.421  1.00  0.00           O
ATOM   7527  C1  POPEi 248      83.031  99.532  87.860  1.00  0.00           C
ATOM   7530  C2  POPEi 248      83.120  99.081  86.380  1.00  0.00           C
ATOM   7532  O21 POPEi 248      81.900  99.461  85.681  1.00  0.00           O
ATOM   7533  C21 POPEi 248      80.851  98.652  85.760  1.00  0.00           C
ATOM   7534  O22 POPEi 248      80.660  97.761  86.561  1.00  0.00           O
ATOM   7535  C22 POPEi 248      79.900  99.002  84.611  1.00  0.00           C
ATOM   7538  C3  POPEi 248      83.510  97.582  86.230  1.00  0.00           C
ATOM   7541  O31 POPEi 248      82.990  97.051  85.001  1.00  0.00           O
ATOM   7542  C31 POPEi 248      83.730  97.011  83.940  1.00  0.00           C
ATOM   7543  O32 POPEi 248      84.900  97.302  83.830  1.00  0.00           O
ATOM   7544  C32 POPEi 248      82.800  96.572  82.821  1.00  0.00           C
ATOM   7547  C23 POPEi 248      79.240  97.731  84.040  1.00  0.00           C
ATOM   7550  C24 POPEi 248      78.340  97.981  82.821  1.00  0.00           C
ATOM   7553  C25 POPEi 248      79.020  98.581  81.571  1.00  0.00           C
ATOM   7556  C26 POPEi 248      78.461  99.972  81.281  1.00  0.00           C
ATOM   7559  C27 POPEi 248      78.650 100.591  79.881  1.00  0.00           C
ATOM   7562  C28 POPEi 248      77.450 101.531  79.621  1.00  0.00           C
ATOM   7565  C29 POPEi 248      77.450 102.621  78.570  1.00  0.00           C
ATOM   7567 0C21 POPEi 248      77.730 102.542  77.261  1.00  0.00           C
ATOM   7569 1C21 POPEi 248      78.220 101.362  76.470  1.00  0.00           C
ATOM   7572 2C21 POPEi 248      79.130 101.922  75.360  1.00  0.00           C
ATOM   7575 3C21 POPEi 248      79.790 100.821  74.521  1.00  0.00           C
ATOM   7578 4C21 POPEi 248      80.860 101.401  73.581  1.00  0.00           C
ATOM   7581 5C21 POPEi 248      82.030 102.041  74.351  1.00  0.00           C
ATOM   7584 6C21 POPEi 248      83.400 101.761  73.701  1.00  0.00           C
ATOM   7587 7C21 POPEi 248      84.550 102.312  74.551  1.00  0.00           C
ATOM   7590 8C21 POPEi 248      85.930 102.001  73.970  1.00  0.00           C
ATOM   7594  C33 POPEi 248      83.520  96.121  81.540  1.00  0.00           C
ATOM   7597  C34 POPEi 248      83.700  97.241  80.510  1.00  0.00           C
ATOM   7600  C35 POPEi 248      85.160  97.701  80.370  1.00  0.00           C
ATOM   7603  C36 POPEi 248      85.340  98.601  79.141  1.00  0.00           C
ATOM   7606  C37 POPEi 248      86.790  99.051  78.940  1.00  0.00           C
ATOM   7609  C38 POPEi 248      86.961  99.891  77.661  1.00  0.00           C
ATOM   7612  C39 POPEi 248      87.270  99.031  76.421  1.00  0.00           C
ATOM   7615 0C31 POPEi 248      88.740  99.151  76.001  1.00  0.00           C
ATOM   7618 1C31 POPEi 248      89.041 100.451  75.220  1.00  0.00           C
ATOM   7621 2C31 POPEi 248      90.520 100.882  75.240  1.00  0.00           C
ATOM   7624 3C31 POPEi 248      91.501  99.802  74.761  1.00  0.00           C
ATOM   7627 4C31 POPEi 248      92.190 100.151  73.441  1.00  0.00           C
ATOM   7630 5C31 POPEi 248      93.110  99.021  72.980  1.00  0.00           C
ATOM   7633 6C31 POPEi 248      93.730  99.252  71.601  1.00  0.00           C
ATOM   7637  NH3 POPEj 249      67.900  57.851  86.861  1.00  0.00           N
ATOM   7641  C12 POPEj 249      66.680  58.451  87.531  1.00  0.00           C
ATOM   7644  C11 POPEj 249      67.020  59.831  88.120  1.00  0.00           C
ATOM   7647  P   POPEj 249      65.650  61.941  88.911  1.00  0.00           P
ATOM   7648  O13 POPEj 249      65.370  62.431  90.270  1.00  0.00           O
ATOM   7649  O14 POPEj 249      66.750  62.631  88.201  1.00  0.00           O
ATOM   7650  O11 POPEj 249      64.310  62.161  88.091  1.00  0.00           O
ATOM   7651  O12 POPEj 249      65.900  60.371  88.840  1.00  0.00           O
ATOM   7652  C1  POPEj 249      63.630  61.161  87.339  1.00  0.00           C
ATOM   7655  C2  POPEj 249      63.740  61.511  85.830  1.00  0.00           C
ATOM   7657  O21 POPEj 249      62.720  60.891  85.031  1.00  0.00           O
ATOM   7658  C21 POPEj 249      62.860  59.601  84.811  1.00  0.00           C
ATOM   7659  O22 POPEj 249      63.470  58.801  85.491  1.00  0.00           O
ATOM   7660  C22 POPEj 249      62.410  59.321  83.371  1.00  0.00           C
ATOM   7663  C3  POPEj 249      65.160  61.321  85.240  1.00  0.00           C
ATOM   7666  O31 POPEj 249      65.180  61.831  83.891  1.00  0.00           O
ATOM   7667  C31 POPEj 249      65.530  61.021  82.921  1.00  0.00           C
ATOM   7668  O32 POPEj 249      65.970  59.891  83.049  1.00  0.00           O
ATOM   7669  C32 POPEj 249      65.260  61.681  81.581  1.00  0.00           C
ATOM   7672  C23 POPEj 249      61.420  58.151  83.241  1.00  0.00           C
ATOM   7675  C24 POPEj 249      61.440  57.561  81.820  1.00  0.00           C
ATOM   7678  C25 POPEj 249      60.050  57.081  81.380  1.00  0.00           C
ATOM   7681  C26 POPEj 249      60.060  56.151  80.150  1.00  0.00           C
ATOM   7684  C27 POPEj 249      58.850  56.441  79.250  1.00  0.00           C
ATOM   7687  C28 POPEj 249      58.660  55.461  78.070  1.00  0.00           C
ATOM   7690  C29 POPEj 249      57.610  56.041  77.160  1.00  0.00           C
ATOM   7692 0C21 POPEj 249      56.590  55.431  76.531  1.00  0.00           C
ATOM   7694 1C21 POPEj 249      56.280  53.961  76.501  1.00  0.00           C
ATOM   7697 2C21 POPEj 249      55.400  53.601  75.281  1.00  0.00           C
ATOM   7700 3C21 POPEj 249      56.060  53.821  73.911  1.00  0.00           C
ATOM   7703 4C21 POPEj 249      55.300  54.831  73.021  1.00  0.00           C
ATOM   7706 5C21 POPEj 249      55.890  54.971  71.611  1.00  0.00           C
ATOM   7709 6C21 POPEj 249      55.300  54.001  70.581  1.00  0.00           C
ATOM   7712 7C21 POPEj 249      55.980  54.101  69.211  1.00  0.00           C
ATOM   7715 8C21 POPEj 249      55.360  53.191  68.141  1.00  0.00           C
ATOM   7719  C33 POPEj 249      64.520  60.681  80.681  1.00  0.00           C
ATOM   7722  C34 POPEj 249      64.610  61.061  79.211  1.00  0.00           C
ATOM   7725  C35 POPEj 249      64.050  59.941  78.321  1.00  0.00           C
ATOM   7728  C36 POPEj 249      62.610  60.231  77.910  1.00  0.00           C
ATOM   7731  C37 POPEj 249      62.030  59.131  77.021  1.00  0.00           C
ATOM   7734  C38 POPEj 249      60.680  59.581  76.451  1.00  0.00           C
ATOM   7737  C39 POPEj 249      60.040  58.561  75.510  1.00  0.00           C
ATOM   7740 0C31 POPEj 249      58.810  59.141  74.811  1.00  0.00           C
ATOM   7743 1C31 POPEj 249      57.960  58.061  74.130  1.00  0.00           C
ATOM   7746 2C31 POPEj 249      57.050  58.611  73.031  1.00  0.00           C
ATOM   7749 3C31 POPEj 249      57.750  58.901  71.700  1.00  0.00           C
ATOM   7752 4C31 POPEj 249      58.500  57.671  71.160  1.00  0.00           C
ATOM   7755 5C31 POPEj 249      58.790  57.751  69.660  1.00  0.00           C
ATOM   7758 6C31 POPEj 249      59.460  56.491  69.111  1.00  0.00           C
ATOM   7762  NH3 POPEk 250      92.800  91.441  45.191  1.00  0.00           N
ATOM   7766  C12 POPEk 250      91.490  90.791  45.561  1.00  0.00           C
ATOM   7769  C11 POPEk 250      91.440  89.271  45.241  1.00  0.00           C
ATOM   7772  P   POPEk 250      89.630  87.312  45.451  1.00  0.00           P
ATOM   7773  O13 POPEk 250      88.510  87.531  44.501  1.00  0.00           O
ATOM   7774  O14 POPEk 250      90.680  86.361  45.021  1.00  0.00           O
ATOM   7775  O11 POPEk 250      89.150  86.761  46.861  1.00  0.00           O
ATOM   7776  O12 POPEk 250      90.321  88.671  45.901  1.00  0.00           O
ATOM   7777  C1  POPEk 250      88.840  87.582  48.001  1.00  0.00           C
ATOM   7780  C2  POPEk 250      89.970  87.541  49.090  1.00  0.00           C
ATOM   7782  O21 POPEk 250      89.520  88.021  50.381  1.00  0.00           O
ATOM   7783  C21 POPEk 250      89.200  87.041  51.231  1.00  0.00           C
ATOM   7784  O22 POPEk 250      88.560  86.052  50.951  1.00  0.00           O
ATOM   7785  C22 POPEk 250      89.950  87.251  52.561  1.00  0.00           C
ATOM   7788  C3  POPEk 250      91.200  88.411  48.701  1.00  0.00           C
ATOM   7791  O31 POPEk 250      92.120  88.511  49.811  1.00  0.00           O
ATOM   7792  C31 POPEk 250      93.270  87.881  49.711  1.00  0.00           C
ATOM   7793  O32 POPEk 250      93.730  87.411  48.681  1.00  0.00           O
ATOM   7794  C32 POPEk 250      93.850  87.771  51.111  1.00  0.00           C
ATOM   7797  C23 POPEk 250      89.910  86.001  53.480  1.00  0.00           C
ATOM   7800  C24 POPEk 250      91.160  85.831  54.371  1.00  0.00           C
ATOM   7803  C25 POPEk 250      91.310  86.842  55.531  1.00  0.00           C
ATOM   7806  C26 POPEk 250      92.651  86.621  56.260  1.00  0.00           C
ATOM   7809  C27 POPEk 250      92.970  87.651  57.361  1.00  0.00           C
ATOM   7812  C28 POPEk 250      94.370  87.491  58.011  1.00  0.00           C
ATOM   7815  C29 POPEk 250      95.510  87.531  57.021  1.00  0.00           C
ATOM   7817 0C21 POPEk 250      96.681  88.191  57.111  1.00  0.00           C
ATOM   7819 1C21 POPEk 250      97.170  89.051  58.241  1.00  0.00           C
ATOM   7822 2C21 POPEk 250      98.120  88.242  59.131  1.00  0.00           C
ATOM   7825 3C21 POPEk 250      98.931  89.091  60.130  1.00  0.00           C
ATOM   7828 4C21 POPEk 250      99.880  88.201  60.951  1.00  0.00           C
ATOM   7831 5C21 POPEk 250     100.760  88.972  61.941  1.00  0.00           C
ATOM   7834 6C21 POPEk 250      99.970  89.681  63.050  1.00  0.00           C
ATOM   7837 7C21 POPEk 250     100.841  89.971  64.271  1.00  0.00           C
ATOM   7840 8C21 POPEk 250     100.060  90.592  65.431  1.00  0.00           C
ATOM   7844  C33 POPEk 250      95.340  87.361  51.161  1.00  0.00           C
ATOM   7847  C34 POPEk 250      95.841  87.211  52.611  1.00  0.00           C
ATOM   7850  C35 POPEk 250      96.961  88.191  52.951  1.00  0.00           C
ATOM   7853  C36 POPEk 250      96.431  89.611  53.221  1.00  0.00           C
ATOM   7856  C37 POPEk 250      97.390  90.701  52.751  1.00  0.00           C
ATOM   7859  C38 POPEk 250      96.821  92.111  52.931  1.00  0.00           C
ATOM   7862  C39 POPEk 250      97.030  92.682  54.340  1.00  0.00           C
ATOM   7865 0C31 POPEk 250      97.170  94.212  54.311  1.00  0.00           C
ATOM   7868 1C31 POPEk 250      97.231  94.861  55.691  1.00  0.00           C
ATOM   7871 2C31 POPEk 250      97.860  96.271  55.681  1.00  0.00           C
ATOM   7874 3C31 POPEk 250      97.320  97.162  54.561  1.00  0.00           C
ATOM   7877 4C31 POPEk 250      97.450  98.661  54.861  1.00  0.00           C
ATOM   7880 5C31 POPEk 250      96.760  99.511  53.801  1.00  0.00           C
ATOM   7883 6C31 POPEk 250      96.681 100.991  54.170  1.00  0.00           C
ATOM   7887  NH3 POPEl 251      91.890 128.511  87.300  1.00  0.00           N
ATOM   7891  C12 POPEl 251      91.210 127.162  87.251  1.00  0.00           C
ATOM   7894  C11 POPEl 251      92.020 126.001  87.880  1.00  0.00           C
ATOM   7897  P   POPEl 251      92.130 123.361  87.831  1.00  0.00           P
ATOM   7898  O13 POPEl 251      93.510 123.312  87.281  1.00  0.00           O
ATOM   7899  O14 POPEl 251      91.840 123.121  89.260  1.00  0.00           O
ATOM   7900  O11 POPEl 251      91.230 122.391  86.960  1.00  0.00           O
ATOM   7901  O12 POPEl 251      91.420 124.761  87.510  1.00  0.00           O
ATOM   7902  C1  POPEl 251      90.680 122.892  85.731  1.00  0.00           C
ATOM   7905  C2  POPEl 251      91.000 121.971  84.551  1.00  0.00           C
ATOM   7907  O21 POPEl 251      90.181 122.431  83.449  1.00  0.00           O
ATOM   7908  C21 POPEl 251      90.920 122.871  82.440  1.00  0.00           C
ATOM   7909  O22 POPEl 251      91.401 123.981  82.351  1.00  0.00           O
ATOM   7910  C22 POPEl 251      91.170 121.731  81.461  1.00  0.00           C
ATOM   7913  C3  POPEl 251      90.711 120.471  84.839  1.00  0.00           C
ATOM   7916  O31 POPEl 251      90.920 119.711  83.631  1.00  0.00           O
ATOM   7917  C31 POPEl 251      90.230 118.581  83.531  1.00  0.00           C
ATOM   7918  O32 POPEl 251      89.700 117.992  84.460  1.00  0.00           O
ATOM   7919  C32 POPEl 251      90.230 118.191  82.040  1.00  0.00           C
ATOM   7922  C23 POPEl 251      91.320 122.111  79.960  1.00  0.00           C
ATOM   7925  C24 POPEl 251      91.050 120.891  79.071  1.00  0.00           C
ATOM   7928  C25 POPEl 251      90.500 121.192  77.671  1.00  0.00           C
ATOM   7931  C26 POPEl 251      91.431 122.051  76.791  1.00  0.00           C
ATOM   7934  C27 POPEl 251      91.050 122.001  75.301  1.00  0.00           C
ATOM   7937  C28 POPEl 251      92.180 121.581  74.341  1.00  0.00           C
ATOM   7940  C29 POPEl 251      92.670 120.182  74.630  1.00  0.00           C
ATOM   7942 0C21 POPEl 251      93.140 119.261  73.771  1.00  0.00           C
ATOM   7944 1C21 POPEl 251      93.300 119.312  72.270  1.00  0.00           C
ATOM   7947 2C21 POPEl 251      92.940 117.911  71.711  1.00  0.00           C
ATOM   7950 3C21 POPEl 251      93.510 117.521  70.340  1.00  0.00           C
ATOM   7953 4C21 POPEl 251      93.630 115.981  70.281  1.00  0.00           C
ATOM   7956 5C21 POPEl 251      93.830 115.351  68.891  1.00  0.00           C
ATOM   7959 6C21 POPEl 251      92.560 115.392  68.031  1.00  0.00           C
ATOM   7962 7C21 POPEl 251      92.480 114.221  67.031  1.00  0.00           C
ATOM   7965 8C21 POPEl 251      91.320 114.371  66.031  1.00  0.00           C
ATOM   7969  C33 POPEl 251      89.530 116.861  81.711  1.00  0.00           C
ATOM   7972  C34 POPEl 251      89.120 116.771  80.220  1.00  0.00           C
ATOM   7975  C35 POPEl 251      90.291 116.882  79.230  1.00  0.00           C
ATOM   7978  C36 POPEl 251      89.800 116.892  77.781  1.00  0.00           C
ATOM   7981  C37 POPEl 251      90.930 116.752  76.741  1.00  0.00           C
ATOM   7984  C38 POPEl 251      90.420 116.952  75.311  1.00  0.00           C
ATOM   7987  C39 POPEl 251      91.150 116.111  74.250  1.00  0.00           C
ATOM   7990 0C31 POPEl 251      90.420 114.802  73.911  1.00  0.00           C
ATOM   7993 1C31 POPEl 251      90.730 114.291  72.491  1.00  0.00           C
ATOM   7996 2C31 POPEl 251      90.000 112.992  72.120  1.00  0.00           C
ATOM   7999 3C31 POPEl 251      88.460 113.071  72.151  1.00  0.00           C
ATOM   8002 4C31 POPEl 251      87.830 113.801  70.950  1.00  0.00           C
ATOM   8005 5C31 POPEl 251      86.300 113.731  70.980  1.00  0.00           C
ATOM   8008 6C31 POPEl 251      85.620 114.212  69.690  1.00  0.00           C
ATOM   8012  NH3 POPEm 252     101.781  34.191  46.941  1.00  0.00           N
ATOM   8016  C12 POPEm 252     100.990  32.911  47.111  1.00  0.00           C
ATOM   8019  C11 POPEm 252      99.480  33.111  46.811  1.00  0.00           C
ATOM   8022  P   POPEm 252      97.270  31.651  46.670  1.00  0.00           P
ATOM   8023  O13 POPEm 252      96.730  32.871  46.031  1.00  0.00           O
ATOM   8024  O14 POPEm 252      97.110  30.401  45.861  1.00  0.00           O
ATOM   8025  O11 POPEm 252      96.600  31.391  48.081  1.00  0.00           O
ATOM   8026  O12 POPEm 252      98.820  31.851  46.961  1.00  0.00           O
ATOM   8027  C1  POPEm 252      97.371  30.821  49.131  1.00  0.00           C
ATOM   8030  C2  POPEm 252      96.490  30.581  50.381  1.00  0.00           C
ATOM   8032  O21 POPEm 252      97.340  30.521  51.551  1.00  0.00           O
ATOM   8033  C21 POPEm 252      98.110  29.461  51.670  1.00  0.00           C
ATOM   8034  O22 POPEm 252      98.101  28.471  50.951  1.00  0.00           O
ATOM   8035  C22 POPEm 252      98.950  29.611  52.931  1.00  0.00           C
ATOM   8038  C3  POPEm 252      95.480  29.391  50.321  1.00  0.00           C
ATOM   8041  O31 POPEm 252      95.050  29.101  51.670  1.00  0.00           O
ATOM   8042  C31 POPEm 252      95.011  27.861  52.090  1.00  0.00           C
ATOM   8043  O32 POPEm 252      94.770  26.881  51.400  1.00  0.00           O
ATOM   8044  C32 POPEm 252      95.370  27.791  53.561  1.00  0.00           C
ATOM   8047  C23 POPEm 252     100.210  28.741  52.850  1.00  0.00           C
ATOM   8050  C24 POPEm 252     101.200  29.061  53.970  1.00  0.00           C
ATOM   8053  C25 POPEm 252     101.080  28.161  55.210  1.00  0.00           C
ATOM   8056  C26 POPEm 252     100.240  28.691  56.381  1.00  0.00           C
ATOM   8059  C27 POPEm 252     100.720  28.051  57.701  1.00  0.00           C
ATOM   8062  C28 POPEm 252      99.840  28.331  58.931  1.00  0.00           C
ATOM   8065  C29 POPEm 252      98.670  27.381  59.020  1.00  0.00           C
ATOM   8067 0C21 POPEm 252      98.341  26.581  60.061  1.00  0.00           C
ATOM   8069 1C21 POPEm 252      99.090  26.401  61.361  1.00  0.00           C
ATOM   8072 2C21 POPEm 252      98.460  27.081  62.601  1.00  0.00           C
ATOM   8075 3C21 POPEm 252      99.380  28.111  63.271  1.00  0.00           C
ATOM   8078 4C21 POPEm 252      99.290  28.161  64.811  1.00  0.00           C
ATOM   8081 5C21 POPEm 252      97.940  28.631  65.370  1.00  0.00           C
ATOM   8084 6C21 POPEm 252      98.060  29.041  66.851  1.00  0.00           C
ATOM   8087 7C21 POPEm 252      96.711  29.291  67.531  1.00  0.00           C
ATOM   8090 8C21 POPEm 252      96.810  29.521  69.051  1.00  0.00           C
ATOM   8094  C33 POPEm 252      95.490  26.341  54.090  1.00  0.00           C
ATOM   8097  C34 POPEm 252      95.420  26.331  55.621  1.00  0.00           C
ATOM   8100  C35 POPEm 252      95.720  24.991  56.320  1.00  0.00           C
ATOM   8103  C36 POPEm 252      95.130  24.971  57.741  1.00  0.00           C
ATOM   8106  C37 POPEm 252      95.330  23.651  58.480  1.00  0.00           C
ATOM   8109  C38 POPEm 252      94.800  23.721  59.921  1.00  0.00           C
ATOM   8112  C39 POPEm 252      94.090  22.441  60.381  1.00  0.00           C
ATOM   8115 0C31 POPEm 252      94.960  21.171  60.371  1.00  0.00           C
ATOM   8118 1C31 POPEm 252      94.281  20.031  61.130  1.00  0.00           C
ATOM   8121 2C31 POPEm 252      95.100  18.731  61.210  1.00  0.00           C
ATOM   8124 3C31 POPEm 252      95.041  17.861  59.940  1.00  0.00           C
ATOM   8127 4C31 POPEm 252      95.230  16.381  60.280  1.00  0.00           C
ATOM   8130 5C31 POPEm 252      95.200  15.431  59.081  1.00  0.00           C
ATOM   8133 6C31 POPEm 252      95.251  13.951  59.491  1.00  0.00           C
ATOM   8137  NH3 POPEn 253     123.531  46.391  38.041  1.00  0.00           N
ATOM   8141  C12 POPEn 253     123.643  45.231  39.011  1.00  0.00           C
ATOM   8144  C11 POPEn 253     123.081  43.901  38.461  1.00  0.00           C
ATOM   8147  P   POPEn 253     124.354  42.081  39.951  1.00  0.00           P
ATOM   8148  O13 POPEn 253     125.464  42.301  38.981  1.00  0.00           O
ATOM   8149  O14 POPEn 253     123.874  40.691  40.111  1.00  0.00           O
ATOM   8150  O11 POPEn 253     124.623  42.741  41.371  1.00  0.00           O
ATOM   8151  O12 POPEn 253     123.071  42.871  39.461  1.00  0.00           O
ATOM   8152  C1  POPEn 253     123.561  43.421  42.071  1.00  0.00           C
ATOM   8155  C2  POPEn 253     123.804  43.531  43.601  1.00  0.00           C
ATOM   8157  O21 POPEn 253     124.374  44.791  43.991  1.00  0.00           O
ATOM   8158  C21 POPEn 253     125.514  45.201  43.471  1.00  0.00           C
ATOM   8159  O22 POPEn 253     126.194  44.611  42.650  1.00  0.00           O
ATOM   8160  C22 POPEn 253     125.844  46.562  44.071  1.00  0.00           C
ATOM   8163  C3  POPEn 253     124.554  42.311  44.201  1.00  0.00           C
ATOM   8166  O31 POPEn 253     124.404  42.291  45.651  1.00  0.00           O
ATOM   8167  C31 POPEn 253     125.493  42.661  46.330  1.00  0.00           C
ATOM   8168  O32 POPEn 253     126.634  42.631  45.910  1.00  0.00           O
ATOM   8169  C32 POPEn 253     125.064  43.191  47.691  1.00  0.00           C
ATOM   8172  C23 POPEn 253     127.263  46.611  44.660  1.00  0.00           C
ATOM   8175  C24 POPEn 253     127.614  48.022  45.150  1.00  0.00           C
ATOM   8178  C25 POPEn 253     127.944  48.051  46.641  1.00  0.00           C
ATOM   8181  C26 POPEn 253     129.384  47.581  46.871  1.00  0.00           C
ATOM   8184  C27 POPEn 253     129.673  47.191  48.321  1.00  0.00           C
ATOM   8187  C28 POPEn 253     131.043  46.511  48.431  1.00  0.00           C
ATOM   8190  C29 POPEn 253     131.423  45.781  49.690  1.00  0.00           C
ATOM   8192 0C21 POPEn 253     130.774  45.592  50.861  1.00  0.00           C
ATOM   8194 1C21 POPEn 253     129.433  46.101  51.340  1.00  0.00           C
ATOM   8197 2C21 POPEn 253     128.204  45.201  51.081  1.00  0.00           C
ATOM   8200 3C21 POPEn 253     128.474  43.681  51.050  1.00  0.00           C
ATOM   8203 4C21 POPEn 253     127.393  42.841  51.730  1.00  0.00           C
ATOM   8206 5C21 POPEn 253     127.594  42.781  53.251  1.00  0.00           C
ATOM   8209 6C21 POPEn 253     128.444  41.581  53.701  1.00  0.00           C
ATOM   8212 7C21 POPEn 253     128.574  41.501  55.231  1.00  0.00           C
ATOM   8215 8C21 POPEn 253     128.974  40.131  55.751  1.00  0.00           C
ATOM   8219  C33 POPEn 253     123.914  44.221  47.551  1.00  0.00           C
ATOM   8222  C34 POPEn 253     123.844  45.191  48.731  1.00  0.00           C
ATOM   8225  C35 POPEn 253     123.561  44.561  50.101  1.00  0.00           C
ATOM   8228  C36 POPEn 253     123.684  45.631  51.190  1.00  0.00           C
ATOM   8231  C37 POPEn 253     123.734  45.101  52.621  1.00  0.00           C
ATOM   8234  C38 POPEn 253     124.084  46.241  53.581  1.00  0.00           C
ATOM   8237  C39 POPEn 253     124.574  45.781  54.960  1.00  0.00           C
ATOM   8240 0C31 POPEn 253     123.471  45.601  56.000  1.00  0.00           C
ATOM   8243 1C31 POPEn 253     124.063  45.551  57.421  1.00  0.00           C
ATOM   8246 2C31 POPEn 253     123.021  45.601  58.531  1.00  0.00           C
ATOM   8249 3C31 POPEn 253     123.401  44.701  59.711  1.00  0.00           C
ATOM   8252 4C31 POPEn 253     122.490  44.851  60.921  1.00  0.00           C
ATOM   8255 5C31 POPEn 253     122.821  43.841  62.021  1.00  0.00           C
ATOM   8258 6C31 POPEn 253     121.990  44.041  63.291  1.00  0.00           C
ATOM   8262  NH3 POPEo 254     125.363  12.901  43.611  1.00  0.00           N
ATOM   8266  C12 POPEo 254     124.073  13.661  43.521  1.00  0.00           C
ATOM   8269  C11 POPEo 254     122.840  12.841  43.981  1.00  0.00           C
ATOM   8272  P   POPEo 254     120.391  13.211  44.781  1.00  0.00           P
ATOM   8273  O13 POPEo 254     119.420  13.321  43.681  1.00  0.00           O
ATOM   8274  O14 POPEo 254     120.550  11.868  45.371  1.00  0.00           O
ATOM   8275  O11 POPEo 254     119.980  14.241  45.910  1.00  0.00           O
ATOM   8276  O12 POPEo 254     121.781  13.761  44.291  1.00  0.00           O
ATOM   8277  C1  POPEo 254     120.461  14.051  47.250  1.00  0.00           C
ATOM   8280  C2  POPEo 254     119.300  13.841  48.271  1.00  0.00           C
ATOM   8282  O21 POPEo 254     119.860  13.541  49.581  1.00  0.00           O
ATOM   8283  C21 POPEo 254     120.100  14.601  50.331  1.00  0.00           C
ATOM   8284  O22 POPEo 254     119.980  15.761  49.981  1.00  0.00           O
ATOM   8285  C22 POPEo 254     120.550  14.121  51.711  1.00  0.00           C
ATOM   8288  C3  POPEo 254     118.360  12.671  47.891  1.00  0.00           C
ATOM   8291  O31 POPEo 254     117.430  12.481  48.970  1.00  0.00           O
ATOM   8292  C31 POPEo 254     117.350  11.278  49.521  1.00  0.00           C
ATOM   8293  O32 POPEo 254     117.751  10.238  49.061  1.00  0.00           O
ATOM   8294  C32 POPEo 254     116.600  11.468  50.840  1.00  0.00           C
ATOM   8297  C23 POPEo 254     120.391  15.171  52.821  1.00  0.00           C
ATOM   8300  C24 POPEo 254     120.730  14.561  54.191  1.00  0.00           C
ATOM   8303  C25 POPEo 254     120.550  15.541  55.361  1.00  0.00           C
ATOM   8306  C26 POPEo 254     121.610  16.651  55.410  1.00  0.00           C
ATOM   8309  C27 POPEo 254     121.641  17.331  56.781  1.00  0.00           C
ATOM   8312  C28 POPEo 254     122.931  18.121  57.050  1.00  0.00           C
ATOM   8315  C29 POPEo 254     123.150  18.241  58.531  1.00  0.00           C
ATOM   8317 0C21 POPEo 254     124.093  18.951  59.170  1.00  0.00           C
ATOM   8319 1C21 POPEo 254     125.223  19.711  58.541  1.00  0.00           C
ATOM   8322 2C21 POPEo 254     126.413  19.821  59.521  1.00  0.00           C
ATOM   8325 3C21 POPEo 254     126.914  18.471  60.031  1.00  0.00           C
ATOM   8328 4C21 POPEo 254     128.063  18.591  61.021  1.00  0.00           C
ATOM   8331 5C21 POPEo 254     128.343  17.241  61.701  1.00  0.00           C
ATOM   8334 6C21 POPEo 254     129.563  17.281  62.621  1.00  0.00           C
ATOM   8337 7C21 POPEo 254     129.813  15.921  63.281  1.00  0.00           C
ATOM   8340 8C21 POPEo 254     131.033  15.941  64.200  1.00  0.00           C
ATOM   8344  C33 POPEo 254     116.270  10.128  51.530  1.00  0.00           C
ATOM   8347  C34 POPEo 254     115.531  10.328  52.861  1.00  0.00           C
ATOM   8350  C35 POPEo 254     116.450  10.608  54.071  1.00  0.00           C
ATOM   8353  C36 POPEo 254     115.660  10.628  55.381  1.00  0.00           C
ATOM   8356  C37 POPEo 254     116.490  10.728  56.670  1.00  0.00           C
ATOM   8359  C38 POPEo 254     115.601  10.968  57.901  1.00  0.00           C
ATOM   8362  C39 POPEo 254     115.830   9.988  59.061  1.00  0.00           C
ATOM   8365 0C31 POPEo 254     117.120  10.268  59.841  1.00  0.00           C
ATOM   8368 1C31 POPEo 254     117.320   9.308  61.031  1.00  0.00           C
ATOM   8371 2C31 POPEo 254     117.290  10.018  62.390  1.00  0.00           C
ATOM   8374 3C31 POPEo 254     115.940   9.908  63.111  1.00  0.00           C
ATOM   8377 4C31 POPEo 254     115.880  10.758  64.391  1.00  0.00           C
ATOM   8380 5C31 POPEo 254     114.530  10.668  65.101  1.00  0.00           C
ATOM   8383 6C31 POPEo 254     114.420  11.668  66.241  1.00  0.00           C
ATOM   8387  NH3 POPEp 255      27.960  46.191  42.281  1.00  0.00           N
ATOM   8391  C12 POPEp 255      27.740  44.811  41.741  1.00  0.00           C
ATOM   8394  C11 POPEp 255      26.380  44.691  41.050  1.00  0.00           C
ATOM   8397  P   POPEp 255      24.510  42.952  40.561  1.00  0.00           P
ATOM   8398  O13 POPEp 255      24.050  43.951  39.571  1.00  0.00           O
ATOM   8399  O14 POPEp 255      24.410  41.531  40.171  1.00  0.00           O
ATOM   8400  O11 POPEp 255      23.600  43.141  41.831  1.00  0.00           O
ATOM   8401  O12 POPEp 255      25.980  43.321  41.021  1.00  0.00           O
ATOM   8402  C1  POPEp 255      24.150  43.351  43.141  1.00  0.00           C
ATOM   8405  C2  POPEp 255      23.000  43.131  44.151  1.00  0.00           C
ATOM   8407  O21 POPEp 255      23.280  43.601  45.471  1.00  0.00           O
ATOM   8408  C21 POPEp 255      23.330  44.891  45.711  1.00  0.00           C
ATOM   8409  O22 POPEp 255      23.600  45.771  44.921  1.00  0.00           O
ATOM   8410  C22 POPEp 255      22.960  45.111  47.190  1.00  0.00           C
ATOM   8413  C3  POPEp 255      22.590  41.631  44.211  1.00  0.00           C
ATOM   8416  O31 POPEp 255      21.260  41.491  44.721  1.00  0.00           O
ATOM   8417  C31 POPEp 255      21.020  41.351  46.041  1.00  0.00           C
ATOM   8418  O32 POPEp 255      19.900  41.471  46.521  1.00  0.00           O
ATOM   8419  C32 POPEp 255      22.240  41.071  46.941  1.00  0.00           C
ATOM   8422  C23 POPEp 255      21.790  46.101  47.361  1.00  0.00           C
ATOM   8425  C24 POPEp 255      20.800  45.701  48.471  1.00  0.00           C
ATOM   8428  C25 POPEp 255      21.350  45.771  49.901  1.00  0.00           C
ATOM   8431  C26 POPEp 255      20.900  47.051  50.631  1.00  0.00           C
ATOM   8434  C27 POPEp 255      21.550  47.191  52.021  1.00  0.00           C
ATOM   8437  C28 POPEp 255      21.230  48.531  52.691  1.00  0.00           C
ATOM   8440  C29 POPEp 255      19.910  48.481  53.421  1.00  0.00           C
ATOM   8442 0C21 POPEp 255      19.630  48.991  54.631  1.00  0.00           C
ATOM   8444 1C21 POPEp 255      20.590  49.761  55.511  1.00  0.00           C
ATOM   8447 2C21 POPEp 255      20.190  49.711  56.991  1.00  0.00           C
ATOM   8450 3C21 POPEp 255      21.120  50.581  57.850  1.00  0.00           C
ATOM   8453 4C21 POPEp 255      21.200  50.141  59.321  1.00  0.00           C
ATOM   8456 5C21 POPEp 255      20.110  50.681  60.241  1.00  0.00           C
ATOM   8459 6C21 POPEp 255      20.320  50.161  61.681  1.00  0.00           C
ATOM   8462 7C21 POPEp 255      19.400  50.821  62.710  1.00  0.00           C
ATOM   8465 8C21 POPEp 255      19.580  50.281  64.130  1.00  0.00           C
ATOM   8469  C33 POPEp 255      21.900  41.151  48.451  1.00  0.00           C
ATOM   8472  C34 POPEp 255      23.140  41.191  49.351  1.00  0.00           C
ATOM   8475  C35 POPEp 255      22.990  42.211  50.480  1.00  0.00           C
ATOM   8478  C36 POPEp 255      23.960  41.971  51.641  1.00  0.00           C
ATOM   8481  C37 POPEp 255      23.910  43.081  52.710  1.00  0.00           C
ATOM   8484  C38 POPEp 255      24.560  42.611  54.021  1.00  0.00           C
ATOM   8487  C39 POPEp 255      24.650  43.671  55.121  1.00  0.00           C
ATOM   8490 0C31 POPEp 255      23.280  44.001  55.741  1.00  0.00           C
ATOM   8493 1C31 POPEp 255      23.400  44.951  56.931  1.00  0.00           C
ATOM   8496 2C31 POPEp 255      22.020  45.301  57.520  1.00  0.00           C
ATOM   8499 3C31 POPEp 255      22.070  46.441  58.550  1.00  0.00           C
ATOM   8502 4C31 POPEp 255      22.700  46.051  59.890  1.00  0.00           C
ATOM   8505 5C31 POPEp 255      22.540  47.151  60.951  1.00  0.00           C
ATOM   8508 6C31 POPEp 255      23.260  46.861  62.271  1.00  0.00           C
ATOM   8512  NH3 POPEq 256     101.490 104.161  89.820  1.00  0.00           N
ATOM   8516  C12 POPEq 256     100.870 102.941  89.200  1.00  0.00           C
ATOM   8519  C11 POPEq 256     101.660 101.671  89.501  1.00  0.00           C
ATOM   8522  P   POPEq 256     101.541  99.142  88.830  1.00  0.00           P
ATOM   8523  O13 POPEq 256     102.780  99.331  88.049  1.00  0.00           O
ATOM   8524  O14 POPEq 256     101.681  98.452  90.141  1.00  0.00           O
ATOM   8525  O11 POPEq 256     100.431  98.471  87.930  1.00  0.00           O
ATOM   8526  O12 POPEq 256     100.880 100.562  89.090  1.00  0.00           O
ATOM   8527  C1  POPEq 256     100.181  98.681  86.531  1.00  0.00           C
ATOM   8530  C2  POPEq 256      99.770 100.151  86.160  1.00  0.00           C
ATOM   8532  O21 POPEq 256      98.580 100.281  85.351  1.00  0.00           O
ATOM   8533  C21 POPEq 256      98.370  99.601  84.250  1.00  0.00           C
ATOM   8534  O22 POPEq 256      99.041  98.692  83.800  1.00  0.00           O
ATOM   8535  C22 POPEq 256      97.180 100.281  83.520  1.00  0.00           C
ATOM   8538  C3  POPEq 256     100.930 100.971  85.531  1.00  0.00           C
ATOM   8541  O31 POPEq 256     100.760 102.381  85.780  1.00  0.00           O
ATOM   8542  C31 POPEq 256     100.170 103.151  84.870  1.00  0.00           C
ATOM   8543  O32 POPEq 256      99.250 103.911  85.120  1.00  0.00           O
ATOM   8544  C32 POPEq 256     100.860 103.102  83.501  1.00  0.00           C
ATOM   8547  C23 POPEq 256      95.950  99.392  83.189  1.00  0.00           C
ATOM   8550  C24 POPEq 256      94.840 100.201  82.510  1.00  0.00           C
ATOM   8553  C25 POPEq 256      93.490  99.471  82.360  1.00  0.00           C
ATOM   8556  C26 POPEq 256      93.341  98.552  81.141  1.00  0.00           C
ATOM   8559  C27 POPEq 256      91.890  98.062  80.941  1.00  0.00           C
ATOM   8562  C28 POPEq 256      91.830  96.882  79.951  1.00  0.00           C
ATOM   8565  C29 POPEq 256      90.450  96.461  79.530  1.00  0.00           C
ATOM   8567 0C21 POPEq 256      90.090  96.121  78.271  1.00  0.00           C
ATOM   8569 1C21 POPEq 256      91.040  96.101  77.090  1.00  0.00           C
ATOM   8572 2C21 POPEq 256      90.780  95.011  76.040  1.00  0.00           C
ATOM   8575 3C21 POPEq 256      91.990  94.911  75.090  1.00  0.00           C
ATOM   8578 4C21 POPEq 256      91.770  94.061  73.830  1.00  0.00           C
ATOM   8581 5C21 POPEq 256      91.860  94.881  72.531  1.00  0.00           C
ATOM   8584 6C21 POPEq 256      92.780  94.242  71.480  1.00  0.00           C
ATOM   8587 7C21 POPEq 256      92.961  95.141  70.251  1.00  0.00           C
ATOM   8590 8C21 POPEq 256      93.700  94.452  69.101  1.00  0.00           C
ATOM   8594  C33 POPEq 256      99.871 102.661  82.410  1.00  0.00           C
ATOM   8597  C34 POPEq 256     100.520 102.442  81.040  1.00  0.00           C
ATOM   8600  C35 POPEq 256     100.050 103.382  79.910  1.00  0.00           C
ATOM   8603  C36 POPEq 256     100.321 102.671  78.589  1.00  0.00           C
ATOM   8606  C37 POPEq 256     100.000 103.351  77.251  1.00  0.00           C
ATOM   8609  C38 POPEq 256     100.620 102.521  76.120  1.00  0.00           C
ATOM   8612  C39 POPEq 256     100.100 102.771  74.699  1.00  0.00           C
ATOM   8615 0C31 POPEq 256      98.800 102.011  74.400  1.00  0.00           C
ATOM   8618 1C31 POPEq 256      98.460 101.971  72.900  1.00  0.00           C
ATOM   8621 2C31 POPEq 256      97.170 101.181  72.641  1.00  0.00           C
ATOM   8624 3C31 POPEq 256      97.300 100.121  71.531  1.00  0.00           C
ATOM   8627 4C31 POPEq 256      97.070 100.661  70.119  1.00  0.00           C
ATOM   8630 5C31 POPEq 256      96.560  99.581  69.160  1.00  0.00           C
ATOM   8633 6C31 POPEq 256      96.200 100.101  67.770  1.00  0.00           C
ATOM   8637  NH3 POPEr 257      34.760 105.642  45.711  1.00  0.00           N
ATOM   8641  C12 POPEr 257      33.290 105.481  45.361  1.00  0.00           C
ATOM   8644  C11 POPEr 257      32.530 104.382  46.140  1.00  0.00           C
ATOM   8647  P   POPEr 257      30.190 103.091  45.861  1.00  0.00           P
ATOM   8648  O13 POPEr 257      29.260 102.881  44.741  1.00  0.00           O
ATOM   8649  O14 POPEr 257      30.650 101.841  46.511  1.00  0.00           O
ATOM   8650  O11 POPEr 257      29.480 104.021  46.931  1.00  0.00           O
ATOM   8651  O12 POPEr 257      31.440 103.911  45.350  1.00  0.00           O
ATOM   8652  C1  POPEr 257      29.400 103.671  48.321  1.00  0.00           C
ATOM   8655  C2  POPEr 257      28.070 104.212  48.921  1.00  0.00           C
ATOM   8657  O21 POPEr 257      28.080 104.112  50.361  1.00  0.00           O
ATOM   8658  C21 POPEr 257      28.110 102.901  50.891  1.00  0.00           C
ATOM   8659  O22 POPEr 257      27.870 101.861  50.301  1.00  0.00           O
ATOM   8660  C22 POPEr 257      28.540 102.992  52.361  1.00  0.00           C
ATOM   8663  C3  POPEr 257      26.840 103.581  48.191  1.00  0.00           C
ATOM   8666  O31 POPEr 257      25.610 104.161  48.661  1.00  0.00           O
ATOM   8667  C31 POPEr 257      24.690 103.301  49.111  1.00  0.00           C
ATOM   8668  O32 POPEr 257      24.740 102.092  48.991  1.00  0.00           O
ATOM   8669  C32 POPEr 257      23.620 104.061  49.881  1.00  0.00           C
ATOM   8672  C23 POPEr 257      29.060 101.612  52.840  1.00  0.00           C
ATOM   8675  C24 POPEr 257      29.640 101.531  54.261  1.00  0.00           C
ATOM   8678  C25 POPEr 257      30.560 100.301  54.371  1.00  0.00           C
ATOM   8681  C26 POPEr 257      30.850  99.761  55.771  1.00  0.00           C
ATOM   8684  C27 POPEr 257      32.010  98.751  55.701  1.00  0.00           C
ATOM   8687  C28 POPEr 257      32.580  98.342  57.061  1.00  0.00           C
ATOM   8690  C29 POPEr 257      33.830  97.501  56.881  1.00  0.00           C
ATOM   8692 0C21 POPEr 257      35.080  97.771  57.311  1.00  0.00           C
ATOM   8694 1C21 POPEr 257      35.550  98.981  58.101  1.00  0.00           C
ATOM   8697 2C21 POPEr 257      36.430  99.942  57.271  1.00  0.00           C
ATOM   8700 3C21 POPEr 257      37.810  99.382  56.910  1.00  0.00           C
ATOM   8703 4C21 POPEr 257      38.530 100.201  55.821  1.00  0.00           C
ATOM   8706 5C21 POPEr 257      39.160 101.511  56.311  1.00  0.00           C
ATOM   8709 6C21 POPEr 257      39.580 102.391  55.121  1.00  0.00           C
ATOM   8712 7C21 POPEr 257      40.310 103.681  55.501  1.00  0.00           C
ATOM   8715 8C21 POPEr 257      40.500 104.621  54.300  1.00  0.00           C
ATOM   8719  C33 POPEr 257      22.400 103.161  50.220  1.00  0.00           C
ATOM   8722  C34 POPEr 257      21.370 103.901  51.081  1.00  0.00           C
ATOM   8725  C35 POPEr 257      21.650 103.832  52.590  1.00  0.00           C
ATOM   8728  C36 POPEr 257      20.650 104.662  53.401  1.00  0.00           C
ATOM   8731  C37 POPEr 257      20.980 104.731  54.901  1.00  0.00           C
ATOM   8734  C38 POPEr 257      19.950 105.581  55.660  1.00  0.00           C
ATOM   8737  C39 POPEr 257      20.480 106.211  56.951  1.00  0.00           C
ATOM   8740 0C31 POPEr 257      19.450 107.151  57.601  1.00  0.00           C
ATOM   8743 1C31 POPEr 257      20.080 108.261  58.451  1.00  0.00           C
ATOM   8746 2C31 POPEr 257      19.080 109.392  58.770  1.00  0.00           C
ATOM   8749 3C31 POPEr 257      19.750 110.661  59.331  1.00  0.00           C
ATOM   8752 4C31 POPEr 257      20.430 110.462  60.691  1.00  0.00           C
ATOM   8755 5C31 POPEr 257      20.980 111.761  61.291  1.00  0.00           C
ATOM   8758 6C31 POPEr 257      21.570 111.572  62.691  1.00  0.00           C
ATOM   8762  NH3 POPEs 258      21.180  32.441  39.421  1.00  0.00           N
ATOM   8766  C12 POPEs 258      22.400  31.711  39.940  1.00  0.00           C
ATOM   8769  C11 POPEs 258      22.270  30.171  40.051  1.00  0.00           C
ATOM   8772  P   POPEs 258      23.950  28.251  40.901  1.00  0.00           P
ATOM   8773  O13 POPEs 258      23.080  27.181  40.410  1.00  0.00           O
ATOM   8774  O14 POPEs 258      25.390  28.061  40.590  1.00  0.00           O
ATOM   8775  O11 POPEs 258      23.770  28.371  42.460  1.00  0.00           O
ATOM   8776  O12 POPEs 258      23.570  29.641  40.291  1.00  0.00           O
ATOM   8777  C1  POPEs 258      24.930  28.361  43.300  1.00  0.00           C
ATOM   8780  C2  POPEs 258      24.620  27.841  44.721  1.00  0.00           C
ATOM   8782  O21 POPEs 258      25.860  27.761  45.451  1.00  0.00           O
ATOM   8783  C21 POPEs 258      26.670  26.731  45.291  1.00  0.00           C
ATOM   8784  O22 POPEs 258      26.590  25.881  44.421  1.00  0.00           O
ATOM   8785  C22 POPEs 258      27.730  26.781  46.390  1.00  0.00           C
ATOM   8788  C3  POPEs 258      23.790  26.511  44.741  1.00  0.00           C
ATOM   8791  O31 POPEs 258      23.980  25.831  46.010  1.00  0.00           O
ATOM   8792  C31 POPEs 258      23.180  26.291  46.971  1.00  0.00           C
ATOM   8793  O32 POPEs 258      21.970  26.291  46.951  1.00  0.00           O
ATOM   8794  C32 POPEs 258      24.050  27.021  47.991  1.00  0.00           C
ATOM   8797  C23 POPEs 258      28.420  25.451  46.761  1.00  0.00           C
ATOM   8800  C24 POPEs 258      29.250  25.671  48.050  1.00  0.00           C
ATOM   8803  C25 POPEs 258      29.990  24.451  48.620  1.00  0.00           C
ATOM   8806  C26 POPEs 258      30.720  24.801  49.931  1.00  0.00           C
ATOM   8809  C27 POPEs 258      30.930  23.611  50.891  1.00  0.00           C
ATOM   8812  C28 POPEs 258      31.530  24.011  52.260  1.00  0.00           C
ATOM   8815  C29 POPEs 258      33.030  24.181  52.250  1.00  0.00           C
ATOM   8817 0C21 POPEs 258      33.780  24.451  53.340  1.00  0.00           C
ATOM   8819 1C21 POPEs 258      33.270  24.611  54.750  1.00  0.00           C
ATOM   8822 2C21 POPEs 258      34.260  24.091  55.811  1.00  0.00           C
ATOM   8825 3C21 POPEs 258      35.510  24.981  55.980  1.00  0.00           C
ATOM   8828 4C21 POPEs 258      36.280  24.671  57.281  1.00  0.00           C
ATOM   8831 5C21 POPEs 258      37.480  25.601  57.500  1.00  0.00           C
ATOM   8834 6C21 POPEs 258      38.000  25.541  58.941  1.00  0.00           C
ATOM   8837 7C21 POPEs 258      39.210  26.471  59.170  1.00  0.00           C
ATOM   8840 8C21 POPEs 258      39.650  26.551  60.631  1.00  0.00           C
ATOM   8844  C33 POPEs 258      23.490  26.951  49.421  1.00  0.00           C
ATOM   8847  C34 POPEs 258      24.360  27.781  50.371  1.00  0.00           C
ATOM   8850  C35 POPEs 258      24.110  29.291  50.280  1.00  0.00           C
ATOM   8853  C36 POPEs 258      23.560  29.801  51.611  1.00  0.00           C
ATOM   8856  C37 POPEs 258      23.020  31.231  51.561  1.00  0.00           C
ATOM   8859  C38 POPEs 258      22.200  31.541  52.811  1.00  0.00           C
ATOM   8862  C39 POPEs 258      23.050  31.911  54.030  1.00  0.00           C
ATOM   8865 0C31 POPEs 258      22.370  31.481  55.340  1.00  0.00           C
ATOM   8868 1C31 POPEs 258      23.130  31.951  56.581  1.00  0.00           C
ATOM   8871 2C31 POPEs 258      22.730  31.191  57.850  1.00  0.00           C
ATOM   8874 3C31 POPEs 258      21.440  31.701  58.521  1.00  0.00           C
ATOM   8877 4C31 POPEs 258      21.000  30.771  59.660  1.00  0.00           C
ATOM   8880 5C31 POPEs 258      20.050  31.451  60.651  1.00  0.00           C
ATOM   8883 6C31 POPEs 258      19.570  30.511  61.761  1.00  0.00           C
ATOM   8887  NH3 POPEt 259     115.181 134.031  92.550  1.00  0.00           N
ATOM   8891  C12 POPEt 259     114.351 133.621  91.361  1.00  0.00           C
ATOM   8894  C11 POPEt 259     114.900 132.351  90.701  1.00  0.00           C
ATOM   8897  P   POPEt 259     114.620 130.941  88.550  1.00  0.00           P
ATOM   8898  O13 POPEt 259     115.910 131.421  88.031  1.00  0.00           O
ATOM   8899  O14 POPEt 259     114.530 129.611  89.191  1.00  0.00           O
ATOM   8900  O11 POPEt 259     113.500 131.032  87.410  1.00  0.00           O
ATOM   8901  O12 POPEt 259     114.071 132.022  89.580  1.00  0.00           O
ATOM   8902  C1  POPEt 259     113.870 131.612  86.160  1.00  0.00           C
ATOM   8905  C2  POPEt 259     112.791 131.332  85.090  1.00  0.00           C
ATOM   8907  O21 POPEt 259     113.090 132.162  83.940  1.00  0.00           O
ATOM   8908  C21 POPEt 259     113.660 131.521  82.941  1.00  0.00           C
ATOM   8909  O22 POPEt 259     113.880 130.331  82.891  1.00  0.00           O
ATOM   8910  C22 POPEt 259     113.970 132.472  81.799  1.00  0.00           C
ATOM   8913  C3  POPEt 259     111.361 131.681  85.601  1.00  0.00           C
ATOM   8916  O31 POPEt 259     110.450 131.911  84.501  1.00  0.00           O
ATOM   8917  C31 POPEt 259     110.070 130.812  83.850  1.00  0.00           C
ATOM   8918  O32 POPEt 259     110.100 129.681  84.299  1.00  0.00           O
ATOM   8919  C32 POPEt 259     109.650 131.211  82.440  1.00  0.00           C
ATOM   8922  C23 POPEt 259     114.591 131.711  80.611  1.00  0.00           C
ATOM   8925  C24 POPEt 259     114.840 132.631  79.421  1.00  0.00           C
ATOM   8928  C25 POPEt 259     115.711 132.032  78.311  1.00  0.00           C
ATOM   8931  C26 POPEt 259     115.190 130.741  77.681  1.00  0.00           C
ATOM   8934  C27 POPEt 259     115.851 130.502  76.311  1.00  0.00           C
ATOM   8937  C28 POPEt 259     115.920 129.021  75.891  1.00  0.00           C
ATOM   8940  C29 POPEt 259     114.560 128.371  75.830  1.00  0.00           C
ATOM   8942 0C21 POPEt 259     113.920 127.921  74.741  1.00  0.00           C
ATOM   8944 1C21 POPEt 259     114.420 127.921  73.321  1.00  0.00           C
ATOM   8947 2C21 POPEt 259     114.440 126.491  72.751  1.00  0.00           C
ATOM   8950 3C21 POPEt 259     115.160 126.401  71.400  1.00  0.00           C
ATOM   8953 4C21 POPEt 259     114.840 125.092  70.671  1.00  0.00           C
ATOM   8956 5C21 POPEt 259     115.870 124.731  69.590  1.00  0.00           C
ATOM   8959 6C21 POPEt 259     117.020 123.881  70.130  1.00  0.00           C
ATOM   8962 7C21 POPEt 259     117.850 123.231  69.020  1.00  0.00           C
ATOM   8965 8C21 POPEt 259     118.861 122.211  69.561  1.00  0.00           C
ATOM   8969  C33 POPEt 259     110.350 130.351  81.361  1.00  0.00           C
ATOM   8972  C34 POPEt 259     110.310 131.021  79.980  1.00  0.00           C
ATOM   8975  C35 POPEt 259     110.890 130.141  78.870  1.00  0.00           C
ATOM   8978  C36 POPEt 259     110.660 130.772  77.501  1.00  0.00           C
ATOM   8981  C37 POPEt 259     110.981 129.821  76.340  1.00  0.00           C
ATOM   8984  C38 POPEt 259     110.350 130.261  75.010  1.00  0.00           C
ATOM   8987  C39 POPEt 259     110.830 131.631  74.510  1.00  0.00           C
ATOM   8990 0C31 POPEt 259     110.111 132.022  73.210  1.00  0.00           C
ATOM   8993 1C31 POPEt 259     110.531 133.391  72.641  1.00  0.00           C
ATOM   8996 2C31 POPEt 259     109.900 133.651  71.271  1.00  0.00           C
ATOM   8999 3C31 POPEt 259     109.230 135.031  71.120  1.00  0.00           C
ATOM   9002 4C31 POPEt 259     107.700 134.931  71.020  1.00  0.00           C
ATOM   9005 5C31 POPEt 259     107.020 136.281  70.701  1.00  0.00           C
ATOM   9008 6C31 POPEt 259     105.500 136.181  70.581  1.00  0.00           C
ATOM   9012  NH3 POPEu 260       8.550  98.301  89.101  1.00  0.00           N
ATOM   9016  C12 POPEu 260       8.060  99.571  89.751  1.00  0.00           C
ATOM   9019  C11 POPEu 260       6.670  99.382  90.380  1.00  0.00           C
ATOM   9022  P   POPEu 260       5.140 101.521  90.561  1.00  0.00           P
ATOM   9023  O13 POPEu 260       3.870 100.742  90.541  1.00  0.00           O
ATOM   9024  O14 POPEu 260       5.100 102.811  91.311  1.00  0.00           O
ATOM   9025  O11 POPEu 260       5.540 101.821  89.061  1.00  0.00           O
ATOM   9026  O12 POPEu 260       6.280 100.551  91.089  1.00  0.00           O
ATOM   9027  C1  POPEu 260       4.900 101.311  87.880  1.00  0.00           C
ATOM   9030  C2  POPEu 260       5.740 101.642  86.610  1.00  0.00           C
ATOM   9032  O21 POPEu 260       5.710 103.062  86.411  1.00  0.00           O
ATOM   9033  C21 POPEu 260       6.750 103.581  85.790  1.00  0.00           C
ATOM   9034  O22 POPEu 260       7.820 103.051  85.581  1.00  0.00           O
ATOM   9035  C22 POPEu 260       6.310 105.001  85.391  1.00  0.00           C
ATOM   9038  C3  POPEu 260       5.240 100.991  85.281  1.00  0.00           C
ATOM   9041  O31 POPEu 260       6.270 101.111  84.281  1.00  0.00           O
ATOM   9042  C31 POPEu 260       5.970 101.281  82.980  1.00  0.00           C
ATOM   9043  O32 POPEu 260       6.660 101.911  82.191  1.00  0.00           O
ATOM   9044  C32 POPEu 260       4.780 100.421  82.550  1.00  0.00           C
ATOM   9047  C23 POPEu 260       6.290 105.261  83.870  1.00  0.00           C
ATOM   9050  C24 POPEu 260       5.590 106.601  83.561  1.00  0.00           C
ATOM   9053  C25 POPEu 260       6.160 107.331  82.339  1.00  0.00           C
ATOM   9056  C26 POPEu 260       5.710 106.761  80.991  1.00  0.00           C
ATOM   9059  C27 POPEu 260       6.270 107.592  79.831  1.00  0.00           C
ATOM   9062  C28 POPEu 260       5.880 107.121  78.410  1.00  0.00           C
ATOM   9065  C29 POPEu 260       6.390 108.151  77.431  1.00  0.00           C
ATOM   9067 0C21 POPEu 260       6.870 107.962  76.190  1.00  0.00           C
ATOM   9069 1C21 POPEu 260       6.930 106.661  75.421  1.00  0.00           C
ATOM   9072 2C21 POPEu 260       5.940 106.731  74.250  1.00  0.00           C
ATOM   9075 3C21 POPEu 260       5.940 105.451  73.400  1.00  0.00           C
ATOM   9078 4C21 POPEu 260       4.820 105.462  72.340  1.00  0.00           C
ATOM   9081 5C21 POPEu 260       3.420 105.271  72.941  1.00  0.00           C
ATOM   9084 6C21 POPEu 260       2.340 105.121  71.871  1.00  0.00           C
ATOM   9087 7C21 POPEu 260       0.960 104.842  72.479  1.00  0.00           C
ATOM   9090 8C21 POPEu 260      -0.110 104.581  71.431  1.00  0.00           C
ATOM   9094  C33 POPEu 260       4.690 100.381  81.011  1.00  0.00           C
ATOM   9097  C34 POPEu 260       3.560  99.481  80.531  1.00  0.00           C
ATOM   9100  C35 POPEu 260       3.300  99.541  79.020  1.00  0.00           C
ATOM   9103  C36 POPEu 260       4.470  99.011  78.181  1.00  0.00           C
ATOM   9106  C37 POPEu 260       4.050  98.771  76.730  1.00  0.00           C
ATOM   9109  C38 POPEu 260       5.190  99.011  75.721  1.00  0.00           C
ATOM   9112  C39 POPEu 260       4.870 100.121  74.699  1.00  0.00           C
ATOM   9115 0C31 POPEu 260       3.750  99.691  73.760  1.00  0.00           C
ATOM   9118 1C31 POPEu 260       3.390 100.691  72.661  1.00  0.00           C
ATOM   9121 2C31 POPEu 260       2.660  99.911  71.571  1.00  0.00           C
ATOM   9124 3C31 POPEu 260       1.900 100.691  70.491  1.00  0.00           C
ATOM   9127 4C31 POPEu 260       1.280  99.651  69.561  1.00  0.00           C
ATOM   9130 5C31 POPEu 260       0.430 100.161  68.401  1.00  0.00           C
ATOM   9133 6C31 POPEu 260      -0.070  98.991  67.549  1.00  0.00           C
ATOM   9137  NH3 POPEv 261      16.280  16.751  40.350  1.00  0.00           N
ATOM   9141  C12 POPEv 261      17.620  16.431  40.961  1.00  0.00           C
ATOM   9144  C11 POPEv 261      17.730  14.961  41.400  1.00  0.00           C
ATOM   9147  P   POPEv 261      19.130  13.651  43.201  1.00  0.00           P
ATOM   9148  O13 POPEv 261      18.530  12.471  42.561  1.00  0.00           O
ATOM   9149  O14 POPEv 261      20.580  13.651  43.491  1.00  0.00           O
ATOM   9150  O11 POPEv 261      18.380  14.071  44.521  1.00  0.00           O
ATOM   9151  O12 POPEv 261      18.890  14.871  42.230  1.00  0.00           O
ATOM   9152  C1  POPEv 261      17.560  15.221  44.741  1.00  0.00           C
ATOM   9155  C2  POPEv 261      18.130  16.221  45.791  1.00  0.00           C
ATOM   9157  O21 POPEv 261      17.400  17.441  45.660  1.00  0.00           O
ATOM   9158  C21 POPEv 261      16.390  17.881  46.411  1.00  0.00           C
ATOM   9159  O22 POPEv 261      15.790  18.911  46.171  1.00  0.00           O
ATOM   9160  C22 POPEv 261      15.950  16.991  47.570  1.00  0.00           C
ATOM   9163  C3  POPEv 261      19.630  16.581  45.561  1.00  0.00           C
ATOM   9166  O31 POPEv 261      20.310  16.851  46.821  1.00  0.00           O
ATOM   9167  C31 POPEv 261      20.070  18.081  47.300  1.00  0.00           C
ATOM   9168  O32 POPEv 261      19.550  18.991  46.701  1.00  0.00           O
ATOM   9169  C32 POPEv 261      20.530  18.111  48.760  1.00  0.00           C
ATOM   9172  C23 POPEv 261      16.600  17.381  48.921  1.00  0.00           C
ATOM   9175  C24 POPEv 261      15.850  16.811  50.140  1.00  0.00           C
ATOM   9178  C25 POPEv 261      14.430  17.371  50.361  1.00  0.00           C
ATOM   9181  C26 POPEv 261      14.430  18.881  50.671  1.00  0.00           C
ATOM   9184  C27 POPEv 261      13.110  19.381  51.281  1.00  0.00           C
ATOM   9187  C28 POPEv 261      13.270  20.511  52.320  1.00  0.00           C
ATOM   9190  C29 POPEv 261      14.120  20.121  53.510  1.00  0.00           C
ATOM   9192 0C21 POPEv 261      13.710  19.911  54.771  1.00  0.00           C
ATOM   9194 1C21 POPEv 261      12.310  20.041  55.321  1.00  0.00           C
ATOM   9197 2C21 POPEv 261      12.360  20.171  56.861  1.00  0.00           C
ATOM   9200 3C21 POPEv 261      11.000  20.011  57.561  1.00  0.00           C
ATOM   9203 4C21 POPEv 261      11.130  20.041  59.100  1.00  0.00           C
ATOM   9206 5C21 POPEv 261      11.930  18.861  59.671  1.00  0.00           C
ATOM   9209 6C21 POPEv 261      12.260  18.991  61.171  1.00  0.00           C
ATOM   9212 7C21 POPEv 261      13.260  17.911  61.621  1.00  0.00           C
ATOM   9215 8C21 POPEv 261      13.650  17.971  63.101  1.00  0.00           C
ATOM   9219  C33 POPEv 261      19.960  19.281  49.601  1.00  0.00           C
ATOM   9222  C34 POPEv 261      19.460  18.801  50.980  1.00  0.00           C
ATOM   9225  C35 POPEv 261      19.460  19.861  52.090  1.00  0.00           C
ATOM   9228  C36 POPEv 261      20.880  20.191  52.590  1.00  0.00           C
ATOM   9231  C37 POPEv 261      20.900  20.771  54.011  1.00  0.00           C
ATOM   9234  C38 POPEv 261      22.330  21.141  54.441  1.00  0.00           C
ATOM   9237  C39 POPEv 261      22.380  22.041  55.691  1.00  0.00           C
ATOM   9240 0C31 POPEv 261      22.030  21.321  57.001  1.00  0.00           C
ATOM   9243 1C31 POPEv 261      22.370  22.181  58.230  1.00  0.00           C
ATOM   9246 2C31 POPEv 261      22.200  21.421  59.550  1.00  0.00           C
ATOM   9249 3C31 POPEv 261      23.140  21.891  60.681  1.00  0.00           C
ATOM   9252 4C31 POPEv 261      23.830  20.711  61.380  1.00  0.00           C
ATOM   9255 5C31 POPEv 261      24.870  21.141  62.421  1.00  0.00           C
ATOM   9258 6C31 POPEv 261      25.650  19.971  63.021  1.00  0.00           C
ATOM   9262  NH3 POPEw 262      84.540  27.211  45.940  1.00  0.00           N
ATOM   9266  C12 POPEw 262      83.190  27.841  46.171  1.00  0.00           C
ATOM   9269  C11 POPEw 262      83.260  29.381  46.041  1.00  0.00           C
ATOM   9272  P   POPEw 262      80.711  29.981  46.021  1.00  0.00           P
ATOM   9273  O13 POPEw 262      80.851  29.421  44.660  1.00  0.00           O
ATOM   9274  O14 POPEw 262      80.120  31.341  46.131  1.00  0.00           O
ATOM   9275  O11 POPEw 262      79.920  29.011  47.001  1.00  0.00           O
ATOM   9276  O12 POPEw 262      82.150  30.041  46.651  1.00  0.00           O
ATOM   9277  C1  POPEw 262      80.531  28.551  48.230  1.00  0.00           C
ATOM   9280  C2  POPEw 262      79.600  28.711  49.451  1.00  0.00           C
ATOM   9282  O21 POPEw 262      80.391  28.281  50.571  1.00  0.00           O
ATOM   9283  C21 POPEw 262      80.970  29.221  51.301  1.00  0.00           C
ATOM   9284  O22 POPEw 262      80.820  30.431  51.190  1.00  0.00           O
ATOM   9285  C22 POPEw 262      81.990  28.521  52.201  1.00  0.00           C
ATOM   9288  C3  POPEw 262      78.370  27.781  49.271  1.00  0.00           C
ATOM   9291  O31 POPEw 262      77.340  27.731  50.271  1.00  0.00           O
ATOM   9292  C31 POPEw 262      77.340  28.541  51.301  1.00  0.00           C
ATOM   9293  O32 POPEw 262      78.240  28.741  52.101  1.00  0.00           O
ATOM   9294  C32 POPEw 262      76.060  29.361  51.231  1.00  0.00           C
ATOM   9297  C23 POPEw 262      82.541  29.361  53.381  1.00  0.00           C
ATOM   9300  C24 POPEw 262      84.071  29.411  53.311  1.00  0.00           C
ATOM   9303  C25 POPEw 262      84.770  29.931  54.581  1.00  0.00           C
ATOM   9306  C26 POPEw 262      86.280  29.981  54.361  1.00  0.00           C
ATOM   9309  C27 POPEw 262      87.140  30.441  55.550  1.00  0.00           C
ATOM   9312  C28 POPEw 262      88.500  29.701  55.571  1.00  0.00           C
ATOM   9315  C29 POPEw 262      89.680  30.491  56.070  1.00  0.00           C
ATOM   9317 0C21 POPEw 262      90.300  30.391  57.260  1.00  0.00           C
ATOM   9319 1C21 POPEw 262      89.900  29.531  58.431  1.00  0.00           C
ATOM   9322 2C21 POPEw 262      90.870  28.371  58.731  1.00  0.00           C
ATOM   9325 3C21 POPEw 262      90.810  27.861  60.181  1.00  0.00           C
ATOM   9328 4C21 POPEw 262      91.030  26.341  60.270  1.00  0.00           C
ATOM   9331 5C21 POPEw 262      90.920  25.781  61.701  1.00  0.00           C
ATOM   9334 6C21 POPEw 262      92.120  26.131  62.590  1.00  0.00           C
ATOM   9337 7C21 POPEw 262      92.050  25.421  63.951  1.00  0.00           C
ATOM   9340 8C21 POPEw 262      93.250  25.701  64.851  1.00  0.00           C
ATOM   9344  C33 POPEw 262      75.900  30.311  52.440  1.00  0.00           C
ATOM   9347  C34 POPEw 262      74.620  31.141  52.351  1.00  0.00           C
ATOM   9350  C35 POPEw 262      74.600  32.251  53.410  1.00  0.00           C
ATOM   9353  C36 POPEw 262      74.010  31.791  54.741  1.00  0.00           C
ATOM   9356  C37 POPEw 262      74.610  32.561  55.921  1.00  0.00           C
ATOM   9359  C38 POPEw 262      73.810  32.401  57.221  1.00  0.00           C
ATOM   9362  C39 POPEw 262      74.550  33.031  58.410  1.00  0.00           C
ATOM   9365 0C31 POPEw 262      73.690  33.111  59.681  1.00  0.00           C
ATOM   9368 1C31 POPEw 262      74.530  33.481  60.910  1.00  0.00           C
ATOM   9371 2C31 POPEw 262      73.770  33.361  62.250  1.00  0.00           C
ATOM   9374 3C31 POPEw 262      72.830  34.541  62.541  1.00  0.00           C
ATOM   9377 4C31 POPEw 262      72.820  34.891  64.041  1.00  0.00           C
ATOM   9380 5C31 POPEw 262      71.790  35.961  64.421  1.00  0.00           C
ATOM   9383 6C31 POPEw 262      71.850  36.351  65.901  1.00  0.00           C
ATOM   9387  NH3 POPEx 263      28.570 106.111  89.641  1.00  0.00           N
ATOM   9391  C12 POPEx 263      28.260 107.511  89.180  1.00  0.00           C
ATOM   9394  C11 POPEx 263      26.920 107.551  88.421  1.00  0.00           C
ATOM   9397  P   POPEx 263      25.310 109.121  87.080  1.00  0.00           P
ATOM   9398  O13 POPEx 263      24.360 108.021  87.370  1.00  0.00           O
ATOM   9399  O14 POPEx 263      24.850 110.502  87.351  1.00  0.00           O
ATOM   9400  O11 POPEx 263      25.890 109.011  85.620  1.00  0.00           O
ATOM   9401  O12 POPEx 263      26.620 108.881  87.971  1.00  0.00           O
ATOM   9402  C1  POPEx 263      26.260 107.801  84.971  1.00  0.00           C
ATOM   9405  C2  POPEx 263      27.720 107.892  84.439  1.00  0.00           C
ATOM   9407  O21 POPEx 263      28.150 106.601  83.961  1.00  0.00           O
ATOM   9408  C21 POPEx 263      27.830 106.351  82.701  1.00  0.00           C
ATOM   9409  O22 POPEx 263      27.130 107.062  81.991  1.00  0.00           O
ATOM   9410  C22 POPEx 263      28.520 105.061  82.220  1.00  0.00           C
ATOM   9413  C3  POPEx 263      28.730 108.382  85.531  1.00  0.00           C
ATOM   9416  O31 POPEx 263      29.990 108.792  84.960  1.00  0.00           O
ATOM   9417  C31 POPEx 263      30.850 107.801  84.741  1.00  0.00           C
ATOM   9418  O32 POPEx 263      30.760 106.681  85.201  1.00  0.00           O
ATOM   9419  C32 POPEx 263      31.890 108.251  83.710  1.00  0.00           C
ATOM   9422  C23 POPEx 263      28.680 105.071  80.671  1.00  0.00           C
ATOM   9425  C24 POPEx 263      29.220 103.761  80.050  1.00  0.00           C
ATOM   9428  C25 POPEx 263      28.160 102.661  79.860  1.00  0.00           C
ATOM   9431  C26 POPEx 263      28.270 101.931  78.501  1.00  0.00           C
ATOM   9434  C27 POPEx 263      26.930 101.311  78.031  1.00  0.00           C
ATOM   9437  C28 POPEx 263      27.030 100.551  76.691  1.00  0.00           C
ATOM   9440  C29 POPEx 263      25.700  99.931  76.330  1.00  0.00           C
ATOM   9442 0C21 POPEx 263      25.200  99.672  75.111  1.00  0.00           C
ATOM   9444 1C21 POPEx 263      25.820  99.921  73.751  1.00  0.00           C
ATOM   9447 2C21 POPEx 263      24.720 100.031  72.671  1.00  0.00           C
ATOM   9450 3C21 POPEx 263      25.170  99.721  71.229  1.00  0.00           C
ATOM   9453 4C21 POPEx 263      24.050  99.002  70.470  1.00  0.00           C
ATOM   9456 5C21 POPEx 263      24.320  98.731  68.980  1.00  0.00           C
ATOM   9459 6C21 POPEx 263      23.360  97.651  68.450  1.00  0.00           C
ATOM   9462 7C21 POPEx 263      23.090  97.741  66.951  1.00  0.00           C
ATOM   9465 8C21 POPEx 263      22.170  96.631  66.451  1.00  0.00           C
ATOM   9469  C33 POPEx 263      32.710 107.071  83.140  1.00  0.00           C
ATOM   9472  C34 POPEx 263      33.470 107.431  81.851  1.00  0.00           C
ATOM   9475  C35 POPEx 263      34.680 108.361  82.071  1.00  0.00           C
ATOM   9478  C36 POPEx 263      35.580 108.401  80.821  1.00  0.00           C
ATOM   9481  C37 POPEx 263      36.910 109.131  81.031  1.00  0.00           C
ATOM   9484  C38 POPEx 263      37.780 109.072  79.761  1.00  0.00           C
ATOM   9487  C39 POPEx 263      39.290 109.181  80.031  1.00  0.00           C
ATOM   9490 0C31 POPEx 263      39.730 110.621  80.301  1.00  0.00           C
ATOM   9493 1C31 POPEx 263      41.240 110.791  80.570  1.00  0.00           C
ATOM   9496 2C31 POPEx 263      41.860 111.922  79.741  1.00  0.00           C
ATOM   9499 3C31 POPEx 263      42.380 111.451  78.380  1.00  0.00           C
ATOM   9502 4C31 POPEx 263      43.110 112.571  77.620  1.00  0.00           C
ATOM   9505 5C31 POPEx 263      43.780 112.092  76.340  1.00  0.00           C
ATOM   9508 6C31 POPEx 263      44.560 113.191  75.620  1.00  0.00           C
ATOM   9512  NH3 POPEy 264     102.670  81.151  87.891  1.00  0.00           N
ATOM   9516  C12 POPEy 264     101.580  82.151  88.161  1.00  0.00           C
ATOM   9519  C11 POPEy 264     100.200  81.571  88.561  1.00  0.00           C
ATOM   9522  P   POPEy 264      97.810  82.491  89.281  1.00  0.00           P
ATOM   9523  O13 POPEy 264      97.460  81.121  89.660  1.00  0.00           O
ATOM   9524  O14 POPEy 264      97.520  83.562  90.270  1.00  0.00           O
ATOM   9525  O11 POPEy 264      96.990  82.831  88.000  1.00  0.00           O
ATOM   9526  O12 POPEy 264      99.321  82.651  88.861  1.00  0.00           O
ATOM   9527  C1  POPEy 264      97.490  82.452  86.721  1.00  0.00           C
ATOM   9530  C2  POPEy 264      96.800  83.312  85.640  1.00  0.00           C
ATOM   9532  O21 POPEy 264      97.500  83.242  84.390  1.00  0.00           O
ATOM   9533  C21 POPEy 264      98.010  82.051  84.081  1.00  0.00           C
ATOM   9534  O22 POPEy 264      99.170  81.711  84.230  1.00  0.00           O
ATOM   9535  C22 POPEy 264      96.870  81.161  83.570  1.00  0.00           C
ATOM   9538  C3  POPEy 264      96.711  84.791  86.101  1.00  0.00           C
ATOM   9541  O31 POPEy 264      96.180  85.621  85.061  1.00  0.00           O
ATOM   9542  C31 POPEy 264      94.871  85.471  84.881  1.00  0.00           C
ATOM   9543  O32 POPEy 264      94.090  85.001  85.689  1.00  0.00           O
ATOM   9544  C32 POPEy 264      94.540  85.882  83.449  1.00  0.00           C
ATOM   9547  C23 POPEy 264      97.260  80.321  82.339  1.00  0.00           C
ATOM   9550  C24 POPEy 264      96.000  79.881  81.590  1.00  0.00           C
ATOM   9553  C25 POPEy 264      96.291  79.031  80.351  1.00  0.00           C
ATOM   9556  C26 POPEy 264      95.090  79.011  79.400  1.00  0.00           C
ATOM   9559  C27 POPEy 264      94.960  77.681  78.641  1.00  0.00           C
ATOM   9562  C28 POPEy 264      93.690  77.581  77.790  1.00  0.00           C
ATOM   9565  C29 POPEy 264      93.320  76.141  77.541  1.00  0.00           C
ATOM   9567 0C21 POPEy 264      92.651  75.661  76.480  1.00  0.00           C
ATOM   9569 1C21 POPEy 264      92.101  76.452  75.321  1.00  0.00           C
ATOM   9572 2C21 POPEy 264      92.681  76.011  73.970  1.00  0.00           C
ATOM   9575 3C21 POPEy 264      91.880  76.651  72.830  1.00  0.00           C
ATOM   9578 4C21 POPEy 264      92.490  76.471  71.440  1.00  0.00           C
ATOM   9581 5C21 POPEy 264      92.350  75.061  70.861  1.00  0.00           C
ATOM   9584 6C21 POPEy 264      91.740  75.111  69.461  1.00  0.00           C
ATOM   9587 7C21 POPEy 264      91.990  73.851  68.620  1.00  0.00           C
ATOM   9590 8C21 POPEy 264      91.620  74.071  67.160  1.00  0.00           C
ATOM   9594  C33 POPEy 264      93.530  84.921  82.781  1.00  0.00           C
ATOM   9597  C34 POPEy 264      94.020  84.311  81.451  1.00  0.00           C
ATOM   9600  C35 POPEy 264      93.170  84.711  80.240  1.00  0.00           C
ATOM   9603  C36 POPEy 264      93.280  86.202  79.901  1.00  0.00           C
ATOM   9606  C37 POPEy 264      92.450  86.612  78.671  1.00  0.00           C
ATOM   9609  C38 POPEy 264      92.780  88.032  78.210  1.00  0.00           C
ATOM   9612  C39 POPEy 264      91.810  88.621  77.171  1.00  0.00           C
ATOM   9615 0C31 POPEy 264      91.520  87.691  75.980  1.00  0.00           C
ATOM   9618 1C31 POPEy 264      90.981  88.441  74.761  1.00  0.00           C
ATOM   9621 2C31 POPEy 264      90.620  87.501  73.601  1.00  0.00           C
ATOM   9624 3C31 POPEy 264      90.450  88.221  72.251  1.00  0.00           C
ATOM   9627 4C31 POPEy 264      89.230  89.142  72.171  1.00  0.00           C
ATOM   9630 5C31 POPEy 264      89.580  90.581  71.781  1.00  0.00           C
ATOM   9633 6C31 POPEy 264      88.351  91.472  71.590  1.00  0.00           C
ATOM   9637  NH3 POPEz 265      22.510 118.172  89.711  1.00  0.00           N
ATOM   9641  C12 POPEz 265      21.800 119.471  89.421  1.00  0.00           C
ATOM   9644  C11 POPEz 265      20.270 119.361  89.580  1.00  0.00           C
ATOM   9647  P   POPEz 265      19.370 121.812  89.751  1.00  0.00           P
ATOM   9648  O13 POPEz 265      20.270 121.801  90.921  1.00  0.00           O
ATOM   9649  O14 POPEz 265      17.930 121.882  90.090  1.00  0.00           O
ATOM   9650  O11 POPEz 265      19.830 122.931  88.721  1.00  0.00           O
ATOM   9651  O12 POPEz 265      19.610 120.462  88.961  1.00  0.00           O
ATOM   9652  C1  POPEz 265      21.000 122.761  87.910  1.00  0.00           C
ATOM   9655  C2  POPEz 265      20.730 122.431  86.411  1.00  0.00           C
ATOM   9657  O21 POPEz 265      21.880 121.681  85.949  1.00  0.00           O
ATOM   9658  C21 POPEz 265      21.680 120.901  84.901  1.00  0.00           C
ATOM   9659  O22 POPEz 265      20.610 120.462  84.530  1.00  0.00           O
ATOM   9660  C22 POPEz 265      23.030 120.661  84.211  1.00  0.00           C
ATOM   9663  C3  POPEz 265      20.540 123.711  85.521  1.00  0.00           C
ATOM   9666  O31 POPEz 265      20.840 123.461  84.130  1.00  0.00           O
ATOM   9667  C31 POPEz 265      21.750 124.181  83.501  1.00  0.00           C
ATOM   9668  O32 POPEz 265      22.420 125.071  83.990  1.00  0.00           O
ATOM   9669  C32 POPEz 265      21.950 123.601  82.090  1.00  0.00           C
ATOM   9672  C23 POPEz 265      22.890 120.031  82.801  1.00  0.00           C
ATOM   9675  C24 POPEz 265      24.180 120.201  81.981  1.00  0.00           C
ATOM   9678  C25 POPEz 265      24.130 119.431  80.661  1.00  0.00           C
ATOM   9681  C26 POPEz 265      25.530 119.221  80.061  1.00  0.00           C
ATOM   9684  C27 POPEz 265      25.540 118.161  78.961  1.00  0.00           C
ATOM   9687  C28 POPEz 265      26.930 117.871  78.391  1.00  0.00           C
ATOM   9690  C29 POPEz 265      27.860 117.141  79.351  1.00  0.00           C
ATOM   9692 0C21 POPEz 265      28.650 116.101  79.031  1.00  0.00           C
ATOM   9694 1C21 POPEz 265      28.720 115.502  77.650  1.00  0.00           C
ATOM   9697 2C21 POPEz 265      30.020 114.861  77.121  1.00  0.00           C
ATOM   9700 3C21 POPEz 265      29.730 114.441  75.671  1.00  0.00           C
ATOM   9703 4C21 POPEz 265      30.910 113.961  74.831  1.00  0.00           C
ATOM   9706 5C21 POPEz 265      30.510 114.051  73.361  1.00  0.00           C
ATOM   9709 6C21 POPEz 265      31.600 113.652  72.361  1.00  0.00           C
ATOM   9712 7C21 POPEz 265      31.190 114.081  70.940  1.00  0.00           C
ATOM   9715 8C21 POPEz 265      32.190 113.692  69.870  1.00  0.00           C
ATOM   9719  C33 POPEz 265      22.730 124.571  81.171  1.00  0.00           C
ATOM   9722  C34 POPEz 265      22.860 124.161  79.691  1.00  0.00           C
ATOM   9725  C35 POPEz 265      24.230 124.562  79.101  1.00  0.00           C
ATOM   9728  C36 POPEz 265      24.220 125.061  77.641  1.00  0.00           C
ATOM   9731  C37 POPEz 265      25.640 125.411  77.180  1.00  0.00           C
ATOM   9734  C38 POPEz 265      25.730 126.421  76.020  1.00  0.00           C
ATOM   9737  C39 POPEz 265      25.460 125.871  74.621  1.00  0.00           C
ATOM   9740 0C31 POPEz 265      26.480 124.812  74.171  1.00  0.00           C
ATOM   9743 1C31 POPEz 265      26.640 124.721  72.641  1.00  0.00           C
ATOM   9746 2C31 POPEz 265      27.490 123.522  72.211  1.00  0.00           C
ATOM   9749 3C31 POPEz 265      27.910 123.522  70.730  1.00  0.00           C
ATOM   9752 4C31 POPEz 265      26.730 123.481  69.741  1.00  0.00           C
ATOM   9755 5C31 POPEz 265      27.190 123.272  68.300  1.00  0.00           C
ATOM   9758 6C31 POPEz 265      26.060 123.291  67.260  1.00  0.00           C
ATOM   9762  NH3 POPE0 266      20.370 138.662  44.771  1.00  0.00           N
ATOM   9766  C12 POPE0 266      21.250 137.501  44.381  1.00  0.00           C
ATOM   9769  C11 POPE0 266      20.710 136.151  44.890  1.00  0.00           C
ATOM   9772  P   POPE0 266      21.520 133.702  45.331  1.00  0.00           P
ATOM   9773  O13 POPE0 266      20.280 133.651  46.140  1.00  0.00           O
ATOM   9774  O14 POPE0 266      21.720 132.601  44.371  1.00  0.00           O
ATOM   9775  O11 POPE0 266      22.770 133.692  46.320  1.00  0.00           O
ATOM   9776  O12 POPE0 266      21.670 135.112  44.631  1.00  0.00           O
ATOM   9777  C1  POPE0 266      22.620 133.441  47.731  1.00  0.00           C
ATOM   9780  C2  POPE0 266      23.630 134.331  48.510  1.00  0.00           C
ATOM   9782  O21 POPE0 266      23.600 134.312  49.940  1.00  0.00           O
ATOM   9783  C21 POPE0 266      22.730 133.681  50.691  1.00  0.00           C
ATOM   9784  O22 POPE0 266      22.030 132.731  50.391  1.00  0.00           O
ATOM   9785  C22 POPE0 266      22.650 134.441  52.011  1.00  0.00           C
ATOM   9788  C3  POPE0 266      23.440 135.801  48.071  1.00  0.00           C
ATOM   9791  O31 POPE0 266      24.410 136.671  48.701  1.00  0.00           O
ATOM   9792  C31 POPE0 266      23.990 137.241  49.841  1.00  0.00           C
ATOM   9793  O32 POPE0 266      22.900 137.092  50.350  1.00  0.00           O
ATOM   9794  C32 POPE0 266      25.130 138.102  50.381  1.00  0.00           C
ATOM   9797  C23 POPE0 266      22.470 133.532  53.230  1.00  0.00           C
ATOM   9800  C24 POPE0 266      22.270 134.361  54.511  1.00  0.00           C
ATOM   9803  C25 POPE0 266      20.870 135.001  54.611  1.00  0.00           C
ATOM   9806  C26 POPE0 266      19.900 134.231  55.541  1.00  0.00           C
ATOM   9809  C27 POPE0 266      18.640 135.001  55.971  1.00  0.00           C
ATOM   9812  C28 POPE0 266      18.050 134.511  57.311  1.00  0.00           C
ATOM   9815  C29 POPE0 266      17.550 133.091  57.211  1.00  0.00           C
ATOM   9817 0C21 POPE0 266      16.270 132.681  57.281  1.00  0.00           C
ATOM   9819 1C21 POPE0 266      15.060 133.571  57.450  1.00  0.00           C
ATOM   9822 2C21 POPE0 266      13.730 132.781  57.440  1.00  0.00           C
ATOM   9825 3C21 POPE0 266      13.250 132.302  58.820  1.00  0.00           C
ATOM   9828 4C21 POPE0 266      11.820 131.731  58.731  1.00  0.00           C
ATOM   9831 5C21 POPE0 266      10.950 131.911  59.981  1.00  0.00           C
ATOM   9834 6C21 POPE0 266      11.200 130.861  61.070  1.00  0.00           C
ATOM   9837 7C21 POPE0 266      10.080 130.831  62.120  1.00  0.00           C
ATOM   9840 8C21 POPE0 266      10.230 129.681  63.111  1.00  0.00           C
ATOM   9844  C33 POPE0 266      25.080 138.301  51.910  1.00  0.00           C
ATOM   9847  C34 POPE0 266      26.480 138.321  52.531  1.00  0.00           C
ATOM   9850  C35 POPE0 266      26.780 139.571  53.370  1.00  0.00           C
ATOM   9853  C36 POPE0 266      26.180 139.532  54.781  1.00  0.00           C
ATOM   9856  C37 POPE0 266      27.250 139.641  55.870  1.00  0.00           C
ATOM   9859  C38 POPE0 266      26.680 139.532  57.291  1.00  0.00           C
ATOM   9862  C39 POPE0 266      26.340 140.882  57.931  1.00  0.00           C
ATOM   9865 0C31 POPE0 266      27.450 141.381  58.871  1.00  0.00           C
ATOM   9868 1C31 POPE0 266      27.060 142.651  59.651  1.00  0.00           C
ATOM   9871 2C31 POPE0 266      27.950 142.892  60.881  1.00  0.00           C
ATOM   9874 3C31 POPE0 266      29.380 143.331  60.541  1.00  0.00           C
ATOM   9877 4C31 POPE0 266      30.260 143.431  61.800  1.00  0.00           C
ATOM   9880 5C31 POPE0 266      31.660 144.002  61.511  1.00  0.00           C
ATOM   9883 6C31 POPE0 266      32.580 143.981  62.741  1.00  0.00           C
ATOM   9887  NH3 POPE1 267      54.330 107.641  88.251  1.00  0.00           N
ATOM   9891  C12 POPE1 267      53.470 108.891  88.361  1.00  0.00           C
ATOM   9894  C11 POPE1 267      52.080 108.761  87.681  1.00  0.00           C
ATOM   9897  P   POPE1 267      49.840 110.171  87.801  1.00  0.00           P
ATOM   9898  O13 POPE1 267      49.290 108.851  88.210  1.00  0.00           O
ATOM   9899  O14 POPE1 267      49.560 111.321  88.710  1.00  0.00           O
ATOM   9900  O11 POPE1 267      49.420 110.541  86.311  1.00  0.00           O
ATOM   9901  O12 POPE1 267      51.420 110.031  87.681  1.00  0.00           O
ATOM   9902  C1  POPE1 267      48.060 110.871  86.020  1.00  0.00           C
ATOM   9905  C2  POPE1 267      47.720 110.721  84.501  1.00  0.00           C
ATOM   9907  O21 POPE1 267      47.710 112.001  83.821  1.00  0.00           O
ATOM   9908  C21 POPE1 267      47.970 111.882  82.510  1.00  0.00           C
ATOM   9909  O22 POPE1 267      48.280 110.851  81.951  1.00  0.00           O
ATOM   9910  C22 POPE1 267      47.820 113.202  81.750  1.00  0.00           C
ATOM   9913  C3  POPE1 267      46.350 109.991  84.361  1.00  0.00           C
ATOM   9916  O31 POPE1 267      45.820 110.042  83.021  1.00  0.00           O
ATOM   9917  C31 POPE1 267      45.430 108.881  82.510  1.00  0.00           C
ATOM   9918  O32 POPE1 267      45.150 107.881  83.150  1.00  0.00           O
ATOM   9919  C32 POPE1 267      45.390 108.981  80.991  1.00  0.00           C
ATOM   9922  C23 POPE1 267      47.970 112.911  80.230  1.00  0.00           C
ATOM   9925  C24 POPE1 267      47.760 114.121  79.311  1.00  0.00           C
ATOM   9928  C25 POPE1 267      49.060 114.761  78.800  1.00  0.00           C
ATOM   9931  C26 POPE1 267      49.780 113.972  77.681  1.00  0.00           C
ATOM   9934  C27 POPE1 267      51.110 114.621  77.251  1.00  0.00           C
ATOM   9937  C28 POPE1 267      51.810 113.881  76.089  1.00  0.00           C
ATOM   9940  C29 POPE1 267      53.280 114.242  75.991  1.00  0.00           C
ATOM   9942 0C21 POPE1 267      54.010 114.541  74.901  1.00  0.00           C
ATOM   9944 1C21 POPE1 267      53.530 114.581  73.470  1.00  0.00           C
ATOM   9947 2C21 POPE1 267      54.410 113.771  72.491  1.00  0.00           C
ATOM   9950 3C21 POPE1 267      54.350 112.241  72.690  1.00  0.00           C
ATOM   9953 4C21 POPE1 267      54.900 111.472  71.480  1.00  0.00           C
ATOM   9956 5C21 POPE1 267      55.980 110.431  71.799  1.00  0.00           C
ATOM   9959 6C21 POPE1 267      55.480 109.242  72.641  1.00  0.00           C
ATOM   9962 7C21 POPE1 267      56.570 108.172  72.811  1.00  0.00           C
ATOM   9965 8C21 POPE1 267      56.120 106.981  73.671  1.00  0.00           C
ATOM   9969  C33 POPE1 267      46.360 107.951  80.380  1.00  0.00           C
ATOM   9972  C34 POPE1 267      47.410 108.552  79.439  1.00  0.00           C
ATOM   9975  C35 POPE1 267      46.810 109.151  78.161  1.00  0.00           C
ATOM   9978  C36 POPE1 267      47.900 109.761  77.270  1.00  0.00           C
ATOM   9981  C37 POPE1 267      47.320 110.782  76.300  1.00  0.00           C
ATOM   9984  C38 POPE1 267      48.380 111.391  75.370  1.00  0.00           C
ATOM   9987  C39 POPE1 267      48.590 110.581  74.090  1.00  0.00           C
ATOM   9990 0C31 POPE1 267      49.250 111.401  72.970  1.00  0.00           C
ATOM   9993 1C31 POPE1 267      48.800 110.961  71.571  1.00  0.00           C
ATOM   9996 2C31 POPE1 267      49.100 112.022  70.510  1.00  0.00           C
ATOM   9999 3C31 POPE1 267      50.580 112.101  70.111  1.00  0.00           C
ATOM  10002 4C31 POPE1 267      51.000 113.522  69.690  1.00  0.00           C
ATOM  10005 5C31 POPE1 267      52.340 113.552  68.951  1.00  0.00           C
ATOM  10008 6C31 POPE1 267      52.770 114.961  68.531  1.00  0.00           C
ATOM  10012  NH3 POPE2 268      74.620  97.481  92.171  1.00  0.00           N
ATOM  10016  C12 POPE2 268      75.440  96.321  92.661  1.00  0.00           C
ATOM  10019  C11 POPE2 268      76.920  96.701  92.801  1.00  0.00           C
ATOM  10022  P   POPE2 268      79.190  95.481  92.761  1.00  0.00           P
ATOM  10023  O13 POPE2 268      79.730  96.821  92.471  1.00  0.00           O
ATOM  10024  O14 POPE2 268      79.960  94.611  93.681  1.00  0.00           O
ATOM  10025  O11 POPE2 268      79.150  94.632  91.440  1.00  0.00           O
ATOM  10026  O12 POPE2 268      77.650  95.532  93.140  1.00  0.00           O
ATOM  10027  C1  POPE2 268      79.690  94.991  90.181  1.00  0.00           C
ATOM  10030  C2  POPE2 268      78.550  94.981  89.141  1.00  0.00           C
ATOM  10032  O21 POPE2 268      78.970  95.261  87.801  1.00  0.00           O
ATOM  10033  C21 POPE2 268      79.770  94.431  87.160  1.00  0.00           C
ATOM  10034  O22 POPE2 268      80.740  93.842  87.600  1.00  0.00           O
ATOM  10035  C22 POPE2 268      79.140  94.312  85.751  1.00  0.00           C
ATOM  10038  C3  POPE2 268      77.460  96.001  89.590  1.00  0.00           C
ATOM  10041  O31 POPE2 268      76.590  96.472  88.550  1.00  0.00           O
ATOM  10042  C31 POPE2 268      75.640  95.672  88.140  1.00  0.00           C
ATOM  10043  O32 POPE2 268      75.040  94.851  88.821  1.00  0.00           O
ATOM  10044  C32 POPE2 268      75.780  95.711  86.620  1.00  0.00           C
ATOM  10047  C23 POPE2 268      79.980  93.761  84.571  1.00  0.00           C
ATOM  10050  C24 POPE2 268      79.030  93.431  83.400  1.00  0.00           C
ATOM  10053  C25 POPE2 268      79.680  92.921  82.101  1.00  0.00           C
ATOM  10056  C26 POPE2 268      80.130  94.041  81.141  1.00  0.00           C
ATOM  10059  C27 POPE2 268      80.571  93.461  79.790  1.00  0.00           C
ATOM  10062  C28 POPE2 268      81.230  94.452  78.800  1.00  0.00           C
ATOM  10065  C29 POPE2 268      80.360  95.602  78.371  1.00  0.00           C
ATOM  10067 0C21 POPE2 268      80.660  96.472  77.381  1.00  0.00           C
ATOM  10069 1C21 POPE2 268      81.900  96.451  76.520  1.00  0.00           C
ATOM  10072 2C21 POPE2 268      81.610  96.111  75.041  1.00  0.00           C
ATOM  10075 3C21 POPE2 268      80.740  97.151  74.331  1.00  0.00           C
ATOM  10078 4C21 POPE2 268      80.420  96.761  72.880  1.00  0.00           C
ATOM  10081 5C21 POPE2 268      79.310  97.651  72.291  1.00  0.00           C
ATOM  10084 6C21 POPE2 268      78.750  97.121  70.961  1.00  0.00           C
ATOM  10087 7C21 POPE2 268      77.580  97.951  70.450  1.00  0.00           C
ATOM  10090 8C21 POPE2 268      76.710  97.241  69.400  1.00  0.00           C
ATOM  10094  C33 POPE2 268      74.520  95.821  85.731  1.00  0.00           C
ATOM  10097  C34 POPE2 268      75.040  95.691  84.291  1.00  0.00           C
ATOM  10100  C35 POPE2 268      74.120  96.152  83.161  1.00  0.00           C
ATOM  10103  C36 POPE2 268      74.980  96.752  82.051  1.00  0.00           C
ATOM  10106  C37 POPE2 268      74.390  96.661  80.650  1.00  0.00           C
ATOM  10109  C38 POPE2 268      75.430  97.081  79.601  1.00  0.00           C
ATOM  10112  C39 POPE2 268      74.870  96.981  78.189  1.00  0.00           C
ATOM  10115 0C31 POPE2 268      75.930  97.062  77.090  1.00  0.00           C
ATOM  10118 1C31 POPE2 268      75.330  96.681  75.731  1.00  0.00           C
ATOM  10121 2C31 POPE2 268      76.410  96.241  74.730  1.00  0.00           C
ATOM  10124 3C31 POPE2 268      75.840  95.431  73.550  1.00  0.00           C
ATOM  10127 4C31 POPE2 268      76.790  94.321  73.101  1.00  0.00           C
ATOM  10130 5C31 POPE2 268      76.180  93.422  72.021  1.00  0.00           C
ATOM  10133 6C31 POPE2 268      77.120  92.312  71.561  1.00  0.00           C
ATOM  10137  NH3 POPE3 269      58.040  22.911  46.231  1.00  0.00           N
ATOM  10141  C12 POPE3 269      56.630  22.441  46.131  1.00  0.00           C
ATOM  10144  C11 POPE3 269      55.710  23.631  45.851  1.00  0.00           C
ATOM  10147  P   POPE3 269      53.520  23.271  47.230  1.00  0.00           P
ATOM  10148  O13 POPE3 269      52.840  24.581  47.341  1.00  0.00           O
ATOM  10149  O14 POPE3 269      52.740  22.031  47.320  1.00  0.00           O
ATOM  10150  O11 POPE3 269      54.670  23.181  48.300  1.00  0.00           O
ATOM  10151  O12 POPE3 269      54.350  23.201  45.891  1.00  0.00           O
ATOM  10152  C1  POPE3 269      54.690  24.081  49.401  1.00  0.00           C
ATOM  10155  C2  POPE3 269      55.820  23.651  50.381  1.00  0.00           C
ATOM  10157  O21 POPE3 269      55.460  23.991  51.721  1.00  0.00           O
ATOM  10158  C21 POPE3 269      54.530  23.241  52.291  1.00  0.00           C
ATOM  10159  O22 POPE3 269      54.040  22.231  51.831  1.00  0.00           O
ATOM  10160  C22 POPE3 269      54.140  23.941  53.581  1.00  0.00           C
ATOM  10163  C3  POPE3 269      57.160  24.341  50.010  1.00  0.00           C
ATOM  10166  O31 POPE3 269      58.270  23.831  50.771  1.00  0.00           O
ATOM  10167  C31 POPE3 269      58.660  24.331  51.961  1.00  0.00           C
ATOM  10168  O32 POPE3 269      59.510  23.781  52.650  1.00  0.00           O
ATOM  10169  C32 POPE3 269      58.050  25.671  52.381  1.00  0.00           C
ATOM  10172  C23 POPE3 269      54.570  23.181  54.861  1.00  0.00           C
ATOM  10175  C24 POPE3 269      54.720  24.161  56.031  1.00  0.00           C
ATOM  10178  C25 POPE3 269      53.430  24.911  56.381  1.00  0.00           C
ATOM  10181  C26 POPE3 269      52.560  24.151  57.380  1.00  0.00           C
ATOM  10184  C27 POPE3 269      51.190  24.811  57.561  1.00  0.00           C
ATOM  10187  C28 POPE3 269      50.590  24.531  58.941  1.00  0.00           C
ATOM  10190  C29 POPE3 269      49.090  24.401  58.921  1.00  0.00           C
ATOM  10192 0C21 POPE3 269      48.200  25.381  59.170  1.00  0.00           C
ATOM  10194 1C21 POPE3 269      48.510  26.821  59.471  1.00  0.00           C
ATOM  10197 2C21 POPE3 269      48.760  27.131  60.971  1.00  0.00           C
ATOM  10200 3C21 POPE3 269      47.810  28.191  61.551  1.00  0.00           C
ATOM  10203 4C21 POPE3 269      48.350  28.821  62.850  1.00  0.00           C
ATOM  10206 5C21 POPE3 269      47.420  29.901  63.440  1.00  0.00           C
ATOM  10209 6C21 POPE3 269      46.360  29.361  64.410  1.00  0.00           C
ATOM  10212 7C21 POPE3 269      46.580  29.841  65.861  1.00  0.00           C
ATOM  10215 8C21 POPE3 269      45.520  29.371  66.851  1.00  0.00           C
ATOM  10219  C33 POPE3 269      58.970  26.361  53.421  1.00  0.00           C
ATOM  10222  C34 POPE3 269      58.500  27.761  53.840  1.00  0.00           C
ATOM  10225  C35 POPE3 269      57.220  27.791  54.690  1.00  0.00           C
ATOM  10228  C36 POPE3 269      57.460  27.591  56.201  1.00  0.00           C
ATOM  10231  C37 POPE3 269      56.200  27.901  57.021  1.00  0.00           C
ATOM  10234  C38 POPE3 269      56.470  28.061  58.531  1.00  0.00           C
ATOM  10237  C39 POPE3 269      55.670  27.141  59.461  1.00  0.00           C
ATOM  10240 0C31 POPE3 269      55.930  25.641  59.230  1.00  0.00           C
ATOM  10243 1C31 POPE3 269      55.660  24.801  60.491  1.00  0.00           C
ATOM  10246 2C31 POPE3 269      55.560  23.291  60.210  1.00  0.00           C
ATOM  10249 3C31 POPE3 269      56.170  22.441  61.330  1.00  0.00           C
ATOM  10252 4C31 POPE3 269      55.590  21.021  61.421  1.00  0.00           C
ATOM  10255 5C31 POPE3 269      56.380  20.111  62.370  1.00  0.00           C
ATOM  10258 6C31 POPE3 269      55.640  18.811  62.720  1.00  0.00           C
ATOM  10262  NH3 POPE4 270       6.530 124.532  42.811  1.00  0.00           N
ATOM  10266  C12 POPE4 270       5.400 124.021  43.661  1.00  0.00           C
ATOM  10269  C11 POPE4 270       5.920 123.801  45.090  1.00  0.00           C
ATOM  10272  P   POPE4 270       5.000 124.171  47.481  1.00  0.00           P
ATOM  10273  O13 POPE4 270       6.410 124.611  47.671  1.00  0.00           O
ATOM  10274  O14 POPE4 270       3.950 125.191  47.601  1.00  0.00           O
ATOM  10275  O11 POPE4 270       4.710 122.951  48.451  1.00  0.00           O
ATOM  10276  O12 POPE4 270       4.860 123.531  46.010  1.00  0.00           O
ATOM  10277  C1  POPE4 270       4.510 123.102  49.861  1.00  0.00           C
ATOM  10280  C2  POPE4 270       5.640 122.472  50.761  1.00  0.00           C
ATOM  10282  O21 POPE4 270       6.030 123.251  51.921  1.00  0.00           O
ATOM  10283  C21 POPE4 270       6.550 124.452  51.681  1.00  0.00           C
ATOM  10284  O22 POPE4 270       6.250 125.211  50.781  1.00  0.00           O
ATOM  10285  C22 POPE4 270       7.650 124.821  52.661  1.00  0.00           C
ATOM  10288  C3  POPE4 270       6.920 121.971  49.991  1.00  0.00           C
ATOM  10291  O31 POPE4 270       7.510 120.761  50.521  1.00  0.00           O
ATOM  10292  C31 POPE4 270       8.210 120.761  51.651  1.00  0.00           C
ATOM  10293  O32 POPE4 270       8.310 121.681  52.440  1.00  0.00           O
ATOM  10294  C32 POPE4 270       8.910 119.392  51.791  1.00  0.00           C
ATOM  10297  C23 POPE4 270       8.920 125.191  51.861  1.00  0.00           C
ATOM  10300  C24 POPE4 270      10.150 125.231  52.771  1.00  0.00           C
ATOM  10303  C25 POPE4 270      10.130 126.321  53.840  1.00  0.00           C
ATOM  10306  C26 POPE4 270       9.890 127.741  53.321  1.00  0.00           C
ATOM  10309  C27 POPE4 270      10.560 128.741  54.261  1.00  0.00           C
ATOM  10312  C28 POPE4 270      10.460 130.201  53.801  1.00  0.00           C
ATOM  10315  C29 POPE4 270      11.140 131.171  54.741  1.00  0.00           C
ATOM  10317 0C21 POPE4 270      10.740 132.431  54.981  1.00  0.00           C
ATOM  10319 1C21 POPE4 270       9.530 133.121  54.381  1.00  0.00           C
ATOM  10322 2C21 POPE4 270       9.230 134.461  55.080  1.00  0.00           C
ATOM  10325 3C21 POPE4 270       8.820 134.301  56.551  1.00  0.00           C
ATOM  10328 4C21 POPE4 270       8.480 135.642  57.241  1.00  0.00           C
ATOM  10331 5C21 POPE4 270       9.690 136.511  57.630  1.00  0.00           C
ATOM  10334 6C21 POPE4 270      10.600 135.882  58.700  1.00  0.00           C
ATOM  10337 7C21 POPE4 270      11.700 136.841  59.181  1.00  0.00           C
ATOM  10340 8C21 POPE4 270      12.580 136.261  60.291  1.00  0.00           C
ATOM  10344  C33 POPE4 270       9.500 119.131  53.201  1.00  0.00           C
ATOM  10347  C34 POPE4 270      10.540 118.002  53.230  1.00  0.00           C
ATOM  10350  C35 POPE4 270      11.220 117.901  54.611  1.00  0.00           C
ATOM  10353  C36 POPE4 270      10.710 116.782  55.541  1.00  0.00           C
ATOM  10356  C37 POPE4 270      11.600 115.521  55.480  1.00  0.00           C
ATOM  10359  C38 POPE4 270      11.790 114.791  56.821  1.00  0.00           C
ATOM  10362  C39 POPE4 270      10.510 114.191  57.411  1.00  0.00           C
ATOM  10365 0C31 POPE4 270      10.290 114.672  58.840  1.00  0.00           C
ATOM  10368 1C31 POPE4 270       9.370 113.771  59.671  1.00  0.00           C
ATOM  10371 2C31 POPE4 270       9.440 114.061  61.181  1.00  0.00           C
ATOM  10374 3C31 POPE4 270      10.870 114.002  61.730  1.00  0.00           C
ATOM  10377 4C31 POPE4 270      10.970 113.981  63.251  1.00  0.00           C
ATOM  10380 5C31 POPE4 270      12.430 114.031  63.710  1.00  0.00           C
ATOM  10383 6C31 POPE4 270      12.610 113.951  65.220  1.00  0.00           C
ATOM  10387  NH3 POPE5 271      54.790  98.731  89.311  1.00  0.00           N
ATOM  10391  C12 POPE5 271      56.150  98.972  88.710  1.00  0.00           C
ATOM  10394  C11 POPE5 271      57.330  98.792  89.680  1.00  0.00           C
ATOM  10397  P   POPE5 271      59.640  98.011  88.570  1.00  0.00           P
ATOM  10398  O13 POPE5 271      60.920  98.722  88.321  1.00  0.00           O
ATOM  10399  O14 POPE5 271      59.620  96.871  89.510  1.00  0.00           O
ATOM  10400  O11 POPE5 271      59.100  97.452  87.191  1.00  0.00           O
ATOM  10401  O12 POPE5 271      58.570  99.072  89.040  1.00  0.00           O
ATOM  10402  C1  POPE5 271      58.510  98.361  86.260  1.00  0.00           C
ATOM  10405  C2  POPE5 271      57.820  97.621  85.090  1.00  0.00           C
ATOM  10407  O21 POPE5 271      56.560  98.272  84.831  1.00  0.00           O
ATOM  10408  C21 POPE5 271      56.210  98.792  83.641  1.00  0.00           C
ATOM  10409  O22 POPE5 271      55.070  99.081  83.351  1.00  0.00           O
ATOM  10410  C22 POPE5 271      57.420  98.991  82.711  1.00  0.00           C
ATOM  10413  C3  POPE5 271      57.560  96.111  85.331  1.00  0.00           C
ATOM  10416  O31 POPE5 271      57.170  95.481  84.081  1.00  0.00           O
ATOM  10417  C31 POPE5 271      55.860  95.291  83.931  1.00  0.00           C
ATOM  10418  O32 POPE5 271      55.010  95.511  84.770  1.00  0.00           O
ATOM  10419  C32 POPE5 271      55.580  94.761  82.531  1.00  0.00           C
ATOM  10422  C23 POPE5 271      57.170  99.842  81.451  1.00  0.00           C
ATOM  10425  C24 POPE5 271      57.650  99.091  80.201  1.00  0.00           C
ATOM  10428  C25 POPE5 271      58.010  99.991  79.011  1.00  0.00           C
ATOM  10431  C26 POPE5 271      56.800 100.551  78.241  1.00  0.00           C
ATOM  10434  C27 POPE5 271      57.220 101.432  77.061  1.00  0.00           C
ATOM  10437  C28 POPE5 271      56.030 102.121  76.350  1.00  0.00           C
ATOM  10440  C29 POPE5 271      55.070 101.101  75.811  1.00  0.00           C
ATOM  10442 0C21 POPE5 271      54.850 100.782  74.521  1.00  0.00           C
ATOM  10444 1C21 POPE5 271      55.490 101.371  73.290  1.00  0.00           C
ATOM  10447 2C21 POPE5 271      56.410 100.381  72.561  1.00  0.00           C
ATOM  10450 3C21 POPE5 271      55.690  99.282  71.760  1.00  0.00           C
ATOM  10453 4C21 POPE5 271      56.650  98.522  70.829  1.00  0.00           C
ATOM  10456 5C21 POPE5 271      55.970  97.592  69.820  1.00  0.00           C
ATOM  10459 6C21 POPE5 271      55.300  96.362  70.450  1.00  0.00           C
ATOM  10462 7C21 POPE5 271      54.990  95.281  69.400  1.00  0.00           C
ATOM  10465 8C21 POPE5 271      54.500  93.972  70.010  1.00  0.00           C
ATOM  10469  C33 POPE5 271      54.110  94.312  82.440  1.00  0.00           C
ATOM  10472  C34 POPE5 271      53.660  93.981  81.011  1.00  0.00           C
ATOM  10475  C35 POPE5 271      53.130  95.211  80.261  1.00  0.00           C
ATOM  10478  C36 POPE5 271      52.010  94.861  79.271  1.00  0.00           C
ATOM  10481  C37 POPE5 271      51.120  96.071  78.970  1.00  0.00           C
ATOM  10484  C38 POPE5 271      50.000  95.842  77.950  1.00  0.00           C
ATOM  10487  C39 POPE5 271      49.220  94.532  78.161  1.00  0.00           C
ATOM  10490 0C31 POPE5 271      47.920  94.481  77.370  1.00  0.00           C
ATOM  10493 1C31 POPE5 271      47.300  93.081  77.339  1.00  0.00           C
ATOM  10496 2C31 POPE5 271      45.820  93.071  76.951  1.00  0.00           C
ATOM  10499 3C31 POPE5 271      45.520  93.731  75.601  1.00  0.00           C
ATOM  10502 4C31 POPE5 271      44.030  93.702  75.240  1.00  0.00           C
ATOM  10505 5C31 POPE5 271      43.700  94.481  73.970  1.00  0.00           C
ATOM  10508 6C31 POPE5 271      42.200  94.522  73.651  1.00  0.00           C
ATOM  10512  NH3 POPE6 272      55.370  59.641  95.880  1.00  0.00           N
ATOM  10516  C12 POPE6 272      55.340  60.801  94.921  1.00  0.00           C
ATOM  10519  C11 POPE6 272      53.900  61.131  94.540  1.00  0.00           C
ATOM  10522  P   POPE6 272      52.530  62.931  93.280  1.00  0.00           P
ATOM  10523  O13 POPE6 272      51.480  62.601  94.271  1.00  0.00           O
ATOM  10524  O14 POPE6 272      52.710  64.381  92.980  1.00  0.00           O
ATOM  10525  O11 POPE6 272      52.290  62.141  91.921  1.00  0.00           O
ATOM  10526  O12 POPE6 272      53.920  62.351  93.800  1.00  0.00           O
ATOM  10527  C1  POPE6 272      52.240  62.911  90.710  1.00  0.00           C
ATOM  10530  C2  POPE6 272      51.950  62.041  89.460  1.00  0.00           C
ATOM  10532  O21 POPE6 272      51.590  62.911  88.371  1.00  0.00           O
ATOM  10533  C21 POPE6 272      52.610  63.441  87.720  1.00  0.00           C
ATOM  10534  O22 POPE6 272      53.070  64.551  87.910  1.00  0.00           O
ATOM  10535  C22 POPE6 272      53.030  62.501  86.590  1.00  0.00           C
ATOM  10538  C3  POPE6 272      50.790  61.031  89.630  1.00  0.00           C
ATOM  10541  O31 POPE6 272      50.920  59.951  88.681  1.00  0.00           O
ATOM  10542  C31 POPE6 272      50.420  60.091  87.460  1.00  0.00           C
ATOM  10543  O32 POPE6 272      49.670  60.971  87.080  1.00  0.00           O
ATOM  10544  C32 POPE6 272      51.030  58.991  86.590  1.00  0.00           C
ATOM  10547  C23 POPE6 272      54.220  63.031  85.751  1.00  0.00           C
ATOM  10550  C24 POPE6 272      54.430  62.201  84.481  1.00  0.00           C
ATOM  10553  C25 POPE6 272      53.610  62.721  83.301  1.00  0.00           C
ATOM  10556  C26 POPE6 272      53.600  61.781  82.090  1.00  0.00           C
ATOM  10559  C27 POPE6 272      52.790  62.401  80.941  1.00  0.00           C
ATOM  10562  C28 POPE6 272      52.500  61.411  79.800  1.00  0.00           C
ATOM  10565  C29 POPE6 272      51.030  61.171  79.621  1.00  0.00           C
ATOM  10567 0C21 POPE6 272      50.230  61.791  78.741  1.00  0.00           C
ATOM  10569 1C21 POPE6 272      50.650  62.831  77.720  1.00  0.00           C
ATOM  10572 2C21 POPE6 272      49.470  63.081  76.771  1.00  0.00           C
ATOM  10575 3C21 POPE6 272      49.790  64.091  75.661  1.00  0.00           C
ATOM  10578 4C21 POPE6 272      48.580  64.321  74.741  1.00  0.00           C
ATOM  10581 5C21 POPE6 272      48.920  64.121  73.260  1.00  0.00           C
ATOM  10584 6C21 POPE6 272      49.230  62.671  72.870  1.00  0.00           C
ATOM  10587 7C21 POPE6 272      48.030  61.941  72.281  1.00  0.00           C
ATOM  10590 8C21 POPE6 272      48.340  60.501  71.831  1.00  0.00           C
ATOM  10594  C33 POPE6 272      50.460  58.831  85.150  1.00  0.00           C
ATOM  10597  C34 POPE6 272      51.310  57.811  84.370  1.00  0.00           C
ATOM  10600  C35 POPE6 272      50.750  57.421  82.991  1.00  0.00           C
ATOM  10603  C36 POPE6 272      51.650  56.371  82.320  1.00  0.00           C
ATOM  10606  C37 POPE6 272      51.190  55.931  80.930  1.00  0.00           C
ATOM  10609  C38 POPE6 272      52.270  55.111  80.201  1.00  0.00           C
ATOM  10612  C39 POPE6 272      51.890  54.651  78.781  1.00  0.00           C
ATOM  10615 0C31 POPE6 272      51.170  55.711  77.950  1.00  0.00           C
ATOM  10618 1C31 POPE6 272      51.150  55.421  76.440  1.00  0.00           C
ATOM  10621 2C31 POPE6 272      50.010  56.141  75.710  1.00  0.00           C
ATOM  10624 3C31 POPE6 272      48.790  55.221  75.491  1.00  0.00           C
ATOM  10627 4C31 POPE6 272      47.650  55.891  74.720  1.00  0.00           C
ATOM  10630 5C31 POPE6 272      46.560  54.891  74.320  1.00  0.00           C
ATOM  10633 6C31 POPE6 272      45.440  55.511  73.480  1.00  0.00           C
ATOM  10637  NH3 POPE7 273     124.583  20.381  87.870  1.00  0.00           N
ATOM  10641  C12 POPE7 273     125.953  20.771  88.371  1.00  0.00           C
ATOM  10644  C11 POPE7 273     126.093  22.291  88.461  1.00  0.00           C
ATOM  10647  P   POPE7 273     127.903  24.061  89.020  1.00  0.00           P
ATOM  10648  O13 POPE7 273     126.773  25.001  88.830  1.00  0.00           O
ATOM  10649  O14 POPE7 273     128.443  23.951  90.401  1.00  0.00           O
ATOM  10650  O11 POPE7 273     129.103  24.401  88.041  1.00  0.00           O
ATOM  10651  O12 POPE7 273     127.474  22.621  88.511  1.00  0.00           O
ATOM  10652  C1  POPE7 273     129.293  25.671  87.421  1.00  0.00           C
ATOM  10655  C2  POPE7 273     129.133  25.581  85.871  1.00  0.00           C
ATOM  10657  O21 POPE7 273     129.923  26.591  85.201  1.00  0.00           O
ATOM  10658  C21 POPE7 273     129.513  27.851  85.281  1.00  0.00           C
ATOM  10659  O22 POPE7 273     128.663  28.281  86.040  1.00  0.00           O
ATOM  10660  C22 POPE7 273     130.333  28.701  84.311  1.00  0.00           C
ATOM  10663  C3  POPE7 273     127.633  25.561  85.410  1.00  0.00           C
ATOM  10666  O31 POPE7 273     127.403  26.031  84.061  1.00  0.00           O
ATOM  10667  C31 POPE7 273     127.943  25.331  83.070  1.00  0.00           C
ATOM  10668  O32 POPE7 273     128.493  24.251  83.150  1.00  0.00           O
ATOM  10669  C32 POPE7 273     127.733  26.161  81.799  1.00  0.00           C
ATOM  10672  C23 POPE7 273     129.533  29.671  83.410  1.00  0.00           C
ATOM  10675  C24 POPE7 273     130.513  30.581  82.641  1.00  0.00           C
ATOM  10678  C25 POPE7 273     129.893  31.651  81.721  1.00  0.00           C
ATOM  10681  C26 POPE7 273     131.013  32.401  80.961  1.00  0.00           C
ATOM  10684  C27 POPE7 273     130.523  33.541  80.050  1.00  0.00           C
ATOM  10687  C28 POPE7 273     131.623  34.041  79.090  1.00  0.00           C
ATOM  10690  C29 POPE7 273     131.213  35.321  78.400  1.00  0.00           C
ATOM  10692 0C21 POPE7 273     131.073  35.551  77.080  1.00  0.00           C
ATOM  10694 1C21 POPE7 273     131.364  34.611  75.941  1.00  0.00           C
ATOM  10697 2C21 POPE7 273     131.793  35.431  74.711  1.00  0.00           C
ATOM  10700 3C21 POPE7 273     132.313  34.581  73.540  1.00  0.00           C
ATOM  10703 4C21 POPE7 273     132.553  35.441  72.281  1.00  0.00           C
ATOM  10706 5C21 POPE7 273     133.403  34.751  71.190  1.00  0.00           C
ATOM  10709 6C21 POPE7 273     134.893  34.711  71.551  1.00  0.00           C
ATOM  10712 7C21 POPE7 273     135.813  34.311  70.391  1.00  0.00           C
ATOM  10715 8C21 POPE7 273     137.293  34.391  70.751  1.00  0.00           C
ATOM  10719  C33 POPE7 273     128.603  25.691  80.611  1.00  0.00           C
ATOM  10722  C34 POPE7 273     128.413  26.611  79.400  1.00  0.00           C
ATOM  10725  C35 POPE7 273     128.473  25.901  78.049  1.00  0.00           C
ATOM  10728  C36 POPE7 273     129.843  25.851  77.351  1.00  0.00           C
ATOM  10731  C37 POPE7 273     129.673  25.491  75.871  1.00  0.00           C
ATOM  10734  C38 POPE7 273     130.864  25.841  74.951  1.00  0.00           C
ATOM  10737  C39 POPE7 273     130.413  26.691  73.751  1.00  0.00           C
ATOM  10740 0C31 POPE7 273     131.173  26.351  72.460  1.00  0.00           C
ATOM  10743 1C31 POPE7 273     130.703  27.151  71.229  1.00  0.00           C
ATOM  10746 2C31 POPE7 273     130.864  26.341  69.940  1.00  0.00           C
ATOM  10749 3C31 POPE7 273     130.323  27.041  68.690  1.00  0.00           C
ATOM  10752 4C31 POPE7 273     129.623  26.081  67.720  1.00  0.00           C
ATOM  10755 5C31 POPE7 273     130.133  26.191  66.271  1.00  0.00           C
ATOM  10758 6C31 POPE7 273     129.524  25.111  65.370  1.00  0.00           C
ATOM  10762  NH3 POPE8 274     110.100 109.492  89.241  1.00  0.00           N
ATOM  10766  C12 POPE8 274     108.861 110.322  89.020  1.00  0.00           C
ATOM  10769  C11 POPE8 274     107.570 109.541  89.390  1.00  0.00           C
ATOM  10772  P   POPE8 274     105.930 111.572  89.011  1.00  0.00           P
ATOM  10773  O13 POPE8 274     106.930 112.241  89.870  1.00  0.00           O
ATOM  10774  O14 POPE8 274     104.520 111.661  89.421  1.00  0.00           O
ATOM  10775  O11 POPE8 274     106.050 112.221  87.580  1.00  0.00           O
ATOM  10776  O12 POPE8 274     106.380 110.082  88.811  1.00  0.00           O
ATOM  10777  C1  POPE8 274     106.560 111.561  86.421  1.00  0.00           C
ATOM  10780  C2  POPE8 274     105.470 111.171  85.391  1.00  0.00           C
ATOM  10782  O21 POPE8 274     105.960 110.082  84.601  1.00  0.00           O
ATOM  10783  C21 POPE8 274     105.810 108.862  85.061  1.00  0.00           C
ATOM  10784  O22 POPE8 274     105.280 108.531  86.101  1.00  0.00           O
ATOM  10785  C22 POPE8 274     106.350 107.892  84.001  1.00  0.00           C
ATOM  10788  C3  POPE8 274     105.151 112.351  84.421  1.00  0.00           C
ATOM  10791  O31 POPE8 274     104.690 111.892  83.131  1.00  0.00           O
ATOM  10792  C31 POPE8 274     103.481 111.381  83.140  1.00  0.00           C
ATOM  10793  O32 POPE8 274     102.530 111.791  83.800  1.00  0.00           O
ATOM  10794  C32 POPE8 274     103.600 109.991  82.501  1.00  0.00           C
ATOM  10797  C23 POPE8 274     105.960 106.421  84.291  1.00  0.00           C
ATOM  10800  C24 POPE8 274     106.300 105.462  83.140  1.00  0.00           C
ATOM  10803  C25 POPE8 274     105.531 104.121  83.189  1.00  0.00           C
ATOM  10806  C26 POPE8 274     105.860 103.172  82.030  1.00  0.00           C
ATOM  10809  C27 POPE8 274     104.890 101.971  81.981  1.00  0.00           C
ATOM  10812  C28 POPE8 274     104.940 101.141  80.689  1.00  0.00           C
ATOM  10815  C29 POPE8 274     104.270 101.821  79.510  1.00  0.00           C
ATOM  10817 0C21 POPE8 274     104.340 101.401  78.231  1.00  0.00           C
ATOM  10819 1C21 POPE8 274     105.080 100.182  77.730  1.00  0.00           C
ATOM  10822 2C21 POPE8 274     104.211  99.131  77.010  1.00  0.00           C
ATOM  10825 3C21 POPE8 274     103.630  99.571  75.650  1.00  0.00           C
ATOM  10828 4C21 POPE8 274     102.541  98.621  75.111  1.00  0.00           C
ATOM  10831 5C21 POPE8 274     103.000  97.191  74.770  1.00  0.00           C
ATOM  10834 6C21 POPE8 274     103.540  97.022  73.351  1.00  0.00           C
ATOM  10837 7C21 POPE8 274     103.880  95.562  73.021  1.00  0.00           C
ATOM  10840 8C21 POPE8 274     104.250  95.331  71.551  1.00  0.00           C
ATOM  10844  C33 POPE8 274     102.480 109.571  81.531  1.00  0.00           C
ATOM  10847  C34 POPE8 274     102.730 108.142  81.061  1.00  0.00           C
ATOM  10850  C35 POPE8 274     102.330 107.892  79.601  1.00  0.00           C
ATOM  10853  C36 POPE8 274     100.820 107.711  79.390  1.00  0.00           C
ATOM  10856  C37 POPE8 274     100.550 107.312  77.930  1.00  0.00           C
ATOM  10859  C38 POPE8 274      99.071 107.111  77.600  1.00  0.00           C
ATOM  10862  C39 POPE8 274      98.850 106.661  76.151  1.00  0.00           C
ATOM  10865 0C31 POPE8 274      99.211 107.722  75.100  1.00  0.00           C
ATOM  10868 1C31 POPE8 274      99.330 107.132  73.690  1.00  0.00           C
ATOM  10871 2C31 POPE8 274      99.690 108.181  72.630  1.00  0.00           C
ATOM  10874 3C31 POPE8 274      98.481 109.002  72.171  1.00  0.00           C
ATOM  10877 4C31 POPE8 274      98.861 110.131  71.210  1.00  0.00           C
ATOM  10880 5C31 POPE8 274      97.640 110.782  70.549  1.00  0.00           C
ATOM  10883 6C31 POPE8 274      97.990 111.971  69.651  1.00  0.00           C
ATOM  10887  NH3 POPE9 275      96.310  27.661  45.910  1.00  0.00           N
ATOM  10891  C12 POPE9 275      97.300  27.441  47.011  1.00  0.00           C
ATOM  10894  C11 POPE9 275      98.740  27.651  46.501  1.00  0.00           C
ATOM  10897  P   POPE9 275     101.040  28.401  47.491  1.00  0.00           P
ATOM  10898  O13 POPE9 275     101.470  28.311  46.070  1.00  0.00           O
ATOM  10899  O14 POPE9 275     101.090  29.711  48.160  1.00  0.00           O
ATOM  10900  O11 POPE9 275     101.940  27.351  48.281  1.00  0.00           O
ATOM  10901  O12 POPE9 275      99.601  27.751  47.621  1.00  0.00           O
ATOM  10902  C1  POPE9 275     101.520  26.001  48.491  1.00  0.00           C
ATOM  10905  C2  POPE9 275     100.960  25.721  49.921  1.00  0.00           C
ATOM  10907  O21 POPE9 275     101.980  25.121  50.751  1.00  0.00           O
ATOM  10908  C21 POPE9 275     102.720  25.931  51.481  1.00  0.00           C
ATOM  10909  O22 POPE9 275     102.830  27.131  51.320  1.00  0.00           O
ATOM  10910  C22 POPE9 275     103.420  25.111  52.580  1.00  0.00           C
ATOM  10913  C3  POPE9 275      99.780  24.711  49.861  1.00  0.00           C
ATOM  10916  O31 POPE9 275      99.570  23.981  51.081  1.00  0.00           O
ATOM  10917  C31 POPE9 275      98.990  24.571  52.120  1.00  0.00           C
ATOM  10918  O32 POPE9 275      98.341  25.591  52.141  1.00  0.00           O
ATOM  10919  C32 POPE9 275      99.510  23.781  53.311  1.00  0.00           C
ATOM  10922  C23 POPE9 275     103.300  25.811  53.941  1.00  0.00           C
ATOM  10925  C24 POPE9 275     103.861  25.021  55.121  1.00  0.00           C
ATOM  10928  C25 POPE9 275     103.560  25.801  56.411  1.00  0.00           C
ATOM  10931  C26 POPE9 275     104.100  25.191  57.701  1.00  0.00           C
ATOM  10934  C27 POPE9 275     103.890  26.161  58.871  1.00  0.00           C
ATOM  10937  C28 POPE9 275     104.440  25.661  60.220  1.00  0.00           C
ATOM  10940  C29 POPE9 275     103.520  24.681  60.901  1.00  0.00           C
ATOM  10942 0C21 POPE9 275     103.120  24.721  62.190  1.00  0.00           C
ATOM  10944 1C21 POPE9 275     103.510  25.761  63.221  1.00  0.00           C
ATOM  10947 2C21 POPE9 275     102.440  26.031  64.311  1.00  0.00           C
ATOM  10950 3C21 POPE9 275     102.950  25.871  65.751  1.00  0.00           C
ATOM  10953 4C21 POPE9 275     102.931  27.171  66.561  1.00  0.00           C
ATOM  10956 5C21 POPE9 275     103.700  27.031  67.880  1.00  0.00           C
ATOM  10959 6C21 POPE9 275     103.750  28.321  68.721  1.00  0.00           C
ATOM  10962 7C21 POPE9 275     104.740  28.221  69.891  1.00  0.00           C
ATOM  10965 8C21 POPE9 275     104.680  29.401  70.861  1.00  0.00           C
ATOM  10969  C33 POPE9 275      99.050  24.271  54.701  1.00  0.00           C
ATOM  10972  C34 POPE9 275      99.960  23.611  55.741  1.00  0.00           C
ATOM  10975  C35 POPE9 275      99.480  23.721  57.190  1.00  0.00           C
ATOM  10978  C36 POPE9 275     100.360  22.821  58.071  1.00  0.00           C
ATOM  10981  C37 POPE9 275      99.770  22.491  59.451  1.00  0.00           C
ATOM  10984  C38 POPE9 275     100.690  21.551  60.231  1.00  0.00           C
ATOM  10987  C39 POPE9 275     100.020  20.901  61.441  1.00  0.00           C
ATOM  10990 0C31 POPE9 275      99.360  21.901  62.390  1.00  0.00           C
ATOM  10993 1C31 POPE9 275      99.080  21.291  63.760  1.00  0.00           C
ATOM  10996 2C31 POPE9 275      98.490  22.331  64.719  1.00  0.00           C
ATOM  10999 3C31 POPE9 275      98.270  21.771  66.131  1.00  0.00           C
ATOM  11002 4C31 POPE9 275      97.860  22.881  67.111  1.00  0.00           C
ATOM  11005 5C31 POPE9 275      97.570  22.341  68.510  1.00  0.00           C
ATOM  11008 6C31 POPE9 275      97.210  23.441  69.491  1.00  0.00           C
ATOM  11012  NH3 POPE  276      69.940 119.981  86.089  1.00  0.00           N
ATOM  11016  C12 POPE  276      68.520 120.462  85.941  1.00  0.00           C
ATOM  11019  C11 POPE  276      68.350 121.992  86.131  1.00  0.00           C
ATOM  11022  P   POPE  276      65.700 121.852  85.689  1.00  0.00           P
ATOM  11023  O13 POPE  276      64.700 122.811  85.181  1.00  0.00           O
ATOM  11024  O14 POPE  276      65.490 121.351  87.061  1.00  0.00           O
ATOM  11025  O11 POPE  276      65.810 120.621  84.720  1.00  0.00           O
ATOM  11026  O12 POPE  276      67.130 122.521  85.620  1.00  0.00           O
ATOM  11027  C1  POPE  276      65.280 120.621  83.400  1.00  0.00           C
ATOM  11030  C2  POPE  276      66.190 121.311  82.351  1.00  0.00           C
ATOM  11032  O21 POPE  276      65.870 120.871  81.040  1.00  0.00           O
ATOM  11033  C21 POPE  276      64.710 120.971  80.510  1.00  0.00           C
ATOM  11034  O22 POPE  276      63.710 121.521  80.941  1.00  0.00           O
ATOM  11035  C22 POPE  276      64.830 120.222  79.171  1.00  0.00           C
ATOM  11038  C3  POPE  276      67.700 120.961  82.510  1.00  0.00           C
ATOM  11041  O31 POPE  276      68.450 121.251  81.311  1.00  0.00           O
ATOM  11042  C31 POPE  276      68.510 120.271  80.421  1.00  0.00           C
ATOM  11043  O32 POPE  276      68.050 119.151  80.549  1.00  0.00           O
ATOM  11044  C32 POPE  276      69.070 120.812  79.090  1.00  0.00           C
ATOM  11047  C23 POPE  276      63.800 120.621  78.101  1.00  0.00           C
ATOM  11050  C24 POPE  276      64.180 120.101  76.711  1.00  0.00           C
ATOM  11053  C25 POPE  276      63.130 120.401  75.631  1.00  0.00           C
ATOM  11056  C26 POPE  276      63.720 120.431  74.221  1.00  0.00           C
ATOM  11059  C27 POPE  276      62.650 120.691  73.141  1.00  0.00           C
ATOM  11062  C28 POPE  276      63.240 121.231  71.821  1.00  0.00           C
ATOM  11065  C29 POPE  276      63.600 122.691  71.921  1.00  0.00           C
ATOM  11067 0C21 POPE  276      63.690 123.562  70.891  1.00  0.00           C
ATOM  11069 1C21 POPE  276      63.490 123.202  69.439  1.00  0.00           C
ATOM  11072 2C21 POPE  276      63.600 124.392  68.469  1.00  0.00           C
ATOM  11075 3C21 POPE  276      65.000 125.011  68.370  1.00  0.00           C
ATOM  11078 4C21 POPE  276      65.210 125.702  67.011  1.00  0.00           C
ATOM  11081 5C21 POPE  276      66.500 126.531  66.881  1.00  0.00           C
ATOM  11084 6C21 POPE  276      67.780 125.772  67.241  1.00  0.00           C
ATOM  11087 7C21 POPE  276      69.040 126.432  66.650  1.00  0.00           C
ATOM  11090 8C21 POPE  276      70.340 125.711  67.021  1.00  0.00           C
ATOM  11094  C33 POPE  276      69.960 119.812  78.301  1.00  0.00           C
ATOM  11097  C34 POPE  276      70.010 120.141  76.791  1.00  0.00           C
ATOM  11100  C35 POPE  276      68.700 119.772  76.061  1.00  0.00           C
ATOM  11103  C36 POPE  276      68.910 119.112  74.691  1.00  0.00           C
ATOM  11106  C37 POPE  276      67.630 118.461  74.141  1.00  0.00           C
ATOM  11109  C38 POPE  276      67.860 117.342  73.110  1.00  0.00           C
ATOM  11112  C39 POPE  276      68.550 117.781  71.811  1.00  0.00           C
ATOM  11115 0C31 POPE  276      68.680 116.612  70.821  1.00  0.00           C
ATOM  11118 1C31 POPE  276      69.020 117.051  69.381  1.00  0.00           C
ATOM  11121 2C31 POPE  276      68.830 115.931  68.351  1.00  0.00           C
ATOM  11124 3C31 POPE  276      70.010 114.952  68.251  1.00  0.00           C
ATOM  11127 4C31 POPE  276      71.090 115.451  67.291  1.00  0.00           C
ATOM  11130 5C31 POPE  276      72.281 114.492  67.151  1.00  0.00           C
ATOM  11133 6C31 POPE  276      73.330 114.981  66.151  1.00  0.00           C
ATOM  11137  NH3 POPE  277     114.840   8.578  43.261  1.00  0.00           N
ATOM  11141  C12 POPE  277     113.740   7.558  43.480  1.00  0.00           C
ATOM  11144  C11 POPE  277     114.281   6.119  43.541  1.00  0.00           C
ATOM  11147  P   POPE  277     113.510   3.649  43.991  1.00  0.00           P
ATOM  11148  O13 POPE  277     112.420   2.838  43.410  1.00  0.00           O
ATOM  11149  O14 POPE  277     114.880   3.358  43.521  1.00  0.00           O
ATOM  11150  O11 POPE  277     113.440   3.469  45.561  1.00  0.00           O
ATOM  11151  O12 POPE  277     113.211   5.198  43.811  1.00  0.00           O
ATOM  11152  C1  POPE  277     113.931   4.408  46.511  1.00  0.00           C
ATOM  11155  C2  POPE  277     113.970   3.698  47.891  1.00  0.00           C
ATOM  11157  O21 POPE  277     114.050   4.608  49.001  1.00  0.00           O
ATOM  11158  C21 POPE  277     115.210   5.228  49.170  1.00  0.00           C
ATOM  11159  O22 POPE  277     116.050   5.388  48.300  1.00  0.00           O
ATOM  11160  C22 POPE  277     115.321   5.629  50.641  1.00  0.00           C
ATOM  11163  C3  POPE  277     115.030   2.558  47.941  1.00  0.00           C
ATOM  11166  O31 POPE  277     114.570   1.388  48.651  1.00  0.00           O
ATOM  11167  C31 POPE  277     114.650   1.438  49.971  1.00  0.00           C
ATOM  11168  O32 POPE  277     114.710   2.438  50.651  1.00  0.00           O
ATOM  11169  C32 POPE  277     114.890   0.039  50.461  1.00  0.00           C
ATOM  11172  C23 POPE  277     116.600   6.378  51.070  1.00  0.00           C
ATOM  11175  C24 POPE  277     116.910   6.168  52.570  1.00  0.00           C
ATOM  11178  C25 POPE  277     115.910   6.758  53.591  1.00  0.00           C
ATOM  11181  C26 POPE  277     115.990   6.068  54.960  1.00  0.00           C
ATOM  11184  C27 POPE  277     114.850   6.388  55.940  1.00  0.00           C
ATOM  11187  C28 POPE  277     115.050   5.658  57.291  1.00  0.00           C
ATOM  11190  C29 POPE  277     113.800   5.388  58.111  1.00  0.00           C
ATOM  11192 0C21 POPE  277     113.560   5.778  59.371  1.00  0.00           C
ATOM  11194 1C21 POPE  277     114.461   6.648  60.220  1.00  0.00           C
ATOM  11197 2C21 POPE  277     114.120   6.728  61.730  1.00  0.00           C
ATOM  11200 3C21 POPE  277     114.940   5.808  62.661  1.00  0.00           C
ATOM  11203 4C21 POPE  277     114.591   6.098  64.130  1.00  0.00           C
ATOM  11206 5C21 POPE  277     115.470   5.408  65.201  1.00  0.00           C
ATOM  11209 6C21 POPE  277     116.970   5.758  65.150  1.00  0.00           C
ATOM  11212 7C21 POPE  277     117.640   5.459  66.501  1.00  0.00           C
ATOM  11215 8C21 POPE  277     119.170   5.508  66.501  1.00  0.00           C
ATOM  11219  C33 POPE  277     114.770  -0.052  51.991  1.00  0.00           C
ATOM  11222  C34 POPE  277     115.480  -1.321  52.460  1.00  0.00           C
ATOM  11225  C35 POPE  277     114.910  -1.932  53.741  1.00  0.00           C
ATOM  11228  C36 POPE  277     115.490  -3.342  53.840  1.00  0.00           C
ATOM  11231  C37 POPE  277     114.871  -4.252  54.901  1.00  0.00           C
ATOM  11234  C38 POPE  277     115.650  -5.562  54.870  1.00  0.00           C
ATOM  11237  C39 POPE  277     114.990  -6.771  55.531  1.00  0.00           C
ATOM  11240 0C31 POPE  277     114.570  -6.531  56.980  1.00  0.00           C
ATOM  11243 1C31 POPE  277     114.710  -7.802  57.821  1.00  0.00           C
ATOM  11246 2C31 POPE  277     114.250  -7.612  59.271  1.00  0.00           C
ATOM  11249 3C31 POPE  277     112.770  -7.921  59.501  1.00  0.00           C
ATOM  11252 4C31 POPE  277     112.430  -9.392  59.230  1.00  0.00           C
ATOM  11255 5C31 POPE  277     111.200  -9.872  60.000  1.00  0.00           C
ATOM  11258 6C31 POPE  277     110.880 -11.342  59.750  1.00  0.00           C
ATOM  11262  NH3 POPE  278     110.550  25.361  45.771  1.00  0.00           N
ATOM  11266  C12 POPE  278     110.870  26.441  46.791  1.00  0.00           C
ATOM  11269  C11 POPE  278     109.950  27.661  46.631  1.00  0.00           C
ATOM  11272  P   POPE  278     111.650  29.601  47.160  1.00  0.00           P
ATOM  11273  O13 POPE  278     111.380  31.021  47.481  1.00  0.00           O
ATOM  11274  O14 POPE  278     112.101  29.311  45.791  1.00  0.00           O
ATOM  11275  O11 POPE  278     112.630  28.941  48.211  1.00  0.00           O
ATOM  11276  O12 POPE  278     110.330  28.761  47.451  1.00  0.00           O
ATOM  11277  C1  POPE  278     112.550  29.341  49.571  1.00  0.00           C
ATOM  11280  C2  POPE  278     111.600  28.411  50.391  1.00  0.00           C
ATOM  11282  O21 POPE  278     111.210  28.991  51.660  1.00  0.00           O
ATOM  11283  C21 POPE  278     112.050  29.851  52.190  1.00  0.00           C
ATOM  11284  O22 POPE  278     111.961  31.061  52.101  1.00  0.00           O
ATOM  11285  C22 POPE  278     113.160  29.121  52.951  1.00  0.00           C
ATOM  11288  C3  POPE  278     112.220  27.011  50.601  1.00  0.00           C
ATOM  11291  O31 POPE  278     111.951  26.531  51.941  1.00  0.00           O
ATOM  11292  C31 POPE  278     112.190  25.251  52.120  1.00  0.00           C
ATOM  11293  O32 POPE  278     112.470  24.451  51.241  1.00  0.00           O
ATOM  11294  C32 POPE  278     112.320  25.001  53.631  1.00  0.00           C
ATOM  11297  C23 POPE  278     113.840  30.041  53.991  1.00  0.00           C
ATOM  11300  C24 POPE  278     115.011  29.381  54.741  1.00  0.00           C
ATOM  11303  C25 POPE  278     114.601  28.291  55.741  1.00  0.00           C
ATOM  11306  C26 POPE  278     114.760  28.751  57.201  1.00  0.00           C
ATOM  11309  C27 POPE  278     114.550  27.611  58.211  1.00  0.00           C
ATOM  11312  C28 POPE  278     114.990  27.981  59.651  1.00  0.00           C
ATOM  11315  C29 POPE  278     116.480  28.161  59.750  1.00  0.00           C
ATOM  11317 0C21 POPE  278     117.380  27.231  60.140  1.00  0.00           C
ATOM  11319 1C21 POPE  278     117.091  25.801  60.550  1.00  0.00           C
ATOM  11322 2C21 POPE  278     117.300  25.521  62.050  1.00  0.00           C
ATOM  11325 3C21 POPE  278     118.500  24.611  62.370  1.00  0.00           C
ATOM  11328 4C21 POPE  278     118.640  24.361  63.880  1.00  0.00           C
ATOM  11331 5C21 POPE  278     118.670  22.871  64.281  1.00  0.00           C
ATOM  11334 6C21 POPE  278     119.860  22.501  65.171  1.00  0.00           C
ATOM  11337 7C21 POPE  278     119.740  21.111  65.800  1.00  0.00           C
ATOM  11340 8C21 POPE  278     120.910  20.771  66.730  1.00  0.00           C
ATOM  11344  C33 POPE  278     112.250  23.501  54.021  1.00  0.00           C
ATOM  11347  C34 POPE  278     112.990  23.151  55.321  1.00  0.00           C
ATOM  11350  C35 POPE  278     112.460  23.831  56.600  1.00  0.00           C
ATOM  11353  C36 POPE  278     113.140  23.241  57.850  1.00  0.00           C
ATOM  11356  C37 POPE  278     112.700  23.871  59.181  1.00  0.00           C
ATOM  11359  C38 POPE  278     113.390  23.201  60.381  1.00  0.00           C
ATOM  11362  C39 POPE  278     112.910  23.681  61.761  1.00  0.00           C
ATOM  11365 0C31 POPE  278     113.270  25.141  62.090  1.00  0.00           C
ATOM  11368 1C31 POPE  278     113.150  25.461  63.590  1.00  0.00           C
ATOM  11371 2C31 POPE  278     113.450  26.941  63.941  1.00  0.00           C
ATOM  11374 3C31 POPE  278     114.900  27.331  63.651  1.00  0.00           C
ATOM  11377 4C31 POPE  278     115.260  28.791  64.001  1.00  0.00           C
ATOM  11380 5C31 POPE  278     116.711  29.101  63.631  1.00  0.00           C
ATOM  11383 6C31 POPE  278     117.130  30.541  63.900  1.00  0.00           C
ATOM  11387  NH3 POPE  279      33.210  85.871  89.699  1.00  0.00           N
ATOM  11391  C12 POPE  279      31.830  85.871  89.071  1.00  0.00           C
ATOM  11394  C11 POPE  279      30.740  85.191  89.921  1.00  0.00           C
ATOM  11397  P   POPE  279      28.090  85.301  89.940  1.00  0.00           P
ATOM  11398  O13 POPE  279      27.540  83.931  90.071  1.00  0.00           O
ATOM  11399  O14 POPE  279      28.240  86.151  91.141  1.00  0.00           O
ATOM  11400  O11 POPE  279      27.210  86.101  88.911  1.00  0.00           O
ATOM  11401  O12 POPE  279      29.500  85.281  89.211  1.00  0.00           O
ATOM  11402  C1  POPE  279      27.690  87.371  88.470  1.00  0.00           C
ATOM  11405  C2  POPE  279      26.740  87.931  87.401  1.00  0.00           C
ATOM  11407  O21 POPE  279      27.230  89.212  86.991  1.00  0.00           O
ATOM  11408  C21 POPE  279      28.270  89.291  86.171  1.00  0.00           C
ATOM  11409  O22 POPE  279      29.140  90.151  86.281  1.00  0.00           O
ATOM  11410  C22 POPE  279      28.310  88.221  85.100  1.00  0.00           C
ATOM  11413  C3  POPE  279      25.270  88.061  87.901  1.00  0.00           C
ATOM  11416  O31 POPE  279      24.470  88.951  87.101  1.00  0.00           O
ATOM  11417  C31 POPE  279      24.280  88.601  85.821  1.00  0.00           C
ATOM  11418  O32 POPE  279      24.770  87.651  85.261  1.00  0.00           O
ATOM  11419  C32 POPE  279      23.450  89.661  85.100  1.00  0.00           C
ATOM  11422  C23 POPE  279      28.930  88.611  83.741  1.00  0.00           C
ATOM  11425  C24 POPE  279      29.030  87.361  82.860  1.00  0.00           C
ATOM  11428  C25 POPE  279      29.460  87.601  81.411  1.00  0.00           C
ATOM  11431  C26 POPE  279      28.400  88.331  80.581  1.00  0.00           C
ATOM  11434  C27 POPE  279      28.560  88.032  79.090  1.00  0.00           C
ATOM  11437  C28 POPE  279      27.480  88.702  78.221  1.00  0.00           C
ATOM  11440  C29 POPE  279      27.840  90.111  77.821  1.00  0.00           C
ATOM  11442 0C21 POPE  279      28.050  90.521  76.561  1.00  0.00           C
ATOM  11444 1C21 POPE  279      27.980  89.632  75.351  1.00  0.00           C
ATOM  11447 2C21 POPE  279      28.610  90.251  74.090  1.00  0.00           C
ATOM  11450 3C21 POPE  279      30.120  90.481  74.211  1.00  0.00           C
ATOM  11453 4C21 POPE  279      30.790  90.901  72.891  1.00  0.00           C
ATOM  11456 5C21 POPE  279      30.190  92.181  72.291  1.00  0.00           C
ATOM  11459 6C21 POPE  279      30.970  92.701  71.070  1.00  0.00           C
ATOM  11462 7C21 POPE  279      30.250  93.862  70.380  1.00  0.00           C
ATOM  11465 8C21 POPE  279      31.060  94.501  69.241  1.00  0.00           C
ATOM  11469  C33 POPE  279      24.340  90.451  84.110  1.00  0.00           C
ATOM  11472  C34 POPE  279      23.640  91.701  83.540  1.00  0.00           C
ATOM  11475  C35 POPE  279      24.410  92.371  82.401  1.00  0.00           C
ATOM  11478  C36 POPE  279      24.510  91.491  81.151  1.00  0.00           C
ATOM  11481  C37 POPE  279      24.730  92.272  79.839  1.00  0.00           C
ATOM  11484  C38 POPE  279      24.510  91.371  78.610  1.00  0.00           C
ATOM  11487  C39 POPE  279      24.680  92.092  77.270  1.00  0.00           C
ATOM  11490 0C31 POPE  279      24.410  91.131  76.101  1.00  0.00           C
ATOM  11493 1C31 POPE  279      24.800  91.651  74.711  1.00  0.00           C
ATOM  11496 2C31 POPE  279      23.690  92.402  73.961  1.00  0.00           C
ATOM  11499 3C31 POPE  279      23.310  93.731  74.621  1.00  0.00           C
ATOM  11502 4C31 POPE  279      22.590  94.691  73.671  1.00  0.00           C
ATOM  11505 5C31 POPE  279      22.370  96.071  74.311  1.00  0.00           C
ATOM  11508 6C31 POPE  279      21.790  97.081  73.321  1.00  0.00           C
ATOM  11512  NH3 POPE  280      77.700   9.668  88.260  1.00  0.00           N
ATOM  11516  C12 POPE  280      76.500   8.749  88.361  1.00  0.00           C
ATOM  11519  C11 POPE  280      76.910   7.268  88.391  1.00  0.00           C
ATOM  11522  P   POPE  280      75.880   4.888  88.601  1.00  0.00           P
ATOM  11523  O13 POPE  280      77.190   4.668  89.271  1.00  0.00           O
ATOM  11524  O14 POPE  280      74.670   4.438  89.320  1.00  0.00           O
ATOM  11525  O11 POPE  280      75.940   4.199  87.199  1.00  0.00           O
ATOM  11526  O12 POPE  280      75.760   6.429  88.241  1.00  0.00           O
ATOM  11527  C1  POPE  280      76.940   4.428  86.210  1.00  0.00           C
ATOM  11530  C2  POPE  280      76.260   4.549  84.820  1.00  0.00           C
ATOM  11532  O21 POPE  280      77.150   4.988  83.791  1.00  0.00           O
ATOM  11533  C21 POPE  280      77.610   6.208  83.850  1.00  0.00           C
ATOM  11534  O22 POPE  280      77.570   6.968  84.811  1.00  0.00           O
ATOM  11535  C22 POPE  280      78.300   6.538  82.541  1.00  0.00           C
ATOM  11538  C3  POPE  280      74.940   5.379  84.851  1.00  0.00           C
ATOM  11541  O31 POPE  280      74.120   5.018  83.721  1.00  0.00           O
ATOM  11542  C31 POPE  280      74.250   5.758  82.630  1.00  0.00           C
ATOM  11543  O32 POPE  280      74.980   6.728  82.510  1.00  0.00           O
ATOM  11544  C32 POPE  280      73.250   5.288  81.590  1.00  0.00           C
ATOM  11547  C23 POPE  280      79.170   7.798  82.650  1.00  0.00           C
ATOM  11550  C24 POPE  280      79.890   8.118  81.340  1.00  0.00           C
ATOM  11553  C25 POPE  280      80.701   6.938  80.811  1.00  0.00           C
ATOM  11556  C26 POPE  280      81.720   7.348  79.751  1.00  0.00           C
ATOM  11559  C27 POPE  280      82.460   6.149  79.151  1.00  0.00           C
ATOM  11562  C28 POPE  280      83.680   6.548  78.290  1.00  0.00           C
ATOM  11565  C29 POPE  280      84.780   7.128  79.141  1.00  0.00           C
ATOM  11567 0C21 POPE  280      86.030   7.388  78.751  1.00  0.00           C
ATOM  11569 1C21 POPE  280      86.590   7.168  77.370  1.00  0.00           C
ATOM  11572 2C21 POPE  280      87.091   8.488  76.750  1.00  0.00           C
ATOM  11575 3C21 POPE  280      85.970   9.398  76.221  1.00  0.00           C
ATOM  11578 4C21 POPE  280      86.510  10.528  75.340  1.00  0.00           C
ATOM  11581 5C21 POPE  280      85.410  11.298  74.601  1.00  0.00           C
ATOM  11584 6C21 POPE  280      85.820  12.732  74.230  1.00  0.00           C
ATOM  11587 7C21 POPE  280      84.810  13.441  73.321  1.00  0.00           C
ATOM  11590 8C21 POPE  280      85.111  14.931  73.121  1.00  0.00           C
ATOM  11594  C33 POPE  280      73.860   5.128  80.201  1.00  0.00           C
ATOM  11597  C34 POPE  280      72.750   4.958  79.171  1.00  0.00           C
ATOM  11600  C35 POPE  280      73.180   5.349  77.761  1.00  0.00           C
ATOM  11603  C36 POPE  280      71.970   5.718  76.911  1.00  0.00           C
ATOM  11606  C37 POPE  280      72.360   6.258  75.531  1.00  0.00           C
ATOM  11609  C38 POPE  280      71.110   6.708  74.761  1.00  0.00           C
ATOM  11612  C39 POPE  280      71.310   6.788  73.251  1.00  0.00           C
ATOM  11615 0C31 POPE  280      71.710   5.438  72.630  1.00  0.00           C
ATOM  11618 1C31 POPE  280      70.890   5.058  71.391  1.00  0.00           C
ATOM  11621 2C31 POPE  280      71.410   3.758  70.771  1.00  0.00           C
ATOM  11624 3C31 POPE  280      70.470   3.178  69.711  1.00  0.00           C
ATOM  11627 4C31 POPE  280      70.390   4.029  68.440  1.00  0.00           C
ATOM  11630 5C31 POPE  280      69.400   3.448  67.421  1.00  0.00           C
ATOM  11633 6C31 POPE  280      69.370   4.258  66.120  1.00  0.00           C
ATOM  11637  NH3 POPE  281      93.710  57.581  47.331  1.00  0.00           N
ATOM  11641  C12 POPE  281      92.240  57.291  47.390  1.00  0.00           C
ATOM  11644  C11 POPE  281      91.790  56.621  46.081  1.00  0.00           C
ATOM  11647  P   POPE  281      89.200  56.641  46.751  1.00  0.00           P
ATOM  11648  O13 POPE  281      88.120  55.801  46.210  1.00  0.00           O
ATOM  11649  O14 POPE  281      89.190  58.081  46.390  1.00  0.00           O
ATOM  11650  O11 POPE  281      89.461  56.451  48.291  1.00  0.00           O
ATOM  11651  O12 POPE  281      90.510  56.011  46.171  1.00  0.00           O
ATOM  11652  C1  POPE  281      88.420  56.121  49.230  1.00  0.00           C
ATOM  11655  C2  POPE  281      88.920  55.071  50.291  1.00  0.00           C
ATOM  11657  O21 POPE  281      88.720  55.511  51.651  1.00  0.00           O
ATOM  11658  C21 POPE  281      89.451  56.521  52.101  1.00  0.00           C
ATOM  11659  O22 POPE  281      90.190  57.231  51.441  1.00  0.00           O
ATOM  11660  C22 POPE  281      89.250  56.611  53.620  1.00  0.00           C
ATOM  11663  C3  POPE  281      90.370  54.541  50.070  1.00  0.00           C
ATOM  11666  O31 POPE  281      90.660  53.471  51.010  1.00  0.00           O
ATOM  11667  C31 POPE  281      91.401  53.781  52.061  1.00  0.00           C
ATOM  11668  O32 POPE  281      92.120  54.761  52.190  1.00  0.00           O
ATOM  11669  C32 POPE  281      91.180  52.721  53.131  1.00  0.00           C
ATOM  11672  C23 POPE  281      90.330  57.441  54.351  1.00  0.00           C
ATOM  11675  C24 POPE  281      90.060  57.581  55.861  1.00  0.00           C
ATOM  11678  C25 POPE  281      90.711  56.481  56.721  1.00  0.00           C
ATOM  11681  C26 POPE  281      90.280  56.541  58.201  1.00  0.00           C
ATOM  11684  C27 POPE  281      91.121  55.641  59.111  1.00  0.00           C
ATOM  11687  C28 POPE  281      90.590  55.611  60.561  1.00  0.00           C
ATOM  11690  C29 POPE  281      91.380  54.641  61.421  1.00  0.00           C
ATOM  11692 0C21 POPE  281      91.790  54.811  62.691  1.00  0.00           C
ATOM  11694 1C21 POPE  281      91.560  55.991  63.601  1.00  0.00           C
ATOM  11697 2C21 POPE  281      92.870  56.531  64.211  1.00  0.00           C
ATOM  11700 3C21 POPE  281      92.620  57.511  65.370  1.00  0.00           C
ATOM  11703 4C21 POPE  281      93.920  58.011  66.010  1.00  0.00           C
ATOM  11706 5C21 POPE  281      93.710  58.721  67.351  1.00  0.00           C
ATOM  11709 6C21 POPE  281      95.041  59.171  67.970  1.00  0.00           C
ATOM  11712 7C21 POPE  281      94.930  59.701  69.410  1.00  0.00           C
ATOM  11715 8C21 POPE  281      96.300  60.071  70.001  1.00  0.00           C
ATOM  11719  C33 POPE  281      91.970  52.991  54.431  1.00  0.00           C
ATOM  11722  C34 POPE  281      91.641  52.001  55.561  1.00  0.00           C
ATOM  11725  C35 POPE  281      92.590  52.171  56.761  1.00  0.00           C
ATOM  11728  C36 POPE  281      92.380  51.191  57.920  1.00  0.00           C
ATOM  11731  C37 POPE  281      93.650  51.081  58.781  1.00  0.00           C
ATOM  11734  C38 POPE  281      93.540  50.071  59.931  1.00  0.00           C
ATOM  11737  C39 POPE  281      93.170  50.701  61.281  1.00  0.00           C
ATOM  11740 0C31 POPE  281      94.281  51.591  61.881  1.00  0.00           C
ATOM  11743 1C31 POPE  281      94.160  51.641  63.401  1.00  0.00           C
ATOM  11746 2C31 POPE  281      95.151  52.581  64.111  1.00  0.00           C
ATOM  11749 3C31 POPE  281      95.100  52.351  65.621  1.00  0.00           C
ATOM  11752 4C31 POPE  281      95.730  53.461  66.480  1.00  0.00           C
ATOM  11755 5C31 POPE  281      95.450  53.201  67.970  1.00  0.00           C
ATOM  11758 6C31 POPE  281      95.900  54.301  68.921  1.00  0.00           C
ATOM  11762  NH3 POPE  282     103.140  23.091  91.451  1.00  0.00           N
ATOM  11766  C12 POPE  282     104.610  23.411  91.350  1.00  0.00           C
ATOM  11769  C11 POPE  282     105.450  22.291  90.731  1.00  0.00           C
ATOM  11772  P   POPE  282     107.990  21.721  90.461  1.00  0.00           P
ATOM  11773  O13 POPE  282     108.621  21.441  91.781  1.00  0.00           O
ATOM  11774  O14 POPE  282     107.460  20.601  89.650  1.00  0.00           O
ATOM  11775  O11 POPE  282     108.901  22.601  89.491  1.00  0.00           O
ATOM  11776  O12 POPE  282     106.800  22.741  90.689  1.00  0.00           O
ATOM  11777  C1  POPE  282     108.230  22.861  88.221  1.00  0.00           C
ATOM  11780  C2  POPE  282     108.870  24.041  87.451  1.00  0.00           C
ATOM  11782  O21 POPE  282     108.170  24.351  86.221  1.00  0.00           O
ATOM  11783  C21 POPE  282     107.910  23.331  85.410  1.00  0.00           C
ATOM  11784  O22 POPE  282     106.930  22.601  85.471  1.00  0.00           O
ATOM  11785  C22 POPE  282     108.970  23.271  84.299  1.00  0.00           C
ATOM  11788  C3  POPE  282     110.370  23.841  87.199  1.00  0.00           C
ATOM  11791  O31 POPE  282     110.900  25.071  86.651  1.00  0.00           O
ATOM  11792  C31 POPE  282     111.910  24.931  85.821  1.00  0.00           C
ATOM  11793  O32 POPE  282     112.430  23.861  85.531  1.00  0.00           O
ATOM  11794  C32 POPE  282     112.340  26.271  85.281  1.00  0.00           C
ATOM  11797  C23 POPE  282     108.400  23.601  82.901  1.00  0.00           C
ATOM  11800  C24 POPE  282     109.510  23.741  81.851  1.00  0.00           C
ATOM  11803  C25 POPE  282     109.871  22.411  81.181  1.00  0.00           C
ATOM  11806  C26 POPE  282     109.141  22.201  79.839  1.00  0.00           C
ATOM  11809  C27 POPE  282     109.731  21.011  79.071  1.00  0.00           C
ATOM  11812  C28 POPE  282     109.001  20.641  77.761  1.00  0.00           C
ATOM  11815  C29 POPE  282     108.910  21.741  76.730  1.00  0.00           C
ATOM  11817 0C21 POPE  282     107.980  21.841  75.771  1.00  0.00           C
ATOM  11819 1C21 POPE  282     106.830  20.891  75.510  1.00  0.00           C
ATOM  11822 2C21 POPE  282     105.480  21.611  75.731  1.00  0.00           C
ATOM  11825 3C21 POPE  282     104.270  20.781  75.290  1.00  0.00           C
ATOM  11828 4C21 POPE  282     102.961  21.591  75.301  1.00  0.00           C
ATOM  11831 5C21 POPE  282     102.330  21.771  76.691  1.00  0.00           C
ATOM  11834 6C21 POPE  282     100.900  21.221  76.741  1.00  0.00           C
ATOM  11837 7C21 POPE  282     100.140  21.571  78.021  1.00  0.00           C
ATOM  11840 8C21 POPE  282      98.700  21.051  78.010  1.00  0.00           C
ATOM  11844  C33 POPE  282     112.511  26.171  83.760  1.00  0.00           C
ATOM  11847  C34 POPE  282     112.690  27.531  83.101  1.00  0.00           C
ATOM  11850  C35 POPE  282     112.990  27.431  81.590  1.00  0.00           C
ATOM  11853  C36 POPE  282     111.810  27.011  80.701  1.00  0.00           C
ATOM  11856  C37 POPE  282     112.180  27.211  79.230  1.00  0.00           C
ATOM  11859  C38 POPE  282     111.080  26.841  78.231  1.00  0.00           C
ATOM  11862  C39 POPE  282     111.080  25.361  77.781  1.00  0.00           C
ATOM  11865 0C31 POPE  282     112.360  24.941  77.040  1.00  0.00           C
ATOM  11868 1C31 POPE  282     112.160  23.641  76.251  1.00  0.00           C
ATOM  11871 2C31 POPE  282     113.430  23.101  75.581  1.00  0.00           C
ATOM  11874 3C31 POPE  282     113.110  21.971  74.580  1.00  0.00           C
ATOM  11877 4C31 POPE  282     112.950  22.491  73.150  1.00  0.00           C
ATOM  11880 5C31 POPE  282     112.220  21.501  72.230  1.00  0.00           C
ATOM  11883 6C31 POPE  282     112.091  22.001  70.790  1.00  0.00           C
ATOM  11887  NH3 POPE  283      54.860   8.859  45.150  1.00  0.00           N
ATOM  11891  C12 POPE  283      56.200   9.519  45.161  1.00  0.00           C
ATOM  11894  C11 POPE  283      56.630   9.938  43.750  1.00  0.00           C
ATOM  11897  P   POPE  283      59.180  10.398  44.300  1.00  0.00           P
ATOM  11898  O13 POPE  283      60.130  11.498  44.001  1.00  0.00           O
ATOM  11899  O14 POPE  283      59.580   9.059  43.830  1.00  0.00           O
ATOM  11900  O11 POPE  283      58.950  10.298  45.870  1.00  0.00           O
ATOM  11901  O12 POPE  283      57.730  10.829  43.811  1.00  0.00           O
ATOM  11902  C1  POPE  283      59.660  11.149  46.781  1.00  0.00           C
ATOM  11905  C2  POPE  283      58.770  11.478  48.001  1.00  0.00           C
ATOM  11907  O21 POPE  283      59.510  12.381  48.871  1.00  0.00           O
ATOM  11908  C21 POPE  283      58.820  13.481  49.111  1.00  0.00           C
ATOM  11909  O22 POPE  283      57.870  13.871  48.451  1.00  0.00           O
ATOM  11910  C22 POPE  283      59.220  14.122  50.420  1.00  0.00           C
ATOM  11913  C3  POPE  283      58.350  10.258  48.840  1.00  0.00           C
ATOM  11916  O31 POPE  283      58.090  10.578  50.231  1.00  0.00           O
ATOM  11917  C31 POPE  283      56.820  10.618  50.611  1.00  0.00           C
ATOM  11918  O32 POPE  283      55.860  10.699  49.870  1.00  0.00           O
ATOM  11919  C32 POPE  283      56.780  10.498  52.141  1.00  0.00           C
ATOM  11922  C23 POPE  283      58.040  14.992  50.921  1.00  0.00           C
ATOM  11925  C24 POPE  283      57.980  15.141  52.440  1.00  0.00           C
[truncated: 2,015,539 more chars]
