# Supplementary material for: Characterizing Membrane Association and Periplasmic Transfer of Bacterial Lipoproteins through Molecular Dynamics Simulations
Source: Structure. 2020 Apr 7;28(4):475–487.e3. doi: 10.1016/j.str.2020.01.012 (PMC7139219; doi:10.1016/j.str.2020.01.012)
Supplement: Data S3. Final Coordinates from Simulations (M–X), Related to Figure 3 [file mmc5.zip › M-X/NLPE-5-atomistic.pdb]

TITLE     Protein
REMARK    THIS IS A SIMULATION BOX
CRYST1  136.458  136.458  170.987  90.00  90.00  90.00 P 1           1
MODEL        1
ATOM      1  N   CYSTA   1      61.743  66.349  88.274  1.00  0.00           N
ATOM      3  CA  CYSTA   1      60.813  66.909  89.243  1.00  0.00           C
ATOM      5  C   CYSTA   1      59.973  66.009  90.144  1.00  0.00           C
ATOM      6  O   CYSTA   1      59.393  64.989  89.783  1.00  0.00           O
ATOM      7  CB  CYSTA   1      60.113  68.219  88.773  1.00  0.00           C
ATOM     10  SG  CYSTA   1      61.243  69.639  88.443  1.00  0.00           S
ATOM     11  C1  CYSTA   1      62.443  69.469  89.803  1.00  0.00           C
ATOM     14  CA1 CYSTA   1      61.833  65.099  87.813  1.00  0.00           C
ATOM     15  OA1 CYSTA   1      62.923  64.549  87.873  1.00  0.00           O
ATOM     16  CA2 CYSTA   1      60.743  64.339  87.164  1.00  0.00           C
ATOM     19  C11 CYSTA   1      63.483  70.599  90.093  1.00  0.00           C
ATOM     21  O11 CYSTA   1      64.033  71.259  88.943  1.00  0.00           O
ATOM     22  CX1 CYSTA   1      64.563  70.539  87.973  1.00  0.00           C
ATOM     23  OX1 CYSTA   1      64.453  69.339  87.793  1.00  0.00           O
ATOM     24  CX2 CYSTA   1      65.403  71.449  87.083  1.00  0.00           C
ATOM     27  C12 CYSTA   1      64.593  70.099  91.093  1.00  0.00           C
ATOM     30  O12 CYSTA   1      65.953  70.289  90.623  1.00  0.00           O
ATOM     31  CD1 CYSTA   1      66.663  69.329  89.993  1.00  0.00           C
ATOM     32  OD1 CYSTA   1      67.433  69.569  89.083  1.00  0.00           O
ATOM     33  CD2 CYSTA   1      66.403  67.899  90.533  1.00  0.00           C
ATOM     36  CA3 CYSTA   1      59.963  65.189  86.143  1.00  0.00           C
ATOM     39  CA4 CYSTA   1      59.153  64.249  85.263  1.00  0.00           C
ATOM     42  CA5 CYSTA   1      58.403  64.949  84.133  1.00  0.00           C
ATOM     45  CA6 CYSTA   1      57.683  63.899  83.283  1.00  0.00           C
ATOM     48  CA7 CYSTA   1      56.953  64.509  82.083  1.00  0.00           C
ATOM     51  CA8 CYSTA   1      56.333  63.419  81.203  1.00  0.00           C
ATOM     54  CA9 CYSTA   1      55.653  63.939  79.933  1.00  0.00           C
ATOM     57 0CA1 CYSTA   1      56.533  64.869  79.083  1.00  0.00           C
ATOM     60 1CA1 CYSTA   1      57.873  64.269  78.623  1.00  0.00           C
ATOM     63 2CA1 CYSTA   1      58.773  65.349  77.993  1.00  0.00           C
ATOM     66 3CA1 CYSTA   1      60.053  64.789  77.363  1.00  0.00           C
ATOM     69 4CA1 CYSTA   1      60.993  65.869  76.833  1.00  0.00           C
ATOM     72 5CA1 CYSTA   1      61.723  66.659  77.933  1.00  0.00           C
ATOM     75 6CA1 CYSTA   1      62.753  67.649  77.383  1.00  0.00           C
ATOM     79  CD3 CYSTA   1      67.413  66.809  90.043  1.00  0.00           C
ATOM     82  CD4 CYSTA   1      67.473  66.519  88.523  1.00  0.00           C
ATOM     85  CD5 CYSTA   1      68.853  66.059  88.044  1.00  0.00           C
ATOM     88  CD6 CYSTA   1      68.863  65.599  86.573  1.00  0.00           C
ATOM     91  CD7 CYSTA   1      69.323  66.699  85.603  1.00  0.00           C
ATOM     94  CD8 CYSTA   1      69.283  66.219  84.143  1.00  0.00           C
ATOM     97  CD9 CYSTA   1      70.003  67.149  83.153  1.00  0.00           C
ATOM    100 0CD1 CYSTA   1      71.533  66.999  83.173  1.00  0.00           C
ATOM    103 1CD1 CYSTA   1      72.233  67.779  82.053  1.00  0.00           C
ATOM    106 2CD1 CYSTA   1      73.743  67.519  82.003  1.00  0.00           C
ATOM    109 3CD1 CYSTA   1      74.443  68.379  80.943  1.00  0.00           C
ATOM    112 4CD1 CYSTA   1      75.943  68.099  80.743  1.00  0.00           C
ATOM    115 5CD1 CYSTA   1      76.253  66.749  80.074  1.00  0.00           C
ATOM    118 6CD1 CYSTA   1      77.743  66.579  79.773  1.00  0.00           C
ATOM    122  CX3 CYSTA   1      65.553  70.839  85.673  1.00  0.00           C
ATOM    125  CX4 CYSTA   1      66.033  71.869  84.643  1.00  0.00           C
ATOM    128  CX5 CYSTA   1      65.933  71.349  83.193  1.00  0.00           C
ATOM    131  CX6 CYSTA   1      67.203  70.649  82.693  1.00  0.00           C
ATOM    134  CX7 CYSTA   1      67.103  70.299  81.203  1.00  0.00           C
ATOM    137  CX8 CYSTA   1      68.433  69.799  80.593  1.00  0.00           C
ATOM    140  CX9 CYSTA   1      68.313  69.559  79.113  1.00  0.00           C
ATOM    142 0CX1 CYSTA   1      68.803  70.319  78.103  1.00  0.00           C
ATOM    144 1CX1 CYSTA   1      69.583  71.599  78.233  1.00  0.00           C
ATOM    147 2CX1 CYSTA   1      68.773  72.839  77.813  1.00  0.00           C
ATOM    150 3CX1 CYSTA   1      68.673  73.049  76.293  1.00  0.00           C
ATOM    153 4CX1 CYSTA   1      67.843  74.299  75.943  1.00  0.00           C
ATOM    156 5CX1 CYSTA   1      68.133  74.879  74.543  1.00  0.00           C
ATOM    159 6CX1 CYSTA   1      67.843  73.949  73.353  1.00  0.00           C
ATOM    162 7CX1 CYSTA   1      68.083  74.659  72.013  1.00  0.00           C
ATOM    165 8CX1 CYSTA   1      67.813  73.799  70.783  1.00  0.00           C
ATOM    169  N   ASN A   2      60.013  66.319  91.433  1.00  0.00           N
ATOM    171  CA  ASN A   2      60.173  65.269  92.423  1.00  0.00           C
ATOM    173  CB  ASN A   2      61.543  65.399  93.173  1.00  0.00           C
ATOM    176  CG  ASN A   2      61.873  66.719  93.894  1.00  0.00           C
ATOM    177  OD1 ASN A   2      63.043  66.949  94.203  1.00  0.00           O
ATOM    178  ND2 ASN A   2      60.903  67.639  94.093  1.00  0.00           N
ATOM    181  C   ASN A   2      59.033  65.319  93.393  1.00  0.00           C
ATOM    182  O   ASN A   2      58.363  66.339  93.523  1.00  0.00           O
ATOM    183  N   ASN A   3      58.813  64.249  94.163  1.00  0.00           N
ATOM    185  CA  ASN A   3      58.073  64.399  95.393  1.00  0.00           C
ATOM    187  CB  ASN A   3      57.683  63.039  96.013  1.00  0.00           C
ATOM    190  CG  ASN A   3      56.683  62.229  95.173  1.00  0.00           C
ATOM    191  OD1 ASN A   3      56.433  61.059  95.503  1.00  0.00           O
ATOM    192  ND2 ASN A   3      56.043  62.819  94.133  1.00  0.00           N
ATOM    195  C   ASN A   3      58.793  65.319  96.403  1.00  0.00           C
ATOM    196  O   ASN A   3      59.703  64.939  97.123  1.00  0.00           O
ATOM    197  N   ARG A   4      58.253  66.549  96.493  1.00  0.00           N
ATOM    199  CA  ARG A   4      57.913  67.189  97.733  1.00  0.00           C
ATOM    201  CB  ARG A   4      58.563  68.579  97.904  1.00  0.00           C
ATOM    204  CG  ARG A   4      59.653  68.579  98.993  1.00  0.00           C
ATOM    207  CD  ARG A   4      60.283  69.949  99.263  1.00  0.00           C
ATOM    210  NE  ARG A   4      61.183  70.199  98.103  1.00  0.00           N
ATOM    212  CZ  ARG A   4      62.063  71.189  98.044  1.00  0.00           C
ATOM    213  NH1 ARG A   4      62.913  71.199  97.043  1.00  0.00           N
ATOM    216  NH2 ARG A   4      62.143  72.179  98.913  1.00  0.00           N
ATOM    219  C   ARG A   4      56.393  67.179  97.673  1.00  0.00           C
ATOM    220  O   ARG A   4      55.833  67.679  96.703  1.00  0.00           O
ATOM    221  N   ALA A   5      55.693  66.489  98.593  1.00  0.00           N
ATOM    223  CA  ALA A   5      54.373  65.999  98.274  1.00  0.00           C
ATOM    225  CB  ALA A   5      54.513  64.819  97.283  1.00  0.00           C
ATOM    229  C   ALA A   5      53.483  65.529  99.434  1.00  0.00           C
ATOM    230  O   ALA A   5      52.933  64.419  99.413  1.00  0.00           O
ATOM    231  N   GLU A   6      53.153  66.389 100.424  1.00  0.00           N
ATOM    233  CA  GLU A   6      54.033  67.229 101.233  1.00  0.00           C
ATOM    235  CB  GLU A   6      53.383  68.649 101.283  1.00  0.00           C
ATOM    238  CG  GLU A   6      54.323  69.899 101.243  1.00  0.00           C
ATOM    241  CD  GLU A   6      54.633  70.499  99.863  1.00  0.00           C
ATOM    242  OE1 GLU A   6      54.373  71.719  99.703  1.00  0.00           O
ATOM    243  OE2 GLU A   6      55.213  69.789  98.993  1.00  0.00           O
ATOM    244  C   GLU A   6      54.173  66.459 102.583  1.00  0.00           C
ATOM    245  O   GLU A   6      53.563  65.399 102.733  1.00  0.00           O
ATOM    246  N   VAL A   7      55.023  66.829 103.583  1.00  0.00           N
ATOM    248  CA  VAL A   7      55.213  68.159 104.133  1.00  0.00           C
ATOM    250  CB  VAL A   7      54.343  68.379 105.373  1.00  0.00           C
ATOM    252  CG1 VAL A   7      54.503  69.799 105.933  1.00  0.00           C
ATOM    256  CG2 VAL A   7      52.853  68.159 105.053  1.00  0.00           C
ATOM    260  C   VAL A   7      56.683  68.409 104.513  1.00  0.00           C
ATOM    261  O   VAL A   7      57.183  67.859 105.493  1.00  0.00           O
ATOM    262  N   ASP A   8      57.413  69.359 103.883  1.00  0.00           N
ATOM    264  CA  ASP A   8      58.403  70.139 104.603  1.00  0.00           C
ATOM    266  CB  ASP A   8      59.363  70.969 103.713  1.00  0.00           C
ATOM    269  CG  ASP A   8      60.433  70.189 102.973  1.00  0.00           C
ATOM    270  OD1 ASP A   8      61.233  70.889 102.293  1.00  0.00           O
ATOM    271  OD2 ASP A   8      60.483  68.939 103.063  1.00  0.00           O
ATOM    272  C   ASP A   8      57.653  71.119 105.483  1.00  0.00           C
ATOM    273  O   ASP A   8      56.853  71.909 104.993  1.00  0.00           O
ATOM    274  N   THR A   9      57.813  71.049 106.813  1.00  0.00           N
ATOM    276  CA  THR A   9      57.033  71.879 107.723  1.00  0.00           C
ATOM    278  CB  THR A   9      56.423  71.089 108.894  1.00  0.00           C
ATOM    280  OG1 THR A   9      55.923  71.909 109.953  1.00  0.00           O
ATOM    282  CG2 THR A   9      57.463  70.109 109.453  1.00  0.00           C
ATOM    286  C   THR A   9      57.863  73.089 108.123  1.00  0.00           C
ATOM    287  O   THR A   9      58.763  73.029 108.943  1.00  0.00           O
ATOM    288  N   LEU A  10      57.653  74.219 107.413  1.00  0.00           N
ATOM    290  CA  LEU A  10      58.693  75.219 107.223  1.00  0.00           C
ATOM    292  CB  LEU A  10      58.133  76.499 106.534  1.00  0.00           C
ATOM    295  CG  LEU A  10      57.883  76.449 105.004  1.00  0.00           C
ATOM    297  CD1 LEU A  10      57.243  77.759 104.483  1.00  0.00           C
ATOM    301  CD2 LEU A  10      56.953  75.309 104.583  1.00  0.00           C
ATOM    305  C   LEU A  10      59.923  74.649 106.503  1.00  0.00           C
ATOM    306  O   LEU A  10      59.843  73.629 105.824  1.00  0.00           O
ATOM    307  N   SER A  11      61.123  75.239 106.663  1.00  0.00           N
ATOM    309  CA  SER A  11      62.383  74.509 106.423  1.00  0.00           C
ATOM    311  CB  SER A  11      63.653  75.399 106.413  1.00  0.00           C
ATOM    314  OG  SER A  11      63.543  76.499 105.503  1.00  0.00           O
ATOM    316  C   SER A  11      62.693  73.289 107.323  1.00  0.00           C
ATOM    317  O   SER A  11      63.303  72.359 106.794  1.00  0.00           O
ATOM    318  N   PRO A  12      62.393  73.149 108.633  1.00  0.00           N
ATOM    319  CD  PRO A  12      61.883  74.209 109.493  1.00  0.00           C
ATOM    322  CA  PRO A  12      62.793  71.969 109.403  1.00  0.00           C
ATOM    324  CB  PRO A  12      62.803  72.459 110.863  1.00  0.00           C
ATOM    327  CG  PRO A  12      61.803  73.619 110.903  1.00  0.00           C
ATOM    330  C   PRO A  12      61.753  70.879 109.253  1.00  0.00           C
ATOM    331  O   PRO A  12      60.903  70.699 110.123  1.00  0.00           O
ATOM    332  N   ALA A  13      61.813  70.109 108.163  1.00  0.00           N
ATOM    334  CA  ALA A  13      60.953  68.979 107.943  1.00  0.00           C
ATOM    336  CB  ALA A  13      61.133  68.499 106.493  1.00  0.00           C
ATOM    340  C   ALA A  13      61.203  67.839 108.913  1.00  0.00           C
ATOM    341  O   ALA A  13      62.303  67.289 108.933  1.00  0.00           O
ATOM    342  N   GLN A  14      60.183  67.459 109.703  1.00  0.00           N
ATOM    344  CA  GLN A  14      60.193  66.289 110.573  1.00  0.00           C
ATOM    346  CB  GLN A  14      61.363  66.259 111.583  1.00  0.00           C
ATOM    349  CG  GLN A  14      61.353  65.059 112.553  1.00  0.00           C
ATOM    352  CD  GLN A  14      62.343  65.179 113.723  1.00  0.00           C
ATOM    353  OE1 GLN A  14      62.223  64.419 114.683  1.00  0.00           O
ATOM    354  NE2 GLN A  14      63.293  66.129 113.643  1.00  0.00           N
ATOM    357  C   GLN A  14      58.903  66.249 111.383  1.00  0.00           C
ATOM    358  O   GLN A  14      58.773  66.899 112.413  1.00  0.00           O
ATOM    359  N   ALA A  15      57.873  65.509 110.983  1.00  0.00           N
ATOM    361  CA  ALA A  15      57.603  65.159 109.613  1.00  0.00           C
ATOM    363  CB  ALA A  15      58.123  63.759 109.243  1.00  0.00           C
ATOM    367  C   ALA A  15      56.103  65.179 109.453  1.00  0.00           C
ATOM    368  O   ALA A  15      55.363  64.959 110.404  1.00  0.00           O
ATOM    369  N   ALA A  16      55.633  65.399 108.223  1.00  0.00           N
ATOM    371  CA  ALA A  16      54.613  64.539 107.653  1.00  0.00           C
ATOM    373  CB  ALA A  16      53.323  65.309 107.343  1.00  0.00           C
ATOM    377  C   ALA A  16      55.253  63.969 106.403  1.00  0.00           C
ATOM    378  O   ALA A  16      55.773  64.709 105.583  1.00  0.00           O
ATOM    379  N   GLU A  17      55.283  62.629 106.254  1.00  0.00           N
ATOM    381  CA  GLU A  17      55.663  61.959 105.023  1.00  0.00           C
ATOM    383  CB  GLU A  17      56.083  60.489 105.343  1.00  0.00           C
ATOM    386  CG  GLU A  17      57.603  60.179 105.214  1.00  0.00           C
ATOM    389  CD  GLU A  17      58.383  60.649 106.423  1.00  0.00           C
ATOM    390  OE1 GLU A  17      58.683  59.839 107.343  1.00  0.00           O
ATOM    391  OE2 GLU A  17      58.643  61.879 106.464  1.00  0.00           O
ATOM    392  C   GLU A  17      54.513  62.089 104.003  1.00  0.00           C
ATOM    393  O   GLU A  17      53.393  62.439 104.353  1.00  0.00           O
ATOM    394  N   LEU A  18      54.743  61.949 102.693  1.00  0.00           N
ATOM    396  CA  LEU A  18      55.723  61.079 102.074  1.00  0.00           C
ATOM    398  CB  LEU A  18      55.043  60.149 101.043  1.00  0.00           C
ATOM    401  CG  LEU A  18      55.593  58.719 101.063  1.00  0.00           C
ATOM    403  CD1 LEU A  18      55.023  57.899  99.893  1.00  0.00           C
ATOM    407  CD2 LEU A  18      55.263  58.019 102.383  1.00  0.00           C
ATOM    411  C   LEU A  18      56.803  61.869 101.373  1.00  0.00           C
ATOM    412  O   LEU A  18      56.513  62.729 100.533  1.00  0.00           O
ATOM    413  N   LYS A  19      58.073  61.569 101.674  1.00  0.00           N
ATOM    415  CA  LYS A  19      59.223  62.169 101.023  1.00  0.00           C
ATOM    417  CB  LYS A  19      60.083  63.069 101.963  1.00  0.00           C
ATOM    420  CG  LYS A  19      59.373  64.349 102.443  1.00  0.00           C
ATOM    423  CD  LYS A  19      60.043  65.019 103.663  1.00  0.00           C
ATOM    426  CE  LYS A  19      60.063  64.119 104.913  1.00  0.00           C
ATOM    429  NZ  LYS A  19      60.573  64.859 106.083  1.00  0.00           N
ATOM    433  C   LYS A  19      60.053  61.129 100.303  1.00  0.00           C
ATOM    434  O   LYS A  19      60.083  59.959 100.703  1.00  0.00           O
ATOM    435  N   PRO A  20      60.623  61.589  99.193  1.00  0.00           N
ATOM    436  CD  PRO A  20      60.423  60.709  98.033  1.00  0.00           C
ATOM    439  CA  PRO A  20      62.063  61.839  99.273  1.00  0.00           C
ATOM    441  CB  PRO A  20      62.713  60.529  98.793  1.00  0.00           C
ATOM    444  CG  PRO A  20      61.623  59.749  98.044  1.00  0.00           C
ATOM    447  C   PRO A  20      62.513  63.029  98.433  1.00  0.00           C
ATOM    448  O   PRO A  20      62.283  63.089  97.223  1.00  0.00           O
ATOM    449  N   MET A  21      63.223  63.999  99.043  1.00  0.00           N
ATOM    451  CA  MET A  21      63.713  65.169  98.353  1.00  0.00           C
ATOM    453  CB  MET A  21      62.743  66.389  98.464  1.00  0.00           C
ATOM    456  CG  MET A  21      62.903  67.299  99.714  1.00  0.00           C
ATOM    459  SD  MET A  21      62.483  66.509 101.283  1.00  0.00           S
ATOM    460  CE  MET A  21      63.763  67.369 102.233  1.00  0.00           C
ATOM    464  C   MET A  21      65.023  65.559  99.003  1.00  0.00           C
ATOM    465  O   MET A  21      65.313  65.099 100.113  1.00  0.00           O
ATOM    466  N   PRO A  22      65.803  66.449  98.414  1.00  0.00           N
ATOM    467  CD  PRO A  22      66.783  67.209  99.174  1.00  0.00           C
ATOM    470  CA  PRO A  22      65.843  66.769  97.003  1.00  0.00           C
ATOM    472  CB  PRO A  22      66.313  68.249  97.003  1.00  0.00           C
ATOM    475  CG  PRO A  22      66.953  68.509  98.383  1.00  0.00           C
ATOM    478  C   PRO A  22      66.863  65.839  96.373  1.00  0.00           C
ATOM    479  O   PRO A  22      67.663  65.219  97.053  1.00  0.00           O
ATOM    480  N   GLN A  23      66.843  65.699  95.033  1.00  0.00           N
ATOM    482  CA  GLN A  23      67.703  64.739  94.363  1.00  0.00           C
ATOM    484  CB  GLN A  23      66.873  63.909  93.353  1.00  0.00           C
ATOM    487  CG  GLN A  23      66.403  62.529  93.903  1.00  0.00           C
ATOM    490  CD  GLN A  23      65.833  62.499  95.323  1.00  0.00           C
ATOM    491  OE1 GLN A  23      66.433  61.879  96.193  1.00  0.00           O
ATOM    492  NE2 GLN A  23      64.653  63.119  95.533  1.00  0.00           N
ATOM    495  C   GLN A  23      68.963  65.389  93.783  1.00  0.00           C
ATOM    496  O   GLN A  23      69.663  64.829  92.943  1.00  0.00           O
ATOM    497  N   SER A  24      69.263  66.589  94.303  1.00  0.00           N
ATOM    499  CA  SER A  24      70.423  67.439  94.063  1.00  0.00           C
ATOM    501  CB  SER A  24      70.343  68.339  92.803  1.00  0.00           C
ATOM    504  OG  SER A  24      70.473  67.549  91.623  1.00  0.00           O
ATOM    506  C   SER A  24      70.513  68.339  95.284  1.00  0.00           C
ATOM    507  O   SER A  24      69.563  68.399  96.053  1.00  0.00           O
ATOM    508  N   TRP A  25      71.633  69.039  95.523  1.00  0.00           N
ATOM    510  CA  TRP A  25      71.783  69.879  96.693  1.00  0.00           C
ATOM    512  CB  TRP A  25      72.203  69.089  97.983  1.00  0.00           C
ATOM    515  CG  TRP A  25      71.143  68.889  99.034  1.00  0.00           C
ATOM    516  CD1 TRP A  25      70.493  69.899  99.683  1.00  0.00           C
ATOM    518  NE1 TRP A  25      69.673  69.379 100.663  1.00  0.00           N
ATOM    520  CE2 TRP A  25      69.793  68.019 100.684  1.00  0.00           C
ATOM    521  CD2 TRP A  25      70.693  67.659  99.643  1.00  0.00           C
ATOM    522  CE3 TRP A  25      70.933  66.309  99.413  1.00  0.00           C
ATOM    524  CZ3 TRP A  25      70.313  65.349 100.214  1.00  0.00           C
ATOM    526  CZ2 TRP A  25      69.173  67.079 101.493  1.00  0.00           C
ATOM    528  CH2 TRP A  25      69.443  65.729 101.233  1.00  0.00           C
ATOM    530  C   TRP A  25      72.763  70.999  96.353  1.00  0.00           C
ATOM    531  O   TRP A  25      73.523  70.889  95.393  1.00  0.00           O
ATOM    532  N   ARG A  26      72.683  72.139  97.063  1.00  0.00           N
ATOM    534  CA  ARG A  26      73.053  73.439  96.553  1.00  0.00           C
ATOM    536  CB  ARG A  26      72.183  74.479  97.283  1.00  0.00           C
ATOM    539  CG  ARG A  26      72.363  74.479  98.824  1.00  0.00           C
ATOM    542  CD  ARG A  26      71.183  75.089  99.574  1.00  0.00           C
ATOM    545  NE  ARG A  26      71.133  76.529  99.213  1.00  0.00           N
ATOM    547  CZ  ARG A  26      70.023  77.209  99.003  1.00  0.00           C
ATOM    548  NH1 ARG A  26      70.123  78.529  98.953  1.00  0.00           N
ATOM    551  NH2 ARG A  26      68.843  76.649  98.853  1.00  0.00           N
ATOM    554  C   ARG A  26      74.513  73.869  96.713  1.00  0.00           C
ATOM    555  O   ARG A  26      75.153  73.579  97.723  1.00  0.00           O
ATOM    556  N   GLY A  27      75.033  74.649  95.743  1.00  0.00           N
ATOM    558  CA  GLY A  27      76.363  75.269  95.833  1.00  0.00           C
ATOM    561  C   GLY A  27      77.313  74.859  94.743  1.00  0.00           C
ATOM    562  O   GLY A  27      77.793  73.729  94.693  1.00  0.00           O
ATOM    563  N   VAL A  28      77.663  75.809  93.853  1.00  0.00           N
ATOM    565  CA  VAL A  28      78.673  75.619  92.833  1.00  0.00           C
ATOM    567  CB  VAL A  28      78.123  75.259  91.443  1.00  0.00           C
ATOM    569  CG1 VAL A  28      79.263  74.929  90.463  1.00  0.00           C
ATOM    573  CG2 VAL A  28      77.213  74.009  91.513  1.00  0.00           C
ATOM    577  C   VAL A  28      79.433  76.929  92.813  1.00  0.00           C
ATOM    578  O   VAL A  28      78.943  77.959  93.263  1.00  0.00           O
ATOM    579  N   LEU A  29      80.693  76.939  92.343  1.00  0.00           N
ATOM    581  CA  LEU A  29      81.593  78.069  92.273  1.00  0.00           C
ATOM    583  CB  LEU A  29      82.923  77.569  91.643  1.00  0.00           C
ATOM    586  CG  LEU A  29      82.833  76.699  90.363  1.00  0.00           C
ATOM    588  CD1 LEU A  29      84.223  76.139  90.093  1.00  0.00           C
ATOM    592  CD2 LEU A  29      82.313  77.399  89.113  1.00  0.00           C
ATOM    596  C   LEU A  29      81.053  79.359  91.623  1.00  0.00           C
ATOM    597  O   LEU A  29      80.343  79.289  90.623  1.00  0.00           O
ATOM    598  N   PRO A  30      81.333  80.549  92.193  1.00  0.00           N
ATOM    599  CD  PRO A  30      80.763  81.749  91.573  1.00  0.00           C
ATOM    602  CA  PRO A  30      82.673  80.829  92.683  1.00  0.00           C
ATOM    604  CB  PRO A  30      82.993  82.259  92.203  1.00  0.00           C
ATOM    607  CG  PRO A  30      81.963  82.559  91.113  1.00  0.00           C
ATOM    610  C   PRO A  30      82.863  80.749  94.183  1.00  0.00           C
ATOM    611  O   PRO A  30      83.603  79.859  94.574  1.00  0.00           O
ATOM    612  N   CYS A  31      82.223  81.569  95.043  1.00  0.00           N
ATOM    614  CA  CYS A  31      82.553  81.529  96.464  1.00  0.00           C
ATOM    616  CB  CYS A  31      81.473  80.859  97.363  1.00  0.00           C
ATOM    619  SG  CYS A  31      79.793  81.549  97.333  1.00  0.00           S
ATOM    621  C   CYS A  31      82.923  82.899  96.973  1.00  0.00           C
ATOM    622  O   CYS A  31      83.543  83.669  96.254  1.00  0.00           O
ATOM    623  N   ALA A  32      82.583  83.189  98.243  1.00  0.00           N
ATOM    625  CA  ALA A  32      82.853  84.399  98.973  1.00  0.00           C
ATOM    627  CB  ALA A  32      82.393  84.169 100.433  1.00  0.00           C
ATOM    631  C   ALA A  32      84.293  84.849  98.933  1.00  0.00           C
ATOM    632  O   ALA A  32      84.673  85.709  98.143  1.00  0.00           O
ATOM    633  N   ASP A  33      85.173  84.229  99.743  1.00  0.00           N
ATOM    635  CA  ASP A  33      86.603  84.429  99.683  1.00  0.00           C
ATOM    637  CB  ASP A  33      87.003  84.659 101.183  1.00  0.00           C
ATOM    640  CG  ASP A  33      88.323  85.369 101.394  1.00  0.00           C
ATOM    641  OD1 ASP A  33      88.703  85.579 102.574  1.00  0.00           O
ATOM    642  OD2 ASP A  33      88.963  85.739 100.373  1.00  0.00           O
ATOM    643  C   ASP A  33      87.223  83.179  99.034  1.00  0.00           C
ATOM    644  O   ASP A  33      88.333  83.159  98.493  1.00  0.00           O
ATOM    645  N   CYS A  34      86.443  82.079  98.973  1.00  0.00           N
ATOM    647  CA  CYS A  34      86.813  80.859  98.303  1.00  0.00           C
ATOM    649  CB  CYS A  34      86.133  79.589  98.894  1.00  0.00           C
ATOM    652  SG  CYS A  34      84.343  79.769  99.223  1.00  0.00           S
ATOM    654  C   CYS A  34      86.713  80.949  96.783  1.00  0.00           C
ATOM    655  O   CYS A  34      85.883  81.669  96.223  1.00  0.00           O
ATOM    656  N   GLU A  35      87.593  80.209  96.104  1.00  0.00           N
ATOM    658  CA  GLU A  35      87.883  80.229  94.683  1.00  0.00           C
ATOM    660  CB  GLU A  35      89.433  80.079  94.593  1.00  0.00           C
ATOM    663  CG  GLU A  35      90.063  80.209  93.193  1.00  0.00           C
ATOM    666  CD  GLU A  35      91.503  80.709  93.263  1.00  0.00           C
ATOM    667  OE1 GLU A  35      91.713  81.869  92.843  1.00  0.00           O
ATOM    668  OE2 GLU A  35      92.453  79.979  93.633  1.00  0.00           O
ATOM    669  C   GLU A  35      87.153  79.049  94.043  1.00  0.00           C
ATOM    670  O   GLU A  35      87.233  78.719  92.863  1.00  0.00           O
ATOM    671  N   GLY A  36      86.393  78.349  94.883  1.00  0.00           N
ATOM    673  CA  GLY A  36      85.863  77.059  94.613  1.00  0.00           C
ATOM    676  C   GLY A  36      84.993  76.709  95.763  1.00  0.00           C
ATOM    677  O   GLY A  36      85.373  76.729  96.934  1.00  0.00           O
ATOM    678  N   ILE A  37      83.773  76.329  95.424  1.00  0.00           N
ATOM    680  CA  ILE A  37      82.833  75.759  96.333  1.00  0.00           C
ATOM    682  CB  ILE A  37      81.873  76.759  96.973  1.00  0.00           C
ATOM    684  CG2 ILE A  37      81.123  77.559  95.883  1.00  0.00           C
ATOM    688  CG1 ILE A  37      80.883  76.089  97.943  1.00  0.00           C
ATOM    691  CD  ILE A  37      80.243  77.099  98.903  1.00  0.00           C
ATOM    695  C   ILE A  37      82.143  74.779  95.443  1.00  0.00           C
ATOM    696  O   ILE A  37      81.933  74.989  94.243  1.00  0.00           O
ATOM    697  N   GLU A  38      81.883  73.609  96.003  1.00  0.00           N
ATOM    699  CA  GLU A  38      81.173  72.599  95.273  1.00  0.00           C
ATOM    701  CB  GLU A  38      82.173  71.699  94.493  1.00  0.00           C
ATOM    704  CG  GLU A  38      81.503  70.669  93.543  1.00  0.00           C
ATOM    707  CD  GLU A  38      82.363  70.239  92.354  1.00  0.00           C
ATOM    708  OE1 GLU A  38      81.803  69.459  91.543  1.00  0.00           O
ATOM    709  OE2 GLU A  38      83.533  70.679  92.203  1.00  0.00           O
ATOM    710  C   GLU A  38      80.453  71.859  96.343  1.00  0.00           C
ATOM    711  O   GLU A  38      81.063  71.479  97.343  1.00  0.00           O
ATOM    712  N   THR A  39      79.143  71.639  96.183  1.00  0.00           N
ATOM    714  CA  THR A  39      78.553  70.389  96.604  1.00  0.00           C
ATOM    716  CB  THR A  39      77.713  70.459  97.883  1.00  0.00           C
ATOM    718  OG1 THR A  39      78.013  69.329  98.703  1.00  0.00           O
ATOM    720  CG2 THR A  39      76.193  70.529  97.673  1.00  0.00           C
ATOM    724  C   THR A  39      77.803  69.949  95.383  1.00  0.00           C
ATOM    725  O   THR A  39      76.913  70.639  94.873  1.00  0.00           O
ATOM    726  N   SER A  40      78.203  68.819  94.813  1.00  0.00           N
ATOM    728  CA  SER A  40      77.503  68.279  93.673  1.00  0.00           C
ATOM    730  CB  SER A  40      78.383  68.099  92.403  1.00  0.00           C
ATOM    733  OG  SER A  40      78.993  69.339  92.043  1.00  0.00           O
ATOM    735  C   SER A  40      76.993  66.959  94.163  1.00  0.00           C
ATOM    736  O   SER A  40      77.723  65.999  94.323  1.00  0.00           O
ATOM    737  N   LEU A  41      75.683  66.919  94.463  1.00  0.00           N
ATOM    739  CA  LEU A  41      75.003  65.749  94.973  1.00  0.00           C
ATOM    741  CB  LEU A  41      74.263  65.989  96.313  1.00  0.00           C
ATOM    744  CG  LEU A  41      75.113  65.569  97.523  1.00  0.00           C
ATOM    746  CD1 LEU A  41      74.263  65.439  98.783  1.00  0.00           C
ATOM    750  CD2 LEU A  41      76.283  66.529  97.793  1.00  0.00           C
ATOM    754  C   LEU A  41      74.083  65.239  93.894  1.00  0.00           C
ATOM    755  O   LEU A  41      73.693  65.959  92.983  1.00  0.00           O
ATOM    756  N   PHE A  42      73.723  63.959  93.903  1.00  0.00           N
ATOM    758  CA  PHE A  42      73.053  63.429  92.743  1.00  0.00           C
ATOM    760  CB  PHE A  42      74.053  62.989  91.643  1.00  0.00           C
ATOM    763  CG  PHE A  42      73.733  63.539  90.263  1.00  0.00           C
ATOM    764  CD1 PHE A  42      72.443  63.849  89.793  1.00  0.00           C
ATOM    766  CE1 PHE A  42      72.263  64.379  88.503  1.00  0.00           C
ATOM    768  CZ  PHE A  42      73.363  64.619  87.683  1.00  0.00           C
ATOM    770  CD2 PHE A  42      74.823  63.759  89.403  1.00  0.00           C
ATOM    772  CE2 PHE A  42      74.643  64.309  88.133  1.00  0.00           C
ATOM    774  C   PHE A  42      72.203  62.269  93.153  1.00  0.00           C
ATOM    775  O   PHE A  42      72.203  61.839  94.303  1.00  0.00           O
ATOM    776  N   LEU A  43      71.373  61.799  92.223  1.00  0.00           N
ATOM    778  CA  LEU A  43      70.133  61.169  92.593  1.00  0.00           C
ATOM    780  CB  LEU A  43      69.023  61.599  91.593  1.00  0.00           C
ATOM    783  CG  LEU A  43      69.093  61.149  90.113  1.00  0.00           C
ATOM    785  CD1 LEU A  43      68.413  62.219  89.243  1.00  0.00           C
ATOM    789  CD2 LEU A  43      68.383  59.809  89.863  1.00  0.00           C
ATOM    793  C   LEU A  43      70.293  59.679  92.753  1.00  0.00           C
ATOM    794  O   LEU A  43      70.783  58.969  91.873  1.00  0.00           O
ATOM    795  N   GLU A  44      69.853  59.129  93.903  1.00  0.00           N
ATOM    797  CA  GLU A  44      69.793  57.689  94.063  1.00  0.00           C
ATOM    799  CB  GLU A  44      69.773  57.289  95.563  1.00  0.00           C
ATOM    802  CG  GLU A  44      69.463  55.799  95.893  1.00  0.00           C
ATOM    805  CD  GLU A  44      68.003  55.489  96.243  1.00  0.00           C
ATOM    806  OE1 GLU A  44      67.753  54.359  96.743  1.00  0.00           O
ATOM    807  OE2 GLU A  44      67.113  56.329  95.983  1.00  0.00           O
ATOM    808  C   GLU A  44      68.683  57.099  93.223  1.00  0.00           C
ATOM    809  O   GLU A  44      67.533  57.539  93.274  1.00  0.00           O
ATOM    810  N   LYS A  45      69.003  56.119  92.363  1.00  0.00           N
ATOM    812  CA  LYS A  45      68.023  55.309  91.674  1.00  0.00           C
ATOM    814  CB  LYS A  45      67.513  55.909  90.313  1.00  0.00           C
ATOM    817  CG  LYS A  45      66.343  56.909  90.343  1.00  0.00           C
ATOM    820  CD  LYS A  45      64.973  56.349  90.803  1.00  0.00           C
ATOM    823  CE  LYS A  45      64.763  56.279  92.323  1.00  0.00           C
ATOM    826  NZ  LYS A  45      63.433  55.729  92.653  1.00  0.00           N
ATOM    830  C   LYS A  45      68.473  53.869  91.633  1.00  0.00           C
ATOM    831  O   LYS A  45      68.353  53.169  90.633  1.00  0.00           O
ATOM    832  N   ASP A  46      68.983  53.449  92.813  1.00  0.00           N
ATOM    834  CA  ASP A  46      69.223  52.089  93.253  1.00  0.00           C
ATOM    836  CB  ASP A  46      68.133  51.069  92.833  1.00  0.00           C
ATOM    839  CG  ASP A  46      66.753  51.339  93.433  1.00  0.00           C
ATOM    840  OD1 ASP A  46      65.863  50.509  93.103  1.00  0.00           O
ATOM    841  OD2 ASP A  46      66.583  52.279  94.253  1.00  0.00           O
ATOM    842  C   ASP A  46      70.593  51.559  92.854  1.00  0.00           C
ATOM    843  O   ASP A  46      70.763  51.049  91.763  1.00  0.00           O
ATOM    844  N   GLY A  47      71.633  51.649  93.693  1.00  0.00           N
ATOM    846  CA  GLY A  47      71.793  52.589  94.793  1.00  0.00           C
ATOM    849  C   GLY A  47      73.063  53.289  94.473  1.00  0.00           C
ATOM    850  O   GLY A  47      74.103  52.649  94.313  1.00  0.00           O
ATOM    851  N   THR A  48      73.033  54.609  94.303  1.00  0.00           N
ATOM    853  CA  THR A  48      74.143  55.269  93.653  1.00  0.00           C
ATOM    855  CB  THR A  48      74.003  55.319  92.133  1.00  0.00           C
ATOM    857  OG1 THR A  48      75.273  55.299  91.503  1.00  0.00           O
ATOM    859  CG2 THR A  48      73.233  56.529  91.573  1.00  0.00           C
ATOM    863  C   THR A  48      74.163  56.639  94.243  1.00  0.00           C
ATOM    864  O   THR A  48      73.173  57.119  94.803  1.00  0.00           O
ATOM    865  N   TRP A  49      75.313  57.299  94.174  1.00  0.00           N
ATOM    867  CA  TRP A  49      75.423  58.639  94.674  1.00  0.00           C
ATOM    869  CB  TRP A  49      75.623  58.649  96.203  1.00  0.00           C
ATOM    872  CG  TRP A  49      75.213  59.889  96.934  1.00  0.00           C
ATOM    873  CD1 TRP A  49      76.073  60.679  97.644  1.00  0.00           C
ATOM    875  NE1 TRP A  49      75.353  61.559  98.414  1.00  0.00           N
ATOM    877  CE2 TRP A  49      74.023  61.369  98.203  1.00  0.00           C
ATOM    878  CD2 TRP A  49      73.883  60.339  97.243  1.00  0.00           C
ATOM    879  CE3 TRP A  49      72.603  59.949  96.833  1.00  0.00           C
ATOM    881  CZ3 TRP A  49      71.503  60.579  97.413  1.00  0.00           C
ATOM    883  CZ2 TRP A  49      72.933  61.969  98.793  1.00  0.00           C
ATOM    885  CH2 TRP A  49      71.663  61.569  98.383  1.00  0.00           C
ATOM    887  C   TRP A  49      76.623  59.229  94.003  1.00  0.00           C
ATOM    888  O   TRP A  49      77.543  58.519  93.613  1.00  0.00           O
ATOM    889  N   VAL A  50      76.653  60.559  93.913  1.00  0.00           N
ATOM    891  CA  VAL A  50      77.863  61.319  93.763  1.00  0.00           C
ATOM    893  CB  VAL A  50      77.953  61.979  92.383  1.00  0.00           C
ATOM    895  CG1 VAL A  50      78.543  63.399  92.393  1.00  0.00           C
ATOM    899  CG2 VAL A  50      78.813  61.039  91.534  1.00  0.00           C
ATOM    903  C   VAL A  50      77.833  62.259  94.933  1.00  0.00           C
ATOM    904  O   VAL A  50      76.863  62.989  95.123  1.00  0.00           O
ATOM    905  N   MET A  51      78.883  62.229  95.763  1.00  0.00           N
ATOM    907  CA  MET A  51      79.363  63.389  96.473  1.00  0.00           C
ATOM    909  CB  MET A  51      80.053  63.019  97.813  1.00  0.00           C
ATOM    912  CG  MET A  51      79.173  62.249  98.813  1.00  0.00           C
ATOM    915  SD  MET A  51      79.513  60.459  98.943  1.00  0.00           S
ATOM    916  CE  MET A  51      79.093  60.369 100.703  1.00  0.00           C
ATOM    920  C   MET A  51      80.423  64.029  95.613  1.00  0.00           C
ATOM    921  O   MET A  51      81.173  63.319  94.953  1.00  0.00           O
ATOM    922  N   ASN A  52      80.573  65.349  95.633  1.00  0.00           N
ATOM    924  CA  ASN A  52      81.823  65.989  95.263  1.00  0.00           C
ATOM    926  CB  ASN A  52      81.893  66.499  93.793  1.00  0.00           C
ATOM    929  CG  ASN A  52      82.163  65.369  92.803  1.00  0.00           C
ATOM    930  OD1 ASN A  52      81.313  64.999  91.993  1.00  0.00           O
ATOM    931  ND2 ASN A  52      83.383  64.779  92.854  1.00  0.00           N
ATOM    934  C   ASN A  52      81.893  67.209  96.143  1.00  0.00           C
ATOM    935  O   ASN A  52      80.903  67.909  96.293  1.00  0.00           O
ATOM    936  N   GLU A  53      83.073  67.499  96.693  1.00  0.00           N
ATOM    938  CA  GLU A  53      83.263  68.719  97.433  1.00  0.00           C
ATOM    940  CB  GLU A  53      83.023  68.499  98.943  1.00  0.00           C
ATOM    943  CG  GLU A  53      83.013  69.779  99.813  1.00  0.00           C
ATOM    946  CD  GLU A  53      82.253  69.559 101.113  1.00  0.00           C
ATOM    947  OE1 GLU A  53      81.843  70.579 101.733  1.00  0.00           O
ATOM    948  OE2 GLU A  53      82.013  68.379 101.483  1.00  0.00           O
ATOM    949  C   GLU A  53      84.663  69.189  97.174  1.00  0.00           C
ATOM    950  O   GLU A  53      85.593  68.379  97.063  1.00  0.00           O
ATOM    951  N   ARG A  54      84.803  70.509  97.003  1.00  0.00           N
ATOM    953  CA  ARG A  54      85.983  71.089  96.423  1.00  0.00           C
ATOM    955  CB  ARG A  54      85.933  71.059  94.873  1.00  0.00           C
ATOM    958  CG  ARG A  54      87.313  71.329  94.233  1.00  0.00           C
ATOM    961  CD  ARG A  54      87.393  71.019  92.743  1.00  0.00           C
ATOM    964  NE  ARG A  54      87.003  72.269  92.024  1.00  0.00           N
ATOM    966  CZ  ARG A  54      86.253  72.279  90.933  1.00  0.00           C
ATOM    967  NH1 ARG A  54      85.823  73.449  90.533  1.00  0.00           N
ATOM    970  NH2 ARG A  54      85.923  71.189  90.273  1.00  0.00           N
ATOM    973  C   ARG A  54      86.043  72.489  96.993  1.00  0.00           C
ATOM    974  O   ARG A  54      85.923  73.509  96.313  1.00  0.00           O
ATOM    975  N   TYR A  55      86.273  72.559  98.313  1.00  0.00           N
ATOM    977  CA  TYR A  55      86.693  73.769  98.973  1.00  0.00           C
ATOM    979  CB  TYR A  55      86.623  73.659 100.513  1.00  0.00           C
ATOM    982  CG  TYR A  55      85.243  73.699 101.113  1.00  0.00           C
ATOM    983  CD1 TYR A  55      84.083  74.089 100.424  1.00  0.00           C
ATOM    985  CE1 TYR A  55      82.853  74.179 101.104  1.00  0.00           C
ATOM    987  CZ  TYR A  55      82.783  73.849 102.453  1.00  0.00           C
ATOM    988  OH  TYR A  55      81.553  73.859 103.133  1.00  0.00           O
ATOM    990  CD2 TYR A  55      85.143  73.379 102.483  1.00  0.00           C
ATOM    992  CE2 TYR A  55      83.923  73.439 103.143  1.00  0.00           C
ATOM    994  C   TYR A  55      88.113  74.139  98.583  1.00  0.00           C
ATOM    995  O   TYR A  55      89.083  73.849  99.273  1.00  0.00           O
ATOM    996  N   LEU A  56      88.233  74.859  97.463  1.00  0.00           N
ATOM    998  CA  LEU A  56      89.463  75.489  97.063  1.00  0.00           C
ATOM   1000  CB  LEU A  56      89.793  75.239  95.563  1.00  0.00           C
ATOM   1003  CG  LEU A  56      90.653  73.989  95.284  1.00  0.00           C
ATOM   1005  CD1 LEU A  56      90.813  73.809  93.773  1.00  0.00           C
ATOM   1009  CD2 LEU A  56      90.153  72.709  95.973  1.00  0.00           C
ATOM   1013  C   LEU A  56      89.243  76.969  97.273  1.00  0.00           C
ATOM   1014  O   LEU A  56      88.463  77.609  96.583  1.00  0.00           O
ATOM   1015  N   GLY A  57      89.883  77.609  98.253  1.00  0.00           N
ATOM   1017  CA  GLY A  57      90.413  76.979  99.443  1.00  0.00           C
ATOM   1020  C   GLY A  57      90.163  77.989 100.483  1.00  0.00           C
ATOM   1021  O   GLY A  57      90.463  79.149 100.303  1.00  0.00           O
ATOM   1022  N   ALA A  58      89.533  77.689 101.613  1.00  0.00           N
ATOM   1024  CA  ALA A  58      89.023  76.439 102.123  1.00  0.00           C
ATOM   1026  CB  ALA A  58      89.993  75.239 102.143  1.00  0.00           C
ATOM   1030  C   ALA A  58      88.763  76.829 103.543  1.00  0.00           C
ATOM   1031  O   ALA A  58      89.523  77.619 104.104  1.00  0.00           O
ATOM   1032  N   ARG A  59      87.653  76.419 104.163  1.00  0.00           N
ATOM   1034  CA  ARG A  59      87.423  76.849 105.523  1.00  0.00           C
ATOM   1036  CB  ARG A  59      86.143  77.679 105.673  1.00  0.00           C
ATOM   1039  CG  ARG A  59      84.803  77.099 105.203  1.00  0.00           C
ATOM   1042  CD  ARG A  59      83.733  78.089 105.653  1.00  0.00           C
ATOM   1045  NE  ARG A  59      82.383  77.649 105.243  1.00  0.00           N
ATOM   1047  CZ  ARG A  59      81.303  78.259 105.703  1.00  0.00           C
ATOM   1048  NH1 ARG A  59      80.113  77.769 105.424  1.00  0.00           N
ATOM   1051  NH2 ARG A  59      81.333  79.319 106.483  1.00  0.00           N
ATOM   1054  C   ARG A  59      87.463  75.749 106.534  1.00  0.00           C
ATOM   1055  O   ARG A  59      87.303  76.029 107.703  1.00  0.00           O
ATOM   1056  N   GLU A  60      87.733  74.489 106.153  1.00  0.00           N
ATOM   1058  CA  GLU A  60      87.973  73.459 107.143  1.00  0.00           C
ATOM   1060  CB  GLU A  60      89.323  73.679 107.904  1.00  0.00           C
ATOM   1063  CG  GLU A  60      89.443  73.279 109.403  1.00  0.00           C
ATOM   1066  CD  GLU A  60      89.633  74.439 110.404  1.00  0.00           C
ATOM   1067  OE1 GLU A  60      89.453  74.149 111.623  1.00  0.00           O
ATOM   1068  OE2 GLU A  60      90.013  75.559 109.993  1.00  0.00           O
ATOM   1069  C   GLU A  60      86.773  73.019 108.013  1.00  0.00           C
ATOM   1070  O   GLU A  60      86.363  73.619 109.003  1.00  0.00           O
ATOM   1071  N   GLU A  61      86.103  71.899 107.723  1.00  0.00           N
ATOM   1073  CA  GLU A  61      86.213  70.989 106.623  1.00  0.00           C
ATOM   1075  CB  GLU A  61      87.053  69.779 107.164  1.00  0.00           C
ATOM   1078  CG  GLU A  61      86.333  68.679 107.993  1.00  0.00           C
ATOM   1081  CD  GLU A  61      86.243  68.889 109.503  1.00  0.00           C
ATOM   1082  OE1 GLU A  61      85.443  68.149 110.144  1.00  0.00           O
ATOM   1083  OE2 GLU A  61      86.983  69.729 110.083  1.00  0.00           O
ATOM   1084  C   GLU A  61      84.753  70.719 106.203  1.00  0.00           C
ATOM   1085  O   GLU A  61      83.873  71.529 106.513  1.00  0.00           O
ATOM   1086  N   PRO A  62      84.413  69.669 105.493  1.00  0.00           N
ATOM   1087  CD  PRO A  62      83.013  69.269 105.393  1.00  0.00           C
ATOM   1090  CA  PRO A  62      85.273  68.889 104.613  1.00  0.00           C
ATOM   1092  CB  PRO A  62      84.313  67.819 104.053  1.00  0.00           C
ATOM   1095  CG  PRO A  62      83.133  67.789 105.043  1.00  0.00           C
ATOM   1098  C   PRO A  62      85.983  69.729 103.553  1.00  0.00           C
ATOM   1099  O   PRO A  62      85.333  70.439 102.813  1.00  0.00           O
ATOM   1100  N   SER A  63      87.343  69.719 103.464  1.00  0.00           N
ATOM   1102  CA  SER A  63      88.043  70.339 102.333  1.00  0.00           C
ATOM   1104  CB  SER A  63      89.583  70.509 102.553  1.00  0.00           C
ATOM   1107  OG  SER A  63      90.183  71.139 101.423  1.00  0.00           O
ATOM   1109  C   SER A  63      87.763  69.669 100.983  1.00  0.00           C
ATOM   1110  O   SER A  63      87.313  70.309 100.033  1.00  0.00           O
ATOM   1111  N   SER A  64      87.913  68.329 100.893  1.00  0.00           N
ATOM   1113  CA  SER A  64      87.433  67.569  99.753  1.00  0.00           C
ATOM   1115  CB  SER A  64      88.483  67.329  98.623  1.00  0.00           C
ATOM   1118  OG  SER A  64      89.663  66.679  99.083  1.00  0.00           O
ATOM   1120  C   SER A  64      86.863  66.259 100.243  1.00  0.00           C
ATOM   1121  O   SER A  64      87.433  65.569 101.073  1.00  0.00           O
ATOM   1122  N   PHE A  65      85.653  65.939  99.773  1.00  0.00           N
ATOM   1124  CA  PHE A  65      84.853  64.839 100.233  1.00  0.00           C
ATOM   1126  CB  PHE A  65      83.873  65.409 101.313  1.00  0.00           C
ATOM   1129  CG  PHE A  65      82.593  64.689 101.643  1.00  0.00           C
ATOM   1130  CD1 PHE A  65      81.423  65.019 100.933  1.00  0.00           C
ATOM   1132  CE1 PHE A  65      80.163  64.599 101.383  1.00  0.00           C
ATOM   1134  CZ  PHE A  65      80.063  63.829 102.543  1.00  0.00           C
ATOM   1136  CD2 PHE A  65      82.473  63.929 102.823  1.00  0.00           C
ATOM   1138  CE2 PHE A  65      81.213  63.499 103.263  1.00  0.00           C
ATOM   1140  C   PHE A  65      84.323  64.219  98.943  1.00  0.00           C
ATOM   1141  O   PHE A  65      83.923  64.929  98.013  1.00  0.00           O
ATOM   1142  N   ALA A  66      84.533  62.909  98.754  1.00  0.00           N
ATOM   1144  CA  ALA A  66      84.803  62.369  97.443  1.00  0.00           C
ATOM   1146  CB  ALA A  66      86.153  61.629  97.453  1.00  0.00           C
ATOM   1150  C   ALA A  66      83.703  61.449  96.963  1.00  0.00           C
ATOM   1151  O   ALA A  66      82.923  60.879  97.723  1.00  0.00           O
ATOM   1152  N   SER A  67      83.583  61.359  95.643  1.00  0.00           N
ATOM   1154  CA  SER A  67      82.603  60.579  94.933  1.00  0.00           C
ATOM   1156  CB  SER A  67      82.593  60.999  93.443  1.00  0.00           C
ATOM   1159  OG  SER A  67      83.913  61.179  92.943  1.00  0.00           O
ATOM   1161  C   SER A  67      82.693  59.069  95.144  1.00  0.00           C
ATOM   1162  O   SER A  67      83.783  58.509  95.203  1.00  0.00           O
ATOM   1163  N   TYR A  68      81.503  58.419  95.233  1.00  0.00           N
ATOM   1165  CA  TYR A  68      81.173  57.019  95.493  1.00  0.00           C
ATOM   1167  CB  TYR A  68      82.163  56.159  96.343  1.00  0.00           C
ATOM   1170  CG  TYR A  68      83.393  55.639  95.653  1.00  0.00           C
ATOM   1171  CD1 TYR A  68      83.683  55.739  94.273  1.00  0.00           C
ATOM   1173  CE1 TYR A  68      84.943  55.339  93.783  1.00  0.00           C
ATOM   1175  CZ  TYR A  68      85.903  54.829  94.664  1.00  0.00           C
ATOM   1176  OH  TYR A  68      87.213  54.559  94.243  1.00  0.00           O
ATOM   1178  CD2 TYR A  68      84.353  55.059  96.493  1.00  0.00           C
ATOM   1180  CE2 TYR A  68      85.603  54.659  96.013  1.00  0.00           C
ATOM   1182  C   TYR A  68      79.813  57.099  96.203  1.00  0.00           C
ATOM   1183  O   TYR A  68      79.303  58.189  96.453  1.00  0.00           O
ATOM   1184  N   GLY A  69      79.163  55.959  96.503  1.00  0.00           N
ATOM   1186  CA  GLY A  69      77.963  55.989  97.343  1.00  0.00           C
ATOM   1189  C   GLY A  69      77.633  54.609  97.793  1.00  0.00           C
ATOM   1190  O   GLY A  69      78.423  53.689  97.623  1.00  0.00           O
ATOM   1191  N   THR A  70      76.423  54.399  98.353  1.00  0.00           N
ATOM   1193  CA  THR A  70      75.843  53.049  98.403  1.00  0.00           C
ATOM   1195  CB  THR A  70      76.553  52.069  99.373  1.00  0.00           C
ATOM   1197  OG1 THR A  70      76.283  50.709  99.073  1.00  0.00           O
ATOM   1199  CG2 THR A  70      76.233  52.319 100.843  1.00  0.00           C
ATOM   1203  C   THR A  70      74.323  53.129  98.543  1.00  0.00           C
ATOM   1204  O   THR A  70      73.603  52.769  97.613  1.00  0.00           O
ATOM   1205  N   TRP A  71      73.723  53.649  99.643  1.00  0.00           N
ATOM   1207  CA  TRP A  71      72.313  53.999  99.603  1.00  0.00           C
ATOM   1209  CB  TRP A  71      71.303  52.809  99.743  1.00  0.00           C
ATOM   1212  CG  TRP A  71      71.473  51.759 100.813  1.00  0.00           C
ATOM   1213  CD1 TRP A  71      70.733  50.599 100.743  1.00  0.00           C
ATOM   1215  NE1 TRP A  71      71.053  49.789 101.794  1.00  0.00           N
ATOM   1217  CE2 TRP A  71      71.993  50.369 102.563  1.00  0.00           C
ATOM   1218  CD2 TRP A  71      72.303  51.629 101.993  1.00  0.00           C
ATOM   1219  CE3 TRP A  71      73.283  52.419 102.613  1.00  0.00           C
ATOM   1221  CZ3 TRP A  71      73.973  51.899 103.723  1.00  0.00           C
ATOM   1223  CZ2 TRP A  71      72.623  49.899 103.703  1.00  0.00           C
ATOM   1225  CH2 TRP A  71      73.613  50.689 104.273  1.00  0.00           C
ATOM   1227  C   TRP A  71      71.913  55.129 100.533  1.00  0.00           C
ATOM   1228  O   TRP A  71      72.093  55.069 101.743  1.00  0.00           O
ATOM   1229  N   ALA A  72      71.263  56.159  99.993  1.00  0.00           N
ATOM   1231  CA  ALA A  72      70.643  57.199 100.783  1.00  0.00           C
ATOM   1233  CB  ALA A  72      71.263  58.569 100.473  1.00  0.00           C
ATOM   1237  C   ALA A  72      69.183  57.189 100.413  1.00  0.00           C
ATOM   1238  O   ALA A  72      68.823  57.469  99.273  1.00  0.00           O
ATOM   1239  N   ARG A  73      68.313  56.849 101.373  1.00  0.00           N
ATOM   1241  CA  ARG A  73      66.893  56.739 101.143  1.00  0.00           C
ATOM   1243  CB  ARG A  73      66.413  55.269 101.273  1.00  0.00           C
ATOM   1246  CG  ARG A  73      67.033  54.419 100.144  1.00  0.00           C
ATOM   1249  CD  ARG A  73      66.463  53.019  99.933  1.00  0.00           C
ATOM   1252  NE  ARG A  73      67.063  52.509  98.663  1.00  0.00           N
ATOM   1254  CZ  ARG A  73      67.003  51.239  98.253  1.00  0.00           C
ATOM   1255  NH1 ARG A  73      67.433  50.949  97.043  1.00  0.00           N
ATOM   1258  NH2 ARG A  73      66.493  50.279  98.983  1.00  0.00           N
ATOM   1261  C   ARG A  73      66.213  57.719 102.074  1.00  0.00           C
ATOM   1262  O   ARG A  73      66.233  57.579 103.293  1.00  0.00           O
ATOM   1263  N   THR A  74      65.713  58.809 101.483  1.00  0.00           N
ATOM   1265  CA  THR A  74      66.273  60.129 101.794  1.00  0.00           C
ATOM   1267  CB  THR A  74      67.013  60.699 100.583  1.00  0.00           C
ATOM   1269  OG1 THR A  74      67.633  61.949 100.813  1.00  0.00           O
ATOM   1271  CG2 THR A  74      66.083  60.869  99.383  1.00  0.00           C
ATOM   1275  C   THR A  74      65.203  61.039 102.383  1.00  0.00           C
ATOM   1276  O   THR A  74      65.343  62.249 102.533  1.00  0.00           O
ATOM   1277  N   ALA A  75      64.083  60.459 102.833  1.00  0.00           N
ATOM   1279  CA  ALA A  75      63.063  61.149 103.604  1.00  0.00           C
ATOM   1281  CB  ALA A  75      61.783  60.309 103.613  1.00  0.00           C
ATOM   1285  C   ALA A  75      63.503  61.449 105.033  1.00  0.00           C
ATOM   1286  O   ALA A  75      63.273  60.659 105.943  1.00  0.00           O
ATOM   1287  N   ASP A  76      64.193  62.599 105.203  1.00  0.00           N
ATOM   1289  CA  ASP A  76      64.733  63.219 106.413  1.00  0.00           C
ATOM   1291  CB  ASP A  76      63.703  64.069 107.233  1.00  0.00           C
ATOM   1294  CG  ASP A  76      62.743  63.369 108.193  1.00  0.00           C
ATOM   1295  OD1 ASP A  76      61.663  63.999 108.424  1.00  0.00           O
ATOM   1296  OD2 ASP A  76      63.063  62.319 108.783  1.00  0.00           O
ATOM   1297  C   ASP A  76      65.743  62.399 107.223  1.00  0.00           C
ATOM   1298  O   ASP A  76      66.343  62.899 108.173  1.00  0.00           O
ATOM   1299  N   LYS A  77      66.043  61.169 106.803  1.00  0.00           N
ATOM   1301  CA  LYS A  77      67.053  60.339 107.393  1.00  0.00           C
ATOM   1303  CB  LYS A  77      66.383  59.209 108.193  1.00  0.00           C
ATOM   1306  CG  LYS A  77      65.893  59.699 109.563  1.00  0.00           C
ATOM   1309  CD  LYS A  77      64.883  58.729 110.193  1.00  0.00           C
ATOM   1312  CE  LYS A  77      63.433  58.989 109.743  1.00  0.00           C
ATOM   1315  NZ  LYS A  77      62.513  58.009 110.363  1.00  0.00           N
ATOM   1319  C   LYS A  77      67.983  59.769 106.363  1.00  0.00           C
ATOM   1320  O   LYS A  77      67.563  59.199 105.363  1.00  0.00           O
ATOM   1321  N   LEU A  78      69.303  59.899 106.573  1.00  0.00           N
ATOM   1323  CA  LEU A  78      70.293  59.459 105.613  1.00  0.00           C
ATOM   1325  CB  LEU A  78      71.063  60.639 104.993  1.00  0.00           C
ATOM   1328  CG  LEU A  78      70.673  60.949 103.543  1.00  0.00           C
ATOM   1330  CD1 LEU A  78      71.923  61.249 102.693  1.00  0.00           C
ATOM   1334  CD2 LEU A  78      69.663  62.099 103.483  1.00  0.00           C
ATOM   1338  C   LEU A  78      71.273  58.459 106.153  1.00  0.00           C
ATOM   1339  O   LEU A  78      71.653  58.439 107.323  1.00  0.00           O
ATOM   1340  N   VAL A  79      71.743  57.619 105.214  1.00  0.00           N
ATOM   1342  CA  VAL A  79      72.883  56.759 105.363  1.00  0.00           C
ATOM   1344  CB  VAL A  79      72.503  55.279 105.404  1.00  0.00           C
ATOM   1346  CG1 VAL A  79      73.723  54.449 105.853  1.00  0.00           C
ATOM   1350  CG2 VAL A  79      71.343  55.059 106.394  1.00  0.00           C
ATOM   1354  C   VAL A  79      73.643  57.119 104.104  1.00  0.00           C
ATOM   1355  O   VAL A  79      73.023  57.519 103.123  1.00  0.00           O
ATOM   1356  N   LEU A  80      74.983  57.119 104.104  1.00  0.00           N
ATOM   1358  CA  LEU A  80      75.743  57.539 102.933  1.00  0.00           C
ATOM   1360  CB  LEU A  80      76.913  58.499 103.333  1.00  0.00           C
ATOM   1363  CG  LEU A  80      76.533  59.999 103.503  1.00  0.00           C
ATOM   1365  CD1 LEU A  80      77.713  60.779 104.083  1.00  0.00           C
ATOM   1369  CD2 LEU A  80      75.303  60.259 104.373  1.00  0.00           C
ATOM   1373  C   LEU A  80      76.063  56.299 102.093  1.00  0.00           C
ATOM   1374  O   LEU A  80      75.273  55.879 101.254  1.00  0.00           O
ATOM   1375  N   THR A  81      77.143  55.519 102.303  1.00  0.00           N
ATOM   1377  CA  THR A  81      78.473  55.769 102.833  1.00  0.00           C
ATOM   1379  CB  THR A  81      79.013  54.529 103.553  1.00  0.00           C
ATOM   1381  OG1 THR A  81      78.873  53.379 102.733  1.00  0.00           O
ATOM   1383  CG2 THR A  81      78.173  54.299 104.823  1.00  0.00           C
ATOM   1387  C   THR A  81      79.373  56.199 101.674  1.00  0.00           C
ATOM   1388  O   THR A  81      78.923  56.829 100.723  1.00  0.00           O
ATOM   1389  N   ASP A  82      80.683  55.889 101.723  1.00  0.00           N
ATOM   1391  CA  ASP A  82      81.673  56.319 100.774  1.00  0.00           C
ATOM   1393  CB  ASP A  82      82.413  57.529 101.413  1.00  0.00           C
ATOM   1396  CG  ASP A  82      83.163  58.359 100.383  1.00  0.00           C
ATOM   1397  OD1 ASP A  82      84.043  59.159 100.803  1.00  0.00           O
ATOM   1398  OD2 ASP A  82      82.873  58.199  99.174  1.00  0.00           O
ATOM   1399  C   ASP A  82      82.623  55.139 100.483  1.00  0.00           C
ATOM   1400  O   ASP A  82      83.853  55.239 100.443  1.00  0.00           O
ATOM   1401  N   SER A  83      82.043  53.919 100.383  1.00  0.00           N
ATOM   1403  CA  SER A  83      82.713  52.639 100.123  1.00  0.00           C
ATOM   1405  CB  SER A  83      83.553  52.519  98.833  1.00  0.00           C
ATOM   1408  OG  SER A  83      82.683  52.569  97.703  1.00  0.00           O
ATOM   1410  C   SER A  83      83.493  52.019 101.243  1.00  0.00           C
ATOM   1411  O   SER A  83      83.393  50.819 101.493  1.00  0.00           O
ATOM   1412  N   LYS A  84      84.243  52.819 102.013  1.00  0.00           N
ATOM   1414  CA  LYS A  84      84.993  52.339 103.153  1.00  0.00           C
ATOM   1416  CB  LYS A  84      86.393  53.019 103.253  1.00  0.00           C
ATOM   1419  CG  LYS A  84      87.363  52.459 102.193  1.00  0.00           C
ATOM   1422  CD  LYS A  84      88.753  53.129 102.133  1.00  0.00           C
ATOM   1425  CE  LYS A  84      88.763  54.559 101.583  1.00  0.00           C
ATOM   1428  NZ  LYS A  84      90.113  55.169 101.613  1.00  0.00           N
ATOM   1432  C   LYS A  84      84.193  52.419 104.443  1.00  0.00           C
ATOM   1433  O   LYS A  84      84.653  52.009 105.503  1.00  0.00           O
ATOM   1434  N   GLY A  85      82.913  52.829 104.363  1.00  0.00           N
ATOM   1436  CA  GLY A  85      82.013  52.739 105.523  1.00  0.00           C
ATOM   1439  C   GLY A  85      82.163  53.849 106.534  1.00  0.00           C
ATOM   1440  O   GLY A  85      82.263  53.599 107.723  1.00  0.00           O
ATOM   1441  N   GLU A  86      82.163  55.089 106.043  1.00  0.00           N
ATOM   1443  CA  GLU A  86      82.163  56.309 106.813  1.00  0.00           C
ATOM   1445  CB  GLU A  86      83.613  56.639 107.273  1.00  0.00           C
ATOM   1448  CG  GLU A  86      83.723  57.489 108.563  1.00  0.00           C
ATOM   1451  CD  GLU A  86      83.133  56.769 109.773  1.00  0.00           C
ATOM   1452  OE1 GLU A  86      82.123  57.299 110.303  1.00  0.00           O
ATOM   1453  OE2 GLU A  86      83.693  55.719 110.193  1.00  0.00           O
ATOM   1454  C   GLU A  86      81.683  57.319 105.763  1.00  0.00           C
ATOM   1455  O   GLU A  86      81.723  57.009 104.574  1.00  0.00           O
ATOM   1456  N   LYS A  87      81.223  58.539 106.093  1.00  0.00           N
ATOM   1458  CA  LYS A  87      80.493  58.959 107.283  1.00  0.00           C
ATOM   1460  CB  LYS A  87      80.313  60.509 107.343  1.00  0.00           C
ATOM   1463  CG  LYS A  87      81.463  61.389 106.794  1.00  0.00           C
ATOM   1466  CD  LYS A  87      82.713  61.579 107.693  1.00  0.00           C
ATOM   1469  CE  LYS A  87      84.023  61.429 106.903  1.00  0.00           C
ATOM   1472  NZ  LYS A  87      85.223  61.959 107.613  1.00  0.00           N
ATOM   1476  C   LYS A  87      79.113  58.269 107.323  1.00  0.00           C
ATOM   1477  O   LYS A  87      78.763  57.459 106.473  1.00  0.00           O
ATOM   1478  N   SER A  88      78.263  58.589 108.324  1.00  0.00           N
ATOM   1480  CA  SER A  88      76.853  58.259 108.313  1.00  0.00           C
ATOM   1482  CB  SER A  88      76.463  57.119 109.313  1.00  0.00           C
ATOM   1485  OG  SER A  88      76.893  57.409 110.643  1.00  0.00           O
ATOM   1487  C   SER A  88      76.113  59.519 108.683  1.00  0.00           C
ATOM   1488  O   SER A  88      76.733  60.429 109.243  1.00  0.00           O
ATOM   1489  N   TYR A  89      74.803  59.599 108.383  1.00  0.00           N
ATOM   1491  CA  TYR A  89      73.983  60.729 108.773  1.00  0.00           C
ATOM   1493  CB  TYR A  89      73.923  60.949 110.313  1.00  0.00           C
ATOM   1496  CG  TYR A  89      72.793  60.189 110.943  1.00  0.00           C
ATOM   1497  CD1 TYR A  89      72.663  58.789 110.853  1.00  0.00           C
ATOM   1499  CE1 TYR A  89      71.553  58.129 111.403  1.00  0.00           C
ATOM   1501  CZ  TYR A  89      70.573  58.869 112.083  1.00  0.00           C
ATOM   1502  OH  TYR A  89      69.393  58.279 112.583  1.00  0.00           O
ATOM   1504  CD2 TYR A  89      71.823  60.899 111.654  1.00  0.00           C
ATOM   1506  CE2 TYR A  89      70.743  60.239 112.243  1.00  0.00           C
ATOM   1508  C   TYR A  89      74.173  62.009 107.973  1.00  0.00           C
ATOM   1509  O   TYR A  89      75.093  62.139 107.174  1.00  0.00           O
ATOM   1510  N   TYR A  90      73.193  62.919 108.143  1.00  0.00           N
ATOM   1512  CA  TYR A  90      72.673  63.909 107.214  1.00  0.00           C
ATOM   1514  CB  TYR A  90      72.703  63.509 105.693  1.00  0.00           C
ATOM   1517  CG  TYR A  90      73.743  64.129 104.793  1.00  0.00           C
ATOM   1518  CD1 TYR A  90      75.073  64.389 105.183  1.00  0.00           C
ATOM   1520  CE1 TYR A  90      76.013  64.829 104.253  1.00  0.00           C
ATOM   1522  CZ  TYR A  90      75.643  65.079 102.933  1.00  0.00           C
ATOM   1523  OH  TYR A  90      76.623  65.479 102.013  1.00  0.00           O
ATOM   1525  CD2 TYR A  90      73.373  64.429 103.464  1.00  0.00           C
ATOM   1527  CE2 TYR A  90      74.313  64.919 102.543  1.00  0.00           C
ATOM   1529  C   TYR A  90      71.213  63.999 107.683  1.00  0.00           C
ATOM   1530  O   TYR A  90      70.723  63.039 108.283  1.00  0.00           O
ATOM   1531  N   ARG A  91      70.483  65.119 107.504  1.00  0.00           N
ATOM   1533  CA  ARG A  91      69.073  65.169 107.854  1.00  0.00           C
ATOM   1535  CB  ARG A  91      68.833  65.579 109.343  1.00  0.00           C
ATOM   1538  CG  ARG A  91      67.593  64.939 110.033  1.00  0.00           C
ATOM   1541  CD  ARG A  91      67.433  65.349 111.503  1.00  0.00           C
ATOM   1544  NE  ARG A  91      66.503  64.409 112.243  1.00  0.00           N
ATOM   1546  CZ  ARG A  91      66.423  64.369 113.573  1.00  0.00           C
ATOM   1547  NH1 ARG A  91      65.503  63.649 114.183  1.00  0.00           N
ATOM   1550  NH2 ARG A  91      67.263  65.039 114.333  1.00  0.00           N
ATOM   1553  C   ARG A  91      68.473  66.209 106.923  1.00  0.00           C
ATOM   1554  O   ARG A  91      69.183  67.049 106.373  1.00  0.00           O
ATOM   1555  N   ALA A  92      67.143  66.189 106.723  1.00  0.00           N
ATOM   1557  CA  ALA A  92      66.423  67.359 106.243  1.00  0.00           C
ATOM   1559  CB  ALA A  92      64.963  67.029 105.863  1.00  0.00           C
ATOM   1563  C   ALA A  92      66.473  68.469 107.303  1.00  0.00           C
ATOM   1564  O   ALA A  92      66.593  68.189 108.493  1.00  0.00           O
ATOM   1565  N   LYS A  93      66.483  69.769 106.983  1.00  0.00           N
ATOM   1567  CA  LYS A  93      66.013  70.579 105.863  1.00  0.00           C
ATOM   1569  CB  LYS A  93      66.803  71.909 105.843  1.00  0.00           C
ATOM   1572  CG  LYS A  93      66.753  72.779 107.113  1.00  0.00           C
ATOM   1575  CD  LYS A  93      67.723  73.979 107.003  1.00  0.00           C
ATOM   1578  CE  LYS A  93      68.003  74.669 108.333  1.00  0.00           C
ATOM   1581  NZ  LYS A  93      68.883  75.859 108.213  1.00  0.00           N
ATOM   1585  C   LYS A  93      65.963  70.109 104.393  1.00  0.00           C
ATOM   1586  O   LYS A  93      66.853  69.449 103.853  1.00  0.00           O
ATOM   1587  N   GLY A  94      64.953  70.609 103.643  1.00  0.00           N
ATOM   1589  CA  GLY A  94      65.193  71.219 102.343  1.00  0.00           C
ATOM   1592  C   GLY A  94      65.083  72.709 102.574  1.00  0.00           C
ATOM   1593  O   GLY A  94      63.993  73.219 102.833  1.00  0.00           O
ATOM   1594  N   ASP A  95      66.173  73.499 102.574  1.00  0.00           N
ATOM   1596  CA  ASP A  95      67.543  73.309 102.153  1.00  0.00           C
ATOM   1598  CB  ASP A  95      68.013  74.629 101.473  1.00  0.00           C
ATOM   1601  CG  ASP A  95      67.763  75.929 102.253  1.00  0.00           C
ATOM   1602  OD1 ASP A  95      68.473  76.909 101.923  1.00  0.00           O
ATOM   1603  OD2 ASP A  95      66.833  76.009 103.103  1.00  0.00           O
ATOM   1604  C   ASP A  95      68.543  72.929 103.253  1.00  0.00           C
ATOM   1605  O   ASP A  95      69.003  73.729 104.073  1.00  0.00           O
ATOM   1606  N   ALA A  96      68.983  71.659 103.253  1.00  0.00           N
ATOM   1608  CA  ALA A  96      70.193  71.229 103.923  1.00  0.00           C
ATOM   1610  CB  ALA A  96      69.903  69.809 104.463  1.00  0.00           C
ATOM   1614  C   ALA A  96      71.363  71.379 102.924  1.00  0.00           C
ATOM   1615  O   ALA A  96      71.273  72.149 101.963  1.00  0.00           O
ATOM   1616  N   LEU A  97      72.523  70.729 103.033  1.00  0.00           N
ATOM   1618  CA  LEU A  97      73.003  69.649 103.863  1.00  0.00           C
ATOM   1620  CB  LEU A  97      74.173  68.879 103.173  1.00  0.00           C
ATOM   1623  CG  LEU A  97      74.783  69.509 101.903  1.00  0.00           C
ATOM   1625  CD1 LEU A  97      75.493  68.429 101.063  1.00  0.00           C
ATOM   1629  CD2 LEU A  97      75.793  70.619 102.233  1.00  0.00           C
ATOM   1633  C   LEU A  97      73.293  70.089 105.293  1.00  0.00           C
ATOM   1634  O   LEU A  97      73.303  71.279 105.583  1.00  0.00           O
ATOM   1635  N   GLU A  98      73.463  69.149 106.233  1.00  0.00           N
ATOM   1637  CA  GLU A  98      73.643  69.279 107.663  1.00  0.00           C
ATOM   1639  CB  GLU A  98      72.283  69.319 108.383  1.00  0.00           C
ATOM   1642  CG  GLU A  98      72.343  69.849 109.843  1.00  0.00           C
ATOM   1645  CD  GLU A  98      70.943  69.979 110.424  1.00  0.00           C
ATOM   1646  OE1 GLU A  98      70.753  70.719 111.413  1.00  0.00           O
ATOM   1647  OE2 GLU A  98      70.003  69.339 109.873  1.00  0.00           O
ATOM   1648  C   GLU A  98      74.403  68.039 108.133  1.00  0.00           C
ATOM   1649  O   GLU A  98      74.263  66.969 107.543  1.00  0.00           O
ATOM   1650  N   MET A  99      75.273  68.119 109.163  1.00  0.00           N
ATOM   1652  CA  MET A  99      76.103  66.989 109.543  1.00  0.00           C
ATOM   1654  CB  MET A  99      77.613  67.329 109.483  1.00  0.00           C
ATOM   1657  CG  MET A  99      78.513  66.069 109.423  1.00  0.00           C
ATOM   1660  SD  MET A  99      78.303  65.099 107.904  1.00  0.00           S
ATOM   1661  CE  MET A  99      78.743  63.489 108.604  1.00  0.00           C
ATOM   1665  C   MET A  99      75.723  66.559 110.953  1.00  0.00           C
ATOM   1666  O   MET A  99      75.683  67.349 111.893  1.00  0.00           O
ATOM   1667  N   LEU A 100      75.373  65.269 111.113  1.00  0.00           N
ATOM   1669  CA  LEU A 100      74.923  64.699 112.354  1.00  0.00           C
ATOM   1671  CB  LEU A 100      73.403  64.389 112.373  1.00  0.00           C
ATOM   1674  CG  LEU A 100      72.453  65.599 112.313  1.00  0.00           C
ATOM   1676  CD1 LEU A 100      71.103  65.209 112.953  1.00  0.00           C
ATOM   1680  CD2 LEU A 100      72.203  66.109 110.893  1.00  0.00           C
ATOM   1684  C   LEU A 100      75.693  63.409 112.593  1.00  0.00           C
ATOM   1685  O   LEU A 100      76.223  62.789 111.683  1.00  0.00           O
ATOM   1686  N   ASP A 101      75.843  62.999 113.873  1.00  0.00           N
ATOM   1688  CA  ASP A 101      76.273  61.659 114.233  1.00  0.00           C
ATOM   1690  CB  ASP A 101      77.193  61.699 115.503  1.00  0.00           C
ATOM   1693  CG  ASP A 101      77.933  60.419 115.863  1.00  0.00           C
ATOM   1694  OD1 ASP A 101      78.733  60.479 116.843  1.00  0.00           O
ATOM   1695  OD2 ASP A 101      77.773  59.389 115.173  1.00  0.00           O
ATOM   1696  C   ASP A 101      74.993  60.869 114.423  1.00  0.00           C
ATOM   1697  O   ASP A 101      73.913  61.449 114.473  1.00  0.00           O
ATOM   1698  N   ARG A 102      75.073  59.529 114.553  1.00  0.00           N
ATOM   1700  CA  ARG A 102      73.913  58.809 115.074  1.00  0.00           C
ATOM   1702  CB  ARG A 102      73.833  57.279 114.793  1.00  0.00           C
ATOM   1705  CG  ARG A 102      75.073  56.469 115.193  1.00  0.00           C
ATOM   1708  CD  ARG A 102      74.873  54.949 115.033  1.00  0.00           C
ATOM   1711  NE  ARG A 102      74.213  54.419 116.283  1.00  0.00           N
ATOM   1713  CZ  ARG A 102      73.883  53.139 116.423  1.00  0.00           C
ATOM   1714  NH1 ARG A 102      73.613  52.579 117.583  1.00  0.00           N
ATOM   1717  NH2 ARG A 102      73.793  52.369 115.363  1.00  0.00           N
ATOM   1720  C   ARG A 102      73.723  59.109 116.563  1.00  0.00           C
ATOM   1721  O   ARG A 102      74.623  58.869 117.363  1.00  0.00           O
ATOM   1722  N   GLU A 103      72.603  59.689 117.003  1.00  0.00           N
ATOM   1724  CA  GLU A 103      71.513  60.179 116.183  1.00  0.00           C
ATOM   1726  CB  GLU A 103      70.373  59.129 116.123  1.00  0.00           C
ATOM   1729  CG  GLU A 103      69.503  58.949 117.403  1.00  0.00           C
ATOM   1732  CD  GLU A 103      70.133  58.109 118.513  1.00  0.00           C
ATOM   1733  OE1 GLU A 103      69.623  58.189 119.664  1.00  0.00           O
ATOM   1734  OE2 GLU A 103      71.083  57.339 118.233  1.00  0.00           O
ATOM   1735  C   GLU A 103      71.073  61.499 116.763  1.00  0.00           C
ATOM   1736  O   GLU A 103      71.253  61.779 117.933  1.00  0.00           O
ATOM   1737  N   GLY A 104      70.493  62.389 115.933  1.00  0.00           N
ATOM   1739  CA  GLY A 104      69.793  63.579 116.413  1.00  0.00           C
ATOM   1742  C   GLY A 104      70.613  64.649 117.093  1.00  0.00           C
ATOM   1743  O   GLY A 104      70.063  65.549 117.714  1.00  0.00           O
ATOM   1744  N   ASN A 105      71.943  64.619 116.934  1.00  0.00           N
ATOM   1746  CA  ASN A 105      72.803  65.719 117.354  1.00  0.00           C
ATOM   1748  CB  ASN A 105      73.713  65.429 118.604  1.00  0.00           C
ATOM   1751  CG  ASN A 105      74.883  64.439 118.473  1.00  0.00           C
ATOM   1752  OD1 ASN A 105      75.923  64.549 119.133  1.00  0.00           O
ATOM   1753  ND2 ASN A 105      74.763  63.459 117.563  1.00  0.00           N
ATOM   1756  C   ASN A 105      73.563  66.229 116.123  1.00  0.00           C
ATOM   1757  O   ASN A 105      74.403  65.509 115.563  1.00  0.00           O
ATOM   1758  N   PRO A 106      73.293  67.429 115.623  1.00  0.00           N
ATOM   1759  CD  PRO A 106      72.073  68.199 115.883  1.00  0.00           C
ATOM   1762  CA  PRO A 106      74.233  68.199 114.813  1.00  0.00           C
ATOM   1764  CB  PRO A 106      73.563  69.579 114.683  1.00  0.00           C
ATOM   1767  CG  PRO A 106      72.073  69.279 114.813  1.00  0.00           C
ATOM   1770  C   PRO A 106      75.613  68.329 115.433  1.00  0.00           C
ATOM   1771  O   PRO A 106      75.713  68.539 116.633  1.00  0.00           O
ATOM   1772  N   ILE A 107      76.693  68.259 114.623  1.00  0.00           N
ATOM   1774  CA  ILE A 107      77.963  68.859 115.043  1.00  0.00           C
ATOM   1776  CB  ILE A 107      79.183  68.349 114.273  1.00  0.00           C
ATOM   1778  CG2 ILE A 107      80.463  69.139 114.603  1.00  0.00           C
ATOM   1782  CG1 ILE A 107      79.483  66.869 114.593  1.00  0.00           C
ATOM   1785  CD  ILE A 107      80.443  66.229 113.583  1.00  0.00           C
ATOM   1789  C   ILE A 107      77.773  70.369 114.903  1.00  0.00           C
ATOM   1790  O   ILE A 107      77.243  70.819 113.894  1.00  0.00           O
ATOM   1791  N   GLU A 108      78.073  71.169 115.953  1.00  0.00           N
ATOM   1793  CA  GLU A 108      77.423  72.469 116.153  1.00  0.00           C
ATOM   1795  CB  GLU A 108      77.593  73.059 117.583  1.00  0.00           C
ATOM   1798  CG  GLU A 108      76.793  74.369 117.854  1.00  0.00           C
ATOM   1801  CD  GLU A 108      76.403  74.649 119.303  1.00  0.00           C
ATOM   1802  OE1 GLU A 108      75.763  75.709 119.543  1.00  0.00           O
ATOM   1803  OE2 GLU A 108      76.573  73.779 120.193  1.00  0.00           O
ATOM   1804  C   GLU A 108      77.703  73.489 115.063  1.00  0.00           C
ATOM   1805  O   GLU A 108      78.863  73.769 114.723  1.00  0.00           O
ATOM   1806  N   SER A 109      76.623  73.989 114.434  1.00  0.00           N
ATOM   1808  CA  SER A 109      76.533  74.499 113.073  1.00  0.00           C
ATOM   1810  CB  SER A 109      77.533  75.609 112.633  1.00  0.00           C
ATOM   1813  OG  SER A 109      77.493  76.849 113.324  1.00  0.00           O
ATOM   1815  C   SER A 109      76.493  73.409 112.013  1.00  0.00           C
ATOM   1816  O   SER A 109      75.413  73.079 111.523  1.00  0.00           O
ATOM   1817  N   GLN A 110      77.663  72.899 111.573  1.00  0.00           N
ATOM   1819  CA  GLN A 110      77.923  72.129 110.354  1.00  0.00           C
ATOM   1821  CB  GLN A 110      79.243  71.319 110.473  1.00  0.00           C
ATOM   1824  CG  GLN A 110      79.713  70.419 109.294  1.00  0.00           C
ATOM   1827  CD  GLN A 110      80.913  69.509 109.653  1.00  0.00           C
ATOM   1828  OE1 GLN A 110      81.343  68.619 108.923  1.00  0.00           O
ATOM   1829  NE2 GLN A 110      81.483  69.749 110.853  1.00  0.00           N
ATOM   1832  C   GLN A 110      76.813  71.209 109.843  1.00  0.00           C
ATOM   1833  O   GLN A 110      76.313  70.339 110.544  1.00  0.00           O
ATOM   1834  N   PHE A 111      76.403  71.279 108.563  1.00  0.00           N
ATOM   1836  CA  PHE A 111      76.543  72.409 107.673  1.00  0.00           C
ATOM   1838  CB  PHE A 111      76.503  71.989 106.173  1.00  0.00           C
ATOM   1841  CG  PHE A 111      77.573  70.989 105.803  1.00  0.00           C
ATOM   1842  CD1 PHE A 111      77.313  69.609 105.903  1.00  0.00           C
ATOM   1844  CE1 PHE A 111      78.213  68.679 105.363  1.00  0.00           C
ATOM   1846  CZ  PHE A 111      79.363  69.119 104.703  1.00  0.00           C
ATOM   1848  CD2 PHE A 111      78.743  71.419 105.153  1.00  0.00           C
ATOM   1850  CE2 PHE A 111      79.633  70.489 104.603  1.00  0.00           C
ATOM   1852  C   PHE A 111      75.413  73.399 107.953  1.00  0.00           C
ATOM   1853  O   PHE A 111      75.653  74.509 108.403  1.00  0.00           O
ATOM   1854  N   ASN A 112      74.153  72.989 107.653  1.00  0.00           N
ATOM   1856  CA  ASN A 112      73.093  73.849 107.133  1.00  0.00           C
ATOM   1858  CB  ASN A 112      71.963  74.389 108.083  1.00  0.00           C
ATOM   1861  CG  ASN A 112      72.183  74.619 109.593  1.00  0.00           C
ATOM   1862  OD1 ASN A 112      71.493  75.489 110.133  1.00  0.00           O
ATOM   1863  ND2 ASN A 112      73.053  73.859 110.273  1.00  0.00           N
ATOM   1866  C   ASN A 112      73.453  74.699 105.903  1.00  0.00           C
ATOM   1867  O   ASN A 112      74.473  75.379 105.833  1.00  0.00           O
ATOM   1868  N   TYR A 113      72.583  74.649 104.863  1.00  0.00           N
ATOM   1870  CA  TYR A 113      72.873  74.969 103.464  1.00  0.00           C
ATOM   1872  CB  TYR A 113      73.873  73.929 102.813  1.00  0.00           C
ATOM   1875  CG  TYR A 113      75.243  74.329 102.303  1.00  0.00           C
ATOM   1876  CD1 TYR A 113      75.673  73.839 101.053  1.00  0.00           C
ATOM   1878  CE1 TYR A 113      77.003  73.969 100.633  1.00  0.00           C
ATOM   1880  CZ  TYR A 113      77.933  74.599 101.464  1.00  0.00           C
ATOM   1881  OH  TYR A 113      79.273  74.689 101.063  1.00  0.00           O
ATOM   1883  CD2 TYR A 113      76.193  74.979 103.103  1.00  0.00           C
ATOM   1885  CE2 TYR A 113      77.533  75.119 102.693  1.00  0.00           C
ATOM   1887  C   TYR A 113      73.043  76.439 103.123  1.00  0.00           C
ATOM   1888  O   TYR A 113      73.233  76.829 101.973  1.00  0.00           O
ATOM   1889  N   THR A 114      72.853  77.299 104.143  1.00  0.00           N
ATOM   1891  CA  THR A 114      72.523  78.709 104.003  1.00  0.00           C
ATOM   1893  CB  THR A 114      71.293  79.119 104.813  1.00  0.00           C
ATOM   1895  OG1 THR A 114      71.283  78.609 106.153  1.00  0.00           O
ATOM   1897  CG2 THR A 114      70.083  78.499 104.104  1.00  0.00           C
ATOM   1901  C   THR A 114      73.673  79.629 104.353  1.00  0.00           C
ATOM   1902  O   THR A 114      73.443  80.789 104.693  1.00  0.00           O
ATOM   1903  N   LEU A 115      74.923  79.129 104.233  1.00  0.00           N
ATOM   1905  CA  LEU A 115      76.163  79.759 104.643  1.00  0.00           C
ATOM   1907  CB  LEU A 115      76.863  80.749 103.653  1.00  0.00           C
ATOM   1910  CG  LEU A 115      76.033  81.889 103.013  1.00  0.00           C
ATOM   1912  CD1 LEU A 115      76.713  82.409 101.743  1.00  0.00           C
ATOM   1916  CD2 LEU A 115      75.793  83.079 103.943  1.00  0.00           C
ATOM   1920  C   LEU A 115      76.203  80.139 106.123  1.00  0.00           C
ATOM   1921  O   LEU A 115      75.663  81.149 106.573  1.00  0.00           O
ATOM   1922  N   GLU A 116      76.793  79.269 106.953  1.00  0.00           N
ATOM   1924  CA  GLU A 116      76.063  78.909 108.163  1.00  0.00           C
ATOM   1926  CB  GLU A 116      74.823  78.059 107.773  1.00  0.00           C
ATOM   1929  CG  GLU A 116      73.833  77.739 108.913  1.00  0.00           C
ATOM   1932  CD  GLU A 116      73.073  78.949 109.453  1.00  0.00           C
ATOM   1933  OE1 GLU A 116      73.063  79.149 110.703  1.00  0.00           O
ATOM   1934  OE2 GLU A 116      72.443  79.659 108.623  1.00  0.00           O
ATOM   1935  C   GLU A 116      76.973  78.089 109.034  1.00  0.00           C
ATOM   1936  O   GLU A 116      77.133  78.329 110.233  1.00  0.00           O
ATOM   1937  N   ALA A 117      77.673  77.089 108.443  1.00  0.00           N
ATOM   1939  CA  ALA A 117      78.763  76.379 109.083  1.00  0.00           C
ATOM   1941  CB  ALA A 117      79.283  75.269 108.153  1.00  0.00           C
ATOM   1945  C   ALA A 117      79.893  77.299 109.533  1.00  0.00           C
ATOM   1946  O   ALA A 117      80.703  77.719 108.713  1.00  0.00           O
ATOM   1947  N   ALA A 118      79.923  77.659 110.833  1.00  0.00           N
ATOM   1949  CA  ALA A 118      80.693  78.799 111.303  1.00  0.00           C
ATOM   1951  CB  ALA A 118      79.793  80.049 111.293  1.00  0.00           C
ATOM   1955  C   ALA A 118      81.183  78.639 112.733  1.00  0.00           C
ATOM   1956  O   ALA A 118      82.053  79.389 113.173  1.00  0.00           O
ATOM   1957  N   GLN A 119      80.673  77.639 113.473  1.00  0.00           N
ATOM   1959  CA  GLN A 119      81.183  77.289 114.793  1.00  0.00           C
ATOM   1961  CB  GLN A 119      80.033  76.809 115.713  1.00  0.00           C
ATOM   1964  CG  GLN A 119      80.343  76.959 117.223  1.00  0.00           C
ATOM   1967  CD  GLN A 119      80.673  78.399 117.613  1.00  0.00           C
ATOM   1968  OE1 GLN A 119      81.483  78.649 118.503  1.00  0.00           O
ATOM   1969  NE2 GLN A 119      80.033  79.399 116.963  1.00  0.00           N
ATOM   1972  C   GLN A 119      82.203  76.189 114.603  1.00  0.00           C
ATOM   1973  O   GLN A 119      83.393  76.399 114.803  1.00  0.00           O
ATOM   1974  N   SER A 120      81.773  75.029 114.083  1.00  0.00           N
ATOM   1976  CA  SER A 120      82.523  74.389 113.003  1.00  0.00           C
ATOM   1978  CB  SER A 120      83.263  73.039 113.293  1.00  0.00           C
ATOM   1981  OG  SER A 120      82.543  72.069 114.043  1.00  0.00           O
ATOM   1983  C   SER A 120      81.583  74.379 111.813  1.00  0.00           C
ATOM   1984  O   SER A 120      80.373  74.339 111.963  1.00  0.00           O
ATOM   1985  N   SER A 121      82.003  74.599 110.573  1.00  0.00           N
ATOM   1987  CA  SER A 121      83.243  74.189 109.973  1.00  0.00           C
ATOM   1989  CB  SER A 121      83.033  72.959 109.063  1.00  0.00           C
ATOM   1992  OG  SER A 121      82.013  73.139 108.083  1.00  0.00           O
ATOM   1994  C   SER A 121      83.883  75.369 109.283  1.00  0.00           C
ATOM   1995  O   SER A 121      83.903  75.509 108.063  1.00  0.00           O
ATOM   1996  N   LEU A 122      84.413  76.249 110.144  1.00  0.00           N
ATOM   1998  CA  LEU A 122      85.373  77.289 109.893  1.00  0.00           C
ATOM   2000  CB  LEU A 122      86.323  77.399 111.143  1.00  0.00           C
ATOM   2003  CG  LEU A 122      85.833  76.719 112.463  1.00  0.00           C
ATOM   2005  CD1 LEU A 122      86.493  77.349 113.703  1.00  0.00           C
ATOM   2009  CD2 LEU A 122      86.143  75.209 112.523  1.00  0.00           C
ATOM   2013  C   LEU A 122      84.683  78.589 109.513  1.00  0.00           C
ATOM   2014  O   LEU A 122      83.473  78.519 109.253  1.00  0.00           O
ATOM   2015  N   PRO A 123      85.323  79.769 109.453  1.00  0.00           N
ATOM   2016  CD  PRO A 123      86.583  79.859 108.743  1.00  0.00           C
ATOM   2019  CA  PRO A 123      84.643  81.029 109.163  1.00  0.00           C
ATOM   2021  CB  PRO A 123      84.763  81.099 107.653  1.00  0.00           C
ATOM   2024  CG  PRO A 123      86.263  80.759 107.523  1.00  0.00           C
ATOM   2027  C   PRO A 123      83.363  81.249 109.933  1.00  0.00           C
ATOM   2028  O   PRO A 123      82.273  81.239 109.353  1.00  0.00           O
ATOM   2029  N   MET A 124      83.463  81.429 111.263  1.00  0.00           N
ATOM   2031  CA  MET A 124      84.623  82.079 111.853  1.00  0.00           C
ATOM   2033  CB  MET A 124      84.453  83.619 111.663  1.00  0.00           C
ATOM   2036  CG  MET A 124      83.193  84.249 112.323  1.00  0.00           C
ATOM   2039  SD  MET A 124      81.573  83.899 111.553  1.00  0.00           S
ATOM   2040  CE  MET A 124      80.633  84.229 113.063  1.00  0.00           C
ATOM   2044  C   MET A 124      84.913  81.819 113.313  1.00  0.00           C
ATOM   2045  O   MET A 124      86.043  82.029 113.743  1.00  0.00           O
ATOM   2046  N   THR A 125      83.933  81.349 114.123  1.00  0.00           N
ATOM   2048  CA  THR A 125      83.903  81.529 115.573  1.00  0.00           C
ATOM   2050  CB  THR A 125      85.173  81.169 116.373  1.00  0.00           C
ATOM   2052  OG1 THR A 125      85.643  79.879 116.023  1.00  0.00           O
ATOM   2054  CG2 THR A 125      84.873  81.109 117.873  1.00  0.00           C
ATOM   2058  C   THR A 125      83.253  82.849 116.013  1.00  0.00           C
ATOM   2059  O   THR A 125      82.093  82.769 116.433  1.00  0.00           O
ATOM   2060  N   PRO A 126      83.783  84.089 115.964  1.00  0.00           N
ATOM   2061  CD  PRO A 126      85.063  84.499 115.363  1.00  0.00           C
ATOM   2064  CA  PRO A 126      83.063  85.239 116.493  1.00  0.00           C
ATOM   2066  CB  PRO A 126      83.593  86.389 115.623  1.00  0.00           C
ATOM   2069  CG  PRO A 126      85.053  86.029 115.354  1.00  0.00           C
ATOM   2072  C   PRO A 126      83.383  85.439 117.963  1.00  0.00           C
ATOM   2073  O   PRO A 126      82.723  86.249 118.613  1.00  0.00           O
ATOM   2074  N   MET A 127      84.393  84.729 118.493  1.00  0.00           N
ATOM   2076  CA  MET A 127      84.933  84.969 119.813  1.00  0.00           C
ATOM   2078  CB  MET A 127      83.993  84.419 120.914  1.00  0.00           C
ATOM   2081  CG  MET A 127      84.133  85.159 122.263  1.00  0.00           C
ATOM   2084  SD  MET A 127      83.913  86.959 122.093  1.00  0.00           S
ATOM   2085  CE  MET A 127      84.013  87.359 123.853  1.00  0.00           C
ATOM   2089  C   MET A 127      86.353  84.409 119.843  1.00  0.00           C
ATOM   2090  O   MET A 127      87.103  84.669 118.913  1.00  0.00           O
ATOM   2091  N   THR A 128      86.783  83.689 120.914  1.00  0.00           N
ATOM   2093  CA  THR A 128      88.183  83.519 121.333  1.00  0.00           C
ATOM   2095  CB  THR A 128      89.083  82.389 120.713  1.00  0.00           C
ATOM   2097  OG1 THR A 128      90.483  82.639 120.774  1.00  0.00           O
ATOM   2099  CG2 THR A 128      88.753  82.119 119.243  1.00  0.00           C
ATOM   2103  C   THR A 128      88.883  84.819 121.743  1.00  0.00           C
ATOM   2104  O   THR A 128      88.823  85.869 121.104  1.00  0.00           O
ATOM   2105  N   LEU A 129      89.513  84.809 122.933  1.00  0.00           N
ATOM   2107  CA  LEU A 129      90.043  86.019 123.473  1.00  0.00           C
ATOM   2109  CB  LEU A 129      88.963  86.999 124.043  1.00  0.00           C
ATOM   2112  CG  LEU A 129      87.873  86.519 125.023  1.00  0.00           C
ATOM   2114  CD1 LEU A 129      87.043  87.749 125.414  1.00  0.00           C
ATOM   2118  CD2 LEU A 129      88.363  85.809 126.293  1.00  0.00           C
ATOM   2122  C   LEU A 129      91.073  85.749 124.533  1.00  0.00           C
ATOM   2123  O   LEU A 129      91.053  84.719 125.193  1.00  0.00           O
ATOM   2124  N   ARG A 130      91.933  86.769 124.723  1.00  0.00           N
ATOM   2126  CA  ARG A 130      92.843  86.889 125.833  1.00  0.00           C
ATOM   2128  CB  ARG A 130      92.283  86.669 127.253  1.00  0.00           C
ATOM   2131  CG  ARG A 130      91.503  87.859 127.843  1.00  0.00           C
ATOM   2134  CD  ARG A 130      91.093  87.549 129.294  1.00  0.00           C
ATOM   2137  NE  ARG A 130      89.703  88.039 129.484  1.00  0.00           N
ATOM   2139  CZ  ARG A 130      89.153  88.209 130.684  1.00  0.00           C
ATOM   2140  NH1 ARG A 130      87.983  88.799 130.723  1.00  0.00           N
ATOM   2143  NH2 ARG A 130      89.663  87.759 131.803  1.00  0.00           N
ATOM   2146  C   ARG A 130      94.203  86.239 125.713  1.00  0.00           C
ATOM   2147  O   ARG A 130      94.363  85.049 125.443  1.00  0.00           O
ATOM   2148  N   GLY A 131      95.213  87.059 126.013  1.00  0.00           N
ATOM   2150  CA  GLY A 131      96.593  86.659 126.083  1.00  0.00           C
ATOM   2153  C   GLY A 131      97.343  86.769 124.783  1.00  0.00           C
ATOM   2154  O   GLY A 131      96.833  86.639 123.683  1.00  0.00           O
ATOM   2155  N   MET A 132      98.653  87.009 124.953  1.00  0.00           N
ATOM   2157  CA  MET A 132      99.703  86.619 124.034  1.00  0.00           C
ATOM   2159  CB  MET A 132     101.083  86.769 124.723  1.00  0.00           C
ATOM   2162  CG  MET A 132     101.533  85.569 125.583  1.00  0.00           C
ATOM   2165  SD  MET A 132     100.453  85.089 126.953  1.00  0.00           S
ATOM   2166  CE  MET A 132     101.653  83.919 127.653  1.00  0.00           C
ATOM   2170  C   MET A 132      99.813  87.149 122.623  1.00  0.00           C
ATOM   2171  O   MET A 132      99.693  86.359 121.693  1.00  0.00           O
ATOM   2172  N   TYR A 133     100.223  88.419 122.403  1.00  0.00           N
ATOM   2174  CA  TYR A 133     100.933  88.739 121.163  1.00  0.00           C
ATOM   2176  CB  TYR A 133     100.443  90.069 120.533  1.00  0.00           C
ATOM   2179  CG  TYR A 133      99.803  89.729 119.223  1.00  0.00           C
ATOM   2180  CD1 TYR A 133     100.563  89.519 118.053  1.00  0.00           C
ATOM   2182  CE1 TYR A 133      99.923  89.169 116.853  1.00  0.00           C
ATOM   2184  CZ  TYR A 133      98.533  88.999 116.843  1.00  0.00           C
ATOM   2185  OH  TYR A 133      97.883  88.599 115.673  1.00  0.00           O
ATOM   2187  CD2 TYR A 133      98.413  89.559 119.174  1.00  0.00           C
ATOM   2189  CE2 TYR A 133      97.773  89.189 117.993  1.00  0.00           C
ATOM   2191  C   TYR A 133     102.433  88.819 121.343  1.00  0.00           C
ATOM   2192  O   TYR A 133     102.963  89.819 121.813  1.00  0.00           O
ATOM   2193  N   PHE A 134     103.163  87.799 120.853  1.00  0.00           N
ATOM   2195  CA  PHE A 134     104.563  87.929 120.493  1.00  0.00           C
ATOM   2197  CB  PHE A 134     105.473  86.709 120.793  1.00  0.00           C
ATOM   2200  CG  PHE A 134     105.563  86.419 122.253  1.00  0.00           C
ATOM   2201  CD1 PHE A 134     104.553  85.719 122.913  1.00  0.00           C
ATOM   2203  CE1 PHE A 134     104.693  85.339 124.253  1.00  0.00           C
ATOM   2205  CZ  PHE A 134     105.833  85.709 124.963  1.00  0.00           C
ATOM   2207  CD2 PHE A 134     106.733  86.749 122.963  1.00  0.00           C
ATOM   2209  CE2 PHE A 134     106.863  86.399 124.313  1.00  0.00           C
ATOM   2211  C   PHE A 134     104.563  88.099 119.003  1.00  0.00           C
ATOM   2212  O   PHE A 134     103.903  87.329 118.303  1.00  0.00           O
ATOM   2213  N   TYR A 135     105.323  89.099 118.503  1.00  0.00           N
ATOM   2215  CA  TYR A 135     105.493  89.259 117.083  1.00  0.00           C
ATOM   2217  CB  TYR A 135     105.143  90.699 116.643  1.00  0.00           C
ATOM   2220  CG  TYR A 135     104.723  90.659 115.214  1.00  0.00           C
ATOM   2221  CD1 TYR A 135     103.433  90.199 114.903  1.00  0.00           C
ATOM   2223  CE1 TYR A 135     102.973  90.179 113.583  1.00  0.00           C
ATOM   2225  CZ  TYR A 135     103.813  90.609 112.563  1.00  0.00           C
ATOM   2226  OH  TYR A 135     103.363  90.529 111.233  1.00  0.00           O
ATOM   2228  CD2 TYR A 135     105.563  91.099 114.174  1.00  0.00           C
ATOM   2230  CE2 TYR A 135     105.103  91.079 112.843  1.00  0.00           C
ATOM   2232  C   TYR A 135     106.913  88.839 116.743  1.00  0.00           C
ATOM   2233  O   TYR A 135     107.123  87.659 116.563  1.00  0.00           O
ATOM   2234  N   MET A 136     107.883  89.789 116.674  1.00  0.00           N
ATOM   2236  CA  MET A 136     109.053  89.789 115.793  1.00  0.00           C
ATOM   2238  CB  MET A 136     110.103  90.829 116.293  1.00  0.00           C
ATOM   2241  CG  MET A 136     111.343  90.259 117.003  1.00  0.00           C
ATOM   2244  SD  MET A 136     111.013  89.279 118.493  1.00  0.00           S
ATOM   2245  CE  MET A 136     112.623  88.449 118.443  1.00  0.00           C
ATOM   2249  C   MET A 136     109.733  88.449 115.343  1.00  0.00           C
ATOM   2250  O   MET A 136     109.823  87.459 116.073  1.00  0.00           O
ATOM   2251  N   ALA A 137     110.263  88.349 114.113  1.00  0.00           N
ATOM   2253  CA  ALA A 137     110.193  89.329 113.053  1.00  0.00           C
ATOM   2255  CB  ALA A 137     111.563  89.509 112.383  1.00  0.00           C
ATOM   2259  C   ALA A 137     109.143  88.949 112.024  1.00  0.00           C
ATOM   2260  O   ALA A 137     108.303  89.789 111.703  1.00  0.00           O
ATOM   2261  N   ASP A 138     109.103  87.689 111.563  1.00  0.00           N
ATOM   2263  CA  ASP A 138     107.973  87.209 110.774  1.00  0.00           C
ATOM   2265  CB  ASP A 138     108.423  86.269 109.613  1.00  0.00           C
ATOM   2268  CG  ASP A 138     109.223  86.989 108.543  1.00  0.00           C
ATOM   2269  OD1 ASP A 138     109.953  86.299 107.793  1.00  0.00           O
ATOM   2270  OD2 ASP A 138     109.093  88.229 108.433  1.00  0.00           O
ATOM   2271  C   ASP A 138     106.983  86.439 111.654  1.00  0.00           C
ATOM   2272  O   ASP A 138     105.933  85.969 111.193  1.00  0.00           O
ATOM   2273  N   ALA A 139     107.303  86.259 112.953  1.00  0.00           N
ATOM   2275  CA  ALA A 139     106.613  85.359 113.843  1.00  0.00           C
ATOM   2277  CB  ALA A 139     107.533  84.869 114.973  1.00  0.00           C
ATOM   2281  C   ALA A 139     105.253  85.899 114.313  1.00  0.00           C
ATOM   2282  O   ALA A 139     104.743  86.929 113.883  1.00  0.00           O
ATOM   2283  N   ALA A 140     104.563  85.069 115.083  1.00  0.00           N
ATOM   2285  CA  ALA A 140     103.223  84.659 114.743  1.00  0.00           C
ATOM   2287  CB  ALA A 140     103.263  83.809 113.453  1.00  0.00           C
ATOM   2291  C   ALA A 140     102.673  83.839 115.903  1.00  0.00           C
ATOM   2292  O   ALA A 140     102.493  82.629 115.843  1.00  0.00           O
ATOM   2293  N   THR A 141     102.413  84.529 117.033  1.00  0.00           N
ATOM   2295  CA  THR A 141     101.903  83.919 118.253  1.00  0.00           C
ATOM   2297  CB  THR A 141     102.913  83.839 119.383  1.00  0.00           C
ATOM   2299  OG1 THR A 141     103.813  82.769 119.123  1.00  0.00           O
ATOM   2301  CG2 THR A 141     102.313  83.539 120.763  1.00  0.00           C
ATOM   2305  C   THR A 141     100.673  84.659 118.723  1.00  0.00           C
ATOM   2306  O   THR A 141     100.693  85.879 118.873  1.00  0.00           O
ATOM   2307  N   PHE A 142      99.613  83.889 118.983  1.00  0.00           N
ATOM   2309  CA  PHE A 142      98.393  84.269 119.653  1.00  0.00           C
ATOM   2311  CB  PHE A 142      97.223  84.019 118.663  1.00  0.00           C
ATOM   2314  CG  PHE A 142      95.873  84.539 119.083  1.00  0.00           C
ATOM   2315  CD1 PHE A 142      95.243  85.539 118.313  1.00  0.00           C
ATOM   2317  CE1 PHE A 142      93.963  86.009 118.643  1.00  0.00           C
ATOM   2319  CZ  PHE A 142      93.273  85.439 119.723  1.00  0.00           C
ATOM   2321  CD2 PHE A 142      95.153  83.969 120.153  1.00  0.00           C
ATOM   2323  CE2 PHE A 142      93.873  84.419 120.473  1.00  0.00           C
ATOM   2325  C   PHE A 142      98.363  83.259 120.783  1.00  0.00           C
ATOM   2326  O   PHE A 142      98.633  82.089 120.523  1.00  0.00           O
ATOM   2327  N   THR A 143      98.113  83.619 122.053  1.00  0.00           N
ATOM   2329  CA  THR A 143      98.103  82.579 123.093  1.00  0.00           C
ATOM   2331  CB  THR A 143      99.413  82.459 123.884  1.00  0.00           C
ATOM   2333  OG1 THR A 143     100.463  81.919 123.103  1.00  0.00           O
ATOM   2335  CG2 THR A 143      99.293  81.479 125.063  1.00  0.00           C
ATOM   2339  C   THR A 143      96.983  82.799 124.063  1.00  0.00           C
ATOM   2340  O   THR A 143      97.103  83.619 124.973  1.00  0.00           O
ATOM   2341  N   ASP A 144      95.923  81.969 123.983  1.00  0.00           N
ATOM   2343  CA  ASP A 144      94.963  81.779 125.053  1.00  0.00           C
ATOM   2345  CB  ASP A 144      93.843  80.749 124.674  1.00  0.00           C
ATOM   2348  CG  ASP A 144      92.723  81.269 123.773  1.00  0.00           C
ATOM   2349  OD1 ASP A 144      91.873  80.429 123.363  1.00  0.00           O
ATOM   2350  OD2 ASP A 144      92.593  82.499 123.563  1.00  0.00           O
ATOM   2351  C   ASP A 144      95.633  81.279 126.343  1.00  0.00           C
ATOM   2352  O   ASP A 144      96.113  80.149 126.423  1.00  0.00           O
ATOM   2353  N   CYS A 145      95.633  82.079 127.433  1.00  0.00           N
ATOM   2355  CA  CYS A 145      96.173  81.629 128.733  1.00  0.00           C
ATOM   2357  CB  CYS A 145      96.643  82.829 129.603  1.00  0.00           C
ATOM   2360  SG  CYS A 145      97.653  82.329 131.053  1.00  0.00           S
ATOM   2362  C   CYS A 145      95.163  80.749 129.473  1.00  0.00           C
ATOM   2363  O   CYS A 145      95.453  80.069 130.464  1.00  0.00           O
ATOM   2364  N   ALA A 146      93.953  80.669 128.893  1.00  0.00           N
ATOM   2366  CA  ALA A 146      92.913  79.719 129.214  1.00  0.00           C
ATOM   2368  CB  ALA A 146      91.693  79.959 128.303  1.00  0.00           C
ATOM   2372  C   ALA A 146      93.363  78.259 129.143  1.00  0.00           C
ATOM   2373  O   ALA A 146      92.943  77.429 129.953  1.00  0.00           O
ATOM   2374  N   THR A 147      94.233  77.919 128.173  1.00  0.00           N
ATOM   2376  CA  THR A 147      94.623  76.529 128.003  1.00  0.00           C
ATOM   2378  CB  THR A 147      93.663  75.839 127.033  1.00  0.00           C
ATOM   2380  OG1 THR A 147      93.583  74.449 127.274  1.00  0.00           O
ATOM   2382  CG2 THR A 147      94.083  76.039 125.583  1.00  0.00           C
ATOM   2386  C   THR A 147      96.063  76.389 127.543  1.00  0.00           C
ATOM   2387  O   THR A 147      96.643  75.309 127.634  1.00  0.00           O
ATOM   2388  N   GLY A 148      96.743  77.469 127.083  1.00  0.00           N
ATOM   2390  CA  GLY A 148      98.163  77.439 126.763  1.00  0.00           C
ATOM   2393  C   GLY A 148      98.533  76.939 125.383  1.00  0.00           C
ATOM   2394  O   GLY A 148      99.533  76.249 125.214  1.00  0.00           O
ATOM   2395  N   LYS A 149      97.753  77.279 124.343  1.00  0.00           N
ATOM   2397  CA  LYS A 149      98.143  77.009 122.973  1.00  0.00           C
ATOM   2399  CB  LYS A 149      97.773  75.549 122.574  1.00  0.00           C
ATOM   2402  CG  LYS A 149      98.413  75.009 121.273  1.00  0.00           C
ATOM   2405  CD  LYS A 149      98.253  73.489 121.113  1.00  0.00           C
ATOM   2408  CE  LYS A 149      99.143  72.709 122.083  1.00  0.00           C
ATOM   2411  NZ  LYS A 149      98.873  71.249 122.103  1.00  0.00           N
ATOM   2415  C   LYS A 149      97.483  78.049 122.063  1.00  0.00           C
ATOM   2416  O   LYS A 149      97.683  79.229 122.243  1.00  0.00           O
ATOM   2417  N   ARG A 150      96.673  77.619 121.063  1.00  0.00           N
ATOM   2419  CA  ARG A 150      96.013  78.479 120.063  1.00  0.00           C
ATOM   2421  CB  ARG A 150      94.563  78.919 120.433  1.00  0.00           C
ATOM   2424  CG  ARG A 150      93.513  77.839 120.133  1.00  0.00           C
ATOM   2427  CD  ARG A 150      92.113  78.089 120.743  1.00  0.00           C
ATOM   2430  NE  ARG A 150      92.043  77.319 122.024  1.00  0.00           N
ATOM   2432  CZ  ARG A 150      90.953  77.239 122.763  1.00  0.00           C
ATOM   2433  NH1 ARG A 150      91.013  76.639 123.943  1.00  0.00           N
ATOM   2436  NH2 ARG A 150      89.803  77.759 122.403  1.00  0.00           N
ATOM   2439  C   ARG A 150      96.813  79.589 119.393  1.00  0.00           C
ATOM   2440  O   ARG A 150      96.333  80.689 119.174  1.00  0.00           O
ATOM   2441  N   PHE A 151      98.053  79.289 118.973  1.00  0.00           N
ATOM   2443  CA  PHE A 151      98.893  80.199 118.203  1.00  0.00           C
ATOM   2445  CB  PHE A 151     100.363  80.269 118.713  1.00  0.00           C
ATOM   2448  CG  PHE A 151     100.923  78.919 118.983  1.00  0.00           C
ATOM   2449  CD1 PHE A 151     101.753  78.309 118.044  1.00  0.00           C
ATOM   2451  CE1 PHE A 151     102.393  77.109 118.343  1.00  0.00           C
ATOM   2453  CZ  PHE A 151     102.203  76.489 119.583  1.00  0.00           C
ATOM   2455  CD2 PHE A 151     100.723  78.289 120.223  1.00  0.00           C
ATOM   2457  CE2 PHE A 151     101.363  77.079 120.533  1.00  0.00           C
ATOM   2459  C   PHE A 151      98.883  79.919 116.723  1.00  0.00           C
ATOM   2460  O   PHE A 151      98.683  78.789 116.283  1.00  0.00           O
ATOM   2461  N   MET A 152      99.123  81.009 115.964  1.00  0.00           N
ATOM   2463  CA  MET A 152      99.443  81.139 114.553  1.00  0.00           C
ATOM   2465  CB  MET A 152      98.793  80.149 113.543  1.00  0.00           C
ATOM   2468  CG  MET A 152      99.343  80.259 112.103  1.00  0.00           C
ATOM   2471  SD  MET A 152     101.133  80.039 111.983  1.00  0.00           S
ATOM   2472  CE  MET A 152     101.193  80.279 110.183  1.00  0.00           C
ATOM   2476  C   MET A 152      98.963  82.539 114.273  1.00  0.00           C
ATOM   2477  O   MET A 152      98.073  83.039 114.953  1.00  0.00           O
ATOM   2478  N   VAL A 153      99.553  83.239 113.293  1.00  0.00           N
ATOM   2480  CA  VAL A 153      99.023  84.489 112.793  1.00  0.00           C
ATOM   2482  CB  VAL A 153      99.923  85.669 113.143  1.00  0.00           C
ATOM   2484  CG1 VAL A 153      99.593  86.899 112.273  1.00  0.00           C
ATOM   2488  CG2 VAL A 153      99.743  85.999 114.633  1.00  0.00           C
ATOM   2492  C   VAL A 153      98.973  84.299 111.313  1.00  0.00           C
ATOM   2493  O   VAL A 153      99.993  83.909 110.753  1.00  0.00           O
ATOM   2494  N   ALA A 154      97.823  84.559 110.633  1.00  0.00           N
ATOM   2496  CA  ALA A 154      97.703  84.479 109.183  1.00  0.00           C
ATOM   2498  CB  ALA A 154      96.333  85.029 108.763  1.00  0.00           C
ATOM   2502  C   ALA A 154      98.803  85.179 108.403  1.00  0.00           C
ATOM   2503  O   ALA A 154      99.723  84.509 107.933  1.00  0.00           O
ATOM   2504  N   ASN A 155      98.783  86.519 108.363  1.00  0.00           N
ATOM   2506  CA  ASN A 155      99.983  87.319 108.303  1.00  0.00           C
ATOM   2508  CB  ASN A 155     100.853  87.079 107.013  1.00  0.00           C
ATOM   2511  CG  ASN A 155     102.283  87.589 107.123  1.00  0.00           C
ATOM   2512  OD1 ASN A 155     102.853  88.089 106.153  1.00  0.00           O
ATOM   2513  ND2 ASN A 155     102.853  87.529 108.333  1.00  0.00           N
ATOM   2516  C   ASN A 155      99.613  88.779 108.503  1.00  0.00           C
ATOM   2517  O   ASN A 155      98.683  89.109 109.223  1.00  0.00           O
ATOM   2518  N   ASN A 156     100.353  89.699 107.883  1.00  0.00           N
ATOM   2520  CA  ASN A 156     100.333  91.129 108.053  1.00  0.00           C
ATOM   2522  CB  ASN A 156     101.483  91.799 107.233  1.00  0.00           C
ATOM   2525  CG  ASN A 156     101.723  91.299 105.803  1.00  0.00           C
ATOM   2526  OD1 ASN A 156     102.863  91.359 105.313  1.00  0.00           O
ATOM   2527  ND2 ASN A 156     100.693  90.759 105.113  1.00  0.00           N
ATOM   2530  C   ASN A 156      98.983  91.829 107.813  1.00  0.00           C
ATOM   2531  O   ASN A 156      98.483  91.839 106.683  1.00  0.00           O
ATOM   2532  N   ALA A 157      98.453  92.469 108.883  1.00  0.00           N
ATOM   2534  CA  ALA A 157      97.363  93.449 108.964  1.00  0.00           C
ATOM   2536  CB  ALA A 157      97.113  94.359 107.733  1.00  0.00           C
ATOM   2540  C   ALA A 157      96.033  92.889 109.453  1.00  0.00           C
ATOM   2541  O   ALA A 157      95.613  91.799 109.063  1.00  0.00           O
ATOM   2542  N   GLU A 158      95.313  93.599 110.373  1.00  0.00           N
ATOM   2544  CA  GLU A 158      95.653  94.879 111.003  1.00  0.00           C
ATOM   2546  CB  GLU A 158      94.333  95.649 111.313  1.00  0.00           C
ATOM   2549  CG  GLU A 158      94.453  97.019 112.053  1.00  0.00           C
ATOM   2552  CD  GLU A 158      95.553  97.919 111.513  1.00  0.00           C
ATOM   2553  OE1 GLU A 158      96.303  98.539 112.313  1.00  0.00           O
ATOM   2554  OE2 GLU A 158      95.673  98.009 110.263  1.00  0.00           O
ATOM   2555  C   GLU A 158      96.463  94.649 112.273  1.00  0.00           C
ATOM   2556  O   GLU A 158      96.973  95.539 112.953  1.00  0.00           O
ATOM   2557  N   LEU A 159      96.713  93.379 112.583  1.00  0.00           N
ATOM   2559  CA  LEU A 159      97.443  92.929 113.733  1.00  0.00           C
ATOM   2561  CB  LEU A 159      97.423  91.389 113.773  1.00  0.00           C
ATOM   2564  CG  LEU A 159      97.743  90.629 112.453  1.00  0.00           C
ATOM   2566  CD1 LEU A 159      97.073  89.249 112.483  1.00  0.00           C
ATOM   2570  CD2 LEU A 159      99.253  90.449 112.214  1.00  0.00           C
ATOM   2574  C   LEU A 159      98.853  93.509 113.873  1.00  0.00           C
ATOM   2575  O   LEU A 159      99.303  93.789 114.983  1.00  0.00           O
ATOM   2576  N   GLU A 160      99.573  93.709 112.753  1.00  0.00           N
ATOM   2578  CA  GLU A 160     100.933  94.199 112.753  1.00  0.00           C
ATOM   2580  CB  GLU A 160     101.553  94.099 111.343  1.00  0.00           C
ATOM   2583  CG  GLU A 160     103.053  94.499 111.243  1.00  0.00           C
ATOM   2586  CD  GLU A 160     103.613  94.429 109.833  1.00  0.00           C
ATOM   2587  OE1 GLU A 160     104.773  94.889 109.633  1.00  0.00           O
ATOM   2588  OE2 GLU A 160     102.933  93.949 108.903  1.00  0.00           O
ATOM   2589  C   GLU A 160     101.113  95.599 113.313  1.00  0.00           C
ATOM   2590  O   GLU A 160     101.973  95.819 114.154  1.00  0.00           O
ATOM   2591  N   ARG A 161     100.283  96.609 112.963  1.00  0.00           N
ATOM   2593  CA  ARG A 161     100.393  97.939 113.573  1.00  0.00           C
ATOM   2595  CB  ARG A 161     100.583  99.089 112.563  1.00  0.00           C
ATOM   2598  CG  ARG A 161     102.013  99.069 111.993  1.00  0.00           C
ATOM   2601  CD  ARG A 161     102.543 100.449 111.613  1.00  0.00           C
ATOM   2604  NE  ARG A 161     102.963 101.099 112.904  1.00  0.00           N
ATOM   2606  CZ  ARG A 161     103.503 102.299 112.993  1.00  0.00           C
ATOM   2607  NH1 ARG A 161     103.893 102.789 114.154  1.00  0.00           N
ATOM   2610  NH2 ARG A 161     103.683 103.069 111.943  1.00  0.00           N
ATOM   2613  C   ARG A 161      99.393  98.209 114.674  1.00  0.00           C
ATOM   2614  O   ARG A 161      99.243  99.329 115.173  1.00  0.00           O
ATOM   2615  N   SER A 162      98.833  97.109 115.173  1.00  0.00           N
ATOM   2617  CA  SER A 162      98.373  96.999 116.543  1.00  0.00           C
ATOM   2619  CB  SER A 162      97.023  96.249 116.633  1.00  0.00           C
ATOM   2622  OG  SER A 162      96.263  96.659 117.773  1.00  0.00           O
ATOM   2624  C   SER A 162      99.423  96.259 117.373  1.00  0.00           C
ATOM   2625  O   SER A 162      99.143  95.829 118.483  1.00  0.00           O
ATOM   2626  N   TYR A 163     100.683  96.099 116.883  1.00  0.00           N
ATOM   2628  CA  TYR A 163     101.763  95.639 117.753  1.00  0.00           C
ATOM   2630  CB  TYR A 163     102.713  94.589 117.053  1.00  0.00           C
ATOM   2633  CG  TYR A 163     104.133  94.959 116.583  1.00  0.00           C
ATOM   2634  CD1 TYR A 163     105.213  94.109 116.843  1.00  0.00           C
ATOM   2636  CE1 TYR A 163     106.403  94.199 116.093  1.00  0.00           C
ATOM   2638  CZ  TYR A 163     106.533  95.189 115.103  1.00  0.00           C
ATOM   2639  OH  TYR A 163     107.653  95.269 114.243  1.00  0.00           O
ATOM   2641  CD2 TYR A 163     104.343  96.019 115.684  1.00  0.00           C
ATOM   2643  CE2 TYR A 163     105.513  96.119 114.923  1.00  0.00           C
ATOM   2645  C   TYR A 163     102.603  96.769 118.263  1.00  0.00           C
ATOM   2646  O   TYR A 163     103.413  96.539 119.163  1.00  0.00           O
ATOM   2647  N   LEU A 164     102.453  97.989 117.703  1.00  0.00           N
ATOM   2649  CA  LEU A 164     103.393  99.069 117.983  1.00  0.00           C
ATOM   2651  CB  LEU A 164     104.223  99.449 116.723  1.00  0.00           C
ATOM   2654  CG  LEU A 164     105.673  99.849 117.063  1.00  0.00           C
ATOM   2656  CD1 LEU A 164     106.353 100.559 115.883  1.00  0.00           C
ATOM   2660  CD2 LEU A 164     106.483  98.609 117.473  1.00  0.00           C
ATOM   2664  C   LEU A 164     102.663 100.309 118.433  1.00  0.00           C
ATOM   2665  O   LEU A 164     103.233 101.269 118.943  1.00  0.00           O
ATOM   2666  N   ALA A 165     101.323 100.339 118.263  1.00  0.00           N
ATOM   2668  CA  ALA A 165     100.463 101.199 119.043  1.00  0.00           C
ATOM   2670  CB  ALA A 165      99.073 101.239 118.393  1.00  0.00           C
ATOM   2674  C   ALA A 165     100.423 100.769 120.513  1.00  0.00           C
ATOM   2675  O   ALA A 165     100.643 101.579 121.413  1.00  0.00           O
ATOM   2676  N   ALA A 166     100.253  99.459 120.774  1.00  0.00           N
ATOM   2678  CA  ALA A 166     100.793  98.829 121.953  1.00  0.00           C
ATOM   2680  CB  ALA A 166      99.683  98.639 123.003  1.00  0.00           C
ATOM   2684  C   ALA A 166     101.343  97.479 121.523  1.00  0.00           C
ATOM   2685  O   ALA A 166     100.633  96.639 121.003  1.00  0.00           O
ATOM   2686  N   ARG A 167     102.653  97.229 121.643  1.00  0.00           N
ATOM   2688  CA  ARG A 167     103.603  97.689 122.613  1.00  0.00           C
ATOM   2690  CB  ARG A 167     104.593  96.539 122.973  1.00  0.00           C
ATOM   2693  CG  ARG A 167     105.563  96.109 121.853  1.00  0.00           C
ATOM   2696  CD  ARG A 167     105.883  94.619 121.783  1.00  0.00           C
ATOM   2699  NE  ARG A 167     104.743  93.969 121.063  1.00  0.00           N
ATOM   2701  CZ  ARG A 167     104.653  92.659 120.893  1.00  0.00           C
ATOM   2702  NH1 ARG A 167     103.633  92.149 120.233  1.00  0.00           N
ATOM   2705  NH2 ARG A 167     105.553  91.849 121.403  1.00  0.00           N
ATOM   2708  C   ARG A 167     104.413  98.849 122.083  1.00  0.00           C
ATOM   2709  O   ARG A 167     104.933  98.869 120.983  1.00  0.00           O
ATOM   2710  N   GLY A 168     104.593  99.859 122.943  1.00  0.00           N
ATOM   2712  CA  GLY A 168     105.883 100.489 123.083  1.00  0.00           C
ATOM   2715  C   GLY A 168     106.453  99.839 124.303  1.00  0.00           C
ATOM   2716  O   GLY A 168     105.723  99.419 125.203  1.00  0.00           O
ATOM   2717  N   HIS A 169     107.773  99.719 124.453  1.00  0.00           N
ATOM   2719  CA  HIS A 169     108.873 100.099 123.613  1.00  0.00           C
ATOM   2721  CB  HIS A 169     109.873 100.929 124.463  1.00  0.00           C
ATOM   2724  ND1 HIS A 169     110.053  99.279 126.324  1.00  0.00           N
ATOM   2725  CG  HIS A 169     109.953 100.589 125.933  1.00  0.00           C
ATOM   2726  CE1 HIS A 169     110.123  99.309 127.634  1.00  0.00           C
ATOM   2728  NE2 HIS A 169     110.033 100.569 128.113  1.00  0.00           N
ATOM   2730  CD2 HIS A 169     109.923 101.399 127.024  1.00  0.00           C
ATOM   2732  C   HIS A 169     109.543  98.859 123.013  1.00  0.00           C
ATOM   2733  O   HIS A 169     110.733  98.629 123.173  1.00  0.00           O
ATOM   2734  N   SER A 170     108.753  98.059 122.283  1.00  0.00           N
ATOM   2736  CA  SER A 170     109.233  96.949 121.453  1.00  0.00           C
ATOM   2738  CB  SER A 170     110.393  97.259 120.483  1.00  0.00           C
ATOM   2741  OG  SER A 170     110.013  98.299 119.603  1.00  0.00           O
ATOM   2743  C   SER A 170     109.583  95.709 122.203  1.00  0.00           C
ATOM   2744  O   SER A 170     110.223  94.819 121.674  1.00  0.00           O
ATOM   2745  N   GLU A 171     109.093  95.589 123.453  1.00  0.00           N
ATOM   2747  CA  GLU A 171     108.953  94.289 124.053  1.00  0.00           C
ATOM   2749  CB  GLU A 171     110.303  93.659 124.503  1.00  0.00           C
ATOM   2752  CG  GLU A 171     110.273  92.129 124.743  1.00  0.00           C
ATOM   2755  CD  GLU A 171     109.373  91.379 123.773  1.00  0.00           C
ATOM   2756  OE1 GLU A 171     108.223  91.089 124.193  1.00  0.00           O
ATOM   2757  OE2 GLU A 171     109.753  91.129 122.593  1.00  0.00           O
ATOM   2758  C   GLU A 171     107.943  94.419 125.184  1.00  0.00           C
ATOM   2759  O   GLU A 171     107.593  95.519 125.603  1.00  0.00           O
ATOM   2760  N   LYS A 172     107.393  93.249 125.573  1.00  0.00           N
ATOM   2762  CA  LYS A 172     106.243  92.929 126.384  1.00  0.00           C
ATOM   2764  CB  LYS A 172     105.443  94.059 127.103  1.00  0.00           C
ATOM   2767  CG  LYS A 172     106.083  94.539 128.403  1.00  0.00           C
ATOM   2770  CD  LYS A 172     105.093  94.939 129.513  1.00  0.00           C
ATOM   2773  CE  LYS A 172     105.813  95.479 130.753  1.00  0.00           C
ATOM   2776  NZ  LYS A 172     104.943  95.699 131.943  1.00  0.00           N
ATOM   2780  C   LYS A 172     105.283  92.109 125.563  1.00  0.00           C
ATOM   2781  O   LYS A 172     104.873  92.579 124.494  1.00  0.00           O
ATOM   2782  N   PRO A 173     104.823  90.929 125.993  1.00  0.00           N
ATOM   2783  CD  PRO A 173     105.143  90.359 127.313  1.00  0.00           C
ATOM   2786  CA  PRO A 173     103.633  90.309 125.424  1.00  0.00           C
ATOM   2788  CB  PRO A 173     103.433  89.049 126.273  1.00  0.00           C
ATOM   2791  CG  PRO A 173     104.003  89.389 127.653  1.00  0.00           C
ATOM   2794  C   PRO A 173     102.453  91.249 125.503  1.00  0.00           C
ATOM   2795  O   PRO A 173     102.233  91.839 126.573  1.00  0.00           O
ATOM   2796  N   VAL A 174     101.713  91.439 124.403  1.00  0.00           N
ATOM   2798  CA  VAL A 174     100.603  92.369 124.423  1.00  0.00           C
ATOM   2800  CB  VAL A 174     100.513  93.319 123.243  1.00  0.00           C
ATOM   2802  CG1 VAL A 174      99.533  94.469 123.604  1.00  0.00           C
ATOM   2806  CG2 VAL A 174     101.893  93.929 122.983  1.00  0.00           C
ATOM   2810  C   VAL A 174      99.343  91.559 124.543  1.00  0.00           C
ATOM   2811  O   VAL A 174      99.053  90.679 123.733  1.00  0.00           O
ATOM   2812  N   LEU A 175      98.613  91.759 125.653  1.00  0.00           N
ATOM   2814  CA  LEU A 175      97.473  90.959 125.993  1.00  0.00           C
ATOM   2816  CB  LEU A 175      97.433  90.699 127.523  1.00  0.00           C
ATOM   2819  CG  LEU A 175      98.493  89.689 128.033  1.00  0.00           C
ATOM   2821  CD1 LEU A 175      98.173  89.329 129.473  1.00  0.00           C
ATOM   2825  CD2 LEU A 175      99.953  90.149 127.953  1.00  0.00           C
ATOM   2829  C   LEU A 175      96.193  91.609 125.483  1.00  0.00           C
ATOM   2830  O   LEU A 175      96.153  92.779 125.113  1.00  0.00           O
ATOM   2831  N   LEU A 176      95.133  90.799 125.404  1.00  0.00           N
ATOM   2833  CA  LEU A 176      94.213  90.859 124.303  1.00  0.00           C
ATOM   2835  CB  LEU A 176      94.423  89.589 123.453  1.00  0.00           C
ATOM   2838  CG  LEU A 176      94.403  89.819 121.934  1.00  0.00           C
ATOM   2840  CD1 LEU A 176      94.243  88.459 121.263  1.00  0.00           C
ATOM   2844  CD2 LEU A 176      95.703  90.509 121.513  1.00  0.00           C
ATOM   2848  C   LEU A 176      92.803  90.829 124.833  1.00  0.00           C
ATOM   2849  O   LEU A 176      92.553  90.279 125.893  1.00  0.00           O
ATOM   2850  N   SER A 177      91.843  91.329 124.043  1.00  0.00           N
ATOM   2852  CA  SER A 177      90.463  90.889 124.083  1.00  0.00           C
ATOM   2854  CB  SER A 177      89.423  91.799 124.813  1.00  0.00           C
ATOM   2857  OG  SER A 177      89.603  91.729 126.223  1.00  0.00           O
ATOM   2859  C   SER A 177      89.973  90.789 122.673  1.00  0.00           C
ATOM   2860  O   SER A 177      90.053  91.739 121.913  1.00  0.00           O
ATOM   2861  N   VAL A 178      89.413  89.619 122.333  1.00  0.00           N
ATOM   2863  CA  VAL A 178      88.513  89.439 121.223  1.00  0.00           C
ATOM   2865  CB  VAL A 178      87.343  90.419 121.203  1.00  0.00           C
ATOM   2867  CG1 VAL A 178      86.473  90.269 119.953  1.00  0.00           C
ATOM   2871  CG2 VAL A 178      86.463  90.229 122.453  1.00  0.00           C
ATOM   2875  C   VAL A 178      89.193  89.279 119.873  1.00  0.00           C
ATOM   2876  O   VAL A 178      89.833  90.189 119.333  1.00  0.00           O
ATOM   2877  N   GLU A 179      88.993  88.079 119.313  1.00  0.00           N
ATOM   2879  CA  GLU A 179      88.573  87.859 117.943  1.00  0.00           C
ATOM   2881  CB  GLU A 179      88.643  89.049 116.963  1.00  0.00           C
ATOM   2884  CG  GLU A 179      87.713  88.879 115.733  1.00  0.00           C
ATOM   2887  CD  GLU A 179      86.253  89.249 116.023  1.00  0.00           C
ATOM   2888  OE1 GLU A 179      85.703  90.069 115.233  1.00  0.00           O
ATOM   2889  OE2 GLU A 179      85.653  88.729 116.993  1.00  0.00           O
ATOM   2890  C   GLU A 179      89.383  86.709 117.393  1.00  0.00           C
ATOM   2891  O   GLU A 179      90.603  86.629 117.504  1.00  0.00           O
ATOM   2892  N   GLY A 180      88.673  85.739 116.803  1.00  0.00           N
ATOM   2894  CA  GLY A 180      89.243  84.509 116.303  1.00  0.00           C
ATOM   2897  C   GLY A 180      89.013  84.409 114.843  1.00  0.00           C
ATOM   2898  O   GLY A 180      88.103  85.029 114.313  1.00  0.00           O
ATOM   2899  N   HIS A 181      89.793  83.569 114.174  1.00  0.00           N
ATOM   2901  CA  HIS A 181      89.523  83.139 112.823  1.00  0.00           C
ATOM   2903  CB  HIS A 181      90.203  83.999 111.733  1.00  0.00           C
ATOM   2906  ND1 HIS A 181      88.183  85.349 111.213  1.00  0.00           N
ATOM   2907  CG  HIS A 181      89.283  84.649 110.753  1.00  0.00           C
ATOM   2908  CE1 HIS A 181      87.753  86.039 110.173  1.00  0.00           C
ATOM   2910  NE2 HIS A 181      88.503  85.789 109.063  1.00  0.00           N
ATOM   2912  CD2 HIS A 181      89.473  84.889 109.434  1.00  0.00           C
ATOM   2914  C   HIS A 181      90.153  81.789 112.854  1.00  0.00           C
ATOM   2915  O   HIS A 181      91.173  81.649 113.523  1.00  0.00           O
ATOM   2916  N   PHE A 182      89.603  80.779 112.164  1.00  0.00           N
ATOM   2918  CA  PHE A 182      90.353  79.589 111.833  1.00  0.00           C
ATOM   2920  CB  PHE A 182      89.723  78.309 112.413  1.00  0.00           C
ATOM   2923  CG  PHE A 182      90.243  78.069 113.813  1.00  0.00           C
ATOM   2924  CD1 PHE A 182      89.823  78.849 114.913  1.00  0.00           C
ATOM   2926  CE1 PHE A 182      90.333  78.599 116.193  1.00  0.00           C
ATOM   2928  CZ  PHE A 182      91.253  77.559 116.394  1.00  0.00           C
ATOM   2930  CD2 PHE A 182      91.153  77.019 114.034  1.00  0.00           C
ATOM   2932  CE2 PHE A 182      91.663  76.769 115.313  1.00  0.00           C
ATOM   2934  C   PHE A 182      90.423  79.529 110.323  1.00  0.00           C
ATOM   2935  O   PHE A 182      89.403  79.449 109.653  1.00  0.00           O
ATOM   2936  N   THR A 183      91.623  79.689 109.753  1.00  0.00           N
ATOM   2938  CA  THR A 183      91.773  79.879 108.313  1.00  0.00           C
ATOM   2940  CB  THR A 183      92.383  81.229 107.873  1.00  0.00           C
ATOM   2942  OG1 THR A 183      92.533  82.129 108.964  1.00  0.00           O
ATOM   2944  CG2 THR A 183      91.443  81.889 106.843  1.00  0.00           C
ATOM   2948  C   THR A 183      92.523  78.729 107.693  1.00  0.00           C
ATOM   2949  O   THR A 183      92.973  77.799 108.353  1.00  0.00           O
ATOM   2950  N   LEU A 184      92.603  78.759 106.343  1.00  0.00           N
ATOM   2952  CA  LEU A 184      92.813  77.629 105.473  1.00  0.00           C
ATOM   2954  CB  LEU A 184      92.663  78.139 104.003  1.00  0.00           C
ATOM   2957  CG  LEU A 184      93.513  79.339 103.543  1.00  0.00           C
ATOM   2959  CD1 LEU A 184      92.913  79.869 102.233  1.00  0.00           C
ATOM   2963  CD2 LEU A 184      94.983  78.979 103.293  1.00  0.00           C
ATOM   2967  C   LEU A 184      94.083  76.809 105.723  1.00  0.00           C
ATOM   2968  O   LEU A 184      95.123  77.329 106.113  1.00  0.00           O
ATOM   2969  N   GLU A 185      94.033  75.469 105.603  1.00  0.00           N
ATOM   2971  CA  GLU A 185      93.293  74.739 104.583  1.00  0.00           C
ATOM   2973  CB  GLU A 185      94.263  73.879 103.733  1.00  0.00           C
ATOM   2976  CG  GLU A 185      93.603  72.899 102.723  1.00  0.00           C
ATOM   2979  CD  GLU A 185      93.063  73.579 101.464  1.00  0.00           C
ATOM   2980  OE1 GLU A 185      92.433  72.819 100.684  1.00  0.00           O
ATOM   2981  OE2 GLU A 185      93.223  74.809 101.273  1.00  0.00           O
ATOM   2982  C   GLU A 185      92.003  74.089 105.093  1.00  0.00           C
ATOM   2983  O   GLU A 185      90.913  74.619 104.913  1.00  0.00           O
ATOM   2984  N   GLY A 186      91.933  72.939 105.783  1.00  0.00           N
ATOM   2986  CA  GLY A 186      92.923  71.949 106.123  1.00  0.00           C
ATOM   2989  C   GLY A 186      92.323  70.599 105.903  1.00  0.00           C
ATOM   2990  O   GLY A 186      91.103  70.419 105.853  1.00  0.00           O
ATOM   2991  N   ASN A 187      93.123  69.529 105.753  1.00  0.00           N
ATOM   2993  CA  ASN A 187      94.573  69.559 105.643  1.00  0.00           C
ATOM   2995  CB  ASN A 187      95.313  69.879 106.993  1.00  0.00           C
ATOM   2998  CG  ASN A 187      95.033  69.009 108.233  1.00  0.00           C
ATOM   2999  OD1 ASN A 187      95.453  69.369 109.343  1.00  0.00           O
ATOM   3000  ND2 ASN A 187      94.293  67.889 108.093  1.00  0.00           N
ATOM   3003  C   ASN A 187      95.113  68.319 104.943  1.00  0.00           C
ATOM   3004  O   ASN A 187      95.653  67.429 105.573  1.00  0.00           O
ATOM   3005  N   PRO A 188      94.993  68.199 103.633  1.00  0.00           N
ATOM   3006  CD  PRO A 188      96.033  67.519 102.863  1.00  0.00           C
ATOM   3009  CA  PRO A 188      93.983  68.809 102.793  1.00  0.00           C
ATOM   3011  CB  PRO A 188      94.753  69.069 101.493  1.00  0.00           C
ATOM   3014  CG  PRO A 188      95.763  67.909 101.403  1.00  0.00           C
ATOM   3017  C   PRO A 188      92.803  67.849 102.633  1.00  0.00           C
ATOM   3018  O   PRO A 188      91.943  68.109 101.803  1.00  0.00           O
ATOM   3019  N   ASP A 189      92.673  66.819 103.493  1.00  0.00           N
ATOM   3021  CA  ASP A 189      91.463  66.029 103.563  1.00  0.00           C
ATOM   3023  CB  ASP A 189      91.263  65.069 102.343  1.00  0.00           C
ATOM   3026  CG  ASP A 189      92.463  64.269 101.873  1.00  0.00           C
ATOM   3027  OD1 ASP A 189      92.293  63.579 100.833  1.00  0.00           O
ATOM   3028  OD2 ASP A 189      93.563  64.259 102.473  1.00  0.00           O
ATOM   3029  C   ASP A 189      91.283  65.329 104.923  1.00  0.00           C
ATOM   3030  O   ASP A 189      92.203  65.259 105.733  1.00  0.00           O
ATOM   3031  N   THR A 190      90.063  64.859 105.284  1.00  0.00           N
ATOM   3033  CA  THR A 190      89.083  65.719 105.964  1.00  0.00           C
ATOM   3035  CB  THR A 190      87.783  66.089 105.233  1.00  0.00           C
ATOM   3037  OG1 THR A 190      86.923  65.009 104.933  1.00  0.00           O
ATOM   3039  CG2 THR A 190      88.113  66.769 103.913  1.00  0.00           C
ATOM   3043  C   THR A 190      88.693  65.119 107.303  1.00  0.00           C
ATOM   3044  O   THR A 190      88.033  64.099 107.403  1.00  0.00           O
ATOM   3045  N   GLY A 191      89.073  65.729 108.424  1.00  0.00           N
ATOM   3047  CA  GLY A 191      89.923  66.889 108.593  1.00  0.00           C
ATOM   3050  C   GLY A 191      90.493  66.629 109.933  1.00  0.00           C
ATOM   3051  O   GLY A 191      90.343  65.529 110.443  1.00  0.00           O
ATOM   3052  N   ALA A 192      91.133  67.579 110.603  1.00  0.00           N
ATOM   3054  CA  ALA A 192      91.433  68.949 110.284  1.00  0.00           C
ATOM   3056  CB  ALA A 192      90.223  69.779 110.743  1.00  0.00           C
ATOM   3060  C   ALA A 192      92.763  69.179 111.043  1.00  0.00           C
ATOM   3061  O   ALA A 192      93.333  68.129 111.353  1.00  0.00           O
ATOM   3062  N   PRO A 193      93.373  70.309 111.413  1.00  0.00           N
ATOM   3063  CD  PRO A 193      94.293  70.269 112.563  1.00  0.00           C
ATOM   3066  CA  PRO A 193      92.873  71.669 111.233  1.00  0.00           C
ATOM   3068  CB  PRO A 193      93.063  72.339 112.623  1.00  0.00           C
ATOM   3071  CG  PRO A 193      93.673  71.259 113.543  1.00  0.00           C
ATOM   3074  C   PRO A 193      93.653  72.399 110.153  1.00  0.00           C
ATOM   3075  O   PRO A 193      93.033  73.019 109.313  1.00  0.00           O
ATOM   3076  N   THR A 194      95.003  72.379 110.183  1.00  0.00           N
ATOM   3078  CA  THR A 194      95.813  73.519 109.714  1.00  0.00           C
ATOM   3080  CB  THR A 194      95.953  73.719 108.203  1.00  0.00           C
ATOM   3082  OG1 THR A 194      96.663  72.659 107.603  1.00  0.00           O
ATOM   3084  CG2 THR A 194      96.823  74.939 107.863  1.00  0.00           C
ATOM   3088  C   THR A 194      95.403  74.809 110.404  1.00  0.00           C
ATOM   3089  O   THR A 194      94.683  75.639 109.873  1.00  0.00           O
ATOM   3090  N   LYS A 195      95.813  75.009 111.674  1.00  0.00           N
ATOM   3092  CA  LYS A 195      95.483  76.229 112.373  1.00  0.00           C
ATOM   3094  CB  LYS A 195      95.833  76.119 113.883  1.00  0.00           C
ATOM   3097  CG  LYS A 195      97.323  75.809 114.154  1.00  0.00           C
ATOM   3100  CD  LYS A 195      97.653  75.409 115.593  1.00  0.00           C
ATOM   3103  CE  LYS A 195      99.123  74.989 115.684  1.00  0.00           C
ATOM   3106  NZ  LYS A 195      99.473  74.439 117.003  1.00  0.00           N
ATOM   3110  C   LYS A 195      96.143  77.469 111.763  1.00  0.00           C
ATOM   3111  O   LYS A 195      97.373  77.609 111.794  1.00  0.00           O
ATOM   3112  N   VAL A 196      95.333  78.389 111.213  1.00  0.00           N
ATOM   3114  CA  VAL A 196      95.693  79.749 110.863  1.00  0.00           C
ATOM   3116  CB  VAL A 196      95.663  79.979 109.353  1.00  0.00           C
ATOM   3118  CG1 VAL A 196      96.343  81.309 109.003  1.00  0.00           C
ATOM   3122  CG2 VAL A 196      96.403  78.839 108.643  1.00  0.00           C
ATOM   3126  C   VAL A 196      94.653  80.579 111.573  1.00  0.00           C
ATOM   3127  O   VAL A 196      93.643  80.019 112.003  1.00  0.00           O
ATOM   3128  N   LEU A 197      94.883  81.889 111.803  1.00  0.00           N
ATOM   3130  CA  LEU A 197      94.243  82.559 112.924  1.00  0.00           C
ATOM   3132  CB  LEU A 197      95.113  82.469 114.193  1.00  0.00           C
ATOM   3135  CG  LEU A 197      94.343  81.909 115.393  1.00  0.00           C
ATOM   3137  CD1 LEU A 197      95.163  82.119 116.663  1.00  0.00           C
ATOM   3141  CD2 LEU A 197      93.983  80.429 115.203  1.00  0.00           C
ATOM   3145  C   LEU A 197      93.883  84.009 112.644  1.00  0.00           C
ATOM   3146  O   LEU A 197      94.093  84.509 111.543  1.00  0.00           O
ATOM   3147  N   ALA A 198      93.323  84.669 113.683  1.00  0.00           N
ATOM   3149  CA  ALA A 198      92.903  86.059 113.853  1.00  0.00           C
ATOM   3151  CB  ALA A 198      93.213  86.449 115.313  1.00  0.00           C
ATOM   3155  C   ALA A 198      93.513  87.119 112.933  1.00  0.00           C
ATOM   3156  O   ALA A 198      94.723  87.069 112.683  1.00  0.00           O
ATOM   3157  N   PRO A 199      92.723  88.079 112.413  1.00  0.00           N
ATOM   3158  CD  PRO A 199      93.353  89.039 111.493  1.00  0.00           C
ATOM   3161  CA  PRO A 199      91.793  88.819 113.274  1.00  0.00           C
ATOM   3163  CB  PRO A 199      92.673  90.039 113.593  1.00  0.00           C
ATOM   3166  CG  PRO A 199      93.383  90.369 112.263  1.00  0.00           C
ATOM   3169  C   PRO A 199      90.523  89.179 112.493  1.00  0.00           C
ATOM   3170  O   PRO A 199      90.223  88.439 111.553  1.00  0.00           O
ATOM   3171  N   ASP A 200      89.793  90.249 112.893  1.00  0.00           N
ATOM   3173  CA  ASP A 200      88.513  90.709 112.313  1.00  0.00           C
ATOM   3175  CB  ASP A 200      88.223  90.399 110.803  1.00  0.00           C
ATOM   3178  CG  ASP A 200      89.203  90.909 109.753  1.00  0.00           C
ATOM   3179  OD1 ASP A 200      88.893  90.679 108.543  1.00  0.00           O
ATOM   3180  OD2 ASP A 200      90.243  91.539 110.083  1.00  0.00           O
ATOM   3181  C   ASP A 200      88.223  92.179 112.673  1.00  0.00           C
ATOM   3182  O   ASP A 200      88.283  93.099 111.863  1.00  0.00           O
ATOM   3183  N   THR A 201      87.923  92.459 113.953  1.00  0.00           N
ATOM   3185  CA  THR A 201      87.813  93.829 114.463  1.00  0.00           C
ATOM   3187  CB  THR A 201      86.843  93.909 115.663  1.00  0.00           C
ATOM   3189  OG1 THR A 201      86.803  95.179 116.293  1.00  0.00           O
ATOM   3191  CG2 THR A 201      87.163  92.839 116.733  1.00  0.00           C
ATOM   3195  C   THR A 201      89.213  94.459 114.643  1.00  0.00           C
ATOM   3196  O   THR A 201      89.853  94.789 113.643  1.00  0.00           O
ATOM   3197  N   ALA A 202      89.723  94.629 115.883  1.00  0.00           N
ATOM   3199  CA  ALA A 202      91.123  94.789 116.283  1.00  0.00           C
ATOM   3201  CB  ALA A 202      92.163  95.039 115.163  1.00  0.00           C
ATOM   3205  C   ALA A 202      91.323  95.889 117.323  1.00  0.00           C
ATOM   3206  O   ALA A 202      91.083  97.079 117.093  1.00  0.00           O
ATOM   3207  N   GLY A 203      91.903  95.589 118.503  1.00  0.00           N
ATOM   3209  CA  GLY A 203      91.923  94.269 119.143  1.00  0.00           C
ATOM   3212  C   GLY A 203      92.003  94.349 120.633  1.00  0.00           C
ATOM   3213  O   GLY A 203      92.463  93.419 121.283  1.00  0.00           O
ATOM   3214  N   LYS A 204      91.653  95.529 121.173  1.00  0.00           N
ATOM   3216  CA  LYS A 204      91.943  95.969 122.533  1.00  0.00           C
ATOM   3218  CB  LYS A 204      90.713  95.889 123.483  1.00  0.00           C
ATOM   3221  CG  LYS A 204      89.803  97.099 123.253  1.00  0.00           C
ATOM   3224  CD  LYS A 204      88.603  97.189 124.203  1.00  0.00           C
ATOM   3227  CE  LYS A 204      87.823  98.499 123.993  1.00  0.00           C
ATOM   3230  NZ  LYS A 204      86.543  98.469 124.703  1.00  0.00           N
ATOM   3234  C   LYS A 204      93.293  95.649 123.143  1.00  0.00           C
ATOM   3235  O   LYS A 204      93.423  95.289 124.303  1.00  0.00           O
ATOM   3236  N   PHE A 205      94.383  95.829 122.373  1.00  0.00           N
ATOM   3238  CA  PHE A 205      95.743  95.629 122.823  1.00  0.00           C
ATOM   3240  CB  PHE A 205      96.703  95.829 121.623  1.00  0.00           C
ATOM   3243  CG  PHE A 205      96.643  94.689 120.623  1.00  0.00           C
ATOM   3244  CD1 PHE A 205      97.773  93.869 120.453  1.00  0.00           C
ATOM   3246  CE1 PHE A 205      97.823  92.919 119.423  1.00  0.00           C
ATOM   3248  CZ  PHE A 205      96.743  92.759 118.563  1.00  0.00           C
ATOM   3250  CD2 PHE A 205      95.553  94.509 119.733  1.00  0.00           C
ATOM   3252  CE2 PHE A 205      95.603  93.549 118.713  1.00  0.00           C
ATOM   3254  C   PHE A 205      96.143  96.529 124.013  1.00  0.00           C
ATOM   3255  O   PHE A 205      96.233  97.749 123.894  1.00  0.00           O
ATOM   3256  N   TYR A 206      96.263  95.959 125.243  1.00  0.00           N
ATOM   3258  CA  TYR A 206      95.943  96.719 126.453  1.00  0.00           C
ATOM   3260  CB  TYR A 206      95.973  95.759 127.684  1.00  0.00           C
ATOM   3263  CG  TYR A 206      94.723  94.939 127.833  1.00  0.00           C
ATOM   3264  CD1 TYR A 206      93.503  95.619 127.933  1.00  0.00           C
ATOM   3266  CE1 TYR A 206      92.343  94.939 128.324  1.00  0.00           C
ATOM   3268  CZ  TYR A 206      92.403  93.569 128.623  1.00  0.00           C
ATOM   3269  OH  TYR A 206      91.253  92.939 129.124  1.00  0.00           O
ATOM   3271  CD2 TYR A 206      94.763  93.559 128.073  1.00  0.00           C
ATOM   3273  CE2 TYR A 206      93.603  92.869 128.464  1.00  0.00           C
ATOM   3275  C   TYR A 206      96.653  98.049 126.803  1.00  0.00           C
ATOM   3276  O   TYR A 206      95.943  99.029 127.033  1.00  0.00           O
ATOM   3277  N   PRO A 207      97.973  98.229 126.853  1.00  0.00           N
ATOM   3278  CD  PRO A 207      98.553  99.559 126.664  1.00  0.00           C
ATOM   3281  CA  PRO A 207      98.913  97.339 127.494  1.00  0.00           C
ATOM   3283  CB  PRO A 207     100.223  97.829 126.883  1.00  0.00           C
ATOM   3286  CG  PRO A 207     100.073  99.359 126.833  1.00  0.00           C
ATOM   3289  C   PRO A 207      98.933  97.479 129.024  1.00  0.00           C
ATOM   3290  O   PRO A 207      99.993  97.319 129.624  1.00  0.00           O
ATOM   3291  N   ASN A 208      97.783  97.759 129.684  1.00  0.00           N
ATOM   3293  CA  ASN A 208      97.553  97.759 131.123  1.00  0.00           C
ATOM   3295  CB  ASN A 208      96.033  97.859 131.434  1.00  0.00           C
ATOM   3298  CG  ASN A 208      95.523  99.259 131.113  1.00  0.00           C
ATOM   3299  OD1 ASN A 208      95.363 100.069 132.025  1.00  0.00           O
ATOM   3300  ND2 ASN A 208      95.223  99.569 129.833  1.00  0.00           N
ATOM   3303  C   ASN A 208      98.133  96.539 131.823  1.00  0.00           C
ATOM   3304  O   ASN A 208      99.113  96.649 132.563  1.00  0.00           O
ATOM   3305  N   GLN A 209      97.603  95.349 131.483  1.00  0.00           N
ATOM   3307  CA  GLN A 209      98.303  94.079 131.633  1.00  0.00           C
ATOM   3309  CB  GLN A 209      99.583  94.049 130.753  1.00  0.00           C
ATOM   3312  CG  GLN A 209     100.453  92.779 130.903  1.00  0.00           C
ATOM   3315  CD  GLN A 209     101.743  92.779 130.063  1.00  0.00           C
ATOM   3316  OE1 GLN A 209     102.593  91.909 130.274  1.00  0.00           O
ATOM   3317  NE2 GLN A 209     101.933  93.739 129.143  1.00  0.00           N
ATOM   3320  C   GLN A 209      98.493  93.569 133.063  1.00  0.00           C
ATOM   3321  O   GLN A 209      99.083  94.219 133.934  1.00  0.00           O
ATOM   3322  N   ASP A 210      97.893  92.429 133.423  1.00  0.00           N
ATOM   3324  CA  ASP A 210      97.893  91.139 132.774  1.00  0.00           C
ATOM   3326  CB  ASP A 210      98.863  90.189 133.543  1.00  0.00           C
ATOM   3329  CG  ASP A 210      98.573  90.099 135.044  1.00  0.00           C
ATOM   3330  OD1 ASP A 210      99.373  89.429 135.734  1.00  0.00           O
ATOM   3331  OD2 ASP A 210      97.603  90.709 135.544  1.00  0.00           O
ATOM   3332  C   ASP A 210      96.473  90.569 132.673  1.00  0.00           C
ATOM   3333  O   ASP A 210      95.523  91.149 133.163  1.00  0.00           O
ATOM   3334  N   CYS A 211      96.253  89.439 131.973  1.00  0.00           N
ATOM   3336  CA  CYS A 211      94.983  88.739 132.083  1.00  0.00           C
ATOM   3338  CB  CYS A 211      94.783  87.649 130.993  1.00  0.00           C
ATOM   3341  SG  CYS A 211      96.073  86.359 130.973  1.00  0.00           S
ATOM   3343  C   CYS A 211      94.753  88.169 133.493  1.00  0.00           C
ATOM   3344  O   CYS A 211      95.653  87.589 134.093  1.00  0.00           O
ATOM   3345  N   SER A 212      93.573  88.279 134.124  1.00  0.00           N
ATOM   3347  CA  SER A 212      92.283  88.739 133.663  1.00  0.00           C
ATOM   3349  CB  SER A 212      91.153  88.409 134.684  1.00  0.00           C
ATOM   3352  OG  SER A 212      90.913  86.999 134.743  1.00  0.00           O
ATOM   3354  C   SER A 212      92.173  90.209 133.313  1.00  0.00           C
ATOM   3355  O   SER A 212      92.103  90.559 132.133  1.00  0.00           O
ATOM   3356  N   SER A 213      92.103  91.089 134.344  1.00  0.00           N
ATOM   3358  CA  SER A 213      91.963  92.539 134.263  1.00  0.00           C
ATOM   3360  CB  SER A 213      92.953  93.199 133.263  1.00  0.00           C
ATOM   3363  OG  SER A 213      93.253  94.559 133.583  1.00  0.00           O
ATOM   3365  C   SER A 213      90.533  92.959 133.953  1.00  0.00           C
ATOM   3366  O   SER A 213      90.263  94.079 133.533  1.00  0.00           O
ATOM   3367  N   LEU A 214      89.573  92.029 134.133  1.00  0.00           N
ATOM   3369  CA  LEU A 214      88.193  92.229 133.753  1.00  0.00           C
ATOM   3371  CB  LEU A 214      87.843  91.509 132.423  1.00  0.00           C
ATOM   3374  CG  LEU A 214      87.033  92.409 131.473  1.00  0.00           C
ATOM   3376  CD1 LEU A 214      86.403  91.639 130.293  1.00  0.00           C
ATOM   3380  CD2 LEU A 214      87.953  93.499 130.923  1.00  0.00           C
ATOM   3384  C   LEU A 214      87.253  91.749 134.873  1.00  0.00           C
ATOM   3385  OT1 LEU A 214      87.133  90.509 135.094  1.00  0.00           O
ATOM   3386  OT2 LEU A 214      86.603  92.639 135.493  1.00  0.00           O
ATOM   3387  NH3 POPEB 215      30.913  44.149  96.983  1.00  0.00           N
ATOM   3391  C12 POPEB 215      30.603  43.049  96.003  1.00  0.00           C
ATOM   3394  C11 POPEB 215      29.243  43.239  95.333  1.00  0.00           C
ATOM   3397  P   POPEB 215      27.913  42.519  93.283  1.00  0.00           P
ATOM   3398  O13 POPEB 215      26.873  41.659  93.873  1.00  0.00           O
ATOM   3399  O14 POPEB 215      27.583  43.929  93.003  1.00  0.00           O
ATOM   3400  O11 POPEB 215      28.503  41.879  91.943  1.00  0.00           O
ATOM   3401  O12 POPEB 215      29.243  42.449  94.143  1.00  0.00           O
ATOM   3402  C1  POPEB 215      27.693  41.059  91.093  1.00  0.00           C
ATOM   3405  C2  POPEB 215      28.093  41.209  89.593  1.00  0.00           C
ATOM   3407  O21 POPEB 215      27.703  42.529  89.193  1.00  0.00           O
ATOM   3408  C21 POPEB 215      28.233  43.039  88.103  1.00  0.00           C
ATOM   3409  O22 POPEB 215      29.183  42.609  87.473  1.00  0.00           O
ATOM   3410  C22 POPEB 215      27.383  44.259  87.733  1.00  0.00           C
ATOM   3413  C3  POPEB 215      27.393  40.139  88.693  1.00  0.00           C
ATOM   3416  O31 POPEB 215      28.083  39.959  87.443  1.00  0.00           O
ATOM   3417  C31 POPEB 215      27.363  39.429  86.453  1.00  0.00           C
ATOM   3418  O32 POPEB 215      26.143  39.279  86.473  1.00  0.00           O
ATOM   3419  C32 POPEB 215      28.343  39.109  85.313  1.00  0.00           C
ATOM   3422  C23 POPEB 215      27.423  44.599  86.233  1.00  0.00           C
ATOM   3425  C24 POPEB 215      26.153  45.329  85.793  1.00  0.00           C
ATOM   3428  C25 POPEB 215      26.123  46.839  86.083  1.00  0.00           C
ATOM   3431  C26 POPEB 215      26.833  47.669  85.004  1.00  0.00           C
ATOM   3434  C27 POPEB 215      26.203  49.049  84.743  1.00  0.00           C
ATOM   3437  C28 POPEB 215      26.633  49.669  83.393  1.00  0.00           C
ATOM   3440  C29 POPEB 215      26.113  48.899  82.203  1.00  0.00           C
ATOM   3442 0C21 POPEB 215      25.663  49.389  81.033  1.00  0.00           C
ATOM   3444 1C21 POPEB 215      25.583  50.839  80.613  1.00  0.00           C
ATOM   3447 2C21 POPEB 215      26.783  51.239  79.733  1.00  0.00           C
ATOM   3450 3C21 POPEB 215      27.883  51.989  80.503  1.00  0.00           C
ATOM   3453 4C21 POPEB 215      29.003  52.529  79.593  1.00  0.00           C
ATOM   3456 5C21 POPEB 215      28.493  53.589  78.604  1.00  0.00           C
ATOM   3459 6C21 POPEB 215      29.593  54.219  77.733  1.00  0.00           C
ATOM   3462 7C21 POPEB 215      28.993  55.139  76.663  1.00  0.00           C
ATOM   3465 8C21 POPEB 215      30.033  55.699  75.693  1.00  0.00           C
ATOM   3469  C33 POPEB 215      27.723  38.769  83.933  1.00  0.00           C
ATOM   3472  C34 POPEB 215      28.813  38.499  82.883  1.00  0.00           C
ATOM   3475  C35 POPEB 215      28.273  38.109  81.503  1.00  0.00           C
ATOM   3478  C36 POPEB 215      29.373  38.209  80.424  1.00  0.00           C
ATOM   3481  C37 POPEB 215      29.003  37.679  79.023  1.00  0.00           C
ATOM   3484  C38 POPEB 215      29.913  38.279  77.943  1.00  0.00           C
ATOM   3487  C39 POPEB 215      29.793  37.629  76.553  1.00  0.00           C
ATOM   3490 0C31 POPEB 215      29.883  38.669  75.433  1.00  0.00           C
ATOM   3493 1C31 POPEB 215      30.963  38.429  74.353  1.00  0.00           C
ATOM   3496 2C31 POPEB 215      31.473  39.759  73.773  1.00  0.00           C
ATOM   3499 3C31 POPEB 215      30.373  40.679  73.203  1.00  0.00           C
ATOM   3502 4C31 POPEB 215      30.763  42.159  73.283  1.00  0.00           C
ATOM   3505 5C31 POPEB 215      29.663  43.089  72.743  1.00  0.00           C
ATOM   3508 6C31 POPEB 215      29.963  44.579  72.923  1.00  0.00           C
ATOM   3512  NH3 POPEC 216      50.793 120.789  97.653  1.00  0.00           N
ATOM   3516  C12 POPEC 216      51.623 121.939  98.143  1.00  0.00           C
ATOM   3519  C11 POPEC 216      53.003 121.469  98.573  1.00  0.00           C
ATOM   3522  P   POPEC 216      54.543 123.559  98.453  1.00  0.00           P
ATOM   3523  O13 POPEC 216      55.963 123.349  98.833  1.00  0.00           O
ATOM   3524  O14 POPEC 216      53.583 124.009  99.483  1.00  0.00           O
ATOM   3525  O11 POPEC 216      54.463 124.449  97.164  1.00  0.00           O
ATOM   3526  O12 POPEC 216      54.033 122.169  97.883  1.00  0.00           O
ATOM   3527  C1  POPEC 216      55.323 124.249  96.043  1.00  0.00           C
ATOM   3530  C2  POPEC 216      54.773 123.239  94.963  1.00  0.00           C
ATOM   3532  O21 POPEC 216      55.363 123.519  93.683  1.00  0.00           O
ATOM   3533  C21 POPEC 216      54.913 124.629  93.073  1.00  0.00           C
ATOM   3534  O22 POPEC 216      54.213 125.489  93.583  1.00  0.00           O
ATOM   3535  C22 POPEC 216      55.393 124.629  91.633  1.00  0.00           C
ATOM   3538  C3  POPEC 216      53.213 123.089  94.883  1.00  0.00           C
ATOM   3541  O31 POPEC 216      52.703 122.799  93.563  1.00  0.00           O
ATOM   3542  C31 POPEC 216      52.973 121.629  93.013  1.00  0.00           C
ATOM   3543  O32 POPEC 216      53.533 120.689  93.563  1.00  0.00           O
ATOM   3544  C32 POPEC 216      52.583 121.749  91.534  1.00  0.00           C
ATOM   3547  C23 POPEC 216      54.343 125.249  90.684  1.00  0.00           C
ATOM   3550  C24 POPEC 216      54.993 125.689  89.363  1.00  0.00           C
ATOM   3553  C25 POPEC 216      55.583 124.519  88.573  1.00  0.00           C
ATOM   3556  C26 POPEC 216      56.333 124.989  87.333  1.00  0.00           C
ATOM   3559  C27 POPEC 216      57.043 123.839  86.613  1.00  0.00           C
ATOM   3562  C28 POPEC 216      57.773 124.299  85.343  1.00  0.00           C
ATOM   3565  C29 POPEC 216      58.153 123.119  84.483  1.00  0.00           C
ATOM   3567 0C21 POPEC 216      57.953 123.029  83.153  1.00  0.00           C
ATOM   3569 1C21 POPEC 216      57.383 124.139  82.303  1.00  0.00           C
ATOM   3572 2C21 POPEC 216      57.643 123.879  80.803  1.00  0.00           C
ATOM   3575 3C21 POPEC 216      57.593 125.159  79.953  1.00  0.00           C
ATOM   3578 4C21 POPEC 216      58.323 125.019  78.604  1.00  0.00           C
ATOM   3581 5C21 POPEC 216      59.853 124.979  78.793  1.00  0.00           C
ATOM   3584 6C21 POPEC 216      60.623 124.739  77.493  1.00  0.00           C
ATOM   3587 7C21 POPEC 216      62.083 124.329  77.773  1.00  0.00           C
ATOM   3590 8C21 POPEC 216      62.763 123.659  76.573  1.00  0.00           C
ATOM   3594  C33 POPEC 216      52.323 120.409  90.833  1.00  0.00           C
ATOM   3597  C34 POPEC 216      52.253 120.559  89.303  1.00  0.00           C
ATOM   3600  C35 POPEC 216      53.603 120.499  88.563  1.00  0.00           C
ATOM   3603  C36 POPEC 216      53.423 121.129  87.174  1.00  0.00           C
ATOM   3606  C37 POPEC 216      54.483 120.809  86.113  1.00  0.00           C
ATOM   3609  C38 POPEC 216      54.173 121.659  84.873  1.00  0.00           C
ATOM   3612  C39 POPEC 216      54.503 121.039  83.513  1.00  0.00           C
ATOM   3615 0C31 POPEC 216      53.383 121.299  82.504  1.00  0.00           C
ATOM   3618 1C31 POPEC 216      53.793 121.019  81.063  1.00  0.00           C
ATOM   3621 2C31 POPEC 216      52.563 120.989  80.133  1.00  0.00           C
ATOM   3624 3C31 POPEC 216      52.873 121.529  78.733  1.00  0.00           C
ATOM   3627 4C31 POPEC 216      52.873 123.059  78.673  1.00  0.00           C
ATOM   3630 5C31 POPEC 216      53.673 123.579  77.473  1.00  0.00           C
ATOM   3633 6C31 POPEC 216      53.503 125.079  77.233  1.00  0.00           C
ATOM   3637  NH3 POPED 217      86.733 103.629  48.933  1.00  0.00           N
ATOM   3641  C12 POPED 217      88.163 103.519  49.383  1.00  0.00           C
ATOM   3644  C11 POPED 217      88.443 102.129  49.963  1.00  0.00           C
ATOM   3647  P   POPED 217      90.323 101.179  51.493  1.00  0.00           P
ATOM   3648  O13 POPED 217      89.983  99.779  51.163  1.00  0.00           O
ATOM   3649  O14 POPED 217      91.753 101.459  51.753  1.00  0.00           O
ATOM   3650  O11 POPED 217      89.433 101.649  52.713  1.00  0.00           O
ATOM   3651  O12 POPED 217      89.813 102.089  50.313  1.00  0.00           O
ATOM   3652  C1  POPED 217      90.003 102.289  53.863  1.00  0.00           C
ATOM   3655  C2  POPED 217      90.003 101.339  55.083  1.00  0.00           C
ATOM   3657  O21 POPED 217      90.473 102.059  56.243  1.00  0.00           O
ATOM   3658  C21 POPED 217      89.513 102.439  57.063  1.00  0.00           C
ATOM   3659  O22 POPED 217      88.323 102.279  56.893  1.00  0.00           O
ATOM   3660  C22 POPED 217      90.113 103.089  58.303  1.00  0.00           C
ATOM   3663  C3  POPED 217      90.893 100.079  54.903  1.00  0.00           C
ATOM   3666  O31 POPED 217      90.713  99.229  56.043  1.00  0.00           O
ATOM   3667  C31 POPED 217      91.373  99.399  57.183  1.00  0.00           C
ATOM   3668  O32 POPED 217      90.913  99.069  58.273  1.00  0.00           O
ATOM   3669  C32 POPED 217      92.803  99.939  57.033  1.00  0.00           C
ATOM   3672  C23 POPED 217      89.083 103.199  59.453  1.00  0.00           C
ATOM   3675  C24 POPED 217      89.573 104.009  60.663  1.00  0.00           C
ATOM   3678  C25 POPED 217      88.473 104.359  61.673  1.00  0.00           C
ATOM   3681  C26 POPED 217      87.973 103.169  62.493  1.00  0.00           C
ATOM   3684  C27 POPED 217      86.963 103.609  63.573  1.00  0.00           C
ATOM   3687  C28 POPED 217      86.263 102.459  64.313  1.00  0.00           C
ATOM   3690  C29 POPED 217      87.253 101.469  64.854  1.00  0.00           C
ATOM   3692 0C21 POPED 217      87.523 101.219  66.143  1.00  0.00           C
ATOM   3694 1C21 POPED 217      86.873 101.819  67.363  1.00  0.00           C
ATOM   3697 2C21 POPED 217      87.503 101.189  68.623  1.00  0.00           C
ATOM   3700 3C21 POPED 217      86.603 101.189  69.883  1.00  0.00           C
ATOM   3703 4C21 POPED 217      87.173 100.339  71.033  1.00  0.00           C
ATOM   3706 5C21 POPED 217      87.383  98.859  70.653  1.00  0.00           C
ATOM   3709 6C21 POPED 217      87.943  97.979  71.773  1.00  0.00           C
ATOM   3712 7C21 POPED 217      88.263  96.559  71.263  1.00  0.00           C
ATOM   3715 8C21 POPED 217      88.943  95.659  72.293  1.00  0.00           C
ATOM   3719  C33 POPED 217      93.453 100.089  58.423  1.00  0.00           C
ATOM   3722  C34 POPED 217      94.993 100.049  58.433  1.00  0.00           C
ATOM   3725  C35 POPED 217      95.563 100.329  59.833  1.00  0.00           C
ATOM   3728  C36 POPED 217      94.783  99.659  60.983  1.00  0.00           C
ATOM   3731  C37 POPED 217      95.583  99.469  62.283  1.00  0.00           C
ATOM   3734  C38 POPED 217      94.913  99.919  63.593  1.00  0.00           C
ATOM   3737  C39 POPED 217      93.423  99.579  63.773  1.00  0.00           C
ATOM   3740 0C31 POPED 217      92.523 100.829  63.673  1.00  0.00           C
ATOM   3743 1C31 POPED 217      91.203 100.759  64.453  1.00  0.00           C
ATOM   3746 2C31 POPED 217      90.933 102.059  65.223  1.00  0.00           C
ATOM   3749 3C31 POPED 217      91.593 102.169  66.613  1.00  0.00           C
ATOM   3752 4C31 POPED 217      91.333 100.979  67.543  1.00  0.00           C
ATOM   3755 5C31 POPED 217      91.563 101.279  69.033  1.00  0.00           C
ATOM   3758 6C31 POPED 217      91.263 100.079  69.923  1.00  0.00           C
ATOM   3762  NH3 POPEE 218      91.993 103.769  92.603  1.00  0.00           N
ATOM   3766  C12 POPEE 218      92.283 105.249  92.483  1.00  0.00           C
ATOM   3769  C11 POPEE 218      91.613 105.879  91.243  1.00  0.00           C
ATOM   3772  P   POPEE 218      91.313 108.499  91.293  1.00  0.00           P
ATOM   3773  O13 POPEE 218      90.693 108.419  92.633  1.00  0.00           O
ATOM   3774  O14 POPEE 218      92.213 109.639  91.053  1.00  0.00           O
ATOM   3775  O11 POPEE 218      90.183 108.479  90.193  1.00  0.00           O
ATOM   3776  O12 POPEE 218      92.133 107.179  91.003  1.00  0.00           O
ATOM   3777  C1  POPEE 218      90.113 109.479  89.163  1.00  0.00           C
ATOM   3780  C2  POPEE 218      88.833 109.329  88.283  1.00  0.00           C
ATOM   3782  O21 POPEE 218      88.953 110.279  87.193  1.00  0.00           O
ATOM   3783  C21 POPEE 218      88.073 111.199  86.833  1.00  0.00           C
ATOM   3784  O22 POPEE 218      86.983 111.439  87.303  1.00  0.00           O
ATOM   3785  C22 POPEE 218      88.673 111.949  85.623  1.00  0.00           C
ATOM   3788  C3  POPEE 218      87.563 109.349  89.193  1.00  0.00           C
ATOM   3791  O31 POPEE 218      86.293 109.119  88.563  1.00  0.00           O
ATOM   3792  C31 POPEE 218      85.993 107.879  88.213  1.00  0.00           C
ATOM   3793  O32 POPEE 218      86.733 106.919  88.223  1.00  0.00           O
ATOM   3794  C32 POPEE 218      84.553 107.819  87.733  1.00  0.00           C
ATOM   3797  C23 POPEE 218      87.683 112.599  84.603  1.00  0.00           C
ATOM   3800  C24 POPEE 218      88.453 113.059  83.353  1.00  0.00           C
ATOM   3803  C25 POPEE 218      87.643 113.609  82.153  1.00  0.00           C
ATOM   3806  C26 POPEE 218      87.493 115.139  82.113  1.00  0.00           C
ATOM   3809  C27 POPEE 218      87.583 115.739  80.693  1.00  0.00           C
ATOM   3812  C28 POPEE 218      87.373 117.269  80.603  1.00  0.00           C
ATOM   3815  C29 POPEE 218      87.463 117.769  79.174  1.00  0.00           C
ATOM   3817 0C21 POPEE 218      87.763 119.019  78.733  1.00  0.00           C
ATOM   3819 1C21 POPEE 218      88.053 120.249  79.553  1.00  0.00           C
ATOM   3822 2C21 POPEE 218      88.403 121.489  78.703  1.00  0.00           C
ATOM   3825 3C21 POPEE 218      88.593 122.769  79.543  1.00  0.00           C
ATOM   3828 4C21 POPEE 218      89.053 123.999  78.754  1.00  0.00           C
ATOM   3831 5C21 POPEE 218      89.313 125.229  79.643  1.00  0.00           C
ATOM   3834 6C21 POPEE 218      90.093 126.349  78.933  1.00  0.00           C
ATOM   3837 7C21 POPEE 218      90.463 127.509  79.873  1.00  0.00           C
ATOM   3840 8C21 POPEE 218      91.423 128.539  79.253  1.00  0.00           C
ATOM   3844  C33 POPEE 218      84.523 107.679  86.203  1.00  0.00           C
ATOM   3847  C34 POPEE 218      83.123 107.689  85.613  1.00  0.00           C
ATOM   3850  C35 POPEE 218      83.083 107.539  84.083  1.00  0.00           C
ATOM   3853  C36 POPEE 218      83.443 108.839  83.343  1.00  0.00           C
ATOM   3856  C37 POPEE 218      82.883 108.849  81.913  1.00  0.00           C
ATOM   3859  C38 POPEE 218      83.133 110.149  81.153  1.00  0.00           C
ATOM   3862  C39 POPEE 218      82.423 110.139  79.793  1.00  0.00           C
ATOM   3865 0C31 POPEE 218      82.713 111.379  78.943  1.00  0.00           C
ATOM   3868 1C31 POPEE 218      82.183 111.239  77.513  1.00  0.00           C
ATOM   3871 2C31 POPEE 218      82.573 112.419  76.604  1.00  0.00           C
ATOM   3874 3C31 POPEE 218      82.293 112.189  75.113  1.00  0.00           C
ATOM   3877 4C31 POPEE 218      83.173 111.079  74.503  1.00  0.00           C
ATOM   3880 5C31 POPEE 218      83.093 111.019  72.973  1.00  0.00           C
ATOM   3883 6C31 POPEE 218      83.973 109.919  72.373  1.00  0.00           C
ATOM   3887  NH3 POPEF 219      52.263  83.959  96.104  1.00  0.00           N
ATOM   3891  C12 POPEF 219      51.333  83.789  94.923  1.00  0.00           C
ATOM   3894  C11 POPEF 219      49.883  83.419  95.333  1.00  0.00           C
ATOM   3897  P   POPEF 219      49.103  82.329  93.093  1.00  0.00           P
ATOM   3898  O13 POPEF 219      47.933  82.329  92.183  1.00  0.00           O
ATOM   3899  O14 POPEF 219      49.453  81.049  93.743  1.00  0.00           O
ATOM   3900  O11 POPEF 219      50.373  82.849  92.313  1.00  0.00           O
ATOM   3901  O12 POPEF 219      48.983  83.449  94.223  1.00  0.00           O
ATOM   3902  C1  POPEF 219      50.263  83.769  91.213  1.00  0.00           C
ATOM   3905  C2  POPEF 219      51.543  84.659  91.133  1.00  0.00           C
ATOM   3907  O21 POPEF 219      51.633  85.369  89.883  1.00  0.00           O
ATOM   3908  C21 POPEF 219      51.913  84.629  88.813  1.00  0.00           C
ATOM   3909  O22 POPEF 219      52.033  83.419  88.773  1.00  0.00           O
ATOM   3910  C22 POPEF 219      52.103  85.539  87.623  1.00  0.00           C
ATOM   3913  C3  POPEF 219      52.853  83.879  91.483  1.00  0.00           C
ATOM   3916  O31 POPEF 219      53.953  84.779  91.683  1.00  0.00           O
ATOM   3917  C31 POPEF 219      54.843  84.949  90.723  1.00  0.00           C
ATOM   3918  O32 POPEF 219      54.793  84.579  89.563  1.00  0.00           O
ATOM   3919  C32 POPEF 219      55.973  85.769  91.303  1.00  0.00           C
ATOM   3922  C23 POPEF 219      52.363  84.669  86.383  1.00  0.00           C
ATOM   3925  C24 POPEF 219      52.393  85.489  85.093  1.00  0.00           C
ATOM   3928  C25 POPEF 219      51.913  84.649  83.903  1.00  0.00           C
ATOM   3931  C26 POPEF 219      52.673  83.339  83.663  1.00  0.00           C
ATOM   3934  C27 POPEF 219      51.923  82.469  82.644  1.00  0.00           C
ATOM   3937  C28 POPEF 219      52.373  81.009  82.593  1.00  0.00           C
ATOM   3940  C29 POPEF 219      53.683  80.849  81.873  1.00  0.00           C
ATOM   3942 0C21 POPEF 219      53.973  79.939  80.924  1.00  0.00           C
ATOM   3944 1C21 POPEF 219      53.063  78.859  80.393  1.00  0.00           C
ATOM   3947 2C21 POPEF 219      53.063  78.769  78.853  1.00  0.00           C
ATOM   3950 3C21 POPEF 219      54.353  78.139  78.303  1.00  0.00           C
ATOM   3953 4C21 POPEF 219      54.523  78.309  76.783  1.00  0.00           C
ATOM   3956 5C21 POPEF 219      53.463  77.579  75.943  1.00  0.00           C
ATOM   3959 6C21 POPEF 219      54.043  77.119  74.603  1.00  0.00           C
ATOM   3962 7C21 POPEF 219      53.013  76.459  73.683  1.00  0.00           C
ATOM   3965 8C21 POPEF 219      53.643  75.909  72.403  1.00  0.00           C
ATOM   3969  C33 POPEF 219      56.813  84.869  92.223  1.00  0.00           C
ATOM   3972  C34 POPEF 219      58.033  84.299  91.483  1.00  0.00           C
ATOM   3975  C35 POPEF 219      59.203  85.269  91.593  1.00  0.00           C
ATOM   3978  C36 POPEF 219      60.423  84.889  90.743  1.00  0.00           C
ATOM   3981  C37 POPEF 219      61.663  85.599  91.273  1.00  0.00           C
ATOM   3984  C38 POPEF 219      62.863  85.389  90.354  1.00  0.00           C
ATOM   3987  C39 POPEF 219      63.053  86.529  89.363  1.00  0.00           C
ATOM   3990 0C31 POPEF 219      63.893  87.639  89.983  1.00  0.00           C
ATOM   3993 1C31 POPEF 219      63.843  88.939  89.183  1.00  0.00           C
ATOM   3996 2C31 POPEF 219      64.913  89.909  89.683  1.00  0.00           C
ATOM   3999 3C31 POPEF 219      64.513  91.379  89.653  1.00  0.00           C
ATOM   4002 4C31 POPEF 219      65.723  92.249  89.303  1.00  0.00           C
ATOM   4005 5C31 POPEF 219      65.523  93.729  89.623  1.00  0.00           C
ATOM   4008 6C31 POPEF 219      66.643  94.579  89.063  1.00  0.00           C
ATOM   4012  NH3 POPEG 220      79.383 109.519  93.313  1.00  0.00           N
ATOM   4016  C12 POPEG 220      79.113 108.269  94.154  1.00  0.00           C
ATOM   4019  C11 POPEG 220      79.433 106.959  93.403  1.00  0.00           C
ATOM   4022  P   POPEG 220      79.543 104.329  93.754  1.00  0.00           P
ATOM   4023  O13 POPEG 220      80.793 103.649  94.174  1.00  0.00           O
ATOM   4024  O14 POPEG 220      78.293 103.689  94.183  1.00  0.00           O
ATOM   4025  O11 POPEG 220      79.513 104.459  92.183  1.00  0.00           O
ATOM   4026  O12 POPEG 220      79.513 105.829  94.283  1.00  0.00           O
ATOM   4027  C1  POPEG 220      80.653 104.839  91.413  1.00  0.00           C
ATOM   4030  C2  POPEG 220      80.133 105.569  90.153  1.00  0.00           C
ATOM   4032  O21 POPEG 220      80.293 104.679  89.023  1.00  0.00           O
ATOM   4033  C21 POPEG 220      79.173 104.479  88.353  1.00  0.00           C
ATOM   4034  O22 POPEG 220      78.183 105.199  88.393  1.00  0.00           O
ATOM   4035  C22 POPEG 220      79.233 103.129  87.663  1.00  0.00           C
ATOM   4038  C3  POPEG 220      80.753 106.969  89.893  1.00  0.00           C
ATOM   4041  O31 POPEG 220      79.803 107.679  89.063  1.00  0.00           O
ATOM   4042  C31 POPEG 220      80.303 108.279  87.993  1.00  0.00           C
ATOM   4043  O32 POPEG 220      81.413 108.749  87.904  1.00  0.00           O
ATOM   4044  C32 POPEG 220      79.343 108.009  86.823  1.00  0.00           C
ATOM   4047  C23 POPEG 220      77.803 102.759  87.233  1.00  0.00           C
ATOM   4050  C24 POPEG 220      77.613 101.339  86.693  1.00  0.00           C
ATOM   4053  C25 POPEG 220      76.113 100.999  86.583  1.00  0.00           C
ATOM   4056  C26 POPEG 220      75.343 101.929  85.633  1.00  0.00           C
ATOM   4059  C27 POPEG 220      73.823 101.859  85.803  1.00  0.00           C
ATOM   4062  C28 POPEG 220      73.073 103.049  85.173  1.00  0.00           C
ATOM   4065  C29 POPEG 220      73.453 104.349  85.824  1.00  0.00           C
ATOM   4067 0C21 POPEG 220      73.483 105.579  85.284  1.00  0.00           C
ATOM   4069 1C21 POPEG 220      73.083 106.009  83.894  1.00  0.00           C
ATOM   4072 2C21 POPEG 220      73.313 107.529  83.754  1.00  0.00           C
ATOM   4075 3C21 POPEG 220      72.703 108.189  82.504  1.00  0.00           C
ATOM   4078 4C21 POPEG 220      73.013 109.709  82.493  1.00  0.00           C
ATOM   4081 5C21 POPEG 220      71.983 110.559  81.733  1.00  0.00           C
ATOM   4084 6C21 POPEG 220      72.563 111.379  80.583  1.00  0.00           C
ATOM   4087 7C21 POPEG 220      71.513 112.329  79.993  1.00  0.00           C
ATOM   4090 8C21 POPEG 220      72.003 113.149  78.793  1.00  0.00           C
ATOM   4094  C33 POPEG 220      79.713 108.769  85.533  1.00  0.00           C
ATOM   4097  C34 POPEG 220      79.563 108.049  84.193  1.00  0.00           C
ATOM   4100  C35 POPEG 220      78.203 108.209  83.503  1.00  0.00           C
ATOM   4103  C36 POPEG 220      78.433 108.519  82.033  1.00  0.00           C
ATOM   4106  C37 POPEG 220      77.193 108.599  81.133  1.00  0.00           C
ATOM   4109  C38 POPEG 220      77.713 108.789  79.703  1.00  0.00           C
ATOM   4112  C39 POPEG 220      76.673 109.039  78.613  1.00  0.00           C
ATOM   4115 0C31 POPEG 220      77.443 109.269  77.303  1.00  0.00           C
ATOM   4118 1C31 POPEG 220      76.623 109.729  76.104  1.00  0.00           C
ATOM   4121 2C31 POPEG 220      77.573 110.079  74.953  1.00  0.00           C
ATOM   4124 3C31 POPEG 220      77.063 111.199  74.033  1.00  0.00           C
ATOM   4127 4C31 POPEG 220      78.243 111.909  73.363  1.00  0.00           C
ATOM   4130 5C31 POPEG 220      77.823 112.929  72.293  1.00  0.00           C
ATOM   4133 6C31 POPEG 220      79.023 113.659  71.693  1.00  0.00           C
ATOM   4137  NH3 POPEH 221      84.273  49.459  48.473  1.00  0.00           N
ATOM   4141  C12 POPEH 221      84.313  48.299  49.443  1.00  0.00           C
ATOM   4144  C11 POPEH 221      84.953  48.709  50.763  1.00  0.00           C
ATOM   4147  P   POPEH 221      85.763  47.819  53.013  1.00  0.00           P
ATOM   4148  O13 POPEH 221      87.183  47.569  52.693  1.00  0.00           O
ATOM   4149  O14 POPEH 221      85.373  49.159  53.493  1.00  0.00           O
ATOM   4150  O11 POPEH 221      85.263  46.729  54.033  1.00  0.00           O
ATOM   4151  O12 POPEH 221      84.973  47.589  51.663  1.00  0.00           O
ATOM   4152  C1  POPEH 221      84.853  47.029  55.383  1.00  0.00           C
ATOM   4155  C2  POPEH 221      85.763  46.319  56.413  1.00  0.00           C
ATOM   4157  O21 POPEH 221      85.453  46.729  57.763  1.00  0.00           O
ATOM   4158  C21 POPEH 221      84.793  45.859  58.513  1.00  0.00           C
ATOM   4159  O22 POPEH 221      84.233  44.849  58.143  1.00  0.00           O
ATOM   4160  C22 POPEH 221      84.983  46.289  59.983  1.00  0.00           C
ATOM   4163  C3  POPEH 221      87.253  46.689  56.183  1.00  0.00           C
ATOM   4166  O31 POPEH 221      88.133  45.679  56.723  1.00  0.00           O
ATOM   4167  C31 POPEH 221      88.343  45.729  58.033  1.00  0.00           C
ATOM   4168  O32 POPEH 221      88.023  44.849  58.813  1.00  0.00           O
ATOM   4169  C32 POPEH 221      89.113  46.989  58.443  1.00  0.00           C
ATOM   4172  C23 POPEH 221      84.603  45.189  61.003  1.00  0.00           C
ATOM   4175  C24 POPEH 221      85.103  45.509  62.423  1.00  0.00           C
ATOM   4178  C25 POPEH 221      85.933  44.359  63.013  1.00  0.00           C
ATOM   4181  C26 POPEH 221      86.573  44.659  64.383  1.00  0.00           C
ATOM   4184  C27 POPEH 221      87.503  43.509  64.813  1.00  0.00           C
ATOM   4187  C28 POPEH 221      87.933  43.559  66.293  1.00  0.00           C
ATOM   4190  C29 POPEH 221      88.683  44.809  66.663  1.00  0.00           C
ATOM   4192 0C21 POPEH 221      88.813  45.269  67.923  1.00  0.00           C
ATOM   4194 1C21 POPEH 221      88.253  44.559  69.133  1.00  0.00           C
ATOM   4197 2C21 POPEH 221      88.463  45.319  70.453  1.00  0.00           C
ATOM   4200 3C21 POPEH 221      87.603  46.589  70.573  1.00  0.00           C
ATOM   4203 4C21 POPEH 221      87.713  47.269  71.953  1.00  0.00           C
ATOM   4206 5C21 POPEH 221      87.073  46.499  73.113  1.00  0.00           C
ATOM   4209 6C21 POPEH 221      85.533  46.409  73.013  1.00  0.00           C
ATOM   4212 7C21 POPEH 221      84.893  45.869  74.303  1.00  0.00           C
ATOM   4215 8C21 POPEH 221      83.363  45.789  74.243  1.00  0.00           C
ATOM   4219  C33 POPEH 221      90.393  46.629  59.243  1.00  0.00           C
ATOM   4222  C34 POPEH 221      90.733  47.639  60.353  1.00  0.00           C
ATOM   4225  C35 POPEH 221      89.723  47.569  61.503  1.00  0.00           C
ATOM   4228  C36 POPEH 221      90.233  48.239  62.793  1.00  0.00           C
ATOM   4231  C37 POPEH 221      89.403  47.789  64.003  1.00  0.00           C
ATOM   4234  C38 POPEH 221      89.683  48.629  65.253  1.00  0.00           C
ATOM   4237  C39 POPEH 221      88.913  49.959  65.243  1.00  0.00           C
ATOM   4240 0C31 POPEH 221      89.143  50.779  66.513  1.00  0.00           C
ATOM   4243 1C31 POPEH 221      87.873  51.499  66.983  1.00  0.00           C
ATOM   4246 2C31 POPEH 221      88.113  52.359  68.233  1.00  0.00           C
ATOM   4249 3C31 POPEH 221      88.623  53.759  67.873  1.00  0.00           C
ATOM   4252 4C31 POPEH 221      87.463  54.739  67.653  1.00  0.00           C
ATOM   4255 5C31 POPEH 221      87.883  56.039  66.983  1.00  0.00           C
ATOM   4258 6C31 POPEH 221      86.703  56.999  66.823  1.00  0.00           C
ATOM   4262  NH3 POPEI 222       9.785  57.729  91.553  1.00  0.00           N
ATOM   4266  C12 POPEI 222      10.325  58.479  90.363  1.00  0.00           C
ATOM   4269  C11 POPEI 222      11.805  58.889  90.523  1.00  0.00           C
ATOM   4272  P   POPEI 222      12.435  60.459  88.424  1.00  0.00           P
ATOM   4273  O13 POPEI 222      13.855  60.889  88.293  1.00  0.00           O
ATOM   4274  O14 POPEI 222      11.455  61.419  88.983  1.00  0.00           O
ATOM   4275  O11 POPEI 222      11.925  59.899  87.043  1.00  0.00           O
ATOM   4276  O12 POPEI 222      12.415  59.139  89.263  1.00  0.00           O
ATOM   4277  C1  POPEI 222      12.765  59.079  86.203  1.00  0.00           C
ATOM   4280  C2  POPEI 222      12.905  57.599  86.703  1.00  0.00           C
ATOM   4282  O21 POPEI 222      13.385  56.669  85.723  1.00  0.00           O
ATOM   4283  C21 POPEI 222      14.315  56.989  84.873  1.00  0.00           C
ATOM   4284  O22 POPEI 222      15.243  57.759  85.083  1.00  0.00           O
ATOM   4285  C22 POPEI 222      13.855  56.389  83.503  1.00  0.00           C
ATOM   4288  C3  POPEI 222      11.575  56.999  87.263  1.00  0.00           C
ATOM   4291  O31 POPEI 222      10.895  56.169  86.303  1.00  0.00           O
ATOM   4292  C31 POPEI 222      10.135  56.799  85.443  1.00  0.00           C
ATOM   4293  O32 POPEI 222       9.905  57.989  85.413  1.00  0.00           O
ATOM   4294  C32 POPEI 222       9.445  55.769  84.543  1.00  0.00           C
ATOM   4297  C23 POPEI 222      14.575  55.129  82.963  1.00  0.00           C
ATOM   4300  C24 POPEI 222      13.855  54.319  81.843  1.00  0.00           C
ATOM   4303  C25 POPEI 222      13.885  54.889  80.404  1.00  0.00           C
ATOM   4306  C26 POPEI 222      13.615  53.849  79.294  1.00  0.00           C
ATOM   4309  C27 POPEI 222      13.545  54.449  77.873  1.00  0.00           C
ATOM   4312  C28 POPEI 222      13.205  53.399  76.783  1.00  0.00           C
ATOM   4315  C29 POPEI 222      13.055  53.959  75.383  1.00  0.00           C
ATOM   4317 0C21 POPEI 222      12.145  53.559  74.463  1.00  0.00           C
ATOM   4319 1C21 POPEI 222      11.115  52.469  74.653  1.00  0.00           C
ATOM   4322 2C21 POPEI 222      10.215  52.159  73.423  1.00  0.00           C
ATOM   4325 3C21 POPEI 222       9.225  53.279  73.043  1.00  0.00           C
ATOM   4328 4C21 POPEI 222       7.865  52.759  72.543  1.00  0.00           C
ATOM   4331 5C21 POPEI 222       7.195  53.639  71.473  1.00  0.00           C
ATOM   4334 6C21 POPEI 222       5.745  53.219  71.183  1.00  0.00           C
ATOM   4337 7C21 POPEI 222       5.345  53.289  69.703  1.00  0.00           C
ATOM   4340 8C21 POPEI 222       4.005  52.609  69.393  1.00  0.00           C
ATOM   4344  C33 POPEI 222       9.225  56.299  83.123  1.00  0.00           C
ATOM   4347  C34 POPEI 222       7.795  56.169  82.583  1.00  0.00           C
ATOM   4350  C35 POPEI 222       7.675  56.969  81.273  1.00  0.00           C
ATOM   4353  C36 POPEI 222       6.235  57.369  80.973  1.00  0.00           C
ATOM   4356  C37 POPEI 222       6.115  58.399  79.833  1.00  0.00           C
ATOM   4359  C38 POPEI 222       4.755  59.109  79.813  1.00  0.00           C
ATOM   4362  C39 POPEI 222       3.595  58.119  80.004  1.00  0.00           C
ATOM   4365 0C31 POPEI 222       2.215  58.749  80.123  1.00  0.00           C
ATOM   4368 1C31 POPEI 222       1.345  57.869  81.023  1.00  0.00           C
ATOM   4371 2C31 POPEI 222      -0.115  58.289  81.053  1.00  0.00           C
ATOM   4374 3C31 POPEI 222      -1.015  57.339  80.263  1.00  0.00           C
ATOM   4377 4C31 POPEI 222      -2.455  57.829  80.284  1.00  0.00           C
ATOM   4380 5C31 POPEI 222      -3.485  56.729  80.053  1.00  0.00           C
ATOM   4383 6C31 POPEI 222      -4.875  57.259  80.363  1.00  0.00           C
ATOM   4387  NH3 POPEJ 223      46.413  27.929  94.763  1.00  0.00           N
ATOM   4391  C12 POPEJ 223      47.703  27.229  95.103  1.00  0.00           C
ATOM   4394  C11 POPEJ 223      48.973  28.039  94.843  1.00  0.00           C
ATOM   4397  P   POPEJ 223      51.543  27.629  94.993  1.00  0.00           P
ATOM   4398  O13 POPEJ 223      51.693  28.409  96.243  1.00  0.00           O
ATOM   4399  O14 POPEJ 223      52.493  26.509  94.753  1.00  0.00           O
ATOM   4400  O11 POPEJ 223      51.633  28.629  93.743  1.00  0.00           O
ATOM   4401  O12 POPEJ 223      50.063  27.119  94.843  1.00  0.00           O
ATOM   4402  C1  POPEJ 223      52.613  28.229  92.763  1.00  0.00           C
ATOM   4405  C2  POPEJ 223      52.493  28.929  91.383  1.00  0.00           C
ATOM   4407  O21 POPEJ 223      53.683  28.769  90.583  1.00  0.00           O
ATOM   4408  C21 POPEJ 223      54.623  27.929  90.914  1.00  0.00           C
ATOM   4409  O22 POPEJ 223      54.523  26.769  91.283  1.00  0.00           O
ATOM   4410  C22 POPEJ 223      55.923  28.709  90.964  1.00  0.00           C
ATOM   4413  C3  POPEJ 223      52.203  30.439  91.443  1.00  0.00           C
ATOM   4416  O31 POPEJ 223      51.873  30.919  90.113  1.00  0.00           O
ATOM   4417  C31 POPEJ 223      52.683  31.889  89.664  1.00  0.00           C
ATOM   4418  O32 POPEJ 223      52.533  33.069  89.943  1.00  0.00           O
ATOM   4419  C32 POPEJ 223      53.793  31.259  88.813  1.00  0.00           C
ATOM   4422  C23 POPEJ 223      56.783  28.429  89.733  1.00  0.00           C
ATOM   4425  C24 POPEJ 223      58.103  29.189  89.793  1.00  0.00           C
ATOM   4428  C25 POPEJ 223      59.123  28.599  88.824  1.00  0.00           C
ATOM   4431  C26 POPEJ 223      58.703  28.669  87.343  1.00  0.00           C
ATOM   4434  C27 POPEJ 223      59.083  27.429  86.513  1.00  0.00           C
ATOM   4437  C28 POPEJ 223      57.853  26.819  85.813  1.00  0.00           C
ATOM   4440  C29 POPEJ 223      58.123  25.559  85.043  1.00  0.00           C
ATOM   4442 0C21 POPEJ 223      57.343  25.039  84.073  1.00  0.00           C
ATOM   4444 1C21 POPEJ 223      56.023  25.569  83.573  1.00  0.00           C
ATOM   4447 2C21 POPEJ 223      56.043  25.739  82.043  1.00  0.00           C
ATOM   4450 3C21 POPEJ 223      54.693  26.069  81.394  1.00  0.00           C
ATOM   4453 4C21 POPEJ 223      54.813  26.409  79.893  1.00  0.00           C
ATOM   4456 5C21 POPEJ 223      55.423  25.269  79.063  1.00  0.00           C
ATOM   4459 6C21 POPEJ 223      55.403  25.539  77.543  1.00  0.00           C
ATOM   4462 7C21 POPEJ 223      55.933  24.339  76.743  1.00  0.00           C
ATOM   4465 8C21 POPEJ 223      55.863  24.529  75.233  1.00  0.00           C
ATOM   4469  C33 POPEJ 223      54.313  32.099  87.623  1.00  0.00           C
ATOM   4472  C34 POPEJ 223      55.493  31.389  86.923  1.00  0.00           C
ATOM   4475  C35 POPEJ 223      55.293  31.129  85.424  1.00  0.00           C
ATOM   4478  C36 POPEJ 223      56.563  31.419  84.603  1.00  0.00           C
ATOM   4481  C37 POPEJ 223      56.463  30.939  83.143  1.00  0.00           C
ATOM   4484  C38 POPEJ 223      57.773  31.109  82.363  1.00  0.00           C
ATOM   4487  C39 POPEJ 223      58.853  30.079  82.753  1.00  0.00           C
ATOM   4490 0C31 POPEJ 223      58.703  28.729  82.033  1.00  0.00           C
ATOM   4493 1C31 POPEJ 223      59.693  27.649  82.504  1.00  0.00           C
ATOM   4496 2C31 POPEJ 223      59.683  26.429  81.563  1.00  0.00           C
ATOM   4499 3C31 POPEJ 223      60.703  25.339  81.893  1.00  0.00           C
ATOM   4502 4C31 POPEJ 223      60.263  23.959  81.373  1.00  0.00           C
ATOM   4505 5C31 POPEJ 223      61.323  22.869  81.543  1.00  0.00           C
ATOM   4508 6C31 POPEJ 223      60.833  21.469  81.173  1.00  0.00           C
ATOM   4512  NH3 POPEK 224     114.163 116.349  48.373  1.00  0.00           N
ATOM   4516  C12 POPEK 224     112.723 116.269  47.933  1.00  0.00           C
ATOM   4519  C11 POPEK 224     112.123 117.599  47.413  1.00  0.00           C
ATOM   4522  P   POPEK 224     109.803 118.839  47.853  1.00  0.00           P
ATOM   4523  O13 POPEK 224     110.543 120.039  47.433  1.00  0.00           O
ATOM   4524  O14 POPEK 224     108.433 118.669  47.313  1.00  0.00           O
ATOM   4525  O11 POPEK 224     109.733 118.859  49.453  1.00  0.00           O
ATOM   4526  O12 POPEK 224     110.693 117.549  47.533  1.00  0.00           O
ATOM   4527  C1  POPEK 224     110.963 119.059  50.163  1.00  0.00           C
ATOM   4530  C2  POPEK 224     110.843 118.919  51.703  1.00  0.00           C
ATOM   4532  O21 POPEK 224     112.183 118.869  52.203  1.00  0.00           O
ATOM   4533  C21 POPEK 224     112.783 119.789  52.973  1.00  0.00           C
ATOM   4534  O22 POPEK 224     113.983 119.789  53.193  1.00  0.00           O
ATOM   4535  C22 POPEK 224     111.823 120.819  53.563  1.00  0.00           C
ATOM   4538  C3  POPEK 224     110.123 117.609  52.103  1.00  0.00           C
ATOM   4541  O31 POPEK 224     109.983 117.529  53.543  1.00  0.00           O
ATOM   4542  C31 POPEK 224     111.003 116.959  54.183  1.00  0.00           C
ATOM   4543  O32 POPEK 224     111.953 116.399  53.653  1.00  0.00           O
ATOM   4544  C32 POPEK 224     110.833 117.119  55.683  1.00  0.00           C
ATOM   4547  C23 POPEK 224     112.613 121.789  54.473  1.00  0.00           C
ATOM   4550  C24 POPEK 224     111.753 122.849  55.143  1.00  0.00           C
ATOM   4553  C25 POPEK 224     112.613 123.869  55.893  1.00  0.00           C
ATOM   4556  C26 POPEK 224     113.223 123.309  57.193  1.00  0.00           C
ATOM   4559  C27 POPEK 224     114.193 124.289  57.863  1.00  0.00           C
ATOM   4562  C28 POPEK 224     114.493 123.959  59.333  1.00  0.00           C
ATOM   4565  C29 POPEK 224     115.243 122.659  59.553  1.00  0.00           C
ATOM   4567 0C21 POPEK 224     116.143 122.409  60.523  1.00  0.00           C
ATOM   4569 1C21 POPEK 224     116.623 123.339  61.623  1.00  0.00           C
ATOM   4572 2C21 POPEK 224     116.113 122.959  63.023  1.00  0.00           C
ATOM   4575 3C21 POPEK 224     117.133 123.229  64.143  1.00  0.00           C
ATOM   4578 4C21 POPEK 224     116.533 123.059  65.543  1.00  0.00           C
ATOM   4581 5C21 POPEK 224     117.463 122.399  66.573  1.00  0.00           C
ATOM   4584 6C21 POPEK 224     118.453 123.359  67.253  1.00  0.00           C
ATOM   4587 7C21 POPEK 224     119.263 122.649  68.353  1.00  0.00           C
ATOM   4590 8C21 POPEK 224     120.203 123.579  69.133  1.00  0.00           C
ATOM   4594  C33 POPEK 224     111.703 118.249  56.263  1.00  0.00           C
ATOM   4597  C34 POPEK 224     111.883 118.019  57.763  1.00  0.00           C
ATOM   4600  C35 POPEK 224     112.573 119.139  58.543  1.00  0.00           C
ATOM   4603  C36 POPEK 224     112.763 118.639  59.983  1.00  0.00           C
ATOM   4606  C37 POPEK 224     112.873 119.699  61.083  1.00  0.00           C
ATOM   4609  C38 POPEK 224     112.153 119.169  62.323  1.00  0.00           C
ATOM   4612  C39 POPEK 224     112.763 119.519  63.673  1.00  0.00           C
ATOM   4615 0C31 POPEK 224     112.023 118.719  64.743  1.00  0.00           C
ATOM   4618 1C31 POPEK 224     112.363 119.109  66.173  1.00  0.00           C
ATOM   4621 2C31 POPEK 224     111.493 118.369  67.203  1.00  0.00           C
ATOM   4624 3C31 POPEK 224     111.693 116.839  67.193  1.00  0.00           C
ATOM   4627 4C31 POPEK 224     110.903 116.179  68.323  1.00  0.00           C
ATOM   4630 5C31 POPEK 224     111.083 114.669  68.483  1.00  0.00           C
ATOM   4633 6C31 POPEK 224     110.333 114.109  69.693  1.00  0.00           C
ATOM   4637  NH3 POPEL 225      72.083 117.619  52.393  1.00  0.00           N
ATOM   4641  C12 POPEL 225      71.173 117.469  53.583  1.00  0.00           C
ATOM   4644  C11 POPEL 225      71.193 116.009  54.083  1.00  0.00           C
ATOM   4647  P   POPEL 225      69.863 114.199  55.313  1.00  0.00           P
ATOM   4648  O13 POPEL 225      69.243 113.689  54.063  1.00  0.00           O
ATOM   4649  O14 POPEL 225      71.063 113.529  55.823  1.00  0.00           O
ATOM   4650  O11 POPEL 225      68.743 114.279  56.433  1.00  0.00           O
ATOM   4651  O12 POPEL 225      70.203 115.739  55.093  1.00  0.00           O
ATOM   4652  C1  POPEL 225      68.963 114.629  57.803  1.00  0.00           C
ATOM   4655  C2  POPEL 225      68.873 113.369  58.713  1.00  0.00           C
ATOM   4657  O21 POPEL 225      68.693 113.719  60.103  1.00  0.00           O
ATOM   4658  C21 POPEL 225      67.453 113.539  60.553  1.00  0.00           C
ATOM   4659  O22 POPEL 225      66.443 113.529  59.873  1.00  0.00           O
ATOM   4660  C22 POPEL 225      67.503 113.229  62.063  1.00  0.00           C
ATOM   4663  C3  POPEL 225      70.133 112.479  58.553  1.00  0.00           C
ATOM   4666  O31 POPEL 225      70.313 111.549  59.653  1.00  0.00           O
ATOM   4667  C31 POPEL 225      71.533 111.549  60.203  1.00  0.00           C
ATOM   4668  O32 POPEL 225      72.493 112.199  59.833  1.00  0.00           O
ATOM   4669  C32 POPEL 225      71.433 110.739  61.493  1.00  0.00           C
ATOM   4672  C23 POPEL 225      66.143 112.719  62.593  1.00  0.00           C
ATOM   4675  C24 POPEL 225      66.223 111.999  63.943  1.00  0.00           C
ATOM   4678  C25 POPEL 225      66.043 112.919  65.163  1.00  0.00           C
ATOM   4681  C26 POPEL 225      66.123 112.159  66.493  1.00  0.00           C
ATOM   4684  C27 POPEL 225      65.983 113.099  67.703  1.00  0.00           C
ATOM   4687  C28 POPEL 225      66.333 112.429  69.053  1.00  0.00           C
ATOM   4690  C29 POPEL 225      66.803 113.449  70.053  1.00  0.00           C
ATOM   4692 0C21 POPEL 225      66.493 113.569  71.354  1.00  0.00           C
ATOM   4694 1C21 POPEL 225      65.623 112.659  72.193  1.00  0.00           C
ATOM   4697 2C21 POPEL 225      66.423 112.049  73.363  1.00  0.00           C
ATOM   4700 3C21 POPEL 225      66.833 113.049  74.463  1.00  0.00           C
ATOM   4703 4C21 POPEL 225      68.213 112.729  75.073  1.00  0.00           C
ATOM   4706 5C21 POPEL 225      69.383 113.259  74.223  1.00  0.00           C
ATOM   4709 6C21 POPEL 225      69.643 114.759  74.453  1.00  0.00           C
ATOM   4712 7C21 POPEL 225      70.863 115.269  73.673  1.00  0.00           C
ATOM   4715 8C21 POPEL 225      71.243 116.709  74.023  1.00  0.00           C
ATOM   4719  C33 POPEL 225      72.753 110.719  62.293  1.00  0.00           C
ATOM   4722  C34 POPEL 225      72.553 110.479  63.803  1.00  0.00           C
ATOM   4725  C35 POPEL 225      72.053 111.719  64.563  1.00  0.00           C
ATOM   4728  C36 POPEL 225      71.923 111.439  66.063  1.00  0.00           C
ATOM   4731  C37 POPEL 225      71.543 112.669  66.903  1.00  0.00           C
ATOM   4734  C38 POPEL 225      71.493 112.349  68.403  1.00  0.00           C
ATOM   4737  C39 POPEL 225      70.233 111.559  68.823  1.00  0.00           C
ATOM   4740 0C31 POPEL 225      70.493 110.709  70.073  1.00  0.00           C
ATOM   4743 1C31 POPEL 225      69.273 109.889  70.493  1.00  0.00           C
ATOM   4746 2C31 POPEL 225      69.603 108.769  71.503  1.00  0.00           C
ATOM   4749 3C31 POPEL 225      69.823 109.219  72.953  1.00  0.00           C
ATOM   4752 4C31 POPEL 225      71.253 109.729  73.253  1.00  0.00           C
ATOM   4755 5C31 POPEL 225      71.523 109.869  74.753  1.00  0.00           C
ATOM   4758 6C31 POPEL 225      72.933 110.379  75.063  1.00  0.00           C
ATOM   4762  NH3 POPEM 226      49.063  57.169  48.943  1.00  0.00           N
ATOM   4766  C12 POPEM 226      48.373  58.019  47.903  1.00  0.00           C
ATOM   4769  C11 POPEM 226      48.593  59.519  48.133  1.00  0.00           C
ATOM   4772  P   POPEM 226      47.803  61.919  47.583  1.00  0.00           P
ATOM   4773  O13 POPEM 226      48.943  62.529  46.843  1.00  0.00           O
ATOM   4774  O14 POPEM 226      46.463  62.519  47.393  1.00  0.00           O
ATOM   4775  O11 POPEM 226      48.113  61.889  49.133  1.00  0.00           O
ATOM   4776  O12 POPEM 226      47.793  60.339  47.253  1.00  0.00           O
ATOM   4777  C1  POPEM 226      48.553  63.009  49.863  1.00  0.00           C
ATOM   4780  C2  POPEM 226      49.143  62.569  51.233  1.00  0.00           C
ATOM   4782  O21 POPEM 226      49.833  63.719  51.733  1.00  0.00           O
ATOM   4783  C21 POPEM 226      50.313  63.689  52.963  1.00  0.00           C
ATOM   4784  O22 POPEM 226      51.483  63.539  53.233  1.00  0.00           O
ATOM   4785  C22 POPEM 226      49.153  64.059  53.883  1.00  0.00           C
ATOM   4788  C3  POPEM 226      50.103  61.369  51.053  1.00  0.00           C
ATOM   4791  O31 POPEM 226      50.853  60.999  52.233  1.00  0.00           O
ATOM   4792  C31 POPEM 226      50.583  59.829  52.783  1.00  0.00           C
ATOM   4793  O32 POPEM 226      49.713  59.069  52.413  1.00  0.00           O
ATOM   4794  C32 POPEM 226      51.563  59.519  53.903  1.00  0.00           C
ATOM   4797  C23 POPEM 226      49.593  64.679  55.213  1.00  0.00           C
ATOM   4800  C24 POPEM 226      48.353  65.109  56.023  1.00  0.00           C
ATOM   4803  C25 POPEM 226      48.073  64.119  57.153  1.00  0.00           C
ATOM   4806  C26 POPEM 226      47.123  64.649  58.233  1.00  0.00           C
ATOM   4809  C27 POPEM 226      47.003  63.639  59.383  1.00  0.00           C
ATOM   4812  C28 POPEM 226      46.163  64.149  60.563  1.00  0.00           C
ATOM   4815  C29 POPEM 226      46.613  63.509  61.853  1.00  0.00           C
ATOM   4817 0C21 POPEM 226      45.883  63.109  62.913  1.00  0.00           C
ATOM   4819 1C21 POPEM 226      44.393  63.199  63.083  1.00  0.00           C
ATOM   4822 2C21 POPEM 226      43.743  61.869  63.533  1.00  0.00           C
ATOM   4825 3C21 POPEM 226      44.173  61.369  64.933  1.00  0.00           C
ATOM   4828 4C21 POPEM 226      43.073  61.419  66.003  1.00  0.00           C
ATOM   4831 5C21 POPEM 226      42.933  60.119  66.803  1.00  0.00           C
ATOM   4834 6C21 POPEM 226      42.013  60.299  68.023  1.00  0.00           C
ATOM   4837 7C21 POPEM 226      41.603  58.989  68.693  1.00  0.00           C
ATOM   4840 8C21 POPEM 226      40.633  59.239  69.854  1.00  0.00           C
ATOM   4844  C33 POPEM 226      51.363  58.089  54.473  1.00  0.00           C
ATOM   4847  C34 POPEM 226      52.543  57.699  55.353  1.00  0.00           C
ATOM   4850  C35 POPEM 226      52.183  57.189  56.743  1.00  0.00           C
ATOM   4853  C36 POPEM 226      53.383  57.399  57.663  1.00  0.00           C
ATOM   4856  C37 POPEM 226      53.163  56.929  59.093  1.00  0.00           C
ATOM   4859  C38 POPEM 226      54.473  56.939  59.883  1.00  0.00           C
ATOM   4862  C39 POPEM 226      54.283  56.499  61.343  1.00  0.00           C
ATOM   4865 0C31 POPEM 226      53.673  57.599  62.223  1.00  0.00           C
ATOM   4868 1C31 POPEM 226      53.793  57.249  63.713  1.00  0.00           C
ATOM   4871 2C31 POPEM 226      53.103  58.219  64.663  1.00  0.00           C
ATOM   4874 3C31 POPEM 226      53.573  59.679  64.533  1.00  0.00           C
ATOM   4877 4C31 POPEM 226      53.663  60.349  65.903  1.00  0.00           C
ATOM   4880 5C31 POPEM 226      53.723  61.879  65.823  1.00  0.00           C
ATOM   4883 6C31 POPEM 226      53.953  62.549  67.173  1.00  0.00           C
ATOM   4887  NH3 POPEN 227      27.453  99.209  41.613  1.00  0.00           N
ATOM   4891  C12 POPEN 227      28.113  97.879  41.833  1.00  0.00           C
ATOM   4894  C11 POPEN 227      28.903  97.839  43.153  1.00  0.00           C
ATOM   4897  P   POPEN 227      30.513  96.269  44.483  1.00  0.00           P
ATOM   4898  O13 POPEN 227      31.293  95.059  44.183  1.00  0.00           O
ATOM   4899  O14 POPEN 227      31.273  97.499  44.803  1.00  0.00           O
ATOM   4900  O11 POPEN 227      29.503  95.879  45.623  1.00  0.00           O
ATOM   4901  O12 POPEN 227      29.503  96.559  43.293  1.00  0.00           O
ATOM   4902  C1  POPEN 227      29.033  94.529  45.613  1.00  0.00           C
ATOM   4905  C2  POPEN 227      28.233  94.299  46.893  1.00  0.00           C
ATOM   4907  O21 POPEN 227      28.733  93.179  47.653  1.00  0.00           O
ATOM   4908  C21 POPEN 227      29.913  93.359  48.253  1.00  0.00           C
ATOM   4909  O22 POPEN 227      30.783  94.149  47.953  1.00  0.00           O
ATOM   4910  C22 POPEN 227      29.933  92.409  49.433  1.00  0.00           C
ATOM   4913  C3  POPEN 227      26.723  94.099  46.603  1.00  0.00           C
ATOM   4916  O31 POPEN 227      26.103  93.649  47.813  1.00  0.00           O
ATOM   4917  C31 POPEN 227      25.513  94.559  48.543  1.00  0.00           C
ATOM   4918  O32 POPEN 227      24.863  95.509  48.123  1.00  0.00           O
ATOM   4919  C32 POPEN 227      25.783  94.249  50.013  1.00  0.00           C
ATOM   4922  C23 POPEN 227      31.013  92.689  50.493  1.00  0.00           C
ATOM   4925  C24 POPEN 227      30.593  92.029  51.803  1.00  0.00           C
ATOM   4928  C25 POPEN 227      31.643  91.979  52.913  1.00  0.00           C
ATOM   4931  C26 POPEN 227      31.103  91.219  54.133  1.00  0.00           C
ATOM   4934  C27 POPEN 227      32.203  90.549  54.963  1.00  0.00           C
ATOM   4937  C28 POPEN 227      31.743  90.199  56.383  1.00  0.00           C
ATOM   4940  C29 POPEN 227      31.923  91.369  57.313  1.00  0.00           C
ATOM   4942 0C21 POPEN 227      31.833  91.289  58.653  1.00  0.00           C
ATOM   4944 1C21 POPEN 227      31.453  90.039  59.393  1.00  0.00           C
ATOM   4947 2C21 POPEN 227      32.603  89.259  60.053  1.00  0.00           C
ATOM   4950 3C21 POPEN 227      32.213  87.809  60.373  1.00  0.00           C
ATOM   4953 4C21 POPEN 227      33.033  87.209  61.523  1.00  0.00           C
ATOM   4956 5C21 POPEN 227      33.353  85.719  61.313  1.00  0.00           C
ATOM   4959 6C21 POPEN 227      34.023  85.079  62.543  1.00  0.00           C
ATOM   4962 7C21 POPEN 227      34.513  83.649  62.263  1.00  0.00           C
ATOM   4965 8C21 POPEN 227      35.193  82.989  63.463  1.00  0.00           C
ATOM   4969  C33 POPEN 227      26.173  95.529  50.773  1.00  0.00           C
ATOM   4972  C34 POPEN 227      26.473  95.369  52.273  1.00  0.00           C
ATOM   4975  C35 POPEN 227      26.803  96.749  52.893  1.00  0.00           C
ATOM   4978  C36 POPEN 227      26.963  96.789  54.413  1.00  0.00           C
ATOM   4981  C37 POPEN 227      26.733  98.209  54.973  1.00  0.00           C
ATOM   4984  C38 POPEN 227      26.463  98.239  56.483  1.00  0.00           C
ATOM   4987  C39 POPEN 227      27.353  99.219  57.263  1.00  0.00           C
ATOM   4990 0C31 POPEN 227      26.793 100.639  57.443  1.00  0.00           C
ATOM   4993 1C31 POPEN 227      26.623 100.999  58.933  1.00  0.00           C
ATOM   4996 2C31 POPEN 227      26.283 102.479  59.203  1.00  0.00           C
ATOM   4999 3C31 POPEN 227      25.203 102.679  60.283  1.00  0.00           C
ATOM   5002 4C31 POPEN 227      25.473 101.949  61.613  1.00  0.00           C
ATOM   5005 5C31 POPEN 227      24.363 102.199  62.643  1.00  0.00           C
ATOM   5008 6C31 POPEN 227      24.433 101.279  63.863  1.00  0.00           C
ATOM   5012  NH3 POPEO 228     107.413  69.419  86.403  1.00  0.00           N
ATOM   5016  C12 POPEO 228     108.233  70.669  86.563  1.00  0.00           C
ATOM   5019  C11 POPEO 228     109.693  70.309  86.273  1.00  0.00           C
ATOM   5022  P   POPEO 228     110.483  72.869  86.553  1.00  0.00           P
ATOM   5023  O13 POPEO 228     111.843  73.429  86.583  1.00  0.00           O
ATOM   5024  O14 POPEO 228     109.643  72.989  87.763  1.00  0.00           O
ATOM   5025  O11 POPEO 228     109.713  73.609  85.373  1.00  0.00           O
ATOM   5026  O12 POPEO 228     110.543  71.409  85.973  1.00  0.00           O
ATOM   5027  C1  POPEO 228     110.203  73.519  84.023  1.00  0.00           C
ATOM   5030  C2  POPEO 228     109.443  72.449  83.173  1.00  0.00           C
ATOM   5032  O21 POPEO 228     110.073  72.249  81.893  1.00  0.00           O
ATOM   5033  C21 POPEO 228     110.103  73.239  81.033  1.00  0.00           C
ATOM   5034  O22 POPEO 228     109.673  74.369  81.203  1.00  0.00           O
ATOM   5035  C22 POPEO 228     110.743  72.769  79.714  1.00  0.00           C
ATOM   5038  C3  POPEO 228     107.903  72.709  83.044  1.00  0.00           C
ATOM   5041  O31 POPEO 228     107.343  72.029  81.893  1.00  0.00           O
ATOM   5042  C31 POPEO 228     106.253  72.589  81.394  1.00  0.00           C
ATOM   5043  O32 POPEO 228     105.443  73.259  82.013  1.00  0.00           O
ATOM   5044  C32 POPEO 228     106.213  72.279  79.913  1.00  0.00           C
ATOM   5047  C23 POPEO 228     109.793  72.819  78.473  1.00  0.00           C
ATOM   5050  C24 POPEO 228     110.453  73.369  77.183  1.00  0.00           C
ATOM   5053  C25 POPEO 228     111.473  72.459  76.473  1.00  0.00           C
ATOM   5056  C26 POPEO 228     111.123  72.039  75.023  1.00  0.00           C
ATOM   5059  C27 POPEO 228     112.373  71.969  74.123  1.00  0.00           C
ATOM   5062  C28 POPEO 228     112.123  71.569  72.653  1.00  0.00           C
ATOM   5065  C29 POPEO 228     113.333  71.899  71.793  1.00  0.00           C
ATOM   5067 0C21 POPEO 228     113.653  71.439  70.563  1.00  0.00           C
ATOM   5069 1C21 POPEO 228     112.903  70.429  69.723  1.00  0.00           C
ATOM   5072 2C21 POPEO 228     112.063  71.029  68.573  1.00  0.00           C
ATOM   5075 3C21 POPEO 228     112.793  71.539  67.313  1.00  0.00           C
ATOM   5078 4C21 POPEO 228     111.783  71.749  66.163  1.00  0.00           C
ATOM   5081 5C21 POPEO 228     112.293  72.439  64.883  1.00  0.00           C
ATOM   5084 6C21 POPEO 228     113.223  71.589  64.013  1.00  0.00           C
ATOM   5087 7C21 POPEO 228     112.953  71.709  62.503  1.00  0.00           C
ATOM   5090 8C21 POPEO 228     113.883  70.839  61.653  1.00  0.00           C
ATOM   5094  C33 POPEO 228     105.343  73.289  79.143  1.00  0.00           C
ATOM   5097  C34 POPEO 228     105.263  72.979  77.653  1.00  0.00           C
ATOM   5100  C35 POPEO 228     104.163  73.779  76.953  1.00  0.00           C
ATOM   5103  C36 POPEO 228     104.453  75.279  76.843  1.00  0.00           C
ATOM   5106  C37 POPEO 228     103.203  76.079  76.473  1.00  0.00           C
ATOM   5109  C38 POPEO 228     103.503  77.529  76.083  1.00  0.00           C
ATOM   5112  C39 POPEO 228     104.153  77.669  74.693  1.00  0.00           C
ATOM   5115 0C31 POPEO 228     103.233  77.209  73.553  1.00  0.00           C
ATOM   5118 1C31 POPEO 228     103.863  77.319  72.164  1.00  0.00           C
ATOM   5121 2C31 POPEO 228     102.883  76.829  71.104  1.00  0.00           C
ATOM   5124 3C31 POPEO 228     103.443  76.809  69.683  1.00  0.00           C
ATOM   5127 4C31 POPEO 228     103.743  78.209  69.133  1.00  0.00           C
ATOM   5130 5C31 POPEO 228     103.233  78.399  67.703  1.00  0.00           C
ATOM   5133 6C31 POPEO 228     103.773  79.669  67.053  1.00  0.00           C
ATOM   5137  NH3 POPEP 229     125.103  77.539  85.243  1.00  0.00           N
ATOM   5141  C12 POPEP 229     123.843  77.459  86.073  1.00  0.00           C
ATOM   5144  C11 POPEP 229     122.623  77.049  85.223  1.00  0.00           C
ATOM   5147  P   POPEP 229     120.003  76.729  85.293  1.00  0.00           P
ATOM   5148  O13 POPEP 229     119.823  75.309  84.933  1.00  0.00           O
ATOM   5149  O14 POPEP 229     118.933  77.399  86.063  1.00  0.00           O
ATOM   5150  O11 POPEP 229     120.273  77.569  84.003  1.00  0.00           O
ATOM   5151  O12 POPEP 229     121.433  76.889  86.013  1.00  0.00           O
ATOM   5152  C1  POPEP 229     119.743  77.219  82.723  1.00  0.00           C
ATOM   5155  C2  POPEP 229     120.833  76.539  81.873  1.00  0.00           C
ATOM   5157  O21 POPEP 229     120.863  77.089  80.544  1.00  0.00           O
ATOM   5158  C21 POPEP 229     119.803  76.839  79.753  1.00  0.00           C
ATOM   5159  O22 POPEP 229     118.943  76.009  79.973  1.00  0.00           O
ATOM   5160  C22 POPEP 229     119.963  77.689  78.493  1.00  0.00           C
ATOM   5163  C3  POPEP 229     120.773  74.989  81.963  1.00  0.00           C
ATOM   5166  O31 POPEP 229     121.573  74.359  80.933  1.00  0.00           O
ATOM   5167  C31 POPEP 229     120.953  73.389  80.273  1.00  0.00           C
ATOM   5168  O32 POPEP 229     119.803  73.019  80.433  1.00  0.00           O
ATOM   5169  C32 POPEP 229     121.913  72.779  79.263  1.00  0.00           C
ATOM   5172  C23 POPEP 229     118.713  77.769  77.574  1.00  0.00           C
ATOM   5175  C24 POPEP 229     119.113  77.829  76.093  1.00  0.00           C
ATOM   5178  C25 POPEP 229     118.273  78.769  75.203  1.00  0.00           C
ATOM   5181  C26 POPEP 229     119.093  79.039  73.933  1.00  0.00           C
ATOM   5184  C27 POPEP 229     118.503  79.989  72.893  1.00  0.00           C
ATOM   5187  C28 POPEP 229     119.513  80.099  71.733  1.00  0.00           C
ATOM   5190  C29 POPEP 229     119.113  80.959  70.563  1.00  0.00           C
ATOM   5192 0C21 POPEP 229     118.833  80.539  69.303  1.00  0.00           C
ATOM   5194 1C21 POPEP 229     118.833  79.119  68.793  1.00  0.00           C
ATOM   5197 2C21 POPEP 229     119.613  78.899  67.483  1.00  0.00           C
ATOM   5200 3C21 POPEP 229     118.873  79.419  66.243  1.00  0.00           C
ATOM   5203 4C21 POPEP 229     119.513  79.029  64.903  1.00  0.00           C
ATOM   5206 5C21 POPEP 229     120.753  79.869  64.533  1.00  0.00           C
ATOM   5209 6C21 POPEP 229     120.683  80.409  63.093  1.00  0.00           C
ATOM   5212 7C21 POPEP 229     121.933  81.209  62.683  1.00  0.00           C
ATOM   5215 8C21 POPEP 229     121.823  81.809  61.283  1.00  0.00           C
ATOM   5219  C33 POPEP 229     121.313  71.569  78.513  1.00  0.00           C
ATOM   5222  C34 POPEP 229     122.133  71.269  77.263  1.00  0.00           C
ATOM   5225  C35 POPEP 229     121.623  70.109  76.394  1.00  0.00           C
ATOM   5228  C36 POPEP 229     122.063  70.389  74.953  1.00  0.00           C
ATOM   5231  C37 POPEP 229     121.983  69.209  73.983  1.00  0.00           C
ATOM   5234  C38 POPEP 229     122.373  69.689  72.563  1.00  0.00           C
ATOM   5237  C39 POPEP 229     121.183  70.349  71.843  1.00  0.00           C
ATOM   5240 0C31 POPEP 229     120.463  69.429  70.853  1.00  0.00           C
ATOM   5243 1C31 POPEP 229     119.013  69.879  70.663  1.00  0.00           C
ATOM   5246 2C31 POPEP 229     118.263  69.159  69.543  1.00  0.00           C
ATOM   5249 3C31 POPEP 229     118.443  69.859  68.193  1.00  0.00           C
ATOM   5252 4C31 POPEP 229     117.293  69.549  67.223  1.00  0.00           C
ATOM   5255 5C31 POPEP 229     117.273  70.489  66.023  1.00  0.00           C
ATOM   5258 6C31 POPEP 229     116.193  70.129  65.013  1.00  0.00           C
ATOM   5262  NH3 POPEQ 230      57.283  59.869  51.353  1.00  0.00           N
ATOM   5266  C12 POPEQ 230      58.643  59.249  51.623  1.00  0.00           C
ATOM   5269  C11 POPEQ 230      59.713  59.659  50.583  1.00  0.00           C
ATOM   5272  P   POPEQ 230      61.743  58.639  52.013  1.00  0.00           P
ATOM   5273  O13 POPEQ 230      63.213  58.859  51.993  1.00  0.00           O
ATOM   5274  O14 POPEQ 230      61.313  57.269  51.703  1.00  0.00           O
ATOM   5275  O11 POPEQ 230      61.163  59.039  53.433  1.00  0.00           O
ATOM   5276  O12 POPEQ 230      61.033  59.709  51.103  1.00  0.00           O
ATOM   5277  C1  POPEQ 230      61.853  59.909  54.323  1.00  0.00           C
ATOM   5280  C2  POPEQ 230      61.053  61.169  54.693  1.00  0.00           C
ATOM   5282  O21 POPEQ 230      59.963  60.789  55.543  1.00  0.00           O
ATOM   5283  C21 POPEQ 230      59.813  61.579  56.593  1.00  0.00           C
ATOM   5284  O22 POPEQ 230      59.053  62.519  56.663  1.00  0.00           O
ATOM   5285  C22 POPEQ 230      60.753  61.099  57.683  1.00  0.00           C
ATOM   5288  C3  POPEQ 230      60.543  61.909  53.443  1.00  0.00           C
ATOM   5291  O31 POPEQ 230      59.763  63.039  53.853  1.00  0.00           O
ATOM   5292  C31 POPEQ 230      60.483  64.129  54.023  1.00  0.00           C
ATOM   5293  O32 POPEQ 230      61.663  64.259  53.703  1.00  0.00           O
ATOM   5294  C32 POPEQ 230      59.683  65.209  54.723  1.00  0.00           C
ATOM   5297  C23 POPEQ 230      60.433  61.779  59.023  1.00  0.00           C
ATOM   5300  C24 POPEQ 230      61.373  61.309  60.133  1.00  0.00           C
ATOM   5303  C25 POPEQ 230      60.863  61.849  61.463  1.00  0.00           C
ATOM   5306  C26 POPEQ 230      61.953  61.969  62.533  1.00  0.00           C
ATOM   5309  C27 POPEQ 230      61.373  62.579  63.813  1.00  0.00           C
ATOM   5312  C28 POPEQ 230      62.393  63.369  64.643  1.00  0.00           C
ATOM   5315  C29 POPEQ 230      62.733  64.709  64.043  1.00  0.00           C
ATOM   5317 0C21 POPEQ 230      62.213  65.909  64.343  1.00  0.00           C
ATOM   5319 1C21 POPEQ 230      61.163  66.219  65.373  1.00  0.00           C
ATOM   5322 2C21 POPEQ 230      61.713  67.149  66.473  1.00  0.00           C
ATOM   5325 3C21 POPEQ 230      62.743  66.469  67.393  1.00  0.00           C
ATOM   5328 4C21 POPEQ 230      63.413  67.439  68.383  1.00  0.00           C
ATOM   5331 5C21 POPEQ 230      62.423  68.099  69.353  1.00  0.00           C
ATOM   5334 6C21 POPEQ 230      62.643  67.699  70.823  1.00  0.00           C
ATOM   5337 7C21 POPEQ 230      61.573  68.289  71.753  1.00  0.00           C
ATOM   5340 8C21 POPEQ 230      61.703  67.879  73.223  1.00  0.00           C
ATOM   5344  C33 POPEQ 230      60.323  65.659  56.053  1.00  0.00           C
ATOM   5347  C34 POPEQ 230      59.523  66.789  56.693  1.00  0.00           C
ATOM   5350  C35 POPEQ 230      60.033  67.159  58.083  1.00  0.00           C
ATOM   5353  C36 POPEQ 230      59.473  66.219  59.163  1.00  0.00           C
ATOM   5356  C37 POPEQ 230      59.863  66.659  60.583  1.00  0.00           C
ATOM   5359  C38 POPEQ 230      59.083  65.969  61.713  1.00  0.00           C
ATOM   5362  C39 POPEQ 230      57.573  66.059  61.483  1.00  0.00           C
ATOM   5365 0C31 POPEQ 230      56.723  65.659  62.683  1.00  0.00           C
ATOM   5368 1C31 POPEQ 230      55.263  65.689  62.253  1.00  0.00           C
ATOM   5371 2C31 POPEQ 230      54.263  65.219  63.303  1.00  0.00           C
ATOM   5374 3C31 POPEQ 230      52.863  65.149  62.683  1.00  0.00           C
ATOM   5377 4C31 POPEQ 230      51.893  64.319  63.513  1.00  0.00           C
ATOM   5380 5C31 POPEQ 230      50.713  63.809  62.683  1.00  0.00           C
ATOM   5383 6C31 POPEQ 230      49.873  62.789  63.463  1.00  0.00           C
ATOM   5387  NH3 POPER 231      24.963   5.261  46.243  1.00  0.00           N
ATOM   5391  C12 POPER 231      25.693   6.491  45.763  1.00  0.00           C
ATOM   5394  C11 POPER 231      26.763   6.891  46.783  1.00  0.00           C
ATOM   5397  P   POPER 231      27.943   8.999  47.693  1.00  0.00           P
ATOM   5398  O13 POPER 231      29.113   8.279  48.253  1.00  0.00           O
ATOM   5399  O14 POPER 231      28.203  10.389  47.253  1.00  0.00           O
ATOM   5400  O11 POPER 231      26.783   8.979  48.783  1.00  0.00           O
ATOM   5401  O12 POPER 231      27.333   8.159  46.473  1.00  0.00           O
ATOM   5402  C1  POPER 231      27.113   9.219  50.153  1.00  0.00           C
ATOM   5405  C2  POPER 231      25.963   8.909  51.173  1.00  0.00           C
ATOM   5407  O21 POPER 231      26.303   9.559  52.413  1.00  0.00           O
ATOM   5408  C21 POPER 231      27.143   8.989  53.233  1.00  0.00           C
ATOM   5409  O22 POPER 231      27.883   8.039  53.013  1.00  0.00           O
ATOM   5410  C22 POPER 231      27.123   9.759  54.543  1.00  0.00           C
ATOM   5413  C3  POPER 231      25.633   7.389  51.343  1.00  0.00           C
ATOM   5416  O31 POPER 231      25.063   7.091  52.643  1.00  0.00           O
ATOM   5417  C31 POPER 231      25.363   5.921  53.183  1.00  0.00           C
ATOM   5418  O32 POPER 231      25.963   5.011  52.653  1.00  0.00           O
ATOM   5419  C32 POPER 231      25.063   5.951  54.673  1.00  0.00           C
ATOM   5422  C23 POPER 231      27.823   9.009  55.693  1.00  0.00           C
ATOM   5425  C24 POPER 231      27.963   9.939  56.903  1.00  0.00           C
ATOM   5428  C25 POPER 231      28.243   9.219  58.223  1.00  0.00           C
ATOM   5431  C26 POPER 231      27.033   8.409  58.733  1.00  0.00           C
ATOM   5434  C27 POPER 231      27.073   8.199  60.253  1.00  0.00           C
ATOM   5437  C28 POPER 231      26.053   7.151  60.743  1.00  0.00           C
ATOM   5440  C29 POPER 231      25.993   7.121  62.253  1.00  0.00           C
ATOM   5442 0C21 POPER 231      25.893   6.051  63.063  1.00  0.00           C
ATOM   5444 1C21 POPER 231      25.823   4.591  62.663  1.00  0.00           C
ATOM   5447 2C21 POPER 231      26.573   3.641  63.633  1.00  0.00           C
ATOM   5450 3C21 POPER 231      25.953   3.551  65.033  1.00  0.00           C
ATOM   5453 4C21 POPER 231      26.603   2.441  65.893  1.00  0.00           C
ATOM   5456 5C21 POPER 231      25.833   2.151  67.193  1.00  0.00           C
ATOM   5459 6C21 POPER 231      26.263   3.011  68.393  1.00  0.00           C
ATOM   5462 7C21 POPER 231      25.263   2.921  69.553  1.00  0.00           C
ATOM   5465 8C21 POPER 231      25.713   3.621  70.833  1.00  0.00           C
ATOM   5469  C33 POPER 231      25.723   4.781  55.423  1.00  0.00           C
ATOM   5472  C34 POPER 231      25.523   4.911  56.933  1.00  0.00           C
ATOM   5475  C35 POPER 231      26.513   4.081  57.753  1.00  0.00           C
ATOM   5478  C36 POPER 231      27.963   4.571  57.583  1.00  0.00           C
ATOM   5481  C37 POPER 231      28.803   4.451  58.863  1.00  0.00           C
ATOM   5484  C38 POPER 231      29.993   5.421  58.873  1.00  0.00           C
ATOM   5487  C39 POPER 231      30.773   5.501  60.203  1.00  0.00           C
ATOM   5490 0C31 POPER 231      29.873   5.561  61.443  1.00  0.00           C
ATOM   5493 1C31 POPER 231      30.453   6.321  62.643  1.00  0.00           C
ATOM   5496 2C31 POPER 231      29.683   5.991  63.923  1.00  0.00           C
ATOM   5499 3C31 POPER 231      29.713   7.061  65.023  1.00  0.00           C
ATOM   5502 4C31 POPER 231      29.413   6.441  66.393  1.00  0.00           C
ATOM   5505 5C31 POPER 231      28.833   7.419  67.423  1.00  0.00           C
ATOM   5508 6C31 POPER 231      28.723   6.801  68.823  1.00  0.00           C
ATOM   5512  NH3 POPES 232      59.123  39.059  46.083  1.00  0.00           N
ATOM   5516  C12 POPES 232      57.703  38.969  46.593  1.00  0.00           C
ATOM   5519  C11 POPES 232      57.643  38.199  47.933  1.00  0.00           C
ATOM   5522  P   POPES 232      55.333  36.889  48.173  1.00  0.00           P
ATOM   5523  O13 POPES 232      53.983  37.419  47.913  1.00  0.00           O
ATOM   5524  O14 POPES 232      55.943  35.999  47.153  1.00  0.00           O
ATOM   5525  O11 POPES 232      55.363  36.129  49.573  1.00  0.00           O
ATOM   5526  O12 POPES 232      56.293  38.129  48.393  1.00  0.00           O
ATOM   5527  C1  POPES 232      56.623  36.079  50.263  1.00  0.00           C
ATOM   5530  C2  POPES 232      56.453  35.669  51.743  1.00  0.00           C
ATOM   5532  O21 POPES 232      57.253  36.559  52.553  1.00  0.00           O
ATOM   5533  C21 POPES 232      56.933  36.859  53.823  1.00  0.00           C
ATOM   5534  O22 POPES 232      57.743  37.309  54.623  1.00  0.00           O
ATOM   5535  C22 POPES 232      55.453  36.699  54.133  1.00  0.00           C
ATOM   5538  C3  POPES 232      56.883  34.189  51.993  1.00  0.00           C
ATOM   5541  O31 POPES 232      57.183  34.019  53.393  1.00  0.00           O
ATOM   5542  C31 POPES 232      56.723  32.969  54.033  1.00  0.00           C
ATOM   5543  O32 POPES 232      56.513  31.859  53.583  1.00  0.00           O
ATOM   5544  C32 POPES 232      56.393  33.459  55.453  1.00  0.00           C
ATOM   5547  C23 POPES 232      55.033  37.149  55.553  1.00  0.00           C
ATOM   5550  C24 POPES 232      53.533  36.939  55.753  1.00  0.00           C
ATOM   5553  C25 POPES 232      53.033  37.429  57.113  1.00  0.00           C
ATOM   5556  C26 POPES 232      53.543  36.589  58.303  1.00  0.00           C
ATOM   5559  C27 POPES 232      52.873  37.029  59.603  1.00  0.00           C
ATOM   5562  C28 POPES 232      53.643  36.629  60.873  1.00  0.00           C
ATOM   5565  C29 POPES 232      52.903  37.079  62.113  1.00  0.00           C
ATOM   5567 0C21 POPES 232      52.903  38.319  62.643  1.00  0.00           C
ATOM   5569 1C21 POPES 232      53.643  39.529  62.113  1.00  0.00           C
ATOM   5572 2C21 POPES 232      52.733  40.749  61.843  1.00  0.00           C
ATOM   5575 3C21 POPES 232      52.133  41.369  63.123  1.00  0.00           C
ATOM   5578 4C21 POPES 232      51.533  42.769  62.913  1.00  0.00           C
ATOM   5581 5C21 POPES 232      52.493  43.909  63.303  1.00  0.00           C
ATOM   5584 6C21 POPES 232      51.893  45.319  63.143  1.00  0.00           C
ATOM   5587 7C21 POPES 232      52.763  46.399  63.793  1.00  0.00           C
ATOM   5590 8C21 POPES 232      52.183  47.809  63.753  1.00  0.00           C
ATOM   5594  C33 POPES 232      57.123  32.759  56.613  1.00  0.00           C
ATOM   5597  C34 POPES 232      56.583  33.299  57.943  1.00  0.00           C
ATOM   5600  C35 POPES 232      57.593  33.319  59.103  1.00  0.00           C
ATOM   5603  C36 POPES 232      57.983  31.949  59.673  1.00  0.00           C
ATOM   5606  C37 POPES 232      58.193  32.049  61.193  1.00  0.00           C
ATOM   5609  C38 POPES 232      58.843  30.819  61.823  1.00  0.00           C
ATOM   5612  C39 POPES 232      58.203  30.409  63.153  1.00  0.00           C
ATOM   5615 0C31 POPES 232      58.323  31.439  64.283  1.00  0.00           C
ATOM   5618 1C31 POPES 232      57.543  30.989  65.533  1.00  0.00           C
ATOM   5621 2C31 POPES 232      57.463  32.029  66.673  1.00  0.00           C
ATOM   5624 3C31 POPES 232      58.803  32.239  67.393  1.00  0.00           C
ATOM   5627 4C31 POPES 232      58.883  31.609  68.793  1.00  0.00           C
ATOM   5630 5C31 POPES 232      60.223  31.939  69.473  1.00  0.00           C
ATOM   5633 6C31 POPES 232      60.333  31.419  70.903  1.00  0.00           C
ATOM   5637  NH3 POPET 233     138.023  88.809  85.004  1.00  0.00           N
ATOM   5641  C12 POPET 233     136.553  88.769  85.393  1.00  0.00           C
ATOM   5644  C11 POPET 233     135.793  87.509  84.923  1.00  0.00           C
ATOM   5647  P   POPET 233     133.453  86.369  85.763  1.00  0.00           P
ATOM   5648  O13 POPET 233     134.203  85.319  86.493  1.00  0.00           O
ATOM   5649  O14 POPET 233     132.343  86.949  86.553  1.00  0.00           O
ATOM   5650  O11 POPET 233     132.873  85.859  84.363  1.00  0.00           O
ATOM   5651  O12 POPET 233     134.443  87.569  85.383  1.00  0.00           O
ATOM   5652  C1  POPET 233     133.803  85.499  83.333  1.00  0.00           C
ATOM   5655  C2  POPET 233     133.093  85.029  82.024  1.00  0.00           C
ATOM   5657  O21 POPET 233     134.023  84.449  81.073  1.00  0.00           O
ATOM   5658  C21 POPET 233     134.873  85.269  80.473  1.00  0.00           C
ATOM   5659  O22 POPET 233     135.143  86.409  80.813  1.00  0.00           O
ATOM   5660  C22 POPET 233     135.403  84.579  79.203  1.00  0.00           C
ATOM   5663  C3  POPET 233     132.193  86.129  81.363  1.00  0.00           C
ATOM   5666  O31 POPET 233     131.653  85.629  80.123  1.00  0.00           O
ATOM   5667  C31 POPET 233     131.703  86.429  79.073  1.00  0.00           C
ATOM   5668  O32 POPET 233     131.993  87.609  79.083  1.00  0.00           O
ATOM   5669  C32 POPET 233     131.423  85.609  77.813  1.00  0.00           C
ATOM   5672  C23 POPET 233     136.003  85.589  78.193  1.00  0.00           C
ATOM   5675  C24 POPET 233     136.293  84.989  76.803  1.00  0.00           C
ATOM   5678  C25 POPET 233     136.503  86.059  75.723  1.00  0.00           C
ATOM   5681  C26 POPET 233     136.423  85.499  74.283  1.00  0.00           C
ATOM   5684  C27 POPET 233     136.473  86.589  73.213  1.00  0.00           C
ATOM   5687  C28 POPET 233     136.173  86.059  71.793  1.00  0.00           C
ATOM   5690  C29 POPET 233     136.363  87.149  70.774  1.00  0.00           C
ATOM   5692 0C21 POPET 233     135.593  87.429  69.703  1.00  0.00           C
ATOM   5694 1C21 POPET 233     134.323  86.729  69.283  1.00  0.00           C
ATOM   5697 2C21 POPET 233     133.353  87.749  68.653  1.00  0.00           C
ATOM   5700 3C21 POPET 233     132.143  87.089  67.993  1.00  0.00           C
ATOM   5703 4C21 POPET 233     131.063  88.119  67.623  1.00  0.00           C
ATOM   5706 5C21 POPET 233     130.583  87.999  66.173  1.00  0.00           C
ATOM   5709 6C21 POPET 233     129.343  88.849  65.933  1.00  0.00           C
ATOM   5712 7C21 POPET 233     128.953  88.929  64.463  1.00  0.00           C
ATOM   5715 8C21 POPET 233     127.643  89.679  64.273  1.00  0.00           C
ATOM   5719  C33 POPET 233     132.163  86.189  76.583  1.00  0.00           C
ATOM   5722  C34 POPET 233     132.643  85.099  75.613  1.00  0.00           C
ATOM   5725  C35 POPET 233     131.553  84.539  74.693  1.00  0.00           C
ATOM   5728  C36 POPET 233     131.483  85.239  73.333  1.00  0.00           C
ATOM   5731  C37 POPET 233     130.653  84.429  72.323  1.00  0.00           C
ATOM   5734  C38 POPET 233     130.783  84.969  70.893  1.00  0.00           C
ATOM   5737  C39 POPET 233     129.443  85.079  70.153  1.00  0.00           C
ATOM   5740 0C31 POPET 233     129.093  83.879  69.263  1.00  0.00           C
ATOM   5743 1C31 POPET 233     127.733  84.099  68.583  1.00  0.00           C
ATOM   5746 2C31 POPET 233     127.483  83.279  67.313  1.00  0.00           C
ATOM   5749 3C31 POPET 233     126.893  81.879  67.523  1.00  0.00           C
ATOM   5752 4C31 POPET 233     126.073  81.449  66.303  1.00  0.00           C
ATOM   5755 5C31 POPET 233     125.683  79.969  66.293  1.00  0.00           C
ATOM   5758 6C31 POPET 233     124.813  79.609  65.083  1.00  0.00           C
ATOM   5762  NH3 POPEU 234      63.223  11.669  96.973  1.00  0.00           N
ATOM   5766  C12 POPEU 234      63.323  10.219  96.563  1.00  0.00           C
ATOM   5769  C11 POPEU 234      61.953   9.539  96.363  1.00  0.00           C
ATOM   5772  P   POPEU 234      60.913   7.201  95.883  1.00  0.00           P
ATOM   5773  O13 POPEU 234      61.253   5.861  96.423  1.00  0.00           O
ATOM   5774  O14 POPEU 234      59.773   7.909  96.493  1.00  0.00           O
ATOM   5775  O11 POPEU 234      60.553   7.101  94.313  1.00  0.00           O
ATOM   5776  O12 POPEU 234      62.153   8.179  95.964  1.00  0.00           O
ATOM   5777  C1  POPEU 234      61.363   7.799  93.363  1.00  0.00           C
ATOM   5780  C2  POPEU 234      60.803   7.869  91.893  1.00  0.00           C
ATOM   5782  O21 POPEU 234      61.003   9.199  91.363  1.00  0.00           O
ATOM   5783  C21 POPEU 234      62.233   9.389  90.914  1.00  0.00           C
ATOM   5784  O22 POPEU 234      63.183   8.649  91.063  1.00  0.00           O
ATOM   5785  C22 POPEU 234      62.273  10.629  90.033  1.00  0.00           C
ATOM   5788  C3  POPEU 234      59.293   7.479  91.713  1.00  0.00           C
ATOM   5791  O31 POPEU 234      58.653   8.219  90.653  1.00  0.00           O
ATOM   5792  C31 POPEU 234      59.023   7.879  89.423  1.00  0.00           C
ATOM   5793  O32 POPEU 234      59.723   6.921  89.133  1.00  0.00           O
ATOM   5794  C32 POPEU 234      58.443   8.919  88.433  1.00  0.00           C
ATOM   5797  C23 POPEU 234      62.593  10.199  88.593  1.00  0.00           C
ATOM   5800  C24 POPEU 234      62.373  11.279  87.533  1.00  0.00           C
ATOM   5803  C25 POPEU 234      62.783  10.769  86.143  1.00  0.00           C
ATOM   5806  C26 POPEU 234      62.853  11.849  85.063  1.00  0.00           C
ATOM   5809  C27 POPEU 234      63.583  11.399  83.793  1.00  0.00           C
ATOM   5812  C28 POPEU 234      64.013  12.569  82.893  1.00  0.00           C
ATOM   5815  C29 POPEU 234      62.843  13.239  82.203  1.00  0.00           C
ATOM   5817 0C21 POPEU 234      62.933  14.289  81.373  1.00  0.00           C
ATOM   5819 1C21 POPEU 234      64.183  15.049  81.013  1.00  0.00           C
ATOM   5822 2C21 POPEU 234      64.873  14.519  79.733  1.00  0.00           C
ATOM   5825 3C21 POPEU 234      65.923  15.499  79.193  1.00  0.00           C
ATOM   5828 4C21 POPEU 234      66.843  14.879  78.123  1.00  0.00           C
ATOM   5831 5C21 POPEU 234      67.703  15.919  77.383  1.00  0.00           C
ATOM   5834 6C21 POPEU 234      68.653  15.289  76.363  1.00  0.00           C
ATOM   5837 7C21 POPEU 234      69.393  16.339  75.523  1.00  0.00           C
ATOM   5840 8C21 POPEU 234      70.353  15.749  74.483  1.00  0.00           C
ATOM   5844  C33 POPEU 234      59.023   8.759  87.013  1.00  0.00           C
ATOM   5847  C34 POPEU 234      58.783   9.939  86.063  1.00  0.00           C
ATOM   5850  C35 POPEU 234      59.043   9.589  84.583  1.00  0.00           C
ATOM   5853  C36 POPEU 234      58.973  10.829  83.683  1.00  0.00           C
ATOM   5856  C37 POPEU 234      59.223  10.609  82.183  1.00  0.00           C
ATOM   5859  C38 POPEU 234      59.183  11.949  81.433  1.00  0.00           C
ATOM   5862  C39 POPEU 234      59.943  12.019  80.093  1.00  0.00           C
ATOM   5865 0C31 POPEU 234      59.093  11.739  78.853  1.00  0.00           C
ATOM   5868 1C31 POPEU 234      59.773  12.259  77.563  1.00  0.00           C
ATOM   5871 2C31 POPEU 234      58.943  11.979  76.293  1.00  0.00           C
ATOM   5874 3C31 POPEU 234      59.753  12.039  74.983  1.00  0.00           C
ATOM   5877 4C31 POPEU 234      59.903  13.429  74.353  1.00  0.00           C
ATOM   5880 5C31 POPEU 234      60.453  13.349  72.923  1.00  0.00           C
ATOM   5883 6C31 POPEU 234      60.523  14.699  72.183  1.00  0.00           C
ATOM   5887  NH3 POPEV 235      53.383  91.539  97.723  1.00  0.00           N
ATOM   5891  C12 POPEV 235      53.983  92.869  97.393  1.00  0.00           C
ATOM   5894  C11 POPEV 235      55.423  92.959  97.953  1.00  0.00           C
ATOM   5897  P   POPEV 235      55.623  95.489  97.543  1.00  0.00           P
ATOM   5898  O13 POPEV 235      56.743  96.409  97.293  1.00  0.00           O
ATOM   5899  O14 POPEV 235      54.943  95.599  98.843  1.00  0.00           O
ATOM   5900  O11 POPEV 235      54.593  95.419  96.363  1.00  0.00           O
ATOM   5901  O12 POPEV 235      56.213  94.029  97.443  1.00  0.00           O
ATOM   5902  C1  POPEV 235      54.583  95.869  95.013  1.00  0.00           C
ATOM   5905  C2  POPEV 235      55.583  95.189  94.013  1.00  0.00           C
ATOM   5907  O21 POPEV 235      55.193  95.299  92.644  1.00  0.00           O
ATOM   5908  C21 POPEV 235      54.743  96.379  92.083  1.00  0.00           C
ATOM   5909  O22 POPEV 235      54.593  97.489  92.583  1.00  0.00           O
ATOM   5910  C22 POPEV 235      54.443  95.989  90.623  1.00  0.00           C
ATOM   5913  C3  POPEV 235      55.753  93.659  94.253  1.00  0.00           C
ATOM   5916  O31 POPEV 235      56.573  93.039  93.243  1.00  0.00           O
ATOM   5917  C31 POPEV 235      55.943  92.299  92.323  1.00  0.00           C
ATOM   5918  O32 POPEV 235      54.743  92.069  92.293  1.00  0.00           O
ATOM   5919  C32 POPEV 235      56.933  91.879  91.233  1.00  0.00           C
ATOM   5922  C23 POPEV 235      53.313  96.789  89.953  1.00  0.00           C
ATOM   5925  C24 POPEV 235      52.793  96.129  88.663  1.00  0.00           C
ATOM   5928  C25 POPEV 235      53.933  95.869  87.673  1.00  0.00           C
ATOM   5931  C26 POPEV 235      53.503  95.539  86.233  1.00  0.00           C
ATOM   5934  C27 POPEV 235      54.713  95.659  85.293  1.00  0.00           C
ATOM   5937  C28 POPEV 235      54.393  95.439  83.793  1.00  0.00           C
ATOM   5940  C29 POPEV 235      55.253  96.329  82.933  1.00  0.00           C
ATOM   5942 0C21 POPEV 235      56.103  96.029  81.934  1.00  0.00           C
ATOM   5944 1C21 POPEV 235      56.493  94.669  81.433  1.00  0.00           C
ATOM   5947 2C21 POPEV 235      57.893  94.719  80.753  1.00  0.00           C
ATOM   5950 3C21 POPEV 235      59.003  95.319  81.643  1.00  0.00           C
ATOM   5953 4C21 POPEV 235      60.273  94.459  81.723  1.00  0.00           C
ATOM   5956 5C21 POPEV 235      61.163  94.479  80.463  1.00  0.00           C
ATOM   5959 6C21 POPEV 235      62.013  95.749  80.293  1.00  0.00           C
ATOM   5962 7C21 POPEV 235      63.153  95.539  79.294  1.00  0.00           C
ATOM   5965 8C21 POPEV 235      63.973  96.809  79.013  1.00  0.00           C
ATOM   5969  C33 POPEV 235      56.853  90.429  90.703  1.00  0.00           C
ATOM   5972  C34 POPEV 235      58.083  90.159  89.823  1.00  0.00           C
ATOM   5975  C35 POPEV 235      58.203  88.709  89.363  1.00  0.00           C
ATOM   5978  C36 POPEV 235      58.623  88.559  87.883  1.00  0.00           C
ATOM   5981  C37 POPEV 235      58.603  87.079  87.483  1.00  0.00           C
ATOM   5984  C38 POPEV 235      59.263  86.719  86.153  1.00  0.00           C
ATOM   5987  C39 POPEV 235      58.493  87.149  84.883  1.00  0.00           C
ATOM   5990 0C31 POPEV 235      58.723  86.109  83.783  1.00  0.00           C
ATOM   5993 1C31 POPEV 235      58.113  86.409  82.403  1.00  0.00           C
ATOM   5996 2C31 POPEV 235      58.173  85.149  81.534  1.00  0.00           C
ATOM   5999 3C31 POPEV 235      57.523  85.229  80.144  1.00  0.00           C
ATOM   6002 4C31 POPEV 235      58.053  86.359  79.263  1.00  0.00           C
ATOM   6005 5C31 POPEV 235      57.783  86.139  77.773  1.00  0.00           C
ATOM   6008 6C31 POPEV 235      58.323  87.239  76.863  1.00  0.00           C
ATOM   6012  NH3 POPEW 236      98.293  70.919  92.263  1.00  0.00           N
ATOM   6016  C12 POPEW 236      98.643  69.519  92.673  1.00  0.00           C
ATOM   6019  C11 POPEW 236      97.453  68.599  92.403  1.00  0.00           C
ATOM   6022  P   POPEW 236      96.833  66.129  92.083  1.00  0.00           P
ATOM   6023  O13 POPEW 236      97.503  64.809  92.223  1.00  0.00           O
ATOM   6024  O14 POPEW 236      95.533  66.339  92.784  1.00  0.00           O
ATOM   6025  O11 POPEW 236      96.673  66.539  90.563  1.00  0.00           O
ATOM   6026  O12 POPEW 236      97.873  67.249  92.563  1.00  0.00           O
ATOM   6027  C1  POPEW 236      97.763  66.539  89.633  1.00  0.00           C
ATOM   6030  C2  POPEW 236      97.283  67.269  88.343  1.00  0.00           C
ATOM   6032  O21 POPEW 236      98.283  67.209  87.293  1.00  0.00           O
ATOM   6033  C21 POPEW 236      97.723  67.019  86.093  1.00  0.00           C
ATOM   6034  O22 POPEW 236      96.593  66.649  85.873  1.00  0.00           O
ATOM   6035  C22 POPEW 236      98.643  67.489  84.973  1.00  0.00           C
ATOM   6038  C3  POPEW 236      96.873  68.739  88.623  1.00  0.00           C
ATOM   6041  O31 POPEW 236      96.523  69.409  87.393  1.00  0.00           O
ATOM   6042  C31 POPEW 236      95.233  69.779  87.253  1.00  0.00           C
ATOM   6043  O32 POPEW 236      94.483  70.049  88.173  1.00  0.00           O
ATOM   6044  C32 POPEW 236      94.843  69.619  85.793  1.00  0.00           C
ATOM   6047  C23 POPEW 236      98.123  68.849  84.443  1.00  0.00           C
ATOM   6050  C24 POPEW 236      98.393  69.119  82.963  1.00  0.00           C
ATOM   6053  C25 POPEW 236      97.313  68.539  82.043  1.00  0.00           C
ATOM   6056  C26 POPEW 236      97.483  69.069  80.613  1.00  0.00           C
ATOM   6059  C27 POPEW 236      96.333  68.749  79.643  1.00  0.00           C
ATOM   6062  C28 POPEW 236      96.483  69.599  78.363  1.00  0.00           C
ATOM   6065  C29 POPEW 236      95.823  69.129  77.093  1.00  0.00           C
ATOM   6067 0C21 POPEW 236      94.523  68.909  76.823  1.00  0.00           C
ATOM   6069 1C21 POPEW 236      93.323  69.069  77.723  1.00  0.00           C
ATOM   6072 2C21 POPEW 236      92.143  69.839  77.074  1.00  0.00           C
ATOM   6075 3C21 POPEW 236      91.863  69.439  75.613  1.00  0.00           C
ATOM   6078 4C21 POPEW 236      90.523  69.919  75.043  1.00  0.00           C
ATOM   6081 5C21 POPEW 236      90.313  69.449  73.593  1.00  0.00           C
ATOM   6084 6C21 POPEW 236      90.693  70.469  72.513  1.00  0.00           C
ATOM   6087 7C21 POPEW 236      90.793  69.829  71.123  1.00  0.00           C
ATOM   6090 8C21 POPEW 236      91.083  70.819  69.983  1.00  0.00           C
ATOM   6094  C33 POPEW 236      93.333  69.759  85.544  1.00  0.00           C
ATOM   6097  C34 POPEW 236      92.973  69.319  84.123  1.00  0.00           C
ATOM   6100  C35 POPEW 236      92.873  67.789  83.993  1.00  0.00           C
ATOM   6103  C36 POPEW 236      92.943  67.299  82.553  1.00  0.00           C
ATOM   6106  C37 POPEW 236      92.603  65.809  82.453  1.00  0.00           C
ATOM   6109  C38 POPEW 236      92.543  65.329  81.003  1.00  0.00           C
ATOM   6112  C39 POPEW 236      91.843  63.969  80.853  1.00  0.00           C
ATOM   6115 0C31 POPEW 236      91.823  63.519  79.383  1.00  0.00           C
ATOM   6118 1C31 POPEW 236      91.083  62.189  79.163  1.00  0.00           C
ATOM   6121 2C31 POPEW 236      91.413  61.549  77.803  1.00  0.00           C
ATOM   6124 3C31 POPEW 236      90.923  62.339  76.583  1.00  0.00           C
ATOM   6127 4C31 POPEW 236      89.433  62.139  76.273  1.00  0.00           C
ATOM   6130 5C31 POPEW 236      89.013  62.829  74.963  1.00  0.00           C
ATOM   6133 6C31 POPEW 236      87.633  62.409  74.443  1.00  0.00           C
ATOM   6137  NH3 POPEX 237      83.363  58.379  51.873  1.00  0.00           N
ATOM   6141  C12 POPEX 237      82.353  58.999  50.923  1.00  0.00           C
ATOM   6144  C11 POPEX 237      82.423  60.539  51.003  1.00  0.00           C
ATOM   6147  P   POPEX 237      80.003  61.549  50.533  1.00  0.00           P
ATOM   6148  O13 POPEX 237      79.923  62.989  50.893  1.00  0.00           O
ATOM   6149  O14 POPEX 237      79.123  61.119  49.423  1.00  0.00           O
ATOM   6150  O11 POPEX 237      79.773  60.629  51.793  1.00  0.00           O
ATOM   6151  O12 POPEX 237      81.503  61.179  50.123  1.00  0.00           O
ATOM   6152  C1  POPEX 237      79.523  61.019  53.143  1.00  0.00           C
ATOM   6155  C2  POPEX 237      80.283  60.079  54.143  1.00  0.00           C
ATOM   6157  O21 POPEX 237      79.373  59.319  54.963  1.00  0.00           O
ATOM   6158  C21 POPEX 237      78.903  59.909  56.043  1.00  0.00           C
ATOM   6159  O22 POPEX 237      78.963  61.099  56.293  1.00  0.00           O
ATOM   6160  C22 POPEX 237      78.453  58.829  57.033  1.00  0.00           C
ATOM   6163  C3  POPEX 237      81.453  60.759  54.933  1.00  0.00           C
ATOM   6166  O31 POPEX 237      82.033  59.809  55.863  1.00  0.00           O
ATOM   6167  C31 POPEX 237      82.123  60.189  57.143  1.00  0.00           C
ATOM   6168  O32 POPEX 237      82.003  61.319  57.563  1.00  0.00           O
ATOM   6169  C32 POPEX 237      82.433  58.979  58.003  1.00  0.00           C
ATOM   6172  C23 POPEX 237      77.543  59.319  58.193  1.00  0.00           C
ATOM   6175  C24 POPEX 237      77.943  58.689  59.533  1.00  0.00           C
ATOM   6178  C25 POPEX 237      76.873  58.849  60.623  1.00  0.00           C
ATOM   6181  C26 POPEX 237      77.443  58.659  62.043  1.00  0.00           C
ATOM   6184  C27 POPEX 237      76.353  58.299  63.073  1.00  0.00           C
ATOM   6187  C28 POPEX 237      76.883  58.189  64.513  1.00  0.00           C
ATOM   6190  C29 POPEX 237      77.043  59.519  65.213  1.00  0.00           C
ATOM   6192 0C21 POPEX 237      77.683  59.709  66.383  1.00  0.00           C
ATOM   6194 1C21 POPEX 237      78.323  58.629  67.223  1.00  0.00           C
ATOM   6197 2C21 POPEX 237      78.103  58.849  68.733  1.00  0.00           C
ATOM   6200 3C21 POPEX 237      79.003  57.959  69.603  1.00  0.00           C
ATOM   6203 4C21 POPEX 237      78.623  58.029  71.083  1.00  0.00           C
ATOM   6206 5C21 POPEX 237      79.533  57.209  72.003  1.00  0.00           C
ATOM   6209 6C21 POPEX 237      79.113  57.369  73.464  1.00  0.00           C
ATOM   6212 7C21 POPEX 237      79.683  56.279  74.383  1.00  0.00           C
ATOM   6215 8C21 POPEX 237      79.253  56.459  75.843  1.00  0.00           C
ATOM   6219  C33 POPEX 237      82.313  59.239  59.523  1.00  0.00           C
ATOM   6222  C34 POPEX 237      82.723  57.999  60.323  1.00  0.00           C
ATOM   6225  C35 POPEX 237      82.413  58.069  61.823  1.00  0.00           C
ATOM   6228  C36 POPEX 237      82.443  56.669  62.463  1.00  0.00           C
ATOM   6231  C37 POPEX 237      81.923  56.579  63.903  1.00  0.00           C
ATOM   6234  C38 POPEX 237      81.453  55.159  64.283  1.00  0.00           C
ATOM   6237  C39 POPEX 237      82.523  54.269  64.953  1.00  0.00           C
ATOM   6240 0C31 POPEX 237      82.673  54.579  66.453  1.00  0.00           C
ATOM   6243 1C31 POPEX 237      83.393  53.489  67.263  1.00  0.00           C
ATOM   6246 2C31 POPEX 237      83.373  53.799  68.763  1.00  0.00           C
ATOM   6249 3C31 POPEX 237      82.783  52.669  69.623  1.00  0.00           C
ATOM   6252 4C31 POPEX 237      82.353  53.189  71.003  1.00  0.00           C
ATOM   6255 5C31 POPEX 237      81.803  52.089  71.913  1.00  0.00           C
ATOM   6258 6C31 POPEX 237      81.243  52.639  73.233  1.00  0.00           C
ATOM   6262  NH3 POPEY 238      48.653  99.909  45.443  1.00  0.00           N
ATOM   6266  C12 POPEY 238      48.123 101.169  46.073  1.00  0.00           C
ATOM   6269  C11 POPEY 238      46.683 100.999  46.563  1.00  0.00           C
ATOM   6272  P   POPEY 238      45.743 102.829  48.183  1.00  0.00           P
ATOM   6273  O13 POPEY 238      47.033 103.179  48.823  1.00  0.00           O
ATOM   6274  O14 POPEY 238      44.693 103.859  48.033  1.00  0.00           O
ATOM   6275  O11 POPEY 238      45.093 101.569  48.853  1.00  0.00           O
ATOM   6276  O12 POPEY 238      46.113 102.289  46.743  1.00  0.00           O
ATOM   6277  C1  POPEY 238      43.933 101.609  49.703  1.00  0.00           C
ATOM   6280  C2  POPEY 238      43.463 100.149  49.973  1.00  0.00           C
ATOM   6282  O21 POPEY 238      42.283 100.029  50.813  1.00  0.00           O
ATOM   6283  C21 POPEY 238      42.183 100.629  51.983  1.00  0.00           C
ATOM   6284  O22 POPEY 238      43.053 101.279  52.533  1.00  0.00           O
ATOM   6285  C22 POPEY 238      40.783 100.369  52.613  1.00  0.00           C
ATOM   6288  C3  POPEY 238      44.693  99.269  50.383  1.00  0.00           C
ATOM   6291  O31 POPEY 238      44.423  97.849  50.353  1.00  0.00           O
ATOM   6292  C31 POPEY 238      44.373  97.079  51.453  1.00  0.00           C
ATOM   6293  O32 POPEY 238      44.143  95.889  51.423  1.00  0.00           O
ATOM   6294  C32 POPEY 238      44.583  97.849  52.763  1.00  0.00           C
ATOM   6297  C23 POPEY 238      40.873  99.459  53.873  1.00  0.00           C
ATOM   6300  C24 POPEY 238      39.613  98.999  54.643  1.00  0.00           C
ATOM   6303  C25 POPEY 238      40.033  98.559  56.073  1.00  0.00           C
ATOM   6306  C26 POPEY 238      39.103  97.629  56.883  1.00  0.00           C
ATOM   6309  C27 POPEY 238      39.843  97.099  58.143  1.00  0.00           C
ATOM   6312  C28 POPEY 238      38.973  96.289  59.123  1.00  0.00           C
ATOM   6315  C29 POPEY 238      39.783  95.569  60.183  1.00  0.00           C
ATOM   6317 0C21 POPEY 238      39.773  95.779  61.513  1.00  0.00           C
ATOM   6319 1C21 POPEY 238      38.953  96.809  62.253  1.00  0.00           C
ATOM   6322 2C21 POPEY 238      39.463  97.159  63.673  1.00  0.00           C
ATOM   6325 3C21 POPEY 238      38.403  96.919  64.763  1.00  0.00           C
ATOM   6328 4C21 POPEY 238      38.713  97.589  66.113  1.00  0.00           C
ATOM   6331 5C21 POPEY 238      38.863  96.599  67.283  1.00  0.00           C
ATOM   6334 6C21 POPEY 238      39.123  97.299  68.623  1.00  0.00           C
ATOM   6337 7C21 POPEY 238      39.693  96.359  69.703  1.00  0.00           C
ATOM   6340 8C21 POPEY 238      39.753  96.969  71.113  1.00  0.00           C
ATOM   6344  C33 POPEY 238      44.143  97.049  54.013  1.00  0.00           C
ATOM   6347  C34 POPEY 238      43.603  97.979  55.113  1.00  0.00           C
ATOM   6350  C35 POPEY 238      44.583  98.639  56.083  1.00  0.00           C
ATOM   6353  C36 POPEY 238      44.773  97.819  57.363  1.00  0.00           C
ATOM   6356  C37 POPEY 238      45.223  98.719  58.503  1.00  0.00           C
ATOM   6359  C38 POPEY 238      45.823  97.959  59.673  1.00  0.00           C
ATOM   6362  C39 POPEY 238      44.803  97.249  60.573  1.00  0.00           C
ATOM   6365 0C31 POPEY 238      45.133  97.549  62.033  1.00  0.00           C
ATOM   6368 1C31 POPEY 238      44.403  96.709  63.063  1.00  0.00           C
ATOM   6371 2C31 POPEY 238      44.893  97.079  64.473  1.00  0.00           C
ATOM   6374 3C31 POPEY 238      43.793  97.059  65.523  1.00  0.00           C
ATOM   6377 4C31 POPEY 238      43.513  95.659  66.063  1.00  0.00           C
ATOM   6380 5C31 POPEY 238      42.663  95.689  67.323  1.00  0.00           C
ATOM   6383 6C31 POPEY 238      42.253  94.289  67.773  1.00  0.00           C
ATOM   6387  NH3 POPEZ 239      60.403 114.999  49.363  1.00  0.00           N
ATOM   6391  C12 POPEZ 239      59.383 115.959  49.893  1.00  0.00           C
ATOM   6394  C11 POPEZ 239      57.943 115.489  49.553  1.00  0.00           C
ATOM   6397  P   POPEZ 239      56.983 117.719  50.423  1.00  0.00           P
ATOM   6398  O13 POPEZ 239      55.673 118.289  50.793  1.00  0.00           O
ATOM   6399  O14 POPEZ 239      57.563 118.199  49.153  1.00  0.00           O
ATOM   6400  O11 POPEZ 239      58.063 117.859  51.563  1.00  0.00           O
ATOM   6401  O12 POPEZ 239      56.913 116.139  50.313  1.00  0.00           O
ATOM   6402  C1  POPEZ 239      57.843 118.349  52.873  1.00  0.00           C
ATOM   6405  C2  POPEZ 239      57.413 117.209  53.833  1.00  0.00           C
ATOM   6407  O21 POPEZ 239      57.753 117.409  55.213  1.00  0.00           O
ATOM   6408  C21 POPEZ 239      57.553 118.569  55.813  1.00  0.00           C
ATOM   6409  O22 POPEZ 239      56.983 119.539  55.353  1.00  0.00           O
ATOM   6410  C22 POPEZ 239      58.273 118.459  57.193  1.00  0.00           C
ATOM   6413  C3  POPEZ 239      58.033 115.829  53.443  1.00  0.00           C
ATOM   6416  O31 POPEZ 239      57.413 114.749  54.153  1.00  0.00           O
ATOM   6417  C31 POPEZ 239      57.963 114.029  55.123  1.00  0.00           C
ATOM   6418  O32 POPEZ 239      57.433 113.029  55.583  1.00  0.00           O
ATOM   6419  C32 POPEZ 239      59.303 114.529  55.623  1.00  0.00           C
ATOM   6422  C23 POPEZ 239      57.363 118.429  58.443  1.00  0.00           C
ATOM   6425  C24 POPEZ 239      58.043 117.849  59.713  1.00  0.00           C
ATOM   6428  C25 POPEZ 239      57.173 117.959  60.993  1.00  0.00           C
ATOM   6431  C26 POPEZ 239      57.833 117.349  62.243  1.00  0.00           C
ATOM   6434  C27 POPEZ 239      56.953 117.269  63.513  1.00  0.00           C
ATOM   6437  C28 POPEZ 239      57.753 116.629  64.673  1.00  0.00           C
ATOM   6440  C29 POPEZ 239      57.293 116.609  66.113  1.00  0.00           C
ATOM   6442 0C21 POPEZ 239      56.113 116.829  66.723  1.00  0.00           C
ATOM   6444 1C21 POPEZ 239      54.753 117.189  66.163  1.00  0.00           C
ATOM   6447 2C21 POPEZ 239      53.733 117.429  67.303  1.00  0.00           C
ATOM   6450 3C21 POPEZ 239      54.003 118.679  68.173  1.00  0.00           C
ATOM   6453 4C21 POPEZ 239      52.913 118.889  69.243  1.00  0.00           C
ATOM   6456 5C21 POPEZ 239      53.443 119.049  70.683  1.00  0.00           C
ATOM   6459 6C21 POPEZ 239      53.593 120.519  71.123  1.00  0.00           C
ATOM   6462 7C21 POPEZ 239      54.143 120.629  72.553  1.00  0.00           C
ATOM   6465 8C21 POPEZ 239      54.113 122.059  73.083  1.00  0.00           C
ATOM   6469  C33 POPEZ 239      59.643 114.029  57.043  1.00  0.00           C
ATOM   6472  C34 POPEZ 239      60.593 114.999  57.753  1.00  0.00           C
ATOM   6475  C35 POPEZ 239      61.423 114.359  58.873  1.00  0.00           C
ATOM   6478  C36 POPEZ 239      61.643 115.339  60.023  1.00  0.00           C
ATOM   6481  C37 POPEZ 239      62.783 114.919  60.953  1.00  0.00           C
ATOM   6484  C38 POPEZ 239      62.543 115.379  62.393  1.00  0.00           C
ATOM   6487  C39 POPEZ 239      62.453 114.219  63.393  1.00  0.00           C
ATOM   6490 0C31 POPEZ 239      61.693 114.599  64.673  1.00  0.00           C
ATOM   6493 1C31 POPEZ 239      61.703 113.459  65.693  1.00  0.00           C
ATOM   6496 2C31 POPEZ 239      60.733 113.709  66.853  1.00  0.00           C
ATOM   6499 3C31 POPEZ 239      61.403 114.199  68.143  1.00  0.00           C
ATOM   6502 4C31 POPEZ 239      60.353 114.399  69.243  1.00  0.00           C
ATOM   6505 5C31 POPEZ 239      60.953 114.659  70.633  1.00  0.00           C
ATOM   6508 6C31 POPEZ 239      59.883 114.829  71.713  1.00  0.00           C
ATOM   6512  NH3 POPEa 240      82.933  22.249  54.353  1.00  0.00           N
ATOM   6516  C12 POPEa 240      81.803  22.869  53.583  1.00  0.00           C
ATOM   6519  C11 POPEa 240      80.523  22.699  54.383  1.00  0.00           C
ATOM   6522  P   POPEa 240      78.073  22.549  53.383  1.00  0.00           P
ATOM   6523  O13 POPEa 240      77.293  23.349  52.413  1.00  0.00           O
ATOM   6524  O14 POPEa 240      78.323  21.129  53.073  1.00  0.00           O
ATOM   6525  O11 POPEa 240      77.263  22.519  54.763  1.00  0.00           O
ATOM   6526  O12 POPEa 240      79.443  23.279  53.673  1.00  0.00           O
ATOM   6527  C1  POPEa 240      77.973  22.329  55.983  1.00  0.00           C
ATOM   6530  C2  POPEa 240      77.063  22.069  57.233  1.00  0.00           C
ATOM   6532  O21 POPEa 240      77.723  22.619  58.393  1.00  0.00           O
ATOM   6533  C21 POPEa 240      78.853  22.059  58.723  1.00  0.00           C
ATOM   6534  O22 POPEa 240      79.383  21.089  58.233  1.00  0.00           O
ATOM   6535  C22 POPEa 240      79.513  22.909  59.783  1.00  0.00           C
ATOM   6538  C3  POPEa 240      76.683  20.569  57.413  1.00  0.00           C
ATOM   6541  O31 POPEa 240      76.203  20.089  58.703  1.00  0.00           O
ATOM   6542  C31 POPEa 240      75.413  20.799  59.493  1.00  0.00           C
ATOM   6543  O32 POPEa 240      75.083  21.959  59.353  1.00  0.00           O
ATOM   6544  C32 POPEa 240      75.083  19.939  60.733  1.00  0.00           C
ATOM   6547  C23 POPEa 240      78.623  23.019  61.013  1.00  0.00           C
ATOM   6550  C24 POPEa 240      79.423  23.589  62.183  1.00  0.00           C
ATOM   6553  C25 POPEa 240      78.633  23.619  63.483  1.00  0.00           C
ATOM   6556  C26 POPEa 240      78.523  25.029  64.063  1.00  0.00           C
ATOM   6559  C27 POPEa 240      77.643  25.029  65.303  1.00  0.00           C
ATOM   6562  C28 POPEa 240      77.623  26.369  66.043  1.00  0.00           C
ATOM   6565  C29 POPEa 240      76.233  26.589  66.583  1.00  0.00           C
ATOM   6567 0C21 POPEa 240      75.853  26.609  67.863  1.00  0.00           C
ATOM   6569 1C21 POPEa 240      76.753  26.529  69.063  1.00  0.00           C
ATOM   6572 2C21 POPEa 240      77.213  27.929  69.483  1.00  0.00           C
ATOM   6575 3C21 POPEa 240      76.043  28.909  69.603  1.00  0.00           C
ATOM   6578 4C21 POPEa 240      76.383  30.289  70.163  1.00  0.00           C
ATOM   6581 5C21 POPEa 240      75.153  30.909  70.843  1.00  0.00           C
ATOM   6584 6C21 POPEa 240      75.143  32.439  70.873  1.00  0.00           C
ATOM   6587 7C21 POPEa 240      73.803  32.969  71.403  1.00  0.00           C
ATOM   6590 8C21 POPEa 240      73.713  34.499  71.363  1.00  0.00           C
ATOM   6594  C33 POPEa 240      74.583  20.789  61.933  1.00  0.00           C
ATOM   6597  C34 POPEa 240      74.813  20.169  63.333  1.00  0.00           C
ATOM   6600  C35 POPEa 240      73.613  19.519  64.033  1.00  0.00           C
ATOM   6603  C36 POPEa 240      73.863  19.369  65.553  1.00  0.00           C
ATOM   6606  C37 POPEa 240      72.683  18.769  66.343  1.00  0.00           C
ATOM   6609  C38 POPEa 240      72.623  19.199  67.823  1.00  0.00           C
ATOM   6612  C39 POPEa 240      73.823  18.759  68.673  1.00  0.00           C
ATOM   6615 0C31 POPEa 240      73.843  17.259  69.013  1.00  0.00           C
ATOM   6618 1C31 POPEa 240      74.923  16.899  70.043  1.00  0.00           C
ATOM   6621 2C31 POPEa 240      74.873  15.439  70.523  1.00  0.00           C
ATOM   6624 3C31 POPEa 240      75.443  14.419  69.524  1.00  0.00           C
ATOM   6627 4C31 POPEa 240      76.983  14.469  69.413  1.00  0.00           C
ATOM   6630 5C31 POPEa 240      77.543  13.399  68.473  1.00  0.00           C
ATOM   6633 6C31 POPEa 240      79.073  13.369  68.423  1.00  0.00           C
ATOM   6637  NH3 POPEb 241       6.795  68.599  90.914  1.00  0.00           N
ATOM   6641  C12 POPEb 241       7.225  69.379  89.714  1.00  0.00           C
ATOM   6644  C11 POPEb 241       5.995  70.059  89.123  1.00  0.00           C
ATOM   6647  P   POPEb 241       5.425  71.689  87.223  1.00  0.00           P
ATOM   6648  O13 POPEb 241       4.055  71.199  87.504  1.00  0.00           O
ATOM   6649  O14 POPEb 241       5.595  73.159  87.143  1.00  0.00           O
ATOM   6650  O11 POPEb 241       5.975  71.039  85.903  1.00  0.00           O
ATOM   6651  O12 POPEb 241       6.425  71.129  88.303  1.00  0.00           O
ATOM   6652  C1  POPEb 241       5.265  71.209  84.693  1.00  0.00           C
ATOM   6655  C2  POPEb 241       6.125  70.679  83.533  1.00  0.00           C
ATOM   6657  O21 POPEb 241       5.315  70.269  82.413  1.00  0.00           O
ATOM   6658  C21 POPEb 241       4.375  71.139  82.033  1.00  0.00           C
ATOM   6659  O22 POPEb 241       3.225  71.169  82.423  1.00  0.00           O
ATOM   6660  C22 POPEb 241       5.025  72.039  80.973  1.00  0.00           C
ATOM   6663  C3  POPEb 241       7.015  69.499  84.034  1.00  0.00           C
ATOM   6666  O31 POPEb 241       7.795  68.899  82.983  1.00  0.00           O
ATOM   6667  C31 POPEb 241       8.855  69.609  82.603  1.00  0.00           C
ATOM   6668  O32 POPEb 241       9.395  70.519  83.223  1.00  0.00           O
ATOM   6669  C32 POPEb 241       9.275  69.149  81.213  1.00  0.00           C
ATOM   6672  C23 POPEb 241       4.055  72.979  80.233  1.00  0.00           C
ATOM   6675  C24 POPEb 241       4.795  73.899  79.253  1.00  0.00           C
ATOM   6678  C25 POPEb 241       5.455  73.199  78.053  1.00  0.00           C
ATOM   6681  C26 POPEb 241       4.465  72.739  76.963  1.00  0.00           C
ATOM   6684  C27 POPEb 241       5.205  72.139  75.763  1.00  0.00           C
ATOM   6687  C28 POPEb 241       4.335  71.889  74.524  1.00  0.00           C
ATOM   6690  C29 POPEb 241       5.205  71.719  73.303  1.00  0.00           C
ATOM   6692 0C21 POPEb 241       5.165  70.739  72.373  1.00  0.00           C
ATOM   6694 1C21 POPEb 241       4.225  69.569  72.273  1.00  0.00           C
ATOM   6697 2C21 POPEb 241       3.545  69.499  70.893  1.00  0.00           C
ATOM   6700 3C21 POPEb 241       2.445  70.549  70.693  1.00  0.00           C
ATOM   6703 4C21 POPEb 241       1.615  70.309  69.423  1.00  0.00           C
ATOM   6706 5C21 POPEb 241       0.235  70.989  69.423  1.00  0.00           C
ATOM   6709 6C21 POPEb 241      -0.425  70.909  68.033  1.00  0.00           C
ATOM   6712 7C21 POPEb 241      -1.935  71.179  68.013  1.00  0.00           C
ATOM   6715 8C21 POPEb 241      -2.535  71.169  66.603  1.00  0.00           C
ATOM   6719  C33 POPEb 241       9.915  70.299  80.404  1.00  0.00           C
ATOM   6722  C34 POPEb 241      10.415  69.869  79.013  1.00  0.00           C
ATOM   6725  C35 POPEb 241       9.595  70.349  77.803  1.00  0.00           C
ATOM   6728  C36 POPEb 241       9.605  71.869  77.583  1.00  0.00           C
ATOM   6731  C37 POPEb 241       9.105  72.209  76.173  1.00  0.00           C
ATOM   6734  C38 POPEb 241       9.045  73.709  75.883  1.00  0.00           C
ATOM   6737  C39 POPEb 241       8.505  74.019  74.483  1.00  0.00           C
ATOM   6740 0C31 POPEb 241       8.185  75.509  74.273  1.00  0.00           C
ATOM   6743 1C31 POPEb 241       7.265  75.739  73.073  1.00  0.00           C
ATOM   6746 2C31 POPEb 241       6.865  77.209  72.883  1.00  0.00           C
ATOM   6749 3C31 POPEb 241       7.795  78.009  71.963  1.00  0.00           C
ATOM   6752 4C31 POPEb 241       6.995  78.949  71.033  1.00  0.00           C
ATOM   6755 5C31 POPEb 241       7.825  79.529  69.893  1.00  0.00           C
ATOM   6758 6C31 POPEb 241       7.065  80.579  69.083  1.00  0.00           C
ATOM   6762  NH3 POPEc 242      80.753 105.919  52.713  1.00  0.00           N
ATOM   6766  C12 POPEc 242      82.183 106.389  52.863  1.00  0.00           C
ATOM   6769  C11 POPEc 242      83.173 105.389  52.263  1.00  0.00           C
ATOM   6772  P   POPEc 242      85.253 106.789  51.423  1.00  0.00           P
ATOM   6773  O13 POPEc 242      84.233 107.549  50.643  1.00  0.00           O
ATOM   6774  O14 POPEc 242      86.143 105.919  50.633  1.00  0.00           O
ATOM   6775  O11 POPEc 242      86.063 107.769  52.363  1.00  0.00           O
ATOM   6776  O12 POPEc 242      84.503 105.839  52.443  1.00  0.00           O
ATOM   6777  C1  POPEc 242      85.883 107.889  53.773  1.00  0.00           C
ATOM   6780  C2  POPEc 242      86.993 107.119  54.553  1.00  0.00           C
ATOM   6782  O21 POPEc 242      86.843 107.079  55.993  1.00  0.00           O
ATOM   6783  C21 POPEc 242      85.863 107.729  56.543  1.00  0.00           C
ATOM   6784  O22 POPEc 242      84.703 107.359  56.633  1.00  0.00           O
ATOM   6785  C22 POPEc 242      86.433 109.039  57.063  1.00  0.00           C
ATOM   6788  C3  POPEc 242      88.453 107.609  54.203  1.00  0.00           C
ATOM   6791  O31 POPEc 242      89.343 107.929  55.313  1.00  0.00           O
ATOM   6792  C31 POPEc 242      89.763 106.919  56.073  1.00  0.00           C
ATOM   6793  O32 POPEc 242      89.363 105.769  56.013  1.00  0.00           O
ATOM   6794  C32 POPEc 242      90.943 107.359  56.963  1.00  0.00           C
ATOM   6797  C23 POPEc 242      86.033 109.349  58.503  1.00  0.00           C
ATOM   6800  C24 POPEc 242      86.943 110.419  59.123  1.00  0.00           C
ATOM   6803  C25 POPEc 242      86.843 110.419  60.643  1.00  0.00           C
ATOM   6806  C26 POPEc 242      87.133 111.759  61.323  1.00  0.00           C
ATOM   6809  C27 POPEc 242      86.113 112.029  62.443  1.00  0.00           C
ATOM   6812  C28 POPEc 242      86.393 113.349  63.183  1.00  0.00           C
ATOM   6815  C29 POPEc 242      85.133 114.099  63.553  1.00  0.00           C
ATOM   6817 0C21 POPEc 242      84.923 114.809  64.663  1.00  0.00           C
ATOM   6819 1C21 POPEc 242      85.913 114.989  65.783  1.00  0.00           C
ATOM   6822 2C21 POPEc 242      85.613 113.989  66.903  1.00  0.00           C
ATOM   6825 3C21 POPEc 242      86.703 113.979  67.983  1.00  0.00           C
ATOM   6828 4C21 POPEc 242      86.483 112.849  68.993  1.00  0.00           C
ATOM   6831 5C21 POPEc 242      87.753 112.519  69.783  1.00  0.00           C
ATOM   6834 6C21 POPEc 242      87.643 111.199  70.553  1.00  0.00           C
ATOM   6837 7C21 POPEc 242      88.963 110.779  71.193  1.00  0.00           C
ATOM   6840 8C21 POPEc 242      88.883 109.439  71.913  1.00  0.00           C
ATOM   6844  C33 POPEc 242      90.523 108.019  58.303  1.00  0.00           C
ATOM   6847  C34 POPEc 242      91.723 108.449  59.173  1.00  0.00           C
ATOM   6850  C35 POPEc 242      92.163 107.399  60.203  1.00  0.00           C
ATOM   6853  C36 POPEc 242      91.323 107.379  61.483  1.00  0.00           C
ATOM   6856  C37 POPEc 242      91.903 106.429  62.543  1.00  0.00           C
ATOM   6859  C38 POPEc 242      91.023 106.309  63.803  1.00  0.00           C
ATOM   6862  C39 POPEc 242      91.703 106.759  65.104  1.00  0.00           C
ATOM   6865 0C31 POPEc 242      90.843 106.419  66.323  1.00  0.00           C
ATOM   6868 1C31 POPEc 242      91.533 106.699  67.674  1.00  0.00           C
ATOM   6871 2C31 POPEc 242      91.043 105.749  68.783  1.00  0.00           C
ATOM   6874 3C31 POPEc 242      90.493 106.449  70.043  1.00  0.00           C
ATOM   6877 4C31 POPEc 242      90.793 105.649  71.323  1.00  0.00           C
ATOM   6880 5C31 POPEc 242      89.703 105.809  72.383  1.00  0.00           C
ATOM   6883 6C31 POPEc 242      89.993 105.069  73.703  1.00  0.00           C
ATOM   6887  NH3 POPEd 243       9.355   4.051  42.043  1.00  0.00           N
ATOM   6891  C12 POPEd 243      10.665   3.321  41.913  1.00  0.00           C
ATOM   6894  C11 POPEd 243      10.615   1.861  42.383  1.00  0.00           C
ATOM   6897  P   POPEd 243      12.465  -0.079  42.303  1.00  0.00           P
ATOM   6898  O13 POPEd 243      11.285  -0.969  42.283  1.00  0.00           O
ATOM   6899  O14 POPEd 243      13.425  -0.189  41.183  1.00  0.00           O
ATOM   6900  O11 POPEd 243      13.215  -0.189  43.703  1.00  0.00           O
ATOM   6901  O12 POPEd 243      11.945   1.411  42.263  1.00  0.00           O
ATOM   6902  C1  POPEd 243      12.435  -0.329  44.903  1.00  0.00           C
ATOM   6905  C2  POPEd 243      13.055   0.511  46.053  1.00  0.00           C
ATOM   6907  O21 POPEd 243      13.345  -0.379  47.163  1.00  0.00           O
ATOM   6908  C21 POPEd 243      14.345   0.051  47.943  1.00  0.00           C
ATOM   6909  O22 POPEd 243      15.023   1.041  47.733  1.00  0.00           O
ATOM   6910  C22 POPEd 243      14.435  -0.799  49.203  1.00  0.00           C
ATOM   6913  C3  POPEd 243      12.115   1.711  46.433  1.00  0.00           C
ATOM   6916  O31 POPEd 243      12.485   2.441  47.623  1.00  0.00           O
ATOM   6917  C31 POPEd 243      12.065   1.901  48.753  1.00  0.00           C
ATOM   6918  O32 POPEd 243      11.255   0.991  48.853  1.00  0.00           O
ATOM   6919  C32 POPEd 243      12.825   2.511  49.923  1.00  0.00           C
ATOM   6922  C23 POPEd 243      15.533  -0.219  50.113  1.00  0.00           C
ATOM   6925  C24 POPEd 243      15.913  -1.129  51.283  1.00  0.00           C
ATOM   6928  C25 POPEd 243      15.183  -0.869  52.613  1.00  0.00           C
ATOM   6931  C26 POPEd 243      15.943  -1.629  53.703  1.00  0.00           C
ATOM   6934  C27 POPEd 243      15.453  -1.519  55.153  1.00  0.00           C
ATOM   6937  C28 POPEd 243      16.573  -2.109  56.053  1.00  0.00           C
ATOM   6940  C29 POPEd 243      16.483  -2.409  57.523  1.00  0.00           C
ATOM   6942 0C21 POPEd 243      15.493  -2.289  58.423  1.00  0.00           C
ATOM   6944 1C21 POPEd 243      14.095  -1.759  58.253  1.00  0.00           C
ATOM   6947 2C21 POPEd 243      13.175  -2.189  59.423  1.00  0.00           C
ATOM   6950 3C21 POPEd 243      12.235  -1.039  59.813  1.00  0.00           C
ATOM   6953 4C21 POPEd 243      11.325  -1.289  61.023  1.00  0.00           C
ATOM   6956 5C21 POPEd 243      12.055  -1.309  62.373  1.00  0.00           C
ATOM   6959 6C21 POPEd 243      11.135  -0.909  63.543  1.00  0.00           C
ATOM   6962 7C21 POPEd 243      11.695  -1.229  64.933  1.00  0.00           C
ATOM   6965 8C21 POPEd 243      10.755  -0.809  66.063  1.00  0.00           C
ATOM   6969  C33 POPEd 243      12.395   1.861  51.263  1.00  0.00           C
ATOM   6972  C34 POPEd 243      13.085   2.541  52.443  1.00  0.00           C
ATOM   6975  C35 POPEd 243      12.425   2.191  53.783  1.00  0.00           C
ATOM   6978  C36 POPEd 243      13.275   2.721  54.943  1.00  0.00           C
ATOM   6981  C37 POPEd 243      12.685   2.421  56.323  1.00  0.00           C
ATOM   6984  C38 POPEd 243      13.665   2.871  57.413  1.00  0.00           C
ATOM   6987  C39 POPEd 243      13.465   2.191  58.763  1.00  0.00           C
ATOM   6990 0C31 POPEd 243      12.835   3.051  59.863  1.00  0.00           C
ATOM   6993 1C31 POPEd 243      13.365   2.591  61.233  1.00  0.00           C
ATOM   6996 2C31 POPEd 243      12.575   3.101  62.433  1.00  0.00           C
ATOM   6999 3C31 POPEd 243      12.945   2.341  63.723  1.00  0.00           C
ATOM   7002 4C31 POPEd 243      14.385   2.581  64.193  1.00  0.00           C
ATOM   7005 5C31 POPEd 243      14.723   1.801  65.463  1.00  0.00           C
ATOM   7008 6C31 POPEd 243      16.073   2.211  66.063  1.00  0.00           C
ATOM   7012  NH3 POPEe 244      77.123  43.839  52.643  1.00  0.00           N
ATOM   7016  C12 POPEe 244      78.583  44.229  52.523  1.00  0.00           C
ATOM   7019  C11 POPEe 244      78.703  45.639  51.913  1.00  0.00           C
ATOM   7022  P   POPEe 244      80.303  47.709  51.913  1.00  0.00           P
ATOM   7023  O13 POPEe 244      81.353  47.949  50.913  1.00  0.00           O
ATOM   7024  O14 POPEe 244      79.033  48.449  51.773  1.00  0.00           O
ATOM   7025  O11 POPEe 244      80.863  48.039  53.343  1.00  0.00           O
ATOM   7026  O12 POPEe 244      80.023  46.139  52.033  1.00  0.00           O
ATOM   7027  C1  POPEe 244      80.333  47.489  54.543  1.00  0.00           C
ATOM   7030  C2  POPEe 244      79.933  48.619  55.543  1.00  0.00           C
ATOM   7032  O21 POPEe 244      79.833  48.229  56.923  1.00  0.00           O
ATOM   7033  C21 POPEe 244      80.853  47.679  57.563  1.00  0.00           C
ATOM   7034  O22 POPEe 244      81.543  46.749  57.183  1.00  0.00           O
ATOM   7035  C22 POPEe 244      81.063  48.439  58.873  1.00  0.00           C
ATOM   7038  C3  POPEe 244      78.593  49.259  55.093  1.00  0.00           C
ATOM   7041  O31 POPEe 244      78.353  50.589  55.573  1.00  0.00           O
ATOM   7042  C31 POPEe 244      77.713  50.919  56.703  1.00  0.00           C
ATOM   7043  O32 POPEe 244      77.423  52.079  56.973  1.00  0.00           O
ATOM   7044  C32 POPEe 244      77.323  49.759  57.623  1.00  0.00           C
ATOM   7047  C23 POPEe 244      80.803  47.649  60.183  1.00  0.00           C
ATOM   7050  C24 POPEe 244      80.383  48.629  61.303  1.00  0.00           C
ATOM   7053  C25 POPEe 244      80.323  48.069  62.733  1.00  0.00           C
ATOM   7056  C26 POPEe 244      79.803  49.129  63.723  1.00  0.00           C
ATOM   7059  C27 POPEe 244      79.983  48.749  65.203  1.00  0.00           C
ATOM   7062  C28 POPEe 244      79.823  49.939  66.203  1.00  0.00           C
ATOM   7065  C29 POPEe 244      78.403  50.289  66.583  1.00  0.00           C
ATOM   7067 0C21 POPEe 244      77.963  50.719  67.793  1.00  0.00           C
ATOM   7069 1C21 POPEe 244      78.783  50.989  69.023  1.00  0.00           C
ATOM   7072 2C21 POPEe 244      78.293  52.189  69.883  1.00  0.00           C
ATOM   7075 3C21 POPEe 244      77.143  51.859  70.873  1.00  0.00           C
ATOM   7078 4C21 POPEe 244      76.903  53.019  71.863  1.00  0.00           C
ATOM   7081 5C21 POPEe 244      75.703  52.829  72.823  1.00  0.00           C
ATOM   7084 6C21 POPEe 244      76.043  52.139  74.153  1.00  0.00           C
ATOM   7087 7C21 POPEe 244      74.903  52.269  75.183  1.00  0.00           C
ATOM   7090 8C21 POPEe 244      75.163  51.569  76.513  1.00  0.00           C
ATOM   7094  C33 POPEe 244      76.313  50.179  58.723  1.00  0.00           C
ATOM   7097  C34 POPEe 244      76.163  49.139  59.843  1.00  0.00           C
ATOM   7100  C35 POPEe 244      75.083  49.529  60.873  1.00  0.00           C
ATOM   7103  C36 POPEe 244      74.833  48.439  61.923  1.00  0.00           C
ATOM   7106  C37 POPEe 244      73.683  48.789  62.883  1.00  0.00           C
ATOM   7109  C38 POPEe 244      73.413  47.689  63.913  1.00  0.00           C
ATOM   7112  C39 POPEe 244      74.233  47.829  65.203  1.00  0.00           C
ATOM   7115 0C31 POPEe 244      73.593  48.819  66.183  1.00  0.00           C
ATOM   7118 1C31 POPEe 244      74.533  49.209  67.333  1.00  0.00           C
ATOM   7121 2C31 POPEe 244      74.043  50.439  68.093  1.00  0.00           C
ATOM   7124 3C31 POPEe 244      72.863  50.199  69.033  1.00  0.00           C
ATOM   7127 4C31 POPEe 244      72.353  51.529  69.613  1.00  0.00           C
ATOM   7130 5C31 POPEe 244      71.243  51.339  70.643  1.00  0.00           C
ATOM   7133 6C31 POPEe 244      70.843  52.639  71.343  1.00  0.00           C
ATOM   7137  NH3 POPEf 245      96.563 119.739  50.723  1.00  0.00           N
ATOM   7141  C12 POPEf 245      97.673 118.749  51.073  1.00  0.00           C
ATOM   7144  C11 POPEf 245      97.113 117.329  51.313  1.00  0.00           C
ATOM   7147  P   POPEf 245      97.913 114.899  50.743  1.00  0.00           P
ATOM   7148  O13 POPEf 245      96.533 114.889  50.233  1.00  0.00           O
ATOM   7149  O14 POPEf 245      98.983 114.529  49.803  1.00  0.00           O
ATOM   7150  O11 POPEf 245      97.983 113.879  51.933  1.00  0.00           O
ATOM   7151  O12 POPEf 245      98.163 116.339  51.403  1.00  0.00           O
ATOM   7152  C1  POPEf 245      97.093 113.949  53.043  1.00  0.00           C
ATOM   7155  C2  POPEf 245      97.853 113.329  54.213  1.00  0.00           C
ATOM   7157  O21 POPEf 245      96.973 113.099  55.323  1.00  0.00           O
ATOM   7158  C21 POPEf 245      96.863 114.069  56.193  1.00  0.00           C
ATOM   7159  O22 POPEf 245      96.883 115.269  55.973  1.00  0.00           O
ATOM   7160  C22 POPEf 245      96.943 113.409  57.593  1.00  0.00           C
ATOM   7163  C3  POPEf 245      99.173 114.119  54.513  1.00  0.00           C
ATOM   7166  O31 POPEf 245     100.243 113.439  55.193  1.00  0.00           O
ATOM   7167  C31 POPEf 245     100.143 112.409  55.993  1.00  0.00           C
ATOM   7168  O32 POPEf 245      99.163 111.739  56.263  1.00  0.00           O
ATOM   7169  C32 POPEf 245     101.493 112.239  56.673  1.00  0.00           C
ATOM   7172  C23 POPEf 245      96.013 113.999  58.683  1.00  0.00           C
ATOM   7175  C24 POPEf 245      96.133 113.319  60.063  1.00  0.00           C
ATOM   7178  C25 POPEf 245      97.173 113.949  61.023  1.00  0.00           C
ATOM   7181  C26 POPEf 245      98.033 112.919  61.773  1.00  0.00           C
ATOM   7184  C27 POPEf 245      98.823 113.479  62.973  1.00  0.00           C
ATOM   7187  C28 POPEf 245      99.763 112.449  63.653  1.00  0.00           C
ATOM   7190  C29 POPEf 245      99.053 111.559  64.643  1.00  0.00           C
ATOM   7192 0C21 POPEf 245      99.473 111.189  65.883  1.00  0.00           C
ATOM   7194 1C21 POPEf 245     100.783 111.519  66.533  1.00  0.00           C
ATOM   7197 2C21 POPEf 245     101.293 110.419  67.503  1.00  0.00           C
ATOM   7200 3C21 POPEf 245     100.743 110.519  68.933  1.00  0.00           C
ATOM   7203 4C21 POPEf 245     101.303 109.439  69.873  1.00  0.00           C
ATOM   7206 5C21 POPEf 245     101.263 109.799  71.373  1.00  0.00           C
ATOM   7209 6C21 POPEf 245      99.853 109.919  71.973  1.00  0.00           C
ATOM   7212 7C21 POPEf 245      99.903 110.249  73.483  1.00  0.00           C
ATOM   7215 8C21 POPEf 245      98.533 110.319  74.153  1.00  0.00           C
ATOM   7219  C33 POPEf 245     101.333 111.599  58.063  1.00  0.00           C
ATOM   7222  C34 POPEf 245     102.663 111.409  58.773  1.00  0.00           C
ATOM   7225  C35 POPEf 245     102.583 111.839  60.233  1.00  0.00           C
ATOM   7228  C36 POPEf 245     103.843 111.429  60.983  1.00  0.00           C
ATOM   7231  C37 POPEf 245     103.703 111.539  62.503  1.00  0.00           C
ATOM   7234  C38 POPEf 245     104.963 110.969  63.153  1.00  0.00           C
ATOM   7237  C39 POPEf 245     104.863 110.799  64.673  1.00  0.00           C
ATOM   7240 0C31 POPEf 245     105.203 109.359  65.073  1.00  0.00           C
ATOM   7243 1C31 POPEf 245     105.703 109.199  66.513  1.00  0.00           C
ATOM   7246 2C31 POPEf 245     106.333 107.819  66.733  1.00  0.00           C
ATOM   7249 3C31 POPEf 245     105.363 106.749  67.263  1.00  0.00           C
ATOM   7252 4C31 POPEf 245     105.183 106.839  68.783  1.00  0.00           C
ATOM   7255 5C31 POPEf 245     104.653 105.539  69.393  1.00  0.00           C
ATOM   7258 6C31 POPEf 245     104.563 105.609  70.923  1.00  0.00           C
ATOM   7262  NH3 POPEg 246      81.193  38.859  49.883  1.00  0.00           N
ATOM   7266  C12 POPEg 246      80.783  37.409  49.763  1.00  0.00           C
ATOM   7269  C11 POPEg 246      80.113  36.919  51.073  1.00  0.00           C
ATOM   7272  P   POPEg 246      79.003  34.969  52.333  1.00  0.00           P
ATOM   7273  O13 POPEg 246      78.163  36.099  52.793  1.00  0.00           O
ATOM   7274  O14 POPEg 246      78.283  33.699  52.103  1.00  0.00           O
ATOM   7275  O11 POPEg 246      80.203  34.799  53.373  1.00  0.00           O
ATOM   7276  O12 POPEg 246      79.733  35.519  51.003  1.00  0.00           O
ATOM   7277  C1  POPEg 246      80.083  35.389  54.683  1.00  0.00           C
ATOM   7280  C2  POPEg 246      80.623  34.449  55.813  1.00  0.00           C
ATOM   7282  O21 POPEg 246      80.233  34.869  57.143  1.00  0.00           O
ATOM   7283  C21 POPEg 246      79.993  36.149  57.343  1.00  0.00           C
ATOM   7284  O22 POPEg 246      78.963  36.749  57.103  1.00  0.00           O
ATOM   7285  C22 POPEg 246      81.203  36.749  58.043  1.00  0.00           C
ATOM   7288  C3  POPEg 246      82.163  34.199  55.733  1.00  0.00           C
ATOM   7291  O31 POPEg 246      82.863  34.679  56.903  1.00  0.00           O
ATOM   7292  C31 POPEg 246      83.823  33.939  57.433  1.00  0.00           C
ATOM   7293  O32 POPEg 246      84.263  32.899  57.003  1.00  0.00           O
ATOM   7294  C32 POPEg 246      84.263  34.649  58.733  1.00  0.00           C
ATOM   7297  C23 POPEg 246      80.933  38.149  58.623  1.00  0.00           C
ATOM   7300  C24 POPEg 246      82.033  38.569  59.613  1.00  0.00           C
ATOM   7303  C25 POPEg 246      82.013  37.799  60.943  1.00  0.00           C
ATOM   7306  C26 POPEg 246      80.773  38.099  61.793  1.00  0.00           C
ATOM   7309  C27 POPEg 246      80.683  37.249  63.053  1.00  0.00           C
ATOM   7312  C28 POPEg 246      79.333  37.329  63.773  1.00  0.00           C
ATOM   7315  C29 POPEg 246      79.373  36.519  65.043  1.00  0.00           C
ATOM   7317 0C21 POPEg 246      78.523  35.559  65.463  1.00  0.00           C
ATOM   7319 1C21 POPEg 246      77.283  35.029  64.763  1.00  0.00           C
ATOM   7322 2C21 POPEg 246      77.023  33.539  65.053  1.00  0.00           C
ATOM   7325 3C21 POPEg 246      78.033  32.589  64.383  1.00  0.00           C
ATOM   7328 4C21 POPEg 246      77.723  31.099  64.593  1.00  0.00           C
ATOM   7331 5C21 POPEg 246      77.363  30.339  63.303  1.00  0.00           C
ATOM   7334 6C21 POPEg 246      78.453  29.359  62.843  1.00  0.00           C
ATOM   7337 7C21 POPEg 246      78.253  28.889  61.393  1.00  0.00           C
ATOM   7340 8C21 POPEg 246      79.233  27.819  60.923  1.00  0.00           C
ATOM   7344  C33 POPEg 246      85.533  34.039  59.363  1.00  0.00           C
ATOM   7347  C34 POPEg 246      86.223  34.979  60.363  1.00  0.00           C
ATOM   7350  C35 POPEg 246      85.693  34.989  61.803  1.00  0.00           C
ATOM   7353  C36 POPEg 246      86.593  35.909  62.643  1.00  0.00           C
ATOM   7356  C37 POPEg 246      86.263  36.079  64.133  1.00  0.00           C
ATOM   7359  C38 POPEg 246      87.193  37.149  64.733  1.00  0.00           C
ATOM   7362  C39 POPEg 246      87.123  37.279  66.263  1.00  0.00           C
ATOM   7365 0C31 POPEg 246      87.413  38.699  66.753  1.00  0.00           C
ATOM   7368 1C31 POPEg 246      87.713  38.719  68.253  1.00  0.00           C
ATOM   7371 2C31 POPEg 246      87.933  40.139  68.813  1.00  0.00           C
ATOM   7374 3C31 POPEg 246      88.663  40.099  70.153  1.00  0.00           C
ATOM   7377 4C31 POPEg 246      88.033  41.009  71.213  1.00  0.00           C
ATOM   7380 5C31 POPEg 246      88.783  40.919  72.553  1.00  0.00           C
ATOM   7383 6C31 POPEg 246      88.123  41.769  73.633  1.00  0.00           C
ATOM   7387  NH3 POPEh 247       2.485  98.349  84.693  1.00  0.00           N
ATOM   7391  C12 POPEh 247       3.445  99.119  85.553  1.00  0.00           C
ATOM   7394  C11 POPEh 247       4.435  99.789  84.623  1.00  0.00           C
ATOM   7397  P   POPEh 247       6.215 101.649  84.623  1.00  0.00           P
ATOM   7398  O13 POPEh 247       5.295 102.649  84.053  1.00  0.00           O
ATOM   7399  O14 POPEh 247       7.175 102.179  85.613  1.00  0.00           O
ATOM   7400  O11 POPEh 247       6.925 100.769  83.493  1.00  0.00           O
ATOM   7401  O12 POPEh 247       5.325 100.579  85.404  1.00  0.00           O
ATOM   7402  C1  POPEh 247       6.345 100.449  82.214  1.00  0.00           C
ATOM   7405  C2  POPEh 247       7.315 100.699  81.013  1.00  0.00           C
ATOM   7407  O21 POPEh 247       6.885  99.979  79.854  1.00  0.00           O
ATOM   7408  C21 POPEh 247       5.875 100.439  79.163  1.00  0.00           C
ATOM   7409  O22 POPEh 247       5.145 101.369  79.453  1.00  0.00           O
ATOM   7410  C22 POPEh 247       5.685  99.579  77.924  1.00  0.00           C
ATOM   7413  C3  POPEh 247       8.775 100.219  81.293  1.00  0.00           C
ATOM   7416  O31 POPEh 247       9.655 100.499  80.183  1.00  0.00           O
ATOM   7417  C31 POPEh 247       9.745  99.599  79.203  1.00  0.00           C
ATOM   7418  O32 POPEh 247       9.195  98.519  79.154  1.00  0.00           O
ATOM   7419  C32 POPEh 247      10.715 100.119  78.123  1.00  0.00           C
ATOM   7422  C23 POPEh 247       6.185 100.289  76.643  1.00  0.00           C
ATOM   7425  C24 POPEh 247       6.255  99.339  75.443  1.00  0.00           C
ATOM   7428  C25 POPEh 247       7.225  99.809  74.353  1.00  0.00           C
ATOM   7431  C26 POPEh 247       6.685 100.889  73.414  1.00  0.00           C
ATOM   7434  C27 POPEh 247       7.775 101.339  72.423  1.00  0.00           C
ATOM   7437  C28 POPEh 247       7.255 102.109  71.193  1.00  0.00           C
ATOM   7440  C29 POPEh 247       8.355 102.999  70.653  1.00  0.00           C
ATOM   7442 0C21 POPEh 247       8.895 103.059  69.433  1.00  0.00           C
ATOM   7444 1C21 POPEh 247       8.565 102.259  68.203  1.00  0.00           C
ATOM   7447 2C21 POPEh 247       8.115 103.169  67.043  1.00  0.00           C
ATOM   7450 3C21 POPEh 247       7.945 102.409  65.713  1.00  0.00           C
ATOM   7453 4C21 POPEh 247       7.555 103.329  64.533  1.00  0.00           C
ATOM   7456 5C21 POPEh 247       6.615 102.629  63.533  1.00  0.00           C
ATOM   7459 6C21 POPEh 247       6.475 103.379  62.203  1.00  0.00           C
ATOM   7462 7C21 POPEh 247       5.395 102.739  61.323  1.00  0.00           C
ATOM   7465 8C21 POPEh 247       5.255 103.339  59.923  1.00  0.00           C
ATOM   7469  C33 POPEh 247      10.015 100.409  76.773  1.00  0.00           C
ATOM   7472  C34 POPEh 247      10.945 100.599  75.553  1.00  0.00           C
ATOM   7475  C35 POPEh 247      11.655  99.339  75.053  1.00  0.00           C
ATOM   7478  C36 POPEh 247      12.195  99.499  73.623  1.00  0.00           C
ATOM   7481  C37 POPEh 247      12.775  98.189  73.063  1.00  0.00           C
ATOM   7484  C38 POPEh 247      12.935  98.179  71.533  1.00  0.00           C
ATOM   7487  C39 POPEh 247      13.445  96.829  71.013  1.00  0.00           C
ATOM   7490 0C31 POPEh 247      13.975  96.899  69.573  1.00  0.00           C
ATOM   7493 1C31 POPEh 247      14.625  95.579  69.123  1.00  0.00           C
ATOM   7496 2C31 POPEh 247      15.503  95.739  67.863  1.00  0.00           C
ATOM   7499 3C31 POPEh 247      16.463  94.559  67.683  1.00  0.00           C
ATOM   7502 4C31 POPEh 247      17.853  94.979  67.173  1.00  0.00           C
ATOM   7505 5C31 POPEh 247      18.923  93.919  67.493  1.00  0.00           C
ATOM   7508 6C31 POPEh 247      20.353  94.359  67.153  1.00  0.00           C
ATOM   7512  NH3 POPEi 248     119.203  86.559  87.763  1.00  0.00           N
ATOM   7516  C12 POPEi 248     120.523  86.539  87.024  1.00  0.00           C
ATOM   7519  C11 POPEi 248     121.533  85.619  87.723  1.00  0.00           C
ATOM   7522  P   POPEi 248     123.443  84.399  86.363  1.00  0.00           P
ATOM   7523  O13 POPEi 248     124.703  84.049  87.063  1.00  0.00           O
ATOM   7524  O14 POPEi 248     122.433  83.339  86.203  1.00  0.00           O
ATOM   7525  O11 POPEi 248     123.863  84.929  84.933  1.00  0.00           O
ATOM   7526  O12 POPEi 248     122.793  85.669  87.043  1.00  0.00           O
ATOM   7527  C1  POPEi 248     123.013  85.829  84.213  1.00  0.00           C
ATOM   7530  C2  POPEi 248     123.883  86.969  83.613  1.00  0.00           C
ATOM   7532  O21 POPEi 248     123.303  87.659  82.504  1.00  0.00           O
ATOM   7533  C21 POPEi 248     122.023  87.789  82.293  1.00  0.00           C
ATOM   7534  O22 POPEi 248     121.113  87.619  83.063  1.00  0.00           O
ATOM   7535  C22 POPEi 248     121.923  88.229  80.833  1.00  0.00           C
ATOM   7538  C3  POPEi 248     125.223  86.359  83.073  1.00  0.00           C
ATOM   7541  O31 POPEi 248     126.063  87.339  82.423  1.00  0.00           O
ATOM   7542  C31 POPEi 248     126.353  87.339  81.113  1.00  0.00           C
ATOM   7543  O32 POPEi 248     126.873  88.279  80.533  1.00  0.00           O
ATOM   7544  C32 POPEi 248     125.973  86.049  80.413  1.00  0.00           C
ATOM   7547  C23 POPEi 248     120.563  87.919  80.193  1.00  0.00           C
ATOM   7550  C24 POPEi 248     120.633  87.999  78.663  1.00  0.00           C
ATOM   7553  C25 POPEi 248     119.763  89.119  78.083  1.00  0.00           C
ATOM   7556  C26 POPEi 248     119.533  88.949  76.573  1.00  0.00           C
ATOM   7559  C27 POPEi 248     118.593  89.999  75.983  1.00  0.00           C
ATOM   7562  C28 POPEi 248     118.333  89.779  74.473  1.00  0.00           C
ATOM   7565  C29 POPEi 248     117.233  90.689  73.993  1.00  0.00           C
ATOM   7567 0C21 POPEi 248     117.033  91.229  72.773  1.00  0.00           C
ATOM   7569 1C21 POPEi 248     117.783  91.089  71.463  1.00  0.00           C
ATOM   7572 2C21 POPEi 248     118.713  89.889  71.203  1.00  0.00           C
ATOM   7575 3C21 POPEi 248     119.193  89.819  69.743  1.00  0.00           C
ATOM   7578 4C21 POPEi 248     120.383  88.859  69.573  1.00  0.00           C
ATOM   7581 5C21 POPEi 248     120.413  88.069  68.253  1.00  0.00           C
ATOM   7584 6C21 POPEi 248     120.873  88.869  67.024  1.00  0.00           C
ATOM   7587 7C21 POPEi 248     121.293  87.929  65.893  1.00  0.00           C
ATOM   7590 8C21 POPEi 248     121.783  88.649  64.633  1.00  0.00           C
ATOM   7594  C33 POPEi 248     126.513  85.919  78.983  1.00  0.00           C
ATOM   7597  C34 POPEi 248     126.093  84.539  78.493  1.00  0.00           C
ATOM   7600  C35 POPEi 248     126.653  84.089  77.153  1.00  0.00           C
ATOM   7603  C36 POPEi 248     126.103  84.739  75.873  1.00  0.00           C
ATOM   7606  C37 POPEi 248     126.373  83.779  74.703  1.00  0.00           C
ATOM   7609  C38 POPEi 248     125.983  84.209  73.283  1.00  0.00           C
ATOM   7612  C39 POPEi 248     126.033  83.009  72.303  1.00  0.00           C
ATOM   7615 0C31 POPEi 248     127.333  82.199  72.403  1.00  0.00           C
ATOM   7618 1C31 POPEi 248     127.513  81.119  71.333  1.00  0.00           C
ATOM   7621 2C31 POPEi 248     128.863  80.399  71.453  1.00  0.00           C
ATOM   7624 3C31 POPEi 248     129.093  79.289  70.413  1.00  0.00           C
ATOM   7627 4C31 POPEi 248     128.173  78.059  70.533  1.00  0.00           C
ATOM   7630 5C31 POPEi 248     128.253  77.169  69.283  1.00  0.00           C
ATOM   7633 6C31 POPEi 248     127.313  75.969  69.333  1.00  0.00           C
ATOM   7637  NH3 POPEj 249     110.503  78.709  85.333  1.00  0.00           N
ATOM   7641  C12 POPEj 249     111.833  78.049  85.093  1.00  0.00           C
ATOM   7644  C11 POPEj 249     111.903  76.629  85.703  1.00  0.00           C
ATOM   7647  P   POPEj 249     114.473  76.599  86.173  1.00  0.00           P
ATOM   7648  O13 POPEj 249     115.383  75.509  86.583  1.00  0.00           O
ATOM   7649  O14 POPEj 249     114.023  77.539  87.223  1.00  0.00           O
ATOM   7650  O11 POPEj 249     114.993  77.409  84.913  1.00  0.00           O
ATOM   7651  O12 POPEj 249     113.173  76.019  85.503  1.00  0.00           O
ATOM   7652  C1  POPEj 249     115.693  76.729  83.853  1.00  0.00           C
ATOM   7655  C2  POPEj 249     114.813  75.879  82.873  1.00  0.00           C
ATOM   7657  O21 POPEj 249     115.723  75.209  81.993  1.00  0.00           O
ATOM   7658  C21 POPEj 249     115.463  73.939  81.713  1.00  0.00           C
ATOM   7659  O22 POPEj 249     114.583  73.249  82.183  1.00  0.00           O
ATOM   7660  C22 POPEj 249     116.483  73.499  80.653  1.00  0.00           C
ATOM   7663  C3  POPEj 249     113.813  76.749  82.043  1.00  0.00           C
ATOM   7666  O31 POPEj 249     114.233  76.999  80.663  1.00  0.00           O
ATOM   7667  C31 POPEj 249     113.843  76.079  79.783  1.00  0.00           C
ATOM   7668  O32 POPEj 249     113.213  75.069  80.053  1.00  0.00           O
ATOM   7669  C32 POPEj 249     114.283  76.449  78.353  1.00  0.00           C
ATOM   7672  C23 POPEj 249     115.873  72.539  79.623  1.00  0.00           C
ATOM   7675  C24 POPEj 249     116.833  72.259  78.453  1.00  0.00           C
ATOM   7678  C25 POPEj 249     116.103  71.569  77.293  1.00  0.00           C
ATOM   7681  C26 POPEj 249     117.033  70.929  76.263  1.00  0.00           C
ATOM   7684  C27 POPEj 249     116.253  70.279  75.104  1.00  0.00           C
ATOM   7687  C28 POPEj 249     116.603  68.799  74.843  1.00  0.00           C
ATOM   7690  C29 POPEj 249     117.883  68.589  74.073  1.00  0.00           C
ATOM   7692 0C21 POPEj 249     118.213  67.489  73.373  1.00  0.00           C
ATOM   7694 1C21 POPEj 249     117.433  66.189  73.263  1.00  0.00           C
ATOM   7697 2C21 POPEj 249     117.143  65.739  71.823  1.00  0.00           C
ATOM   7700 3C21 POPEj 249     115.843  66.319  71.233  1.00  0.00           C
ATOM   7703 4C21 POPEj 249     115.673  65.959  69.753  1.00  0.00           C
ATOM   7706 5C21 POPEj 249     115.153  64.529  69.503  1.00  0.00           C
ATOM   7709 6C21 POPEj 249     113.623  64.469  69.363  1.00  0.00           C
ATOM   7712 7C21 POPEj 249     113.133  63.129  68.783  1.00  0.00           C
ATOM   7715 8C21 POPEj 249     111.633  63.119  68.453  1.00  0.00           C
ATOM   7719  C33 POPEj 249     114.383  75.199  77.443  1.00  0.00           C
ATOM   7722  C34 POPEj 249     114.683  75.479  75.964  1.00  0.00           C
ATOM   7725  C35 POPEj 249     116.183  75.489  75.643  1.00  0.00           C
ATOM   7728  C36 POPEj 249     116.633  74.389  74.673  1.00  0.00           C
ATOM   7731  C37 POPEj 249     118.163  74.329  74.593  1.00  0.00           C
ATOM   7734  C38 POPEj 249     118.743  73.289  73.633  1.00  0.00           C
ATOM   7737  C39 POPEj 249     120.193  73.649  73.263  1.00  0.00           C
ATOM   7740 0C31 POPEj 249     120.273  74.539  72.013  1.00  0.00           C
ATOM   7743 1C31 POPEj 249     121.623  75.259  71.913  1.00  0.00           C
ATOM   7746 2C31 POPEj 249     121.773  76.099  70.643  1.00  0.00           C
ATOM   7749 3C31 POPEj 249     122.033  75.249  69.383  1.00  0.00           C
ATOM   7752 4C31 POPEj 249     122.573  76.109  68.243  1.00  0.00           C
ATOM   7755 5C31 POPEj 249     123.053  75.279  67.043  1.00  0.00           C
ATOM   7758 6C31 POPEj 249     123.613  76.139  65.914  1.00  0.00           C
ATOM   7762  NH3 POPEk 250      70.933 130.759  49.483  1.00  0.00           N
ATOM   7766  C12 POPEk 250      71.493 131.719  50.483  1.00  0.00           C
ATOM   7769  C11 POPEk 250      70.713 133.039  50.503  1.00  0.00           C
ATOM   7772  P   POPEk 250      71.123 135.469  51.363  1.00  0.00           P
ATOM   7773  O13 POPEk 250      72.043 136.159  52.313  1.00  0.00           O
ATOM   7774  O14 POPEk 250      71.143 135.939  49.963  1.00  0.00           O
ATOM   7775  O11 POPEk 250      69.613 135.499  51.853  1.00  0.00           O
ATOM   7776  O12 POPEk 250      71.383 133.919  51.403  1.00  0.00           O
ATOM   7777  C1  POPEk 250      69.243 135.489  53.233  1.00  0.00           C
ATOM   7780  C2  POPEk 250      68.513 134.169  53.643  1.00  0.00           C
ATOM   7782  O21 POPEk 250      67.593 134.429  54.713  1.00  0.00           O
ATOM   7783  C21 POPEk 250      68.073 134.949  55.843  1.00  0.00           C
ATOM   7784  O22 POPEk 250      69.233 135.199  56.083  1.00  0.00           O
ATOM   7785  C22 POPEk 250      66.913 135.169  56.813  1.00  0.00           C
ATOM   7788  C3  POPEk 250      69.473 132.969  53.973  1.00  0.00           C
ATOM   7791  O31 POPEk 250      69.193 132.369  55.243  1.00  0.00           O
ATOM   7792  C31 POPEk 250      68.513 131.239  55.323  1.00  0.00           C
ATOM   7793  O32 POPEk 250      68.293 130.449  54.433  1.00  0.00           O
ATOM   7794  C32 POPEk 250      68.253 131.009  56.823  1.00  0.00           C
ATOM   7797  C23 POPEk 250      67.263 135.859  58.153  1.00  0.00           C
ATOM   7800  C24 POPEk 250      65.993 136.319  58.903  1.00  0.00           C
ATOM   7803  C25 POPEk 250      66.263 137.179  60.143  1.00  0.00           C
ATOM   7806  C26 POPEk 250      65.003 137.669  60.883  1.00  0.00           C
ATOM   7809  C27 POPEk 250      65.383 138.429  62.173  1.00  0.00           C
ATOM   7812  C28 POPEk 250      64.183 138.969  62.963  1.00  0.00           C
ATOM   7815  C29 POPEk 250      64.493 139.159  64.433  1.00  0.00           C
ATOM   7817 0C21 POPEk 250      64.683 140.319  65.104  1.00  0.00           C
ATOM   7819 1C21 POPEk 250      64.693 141.709  64.503  1.00  0.00           C
ATOM   7822 2C21 POPEk 250      65.653 142.679  65.243  1.00  0.00           C
ATOM   7825 3C21 POPEk 250      65.043 143.329  66.483  1.00  0.00           C
ATOM   7828 4C21 POPEk 250      66.023 144.247  67.233  1.00  0.00           C
ATOM   7831 5C21 POPEk 250      65.383 144.907  68.464  1.00  0.00           C
ATOM   7834 6C21 POPEk 250      66.403 145.587  69.383  1.00  0.00           C
ATOM   7837 7C21 POPEk 250      65.773 146.067  70.703  1.00  0.00           C
ATOM   7840 8C21 POPEk 250      66.803 146.557  71.723  1.00  0.00           C
ATOM   7844  C33 POPEk 250      66.843 130.519  57.213  1.00  0.00           C
ATOM   7847  C34 POPEk 250      66.783 130.359  58.743  1.00  0.00           C
ATOM   7850  C35 POPEk 250      65.383 130.079  59.293  1.00  0.00           C
ATOM   7853  C36 POPEk 250      65.133 130.819  60.613  1.00  0.00           C
ATOM   7856  C37 POPEk 250      63.733 130.589  61.193  1.00  0.00           C
ATOM   7859  C38 POPEk 250      63.463 131.499  62.393  1.00  0.00           C
ATOM   7862  C39 POPEk 250      62.093 131.259  63.033  1.00  0.00           C
ATOM   7865 0C31 POPEk 250      62.063 131.749  64.483  1.00  0.00           C
ATOM   7868 1C31 POPEk 250      60.673 131.669  65.113  1.00  0.00           C
ATOM   7871 2C31 POPEk 250      60.703 132.109  66.583  1.00  0.00           C
ATOM   7874 3C31 POPEk 250      59.433 132.869  67.003  1.00  0.00           C
ATOM   7877 4C31 POPEk 250      58.173 131.989  67.003  1.00  0.00           C
ATOM   7880 5C31 POPEk 250      56.903 132.789  67.283  1.00  0.00           C
ATOM   7883 6C31 POPEk 250      55.653 131.919  67.383  1.00  0.00           C
ATOM   7887  NH3 POPEl 251     128.933  36.739  89.854  1.00  0.00           N
ATOM   7891  C12 POPEl 251     129.373  38.099  90.343  1.00  0.00           C
ATOM   7894  C11 POPEl 251     130.893  38.269  90.424  1.00  0.00           C
ATOM   7897  P   POPEl 251     132.633  40.019  91.263  1.00  0.00           P
ATOM   7898  O13 POPEl 251     132.513  40.689  92.574  1.00  0.00           O
ATOM   7899  O14 POPEl 251     133.583  38.889  91.143  1.00  0.00           O
ATOM   7900  O11 POPEl 251     132.983  41.069  90.153  1.00  0.00           O
ATOM   7901  O12 POPEl 251     131.173  39.579  90.873  1.00  0.00           O
ATOM   7902  C1  POPEl 251     132.083  41.559  89.163  1.00  0.00           C
ATOM   7905  C2  POPEl 251     132.873  41.929  87.873  1.00  0.00           C
ATOM   7907  O21 POPEl 251     131.943  42.049  86.773  1.00  0.00           O
ATOM   7908  C21 POPEl 251     132.393  42.679  85.684  1.00  0.00           C
ATOM   7909  O22 POPEl 251     133.393  43.349  85.613  1.00  0.00           O
ATOM   7910  C22 POPEl 251     131.393  42.429  84.533  1.00  0.00           C
ATOM   7913  C3  POPEl 251     133.923  40.789  87.633  1.00  0.00           C
ATOM   7916  O31 POPEl 251     134.533  40.879  86.333  1.00  0.00           O
ATOM   7917  C31 POPEl 251     134.563  39.759  85.633  1.00  0.00           C
ATOM   7918  O32 POPEl 251     134.193  38.669  86.023  1.00  0.00           O
ATOM   7919  C32 POPEl 251     135.083  40.079  84.233  1.00  0.00           C
ATOM   7922  C23 POPEl 251     131.823  42.989  83.153  1.00  0.00           C
ATOM   7925  C24 POPEl 251     131.613  44.509  83.003  1.00  0.00           C
ATOM   7928  C25 POPEl 251     130.203  44.919  82.533  1.00  0.00           C
ATOM   7931  C26 POPEl 251     130.073  45.089  81.013  1.00  0.00           C
ATOM   7934  C27 POPEl 251     128.833  45.889  80.573  1.00  0.00           C
ATOM   7937  C28 POPEl 251     129.183  47.069  79.643  1.00  0.00           C
ATOM   7940  C29 POPEl 251     128.103  47.469  78.673  1.00  0.00           C
ATOM   7942 0C21 POPEl 251     127.603  48.709  78.443  1.00  0.00           C
ATOM   7944 1C21 POPEl 251     127.993  49.979  79.143  1.00  0.00           C
ATOM   7947 2C21 POPEl 251     129.453  50.449  78.923  1.00  0.00           C
ATOM   7950 3C21 POPEl 251     129.863  51.559  79.903  1.00  0.00           C
ATOM   7953 4C21 POPEl 251     131.383  51.669  80.074  1.00  0.00           C
ATOM   7956 5C21 POPEl 251     132.053  52.709  79.163  1.00  0.00           C
ATOM   7959 6C21 POPEl 251     133.523  52.369  78.883  1.00  0.00           C
ATOM   7962 7C21 POPEl 251     134.313  53.549  78.313  1.00  0.00           C
ATOM   7965 8C21 POPEl 251     135.773  53.209  78.003  1.00  0.00           C
ATOM   7969  C33 POPEl 251     134.033  39.729  83.153  1.00  0.00           C
ATOM   7972  C34 POPEl 251     134.663  39.449  81.783  1.00  0.00           C
ATOM   7975  C35 POPEl 251     134.663  40.589  80.763  1.00  0.00           C
ATOM   7978  C36 POPEl 251     135.363  40.099  79.493  1.00  0.00           C
ATOM   7981  C37 POPEl 251     135.063  40.899  78.233  1.00  0.00           C
ATOM   7984  C38 POPEl 251     135.493  40.149  76.963  1.00  0.00           C
ATOM   7987  C39 POPEl 251     134.583  38.949  76.654  1.00  0.00           C
ATOM   7990 0C31 POPEl 251     134.653  38.529  75.174  1.00  0.00           C
ATOM   7993 1C31 POPEl 251     133.483  37.629  74.763  1.00  0.00           C
ATOM   7996 2C31 POPEl 251     133.013  37.849  73.313  1.00  0.00           C
ATOM   7999 3C31 POPEl 251     132.373  39.229  73.093  1.00  0.00           C
ATOM   8002 4C31 POPEl 251     131.553  39.339  71.803  1.00  0.00           C
ATOM   8005 5C31 POPEl 251     130.953  40.739  71.613  1.00  0.00           C
ATOM   8008 6C31 POPEl 251     130.053  40.869  70.383  1.00  0.00           C
ATOM   8012  NH3 POPEm 252      18.483  60.409  52.403  1.00  0.00           N
ATOM   8016  C12 POPEm 252      19.533  59.899  51.463  1.00  0.00           C
ATOM   8019  C11 POPEm 252      18.943  58.979  50.383  1.00  0.00           C
ATOM   8022  P   POPEm 252      19.753  57.169  48.673  1.00  0.00           P
ATOM   8023  O13 POPEm 252      18.293  57.069  48.413  1.00  0.00           O
ATOM   8024  O14 POPEm 252      20.653  57.349  47.513  1.00  0.00           O
ATOM   8025  O11 POPEm 252      20.223  55.909  49.493  1.00  0.00           O
ATOM   8026  O12 POPEm 252      20.023  58.309  49.743  1.00  0.00           O
ATOM   8027  C1  POPEm 252      19.503  55.429  50.623  1.00  0.00           C
ATOM   8030  C2  POPEm 252      20.413  55.339  51.883  1.00  0.00           C
ATOM   8032  O21 POPEm 252      19.923  54.359  52.803  1.00  0.00           O
ATOM   8033  C21 POPEm 252      18.733  54.549  53.343  1.00  0.00           C
ATOM   8034  O22 POPEm 252      17.963  55.459  53.113  1.00  0.00           O
ATOM   8035  C22 POPEm 252      18.503  53.409  54.333  1.00  0.00           C
ATOM   8038  C3  POPEm 252      20.653  56.709  52.583  1.00  0.00           C
ATOM   8041  O31 POPEm 252      21.233  56.559  53.903  1.00  0.00           O
ATOM   8042  C31 POPEm 252      20.683  57.319  54.863  1.00  0.00           C
ATOM   8043  O32 POPEm 252      19.763  58.099  54.693  1.00  0.00           O
ATOM   8044  C32 POPEm 252      21.343  57.049  56.213  1.00  0.00           C
ATOM   8047  C23 POPEm 252      17.913  53.919  55.653  1.00  0.00           C
ATOM   8050  C24 POPEm 252      17.593  52.799  56.653  1.00  0.00           C
ATOM   8053  C25 POPEm 252      18.623  51.669  56.823  1.00  0.00           C
ATOM   8056  C26 POPEm 252      19.523  51.749  58.063  1.00  0.00           C
ATOM   8059  C27 POPEm 252      20.573  50.619  58.003  1.00  0.00           C
ATOM   8062  C28 POPEm 252      21.393  50.389  59.293  1.00  0.00           C
ATOM   8065  C29 POPEm 252      21.863  48.959  59.273  1.00  0.00           C
ATOM   8067 0C21 POPEm 252      23.083  48.439  59.443  1.00  0.00           C
ATOM   8069 1C21 POPEm 252      24.353  49.119  59.863  1.00  0.00           C
ATOM   8072 2C21 POPEm 252      24.983  48.219  60.953  1.00  0.00           C
ATOM   8075 3C21 POPEm 252      26.063  48.929  61.763  1.00  0.00           C
ATOM   8078 4C21 POPEm 252      25.693  49.039  63.253  1.00  0.00           C
ATOM   8081 5C21 POPEm 252      26.443  48.069  64.163  1.00  0.00           C
ATOM   8084 6C21 POPEm 252      25.953  48.199  65.603  1.00  0.00           C
ATOM   8087 7C21 POPEm 252      26.763  47.389  66.613  1.00  0.00           C
ATOM   8090 8C21 POPEm 252      26.123  47.379  68.003  1.00  0.00           C
ATOM   8094  C33 POPEm 252      20.343  56.469  57.243  1.00  0.00           C
ATOM   8097  C34 POPEm 252      20.833  56.399  58.693  1.00  0.00           C
ATOM   8100  C35 POPEm 252      19.843  55.649  59.603  1.00  0.00           C
ATOM   8103  C36 POPEm 252      20.243  55.709  61.083  1.00  0.00           C
ATOM   8106  C37 POPEm 252      19.383  54.829  62.003  1.00  0.00           C
ATOM   8109  C38 POPEm 252      19.603  55.159  63.493  1.00  0.00           C
ATOM   8112  C39 POPEm 252      19.263  54.019  64.463  1.00  0.00           C
ATOM   8115 0C31 POPEm 252      17.783  53.639  64.553  1.00  0.00           C
ATOM   8118 1C31 POPEm 252      17.543  52.529  65.583  1.00  0.00           C
ATOM   8121 2C31 POPEm 252      16.073  52.119  65.743  1.00  0.00           C
ATOM   8124 3C31 POPEm 252      15.243  53.049  66.643  1.00  0.00           C
ATOM   8127 4C31 POPEm 252      15.273  52.649  68.123  1.00  0.00           C
ATOM   8130 5C31 POPEm 252      14.345  53.539  68.973  1.00  0.00           C
ATOM   8133 6C31 POPEm 252      14.275  53.159  70.453  1.00  0.00           C
ATOM   8137  NH3 POPEn 253     121.673  60.719  43.553  1.00  0.00           N
ATOM   8141  C12 POPEn 253     122.933  61.539  43.383  1.00  0.00           C
ATOM   8144  C11 POPEn 253     122.633  62.969  42.933  1.00  0.00           C
ATOM   8147  P   POPEn 253     123.853  65.249  42.563  1.00  0.00           P
ATOM   8148  O13 POPEn 253     125.003  65.609  41.683  1.00  0.00           O
ATOM   8149  O14 POPEn 253     122.523  65.599  42.003  1.00  0.00           O
ATOM   8150  O11 POPEn 253     124.013  65.909  43.983  1.00  0.00           O
ATOM   8151  O12 POPEn 253     123.873  63.689  42.833  1.00  0.00           O
ATOM   8152  C1  POPEn 253     123.123  65.699  45.073  1.00  0.00           C
ATOM   8155  C2  POPEn 253     123.413  66.769  46.153  1.00  0.00           C
ATOM   8157  O21 POPEn 253     122.263  66.989  47.013  1.00  0.00           O
ATOM   8158  C21 POPEn 253     122.423  66.609  48.273  1.00  0.00           C
ATOM   8159  O22 POPEn 253     122.653  65.479  48.653  1.00  0.00           O
ATOM   8160  C22 POPEn 253     122.213  67.829  49.183  1.00  0.00           C
ATOM   8163  C3  POPEn 253     123.733  68.139  45.503  1.00  0.00           C
ATOM   8166  O31 POPEn 253     123.813  69.159  46.523  1.00  0.00           O
ATOM   8167  C31 POPEn 253     122.873  70.099  46.483  1.00  0.00           C
ATOM   8168  O32 POPEn 253     122.073  70.269  45.593  1.00  0.00           O
ATOM   8169  C32 POPEn 253     122.903  70.889  47.773  1.00  0.00           C
ATOM   8172  C23 POPEn 253     122.023  67.529  50.693  1.00  0.00           C
ATOM   8175  C24 POPEn 253     122.243  68.789  51.543  1.00  0.00           C
ATOM   8178  C25 POPEn 253     121.813  68.619  53.003  1.00  0.00           C
ATOM   8181  C26 POPEn 253     122.473  69.619  53.973  1.00  0.00           C
ATOM   8184  C27 POPEn 253     122.053  69.439  55.443  1.00  0.00           C
ATOM   8187  C28 POPEn 253     122.953  70.159  56.473  1.00  0.00           C
ATOM   8190  C29 POPEn 253     122.803  71.659  56.453  1.00  0.00           C
ATOM   8192 0C21 POPEn 253     123.133  72.529  57.433  1.00  0.00           C
ATOM   8194 1C21 POPEn 253     123.813  72.229  58.753  1.00  0.00           C
ATOM   8197 2C21 POPEn 253     124.603  73.439  59.303  1.00  0.00           C
ATOM   8200 3C21 POPEn 253     125.763  73.889  58.393  1.00  0.00           C
ATOM   8203 4C21 POPEn 253     126.513  75.159  58.813  1.00  0.00           C
ATOM   8206 5C21 POPEn 253     127.293  75.729  57.623  1.00  0.00           C
ATOM   8209 6C21 POPEn 253     128.383  76.749  57.993  1.00  0.00           C
ATOM   8212 7C21 POPEn 253     128.523  77.859  56.933  1.00  0.00           C
ATOM   8215 8C21 POPEn 253     129.743  78.769  57.113  1.00  0.00           C
ATOM   8219  C33 POPEn 253     122.433  72.339  47.553  1.00  0.00           C
ATOM   8222  C34 POPEn 253     122.603  73.219  48.793  1.00  0.00           C
ATOM   8225  C35 POPEn 253     121.953  72.649  50.053  1.00  0.00           C
ATOM   8228  C36 POPEn 253     121.583  73.779  51.023  1.00  0.00           C
ATOM   8231  C37 POPEn 253     120.923  73.329  52.323  1.00  0.00           C
ATOM   8234  C38 POPEn 253     120.363  74.539  53.083  1.00  0.00           C
ATOM   8237  C39 POPEn 253     119.643  74.209  54.393  1.00  0.00           C
ATOM   8240 0C31 POPEn 253     120.403  74.679  55.653  1.00  0.00           C
ATOM   8243 1C31 POPEn 253     119.463  74.829  56.853  1.00  0.00           C
ATOM   8246 2C31 POPEn 253     120.153  74.819  58.233  1.00  0.00           C
ATOM   8249 3C31 POPEn 253     121.223  75.889  58.453  1.00  0.00           C
ATOM   8252 4C31 POPEn 253     121.593  75.989  59.943  1.00  0.00           C
ATOM   8255 5C31 POPEn 253     122.753  76.949  60.233  1.00  0.00           C
ATOM   8258 6C31 POPEn 253     123.103  77.049  61.723  1.00  0.00           C
ATOM   8262  NH3 POPEo 254      45.573  34.289  48.063  1.00  0.00           N
ATOM   8266  C12 POPEo 254      44.473  35.269  48.473  1.00  0.00           C
ATOM   8269  C11 POPEo 254      44.843  36.079  49.723  1.00  0.00           C
ATOM   8272  P   POPEo 254      43.433  37.109  51.713  1.00  0.00           P
ATOM   8273  O13 POPEo 254      41.993  37.359  51.833  1.00  0.00           O
ATOM   8274  O14 POPEo 254      44.023  35.999  52.493  1.00  0.00           O
ATOM   8275  O11 POPEo 254      44.183  38.469  52.043  1.00  0.00           O
ATOM   8276  O12 POPEo 254      43.743  36.869  50.173  1.00  0.00           O
ATOM   8277  C1  POPEo 254      45.243  38.529  52.993  1.00  0.00           C
ATOM   8280  C2  POPEo 254      44.843  39.099  54.383  1.00  0.00           C
ATOM   8282  O21 POPEo 254      46.063  38.999  55.143  1.00  0.00           O
ATOM   8283  C21 POPEo 254      46.243  39.819  56.163  1.00  0.00           C
ATOM   8284  O22 POPEo 254      45.673  40.869  56.343  1.00  0.00           O
ATOM   8285  C22 POPEo 254      47.263  39.149  57.083  1.00  0.00           C
ATOM   8288  C3  POPEo 254      43.713  38.299  55.093  1.00  0.00           C
ATOM   8291  O31 POPEo 254      43.423  38.819  56.413  1.00  0.00           O
ATOM   8292  C31 POPEo 254      42.433  39.729  56.443  1.00  0.00           C
ATOM   8293  O32 POPEo 254      41.693  39.989  55.523  1.00  0.00           O
ATOM   8294  C32 POPEo 254      42.423  40.419  57.803  1.00  0.00           C
ATOM   8297  C23 POPEo 254      48.493  40.019  57.373  1.00  0.00           C
ATOM   8300  C24 POPEo 254      49.653  39.169  57.923  1.00  0.00           C
ATOM   8303  C25 POPEo 254      49.923  39.379  59.423  1.00  0.00           C
ATOM   8306  C26 POPEo 254      48.783  38.949  60.363  1.00  0.00           C
ATOM   8309  C27 POPEo 254      49.243  38.979  61.823  1.00  0.00           C
ATOM   8312  C28 POPEo 254      48.183  38.499  62.843  1.00  0.00           C
ATOM   8315  C29 POPEo 254      48.613  37.249  63.563  1.00  0.00           C
ATOM   8317 0C21 POPEo 254      48.883  37.109  64.873  1.00  0.00           C
ATOM   8319 1C21 POPEo 254      48.783  38.199  65.923  1.00  0.00           C
ATOM   8322 2C21 POPEo 254      50.143  38.829  66.283  1.00  0.00           C
ATOM   8325 3C21 POPEo 254      50.073  40.359  66.453  1.00  0.00           C
ATOM   8328 4C21 POPEo 254      51.343  40.939  67.073  1.00  0.00           C
ATOM   8331 5C21 POPEo 254      51.563  42.419  66.743  1.00  0.00           C
ATOM   8334 6C21 POPEo 254      50.463  43.369  67.243  1.00  0.00           C
ATOM   8337 7C21 POPEo 254      50.833  44.839  66.993  1.00  0.00           C
ATOM   8340 8C21 POPEo 254      49.753  45.849  67.393  1.00  0.00           C
ATOM   8344  C33 POPEo 254      41.333  41.509  57.903  1.00  0.00           C
ATOM   8347  C34 POPEo 254      41.593  42.509  59.033  1.00  0.00           C
ATOM   8350  C35 POPEo 254      41.233  41.979  60.433  1.00  0.00           C
ATOM   8353  C36 POPEo 254      41.633  42.989  61.523  1.00  0.00           C
ATOM   8356  C37 POPEo 254      41.223  42.549  62.933  1.00  0.00           C
ATOM   8359  C38 POPEo 254      41.773  43.519  63.983  1.00  0.00           C
ATOM   8362  C39 POPEo 254      41.393  43.159  65.433  1.00  0.00           C
ATOM   8365 0C31 POPEo 254      39.873  43.219  65.663  1.00  0.00           C
ATOM   8368 1C31 POPEo 254      39.513  43.439  67.133  1.00  0.00           C
ATOM   8371 2C31 POPEo 254      38.013  43.739  67.343  1.00  0.00           C
ATOM   8374 3C31 POPEo 254      37.553  44.999  66.603  1.00  0.00           C
ATOM   8377 4C31 POPEo 254      36.243  45.569  67.143  1.00  0.00           C
ATOM   8380 5C31 POPEo 254      35.803  46.829  66.393  1.00  0.00           C
ATOM   8383 6C31 POPEo 254      34.533  47.469  66.943  1.00  0.00           C
ATOM   8387  NH3 POPEp 255      45.243 117.209  46.763  1.00  0.00           N
ATOM   8391  C12 POPEp 255      44.093 116.259  46.553  1.00  0.00           C
ATOM   8394  C11 POPEp 255      44.503 114.989  45.783  1.00  0.00           C
ATOM   8397  P   POPEp 255      42.193 113.799  45.263  1.00  0.00           P
ATOM   8398  O13 POPEp 255      41.923 112.389  44.903  1.00  0.00           O
ATOM   8399  O14 POPEp 255      42.203 114.759  44.143  1.00  0.00           O
ATOM   8400  O11 POPEp 255      41.233 114.299  46.423  1.00  0.00           O
ATOM   8401  O12 POPEp 255      43.593 113.909  45.963  1.00  0.00           O
ATOM   8402  C1  POPEp 255      40.743 113.419  47.453  1.00  0.00           C
ATOM   8405  C2  POPEp 255      41.603 113.339  48.753  1.00  0.00           C
ATOM   8407  O21 POPEp 255      40.733 112.819  49.773  1.00  0.00           O
ATOM   8408  C21 POPEp 255      41.253 112.039  50.693  1.00  0.00           C
ATOM   8409  O22 POPEp 255      42.353 111.519  50.663  1.00  0.00           O
ATOM   8410  C22 POPEp 255      40.193 111.789  51.783  1.00  0.00           C
ATOM   8413  C3  POPEp 255      42.153 114.739  49.163  1.00  0.00           C
ATOM   8416  O31 POPEp 255      41.683 115.239  50.433  1.00  0.00           O
ATOM   8417  C31 POPEp 255      42.503 115.069  51.463  1.00  0.00           C
ATOM   8418  O32 POPEp 255      43.483 114.349  51.483  1.00  0.00           O
ATOM   8419  C32 POPEp 255      42.063 115.979  52.603  1.00  0.00           C
ATOM   8422  C23 POPEp 255      40.793 111.609  53.203  1.00  0.00           C
ATOM   8425  C24 POPEp 255      39.713 111.629  54.293  1.00  0.00           C
ATOM   8428  C25 POPEp 255      39.133 110.249  54.653  1.00  0.00           C
ATOM   8431  C26 POPEp 255      39.963 109.499  55.713  1.00  0.00           C
ATOM   8434  C27 POPEp 255      39.313 108.199  56.223  1.00  0.00           C
ATOM   8437  C28 POPEp 255      40.013 107.579  57.453  1.00  0.00           C
ATOM   8440  C29 POPEp 255      39.793 108.399  58.703  1.00  0.00           C
ATOM   8442 0C21 POPEp 255      40.313 108.209  59.933  1.00  0.00           C
ATOM   8444 1C21 POPEp 255      41.243 107.129  60.433  1.00  0.00           C
ATOM   8447 2C21 POPEp 255      42.373 107.729  61.313  1.00  0.00           C
ATOM   8450 3C21 POPEp 255      42.783 106.809  62.483  1.00  0.00           C
ATOM   8453 4C21 POPEp 255      43.823 107.469  63.423  1.00  0.00           C
ATOM   8456 5C21 POPEp 255      43.213 107.949  64.753  1.00  0.00           C
ATOM   8459 6C21 POPEp 255      44.213 108.739  65.623  1.00  0.00           C
ATOM   8462 7C21 POPEp 255      43.553 109.359  66.863  1.00  0.00           C
ATOM   8465 8C21 POPEp 255      44.473 110.319  67.623  1.00  0.00           C
ATOM   8469  C33 POPEp 255      40.653 115.659  53.163  1.00  0.00           C
ATOM   8472  C34 POPEp 255      40.083 116.859  53.943  1.00  0.00           C
ATOM   8475  C35 POPEp 255      38.753 116.609  54.673  1.00  0.00           C
ATOM   8478  C36 POPEp 255      38.873 115.679  55.883  1.00  0.00           C
ATOM   8481  C37 POPEp 255      37.543 115.529  56.633  1.00  0.00           C
ATOM   8484  C38 POPEp 255      37.603 114.469  57.743  1.00  0.00           C
ATOM   8487  C39 POPEp 255      38.213 114.959  59.063  1.00  0.00           C
ATOM   8490 0C31 POPEp 255      37.203 115.649  60.003  1.00  0.00           C
ATOM   8493 1C31 POPEp 255      37.733 115.689  61.443  1.00  0.00           C
ATOM   8496 2C31 POPEp 255      36.873 116.449  62.463  1.00  0.00           C
ATOM   8499 3C31 POPEp 255      37.743 116.999  63.603  1.00  0.00           C
ATOM   8502 4C31 POPEp 255      36.953 117.609  64.773  1.00  0.00           C
ATOM   8505 5C31 POPEp 255      37.873 118.359  65.753  1.00  0.00           C
ATOM   8508 6C31 POPEp 255      37.163 118.919  66.983  1.00  0.00           C
ATOM   8512  NH3 POPEq 256      30.943  41.049  91.813  1.00  0.00           N
ATOM   8516  C12 POPEq 256      31.153  39.899  92.763  1.00  0.00           C
ATOM   8519  C11 POPEq 256      30.993  38.519  92.133  1.00  0.00           C
ATOM   8522  P   POPEq 256      31.523  36.029  93.063  1.00  0.00           P
ATOM   8523  O13 POPEq 256      32.663  35.709  93.964  1.00  0.00           O
ATOM   8524  O14 POPEq 256      30.243  35.339  93.363  1.00  0.00           O
ATOM   8525  O11 POPEq 256      32.003  35.799  91.583  1.00  0.00           O
ATOM   8526  O12 POPEq 256      31.333  37.599  93.153  1.00  0.00           O
ATOM   8527  C1  POPEq 256      31.143  35.759  90.443  1.00  0.00           C
ATOM   8530  C2  POPEq 256      31.963  35.449  89.154  1.00  0.00           C
ATOM   8532  O21 POPEq 256      31.803  36.489  88.163  1.00  0.00           O
ATOM   8533  C21 POPEq 256      32.723  37.419  88.173  1.00  0.00           C
ATOM   8534  O22 POPEq 256      33.463  37.699  89.104  1.00  0.00           O
ATOM   8535  C22 POPEq 256      32.763  38.129  86.794  1.00  0.00           C
ATOM   8538  C3  POPEq 256      31.583  34.049  88.553  1.00  0.00           C
ATOM   8541  O31 POPEq 256      31.263  34.049  87.143  1.00  0.00           O
ATOM   8542  C31 POPEq 256      32.233  34.289  86.293  1.00  0.00           C
ATOM   8543  O32 POPEq 256      33.383  34.579  86.563  1.00  0.00           O
ATOM   8544  C32 POPEq 256      31.653  34.239  84.883  1.00  0.00           C
ATOM   8547  C23 POPEq 256      34.213  38.379  86.283  1.00  0.00           C
ATOM   8550  C24 POPEq 256      34.473  37.989  84.813  1.00  0.00           C
ATOM   8553  C25 POPEq 256      33.963  38.959  83.733  1.00  0.00           C
ATOM   8556  C26 POPEq 256      34.503  38.559  82.354  1.00  0.00           C
ATOM   8559  C27 POPEq 256      34.153  39.509  81.203  1.00  0.00           C
ATOM   8562  C28 POPEq 256      35.243  39.539  80.093  1.00  0.00           C
ATOM   8565  C29 POPEq 256      34.833  38.919  78.783  1.00  0.00           C
ATOM   8567 0C21 POPEq 256      35.133  39.379  77.553  1.00  0.00           C
ATOM   8569 1C21 POPEq 256      35.923  40.619  77.214  1.00  0.00           C
ATOM   8572 2C21 POPEq 256      37.463  40.489  77.313  1.00  0.00           C
ATOM   8575 3C21 POPEq 256      38.213  41.609  76.553  1.00  0.00           C
ATOM   8578 4C21 POPEq 256      39.703  41.649  76.903  1.00  0.00           C
ATOM   8581 5C21 POPEq 256      40.583  42.379  75.873  1.00  0.00           C
ATOM   8584 6C21 POPEq 256      40.393  43.899  75.813  1.00  0.00           C
ATOM   8587 7C21 POPEq 256      41.283  44.519  74.714  1.00  0.00           C
ATOM   8590 8C21 POPEq 256      41.343  46.049  74.743  1.00  0.00           C
ATOM   8594  C33 POPEq 256      32.703  34.349  83.763  1.00  0.00           C
ATOM   8597  C34 POPEq 256      32.023  34.859  82.493  1.00  0.00           C
ATOM   8600  C35 POPEq 256      32.473  34.179  81.193  1.00  0.00           C
ATOM   8603  C36 POPEq 256      33.543  34.949  80.424  1.00  0.00           C
ATOM   8606  C37 POPEq 256      33.673  34.359  79.013  1.00  0.00           C
ATOM   8609  C38 POPEq 256      34.543  35.189  78.083  1.00  0.00           C
ATOM   8612  C39 POPEq 256      35.093  34.349  76.923  1.00  0.00           C
ATOM   8615 0C31 POPEq 256      35.183  35.149  75.633  1.00  0.00           C
ATOM   8618 1C31 POPEq 256      35.853  34.389  74.473  1.00  0.00           C
ATOM   8621 2C31 POPEq 256      36.333  35.329  73.363  1.00  0.00           C
ATOM   8624 3C31 POPEq 256      35.223  36.189  72.753  1.00  0.00           C
ATOM   8627 4C31 POPEq 256      35.763  37.459  72.093  1.00  0.00           C
ATOM   8630 5C31 POPEq 256      34.653  38.479  71.853  1.00  0.00           C
ATOM   8633 6C31 POPEq 256      35.143  39.789  71.253  1.00  0.00           C
ATOM   8637  NH3 POPEr 257      68.163 127.809  51.053  1.00  0.00           N
ATOM   8641  C12 POPEr 257      67.563 129.179  50.773  1.00  0.00           C
ATOM   8644  C11 POPEr 257      66.033 129.129  50.623  1.00  0.00           C
ATOM   8647  P   POPEr 257      65.493 131.629  51.353  1.00  0.00           P
ATOM   8648  O13 POPEr 257      64.223 132.369  51.193  1.00  0.00           O
ATOM   8649  O14 POPEr 257      66.763 132.369  51.153  1.00  0.00           O
ATOM   8650  O11 POPEr 257      65.493 130.849  52.733  1.00  0.00           O
ATOM   8651  O12 POPEr 257      65.493 130.409  50.343  1.00  0.00           O
ATOM   8652  C1  POPEr 257      64.663 131.299  53.823  1.00  0.00           C
ATOM   8655  C2  POPEr 257      63.373 130.439  53.993  1.00  0.00           C
ATOM   8657  O21 POPEr 257      63.383 129.759  55.263  1.00  0.00           O
ATOM   8658  C21 POPEr 257      62.803 130.459  56.213  1.00  0.00           C
ATOM   8659  O22 POPEr 257      62.753 131.659  56.303  1.00  0.00           O
ATOM   8660  C22 POPEr 257      62.143 129.489  57.183  1.00  0.00           C
ATOM   8663  C3  POPEr 257      63.183 129.329  52.933  1.00  0.00           C
ATOM   8666  O31 POPEr 257      62.043 128.509  53.233  1.00  0.00           O
ATOM   8667  C31 POPEr 257      62.223 127.189  53.323  1.00  0.00           C
ATOM   8668  O32 POPEr 257      61.763 126.369  52.543  1.00  0.00           O
ATOM   8669  C32 POPEr 257      63.083 126.809  54.523  1.00  0.00           C
ATOM   8672  C23 POPEr 257      60.923 130.099  57.893  1.00  0.00           C
ATOM   8675  C24 POPEr 257      60.323 128.999  58.743  1.00  0.00           C
ATOM   8678  C25 POPEr 257      59.033 129.379  59.463  1.00  0.00           C
ATOM   8681  C26 POPEr 257      59.243 129.649  60.963  1.00  0.00           C
ATOM   8684  C27 POPEr 257      58.183 128.909  61.793  1.00  0.00           C
ATOM   8687  C28 POPEr 257      58.393 129.059  63.313  1.00  0.00           C
ATOM   8690  C29 POPEr 257      57.313 128.299  64.033  1.00  0.00           C
ATOM   8692 0C21 POPEr 257      57.433 127.579  65.163  1.00  0.00           C
ATOM   8694 1C21 POPEr 257      58.673 127.389  66.013  1.00  0.00           C
ATOM   8697 2C21 POPEr 257      59.063 125.909  66.133  1.00  0.00           C
ATOM   8700 3C21 POPEr 257      60.103 125.669  67.243  1.00  0.00           C
ATOM   8703 4C21 POPEr 257      60.343 124.189  67.573  1.00  0.00           C
ATOM   8706 5C21 POPEr 257      60.713 123.329  66.354  1.00  0.00           C
ATOM   8709 6C21 POPEr 257      60.973 121.859  66.733  1.00  0.00           C
ATOM   8712 7C21 POPEr 257      60.913 120.929  65.513  1.00  0.00           C
ATOM   8715 8C21 POPEr 257      61.063 119.449  65.863  1.00  0.00           C
ATOM   8719  C33 POPEr 257      63.063 125.289  54.823  1.00  0.00           C
ATOM   8722  C34 POPEr 257      63.833 124.899  56.093  1.00  0.00           C
ATOM   8725  C35 POPEr 257      63.133 125.309  57.393  1.00  0.00           C
ATOM   8728  C36 POPEr 257      64.133 125.609  58.513  1.00  0.00           C
ATOM   8731  C37 POPEr 257      63.453 125.899  59.863  1.00  0.00           C
ATOM   8734  C38 POPEr 257      64.463 126.009  61.013  1.00  0.00           C
ATOM   8737  C39 POPEr 257      64.063 127.039  62.073  1.00  0.00           C
ATOM   8740 0C31 POPEr 257      63.773 126.459  63.463  1.00  0.00           C
ATOM   8743 1C31 POPEr 257      63.913 127.529  64.553  1.00  0.00           C
ATOM   8746 2C31 POPEr 257      63.273 127.099  65.883  1.00  0.00           C
ATOM   8749 3C31 POPEr 257      63.953 127.709  67.113  1.00  0.00           C
ATOM   8752 4C31 POPEr 257      62.983 127.979  68.274  1.00  0.00           C
ATOM   8755 5C31 POPEr 257      63.663 128.659  69.473  1.00  0.00           C
ATOM   8758 6C31 POPEr 257      62.663 129.059  70.563  1.00  0.00           C
ATOM   8762  NH3 POPEs 258     101.683 128.419  49.873  1.00  0.00           N
ATOM   8766  C12 POPEs 258     101.333 126.939  49.973  1.00  0.00           C
ATOM   8769  C11 POPEs 258      99.923 126.679  50.533  1.00  0.00           C
ATOM   8772  P   POPEs 258      99.873 124.079  50.203  1.00  0.00           P
ATOM   8773  O13 POPEs 258      99.653 124.449  48.783  1.00  0.00           O
ATOM   8774  O14 POPEs 258      99.073 122.969  50.743  1.00  0.00           O
ATOM   8775  O11 POPEs 258     101.413 123.859  50.383  1.00  0.00           O
ATOM   8776  O12 POPEs 258      99.753 125.379  51.113  1.00  0.00           O
ATOM   8777  C1  POPEs 258     102.013 122.869  51.213  1.00  0.00           C
ATOM   8780  C2  POPEs 258     102.253 123.319  52.703  1.00  0.00           C
ATOM   8782  O21 POPEs 258     103.643 123.609  52.933  1.00  0.00           O
ATOM   8783  C21 POPEs 258     104.493 122.589  52.903  1.00  0.00           C
ATOM   8784  O22 POPEs 258     104.283 121.489  52.433  1.00  0.00           O
ATOM   8785  C22 POPEs 258     105.833 122.959  53.513  1.00  0.00           C
ATOM   8788  C3  POPEs 258     101.643 122.269  53.713  1.00  0.00           C
ATOM   8791  O31 POPEs 258     101.553 122.589  55.123  1.00  0.00           O
ATOM   8792  C31 POPEs 258     102.603 122.759  55.903  1.00  0.00           C
ATOM   8793  O32 POPEs 258     103.673 123.229  55.593  1.00  0.00           O
ATOM   8794  C32 POPEs 258     102.243 122.329  57.323  1.00  0.00           C
ATOM   8797  C23 POPEs 258     106.353 121.969  54.603  1.00  0.00           C
ATOM   8800  C24 POPEs 258     107.273 122.679  55.603  1.00  0.00           C
ATOM   8803  C25 POPEs 258     108.163 121.779  56.483  1.00  0.00           C
ATOM   8806  C26 POPEs 258     107.423 120.879  57.503  1.00  0.00           C
ATOM   8809  C27 POPEs 258     108.023 121.009  58.913  1.00  0.00           C
ATOM   8812  C28 POPEs 258     107.613 119.929  59.933  1.00  0.00           C
ATOM   8815  C29 POPEs 258     108.353 120.199  61.223  1.00  0.00           C
ATOM   8817 0C21 POPEs 258     108.043 119.839  62.483  1.00  0.00           C
ATOM   8819 1C21 POPEs 258     106.903 118.949  62.903  1.00  0.00           C
ATOM   8822 2C21 POPEs 258     106.963 118.579  64.403  1.00  0.00           C
ATOM   8825 3C21 POPEs 258     106.023 117.409  64.743  1.00  0.00           C
ATOM   8828 4C21 POPEs 258     106.083 116.959  66.213  1.00  0.00           C
ATOM   8831 5C21 POPEs 258     104.913 116.019  66.553  1.00  0.00           C
ATOM   8834 6C21 POPEs 258     104.983 115.319  67.923  1.00  0.00           C
ATOM   8837 7C21 POPEs 258     103.733 114.499  68.223  1.00  0.00           C
ATOM   8840 8C21 POPEs 258     103.863 113.609  69.463  1.00  0.00           C
ATOM   8844  C33 POPEs 258     103.393 122.519  58.343  1.00  0.00           C
ATOM   8847  C34 POPEs 258     103.063 121.779  59.643  1.00  0.00           C
ATOM   8850  C35 POPEs 258     104.143 121.799  60.743  1.00  0.00           C
ATOM   8853  C36 POPEs 258     104.063 123.019  61.673  1.00  0.00           C
ATOM   8856  C37 POPEs 258     104.513 122.709  63.113  1.00  0.00           C
ATOM   8859  C38 POPEs 258     104.403 123.949  64.003  1.00  0.00           C
ATOM   8862  C39 POPEs 258     104.633 123.699  65.503  1.00  0.00           C
ATOM   8865 0C31 POPEs 258     103.473 124.239  66.343  1.00  0.00           C
ATOM   8868 1C31 POPEs 258     103.813 124.439  67.823  1.00  0.00           C
ATOM   8871 2C31 POPEs 258     102.663 125.109  68.573  1.00  0.00           C
ATOM   8874 3C31 POPEs 258     102.693 124.869  70.083  1.00  0.00           C
ATOM   8877 4C31 POPEs 258     103.973 125.359  70.763  1.00  0.00           C
ATOM   8880 5C31 POPEs 258     103.993 125.079  72.263  1.00  0.00           C
ATOM   8883 6C31 POPEs 258     105.203 125.649  73.003  1.00  0.00           C
ATOM   8887  NH3 POPEt 259     124.953  92.149  82.423  1.00  0.00           N
ATOM   8891  C12 POPEt 259     124.613  91.469  83.733  1.00  0.00           C
ATOM   8894  C11 POPEt 259     123.203  91.739  84.294  1.00  0.00           C
ATOM   8897  P   POPEt 259     121.873  91.079  86.543  1.00  0.00           P
ATOM   8898  O13 POPEt 259     122.173  90.149  87.663  1.00  0.00           O
ATOM   8899  O14 POPEt 259     121.513  92.469  86.943  1.00  0.00           O
ATOM   8900  O11 POPEt 259     120.703  90.519  85.603  1.00  0.00           O
ATOM   8901  O12 POPEt 259     123.113  91.119  85.563  1.00  0.00           O
ATOM   8902  C1  POPEt 259     119.883  91.529  84.993  1.00  0.00           C
ATOM   8905  C2  POPEt 259     118.743  90.959  84.113  1.00  0.00           C
ATOM   8907  O21 POPEt 259     117.833  92.059  83.873  1.00  0.00           O
ATOM   8908  C21 POPEt 259     118.143  93.019  83.013  1.00  0.00           C
ATOM   8909  O22 POPEt 259     117.873  94.209  83.203  1.00  0.00           O
ATOM   8910  C22 POPEt 259     118.803  92.469  81.733  1.00  0.00           C
ATOM   8913  C3  POPEt 259     117.953  89.809  84.793  1.00  0.00           C
ATOM   8916  O31 POPEt 259     116.663  89.599  84.154  1.00  0.00           O
ATOM   8917  C31 POPEt 259     116.693  88.979  82.983  1.00  0.00           C
ATOM   8918  O32 POPEt 259     117.683  88.459  82.493  1.00  0.00           O
ATOM   8919  C32 POPEt 259     115.373  89.189  82.223  1.00  0.00           C
ATOM   8922  C23 POPEt 259     118.763  93.369  80.473  1.00  0.00           C
ATOM   8925  C24 POPEt 259     118.593  92.509  79.203  1.00  0.00           C
ATOM   8928  C25 POPEt 259     117.133  92.149  78.894  1.00  0.00           C
ATOM   8931  C26 POPEt 259     116.393  93.259  78.143  1.00  0.00           C
ATOM   8934  C27 POPEt 259     114.943  92.919  77.763  1.00  0.00           C
ATOM   8937  C28 POPEt 259     114.303  94.089  77.003  1.00  0.00           C
ATOM   8940  C29 POPEt 259     112.943  93.759  76.453  1.00  0.00           C
ATOM   8942 0C21 POPEt 259     112.303  94.429  75.483  1.00  0.00           C
ATOM   8944 1C21 POPEt 259     112.783  95.669  74.773  1.00  0.00           C
ATOM   8947 2C21 POPEt 259     112.713  95.549  73.243  1.00  0.00           C
ATOM   8950 3C21 POPEt 259     113.823  94.689  72.633  1.00  0.00           C
ATOM   8953 4C21 POPEt 259     114.073  95.079  71.173  1.00  0.00           C
ATOM   8956 5C21 POPEt 259     115.183  94.269  70.493  1.00  0.00           C
ATOM   8959 6C21 POPEt 259     115.633  94.939  69.183  1.00  0.00           C
ATOM   8962 7C21 POPEt 259     116.583  94.069  68.353  1.00  0.00           C
ATOM   8965 8C21 POPEt 259     116.953  94.719  67.024  1.00  0.00           C
ATOM   8969  C33 POPEt 259     115.253  88.329  80.933  1.00  0.00           C
ATOM   8972  C34 POPEt 259     114.613  89.079  79.763  1.00  0.00           C
ATOM   8975  C35 POPEt 259     114.063  88.169  78.643  1.00  0.00           C
ATOM   8978  C36 POPEt 259     115.043  87.109  78.123  1.00  0.00           C
ATOM   8981  C37 POPEt 259     114.723  86.609  76.693  1.00  0.00           C
ATOM   8984  C38 POPEt 259     114.453  85.089  76.573  1.00  0.00           C
ATOM   8987  C39 POPEt 259     113.043  84.649  76.973  1.00  0.00           C
ATOM   8990 0C31 POPEt 259     111.933  85.299  76.123  1.00  0.00           C
ATOM   8993 1C31 POPEt 259     110.563  84.609  76.243  1.00  0.00           C
ATOM   8996 2C31 POPEt 259     109.503  85.329  75.393  1.00  0.00           C
ATOM   8999 3C31 POPEt 259     108.103  84.709  75.493  1.00  0.00           C
ATOM   9002 4C31 POPEt 259     107.043  85.729  75.953  1.00  0.00           C
ATOM   9005 5C31 POPEt 259     105.613  85.179  75.853  1.00  0.00           C
ATOM   9008 6C31 POPEt 259     104.543  86.139  76.373  1.00  0.00           C
ATOM   9012  NH3 POPEu 260      39.193  82.759  91.453  1.00  0.00           N
ATOM   9016  C12 POPEu 260      40.013  81.969  90.463  1.00  0.00           C
ATOM   9019  C11 POPEu 260      40.073  80.449  90.743  1.00  0.00           C
ATOM   9022  P   POPEu 260      40.873  78.179  89.714  1.00  0.00           P
ATOM   9023  O13 POPEu 260      42.153  77.519  90.043  1.00  0.00           O
ATOM   9024  O14 POPEu 260      39.653  77.699  90.393  1.00  0.00           O
ATOM   9025  O11 POPEu 260      40.673  77.949  88.163  1.00  0.00           O
ATOM   9026  O12 POPEu 260      40.943  79.779  89.803  1.00  0.00           O
ATOM   9027  C1  POPEu 260      41.433  78.679  87.193  1.00  0.00           C
ATOM   9030  C2  POPEu 260      41.383  77.929  85.833  1.00  0.00           C
ATOM   9032  O21 POPEu 260      42.173  78.559  84.813  1.00  0.00           O
ATOM   9033  C21 POPEu 260      41.823  79.769  84.393  1.00  0.00           C
ATOM   9034  O22 POPEu 260      40.863  80.399  84.773  1.00  0.00           O
ATOM   9035  C22 POPEu 260      42.903  80.239  83.393  1.00  0.00           C
ATOM   9038  C3  POPEu 260      39.923  77.609  85.373  1.00  0.00           C
ATOM   9041  O31 POPEu 260      39.963  76.679  84.283  1.00  0.00           O
ATOM   9042  C31 POPEu 260      40.173  77.219  83.103  1.00  0.00           C
ATOM   9043  O32 POPEu 260      39.863  78.349  82.753  1.00  0.00           O
ATOM   9044  C32 POPEu 260      41.053  76.259  82.333  1.00  0.00           C
ATOM   9047  C23 POPEu 260      42.523  81.519  82.623  1.00  0.00           C
ATOM   9050  C24 POPEu 260      43.743  82.289  82.074  1.00  0.00           C
ATOM   9053  C25 POPEu 260      44.113  81.929  80.623  1.00  0.00           C
ATOM   9056  C26 POPEu 260      43.813  83.049  79.623  1.00  0.00           C
ATOM   9059  C27 POPEu 260      44.193  82.659  78.184  1.00  0.00           C
ATOM   9062  C28 POPEu 260      43.763  83.709  77.133  1.00  0.00           C
ATOM   9065  C29 POPEu 260      43.453  83.049  75.803  1.00  0.00           C
ATOM   9067 0C21 POPEu 260      43.803  83.449  74.573  1.00  0.00           C
ATOM   9069 1C21 POPEu 260      44.643  84.649  74.203  1.00  0.00           C
ATOM   9072 2C21 POPEu 260      45.643  84.359  73.073  1.00  0.00           C
ATOM   9075 3C21 POPEu 260      46.463  83.059  73.203  1.00  0.00           C
ATOM   9078 4C21 POPEu 260      47.483  82.929  72.073  1.00  0.00           C
ATOM   9081 5C21 POPEu 260      48.373  81.669  72.173  1.00  0.00           C
ATOM   9084 6C21 POPEu 260      49.613  81.879  73.053  1.00  0.00           C
ATOM   9087 7C21 POPEu 260      50.693  80.809  72.833  1.00  0.00           C
ATOM   9090 8C21 POPEu 260      51.993  81.089  73.593  1.00  0.00           C
ATOM   9094  C33 POPEu 260      41.723  76.849  81.083  1.00  0.00           C
ATOM   9097  C34 POPEu 260      42.993  76.059  80.733  1.00  0.00           C
ATOM   9100  C35 POPEu 260      43.433  76.319  79.294  1.00  0.00           C
ATOM   9103  C36 POPEu 260      44.633  75.479  78.853  1.00  0.00           C
ATOM   9106  C37 POPEu 260      45.003  75.799  77.393  1.00  0.00           C
ATOM   9109  C38 POPEu 260      46.083  74.889  76.803  1.00  0.00           C
ATOM   9112  C39 POPEu 260      45.583  74.059  75.613  1.00  0.00           C
ATOM   9115 0C31 POPEu 260      45.043  72.679  75.993  1.00  0.00           C
ATOM   9118 1C31 POPEu 260      44.523  71.879  74.783  1.00  0.00           C
ATOM   9121 2C31 POPEu 260      44.363  70.379  75.063  1.00  0.00           C
ATOM   9124 3C31 POPEu 260      45.253  69.479  74.183  1.00  0.00           C
ATOM   9127 4C31 POPEu 260      44.513  68.939  72.953  1.00  0.00           C
ATOM   9130 5C31 POPEu 260      45.383  68.009  72.103  1.00  0.00           C
ATOM   9133 6C31 POPEu 260      44.633  67.409  70.914  1.00  0.00           C
ATOM   9137  NH3 POPEv 261     124.433  21.049  48.833  1.00  0.00           N
ATOM   9141  C12 POPEv 261     125.633  21.939  48.723  1.00  0.00           C
ATOM   9144  C11 POPEv 261     126.833  21.159  48.213  1.00  0.00           C
ATOM   9147  P   POPEv 261     129.203  21.689  47.333  1.00  0.00           P
ATOM   9148  O13 POPEv 261     129.323  20.209  47.403  1.00  0.00           O
ATOM   9149  O14 POPEv 261     129.193  22.299  45.983  1.00  0.00           O
ATOM   9150  O11 POPEv 261     130.313  22.419  48.233  1.00  0.00           O
ATOM   9151  O12 POPEv 261     127.903  22.079  48.113  1.00  0.00           O
ATOM   9152  C1  POPEv 261     130.633  21.809  49.493  1.00  0.00           C
ATOM   9155  C2  POPEv 261     131.053  22.809  50.603  1.00  0.00           C
ATOM   9157  O21 POPEv 261     130.883  22.109  51.843  1.00  0.00           O
ATOM   9158  C21 POPEv 261     131.763  21.149  52.043  1.00  0.00           C
ATOM   9159  O22 POPEv 261     132.833  21.049  51.463  1.00  0.00           O
ATOM   9160  C22 POPEv 261     131.113  20.079  52.933  1.00  0.00           C
ATOM   9163  C3  POPEv 261     130.223  24.139  50.653  1.00  0.00           C
ATOM   9166  O31 POPEv 261     130.203  24.749  51.983  1.00  0.00           O
ATOM   9167  C31 POPEv 261     129.263  24.219  52.783  1.00  0.00           C
ATOM   9168  O32 POPEv 261     128.393  23.449  52.403  1.00  0.00           O
ATOM   9169  C32 POPEv 261     129.403  24.659  54.233  1.00  0.00           C
ATOM   9172  C23 POPEv 261     131.943  19.659  54.163  1.00  0.00           C
ATOM   9175  C24 POPEv 261     131.173  18.619  55.003  1.00  0.00           C
ATOM   9178  C25 POPEv 261     131.303  18.789  56.513  1.00  0.00           C
ATOM   9181  C26 POPEv 261     132.633  18.279  57.073  1.00  0.00           C
ATOM   9184  C27 POPEv 261     133.153  19.229  58.153  1.00  0.00           C
ATOM   9187  C28 POPEv 261     134.393  18.699  58.893  1.00  0.00           C
ATOM   9190  C29 POPEv 261     134.013  17.969  60.153  1.00  0.00           C
ATOM   9192 0C21 POPEv 261     134.033  18.499  61.393  1.00  0.00           C
ATOM   9194 1C21 POPEv 261     134.463  19.889  61.783  1.00  0.00           C
ATOM   9197 2C21 POPEv 261     134.783  19.999  63.293  1.00  0.00           C
ATOM   9200 3C21 POPEv 261     133.543  19.879  64.193  1.00  0.00           C
ATOM   9203 4C21 POPEv 261     133.853  19.549  65.653  1.00  0.00           C
ATOM   9206 5C21 POPEv 261     132.563  19.289  66.443  1.00  0.00           C
ATOM   9209 6C21 POPEv 261     132.803  18.759  67.863  1.00  0.00           C
ATOM   9212 7C21 POPEv 261     131.493  18.469  68.604  1.00  0.00           C
ATOM   9215 8C21 POPEv 261     131.703  17.939  70.033  1.00  0.00           C
ATOM   9219  C33 POPEv 261     129.013  23.439  55.113  1.00  0.00           C
ATOM   9222  C34 POPEv 261     129.223  23.549  56.633  1.00  0.00           C
ATOM   9225  C35 POPEv 261     129.543  22.159  57.223  1.00  0.00           C
ATOM   9228  C36 POPEv 261     129.073  21.919  58.663  1.00  0.00           C
ATOM   9231  C37 POPEv 261     129.243  20.439  59.073  1.00  0.00           C
ATOM   9234  C38 POPEv 261     128.453  20.039  60.333  1.00  0.00           C
ATOM   9237  C39 POPEv 261     129.343  19.509  61.473  1.00  0.00           C
ATOM   9240 0C31 POPEv 261     129.853  18.079  61.243  1.00  0.00           C
ATOM   9243 1C31 POPEv 261     130.613  17.509  62.453  1.00  0.00           C
ATOM   9246 2C31 POPEv 261     131.063  16.059  62.203  1.00  0.00           C
ATOM   9249 3C31 POPEv 261     132.213  15.519  63.063  1.00  0.00           C
ATOM   9252 4C31 POPEv 261     131.773  14.739  64.303  1.00  0.00           C
ATOM   9255 5C31 POPEv 261     132.923  13.869  64.823  1.00  0.00           C
ATOM   9258 6C31 POPEv 261     132.583  13.099  66.093  1.00  0.00           C
ATOM   9262  NH3 POPEw 262     132.743 104.139  42.083  1.00  0.00           N
ATOM   9266  C12 POPEw 262     131.413 103.529  41.783  1.00  0.00           C
ATOM   9269  C11 POPEw 262     130.273 104.429  42.253  1.00  0.00           C
ATOM   9272  P   POPEw 262     127.673 104.339  42.413  1.00  0.00           P
ATOM   9273  O13 POPEw 262     127.903 105.629  43.093  1.00  0.00           O
ATOM   9274  O14 POPEw 262     126.713 104.379  41.293  1.00  0.00           O
ATOM   9275  O11 POPEw 262     127.323 103.219  43.463  1.00  0.00           O
ATOM   9276  O12 POPEw 262     129.063 103.819  41.843  1.00  0.00           O
ATOM   9277  C1  POPEw 262     127.823 103.249  44.813  1.00  0.00           C
ATOM   9280  C2  POPEw 262     128.333 101.839  45.233  1.00  0.00           C
ATOM   9282  O21 POPEw 262     127.983 101.439  46.553  1.00  0.00           O
ATOM   9283  C21 POPEw 262     128.393 102.039  47.643  1.00  0.00           C
ATOM   9284  O22 POPEw 262     129.103 103.019  47.723  1.00  0.00           O
ATOM   9285  C22 POPEw 262     127.833 101.219  48.803  1.00  0.00           C
ATOM   9288  C3  POPEw 262     129.813 101.519  44.833  1.00  0.00           C
ATOM   9291  O31 POPEw 262     130.713 101.299  45.943  1.00  0.00           O
ATOM   9292  C31 POPEw 262     130.833 100.039  46.373  1.00  0.00           C
ATOM   9293  O32 POPEw 262     130.243  99.069  45.953  1.00  0.00           O
ATOM   9294  C32 POPEw 262     131.903 100.029  47.473  1.00  0.00           C
ATOM   9297  C23 POPEw 262     127.903 101.809  50.233  1.00  0.00           C
ATOM   9300  C24 POPEw 262     127.013 100.899  51.103  1.00  0.00           C
ATOM   9303  C25 POPEw 262     127.293 100.779  52.603  1.00  0.00           C
ATOM   9306  C26 POPEw 262     126.763  99.389  53.023  1.00  0.00           C
ATOM   9309  C27 POPEw 262     126.433  99.159  54.503  1.00  0.00           C
ATOM   9312  C28 POPEw 262     125.483  97.949  54.653  1.00  0.00           C
ATOM   9315  C29 POPEw 262     125.833  96.989  55.773  1.00  0.00           C
ATOM   9317 0C21 POPEw 262     125.293  96.949  57.003  1.00  0.00           C
ATOM   9319 1C21 POPEw 262     124.243  97.869  57.583  1.00  0.00           C
ATOM   9322 2C21 POPEw 262     123.153  97.139  58.393  1.00  0.00           C
ATOM   9325 3C21 POPEw 262     123.643  96.459  59.683  1.00  0.00           C
ATOM   9328 4C21 POPEw 262     122.503  95.909  60.553  1.00  0.00           C
ATOM   9331 5C21 POPEw 262     122.713  96.039  62.073  1.00  0.00           C
ATOM   9334 6C21 POPEw 262     122.283  94.769  62.843  1.00  0.00           C
ATOM   9337 7C21 POPEw 262     121.783  95.069  64.263  1.00  0.00           C
ATOM   9340 8C21 POPEw 262     121.363  93.819  65.053  1.00  0.00           C
ATOM   9344  C33 POPEw 262     131.583  99.259  48.793  1.00  0.00           C
ATOM   9347  C34 POPEw 262     132.433  99.839  49.933  1.00  0.00           C
ATOM   9350  C35 POPEw 262     132.583  98.969  51.203  1.00  0.00           C
ATOM   9353  C36 POPEw 262     131.373  99.039  52.133  1.00  0.00           C
ATOM   9356  C37 POPEw 262     131.713  98.669  53.583  1.00  0.00           C
ATOM   9359  C38 POPEw 262     130.603  99.099  54.553  1.00  0.00           C
ATOM   9362  C39 POPEw 262     130.753  98.499  55.953  1.00  0.00           C
ATOM   9365 0C31 POPEw 262     129.973  99.269  57.033  1.00  0.00           C
ATOM   9368 1C31 POPEw 262     129.703  98.389  58.253  1.00  0.00           C
ATOM   9371 2C31 POPEw 262     129.303  99.169  59.513  1.00  0.00           C
ATOM   9374 3C31 POPEw 262     130.073  98.679  60.753  1.00  0.00           C
ATOM   9377 4C31 POPEw 262     129.853  99.539  62.003  1.00  0.00           C
ATOM   9380 5C31 POPEw 262     130.693  99.029  63.183  1.00  0.00           C
ATOM   9383 6C31 POPEw 262     130.543  99.869  64.453  1.00  0.00           C
ATOM   9387  NH3 POPEx 263      88.583   3.741  93.153  1.00  0.00           N
ATOM   9391  C12 POPEx 263      88.743   5.061  92.423  1.00  0.00           C
ATOM   9394  C11 POPEx 263      88.793   6.251  93.403  1.00  0.00           C
ATOM   9397  P   POPEx 263      88.773   8.839  93.553  1.00  0.00           P
ATOM   9398  O13 POPEx 263      88.393   8.419  94.923  1.00  0.00           O
ATOM   9399  O14 POPEx 263      89.933   9.749  93.464  1.00  0.00           O
ATOM   9400  O11 POPEx 263      87.513   9.399  92.743  1.00  0.00           O
ATOM   9401  O12 POPEx 263      89.073   7.499  92.723  1.00  0.00           O
ATOM   9402  C1  POPEx 263      87.733  10.399  91.723  1.00  0.00           C
ATOM   9405  C2  POPEx 263      86.543  10.509  90.713  1.00  0.00           C
ATOM   9407  O21 POPEx 263      86.653  11.669  89.863  1.00  0.00           O
ATOM   9408  C21 POPEx 263      87.383  11.549  88.754  1.00  0.00           C
ATOM   9409  O22 POPEx 263      88.163  10.649  88.503  1.00  0.00           O
ATOM   9410  C22 POPEx 263      86.943  12.629  87.753  1.00  0.00           C
ATOM   9413  C3  POPEx 263      85.143  10.519  91.403  1.00  0.00           C
ATOM   9416  O31 POPEx 263      84.063  10.279  90.453  1.00  0.00           O
ATOM   9417  C31 POPEx 263      83.653  11.369  89.803  1.00  0.00           C
ATOM   9418  O32 POPEx 263      84.033  12.499  90.013  1.00  0.00           O
ATOM   9419  C32 POPEx 263      82.643  10.999  88.723  1.00  0.00           C
ATOM   9422  C23 POPEx 263      87.433  12.329  86.313  1.00  0.00           C
ATOM   9425  C24 POPEx 263      86.583  13.009  85.233  1.00  0.00           C
ATOM   9428  C25 POPEx 263      87.093  12.729  83.813  1.00  0.00           C
ATOM   9431  C26 POPEx 263      86.203  13.369  82.733  1.00  0.00           C
ATOM   9434  C27 POPEx 263      86.603  12.999  81.303  1.00  0.00           C
ATOM   9437  C28 POPEx 263      85.693  13.609  80.214  1.00  0.00           C
ATOM   9440  C29 POPEx 263      85.743  15.119  80.144  1.00  0.00           C
ATOM   9442 0C21 POPEx 263      84.753  15.919  79.703  1.00  0.00           C
ATOM   9444 1C21 POPEx 263      83.413  15.469  79.193  1.00  0.00           C
ATOM   9447 2C21 POPEx 263      83.473  14.879  77.763  1.00  0.00           C
ATOM   9450 3C21 POPEx 263      83.623  15.909  76.633  1.00  0.00           C
ATOM   9453 4C21 POPEx 263      83.963  15.209  75.303  1.00  0.00           C
ATOM   9456 5C21 POPEx 263      83.723  16.039  74.033  1.00  0.00           C
ATOM   9459 6C21 POPEx 263      84.013  15.209  72.773  1.00  0.00           C
ATOM   9462 7C21 POPEx 263      83.673  15.889  71.443  1.00  0.00           C
ATOM   9465 8C21 POPEx 263      83.793  14.949  70.243  1.00  0.00           C
ATOM   9469  C33 POPEx 263      82.723  12.019  87.553  1.00  0.00           C
ATOM   9472  C34 POPEx 263      81.763  11.709  86.394  1.00  0.00           C
ATOM   9475  C35 POPEx 263      82.483  11.309  85.113  1.00  0.00           C
ATOM   9478  C36 POPEx 263      81.523  11.209  83.923  1.00  0.00           C
ATOM   9481  C37 POPEx 263      82.263  11.309  82.593  1.00  0.00           C
ATOM   9484  C38 POPEx 263      81.323  11.169  81.394  1.00  0.00           C
ATOM   9487  C39 POPEx 263      82.053  11.429  80.074  1.00  0.00           C
ATOM   9490 0C31 POPEx 263      81.203  11.019  78.863  1.00  0.00           C
ATOM   9493 1C31 POPEx 263      82.033  11.049  77.574  1.00  0.00           C
ATOM   9496 2C31 POPEx 263      81.273  10.559  76.333  1.00  0.00           C
ATOM   9499 3C31 POPEx 263      80.633   9.179  76.543  1.00  0.00           C
ATOM   9502 4C31 POPEx 263      80.273   8.489  75.223  1.00  0.00           C
ATOM   9505 5C31 POPEx 263      79.393   7.261  75.453  1.00  0.00           C
ATOM   9508 6C31 POPEx 263      79.093   6.471  74.183  1.00  0.00           C
ATOM   9512  NH3 POPEy 264      62.203  39.669  94.633  1.00  0.00           N
ATOM   9516  C12 POPEy 264      62.143  38.159  94.733  1.00  0.00           C
ATOM   9519  C11 POPEy 264      60.673  37.709  94.903  1.00  0.00           C
ATOM   9522  P   POPEy 264      59.023  35.739  94.873  1.00  0.00           P
ATOM   9523  O13 POPEy 264      59.153  34.269  94.943  1.00  0.00           O
ATOM   9524  O14 POPEy 264      58.143  36.399  95.873  1.00  0.00           O
ATOM   9525  O11 POPEy 264      58.673  36.179  93.383  1.00  0.00           O
ATOM   9526  O12 POPEy 264      60.503  36.299  95.063  1.00  0.00           O
ATOM   9527  C1  POPEy 264      58.893  35.229  92.333  1.00  0.00           C
ATOM   9530  C2  POPEy 264      58.613  35.839  90.924  1.00  0.00           C
ATOM   9532  O21 POPEy 264      58.663  34.829  89.903  1.00  0.00           O
ATOM   9533  C21 POPEy 264      59.803  34.309  89.503  1.00  0.00           C
ATOM   9534  O22 POPEy 264      60.883  34.389  90.063  1.00  0.00           O
ATOM   9535  C22 POPEy 264      59.553  33.599  88.173  1.00  0.00           C
ATOM   9538  C3  POPEy 264      59.493  37.079  90.603  1.00  0.00           C
ATOM   9541  O31 POPEy 264      59.153  37.679  89.323  1.00  0.00           O
ATOM   9542  C31 POPEy 264      60.083  37.619  88.373  1.00  0.00           C
ATOM   9543  O32 POPEy 264      61.133  37.019  88.443  1.00  0.00           O
ATOM   9544  C32 POPEy 264      59.643  38.449  87.164  1.00  0.00           C
ATOM   9547  C23 POPEy 264      60.503  34.099  87.063  1.00  0.00           C
ATOM   9550  C24 POPEy 264      60.283  33.339  85.753  1.00  0.00           C
ATOM   9553  C25 POPEy 264      59.683  34.199  84.633  1.00  0.00           C
ATOM   9556  C26 POPEy 264      60.713  34.819  83.663  1.00  0.00           C
ATOM   9559  C27 POPEy 264      59.983  35.739  82.663  1.00  0.00           C
ATOM   9562  C28 POPEy 264      60.773  36.229  81.423  1.00  0.00           C
ATOM   9565  C29 POPEy 264      59.763  36.989  80.583  1.00  0.00           C
ATOM   9567 0C21 POPEy 264      59.893  37.889  79.593  1.00  0.00           C
ATOM   9569 1C21 POPEy 264      61.123  38.399  78.883  1.00  0.00           C
ATOM   9572 2C21 POPEy 264      61.053  38.039  77.373  1.00  0.00           C
ATOM   9575 3C21 POPEy 264      61.243  39.209  76.394  1.00  0.00           C
ATOM   9578 4C21 POPEy 264      61.203  38.749  74.913  1.00  0.00           C
ATOM   9581 5C21 POPEy 264      59.793  38.389  74.393  1.00  0.00           C
ATOM   9584 6C21 POPEy 264      59.803  37.469  73.163  1.00  0.00           C
ATOM   9587 7C21 POPEy 264      58.423  36.869  72.873  1.00  0.00           C
ATOM   9590 8C21 POPEy 264      58.393  35.879  71.703  1.00  0.00           C
ATOM   9594  C33 POPEy 264      60.843  38.859  86.263  1.00  0.00           C
ATOM   9597  C34 POPEy 264      60.553  40.079  85.373  1.00  0.00           C
ATOM   9600  C35 POPEy 264      59.893  39.759  84.023  1.00  0.00           C
ATOM   9603  C36 POPEy 264      59.203  40.999  83.443  1.00  0.00           C
ATOM   9606  C37 POPEy 264      58.683  40.839  82.003  1.00  0.00           C
ATOM   9609  C38 POPEy 264      57.713  41.969  81.623  1.00  0.00           C
ATOM   9612  C39 POPEy 264      57.533  42.179  80.113  1.00  0.00           C
ATOM   9615 0C31 POPEy 264      57.033  40.929  79.373  1.00  0.00           C
ATOM   9618 1C31 POPEy 264      56.903  41.159  77.863  1.00  0.00           C
ATOM   9621 2C31 POPEy 264      56.583  39.859  77.123  1.00  0.00           C
ATOM   9624 3C31 POPEy 264      56.943  39.909  75.633  1.00  0.00           C
ATOM   9627 4C31 POPEy 264      55.913  40.569  74.703  1.00  0.00           C
ATOM   9630 5C31 POPEy 264      56.453  40.619  73.263  1.00  0.00           C
ATOM   9633 6C31 POPEy 264      55.463  41.079  72.183  1.00  0.00           C
ATOM   9637  NH3 POPEz 265      21.293  76.489  85.813  1.00  0.00           N
ATOM   9641  C12 POPEz 265      20.833  77.919  85.774  1.00  0.00           C
ATOM   9644  C11 POPEz 265      19.343  78.039  85.443  1.00  0.00           C
ATOM   9647  P   POPEz 265      17.713  80.069  85.943  1.00  0.00           P
ATOM   9648  O13 POPEz 265      17.023  79.049  86.803  1.00  0.00           O
ATOM   9649  O14 POPEz 265      18.123  81.339  86.573  1.00  0.00           O
ATOM   9650  O11 POPEz 265      16.883  80.399  84.613  1.00  0.00           O
ATOM   9651  O12 POPEz 265      19.013  79.419  85.354  1.00  0.00           O
ATOM   9652  C1  POPEz 265      17.433  81.459  83.793  1.00  0.00           C
ATOM   9655  C2  POPEz 265      16.543  81.939  82.593  1.00  0.00           C
ATOM   9657  O21 POPEz 265      17.053  83.169  82.053  1.00  0.00           O
ATOM   9658  C21 POPEz 265      18.343  83.209  81.743  1.00  0.00           C
ATOM   9659  O22 POPEz 265      19.213  83.699  82.453  1.00  0.00           O
ATOM   9660  C22 POPEz 265      18.533  82.509  80.383  1.00  0.00           C
ATOM   9663  C3  POPEz 265      15.023  82.109  82.933  1.00  0.00           C
ATOM   9666  O31 POPEz 265      14.425  83.369  82.553  1.00  0.00           O
ATOM   9667  C31 POPEz 265      13.915  83.689  81.373  1.00  0.00           C
ATOM   9668  O32 POPEz 265      13.245  84.699  81.193  1.00  0.00           O
ATOM   9669  C32 POPEz 265      14.215  82.729  80.214  1.00  0.00           C
ATOM   9672  C23 POPEz 265      18.903  83.449  79.203  1.00  0.00           C
ATOM   9675  C24 POPEz 265      18.443  82.889  77.833  1.00  0.00           C
ATOM   9678  C25 POPEz 265      19.303  81.759  77.243  1.00  0.00           C
ATOM   9681  C26 POPEz 265      20.663  82.269  76.743  1.00  0.00           C
ATOM   9684  C27 POPEz 265      21.473  81.329  75.833  1.00  0.00           C
ATOM   9687  C28 POPEz 265      22.463  82.089  74.923  1.00  0.00           C
ATOM   9690  C29 POPEz 265      21.783  82.629  73.683  1.00  0.00           C
ATOM   9692 0C21 POPEz 265      22.203  82.539  72.403  1.00  0.00           C
ATOM   9694 1C21 POPEz 265      23.493  81.939  71.903  1.00  0.00           C
ATOM   9697 2C21 POPEz 265      24.123  82.719  70.723  1.00  0.00           C
ATOM   9700 3C21 POPEz 265      23.303  82.709  69.413  1.00  0.00           C
ATOM   9703 4C21 POPEz 265      22.583  84.039  69.153  1.00  0.00           C
ATOM   9706 5C21 POPEz 265      21.693  84.029  67.903  1.00  0.00           C
ATOM   9709 6C21 POPEz 265      20.773  85.259  67.873  1.00  0.00           C
ATOM   9712 7C21 POPEz 265      19.783  85.339  66.713  1.00  0.00           C
ATOM   9715 8C21 POPEz 265      18.853  86.549  66.803  1.00  0.00           C
ATOM   9719  C33 POPEz 265      13.785  83.329  78.833  1.00  0.00           C
ATOM   9722  C34 POPEz 265      13.235  82.299  77.833  1.00  0.00           C
ATOM   9725  C35 POPEz 265      14.205  81.939  76.703  1.00  0.00           C
ATOM   9728  C36 POPEz 265      13.985  82.729  75.403  1.00  0.00           C
ATOM   9731  C37 POPEz 265      15.033  82.409  74.323  1.00  0.00           C
ATOM   9734  C38 POPEz 265      14.485  82.539  72.893  1.00  0.00           C
ATOM   9737  C39 POPEz 265      15.553  82.809  71.813  1.00  0.00           C
ATOM   9740 0C31 POPEz 265      16.653  81.749  71.743  1.00  0.00           C
ATOM   9743 1C31 POPEz 265      17.533  81.919  70.503  1.00  0.00           C
ATOM   9746 2C31 POPEz 265      18.373  80.669  70.263  1.00  0.00           C
ATOM   9749 3C31 POPEz 265      19.113  80.649  68.913  1.00  0.00           C
ATOM   9752 4C31 POPEz 265      19.413  79.209  68.493  1.00  0.00           C
ATOM   9755 5C31 POPEz 265      20.883  78.929  68.163  1.00  0.00           C
ATOM   9758 6C31 POPEz 265      21.163  77.429  68.053  1.00  0.00           C
ATOM   9762  NH3 POPE0 266      97.033 108.279  48.503  1.00  0.00           N
ATOM   9766  C12 POPE0 266      95.533 108.089  48.403  1.00  0.00           C
ATOM   9769  C11 POPE0 266      94.793 109.429  48.583  1.00  0.00           C
ATOM   9772  P   POPE0 266      92.483 110.549  48.643  1.00  0.00           P
ATOM   9773  O13 POPE0 266      93.003 111.429  47.583  1.00  0.00           O
ATOM   9774  O14 POPE0 266      91.053 110.219  48.593  1.00  0.00           O
ATOM   9775  O11 POPE0 266      92.823 111.219  50.063  1.00  0.00           O
ATOM   9776  O12 POPE0 266      93.373 109.229  48.773  1.00  0.00           O
ATOM   9777  C1  POPE0 266      91.783 111.419  51.033  1.00  0.00           C
ATOM   9780  C2  POPE0 266      92.163 112.479  52.113  1.00  0.00           C
ATOM   9782  O21 POPE0 266      91.033 112.739  52.953  1.00  0.00           O
ATOM   9783  C21 POPE0 266      90.773 111.879  53.933  1.00  0.00           C
ATOM   9784  O22 POPE0 266      89.883 111.039  53.903  1.00  0.00           O
ATOM   9785  C22 POPE0 266      91.713 112.129  55.133  1.00  0.00           C
ATOM   9788  C3  POPE0 266      92.613 113.819  51.463  1.00  0.00           C
ATOM   9791  O31 POPE0 266      92.483 114.969  52.333  1.00  0.00           O
ATOM   9792  C31 POPE0 266      93.203 114.959  53.443  1.00  0.00           C
ATOM   9793  O32 POPE0 266      94.003 114.099  53.763  1.00  0.00           O
ATOM   9794  C32 POPE0 266      92.823 116.159  54.303  1.00  0.00           C
ATOM   9797  C23 POPE0 266      91.123 111.819  56.533  1.00  0.00           C
ATOM   9800  C24 POPE0 266      92.173 111.999  57.663  1.00  0.00           C
ATOM   9803  C25 POPE0 266      91.763 112.899  58.853  1.00  0.00           C
ATOM   9806  C26 POPE0 266      91.473 112.159  60.183  1.00  0.00           C
ATOM   9809  C27 POPE0 266      91.273 113.119  61.373  1.00  0.00           C
ATOM   9812  C28 POPE0 266      90.853 112.459  62.713  1.00  0.00           C
ATOM   9815  C29 POPE0 266      91.953 111.769  63.473  1.00  0.00           C
ATOM   9817 0C21 POPE0 266      91.953 111.469  64.793  1.00  0.00           C
ATOM   9819 1C21 POPE0 266      90.843 111.729  65.773  1.00  0.00           C
ATOM   9822 2C21 POPE0 266      91.173 111.499  67.283  1.00  0.00           C
ATOM   9825 3C21 POPE0 266      91.973 112.619  67.983  1.00  0.00           C
ATOM   9828 4C21 POPE0 266      91.733 112.629  69.513  1.00  0.00           C
ATOM   9831 5C21 POPE0 266      92.093 113.929  70.243  1.00  0.00           C
ATOM   9834 6C21 POPE0 266      93.293 113.819  71.203  1.00  0.00           C
ATOM   9837 7C21 POPE0 266      93.193 114.789  72.383  1.00  0.00           C
ATOM   9840 8C21 POPE0 266      94.393 114.739  73.323  1.00  0.00           C
ATOM   9844  C33 POPE0 266      92.883 115.789  55.803  1.00  0.00           C
ATOM   9847  C34 POPE0 266      92.983 116.979  56.773  1.00  0.00           C
ATOM   9850  C35 POPE0 266      94.283 117.059  57.583  1.00  0.00           C
ATOM   9853  C36 POPE0 266      94.163 118.009  58.793  1.00  0.00           C
ATOM   9856  C37 POPE0 266      95.363 117.909  59.743  1.00  0.00           C
ATOM   9859  C38 POPE0 266      94.983 117.839  61.243  1.00  0.00           C
ATOM   9862  C39 POPE0 266      95.163 119.159  61.993  1.00  0.00           C
ATOM   9865 0C31 POPE0 266      95.133 118.959  63.513  1.00  0.00           C
ATOM   9868 1C31 POPE0 266      95.713 120.129  64.313  1.00  0.00           C
ATOM   9871 2C31 POPE0 266      96.073 119.729  65.743  1.00  0.00           C
ATOM   9874 3C31 POPE0 266      94.853 119.699  66.683  1.00  0.00           C
ATOM   9877 4C31 POPE0 266      94.933 118.629  67.773  1.00  0.00           C
ATOM   9880 5C31 POPE0 266      93.813 118.769  68.803  1.00  0.00           C
ATOM   9883 6C31 POPE0 266      93.823 117.679  69.873  1.00  0.00           C
ATOM   9887  NH3 POPE1 267     121.373   8.819  91.843  1.00  0.00           N
ATOM   9891  C12 POPE1 267     120.183   7.919  92.063  1.00  0.00           C
ATOM   9894  C11 POPE1 267     118.863   8.709  92.183  1.00  0.00           C
ATOM   9897  P   POPE1 267     116.273   8.279  92.333  1.00  0.00           P
ATOM   9898  O13 POPE1 267     115.663   7.919  93.613  1.00  0.00           O
ATOM   9899  O14 POPE1 267     116.193   9.679  91.863  1.00  0.00           O
ATOM   9900  O11 POPE1 267     115.673   7.319  91.203  1.00  0.00           O
ATOM   9901  O12 POPE1 267     117.773   7.799  92.303  1.00  0.00           O
ATOM   9902  C1  POPE1 267     116.073   7.599  89.854  1.00  0.00           C
ATOM   9905  C2  POPE1 267     115.103   6.961  88.833  1.00  0.00           C
ATOM   9907  O21 POPE1 267     115.323   7.659  87.583  1.00  0.00           O
ATOM   9908  C21 POPE1 267     115.003   6.941  86.534  1.00  0.00           C
ATOM   9909  O22 POPE1 267     114.943   5.731  86.473  1.00  0.00           O
ATOM   9910  C22 POPE1 267     114.743   7.879  85.363  1.00  0.00           C
ATOM   9913  C3  POPE1 267     113.613   7.121  89.263  1.00  0.00           C
ATOM   9916  O31 POPE1 267     112.753   6.391  88.373  1.00  0.00           O
ATOM   9917  C31 POPE1 267     111.953   7.081  87.574  1.00  0.00           C
ATOM   9918  O32 POPE1 267     111.793   8.279  87.583  1.00  0.00           O
ATOM   9919  C32 POPE1 267     111.373   6.111  86.534  1.00  0.00           C
ATOM   9922  C23 POPE1 267     114.713   7.021  84.093  1.00  0.00           C
ATOM   9925  C24 POPE1 267     114.553   7.809  82.803  1.00  0.00           C
ATOM   9928  C25 POPE1 267     114.703   6.821  81.654  1.00  0.00           C
ATOM   9931  C26 POPE1 267     113.993   7.211  80.363  1.00  0.00           C
ATOM   9934  C27 POPE1 267     113.963   5.991  79.443  1.00  0.00           C
ATOM   9937  C28 POPE1 267     113.133   6.201  78.173  1.00  0.00           C
ATOM   9940  C29 POPE1 267     112.663   4.861  77.693  1.00  0.00           C
ATOM   9942 0C21 POPE1 267     112.873   4.271  76.513  1.00  0.00           C
ATOM   9944 1C21 POPE1 267     113.633   4.811  75.333  1.00  0.00           C
ATOM   9947 2C21 POPE1 267     114.573   3.741  74.743  1.00  0.00           C
ATOM   9950 3C21 POPE1 267     114.653   3.831  73.223  1.00  0.00           C
ATOM   9953 4C21 POPE1 267     115.423   2.651  72.604  1.00  0.00           C
ATOM   9956 5C21 POPE1 267     116.913   2.631  72.963  1.00  0.00           C
ATOM   9959 6C21 POPE1 267     117.663   1.611  72.093  1.00  0.00           C
ATOM   9962 7C21 POPE1 267     119.183   1.641  72.273  1.00  0.00           C
ATOM   9965 8C21 POPE1 267     119.903   0.781  71.223  1.00  0.00           C
ATOM   9969  C33 POPE1 267     110.853   6.831  85.263  1.00  0.00           C
ATOM   9972  C34 POPE1 267     110.183   5.871  84.263  1.00  0.00           C
ATOM   9975  C35 POPE1 267     111.063   5.361  83.113  1.00  0.00           C
ATOM   9978  C36 POPE1 267     110.293   4.261  82.354  1.00  0.00           C
ATOM   9981  C37 POPE1 267     110.973   3.701  81.104  1.00  0.00           C
ATOM   9984  C38 POPE1 267     110.163   2.501  80.573  1.00  0.00           C
ATOM   9987  C39 POPE1 267     110.453   2.051  79.133  1.00  0.00           C
ATOM   9990 0C31 POPE1 267     111.773   1.301  78.923  1.00  0.00           C
ATOM   9993 1C31 POPE1 267     111.843   0.681  77.513  1.00  0.00           C
ATOM   9996 2C31 POPE1 267     113.253   0.261  77.083  1.00  0.00           C
ATOM   9999 3C31 POPE1 267     113.373   0.091  75.553  1.00  0.00           C
ATOM  10002 4C31 POPE1 267     112.843  -1.259  75.023  1.00  0.00           C
ATOM  10005 5C31 POPE1 267     112.603  -1.219  73.513  1.00  0.00           C
ATOM  10008 6C31 POPE1 267     112.303  -2.579  72.893  1.00  0.00           C
ATOM  10012  NH3 POPE2 268     122.913   0.391  93.683  1.00  0.00           N
ATOM  10016  C12 POPE2 268     123.043   1.861  93.443  1.00  0.00           C
ATOM  10019  C11 POPE2 268     124.123   2.101  92.393  1.00  0.00           C
ATOM  10022  P   POPE2 268     125.353   4.361  91.843  1.00  0.00           P
ATOM  10023  O13 POPE2 268     125.343   5.401  92.883  1.00  0.00           O
ATOM  10024  O14 POPE2 268     126.553   3.511  91.733  1.00  0.00           O
ATOM  10025  O11 POPE2 268     124.923   4.891  90.443  1.00  0.00           O
ATOM  10026  O12 POPE2 268     124.073   3.471  92.074  1.00  0.00           O
ATOM  10027  C1  POPE2 268     125.743   5.631  89.553  1.00  0.00           C
ATOM  10030  C2  POPE2 268     124.773   6.181  88.493  1.00  0.00           C
ATOM  10032  O21 POPE2 268     125.443   6.951  87.473  1.00  0.00           O
ATOM  10033  C21 POPE2 268     125.673   6.301  86.343  1.00  0.00           C
ATOM  10034  O22 POPE2 268     125.813   5.091  86.243  1.00  0.00           O
ATOM  10035  C22 POPE2 268     125.443   7.291  85.203  1.00  0.00           C
ATOM  10038  C3  POPE2 268     123.703   7.081  89.174  1.00  0.00           C
ATOM  10041  O31 POPE2 268     122.933   7.719  88.143  1.00  0.00           O
ATOM  10042  C31 POPE2 268     121.683   7.329  88.033  1.00  0.00           C
ATOM  10043  O32 POPE2 268     120.973   6.991  88.964  1.00  0.00           O
ATOM  10044  C32 POPE2 268     121.363   7.261  86.534  1.00  0.00           C
ATOM  10047  C23 POPE2 268     126.103   6.901  83.853  1.00  0.00           C
ATOM  10050  C24 POPE2 268     125.313   7.409  82.633  1.00  0.00           C
ATOM  10053  C25 POPE2 268     125.813   6.831  81.303  1.00  0.00           C
ATOM  10056  C26 POPE2 268     126.593   7.809  80.413  1.00  0.00           C
ATOM  10059  C27 POPE2 268     127.043   7.141  79.093  1.00  0.00           C
ATOM  10062  C28 POPE2 268     127.783   8.059  78.113  1.00  0.00           C
ATOM  10065  C29 POPE2 268     126.863   9.059  77.443  1.00  0.00           C
ATOM  10067 0C21 POPE2 268     126.903   9.489  76.163  1.00  0.00           C
ATOM  10069 1C21 POPE2 268     127.893   9.089  75.093  1.00  0.00           C
ATOM  10072 2C21 POPE2 268     127.173   8.509  73.854  1.00  0.00           C
ATOM  10075 3C21 POPE2 268     128.113   7.989  72.763  1.00  0.00           C
ATOM  10078 4C21 POPE2 268     127.343   7.389  71.583  1.00  0.00           C
ATOM  10081 5C21 POPE2 268     128.223   6.641  70.563  1.00  0.00           C
ATOM  10084 6C21 POPE2 268     127.463   6.361  69.263  1.00  0.00           C
ATOM  10087 7C21 POPE2 268     128.123   5.301  68.383  1.00  0.00           C
ATOM  10090 8C21 POPE2 268     127.393   5.101  67.043  1.00  0.00           C
ATOM  10094  C33 POPE2 268     121.333   5.801  86.033  1.00  0.00           C
ATOM  10097  C34 POPE2 268     121.783   5.621  84.583  1.00  0.00           C
ATOM  10100  C35 POPE2 268     121.683   4.161  84.123  1.00  0.00           C
ATOM  10103  C36 POPE2 268     122.043   4.031  82.644  1.00  0.00           C
ATOM  10106  C37 POPE2 268     122.313   2.611  82.123  1.00  0.00           C
ATOM  10109  C38 POPE2 268     122.613   2.741  80.623  1.00  0.00           C
ATOM  10112  C39 POPE2 268     123.153   1.521  79.873  1.00  0.00           C
ATOM  10115 0C31 POPE2 268     122.873   1.791  78.383  1.00  0.00           C
ATOM  10118 1C31 POPE2 268     123.473   0.851  77.333  1.00  0.00           C
ATOM  10121 2C31 POPE2 268     122.863   1.251  75.973  1.00  0.00           C
ATOM  10124 3C31 POPE2 268     123.723   1.001  74.743  1.00  0.00           C
ATOM  10127 4C31 POPE2 268     123.713  -0.449  74.253  1.00  0.00           C
ATOM  10130 5C31 POPE2 268     123.893  -0.539  72.733  1.00  0.00           C
ATOM  10133 6C31 POPE2 268     123.933  -1.969  72.214  1.00  0.00           C
ATOM  10137  NH3 POPE3 269      30.323   2.271  44.823  1.00  0.00           N
ATOM  10141  C12 POPE3 269      31.123   3.311  44.093  1.00  0.00           C
ATOM  10144  C11 POPE3 269      31.043   4.631  44.853  1.00  0.00           C
ATOM  10147  P   POPE3 269      32.073   7.041  44.863  1.00  0.00           P
ATOM  10148  O13 POPE3 269      32.653   7.799  43.733  1.00  0.00           O
ATOM  10149  O14 POPE3 269      30.693   7.429  45.213  1.00  0.00           O
ATOM  10150  O11 POPE3 269      32.993   7.161  46.163  1.00  0.00           O
ATOM  10151  O12 POPE3 269      32.113   5.491  44.473  1.00  0.00           O
ATOM  10152  C1  POPE3 269      32.993   6.091  47.133  1.00  0.00           C
ATOM  10155  C2  POPE3 269      33.433   6.531  48.573  1.00  0.00           C
ATOM  10157  O21 POPE3 269      33.253   5.451  49.503  1.00  0.00           O
ATOM  10158  C21 POPE3 269      34.083   4.421  49.423  1.00  0.00           C
ATOM  10159  O22 POPE3 269      34.963   4.241  48.613  1.00  0.00           O
ATOM  10160  C22 POPE3 269      33.713   3.411  50.523  1.00  0.00           C
ATOM  10163  C3  POPE3 269      32.613   7.769  49.083  1.00  0.00           C
ATOM  10166  O31 POPE3 269      32.113   7.639  50.443  1.00  0.00           O
ATOM  10167  C31 POPE3 269      32.923   8.019  51.423  1.00  0.00           C
ATOM  10168  O32 POPE3 269      34.033   8.499  51.263  1.00  0.00           O
ATOM  10169  C32 POPE3 269      32.253   7.899  52.803  1.00  0.00           C
ATOM  10172  C23 POPE3 269      34.893   2.941  51.413  1.00  0.00           C
ATOM  10175  C24 POPE3 269      34.423   1.771  52.283  1.00  0.00           C
ATOM  10178  C25 POPE3 269      35.413   1.321  53.373  1.00  0.00           C
ATOM  10181  C26 POPE3 269      35.493   2.251  54.583  1.00  0.00           C
ATOM  10184  C27 POPE3 269      36.073   1.501  55.793  1.00  0.00           C
ATOM  10187  C28 POPE3 269      36.143   2.381  57.053  1.00  0.00           C
ATOM  10190  C29 POPE3 269      35.373   1.841  58.233  1.00  0.00           C
ATOM  10192 0C21 POPE3 269      35.923   1.251  59.313  1.00  0.00           C
ATOM  10194 1C21 POPE3 269      37.393   0.991  59.513  1.00  0.00           C
ATOM  10197 2C21 POPE3 269      37.643   0.031  60.683  1.00  0.00           C
ATOM  10200 3C21 POPE3 269      37.273  -1.429  60.373  1.00  0.00           C
ATOM  10203 4C21 POPE3 269      37.453  -2.369  61.573  1.00  0.00           C
ATOM  10206 5C21 POPE3 269      36.493  -2.049  62.733  1.00  0.00           C
ATOM  10209 6C21 POPE3 269      36.663  -2.969  63.943  1.00  0.00           C
ATOM  10212 7C21 POPE3 269      35.753  -2.549  65.104  1.00  0.00           C
ATOM  10215 8C21 POPE3 269      35.963  -3.359  66.383  1.00  0.00           C
ATOM  10219  C33 POPE3 269      32.233   6.471  53.413  1.00  0.00           C
ATOM  10222  C34 POPE3 269      31.433   6.421  54.743  1.00  0.00           C
ATOM  10225  C35 POPE3 269      32.143   7.101  55.923  1.00  0.00           C
ATOM  10228  C36 POPE3 269      33.243   6.241  56.553  1.00  0.00           C
ATOM  10231  C37 POPE3 269      34.103   7.001  57.573  1.00  0.00           C
ATOM  10234  C38 POPE3 269      35.313   6.171  58.003  1.00  0.00           C
ATOM  10237  C39 POPE3 269      35.683   6.251  59.483  1.00  0.00           C
ATOM  10240 0C31 POPE3 269      34.683   5.581  60.423  1.00  0.00           C
ATOM  10243 1C31 POPE3 269      35.343   5.241  61.773  1.00  0.00           C
ATOM  10246 2C31 POPE3 269      34.413   4.581  62.803  1.00  0.00           C
ATOM  10249 3C31 POPE3 269      33.733   3.291  62.303  1.00  0.00           C
ATOM  10252 4C31 POPE3 269      33.853   2.131  63.303  1.00  0.00           C
ATOM  10255 5C31 POPE3 269      32.983   0.941  62.883  1.00  0.00           C
ATOM  10258 6C31 POPE3 269      33.113  -0.269  63.813  1.00  0.00           C
ATOM  10262  NH3 POPE4 270      95.793  32.589  51.263  1.00  0.00           N
ATOM  10266  C12 POPE4 270      96.563  31.309  51.303  1.00  0.00           C
ATOM  10269  C11 POPE4 270      97.563  31.379  52.443  1.00  0.00           C
ATOM  10272  P   POPE4 270      99.773  30.089  52.953  1.00  0.00           P
ATOM  10273  O13 POPE4 270      99.923  29.169  54.103  1.00  0.00           O
ATOM  10274  O14 POPE4 270     100.543  29.739  51.733  1.00  0.00           O
ATOM  10275  O11 POPE4 270     100.023  31.569  53.413  1.00  0.00           O
ATOM  10276  O12 POPE4 270      98.253  30.129  52.543  1.00  0.00           O
ATOM  10277  C1  POPE4 270     100.433  31.929  54.723  1.00  0.00           C
ATOM  10280  C2  POPE4 270      99.683  33.189  55.223  1.00  0.00           C
ATOM  10282  O21 POPE4 270     100.473  33.899  56.183  1.00  0.00           O
ATOM  10283  C21 POPE4 270     100.793  33.299  57.303  1.00  0.00           C
ATOM  10284  O22 POPE4 270     100.343  32.249  57.733  1.00  0.00           O
ATOM  10285  C22 POPE4 270     101.793  34.179  58.053  1.00  0.00           C
ATOM  10288  C3  POPE4 270      98.243  32.829  55.733  1.00  0.00           C
ATOM  10291  O31 POPE4 270      97.873  33.459  56.973  1.00  0.00           O
ATOM  10292  C31 POPE4 270      97.453  34.699  56.853  1.00  0.00           C
ATOM  10293  O32 POPE4 270      97.413  35.349  55.833  1.00  0.00           O
ATOM  10294  C32 POPE4 270      96.743  35.109  58.143  1.00  0.00           C
ATOM  10297  C23 POPE4 270     101.753  33.949  59.573  1.00  0.00           C
ATOM  10300  C24 POPE4 270     102.543  35.029  60.333  1.00  0.00           C
ATOM  10303  C25 POPE4 270     102.573  34.839  61.853  1.00  0.00           C
ATOM  10306  C26 POPE4 270     102.393  36.149  62.633  1.00  0.00           C
ATOM  10309  C27 POPE4 270     102.013  35.909  64.103  1.00  0.00           C
ATOM  10312  C28 POPE4 270     101.463  37.149  64.843  1.00  0.00           C
ATOM  10315  C29 POPE4 270     102.443  38.299  64.863  1.00  0.00           C
ATOM  10317 0C21 POPE4 270     102.843  39.049  65.903  1.00  0.00           C
ATOM  10319 1C21 POPE4 270     102.403  38.979  67.343  1.00  0.00           C
ATOM  10322 2C21 POPE4 270     103.593  38.859  68.323  1.00  0.00           C
ATOM  10325 3C21 POPE4 270     103.283  39.429  69.714  1.00  0.00           C
ATOM  10328 4C21 POPE4 270     104.253  38.909  70.793  1.00  0.00           C
ATOM  10331 5C21 POPE4 270     104.313  39.759  72.063  1.00  0.00           C
ATOM  10334 6C21 POPE4 270     103.073  39.669  72.983  1.00  0.00           C
ATOM  10337 7C21 POPE4 270     103.363  40.279  74.363  1.00  0.00           C
ATOM  10340 8C21 POPE4 270     102.173  40.289  75.333  1.00  0.00           C
ATOM  10344  C33 POPE4 270      97.653  35.649  59.263  1.00  0.00           C
ATOM  10347  C34 POPE4 270      96.803  36.049  60.493  1.00  0.00           C
ATOM  10350  C35 POPE4 270      96.863  37.529  60.923  1.00  0.00           C
ATOM  10353  C36 POPE4 270      97.383  37.709  62.353  1.00  0.00           C
ATOM  10356  C37 POPE4 270      97.213  39.119  62.933  1.00  0.00           C
ATOM  10359  C38 POPE4 270      97.573  39.149  64.433  1.00  0.00           C
ATOM  10362  C39 POPE4 270      97.163  40.439  65.153  1.00  0.00           C
ATOM  10365 0C31 POPE4 270      98.043  41.659  64.813  1.00  0.00           C
ATOM  10368 1C31 POPE4 270      97.693  42.859  65.703  1.00  0.00           C
ATOM  10371 2C31 POPE4 270      98.433  44.159  65.323  1.00  0.00           C
ATOM  10374 3C31 POPE4 270      99.943  44.149  65.613  1.00  0.00           C
ATOM  10377 4C31 POPE4 270     100.293  44.209  67.103  1.00  0.00           C
ATOM  10380 5C31 POPE4 270     101.803  44.109  67.363  1.00  0.00           C
ATOM  10383 6C31 POPE4 270     102.203  44.329  68.823  1.00  0.00           C
ATOM  10387  NH3 POPE5 271      41.103  12.349 100.144  1.00  0.00           N
ATOM  10391  C12 POPE5 271      41.823  12.589  98.853  1.00  0.00           C
ATOM  10394  C11 POPE5 271      40.853  12.319  97.683  1.00  0.00           C
ATOM  10397  P   POPE5 271      42.863  12.499  95.943  1.00  0.00           P
ATOM  10398  O13 POPE5 271      43.623  13.449  96.783  1.00  0.00           O
ATOM  10399  O14 POPE5 271      43.273  11.069  95.943  1.00  0.00           O
ATOM  10400  O11 POPE5 271      42.763  13.069  94.463  1.00  0.00           O
ATOM  10401  O12 POPE5 271      41.363  12.569  96.383  1.00  0.00           O
ATOM  10402  C1  POPE5 271      42.033  12.279  93.513  1.00  0.00           C
ATOM  10405  C2  POPE5 271      41.293  13.179  92.504  1.00  0.00           C
ATOM  10407  O21 POPE5 271      41.643  12.819  91.153  1.00  0.00           O
ATOM  10408  C21 POPE5 271      40.833  11.909  90.663  1.00  0.00           C
ATOM  10409  O22 POPE5 271      40.083  11.209  91.313  1.00  0.00           O
ATOM  10410  C22 POPE5 271      40.883  12.019  89.143  1.00  0.00           C
ATOM  10413  C3  POPE5 271      41.633  14.679  92.653  1.00  0.00           C
ATOM  10416  O31 POPE5 271      40.943  15.429  91.643  1.00  0.00           O
ATOM  10417  C31 POPE5 271      41.513  15.629  90.424  1.00  0.00           C
ATOM  10418  O32 POPE5 271      40.873  15.889  89.413  1.00  0.00           O
ATOM  10419  C32 POPE5 271      43.033  15.509  90.404  1.00  0.00           C
ATOM  10422  C23 POPE5 271      39.953  11.019  88.424  1.00  0.00           C
ATOM  10425  C24 POPE5 271      39.463  11.479  87.043  1.00  0.00           C
ATOM  10428  C25 POPE5 271      40.543  11.949  86.063  1.00  0.00           C
ATOM  10431  C26 POPE5 271      40.873  13.449  86.203  1.00  0.00           C
ATOM  10434  C27 POPE5 271      41.383  14.029  84.883  1.00  0.00           C
ATOM  10437  C28 POPE5 271      41.603  15.549  84.933  1.00  0.00           C
ATOM  10440  C29 POPE5 271      41.513  16.109  83.533  1.00  0.00           C
ATOM  10442 0C21 POPE5 271      40.803  17.189  83.163  1.00  0.00           C
ATOM  10444 1C21 POPE5 271      40.103  18.119  84.123  1.00  0.00           C
ATOM  10447 2C21 POPE5 271      39.833  19.479  83.473  1.00  0.00           C
ATOM  10450 3C21 POPE5 271      41.103  20.239  83.053  1.00  0.00           C
ATOM  10453 4C21 POPE5 271      40.743  21.629  82.523  1.00  0.00           C
ATOM  10456 5C21 POPE5 271      41.863  22.299  81.733  1.00  0.00           C
ATOM  10459 6C21 POPE5 271      41.343  23.539  80.993  1.00  0.00           C
ATOM  10462 7C21 POPE5 271      42.393  24.169  80.093  1.00  0.00           C
ATOM  10465 8C21 POPE5 271      41.853  25.289  79.193  1.00  0.00           C
ATOM  10469  C33 POPE5 271      43.603  15.959  89.053  1.00  0.00           C
ATOM  10472  C34 POPE5 271      45.103  15.649  88.933  1.00  0.00           C
ATOM  10475  C35 POPE5 271      45.733  16.509  87.843  1.00  0.00           C
ATOM  10478  C36 POPE5 271      47.133  16.089  87.403  1.00  0.00           C
ATOM  10481  C37 POPE5 271      47.583  16.929  86.193  1.00  0.00           C
ATOM  10484  C38 POPE5 271      48.663  16.319  85.303  1.00  0.00           C
ATOM  10487  C39 POPE5 271      50.113  16.659  85.663  1.00  0.00           C
ATOM  10490 0C31 POPE5 271      50.993  16.569  84.403  1.00  0.00           C
ATOM  10493 1C31 POPE5 271      52.353  15.889  84.603  1.00  0.00           C
ATOM  10496 2C31 POPE5 271      53.003  15.479  83.283  1.00  0.00           C
ATOM  10499 3C31 POPE5 271      54.113  14.429  83.433  1.00  0.00           C
ATOM  10502 4C31 POPE5 271      55.453  14.969  83.953  1.00  0.00           C
ATOM  10505 5C31 POPE5 271      56.593  13.969  83.703  1.00  0.00           C
ATOM  10508 6C31 POPE5 271      57.973  14.519  84.093  1.00  0.00           C
ATOM  10512  NH3 POPE6 272      76.563  17.219  98.993  1.00  0.00           N
ATOM  10516  C12 POPE6 272      76.673  15.749  99.343  1.00  0.00           C
ATOM  10519  C11 POPE6 272      75.973  14.829  98.333  1.00  0.00           C
ATOM  10522  P   POPE6 272      75.503  12.269  98.063  1.00  0.00           P
ATOM  10523  O13 POPE6 272      76.463  11.149  98.163  1.00  0.00           O
ATOM  10524  O14 POPE6 272      74.193  12.059  98.723  1.00  0.00           O
ATOM  10525  O11 POPE6 272      75.263  12.659  96.553  1.00  0.00           O
ATOM  10526  O12 POPE6 272      76.213  13.499  98.733  1.00  0.00           O
ATOM  10527  C1  POPE6 272      74.033  12.269  95.903  1.00  0.00           C
ATOM  10530  C2  POPE6 272      74.273  11.769  94.443  1.00  0.00           C
ATOM  10532  O21 POPE6 272      73.253  12.259  93.543  1.00  0.00           O
ATOM  10533  C21 POPE6 272      72.083  11.669  93.533  1.00  0.00           C
ATOM  10534  O22 POPE6 272      71.643  10.889  94.363  1.00  0.00           O
ATOM  10535  C22 POPE6 272      71.363  12.019  92.233  1.00  0.00           C
ATOM  10538  C3  POPE6 272      74.483  10.219  94.393  1.00  0.00           C
ATOM  10541  O31 POPE6 272      74.133   9.569  93.153  1.00  0.00           O
ATOM  10542  C31 POPE6 272      74.823   9.899  92.074  1.00  0.00           C
ATOM  10543  O32 POPE6 272      75.723  10.719  92.013  1.00  0.00           O
ATOM  10544  C32 POPE6 272      74.193   9.179  90.883  1.00  0.00           C
ATOM  10547  C23 POPE6 272      70.103  11.159  92.013  1.00  0.00           C
ATOM  10550  C24 POPE6 272      69.513  11.349  90.613  1.00  0.00           C
ATOM  10553  C25 POPE6 272      68.183  10.609  90.443  1.00  0.00           C
ATOM  10556  C26 POPE6 272      67.993  10.029  89.043  1.00  0.00           C
ATOM  10559  C27 POPE6 272      66.633   9.349  88.843  1.00  0.00           C
ATOM  10562  C28 POPE6 272      66.403   8.909  87.383  1.00  0.00           C
ATOM  10565  C29 POPE6 272      66.283   7.419  87.183  1.00  0.00           C
ATOM  10567 0C21 POPE6 272      65.513   6.781  86.283  1.00  0.00           C
ATOM  10569 1C21 POPE6 272      64.543   7.359  85.284  1.00  0.00           C
ATOM  10572 2C21 POPE6 272      65.083   7.589  83.853  1.00  0.00           C
ATOM  10575 3C21 POPE6 272      63.923   7.769  82.854  1.00  0.00           C
ATOM  10578 4C21 POPE6 272      64.403   8.259  81.483  1.00  0.00           C
ATOM  10581 5C21 POPE6 272      63.283   8.359  80.443  1.00  0.00           C
ATOM  10584 6C21 POPE6 272      63.813   8.859  79.093  1.00  0.00           C
ATOM  10587 7C21 POPE6 272      62.733   9.059  78.033  1.00  0.00           C
ATOM  10590 8C21 POPE6 272      63.303   9.549  76.703  1.00  0.00           C
ATOM  10594  C33 POPE6 272      74.043  10.119  89.653  1.00  0.00           C
ATOM  10597  C34 POPE6 272      73.203   9.519  88.523  1.00  0.00           C
ATOM  10600  C35 POPE6 272      72.443  10.589  87.733  1.00  0.00           C
ATOM  10603  C36 POPE6 272      71.563   9.959  86.654  1.00  0.00           C
ATOM  10606  C37 POPE6 272      70.543  10.949  86.053  1.00  0.00           C
ATOM  10609  C38 POPE6 272      69.643  10.269  85.013  1.00  0.00           C
ATOM  10612  C39 POPE6 272      68.643  11.239  84.353  1.00  0.00           C
ATOM  10615 0C31 POPE6 272      68.803  11.349  82.823  1.00  0.00           C
ATOM  10618 1C31 POPE6 272      67.603  10.779  82.043  1.00  0.00           C
ATOM  10621 2C31 POPE6 272      67.933  10.259  80.633  1.00  0.00           C
ATOM  10624 3C31 POPE6 272      68.153  11.339  79.574  1.00  0.00           C
ATOM  10627 4C31 POPE6 272      68.433  10.719  78.184  1.00  0.00           C
ATOM  10630 5C31 POPE6 272      68.613  11.759  77.074  1.00  0.00           C
ATOM  10633 6C31 POPE6 272      68.733  11.179  75.663  1.00  0.00           C
ATOM  10637  NH3 POPE7 273     119.083  41.889  88.843  1.00  0.00           N
ATOM  10641  C12 POPE7 273     120.543  42.079  89.154  1.00  0.00           C
ATOM  10644  C11 POPE7 273     121.273  40.769  88.923  1.00  0.00           C
ATOM  10647  P   POPE7 273     123.603  39.779  88.523  1.00  0.00           P
ATOM  10648  O13 POPE7 273     125.023  40.179  88.393  1.00  0.00           O
ATOM  10649  O14 POPE7 273     123.303  38.679  89.473  1.00  0.00           O
ATOM  10650  O11 POPE7 273     123.063  39.379  87.083  1.00  0.00           O
ATOM  10651  O12 POPE7 273     122.683  41.019  88.903  1.00  0.00           O
ATOM  10652  C1  POPE7 273     123.033  40.389  86.063  1.00  0.00           C
ATOM  10655  C2  POPE7 273     122.343  39.869  84.773  1.00  0.00           C
ATOM  10657  O21 POPE7 273     121.433  40.879  84.313  1.00  0.00           O
ATOM  10658  C21 POPE7 273     121.313  40.929  83.003  1.00  0.00           C
ATOM  10659  O22 POPE7 273     121.923  40.239  82.203  1.00  0.00           O
ATOM  10660  C22 POPE7 273     120.223  41.929  82.644  1.00  0.00           C
ATOM  10663  C3  POPE7 273     121.583  38.519  85.023  1.00  0.00           C
ATOM  10666  O31 POPE7 273     121.053  37.909  83.824  1.00  0.00           O
ATOM  10667  C31 POPE7 273     119.803  38.259  83.513  1.00  0.00           C
ATOM  10668  O32 POPE7 273     119.083  38.979  84.183  1.00  0.00           O
ATOM  10669  C32 POPE7 273     119.403  37.639  82.174  1.00  0.00           C
ATOM  10672  C23 POPE7 273     120.403  42.459  81.203  1.00  0.00           C
ATOM  10675  C24 POPE7 273     119.193  43.279  80.753  1.00  0.00           C
ATOM  10678  C25 POPE7 273     119.413  43.999  79.423  1.00  0.00           C
ATOM  10681  C26 POPE7 273     119.533  43.059  78.203  1.00  0.00           C
ATOM  10684  C27 POPE7 273     119.643  43.879  76.913  1.00  0.00           C
ATOM  10687  C28 POPE7 273     119.483  43.049  75.623  1.00  0.00           C
ATOM  10690  C29 POPE7 273     119.083  43.979  74.513  1.00  0.00           C
ATOM  10692 0C21 POPE7 273     119.573  44.049  73.263  1.00  0.00           C
ATOM  10694 1C21 POPE7 273     120.573  43.119  72.643  1.00  0.00           C
ATOM  10697 2C21 POPE7 273     119.833  41.879  72.113  1.00  0.00           C
ATOM  10700 3C21 POPE7 273     118.713  42.239  71.123  1.00  0.00           C
ATOM  10703 4C21 POPE7 273     118.233  41.029  70.323  1.00  0.00           C
ATOM  10706 5C21 POPE7 273     117.463  41.429  69.053  1.00  0.00           C
ATOM  10709 6C21 POPE7 273     118.393  41.949  67.953  1.00  0.00           C
ATOM  10712 7C21 POPE7 273     117.663  42.349  66.663  1.00  0.00           C
ATOM  10715 8C21 POPE7 273     118.643  42.779  65.573  1.00  0.00           C
ATOM  10719  C33 POPE7 273     118.793  38.709  81.233  1.00  0.00           C
ATOM  10722  C34 POPE7 273     118.103  38.149  79.973  1.00  0.00           C
ATOM  10725  C35 POPE7 273     117.873  39.279  78.953  1.00  0.00           C
ATOM  10728  C36 POPE7 273     116.923  38.919  77.803  1.00  0.00           C
ATOM  10731  C37 POPE7 273     116.563  40.159  76.983  1.00  0.00           C
ATOM  10734  C38 POPE7 273     115.363  39.989  76.043  1.00  0.00           C
ATOM  10737  C39 POPE7 273     115.663  39.129  74.803  1.00  0.00           C
ATOM  10740 0C31 POPE7 273     114.523  39.179  73.773  1.00  0.00           C
ATOM  10743 1C31 POPE7 273     114.763  38.259  72.573  1.00  0.00           C
ATOM  10746 2C31 POPE7 273     113.743  38.459  71.443  1.00  0.00           C
ATOM  10749 3C31 POPE7 273     114.193  39.469  70.373  1.00  0.00           C
ATOM  10752 4C31 POPE7 273     113.113  40.489  70.003  1.00  0.00           C
ATOM  10755 5C31 POPE7 273     113.503  41.339  68.783  1.00  0.00           C
ATOM  10758 6C31 POPE7 273     112.493  42.429  68.433  1.00  0.00           C
ATOM  10762  NH3 POPE8 274      74.123 125.289  98.493  1.00  0.00           N
ATOM  10766  C12 POPE8 274      74.393 123.819  98.324  1.00  0.00           C
ATOM  10769  C11 POPE8 274      74.363 123.379  96.853  1.00  0.00           C
ATOM  10772  P   POPE8 274      74.433 121.009  95.653  1.00  0.00           P
ATOM  10773  O13 POPE8 274      75.593 120.089  95.684  1.00  0.00           O
ATOM  10774  O14 POPE8 274      73.073 120.479  95.853  1.00  0.00           O
ATOM  10775  O11 POPE8 274      74.473 121.939  94.353  1.00  0.00           O
ATOM  10776  O12 POPE8 274      74.693 121.999  96.853  1.00  0.00           O
ATOM  10777  C1  POPE8 274      73.463 121.859  93.324  1.00  0.00           C
ATOM  10780  C2  POPE8 274      74.033 122.069  91.883  1.00  0.00           C
ATOM  10782  O21 POPE8 274      73.223 121.299  90.983  1.00  0.00           O
ATOM  10783  C21 POPE8 274      73.273 121.589  89.683  1.00  0.00           C
ATOM  10784  O22 POPE8 274      73.763 120.879  88.833  1.00  0.00           O
ATOM  10785  C22 POPE8 274      72.453 122.849  89.363  1.00  0.00           C
ATOM  10788  C3  POPE8 274      75.533 121.639  91.823  1.00  0.00           C
ATOM  10791  O31 POPE8 274      76.073 121.319  90.523  1.00  0.00           O
ATOM  10792  C31 POPE8 274      76.483 122.329  89.773  1.00  0.00           C
ATOM  10793  O32 POPE8 274      76.453 123.509  90.083  1.00  0.00           O
ATOM  10794  C32 POPE8 274      76.953 121.749  88.433  1.00  0.00           C
ATOM  10797  C23 POPE8 274      72.973 123.689  88.163  1.00  0.00           C
ATOM  10800  C24 POPE8 274      71.863 124.199  87.223  1.00  0.00           C
ATOM  10803  C25 POPE8 274      71.903 125.719  86.953  1.00  0.00           C
ATOM  10806  C26 POPE8 274      71.273 126.149  85.613  1.00  0.00           C
ATOM  10809  C27 POPE8 274      70.043 127.079  85.753  1.00  0.00           C
ATOM  10812  C28 POPE8 274      69.563 127.729  84.434  1.00  0.00           C
ATOM  10815  C29 POPE8 274      69.333 126.699  83.353  1.00  0.00           C
ATOM  10817 0C21 POPE8 274      68.363 126.619  82.433  1.00  0.00           C
ATOM  10819 1C21 POPE8 274      67.213 127.539  82.093  1.00  0.00           C
ATOM  10822 2C21 POPE8 274      67.123 127.659  80.553  1.00  0.00           C
ATOM  10825 3C21 POPE8 274      65.813 128.269  80.033  1.00  0.00           C
ATOM  10828 4C21 POPE8 274      65.823 128.539  78.523  1.00  0.00           C
ATOM  10831 5C21 POPE8 274      65.463 127.339  77.633  1.00  0.00           C
ATOM  10834 6C21 POPE8 274      64.303 127.589  76.643  1.00  0.00           C
ATOM  10837 7C21 POPE8 274      64.513 126.969  75.253  1.00  0.00           C
ATOM  10840 8C21 POPE8 274      63.313 127.199  74.323  1.00  0.00           C
ATOM  10844  C33 POPE8 274      77.033 122.739  87.243  1.00  0.00           C
ATOM  10847  C34 POPE8 274      77.043 121.959  85.914  1.00  0.00           C
ATOM  10850  C35 POPE8 274      78.213 122.209  84.953  1.00  0.00           C
ATOM  10853  C36 POPE8 274      77.903 123.129  83.763  1.00  0.00           C
ATOM  10856  C37 POPE8 274      78.893 122.929  82.593  1.00  0.00           C
ATOM  10859  C38 POPE8 274      78.673 123.889  81.403  1.00  0.00           C
ATOM  10862  C39 POPE8 274      78.433 123.209  80.043  1.00  0.00           C
ATOM  10865 0C31 POPE8 274      79.543 122.259  79.553  1.00  0.00           C
ATOM  10868 1C31 POPE8 274      79.393 121.899  78.063  1.00  0.00           C
ATOM  10871 2C31 POPE8 274      80.243 120.699  77.623  1.00  0.00           C
ATOM  10874 3C31 POPE8 274      79.933 120.259  76.183  1.00  0.00           C
ATOM  10877 4C31 POPE8 274      80.243 118.779  75.903  1.00  0.00           C
ATOM  10880 5C31 POPE8 274      79.623 118.259  74.593  1.00  0.00           C
ATOM  10883 6C31 POPE8 274      80.043 116.829  74.253  1.00  0.00           C
ATOM  10887  NH3 POPE9 275      96.453  39.509  51.273  1.00  0.00           N
ATOM  10891  C12 POPE9 275      95.373  40.489  51.673  1.00  0.00           C
ATOM  10894  C11 POPE9 275      95.813  41.979  51.533  1.00  0.00           C
ATOM  10897  P   POPE9 275      94.123  42.969  53.263  1.00  0.00           P
ATOM  10898  O13 POPE9 275      92.983  42.039  53.203  1.00  0.00           O
ATOM  10899  O14 POPE9 275      93.783  44.379  53.573  1.00  0.00           O
ATOM  10900  O11 POPE9 275      95.263  42.419  54.193  1.00  0.00           O
ATOM  10901  O12 POPE9 275      94.783  42.929  51.833  1.00  0.00           O
ATOM  10902  C1  POPE9 275      95.863  43.229  55.203  1.00  0.00           C
ATOM  10905  C2  POPE9 275      97.133  43.989  54.703  1.00  0.00           C
ATOM  10907  O21 POPE9 275      98.053  44.169  55.803  1.00  0.00           O
ATOM  10908  C21 POPE9 275      98.863  43.159  55.993  1.00  0.00           C
ATOM  10909  O22 POPE9 275      98.803  42.079  55.433  1.00  0.00           O
ATOM  10910  C22 POPE9 275     100.003  43.619  56.883  1.00  0.00           C
ATOM  10913  C3  POPE9 275      96.833  45.389  54.083  1.00  0.00           C
ATOM  10916  O31 POPE9 275      97.983  45.919  53.383  1.00  0.00           O
ATOM  10917  C31 POPE9 275      98.983  46.529  54.013  1.00  0.00           C
ATOM  10918  O32 POPE9 275     100.163  46.399  53.703  1.00  0.00           O
ATOM  10919  C32 POPE9 275      98.523  47.569  55.033  1.00  0.00           C
ATOM  10922  C23 POPE9 275     101.313  43.529  56.073  1.00  0.00           C
ATOM  10925  C24 POPE9 275     102.383  44.549  56.493  1.00  0.00           C
ATOM  10928  C25 POPE9 275     102.783  44.399  57.963  1.00  0.00           C
ATOM  10931  C26 POPE9 275     103.903  45.369  58.353  1.00  0.00           C
ATOM  10934  C27 POPE9 275     104.473  45.029  59.733  1.00  0.00           C
ATOM  10937  C28 POPE9 275     105.683  45.889  60.143  1.00  0.00           C
ATOM  10940  C29 POPE9 275     106.353  45.259  61.333  1.00  0.00           C
ATOM  10942 0C21 POPE9 275     106.823  45.869  62.423  1.00  0.00           C
ATOM  10944 1C21 POPE9 275     106.873  47.349  62.683  1.00  0.00           C
ATOM  10947 2C21 POPE9 275     107.883  47.689  63.793  1.00  0.00           C
ATOM  10950 3C21 POPE9 275     109.323  47.239  63.493  1.00  0.00           C
ATOM  10953 4C21 POPE9 275     109.863  46.129  64.423  1.00  0.00           C
ATOM  10956 5C21 POPE9 275     110.943  46.619  65.413  1.00  0.00           C
ATOM  10959 6C21 POPE9 275     110.513  46.679  66.883  1.00  0.00           C
ATOM  10962 7C21 POPE9 275     111.603  47.319  67.753  1.00  0.00           C
ATOM  10965 8C21 POPE9 275     111.253  47.389  69.243  1.00  0.00           C
ATOM  10969  C33 POPE9 275      98.973  47.279  56.493  1.00  0.00           C
ATOM  10972  C34 POPE9 275      98.883  48.519  57.403  1.00  0.00           C
ATOM  10975  C35 POPE9 275      99.913  49.639  57.123  1.00  0.00           C
ATOM  10978  C36 POPE9 275     101.133  49.619  58.073  1.00  0.00           C
ATOM  10981  C37 POPE9 275     102.423  50.209  57.483  1.00  0.00           C
ATOM  10984  C38 POPE9 275     103.563  50.279  58.503  1.00  0.00           C
ATOM  10987  C39 POPE9 275     103.483  51.509  59.413  1.00  0.00           C
ATOM  10990 0C31 POPE9 275     104.053  51.229  60.813  1.00  0.00           C
ATOM  10993 1C31 POPE9 275     104.033  52.459  61.723  1.00  0.00           C
ATOM  10996 2C31 POPE9 275     104.133  52.089  63.213  1.00  0.00           C
ATOM  10999 3C31 POPE9 275     102.783  52.199  63.933  1.00  0.00           C
ATOM  11002 4C31 POPE9 275     102.613  53.539  64.663  1.00  0.00           C
ATOM  11005 5C31 POPE9 275     101.183  53.759  65.174  1.00  0.00           C
ATOM  11008 6C31 POPE9 275     101.053  54.939  66.143  1.00  0.00           C
ATOM  11012  NH3 POPE  276      51.683 104.059  92.714  1.00  0.00           N
ATOM  11016  C12 POPE  276      51.463 102.589  92.983  1.00  0.00           C
ATOM  11019  C11 POPE  276      50.103 102.109  92.453  1.00  0.00           C
ATOM  11022  P   POPE  276      48.723  99.829  92.603  1.00  0.00           P
ATOM  11023  O13 POPE  276      49.033  98.549  93.283  1.00  0.00           O
ATOM  11024  O14 POPE  276      47.623 100.669  93.133  1.00  0.00           O
ATOM  11025  O11 POPE  276      48.433  99.529  91.073  1.00  0.00           O
ATOM  11026  O12 POPE  276      50.043 100.699  92.583  1.00  0.00           O
ATOM  11027  C1  POPE  276      48.583 100.539  90.083  1.00  0.00           C
ATOM  11030  C2  POPE  276      47.823 100.139  88.803  1.00  0.00           C
ATOM  11032  O21 POPE  276      47.783 101.289  87.933  1.00  0.00           O
ATOM  11033  C21 POPE  276      48.933 101.539  87.333  1.00  0.00           C
ATOM  11034  O22 POPE  276      49.893 100.789  87.283  1.00  0.00           O
ATOM  11035  C22 POPE  276      48.973 103.009  86.883  1.00  0.00           C
ATOM  11038  C3  POPE  276      46.383  99.689  89.183  1.00  0.00           C
ATOM  11041  O31 POPE  276      45.393  99.809  88.143  1.00  0.00           O
ATOM  11042  C31 POPE  276      45.563  99.259  86.923  1.00  0.00           C
ATOM  11043  O32 POPE  276      45.083  99.739  85.914  1.00  0.00           O
ATOM  11044  C32 POPE  276      46.293  97.919  86.903  1.00  0.00           C
ATOM  11047  C23 POPE  276      49.343 103.269  85.404  1.00  0.00           C
ATOM  11050  C24 POPE  276      50.423 104.369  85.253  1.00  0.00           C
ATOM  11053  C25 POPE  276      50.503 104.979  83.843  1.00  0.00           C
ATOM  11056  C26 POPE  276      51.653 105.999  83.653  1.00  0.00           C
ATOM  11059  C27 POPE  276      51.193 107.449  83.383  1.00  0.00           C
ATOM  11062  C28 POPE  276      52.223 108.399  82.723  1.00  0.00           C
ATOM  11065  C29 POPE  276      53.643 108.329  83.223  1.00  0.00           C
ATOM  11067 0C21 POPE  276      54.673 109.069  82.784  1.00  0.00           C
ATOM  11069 1C21 POPE  276      54.633 110.139  81.713  1.00  0.00           C
ATOM  11072 2C21 POPE  276      55.373 109.769  80.413  1.00  0.00           C
ATOM  11075 3C21 POPE  276      55.403 110.909  79.373  1.00  0.00           C
ATOM  11078 4C21 POPE  276      56.103 110.509  78.063  1.00  0.00           C
ATOM  11081 5C21 POPE  276      55.173 109.829  77.043  1.00  0.00           C
ATOM  11084 6C21 POPE  276      55.933 109.289  75.824  1.00  0.00           C
ATOM  11087 7C21 POPE  276      55.023 108.659  74.763  1.00  0.00           C
ATOM  11090 8C21 POPE  276      55.783 108.049  73.583  1.00  0.00           C
ATOM  11094  C33 POPE  276      47.353  97.869  85.783  1.00  0.00           C
ATOM  11097  C34 POPE  276      48.263  96.649  85.943  1.00  0.00           C
ATOM  11100  C35 POPE  276      49.463  96.599  84.993  1.00  0.00           C
ATOM  11103  C36 POPE  276      49.123  96.129  83.583  1.00  0.00           C
ATOM  11106  C37 POPE  276      50.383  96.049  82.714  1.00  0.00           C
ATOM  11109  C38 POPE  276      50.153  95.539  81.293  1.00  0.00           C
ATOM  11112  C39 POPE  276      51.473  95.609  80.513  1.00  0.00           C
ATOM  11115 0C31 POPE  276      51.363  95.329  79.013  1.00  0.00           C
ATOM  11118 1C31 POPE  276      52.743  95.479  78.353  1.00  0.00           C
ATOM  11121 2C31 POPE  276      52.763  95.189  76.853  1.00  0.00           C
ATOM  11124 3C31 POPE  276      54.203  95.169  76.303  1.00  0.00           C
ATOM  11127 4C31 POPE  276      54.883  96.549  76.283  1.00  0.00           C
ATOM  11130 5C31 POPE  276      56.383  96.459  75.943  1.00  0.00           C
ATOM  11133 6C31 POPE  276      57.053  97.829  75.793  1.00  0.00           C
ATOM  11137  NH3 POPE  277      73.303   8.679  53.793  1.00  0.00           N
ATOM  11141  C12 POPE  277      72.023   9.439  53.563  1.00  0.00           C
ATOM  11144  C11 POPE  277      72.193  10.929  53.903  1.00  0.00           C
ATOM  11147  P   POPE  277      70.893  13.169  54.173  1.00  0.00           P
ATOM  11148  O13 POPE  277      71.423  13.869  52.993  1.00  0.00           O
ATOM  11149  O14 POPE  277      69.533  13.509  54.643  1.00  0.00           O
ATOM  11150  O11 POPE  277      71.953  13.269  55.353  1.00  0.00           O
ATOM  11151  O12 POPE  277      70.923  11.599  53.893  1.00  0.00           O
ATOM  11152  C1  POPE  277      72.783  14.429  55.433  1.00  0.00           C
ATOM  11155  C2  POPE  277      74.003  14.119  56.323  1.00  0.00           C
ATOM  11157  O21 POPE  277      74.753  15.309  56.643  1.00  0.00           O
ATOM  11158  C21 POPE  277      74.633  15.879  57.853  1.00  0.00           C
ATOM  11159  O22 POPE  277      75.513  16.569  58.343  1.00  0.00           O
ATOM  11160  C22 POPE  277      73.243  15.679  58.503  1.00  0.00           C
ATOM  11163  C3  POPE  277      74.953  13.109  55.643  1.00  0.00           C
ATOM  11166  O31 POPE  277      75.703  12.459  56.683  1.00  0.00           O
ATOM  11167  C31 POPE  277      75.733  11.149  56.703  1.00  0.00           C
ATOM  11168  O32 POPE  277      75.283  10.389  55.853  1.00  0.00           O
ATOM  11169  C32 POPE  277      76.453  10.729  57.993  1.00  0.00           C
ATOM  11172  C23 POPE  277      73.023  16.459  59.823  1.00  0.00           C
ATOM  11175  C24 POPE  277      71.563  16.919  60.023  1.00  0.00           C
ATOM  11178  C25 POPE  277      70.703  16.109  61.023  1.00  0.00           C
ATOM  11181  C26 POPE  277      71.023  16.439  62.483  1.00  0.00           C
ATOM  11184  C27 POPE  277      69.943  16.049  63.493  1.00  0.00           C
ATOM  11187  C28 POPE  277      70.173  16.739  64.863  1.00  0.00           C
ATOM  11190  C29 POPE  277      69.863  15.849  66.033  1.00  0.00           C
ATOM  11192 0C21 POPE  277      68.923  15.979  66.983  1.00  0.00           C
ATOM  11194 1C21 POPE  277      67.913  17.089  67.153  1.00  0.00           C
ATOM  11197 2C21 POPE  277      67.413  17.239  68.613  1.00  0.00           C
ATOM  11200 3C21 POPE  277      66.463  16.139  69.133  1.00  0.00           C
ATOM  11203 4C21 POPE  277      67.153  14.949  69.823  1.00  0.00           C
ATOM  11206 5C21 POPE  277      66.203  13.999  70.583  1.00  0.00           C
ATOM  11209 6C21 POPE  277      65.733  14.509  71.953  1.00  0.00           C
ATOM  11212 7C21 POPE  277      64.873  13.469  72.693  1.00  0.00           C
ATOM  11215 8C21 POPE  277      64.483  13.869  74.123  1.00  0.00           C
ATOM  11219  C33 POPE  277      75.543   9.889  58.903  1.00  0.00           C
ATOM  11222  C34 POPE  277      75.873  10.049  60.393  1.00  0.00           C
ATOM  11225  C35 POPE  277      77.263   9.509  60.773  1.00  0.00           C
ATOM  11228  C36 POPE  277      77.193   8.729  62.083  1.00  0.00           C
ATOM  11231  C37 POPE  277      78.513   8.039  62.453  1.00  0.00           C
ATOM  11234  C38 POPE  277      78.323   6.921  63.483  1.00  0.00           C
ATOM  11237  C39 POPE  277      78.433   7.349  64.953  1.00  0.00           C
ATOM  11240 0C31 POPE  277      77.393   8.369  65.433  1.00  0.00           C
ATOM  11243 1C31 POPE  277      77.113   8.149  66.923  1.00  0.00           C
ATOM  11246 2C31 POPE  277      76.393   9.269  67.674  1.00  0.00           C
ATOM  11249 3C31 POPE  277      76.103   8.819  69.113  1.00  0.00           C
ATOM  11252 4C31 POPE  277      76.443   9.859  70.183  1.00  0.00           C
ATOM  11255 5C31 POPE  277      76.813   9.189  71.523  1.00  0.00           C
ATOM  11258 6C31 POPE  277      77.243  10.189  72.593  1.00  0.00           C
ATOM  11262  NH3 POPE  278      66.083  78.539  51.353  1.00  0.00           N
ATOM  11266  C12 POPE  278      65.143  79.449  50.593  1.00  0.00           C
ATOM  11269  C11 POPE  278      65.853  80.479  49.673  1.00  0.00           C
ATOM  11272  P   POPE  278      63.533  81.699  48.833  1.00  0.00           P
ATOM  11273  O13 POPE  278      62.893  80.359  48.773  1.00  0.00           O
ATOM  11274  O14 POPE  278      63.543  82.509  47.603  1.00  0.00           O
ATOM  11275  O11 POPE  278      62.833  82.569  49.983  1.00  0.00           O
ATOM  11276  O12 POPE  278      65.033  81.599  49.343  1.00  0.00           O
ATOM  11277  C1  POPE  278      63.533  82.639  51.233  1.00  0.00           C
ATOM  11280  C2  POPE  278      62.833  83.459  52.363  1.00  0.00           C
ATOM  11282  O21 POPE  278      63.233  82.909  53.633  1.00  0.00           O
ATOM  11283  C21 POPE  278      64.543  82.769  53.873  1.00  0.00           C
ATOM  11284  O22 POPE  278      65.433  83.319  53.243  1.00  0.00           O
ATOM  11285  C22 POPE  278      64.753  81.749  54.993  1.00  0.00           C
ATOM  11288  C3  POPE  278      61.283  83.449  52.193  1.00  0.00           C
ATOM  11291  O31 POPE  278      60.453  83.729  53.353  1.00  0.00           O
ATOM  11292  C31 POPE  278      60.553  84.859  54.013  1.00  0.00           C
ATOM  11293  O32 POPE  278      61.453  85.679  53.903  1.00  0.00           O
ATOM  11294  C32 POPE  278      59.393  84.969  55.023  1.00  0.00           C
ATOM  11297  C23 POPE  278      65.033  82.349  56.383  1.00  0.00           C
ATOM  11300  C24 POPE  278      65.383  81.269  57.423  1.00  0.00           C
ATOM  11303  C25 POPE  278      65.743  81.859  58.803  1.00  0.00           C
ATOM  11306  C26 POPE  278      65.973  80.849  59.953  1.00  0.00           C
ATOM  11309  C27 POPE  278      65.883  81.519  61.333  1.00  0.00           C
ATOM  11312  C28 POPE  278      65.673  80.609  62.573  1.00  0.00           C
ATOM  11315  C29 POPE  278      66.723  79.569  62.863  1.00  0.00           C
ATOM  11317 0C21 POPE  278      66.573  78.549  63.733  1.00  0.00           C
ATOM  11319 1C21 POPE  278      65.363  78.269  64.593  1.00  0.00           C
ATOM  11322 2C21 POPE  278      65.723  77.909  66.053  1.00  0.00           C
ATOM  11325 3C21 POPE  278      66.373  79.059  66.843  1.00  0.00           C
ATOM  11328 4C21 POPE  278      66.413  78.799  68.353  1.00  0.00           C
ATOM  11331 5C21 POPE  278      67.553  77.879  68.823  1.00  0.00           C
ATOM  11334 6C21 POPE  278      68.863  78.639  69.113  1.00  0.00           C
ATOM  11337 7C21 POPE  278      69.883  77.779  69.863  1.00  0.00           C
ATOM  11340 8C21 POPE  278      71.163  78.549  70.233  1.00  0.00           C
ATOM  11344  C33 POPE  278      59.803  85.359  56.473  1.00  0.00           C
ATOM  11347  C34 POPE  278      58.573  85.459  57.393  1.00  0.00           C
ATOM  11350  C35 POPE  278      58.773  85.159  58.893  1.00  0.00           C
ATOM  11353  C36 POPE  278      60.123  85.509  59.543  1.00  0.00           C
ATOM  11356  C37 POPE  278      60.173  84.979  60.983  1.00  0.00           C
ATOM  11359  C38 POPE  278      61.533  85.159  61.663  1.00  0.00           C
ATOM  11362  C39 POPE  278      61.783  84.209  62.843  1.00  0.00           C
ATOM  11365 0C31 POPE  278      60.693  84.209  63.913  1.00  0.00           C
ATOM  11368 1C31 POPE  278      61.163  83.519  65.203  1.00  0.00           C
ATOM  11371 2C31 POPE  278      60.093  83.409  66.293  1.00  0.00           C
ATOM  11374 3C31 POPE  278      60.703  83.049  67.653  1.00  0.00           C
ATOM  11377 4C31 POPE  278      59.663  82.799  68.753  1.00  0.00           C
ATOM  11380 5C31 POPE  278      60.323  82.509  70.113  1.00  0.00           C
ATOM  11383 6C31 POPE  278      59.343  82.039  71.183  1.00  0.00           C
ATOM  11387  NH3 POPE  279      17.853  25.599  88.803  1.00  0.00           N
ATOM  11391  C12 POPE  279      17.073  24.469  88.193  1.00  0.00           C
ATOM  11394  C11 POPE  279      17.553  23.129  88.763  1.00  0.00           C
ATOM  11397  P   POPE  279      16.953  20.599  88.713  1.00  0.00           P
ATOM  11398  O13 POPE  279      18.373  20.409  89.083  1.00  0.00           O
ATOM  11399  O14 POPE  279      15.913  20.159  89.664  1.00  0.00           O
ATOM  11400  O11 POPE  279      16.743  19.899  87.313  1.00  0.00           O
ATOM  11401  O12 POPE  279      16.683  22.109  88.303  1.00  0.00           O
ATOM  11402  C1  POPE  279      17.693  20.109  86.273  1.00  0.00           C
ATOM  11405  C2  POPE  279      17.113  19.729  84.903  1.00  0.00           C
ATOM  11407  O21 POPE  279      16.753  20.909  84.183  1.00  0.00           O
ATOM  11408  C21 POPE  279      17.573  21.619  83.414  1.00  0.00           C
ATOM  11409  O22 POPE  279      17.333  22.759  83.053  1.00  0.00           O
ATOM  11410  C22 POPE  279      18.813  20.879  82.924  1.00  0.00           C
ATOM  11413  C3  POPE  279      15.863  18.829  85.053  1.00  0.00           C
ATOM  11416  O31 POPE  279      15.653  18.079  83.833  1.00  0.00           O
ATOM  11417  C31 POPE  279      15.053  18.789  82.904  1.00  0.00           C
ATOM  11418  O32 POPE  279      14.465  19.839  83.063  1.00  0.00           O
ATOM  11419  C32 POPE  279      15.273  18.149  81.553  1.00  0.00           C
ATOM  11422  C23 POPE  279      19.743  21.799  82.074  1.00  0.00           C
ATOM  11425  C24 POPE  279      19.553  21.739  80.553  1.00  0.00           C
ATOM  11428  C25 POPE  279      20.843  21.219  79.903  1.00  0.00           C
ATOM  11431  C26 POPE  279      20.863  21.019  78.383  1.00  0.00           C
ATOM  11434  C27 POPE  279      22.093  20.169  78.053  1.00  0.00           C
ATOM  11437  C28 POPE  279      22.463  19.989  76.573  1.00  0.00           C
ATOM  11440  C29 POPE  279      23.843  19.389  76.493  1.00  0.00           C
ATOM  11442 0C21 POPE  279      24.253  18.269  75.853  1.00  0.00           C
ATOM  11444 1C21 POPE  279      23.423  17.319  75.033  1.00  0.00           C
ATOM  11447 2C21 POPE  279      23.563  17.589  73.523  1.00  0.00           C
ATOM  11450 3C21 POPE  279      23.123  16.379  72.693  1.00  0.00           C
ATOM  11453 4C21 POPE  279      23.013  16.679  71.193  1.00  0.00           C
ATOM  11456 5C21 POPE  279      21.823  17.599  70.853  1.00  0.00           C
ATOM  11459 6C21 POPE  279      21.683  17.829  69.343  1.00  0.00           C
ATOM  11462 7C21 POPE  279      20.513  18.759  69.003  1.00  0.00           C
ATOM  11465 8C21 POPE  279      20.343  18.989  67.503  1.00  0.00           C
ATOM  11469  C33 POPE  279      15.413  19.239  80.493  1.00  0.00           C
ATOM  11472  C34 POPE  279      15.773  18.649  79.123  1.00  0.00           C
ATOM  11475  C35 POPE  279      14.625  18.739  78.113  1.00  0.00           C
ATOM  11478  C36 POPE  279      14.315  20.189  77.753  1.00  0.00           C
ATOM  11481  C37 POPE  279      13.275  20.369  76.643  1.00  0.00           C
ATOM  11484  C38 POPE  279      12.895  21.849  76.553  1.00  0.00           C
ATOM  11487  C39 POPE  279      12.155  22.259  75.273  1.00  0.00           C
ATOM  11490 0C31 POPE  279      13.025  22.079  74.033  1.00  0.00           C
ATOM  11493 1C31 POPE  279      12.485  22.779  72.783  1.00  0.00           C
ATOM  11496 2C31 POPE  279      13.095  22.219  71.493  1.00  0.00           C
ATOM  11499 3C31 POPE  279      14.605  22.469  71.343  1.00  0.00           C
ATOM  11502 4C31 POPE  279      15.223  21.509  70.323  1.00  0.00           C
ATOM  11505 5C31 POPE  279      16.693  21.829  70.013  1.00  0.00           C
ATOM  11508 6C31 POPE  279      17.383  20.739  69.193  1.00  0.00           C
ATOM  11512  NH3 POPE  280     127.523  23.849  94.053  1.00  0.00           N
ATOM  11516  C12 POPE  280     127.253  23.959  92.583  1.00  0.00           C
ATOM  11519  C11 POPE  280     125.743  23.919  92.313  1.00  0.00           C
ATOM  11522  P   POPE  280     124.143  23.949  90.263  1.00  0.00           P
ATOM  11523  O13 POPE  280     123.673  22.549  90.284  1.00  0.00           O
ATOM  11524  O14 POPE  280     123.293  24.999  90.883  1.00  0.00           O
ATOM  11525  O11 POPE  280     124.563  24.419  88.824  1.00  0.00           O
ATOM  11526  O12 POPE  280     125.573  23.979  90.914  1.00  0.00           O
ATOM  11527  C1  POPE  280     125.333  23.559  87.993  1.00  0.00           C
ATOM  11530  C2  POPE  280     126.273  24.409  87.113  1.00  0.00           C
ATOM  11532  O21 POPE  280     126.343  23.819  85.793  1.00  0.00           O
ATOM  11533  C21 POPE  280     125.503  24.409  84.953  1.00  0.00           C
ATOM  11534  O22 POPE  280     124.633  25.209  85.253  1.00  0.00           O
ATOM  11535  C22 POPE  280     125.883  24.079  83.513  1.00  0.00           C
ATOM  11538  C3  POPE  280     127.703  24.609  87.693  1.00  0.00           C
ATOM  11541  O31 POPE  280     128.523  25.189  86.663  1.00  0.00           O
ATOM  11542  C31 POPE  280     129.793  24.819  86.643  1.00  0.00           C
ATOM  11543  O32 POPE  280     130.433  24.449  87.613  1.00  0.00           O
ATOM  11544  C32 POPE  280     130.233  24.799  85.183  1.00  0.00           C
ATOM  11547  C23 POPE  280     125.303  25.119  82.533  1.00  0.00           C
ATOM  11550  C24 POPE  280     125.553  24.759  81.073  1.00  0.00           C
ATOM  11553  C25 POPE  280     126.993  24.919  80.603  1.00  0.00           C
ATOM  11556  C26 POPE  280     127.223  24.379  79.183  1.00  0.00           C
ATOM  11559  C27 POPE  280     128.683  24.359  78.713  1.00  0.00           C
ATOM  11562  C28 POPE  280     128.843  23.619  77.373  1.00  0.00           C
ATOM  11565  C29 POPE  280     130.283  23.539  76.943  1.00  0.00           C
ATOM  11567 0C21 POPE  280     130.723  23.529  75.673  1.00  0.00           C
ATOM  11569 1C21 POPE  280     129.863  23.569  74.433  1.00  0.00           C
ATOM  11572 2C21 POPE  280     129.823  22.239  73.653  1.00  0.00           C
ATOM  11575 3C21 POPE  280     129.213  21.049  74.423  1.00  0.00           C
ATOM  11578 4C21 POPE  280     128.023  20.389  73.703  1.00  0.00           C
ATOM  11581 5C21 POPE  280     128.403  19.189  72.823  1.00  0.00           C
ATOM  11584 6C21 POPE  280     127.183  18.669  72.033  1.00  0.00           C
ATOM  11587 7C21 POPE  280     127.483  17.499  71.093  1.00  0.00           C
ATOM  11590 8C21 POPE  280     126.263  17.099  70.243  1.00  0.00           C
ATOM  11594  C33 POPE  280     131.653  24.209  84.973  1.00  0.00           C
ATOM  11597  C34 POPE  280     131.813  23.399  83.673  1.00  0.00           C
ATOM  11600  C35 POPE  280     131.563  24.189  82.393  1.00  0.00           C
ATOM  11603  C36 POPE  280     132.833  24.779  81.743  1.00  0.00           C
ATOM  11606  C37 POPE  280     132.673  25.089  80.243  1.00  0.00           C
ATOM  11609  C38 POPE  280     134.023  25.229  79.513  1.00  0.00           C
ATOM  11612  C39 POPE  280     133.883  25.039  77.993  1.00  0.00           C
ATOM  11615 0C31 POPE  280     135.243  24.889  77.293  1.00  0.00           C
ATOM  11618 1C31 POPE  280     135.143  24.439  75.833  1.00  0.00           C
ATOM  11621 2C31 POPE  280     136.483  23.889  75.303  1.00  0.00           C
ATOM  11624 3C31 POPE  280     136.963  24.489  73.973  1.00  0.00           C
ATOM  11627 4C31 POPE  280     136.433  23.769  72.723  1.00  0.00           C
ATOM  11630 5C31 POPE  280     137.333  24.029  71.503  1.00  0.00           C
ATOM  11633 6C31 POPE  280     136.893  23.289  70.243  1.00  0.00           C
ATOM  11637  NH3 POPE  281     102.923 135.829  46.153  1.00  0.00           N
ATOM  11641  C12 POPE  281     103.173 135.409  47.573  1.00  0.00           C
ATOM  11644  C11 POPE  281     102.283 134.259  48.023  1.00  0.00           C
ATOM  11647  P   POPE  281     101.673 133.109  50.283  1.00  0.00           P
ATOM  11648  O13 POPE  281     100.313 133.339  49.763  1.00  0.00           O
ATOM  11649  O14 POPE  281     102.103 131.689  50.443  1.00  0.00           O
ATOM  11650  O11 POPE  281     101.863 133.819  51.693  1.00  0.00           O
ATOM  11651  O12 POPE  281     102.703 133.839  49.323  1.00  0.00           O
ATOM  11652  C1  POPE  281     101.803 132.989  52.853  1.00  0.00           C
ATOM  11655  C2  POPE  281     101.803 133.859  54.143  1.00  0.00           C
ATOM  11657  O21 POPE  281     101.673 132.999  55.303  1.00  0.00           O
ATOM  11658  C21 POPE  281     102.813 132.579  55.823  1.00  0.00           C
ATOM  11659  O22 POPE  281     103.923 132.749  55.343  1.00  0.00           O
ATOM  11660  C22 POPE  281     102.503 131.799  57.113  1.00  0.00           C
ATOM  11663  C3  POPE  281     100.633 134.879  54.153  1.00  0.00           C
ATOM  11666  O31 POPE  281     100.213 135.139  55.503  1.00  0.00           O
ATOM  11667  C31 POPE  281     100.793 136.159  56.123  1.00  0.00           C
ATOM  11668  O32 POPE  281     101.503 136.999  55.613  1.00  0.00           O
ATOM  11669  C32 POPE  281     100.533 136.009  57.623  1.00  0.00           C
ATOM  11672  C23 POPE  281     103.393 132.209  58.303  1.00  0.00           C
ATOM  11675  C24 POPE  281     103.093 131.399  59.573  1.00  0.00           C
ATOM  11678  C25 POPE  281     102.333 132.199  60.643  1.00  0.00           C
ATOM  11681  C26 POPE  281     102.113 131.379  61.923  1.00  0.00           C
ATOM  11684  C27 POPE  281     101.383 132.169  63.033  1.00  0.00           C
ATOM  11687  C28 POPE  281     101.183 131.349  64.323  1.00  0.00           C
ATOM  11690  C29 POPE  281     102.463 131.259  65.104  1.00  0.00           C
ATOM  11692 0C21 POPE  281     102.613 130.989  66.413  1.00  0.00           C
ATOM  11694 1C21 POPE  281     101.553 130.629  67.413  1.00  0.00           C
ATOM  11697 2C21 POPE  281     102.103 129.759  68.573  1.00  0.00           C
ATOM  11700 3C21 POPE  281     103.163 130.469  69.433  1.00  0.00           C
ATOM  11703 4C21 POPE  281     103.583 129.729  70.713  1.00  0.00           C
ATOM  11706 5C21 POPE  281     104.883 130.299  71.303  1.00  0.00           C
ATOM  11709 6C21 POPE  281     104.913 130.249  72.843  1.00  0.00           C
ATOM  11712 7C21 POPE  281     106.233 130.769  73.433  1.00  0.00           C
ATOM  11715 8C21 POPE  281     106.223 130.829  74.963  1.00  0.00           C
ATOM  11719  C33 POPE  281      99.973 137.289  58.273  1.00  0.00           C
ATOM  11722  C34 POPE  281      99.343 137.029  59.643  1.00  0.00           C
ATOM  11725  C35 POPE  281     100.303 136.329  60.593  1.00  0.00           C
ATOM  11728  C36 POPE  281     100.373 137.019  61.953  1.00  0.00           C
ATOM  11731  C37 POPE  281     101.433 136.369  62.843  1.00  0.00           C
ATOM  11734  C38 POPE  281     101.633 137.119  64.173  1.00  0.00           C
ATOM  11737  C39 POPE  281     100.443 136.979  65.123  1.00  0.00           C
ATOM  11740 0C31 POPE  281     100.323 135.569  65.713  1.00  0.00           C
ATOM  11743 1C31 POPE  281      98.913 135.259  66.243  1.00  0.00           C
ATOM  11746 2C31 POPE  281      98.883 133.949  67.043  1.00  0.00           C
ATOM  11749 3C31 POPE  281      99.463 134.129  68.443  1.00  0.00           C
ATOM  11752 4C31 POPE  281      98.363 134.289  69.503  1.00  0.00           C
ATOM  11755 5C31 POPE  281      98.933 134.729  70.853  1.00  0.00           C
ATOM  11758 6C31 POPE  281      97.913 134.639  71.993  1.00  0.00           C
ATOM  11762  NH3 POPE  282      90.893  82.219  90.363  1.00  0.00           N
ATOM  11766  C12 POPE  282      89.833  83.189  89.933  1.00  0.00           C
ATOM  11769  C11 POPE  282      89.923  84.529  90.663  1.00  0.00           C
ATOM  11772  P   POPE  282      88.553  86.579  89.703  1.00  0.00           P
ATOM  11773  O13 POPE  282      88.373  87.719  90.623  1.00  0.00           O
ATOM  11774  O14 POPE  282      89.673  86.629  88.743  1.00  0.00           O
ATOM  11775  O11 POPE  282      87.213  86.289  88.903  1.00  0.00           O
ATOM  11776  O12 POPE  282      88.693  85.239  90.533  1.00  0.00           O
ATOM  11777  C1  POPE  282      87.123  85.009  88.263  1.00  0.00           C
ATOM  11780  C2  POPE  282      85.773  84.889  87.533  1.00  0.00           C
ATOM  11782  O21 POPE  282      85.793  83.639  86.823  1.00  0.00           O
ATOM  11783  C21 POPE  282      84.633  83.069  86.613  1.00  0.00           C
ATOM  11784  O22 POPE  282      83.553  83.409  87.063  1.00  0.00           O
ATOM  11785  C22 POPE  282      84.803  81.999  85.533  1.00  0.00           C
ATOM  11788  C3  POPE  282      85.603  86.089  86.563  1.00  0.00           C
ATOM  11791  O31 POPE  282      84.263  86.089  86.053  1.00  0.00           O
ATOM  11792  C31 POPE  282      84.103  85.919  84.763  1.00  0.00           C
ATOM  11793  O32 POPE  282      84.963  85.849  83.903  1.00  0.00           O
ATOM  11794  C32 POPE  282      82.603  85.679  84.524  1.00  0.00           C
ATOM  11797  C23 POPE  282      84.473  82.599  84.143  1.00  0.00           C
ATOM  11800  C24 POPE  282      84.463  81.619  82.973  1.00  0.00           C
ATOM  11803  C25 POPE  282      85.823  80.989  82.653  1.00  0.00           C
ATOM  11806  C26 POPE  282      85.663  79.719  81.803  1.00  0.00           C
ATOM  11809  C27 POPE  282      86.993  79.259  81.203  1.00  0.00           C
ATOM  11812  C28 POPE  282      86.963  77.809  80.703  1.00  0.00           C
ATOM  11815  C29 POPE  282      87.673  77.649  79.383  1.00  0.00           C
ATOM  11817 0C21 POPE  282      88.953  77.309  79.193  1.00  0.00           C
ATOM  11819 1C21 POPE  282      89.993  77.049  80.263  1.00  0.00           C
ATOM  11822 2C21 POPE  282      91.393  76.939  79.633  1.00  0.00           C
ATOM  11825 3C21 POPE  282      91.573  75.639  78.843  1.00  0.00           C
ATOM  11828 4C21 POPE  282      92.623  75.699  77.723  1.00  0.00           C
ATOM  11831 5C21 POPE  282      92.793  74.309  77.093  1.00  0.00           C
ATOM  11834 6C21 POPE  282      93.613  74.289  75.793  1.00  0.00           C
ATOM  11837 7C21 POPE  282      93.943  72.849  75.403  1.00  0.00           C
ATOM  11840 8C21 POPE  282      94.403  72.689  73.963  1.00  0.00           C
ATOM  11844  C33 POPE  282      82.253  85.409  83.044  1.00  0.00           C
ATOM  11847  C34 POPE  282      81.003  84.529  82.933  1.00  0.00           C
ATOM  11850  C35 POPE  282      80.133  84.819  81.703  1.00  0.00           C
ATOM  11853  C36 POPE  282      80.913  84.639  80.404  1.00  0.00           C
ATOM  11856  C37 POPE  282      80.103  84.919  79.133  1.00  0.00           C
ATOM  11859  C38 POPE  282      81.033  84.939  77.913  1.00  0.00           C
ATOM  11862  C39 POPE  282      80.343  84.719  76.563  1.00  0.00           C
ATOM  11865 0C31 POPE  282      79.493  85.899  76.073  1.00  0.00           C
ATOM  11868 1C31 POPE  282      79.153  85.779  74.563  1.00  0.00           C
ATOM  11871 2C31 POPE  282      78.973  87.139  73.883  1.00  0.00           C
ATOM  11874 3C31 POPE  282      80.303  87.869  73.643  1.00  0.00           C
ATOM  11877 4C31 POPE  282      80.133  89.379  73.453  1.00  0.00           C
ATOM  11880 5C31 POPE  282      81.463  90.109  73.203  1.00  0.00           C
ATOM  11883 6C31 POPE  282      81.303  91.619  73.103  1.00  0.00           C
ATOM  11887  NH3 POPE  283     133.863  50.799  47.793  1.00  0.00           N
ATOM  11891  C12 POPE  283     133.893  52.289  48.033  1.00  0.00           C
ATOM  11894  C11 POPE  283     133.193  53.069  46.913  1.00  0.00           C
ATOM  11897  P   POPE  283     132.163  55.459  46.643  1.00  0.00           P
ATOM  11898  O13 POPE  283     132.933  56.229  45.643  1.00  0.00           O
ATOM  11899  O14 POPE  283     130.953  54.729  46.193  1.00  0.00           O
ATOM  11900  O11 POPE  283     131.813  56.279  47.933  1.00  0.00           O
ATOM  11901  O12 POPE  283     133.153  54.429  47.313  1.00  0.00           O
ATOM  11902  C1  POPE  283     131.223  55.529  49.013  1.00  0.00           C
ATOM  11905  C2  POPE  283     131.443  56.239  50.363  1.00  0.00           C
ATOM  11907  O21 POPE  283     130.513  55.759  51.363  1.00  0.00           O
ATOM  11908  C21 POPE  283     130.533  54.449  51.583  1.00  0.00           C
ATOM  11909  O22 POPE  283     129.633  53.679  51.323  1.00  0.00           O
ATOM  11910  C22 POPE  283     131.823  54.069  52.323  1.00  0.00           C
ATOM  11913  C3  POPE  283     131.303  57.789  50.283  1.00  0.00           C
ATOM  11916  O31 POPE  283     132.483  58.449  50.753  1.00  0.00           O
ATOM  11917  C31 POPE  283     132.573  58.939  51.993  1.00  0.00           C
ATOM  11918  O32 POPE  283     133.243  59.909  52.293  1.00  0.00           O
ATOM  11919  C32 POPE  283     132.003  58.009  53.063  1.00  0.00           C
ATOM  11922  C23 POPE  283     131.673  52.789  53.183  1.00  0.00           C
ATOM  11925  C24 POPE  283     132.843  52.559  54.173  1.00  0.00           C
[truncated: 2,015,539 more chars]
