# Supplementary material for: Characterizing Membrane Association and Periplasmic Transfer of Bacterial Lipoproteins through Molecular Dynamics Simulations
Source: Structure. 2020 Apr 7;28(4):475–487.e3. doi: 10.1016/j.str.2020.01.012 (PMC7139219; doi:10.1016/j.str.2020.01.012)
Supplement: Data S3. Final Coordinates from Simulations (M–X), Related to Figure 3 [file mmc5.zip › M-X/NLPI-1-atomistic.pdb]

TITLE     Protein
REMARK    THIS IS A SIMULATION BOX
CRYST1  129.190  129.190  132.768  90.00  90.00  90.00 P 1           1
MODEL        1
ATOM      1  N   CYSTA   1      93.030  74.880  68.949  1.00  0.00           N
ATOM      3  CA  CYSTA   1      93.710  74.640  70.229  1.00  0.00           C
ATOM      5  C   CYSTA   1      93.380  75.690  71.289  1.00  0.00           C
ATOM      6  O   CYSTA   1      94.190  76.530  71.679  1.00  0.00           O
ATOM      7  CB  CYSTA   1      93.300  73.240  70.779  1.00  0.00           C
ATOM     10  SG  CYSTA   1      93.240  71.930  69.529  1.00  0.00           S
ATOM     11  C1  CYSTA   1      91.570  71.270  69.939  1.00  0.00           C
ATOM     14  CA1 CYSTA   1      92.120  75.830  68.689  1.00  0.00           C
ATOM     15  OA1 CYSTA   1      91.000  75.480  68.379  1.00  0.00           O
ATOM     16  CA2 CYSTA   1      92.410  77.300  68.809  1.00  0.00           C
ATOM     19  C11 CYSTA   1      91.110  69.950  69.229  1.00  0.00           C
ATOM     21  O11 CYSTA   1      92.040  69.530  68.229  1.00  0.00           O
ATOM     22  CX1 CYSTA   1      91.990  70.130  67.059  1.00  0.00           C
ATOM     23  OX1 CYSTA   1      91.410  71.170  66.789  1.00  0.00           O
ATOM     24  CX2 CYSTA   1      92.700  69.230  66.059  1.00  0.00           C
ATOM     27  C12 CYSTA   1      89.620  69.980  68.719  1.00  0.00           C
ATOM     30  O12 CYSTA   1      89.320  68.870  67.839  1.00  0.00           O
ATOM     31  CD1 CYSTA   1      88.680  69.200  66.689  1.00  0.00           C
ATOM     32  OD1 CYSTA   1      88.210  70.290  66.449  1.00  0.00           O
ATOM     33  CD2 CYSTA   1      88.660  68.020  65.709  1.00  0.00           C
ATOM     36  CA3 CYSTA   1      92.190  77.870  67.419  1.00  0.00           C
ATOM     39  CA4 CYSTA   1      92.540  79.340  67.189  1.00  0.00           C
ATOM     42  CA5 CYSTA   1      92.660  79.570  65.669  1.00  0.00           C
ATOM     45  CA6 CYSTA   1      91.490  78.930  64.919  1.00  0.00           C
ATOM     48  CA7 CYSTA   1      91.620  78.840  63.399  1.00  0.00           C
ATOM     51  CA8 CYSTA   1      90.300  78.280  62.859  1.00  0.00           C
ATOM     54  CA9 CYSTA   1      89.440  79.330  62.149  1.00  0.00           C
ATOM     57 0CA1 CYSTA   1      89.180  80.580  63.009  1.00  0.00           C
ATOM     60 1CA1 CYSTA   1      88.320  81.590  62.259  1.00  0.00           C
ATOM     63 2CA1 CYSTA   1      88.170  82.910  62.999  1.00  0.00           C
ATOM     66 3CA1 CYSTA   1      86.980  83.710  62.479  1.00  0.00           C
ATOM     69 4CA1 CYSTA   1      85.640  83.090  62.899  1.00  0.00           C
ATOM     72 5CA1 CYSTA   1      84.640  84.140  63.389  1.00  0.00           C
ATOM     75 6CA1 CYSTA   1      83.310  83.510  63.799  1.00  0.00           C
ATOM     79  CD3 CYSTA   1      88.320  68.500  64.279  1.00  0.00           C
ATOM     82  CD4 CYSTA   1      86.840  68.900  64.079  1.00  0.00           C
ATOM     85  CD5 CYSTA   1      86.690  70.260  63.379  1.00  0.00           C
ATOM     88  CD6 CYSTA   1      85.240  70.680  63.069  1.00  0.00           C
ATOM     91  CD7 CYSTA   1      84.670  70.060  61.779  1.00  0.00           C
ATOM     94  CD8 CYSTA   1      83.400  70.770  61.279  1.00  0.00           C
ATOM     97  CD9 CYSTA   1      82.710  70.020  60.129  1.00  0.00           C
ATOM    100 0CD1 CYSTA   1      83.310  70.220  58.729  1.00  0.00           C
ATOM    103 1CD1 CYSTA   1      82.640  71.320  57.889  1.00  0.00           C
ATOM    106 2CD1 CYSTA   1      82.740  71.020  56.379  1.00  0.00           C
ATOM    109 3CD1 CYSTA   1      82.270  72.140  55.429  1.00  0.00           C
ATOM    112 4CD1 CYSTA   1      80.950  72.840  55.819  1.00  0.00           C
ATOM    115 5CD1 CYSTA   1      80.290  73.550  54.629  1.00  0.00           C
ATOM    118 6CD1 CYSTA   1      79.140  74.480  54.999  1.00  0.00           C
ATOM    122  CX3 CYSTA   1      92.850  69.950  64.709  1.00  0.00           C
ATOM    125  CX4 CYSTA   1      93.680  69.140  63.709  1.00  0.00           C
ATOM    128  CX5 CYSTA   1      92.880  68.110  62.899  1.00  0.00           C
ATOM    131  CX6 CYSTA   1      91.840  68.790  61.999  1.00  0.00           C
ATOM    134  CX7 CYSTA   1      91.580  68.070  60.679  1.00  0.00           C
ATOM    137  CX8 CYSTA   1      90.820  68.930  59.649  1.00  0.00           C
ATOM    140  CX9 CYSTA   1      89.420  69.330  60.079  1.00  0.00           C
ATOM    142 0CX1 CYSTA   1      88.300  69.270  59.339  1.00  0.00           C
ATOM    144 1CX1 CYSTA   1      88.220  68.830  57.899  1.00  0.00           C
ATOM    147 2CX1 CYSTA   1      87.250  69.680  57.069  1.00  0.00           C
ATOM    150 3CX1 CYSTA   1      87.370  69.360  55.569  1.00  0.00           C
ATOM    153 4CX1 CYSTA   1      86.410  70.190  54.719  1.00  0.00           C
ATOM    156 5CX1 CYSTA   1      87.120  71.000  53.629  1.00  0.00           C
ATOM    159 6CX1 CYSTA   1      87.570  70.230  52.389  1.00  0.00           C
ATOM    162 7CX1 CYSTA   1      88.180  71.210  51.369  1.00  0.00           C
ATOM    165 8CX1 CYSTA   1      88.550  70.570  50.029  1.00  0.00           C
ATOM    169  N   SER A   2      92.090  75.730  71.669  1.00  0.00           N
ATOM    171  CA  SER A   2      91.530  76.860  72.369  1.00  0.00           C
ATOM    173  CB  SER A   2      90.100  77.300  71.949  1.00  0.00           C
ATOM    176  OG  SER A   2      90.070  78.580  71.319  1.00  0.00           O
ATOM    178  C   SER A   2      91.690  76.590  73.839  1.00  0.00           C
ATOM    179  O   SER A   2      91.580  75.460  74.309  1.00  0.00           O
ATOM    180  N   ASN A   3      92.140  77.630  74.559  1.00  0.00           N
ATOM    182  CA  ASN A   3      92.890  77.430  75.779  1.00  0.00           C
ATOM    184  CB  ASN A   3      94.410  77.670  75.559  1.00  0.00           C
ATOM    187  CG  ASN A   3      94.900  78.960  74.879  1.00  0.00           C
ATOM    188  OD1 ASN A   3      95.960  78.900  74.249  1.00  0.00           O
ATOM    189  ND2 ASN A   3      94.170  80.090  74.939  1.00  0.00           N
ATOM    192  C   ASN A   3      92.290  78.170  76.969  1.00  0.00           C
ATOM    193  O   ASN A   3      92.720  79.280  77.289  1.00  0.00           O
ATOM    194  N   THR A   4      91.270  77.640  77.659  1.00  0.00           N
ATOM    196  CA  THR A   4      91.190  76.230  78.039  1.00  0.00           C
ATOM    198  CB  THR A   4      91.470  76.020  79.529  1.00  0.00           C
ATOM    200  OG1 THR A   4      91.330  77.220  80.279  1.00  0.00           O
ATOM    202  CG2 THR A   4      92.950  75.660  79.669  1.00  0.00           C
ATOM    206  C   THR A   4      89.870  75.600  77.659  1.00  0.00           C
ATOM    207  O   THR A   4      88.820  75.950  78.189  1.00  0.00           O
ATOM    208  N   SER A   5      89.890  74.680  76.659  1.00  0.00           N
ATOM    210  CA  SER A   5      88.710  74.280  75.879  1.00  0.00           C
ATOM    212  CB  SER A   5      87.800  73.190  76.499  1.00  0.00           C
ATOM    215  OG  SER A   5      88.500  71.940  76.509  1.00  0.00           O
ATOM    217  C   SER A   5      88.030  75.510  75.389  1.00  0.00           C
ATOM    218  O   SER A   5      88.560  76.120  74.469  1.00  0.00           O
ATOM    219  N   TRP A   6      86.980  76.040  76.039  1.00  0.00           N
ATOM    221  CA  TRP A   6      86.650  77.410  75.729  1.00  0.00           C
ATOM    223  CB  TRP A   6      85.520  77.350  74.559  1.00  0.00           C
ATOM    226  CG  TRP A   6      85.230  76.150  73.599  1.00  0.00           C
ATOM    227  CD1 TRP A   6      83.920  75.700  73.529  1.00  0.00           C
ATOM    229  NE1 TRP A   6      83.760  74.730  72.559  1.00  0.00           N
ATOM    231  CE2 TRP A   6      84.940  74.490  71.959  1.00  0.00           C
ATOM    232  CD2 TRP A   6      85.900  75.370  72.539  1.00  0.00           C
ATOM    233  CE3 TRP A   6      87.170  75.360  71.969  1.00  0.00           C
ATOM    235  CZ3 TRP A   6      87.500  74.470  70.929  1.00  0.00           C
ATOM    237  CZ2 TRP A   6      85.240  73.600  70.919  1.00  0.00           C
ATOM    239  CH2 TRP A   6      86.540  73.610  70.409  1.00  0.00           C
ATOM    241  C   TRP A   6      86.450  78.350  77.029  1.00  0.00           C
ATOM    242  O   TRP A   6      85.390  78.950  77.119  1.00  0.00           O
ATOM    243  N   ARG A   7      87.480  78.560  77.999  1.00  0.00           N
ATOM    245  CA  ARG A   7      88.030  79.870  78.609  1.00  0.00           C
ATOM    247  CB  ARG A   7      87.430  81.170  77.949  1.00  0.00           C
ATOM    250  CG  ARG A   7      87.660  81.230  76.399  1.00  0.00           C
ATOM    253  CD  ARG A   7      88.310  82.500  75.789  1.00  0.00           C
ATOM    256  NE  ARG A   7      88.860  82.090  74.439  1.00  0.00           N
ATOM    258  CZ  ARG A   7      89.850  82.690  73.789  1.00  0.00           C
ATOM    259  NH1 ARG A   7      90.590  82.010  72.919  1.00  0.00           N
ATOM    262  NH2 ARG A   7      90.160  83.950  73.959  1.00  0.00           N
ATOM    265  C   ARG A   7      88.890  80.090  80.009  1.00  0.00           C
ATOM    266  O   ARG A   7      90.050  79.700  79.999  1.00  0.00           O
ATOM    267  N   LYS A   8      88.490  80.770  81.179  1.00  0.00           N
ATOM    269  CA  LYS A   8      89.090  81.020  82.589  1.00  0.00           C
ATOM    271  CB  LYS A   8      90.290  82.100  83.049  1.00  0.00           C
ATOM    274  CG  LYS A   8      91.120  82.010  84.519  1.00  0.00           C
ATOM    277  CD  LYS A   8      91.220  83.220  85.539  1.00  0.00           C
ATOM    280  CE  LYS A   8      91.370  82.760  87.039  1.00  0.00           C
ATOM    283  NZ  LYS A   8      91.860  83.780  88.039  1.00  0.00           N
ATOM    287  C   LYS A   8      89.260  79.890  83.599  1.00  0.00           C
ATOM    288  O   LYS A   8      90.130  79.040  83.449  1.00  0.00           O
ATOM    289  N   SER A   9      88.690  79.990  84.839  1.00  0.00           N
ATOM    291  CA  SER A   9      87.400  80.520  85.339  1.00  0.00           C
ATOM    293  CB  SER A   9      86.830  81.920  84.969  1.00  0.00           C
ATOM    296  OG  SER A   9      87.700  82.990  85.369  1.00  0.00           O
ATOM    298  C   SER A   9      86.380  79.430  85.189  1.00  0.00           C
ATOM    299  O   SER A   9      85.350  79.580  84.549  1.00  0.00           O
ATOM    300  N   GLU A  10      86.780  78.250  85.719  1.00  0.00           N
ATOM    302  CA  GLU A  10      86.560  77.000  85.039  1.00  0.00           C
ATOM    304  CB  GLU A  10      87.940  76.590  84.449  1.00  0.00           C
ATOM    307  CG  GLU A  10      87.910  75.750  83.169  1.00  0.00           C
ATOM    310  CD  GLU A  10      88.960  76.170  82.149  1.00  0.00           C
ATOM    311  OE1 GLU A  10      88.620  76.720  81.069  1.00  0.00           O
ATOM    312  OE2 GLU A  10      90.160  75.900  82.429  1.00  0.00           O
ATOM    313  C   GLU A  10      86.150  75.980  86.069  1.00  0.00           C
ATOM    314  O   GLU A  10      85.550  74.950  85.769  1.00  0.00           O
ATOM    315  N   VAL A  11      86.430  76.260  87.359  1.00  0.00           N
ATOM    317  CA  VAL A  11      85.960  75.460  88.479  1.00  0.00           C
ATOM    319  CB  VAL A  11      86.890  75.660  89.689  1.00  0.00           C
ATOM    321  CG1 VAL A  11      86.230  75.330  91.029  1.00  0.00           C
ATOM    325  CG2 VAL A  11      88.130  74.770  89.509  1.00  0.00           C
ATOM    329  C   VAL A  11      84.500  75.770  88.789  1.00  0.00           C
ATOM    330  O   VAL A  11      83.770  74.930  89.319  1.00  0.00           O
ATOM    331  N   LEU A  12      84.020  76.970  88.419  1.00  0.00           N
ATOM    333  CA  LEU A  12      82.620  77.320  88.419  1.00  0.00           C
ATOM    335  CB  LEU A  12      82.310  78.640  89.159  1.00  0.00           C
ATOM    338  CG  LEU A  12      82.350  78.560  90.699  1.00  0.00           C
ATOM    340  CD1 LEU A  12      82.380  79.970  91.319  1.00  0.00           C
ATOM    344  CD2 LEU A  12      81.160  77.750  91.249  1.00  0.00           C
ATOM    348  C   LEU A  12      82.130  77.470  86.999  1.00  0.00           C
ATOM    349  O   LEU A  12      82.460  78.420  86.299  1.00  0.00           O
ATOM    350  N   ALA A  13      81.220  76.560  86.599  1.00  0.00           N
ATOM    352  CA  ALA A  13      80.210  76.850  85.619  1.00  0.00           C
ATOM    354  CB  ALA A  13      79.370  75.600  85.309  1.00  0.00           C
ATOM    358  C   ALA A  13      79.270  77.930  86.099  1.00  0.00           C
ATOM    359  O   ALA A  13      78.990  78.050  87.299  1.00  0.00           O
ATOM    360  N   VAL A  14      78.720  78.710  85.149  1.00  0.00           N
ATOM    362  CA  VAL A  14      77.590  79.570  85.389  1.00  0.00           C
ATOM    364  CB  VAL A  14      77.340  80.590  84.269  1.00  0.00           C
ATOM    366  CG1 VAL A  14      78.670  81.270  83.989  1.00  0.00           C
ATOM    370  CG2 VAL A  14      76.770  80.020  82.959  1.00  0.00           C
ATOM    374  C   VAL A  14      76.350  78.760  85.749  1.00  0.00           C
ATOM    375  O   VAL A  14      76.160  77.640  85.279  1.00  0.00           O
ATOM    376  N   PRO A  15      75.490  79.260  86.639  1.00  0.00           N
ATOM    377  CD  PRO A  15      75.540  80.600  87.239  1.00  0.00           C
ATOM    380  CA  PRO A  15      74.260  78.570  86.959  1.00  0.00           C
ATOM    382  CB  PRO A  15      73.590  79.490  87.999  1.00  0.00           C
ATOM    385  CG  PRO A  15      74.110  80.870  87.659  1.00  0.00           C
ATOM    388  C   PRO A  15      73.380  78.340  85.749  1.00  0.00           C
ATOM    389  O   PRO A  15      73.140  79.280  84.999  1.00  0.00           O
ATOM    390  N   LEU A  16      72.890  77.100  85.549  1.00  0.00           N
ATOM    392  CA  LEU A  16      71.860  76.830  84.579  1.00  0.00           C
ATOM    394  CB  LEU A  16      71.590  75.320  84.399  1.00  0.00           C
ATOM    397  CG  LEU A  16      72.860  74.530  84.029  1.00  0.00           C
ATOM    399  CD1 LEU A  16      72.520  73.050  83.859  1.00  0.00           C
ATOM    403  CD2 LEU A  16      73.530  75.060  82.759  1.00  0.00           C
ATOM    407  C   LEU A  16      70.570  77.550  84.909  1.00  0.00           C
ATOM    408  O   LEU A  16      70.150  77.610  86.059  1.00  0.00           O
ATOM    409  N   GLN A  17      69.970  78.110  83.859  1.00  0.00           N
ATOM    411  CA  GLN A  17      68.830  78.980  83.899  1.00  0.00           C
ATOM    413  CB  GLN A  17      69.210  80.340  83.269  1.00  0.00           C
ATOM    416  CG  GLN A  17      70.260  81.130  84.069  1.00  0.00           C
ATOM    419  CD  GLN A  17      69.950  81.220  85.559  1.00  0.00           C
ATOM    420  OE1 GLN A  17      70.760  80.890  86.439  1.00  0.00           O
ATOM    421  NE2 GLN A  17      68.740  81.710  85.889  1.00  0.00           N
ATOM    424  C   GLN A  17      67.790  78.310  83.049  1.00  0.00           C
ATOM    425  O   GLN A  17      68.170  77.470  82.229  1.00  0.00           O
ATOM    426  N   PRO A  18      66.510  78.550  83.189  1.00  0.00           N
ATOM    427  CD  PRO A  18      65.940  79.480  84.169  1.00  0.00           C
ATOM    430  CA  PRO A  18      65.530  78.130  82.209  1.00  0.00           C
ATOM    432  CB  PRO A  18      64.210  78.610  82.799  1.00  0.00           C
ATOM    435  CG  PRO A  18      64.570  79.850  83.609  1.00  0.00           C
ATOM    438  C   PRO A  18      65.770  78.700  80.829  1.00  0.00           C
ATOM    439  O   PRO A  18      65.780  79.920  80.649  1.00  0.00           O
ATOM    440  N   THR A  19      65.930  77.820  79.839  1.00  0.00           N
ATOM    442  CA  THR A  19      65.890  78.130  78.419  1.00  0.00           C
ATOM    444  CB  THR A  19      66.390  76.970  77.559  1.00  0.00           C
ATOM    446  OG1 THR A  19      66.310  77.240  76.159  1.00  0.00           O
ATOM    448  CG2 THR A  19      65.570  75.700  77.819  1.00  0.00           C
ATOM    452  C   THR A  19      64.510  78.590  77.969  1.00  0.00           C
ATOM    453  O   THR A  19      63.490  78.090  78.429  1.00  0.00           O
ATOM    454  N   LEU A  20      64.450  79.520  76.989  1.00  0.00           N
ATOM    456  CA  LEU A  20      63.240  80.090  76.409  1.00  0.00           C
ATOM    458  CB  LEU A  20      63.680  80.980  75.209  1.00  0.00           C
ATOM    461  CG  LEU A  20      62.760  82.090  74.649  1.00  0.00           C
ATOM    463  CD1 LEU A  20      63.070  82.520  73.199  1.00  0.00           C
ATOM    467  CD2 LEU A  20      61.280  81.780  74.739  1.00  0.00           C
ATOM    471  C   LEU A  20      62.250  79.010  75.949  1.00  0.00           C
ATOM    472  O   LEU A  20      61.050  79.100  76.179  1.00  0.00           O
ATOM    473  N   GLN A  21      62.730  77.890  75.349  1.00  0.00           N
ATOM    475  CA  GLN A  21      61.860  76.770  74.999  1.00  0.00           C
ATOM    477  CB  GLN A  21      62.620  75.640  74.249  1.00  0.00           C
ATOM    480  CG  GLN A  21      63.750  74.940  75.029  1.00  0.00           C
ATOM    483  CD  GLN A  21      64.320  73.770  74.229  1.00  0.00           C
ATOM    484  OE1 GLN A  21      64.040  73.640  73.029  1.00  0.00           O
ATOM    485  NE2 GLN A  21      65.170  72.930  74.859  1.00  0.00           N
ATOM    488  C   GLN A  21      61.100  76.160  76.169  1.00  0.00           C
ATOM    489  O   GLN A  21      59.910  75.890  76.049  1.00  0.00           O
ATOM    490  N   GLN A  22      61.730  75.970  77.349  1.00  0.00           N
ATOM    492  CA  GLN A  22      61.040  75.450  78.519  1.00  0.00           C
ATOM    494  CB  GLN A  22      62.020  75.130  79.679  1.00  0.00           C
ATOM    497  CG  GLN A  22      62.770  73.800  79.449  1.00  0.00           C
ATOM    500  CD  GLN A  22      63.760  73.510  80.589  1.00  0.00           C
ATOM    501  OE1 GLN A  22      64.700  74.280  80.779  1.00  0.00           O
ATOM    502  NE2 GLN A  22      63.590  72.360  81.279  1.00  0.00           N
ATOM    505  C   GLN A  22      59.890  76.320  78.989  1.00  0.00           C
ATOM    506  O   GLN A  22      58.800  75.820  79.229  1.00  0.00           O
ATOM    507  N   GLU A  23      60.110  77.650  79.029  1.00  0.00           N
ATOM    509  CA  GLU A  23      59.070  78.630  79.279  1.00  0.00           C
ATOM    511  CB  GLU A  23      59.690  80.050  79.429  1.00  0.00           C
ATOM    514  CG  GLU A  23      60.600  80.240  80.679  1.00  0.00           C
ATOM    517  CD  GLU A  23      59.870  80.390  82.009  1.00  0.00           C
ATOM    518  OE1 GLU A  23      58.640  80.640  82.049  1.00  0.00           O
ATOM    519  OE2 GLU A  23      60.580  80.300  83.049  1.00  0.00           O
ATOM    520  C   GLU A  23      57.970  78.620  78.209  1.00  0.00           C
ATOM    521  O   GLU A  23      56.780  78.640  78.519  1.00  0.00           O
ATOM    522  N   VAL A  24      58.310  78.550  76.899  1.00  0.00           N
ATOM    524  CA  VAL A  24      57.330  78.480  75.799  1.00  0.00           C
ATOM    526  CB  VAL A  24      57.990  78.570  74.419  1.00  0.00           C
ATOM    528  CG1 VAL A  24      56.990  78.340  73.249  1.00  0.00           C
ATOM    532  CG2 VAL A  24      58.560  79.970  74.259  1.00  0.00           C
ATOM    536  C   VAL A  24      56.450  77.250  75.819  1.00  0.00           C
ATOM    537  O   VAL A  24      55.230  77.330  75.679  1.00  0.00           O
ATOM    538  N   ILE A  25      57.050  76.060  76.059  1.00  0.00           N
ATOM    540  CA  ILE A  25      56.280  74.850  76.289  1.00  0.00           C
ATOM    542  CB  ILE A  25      57.120  73.560  76.299  1.00  0.00           C
ATOM    544  CG2 ILE A  25      56.310  72.390  76.929  1.00  0.00           C
ATOM    548  CG1 ILE A  25      57.530  73.100  74.879  1.00  0.00           C
ATOM    551  CD  ILE A  25      58.680  73.850  74.219  1.00  0.00           C
ATOM    555  C   ILE A  25      55.400  74.980  77.519  1.00  0.00           C
ATOM    556  O   ILE A  25      54.220  74.650  77.459  1.00  0.00           O
ATOM    557  N   LEU A  26      55.900  75.530  78.639  1.00  0.00           N
ATOM    559  CA  LEU A  26      55.080  75.730  79.819  1.00  0.00           C
ATOM    561  CB  LEU A  26      55.950  76.240  80.989  1.00  0.00           C
ATOM    564  CG  LEU A  26      55.750  75.500  82.319  1.00  0.00           C
ATOM    566  CD1 LEU A  26      56.590  76.210  83.389  1.00  0.00           C
ATOM    570  CD2 LEU A  26      54.280  75.410  82.749  1.00  0.00           C
ATOM    574  C   LEU A  26      53.860  76.660  79.609  1.00  0.00           C
ATOM    575  O   LEU A  26      52.740  76.310  79.989  1.00  0.00           O
ATOM    576  N   ALA A  27      54.050  77.810  78.919  1.00  0.00           N
ATOM    578  CA  ALA A  27      52.980  78.700  78.479  1.00  0.00           C
ATOM    580  CB  ALA A  27      53.610  79.870  77.709  1.00  0.00           C
ATOM    584  C   ALA A  27      51.950  78.040  77.549  1.00  0.00           C
ATOM    585  O   ALA A  27      50.740  78.230  77.639  1.00  0.00           O
ATOM    586  N   ARG A  28      52.430  77.180  76.629  1.00  0.00           N
ATOM    588  CA  ARG A  28      51.580  76.310  75.839  1.00  0.00           C
ATOM    590  CB  ARG A  28      52.450  75.460  74.869  1.00  0.00           C
ATOM    593  CG  ARG A  28      51.640  74.740  73.769  1.00  0.00           C
ATOM    596  CD  ARG A  28      51.090  75.630  72.649  1.00  0.00           C
ATOM    599  NE  ARG A  28      52.210  76.440  72.049  1.00  0.00           N
ATOM    601  CZ  ARG A  28      53.310  75.950  71.489  1.00  0.00           C
ATOM    602  NH1 ARG A  28      53.400  74.690  71.119  1.00  0.00           N
ATOM    605  NH2 ARG A  28      54.340  76.730  71.279  1.00  0.00           N
ATOM    608  C   ARG A  28      50.770  75.350  76.689  1.00  0.00           C
ATOM    609  O   ARG A  28      49.580  75.140  76.489  1.00  0.00           O
ATOM    610  N   MET A  29      51.420  74.730  77.689  1.00  0.00           N
ATOM    612  CA  MET A  29      50.800  73.770  78.579  1.00  0.00           C
ATOM    614  CB  MET A  29      51.820  73.110  79.529  1.00  0.00           C
ATOM    617  CG  MET A  29      52.790  72.170  78.799  1.00  0.00           C
ATOM    620  SD  MET A  29      54.130  71.620  79.869  1.00  0.00           S
ATOM    621  CE  MET A  29      53.680  69.900  79.589  1.00  0.00           C
ATOM    625  C   MET A  29      49.660  74.310  79.399  1.00  0.00           C
ATOM    626  O   MET A  29      48.600  73.690  79.449  1.00  0.00           O
ATOM    627  N   GLU A  30      49.800  75.500  80.029  1.00  0.00           N
ATOM    629  CA  GLU A  30      48.740  76.050  80.849  1.00  0.00           C
ATOM    631  CB  GLU A  30      49.190  77.270  81.699  1.00  0.00           C
ATOM    634  CG  GLU A  30      49.710  78.520  80.919  1.00  0.00           C
ATOM    637  CD  GLU A  30      50.590  79.450  81.779  1.00  0.00           C
ATOM    638  OE1 GLU A  30      50.640  79.250  83.019  1.00  0.00           O
ATOM    639  OE2 GLU A  30      51.270  80.320  81.169  1.00  0.00           O
ATOM    640  C   GLU A  30      47.440  76.270  80.079  1.00  0.00           C
ATOM    641  O   GLU A  30      46.380  75.790  80.489  1.00  0.00           O
ATOM    642  N   GLN A  31      47.540  76.830  78.859  1.00  0.00           N
ATOM    644  CA  GLN A  31      46.430  76.930  77.929  1.00  0.00           C
ATOM    646  CB  GLN A  31      46.890  77.660  76.649  1.00  0.00           C
ATOM    649  CG  GLN A  31      45.770  77.860  75.589  1.00  0.00           C
ATOM    652  CD  GLN A  31      46.260  78.510  74.309  1.00  0.00           C
ATOM    653  OE1 GLN A  31      45.470  78.900  73.449  1.00  0.00           O
ATOM    654  NE2 GLN A  31      47.590  78.620  74.139  1.00  0.00           N
ATOM    657  C   GLN A  31      45.820  75.600  77.509  1.00  0.00           C
ATOM    658  O   GLN A  31      44.600  75.450  77.419  1.00  0.00           O
ATOM    659  N   ILE A  32      46.640  74.570  77.219  1.00  0.00           N
ATOM    661  CA  ILE A  32      46.160  73.220  76.959  1.00  0.00           C
ATOM    663  CB  ILE A  32      47.260  72.290  76.429  1.00  0.00           C
ATOM    665  CG2 ILE A  32      46.700  70.870  76.229  1.00  0.00           C
ATOM    669  CG1 ILE A  32      47.830  72.790  75.069  1.00  0.00           C
ATOM    672  CD  ILE A  32      49.110  72.060  74.659  1.00  0.00           C
ATOM    676  C   ILE A  32      45.410  72.640  78.159  1.00  0.00           C
ATOM    677  O   ILE A  32      44.300  72.140  78.019  1.00  0.00           O
ATOM    678  N   LEU A  33      45.920  72.780  79.399  1.00  0.00           N
ATOM    680  CA  LEU A  33      45.200  72.360  80.599  1.00  0.00           C
ATOM    682  CB  LEU A  33      46.010  72.510  81.909  1.00  0.00           C
ATOM    685  CG  LEU A  33      47.030  71.380  82.169  1.00  0.00           C
ATOM    687  CD1 LEU A  33      48.380  71.690  81.519  1.00  0.00           C
ATOM    691  CD2 LEU A  33      47.200  71.100  83.669  1.00  0.00           C
ATOM    695  C   LEU A  33      43.870  73.060  80.809  1.00  0.00           C
ATOM    696  O   LEU A  33      42.910  72.460  81.299  1.00  0.00           O
ATOM    697  N   ALA A  34      43.760  74.340  80.419  1.00  0.00           N
ATOM    699  CA  ALA A  34      42.570  75.130  80.599  1.00  0.00           C
ATOM    701  CB  ALA A  34      42.980  76.590  80.399  1.00  0.00           C
ATOM    705  C   ALA A  34      41.410  74.770  79.689  1.00  0.00           C
ATOM    706  O   ALA A  34      40.260  75.140  79.979  1.00  0.00           O
ATOM    707  N   SER A  35      41.670  73.970  78.619  1.00  0.00           N
ATOM    709  CA  SER A  35      40.680  73.570  77.629  1.00  0.00           C
ATOM    711  CB  SER A  35      41.290  73.320  76.209  1.00  0.00           C
ATOM    714  OG  SER A  35      41.800  71.990  76.009  1.00  0.00           O
ATOM    716  C   SER A  35      39.850  72.360  78.049  1.00  0.00           C
ATOM    717  O   SER A  35      40.160  71.620  78.989  1.00  0.00           O
ATOM    718  N   ARG A  36      38.760  72.100  77.299  1.00  0.00           N
ATOM    720  CA  ARG A  36      37.930  70.930  77.469  1.00  0.00           C
ATOM    722  CB  ARG A  36      36.440  71.280  77.169  1.00  0.00           C
ATOM    725  CG  ARG A  36      35.790  72.310  78.129  1.00  0.00           C
ATOM    728  CD  ARG A  36      35.030  71.700  79.319  1.00  0.00           C
ATOM    731  NE  ARG A  36      33.850  70.930  78.789  1.00  0.00           N
ATOM    733  CZ  ARG A  36      33.300  69.920  79.439  1.00  0.00           C
ATOM    734  NH1 ARG A  36      33.700  69.500  80.619  1.00  0.00           N
ATOM    737  NH2 ARG A  36      32.360  69.160  78.929  1.00  0.00           N
ATOM    740  C   ARG A  36      38.360  69.820  76.519  1.00  0.00           C
ATOM    741  O   ARG A  36      37.690  68.800  76.399  1.00  0.00           O
ATOM    742  N   ALA A  37      39.490  69.970  75.799  1.00  0.00           N
ATOM    744  CA  ALA A  37      39.770  69.140  74.649  1.00  0.00           C
ATOM    746  CB  ALA A  37      40.420  70.000  73.549  1.00  0.00           C
ATOM    750  C   ALA A  37      40.670  67.940  74.959  1.00  0.00           C
ATOM    751  O   ALA A  37      41.120  67.250  74.049  1.00  0.00           O
ATOM    752  N   LEU A  38      40.950  67.660  76.249  1.00  0.00           N
ATOM    754  CA  LEU A  38      41.760  66.510  76.639  1.00  0.00           C
ATOM    756  CB  LEU A  38      42.790  66.780  77.759  1.00  0.00           C
ATOM    759  CG  LEU A  38      43.870  67.790  77.359  1.00  0.00           C
ATOM    761  CD1 LEU A  38      43.460  69.210  77.759  1.00  0.00           C
ATOM    765  CD2 LEU A  38      45.240  67.470  77.969  1.00  0.00           C
ATOM    769  C   LEU A  38      40.900  65.340  77.069  1.00  0.00           C
ATOM    770  O   LEU A  38      39.950  65.520  77.819  1.00  0.00           O
ATOM    771  N   THR A  39      41.210  64.110  76.629  1.00  0.00           N
ATOM    773  CA  THR A  39      40.710  62.880  77.259  1.00  0.00           C
ATOM    775  CB  THR A  39      40.830  61.630  76.349  1.00  0.00           C
ATOM    777  OG1 THR A  39      39.990  60.540  76.729  1.00  0.00           O
ATOM    779  CG2 THR A  39      42.250  61.090  76.299  1.00  0.00           C
ATOM    783  C   THR A  39      41.420  62.670  78.589  1.00  0.00           C
ATOM    784  O   THR A  39      42.480  63.240  78.849  1.00  0.00           O
ATOM    785  N   ASP A  40      40.870  61.850  79.499  1.00  0.00           N
ATOM    787  CA  ASP A  40      41.480  61.570  80.799  1.00  0.00           C
ATOM    789  CB  ASP A  40      40.610  60.550  81.559  1.00  0.00           C
ATOM    792  CG  ASP A  40      39.510  61.260  82.299  1.00  0.00           C
ATOM    793  OD1 ASP A  40      39.380  62.510  82.179  1.00  0.00           O
ATOM    794  OD2 ASP A  40      38.770  60.560  83.039  1.00  0.00           O
ATOM    795  C   ASP A  40      42.920  61.050  80.729  1.00  0.00           C
ATOM    796  O   ASP A  40      43.830  61.550  81.399  1.00  0.00           O
ATOM    797  N   ASP A  41      43.200  60.100  79.829  1.00  0.00           N
ATOM    799  CA  ASP A  41      44.560  59.710  79.569  1.00  0.00           C
ATOM    801  CB  ASP A  41      44.580  58.520  78.579  1.00  0.00           C
ATOM    804  CG  ASP A  41      43.990  57.270  79.199  1.00  0.00           C
ATOM    805  OD1 ASP A  41      44.040  57.090  80.439  1.00  0.00           O
ATOM    806  OD2 ASP A  41      43.550  56.400  78.409  1.00  0.00           O
ATOM    807  C   ASP A  41      45.430  60.860  79.059  1.00  0.00           C
ATOM    808  O   ASP A  41      46.540  61.050  79.569  1.00  0.00           O
ATOM    809  N   GLU A  42      44.980  61.680  78.079  1.00  0.00           N
ATOM    811  CA  GLU A  42      45.730  62.820  77.529  1.00  0.00           C
ATOM    813  CB  GLU A  42      44.990  63.580  76.389  1.00  0.00           C
ATOM    816  CG  GLU A  42      44.890  62.940  74.959  1.00  0.00           C
ATOM    819  CD  GLU A  42      43.870  63.680  74.089  1.00  0.00           C
ATOM    820  OE1 GLU A  42      43.050  64.420  74.689  1.00  0.00           O
ATOM    821  OE2 GLU A  42      43.860  63.580  72.839  1.00  0.00           O
ATOM    822  C   GLU A  42      46.050  63.850  78.619  1.00  0.00           C
ATOM    823  O   GLU A  42      47.180  64.300  78.769  1.00  0.00           O
ATOM    824  N   ARG A  43      45.050  64.180  79.469  1.00  0.00           N
ATOM    826  CA  ARG A  43      45.250  64.870  80.729  1.00  0.00           C
ATOM    828  CB  ARG A  43      43.990  64.980  81.639  1.00  0.00           C
ATOM    831  CG  ARG A  43      42.990  66.040  81.179  1.00  0.00           C
ATOM    834  CD  ARG A  43      42.110  66.550  82.329  1.00  0.00           C
ATOM    837  NE  ARG A  43      41.530  67.840  81.859  1.00  0.00           N
ATOM    839  CZ  ARG A  43      42.220  68.970  81.839  1.00  0.00           C
ATOM    840  NH1 ARG A  43      43.270  69.170  82.619  1.00  0.00           N
ATOM    843  NH2 ARG A  43      41.830  69.960  81.069  1.00  0.00           N
ATOM    846  C   ARG A  43      46.350  64.340  81.599  1.00  0.00           C
ATOM    847  O   ARG A  43      47.320  65.030  81.849  1.00  0.00           O
ATOM    848  N   ALA A  44      46.230  63.090  82.079  1.00  0.00           N
ATOM    850  CA  ALA A  44      47.120  62.500  83.049  1.00  0.00           C
ATOM    852  CB  ALA A  44      46.620  61.090  83.379  1.00  0.00           C
ATOM    856  C   ALA A  44      48.560  62.450  82.569  1.00  0.00           C
ATOM    857  O   ALA A  44      49.500  62.700  83.319  1.00  0.00           O
ATOM    858  N   GLN A  45      48.750  62.160  81.269  1.00  0.00           N
ATOM    860  CA  GLN A  45      50.020  62.290  80.599  1.00  0.00           C
ATOM    862  CB  GLN A  45      49.970  61.680  79.179  1.00  0.00           C
ATOM    865  CG  GLN A  45      51.340  61.620  78.489  1.00  0.00           C
ATOM    868  CD  GLN A  45      52.360  60.890  79.369  1.00  0.00           C
ATOM    869  OE1 GLN A  45      51.970  60.040  80.189  1.00  0.00           O
ATOM    870  NE2 GLN A  45      53.660  61.210  79.209  1.00  0.00           N
ATOM    873  C   GLN A  45      50.550  63.700  80.489  1.00  0.00           C
ATOM    874  O   GLN A  45      51.700  63.950  80.819  1.00  0.00           O
ATOM    875  N   LEU A  46      49.710  64.670  80.069  1.00  0.00           N
ATOM    877  CA  LEU A  46      50.110  66.060  80.009  1.00  0.00           C
ATOM    879  CB  LEU A  46      49.060  66.960  79.319  1.00  0.00           C
ATOM    882  CG  LEU A  46      49.550  68.400  79.029  1.00  0.00           C
ATOM    884  CD1 LEU A  46      50.670  68.450  77.989  1.00  0.00           C
ATOM    888  CD2 LEU A  46      48.400  69.290  78.549  1.00  0.00           C
ATOM    892  C   LEU A  46      50.510  66.610  81.379  1.00  0.00           C
ATOM    893  O   LEU A  46      51.510  67.320  81.519  1.00  0.00           O
ATOM    894  N   LEU A  47      49.770  66.230  82.449  1.00  0.00           N
ATOM    896  CA  LEU A  47      50.110  66.540  83.829  1.00  0.00           C
ATOM    898  CB  LEU A  47      49.070  65.990  84.859  1.00  0.00           C
ATOM    901  CG  LEU A  47      47.540  66.230  84.699  1.00  0.00           C
ATOM    903  CD1 LEU A  47      46.850  66.250  86.049  1.00  0.00           C
ATOM    907  CD2 LEU A  47      47.080  67.490  83.989  1.00  0.00           C
ATOM    911  C   LEU A  47      51.470  65.950  84.189  1.00  0.00           C
ATOM    912  O   LEU A  47      52.340  66.590  84.779  1.00  0.00           O
ATOM    913  N   TYR A  48      51.730  64.680  83.789  1.00  0.00           N
ATOM    915  CA  TYR A  48      53.000  64.020  83.959  1.00  0.00           C
ATOM    917  CB  TYR A  48      52.870  62.510  83.559  1.00  0.00           C
ATOM    920  CG  TYR A  48      54.200  61.820  83.679  1.00  0.00           C
ATOM    921  CD1 TYR A  48      54.640  61.420  84.939  1.00  0.00           C
ATOM    923  CE1 TYR A  48      55.960  61.000  85.149  1.00  0.00           C
ATOM    925  CZ  TYR A  48      56.830  60.950  84.059  1.00  0.00           C
ATOM    926  OH  TYR A  48      58.160  60.570  84.229  1.00  0.00           O
ATOM    928  CD2 TYR A  48      55.080  61.730  82.589  1.00  0.00           C
ATOM    930  CE2 TYR A  48      56.400  61.300  82.779  1.00  0.00           C
ATOM    932  C   TYR A  48      54.170  64.710  83.269  1.00  0.00           C
ATOM    933  O   TYR A  48      55.230  64.910  83.869  1.00  0.00           O
ATOM    934  N   GLU A  49      54.030  65.120  81.999  1.00  0.00           N
ATOM    936  CA  GLU A  49      55.110  65.800  81.289  1.00  0.00           C
ATOM    938  CB  GLU A  49      54.970  65.730  79.759  1.00  0.00           C
ATOM    941  CG  GLU A  49      53.630  66.260  79.219  1.00  0.00           C
ATOM    944  CD  GLU A  49      53.520  66.050  77.729  1.00  0.00           C
ATOM    945  OE1 GLU A  49      54.350  66.650  76.989  1.00  0.00           O
ATOM    946  OE2 GLU A  49      52.680  65.230  77.279  1.00  0.00           O
ATOM    947  C   GLU A  49      55.340  67.230  81.769  1.00  0.00           C
ATOM    948  O   GLU A  49      56.470  67.730  81.779  1.00  0.00           O
ATOM    949  N   ARG A  50      54.270  67.900  82.239  1.00  0.00           N
ATOM    951  CA  ARG A  50      54.360  69.170  82.939  1.00  0.00           C
ATOM    953  CB  ARG A  50      52.950  69.730  83.179  1.00  0.00           C
ATOM    956  CG  ARG A  50      52.950  71.210  83.609  1.00  0.00           C
ATOM    959  CD  ARG A  50      51.540  71.790  83.639  1.00  0.00           C
ATOM    962  NE  ARG A  50      51.610  73.160  84.249  1.00  0.00           N
ATOM    964  CZ  ARG A  50      50.710  73.650  85.099  1.00  0.00           C
ATOM    965  NH1 ARG A  50      49.780  72.930  85.679  1.00  0.00           N
ATOM    968  NH2 ARG A  50      50.650  74.950  85.259  1.00  0.00           N
ATOM    971  C   ARG A  50      55.100  69.050  84.269  1.00  0.00           C
ATOM    972  O   ARG A  50      55.960  69.860  84.609  1.00  0.00           O
ATOM    973  N   GLY A  51      54.790  67.980  85.029  1.00  0.00           N
ATOM    975  CA  GLY A  51      55.470  67.640  86.279  1.00  0.00           C
ATOM    978  C   GLY A  51      56.940  67.400  86.129  1.00  0.00           C
ATOM    979  O   GLY A  51      57.750  67.910  86.899  1.00  0.00           O
ATOM    980  N   VAL A  52      57.370  66.620  85.119  1.00  0.00           N
ATOM    982  CA  VAL A  52      58.790  66.450  84.829  1.00  0.00           C
ATOM    984  CB  VAL A  52      59.150  65.280  83.929  1.00  0.00           C
ATOM    986  CG1 VAL A  52      58.620  63.980  84.559  1.00  0.00           C
ATOM    990  CG2 VAL A  52      58.580  65.460  82.519  1.00  0.00           C
ATOM    994  C   VAL A  52      59.460  67.740  84.359  1.00  0.00           C
ATOM    995  O   VAL A  52      60.600  68.010  84.759  1.00  0.00           O
ATOM    996  N   LEU A  53      58.780  68.620  83.579  1.00  0.00           N
ATOM    998  CA  LEU A  53      59.320  69.950  83.339  1.00  0.00           C
ATOM   1000  CB  LEU A  53      58.430  70.880  82.459  1.00  0.00           C
ATOM   1003  CG  LEU A  53      58.310  70.560  80.959  1.00  0.00           C
ATOM   1005  CD1 LEU A  53      57.830  71.830  80.239  1.00  0.00           C
ATOM   1009  CD2 LEU A  53      59.620  70.070  80.319  1.00  0.00           C
ATOM   1013  C   LEU A  53      59.530  70.720  84.629  1.00  0.00           C
ATOM   1014  O   LEU A  53      60.620  71.230  84.879  1.00  0.00           O
ATOM   1015  N   TYR A  54      58.520  70.770  85.519  1.00  0.00           N
ATOM   1017  CA  TYR A  54      58.640  71.450  86.789  1.00  0.00           C
ATOM   1019  CB  TYR A  54      57.310  71.430  87.589  1.00  0.00           C
ATOM   1022  CG  TYR A  54      56.330  72.440  87.099  1.00  0.00           C
ATOM   1023  CD1 TYR A  54      56.690  73.790  86.979  1.00  0.00           C
ATOM   1025  CE1 TYR A  54      55.740  74.750  86.629  1.00  0.00           C
ATOM   1027  CZ  TYR A  54      54.420  74.360  86.419  1.00  0.00           C
ATOM   1028  OH  TYR A  54      53.490  75.350  86.049  1.00  0.00           O
ATOM   1030  CD2 TYR A  54      54.990  72.070  86.909  1.00  0.00           C
ATOM   1032  CE2 TYR A  54      54.030  73.030  86.579  1.00  0.00           C
ATOM   1034  C   TYR A  54      59.750  70.960  87.699  1.00  0.00           C
ATOM   1035  O   TYR A  54      60.450  71.770  88.299  1.00  0.00           O
ATOM   1036  N   ASP A  55      59.980  69.630  87.789  1.00  0.00           N
ATOM   1038  CA  ASP A  55      61.110  69.090  88.509  1.00  0.00           C
ATOM   1040  CB  ASP A  55      61.020  67.550  88.509  1.00  0.00           C
ATOM   1043  CG  ASP A  55      62.010  67.000  89.499  1.00  0.00           C
ATOM   1044  OD1 ASP A  55      61.890  67.330  90.709  1.00  0.00           O
ATOM   1045  OD2 ASP A  55      62.930  66.250  89.109  1.00  0.00           O
ATOM   1046  C   ASP A  55      62.460  69.570  87.949  1.00  0.00           C
ATOM   1047  O   ASP A  55      63.360  70.000  88.669  1.00  0.00           O
ATOM   1048  N   SER A  56      62.580  69.600  86.609  1.00  0.00           N
ATOM   1050  CA  SER A  56      63.780  70.010  85.899  1.00  0.00           C
ATOM   1052  CB  SER A  56      63.710  69.620  84.399  1.00  0.00           C
ATOM   1055  OG  SER A  56      63.630  68.200  84.229  1.00  0.00           O
ATOM   1057  C   SER A  56      64.090  71.510  85.999  1.00  0.00           C
ATOM   1058  O   SER A  56      65.220  71.940  85.799  1.00  0.00           O
ATOM   1059  N   LEU A  57      63.080  72.330  86.359  1.00  0.00           N
ATOM   1061  CA  LEU A  57      63.180  73.750  86.649  1.00  0.00           C
ATOM   1063  CB  LEU A  57      61.880  74.470  86.199  1.00  0.00           C
ATOM   1066  CG  LEU A  57      61.540  74.340  84.699  1.00  0.00           C
ATOM   1068  CD1 LEU A  57      60.160  74.960  84.419  1.00  0.00           C
ATOM   1072  CD2 LEU A  57      62.640  74.940  83.829  1.00  0.00           C
ATOM   1076  C   LEU A  57      63.320  74.020  88.149  1.00  0.00           C
ATOM   1077  O   LEU A  57      63.490  75.150  88.599  1.00  0.00           O
ATOM   1078  N   GLY A  58      63.240  72.960  88.979  1.00  0.00           N
ATOM   1080  CA  GLY A  58      63.360  73.050  90.419  1.00  0.00           C
ATOM   1083  C   GLY A  58      62.110  73.520  91.129  1.00  0.00           C
ATOM   1084  O   GLY A  58      62.190  73.990  92.259  1.00  0.00           O
ATOM   1085  N   LEU A  59      60.940  73.380  90.489  1.00  0.00           N
ATOM   1087  CA  LEU A  59      59.630  73.760  90.979  1.00  0.00           C
ATOM   1089  CB  LEU A  59      58.810  74.570  89.929  1.00  0.00           C
ATOM   1092  CG  LEU A  59      59.250  76.050  89.789  1.00  0.00           C
ATOM   1094  CD1 LEU A  59      60.350  76.190  88.749  1.00  0.00           C
ATOM   1098  CD2 LEU A  59      58.110  77.000  89.409  1.00  0.00           C
ATOM   1102  C   LEU A  59      58.860  72.530  91.459  1.00  0.00           C
ATOM   1103  O   LEU A  59      57.750  72.250  91.019  1.00  0.00           O
ATOM   1104  N   ARG A  60      59.440  71.800  92.419  1.00  0.00           N
ATOM   1106  CA  ARG A  60      59.000  70.510  92.939  1.00  0.00           C
ATOM   1108  CB  ARG A  60      60.020  70.030  93.999  1.00  0.00           C
ATOM   1111  CG  ARG A  60      61.340  69.450  93.439  1.00  0.00           C
ATOM   1114  CD  ARG A  60      62.480  70.400  93.109  1.00  0.00           C
ATOM   1117  NE  ARG A  60      62.820  71.180  94.359  1.00  0.00           N
ATOM   1119  CZ  ARG A  60      63.940  71.850  94.539  1.00  0.00           C
ATOM   1120  NH1 ARG A  60      64.860  71.990  93.599  1.00  0.00           N
ATOM   1123  NH2 ARG A  60      64.180  72.350  95.739  1.00  0.00           N
ATOM   1126  C   ARG A  60      57.580  70.450  93.509  1.00  0.00           C
ATOM   1127  O   ARG A  60      56.850  69.480  93.299  1.00  0.00           O
ATOM   1128  N   ALA A  61      57.140  71.490  94.239  1.00  0.00           N
ATOM   1130  CA  ALA A  61      55.770  71.640  94.699  1.00  0.00           C
ATOM   1132  CB  ALA A  61      55.710  72.940  95.519  1.00  0.00           C
ATOM   1136  C   ALA A  61      54.690  71.680  93.599  1.00  0.00           C
ATOM   1137  O   ALA A  61      53.710  70.940  93.669  1.00  0.00           O
ATOM   1138  N   LEU A  62      54.900  72.490  92.539  1.00  0.00           N
ATOM   1140  CA  LEU A  62      54.060  72.520  91.349  1.00  0.00           C
ATOM   1142  CB  LEU A  62      54.480  73.650  90.359  1.00  0.00           C
ATOM   1145  CG  LEU A  62      54.300  75.100  90.859  1.00  0.00           C
ATOM   1147  CD1 LEU A  62      54.690  76.100  89.759  1.00  0.00           C
ATOM   1151  CD2 LEU A  62      52.870  75.410  91.329  1.00  0.00           C
ATOM   1155  C   LEU A  62      54.070  71.190  90.589  1.00  0.00           C
ATOM   1156  O   LEU A  62      53.030  70.720  90.109  1.00  0.00           O
ATOM   1157  N   ALA A  63      55.260  70.560  90.479  1.00  0.00           N
ATOM   1159  CA  ALA A  63      55.420  69.240  89.909  1.00  0.00           C
ATOM   1161  CB  ALA A  63      56.910  68.860  89.949  1.00  0.00           C
ATOM   1165  C   ALA A  63      54.640  68.170  90.639  1.00  0.00           C
ATOM   1166  O   ALA A  63      53.870  67.420  90.039  1.00  0.00           O
ATOM   1167  N   ARG A  64      54.740  68.140  91.979  1.00  0.00           N
ATOM   1169  CA  ARG A  64      54.010  67.190  92.799  1.00  0.00           C
ATOM   1171  CB  ARG A  64      54.360  67.310  94.289  1.00  0.00           C
ATOM   1174  CG  ARG A  64      53.680  66.200  95.119  1.00  0.00           C
ATOM   1177  CD  ARG A  64      54.090  66.210  96.589  1.00  0.00           C
ATOM   1180  NE  ARG A  64      53.460  65.010  97.209  1.00  0.00           N
ATOM   1182  CZ  ARG A  64      53.610  64.740  98.499  1.00  0.00           C
ATOM   1183  NH1 ARG A  64      54.540  65.310  99.229  1.00  0.00           N
ATOM   1186  NH2 ARG A  64      52.750  63.930  99.079  1.00  0.00           N
ATOM   1189  C   ARG A  64      52.520  67.320  92.629  1.00  0.00           C
ATOM   1190  O   ARG A  64      51.820  66.320  92.499  1.00  0.00           O
ATOM   1191  N   ASN A  65      52.000  68.550  92.569  1.00  0.00           N
ATOM   1193  CA  ASN A  65      50.590  68.780  92.339  1.00  0.00           C
ATOM   1195  CB  ASN A  65      50.310  70.300  92.539  1.00  0.00           C
ATOM   1198  CG  ASN A  65      48.820  70.560  92.699  1.00  0.00           C
ATOM   1199  OD1 ASN A  65      48.190  69.870  93.519  1.00  0.00           O
ATOM   1200  ND2 ASN A  65      48.230  71.510  91.949  1.00  0.00           N
ATOM   1203  C   ASN A  65      50.050  68.210  91.009  1.00  0.00           C
ATOM   1204  O   ASN A  65      49.050  67.490  90.989  1.00  0.00           O
ATOM   1205  N   ASP A  66      50.750  68.430  89.869  1.00  0.00           N
ATOM   1207  CA  ASP A  66      50.440  67.780  88.609  1.00  0.00           C
ATOM   1209  CB  ASP A  66      51.290  68.410  87.469  1.00  0.00           C
ATOM   1212  CG  ASP A  66      50.740  69.760  87.049  1.00  0.00           C
ATOM   1213  OD1 ASP A  66      49.550  70.060  87.339  1.00  0.00           O
ATOM   1214  OD2 ASP A  66      51.460  70.530  86.379  1.00  0.00           O
ATOM   1215  C   ASP A  66      50.580  66.260  88.649  1.00  0.00           C
ATOM   1216  O   ASP A  66      49.690  65.520  88.229  1.00  0.00           O
ATOM   1217  N   PHE A  67      51.680  65.720  89.219  1.00  0.00           N
ATOM   1219  CA  PHE A  67      51.840  64.290  89.419  1.00  0.00           C
ATOM   1221  CB  PHE A  67      53.190  63.930  90.089  1.00  0.00           C
ATOM   1224  CG  PHE A  67      54.390  64.220  89.219  1.00  0.00           C
ATOM   1225  CD1 PHE A  67      54.470  63.720  87.909  1.00  0.00           C
ATOM   1227  CE1 PHE A  67      55.640  63.870  87.159  1.00  0.00           C
ATOM   1229  CZ  PHE A  67      56.740  64.530  87.699  1.00  0.00           C
ATOM   1231  CD2 PHE A  67      55.490  64.910  89.739  1.00  0.00           C
ATOM   1233  CE2 PHE A  67      56.660  65.080  88.979  1.00  0.00           C
ATOM   1235  C   PHE A  67      50.740  63.640  90.249  1.00  0.00           C
ATOM   1236  O   PHE A  67      50.230  62.570  89.929  1.00  0.00           O
ATOM   1237  N   SER A  68      50.340  64.300  91.359  1.00  0.00           N
ATOM   1239  CA  SER A  68      49.260  63.860  92.229  1.00  0.00           C
ATOM   1241  CB  SER A  68      49.110  64.710  93.509  1.00  0.00           C
ATOM   1244  OG  SER A  68      50.270  64.590  94.339  1.00  0.00           O
ATOM   1246  C   SER A  68      47.900  63.790  91.579  1.00  0.00           C
ATOM   1247  O   SER A  68      47.170  62.810  91.739  1.00  0.00           O
ATOM   1248  N   GLN A  69      47.550  64.840  90.819  1.00  0.00           N
ATOM   1250  CA  GLN A  69      46.380  64.960  89.979  1.00  0.00           C
ATOM   1252  CB  GLN A  69      46.300  66.430  89.459  1.00  0.00           C
ATOM   1255  CG  GLN A  69      44.990  66.820  88.729  1.00  0.00           C
ATOM   1258  CD  GLN A  69      44.960  68.250  88.129  1.00  0.00           C
ATOM   1259  OE1 GLN A  69      43.980  68.640  87.479  1.00  0.00           O
ATOM   1260  NE2 GLN A  69      46.020  69.050  88.369  1.00  0.00           N
ATOM   1263  C   GLN A  69      46.380  63.930  88.849  1.00  0.00           C
ATOM   1264  O   GLN A  69      45.360  63.300  88.559  1.00  0.00           O
ATOM   1265  N   ALA A  70      47.540  63.670  88.209  1.00  0.00           N
ATOM   1267  CA  ALA A  70      47.710  62.690  87.149  1.00  0.00           C
ATOM   1269  CB  ALA A  70      49.190  62.690  86.699  1.00  0.00           C
ATOM   1273  C   ALA A  70      47.350  61.290  87.589  1.00  0.00           C
ATOM   1274  O   ALA A  70      46.620  60.550  86.929  1.00  0.00           O
ATOM   1275  N   LEU A  71      47.830  60.950  88.799  1.00  0.00           N
ATOM   1277  CA  LEU A  71      47.530  59.750  89.539  1.00  0.00           C
ATOM   1279  CB  LEU A  71      48.370  59.780  90.839  1.00  0.00           C
ATOM   1282  CG  LEU A  71      48.740  58.420  91.469  1.00  0.00           C
ATOM   1284  CD1 LEU A  71      49.780  58.680  92.559  1.00  0.00           C
ATOM   1288  CD2 LEU A  71      47.570  57.640  92.069  1.00  0.00           C
ATOM   1292  C   LEU A  71      46.050  59.630  89.869  1.00  0.00           C
ATOM   1293  O   LEU A  71      45.460  58.550  89.849  1.00  0.00           O
ATOM   1294  N   ALA A  72      45.390  60.760  90.189  1.00  0.00           N
ATOM   1296  CA  ALA A  72      43.960  60.720  90.459  1.00  0.00           C
ATOM   1298  CB  ALA A  72      43.430  62.070  90.969  1.00  0.00           C
ATOM   1302  C   ALA A  72      43.160  60.240  89.249  1.00  0.00           C
ATOM   1303  O   ALA A  72      42.310  59.360  89.359  1.00  0.00           O
ATOM   1304  N   ILE A  73      43.480  60.770  88.059  1.00  0.00           N
ATOM   1306  CA  ILE A  73      42.950  60.280  86.799  1.00  0.00           C
ATOM   1308  CB  ILE A  73      43.220  61.240  85.649  1.00  0.00           C
ATOM   1310  CG2 ILE A  73      42.770  60.570  84.339  1.00  0.00           C
ATOM   1314  CG1 ILE A  73      42.450  62.580  85.759  1.00  0.00           C
ATOM   1317  CD  ILE A  73      43.060  63.650  86.669  1.00  0.00           C
ATOM   1321  C   ILE A  73      43.410  58.850  86.449  1.00  0.00           C
ATOM   1322  O   ILE A  73      42.600  57.960  86.209  1.00  0.00           O
ATOM   1323  N   ARG A  74      44.720  58.560  86.469  1.00  0.00           N
ATOM   1325  CA  ARG A  74      45.240  57.240  86.169  1.00  0.00           C
ATOM   1327  CB  ARG A  74      46.250  57.250  84.989  1.00  0.00           C
ATOM   1330  CG  ARG A  74      45.640  57.460  83.589  1.00  0.00           C
ATOM   1333  CD  ARG A  74      46.550  56.970  82.449  1.00  0.00           C
ATOM   1336  NE  ARG A  74      47.890  57.630  82.589  1.00  0.00           N
ATOM   1338  CZ  ARG A  74      48.450  58.470  81.739  1.00  0.00           C
ATOM   1339  NH1 ARG A  74      47.860  58.780  80.609  1.00  0.00           N
ATOM   1342  NH2 ARG A  74      49.650  58.960  81.949  1.00  0.00           N
ATOM   1345  C   ARG A  74      45.960  56.640  87.359  1.00  0.00           C
ATOM   1346  O   ARG A  74      47.050  57.080  87.689  1.00  0.00           O
ATOM   1347  N   PRO A  75      45.460  55.610  88.029  1.00  0.00           N
ATOM   1348  CD  PRO A  75      44.020  55.420  88.219  1.00  0.00           C
ATOM   1351  CA  PRO A  75      46.240  54.990  89.089  1.00  0.00           C
ATOM   1353  CB  PRO A  75      45.210  54.150  89.849  1.00  0.00           C
ATOM   1356  CG  PRO A  75      43.900  54.920  89.649  1.00  0.00           C
ATOM   1359  C   PRO A  75      47.420  54.180  88.579  1.00  0.00           C
ATOM   1360  O   PRO A  75      48.290  53.850  89.379  1.00  0.00           O
ATOM   1361  N   ASP A  76      47.480  53.790  87.279  1.00  0.00           N
ATOM   1363  CA  ASP A  76      48.460  52.840  86.779  1.00  0.00           C
ATOM   1365  CB  ASP A  76      47.820  51.920  85.689  1.00  0.00           C
ATOM   1368  CG  ASP A  76      48.430  50.530  85.709  1.00  0.00           C
ATOM   1369  OD1 ASP A  76      49.140  50.180  86.689  1.00  0.00           O
ATOM   1370  OD2 ASP A  76      48.090  49.730  84.799  1.00  0.00           O
ATOM   1371  C   ASP A  76      49.730  53.510  86.269  1.00  0.00           C
ATOM   1372  O   ASP A  76      50.210  53.250  85.169  1.00  0.00           O
ATOM   1373  N   MET A  77      50.290  54.430  87.069  1.00  0.00           N
ATOM   1375  CA  MET A  77      51.530  55.110  86.709  1.00  0.00           C
ATOM   1377  CB  MET A  77      51.330  56.630  86.439  1.00  0.00           C
ATOM   1380  CG  MET A  77      50.070  57.240  87.069  1.00  0.00           C
ATOM   1383  SD  MET A  77      49.900  59.030  86.869  1.00  0.00           S
ATOM   1384  CE  MET A  77      49.920  59.090  85.069  1.00  0.00           C
ATOM   1388  C   MET A  77      52.620  54.840  87.729  1.00  0.00           C
ATOM   1389  O   MET A  77      52.660  55.480  88.779  1.00  0.00           O
ATOM   1390  N   PRO A  78      53.570  53.950  87.459  1.00  0.00           N
ATOM   1391  CD  PRO A  78      53.450  52.880  86.459  1.00  0.00           C
ATOM   1394  CA  PRO A  78      54.730  53.760  88.319  1.00  0.00           C
ATOM   1396  CB  PRO A  78      55.350  52.430  87.829  1.00  0.00           C
ATOM   1399  CG  PRO A  78      54.850  52.280  86.389  1.00  0.00           C
ATOM   1402  C   PRO A  78      55.650  54.950  88.179  1.00  0.00           C
ATOM   1403  O   PRO A  78      56.430  55.210  89.099  1.00  0.00           O
ATOM   1404  N   GLU A  79      55.610  55.680  87.049  1.00  0.00           N
ATOM   1406  CA  GLU A  79      56.420  56.860  86.849  1.00  0.00           C
ATOM   1408  CB  GLU A  79      56.340  57.390  85.379  1.00  0.00           C
ATOM   1411  CG  GLU A  79      54.970  57.930  84.859  1.00  0.00           C
ATOM   1414  CD  GLU A  79      53.980  56.880  84.359  1.00  0.00           C
ATOM   1415  OE1 GLU A  79      54.060  55.710  84.789  1.00  0.00           O
ATOM   1416  OE2 GLU A  79      53.170  57.240  83.449  1.00  0.00           O
ATOM   1417  C   GLU A  79      56.140  57.960  87.849  1.00  0.00           C
ATOM   1418  O   GLU A  79      57.060  58.520  88.449  1.00  0.00           O
ATOM   1419  N   VAL A  80      54.850  58.260  88.139  1.00  0.00           N
ATOM   1421  CA  VAL A  80      54.530  59.230  89.189  1.00  0.00           C
ATOM   1423  CB  VAL A  80      53.090  59.730  89.259  1.00  0.00           C
ATOM   1425  CG1 VAL A  80      52.770  60.400  87.919  1.00  0.00           C
ATOM   1429  CG2 VAL A  80      52.080  58.630  89.619  1.00  0.00           C
ATOM   1433  C   VAL A  80      54.980  58.810  90.569  1.00  0.00           C
ATOM   1434  O   VAL A  80      55.590  59.610  91.259  1.00  0.00           O
ATOM   1435  N   PHE A  81      54.750  57.540  90.969  1.00  0.00           N
ATOM   1437  CA  PHE A  81      55.090  57.040  92.289  1.00  0.00           C
ATOM   1439  CB  PHE A  81      54.620  55.580  92.519  1.00  0.00           C
ATOM   1442  CG  PHE A  81      53.130  55.470  92.659  1.00  0.00           C
ATOM   1443  CD1 PHE A  81      52.470  55.980  93.799  1.00  0.00           C
ATOM   1445  CE1 PHE A  81      51.120  55.700  94.019  1.00  0.00           C
ATOM   1447  CZ  PHE A  81      50.380  54.970  93.079  1.00  0.00           C
ATOM   1449  CD2 PHE A  81      52.390  54.700  91.749  1.00  0.00           C
ATOM   1451  CE2 PHE A  81      51.020  54.480  91.929  1.00  0.00           C
ATOM   1453  C   PHE A  81      56.570  57.160  92.609  1.00  0.00           C
ATOM   1454  O   PHE A  81      56.950  57.480  93.729  1.00  0.00           O
ATOM   1455  N   ASN A  82      57.430  56.950  91.579  1.00  0.00           N
ATOM   1457  CA  ASN A  82      58.860  57.170  91.669  1.00  0.00           C
ATOM   1459  CB  ASN A  82      59.530  56.750  90.329  1.00  0.00           C
ATOM   1462  CG  ASN A  82      61.040  56.630  90.529  1.00  0.00           C
ATOM   1463  OD1 ASN A  82      61.450  55.980  91.499  1.00  0.00           O
ATOM   1464  ND2 ASN A  82      61.870  57.250  89.669  1.00  0.00           N
ATOM   1467  C   ASN A  82      59.210  58.620  92.009  1.00  0.00           C
ATOM   1468  O   ASN A  82      59.940  58.910  92.949  1.00  0.00           O
ATOM   1469  N   TYR A  83      58.600  59.600  91.289  1.00  0.00           N
ATOM   1471  CA  TYR A  83      58.680  61.010  91.619  1.00  0.00           C
ATOM   1473  CB  TYR A  83      58.040  61.950  90.539  1.00  0.00           C
ATOM   1476  CG  TYR A  83      59.000  62.250  89.419  1.00  0.00           C
ATOM   1477  CD1 TYR A  83      58.970  61.550  88.199  1.00  0.00           C
ATOM   1479  CE1 TYR A  83      59.840  61.880  87.159  1.00  0.00           C
ATOM   1481  CZ  TYR A  83      60.770  62.920  87.309  1.00  0.00           C
ATOM   1482  OH  TYR A  83      61.680  63.240  86.289  1.00  0.00           O
ATOM   1484  CD2 TYR A  83      59.900  63.330  89.539  1.00  0.00           C
ATOM   1486  CE2 TYR A  83      60.790  63.650  88.499  1.00  0.00           C
ATOM   1488  C   TYR A  83      58.130  61.370  92.999  1.00  0.00           C
ATOM   1489  O   TYR A  83      58.760  62.130  93.739  1.00  0.00           O
ATOM   1490  N   LEU A  84      56.970  60.810  93.409  1.00  0.00           N
ATOM   1492  CA  LEU A  84      56.470  60.990  94.769  1.00  0.00           C
ATOM   1494  CB  LEU A  84      55.060  60.380  94.939  1.00  0.00           C
ATOM   1497  CG  LEU A  84      53.990  60.880  93.929  1.00  0.00           C
ATOM   1499  CD1 LEU A  84      52.650  60.160  94.109  1.00  0.00           C
ATOM   1503  CD2 LEU A  84      53.810  62.400  93.929  1.00  0.00           C
ATOM   1507  C   LEU A  84      57.440  60.460  95.829  1.00  0.00           C
ATOM   1508  O   LEU A  84      57.760  61.160  96.789  1.00  0.00           O
ATOM   1509  N   GLY A  85      58.010  59.250  95.629  1.00  0.00           N
ATOM   1511  CA  GLY A  85      59.050  58.690  96.479  1.00  0.00           C
ATOM   1514  C   GLY A  85      60.270  59.570  96.639  1.00  0.00           C
ATOM   1515  O   GLY A  85      60.720  59.800  97.759  1.00  0.00           O
ATOM   1516  N   ILE A  86      60.800  60.120  95.529  1.00  0.00           N
ATOM   1518  CA  ILE A  86      61.890  61.100  95.559  1.00  0.00           C
ATOM   1520  CB  ILE A  86      62.460  61.420  94.169  1.00  0.00           C
ATOM   1522  CG2 ILE A  86      63.610  62.460  94.289  1.00  0.00           C
ATOM   1526  CG1 ILE A  86      62.970  60.180  93.379  1.00  0.00           C
ATOM   1529  CD  ILE A  86      63.070  60.460  91.869  1.00  0.00           C
ATOM   1533  C   ILE A  86      61.500  62.390  96.309  1.00  0.00           C
ATOM   1534  O   ILE A  86      62.230  62.900  97.149  1.00  0.00           O
ATOM   1535  N   TYR A  87      60.300  62.970  96.109  1.00  0.00           N
ATOM   1537  CA  TYR A  87      59.870  64.110  96.919  1.00  0.00           C
ATOM   1539  CB  TYR A  87      58.490  64.680  96.509  1.00  0.00           C
ATOM   1542  CG  TYR A  87      58.510  65.220  95.129  1.00  0.00           C
ATOM   1543  CD1 TYR A  87      59.580  66.030  94.699  1.00  0.00           C
ATOM   1545  CE1 TYR A  87      59.620  66.490  93.389  1.00  0.00           C
ATOM   1547  CZ  TYR A  87      58.590  66.200  92.499  1.00  0.00           C
ATOM   1548  OH  TYR A  87      58.710  66.640  91.189  1.00  0.00           O
ATOM   1550  CD2 TYR A  87      57.460  64.940  94.239  1.00  0.00           C
ATOM   1552  CE2 TYR A  87      57.500  65.430  92.929  1.00  0.00           C
ATOM   1554  C   TYR A  87      59.800  63.820  98.409  1.00  0.00           C
ATOM   1555  O   TYR A  87      60.150  64.660  99.249  1.00  0.00           O
ATOM   1556  N   LEU A  88      59.310  62.640  98.759  1.00  0.00           N
ATOM   1558  CA  LEU A  88      59.320  62.140 100.109  1.00  0.00           C
ATOM   1560  CB  LEU A  88      58.400  60.910 100.239  1.00  0.00           C
ATOM   1563  CG  LEU A  88      56.890  61.250 100.409  1.00  0.00           C
ATOM   1565  CD1 LEU A  88      56.230  62.130  99.329  1.00  0.00           C
ATOM   1569  CD2 LEU A  88      56.060  59.970 100.489  1.00  0.00           C
ATOM   1573  C   LEU A  88      60.730  61.970 100.689  1.00  0.00           C
ATOM   1574  O   LEU A  88      60.950  62.360 101.839  1.00  0.00           O
ATOM   1575  N   THR A  89      61.740  61.470  99.929  1.00  0.00           N
ATOM   1577  CA  THR A  89      63.150  61.490 100.359  1.00  0.00           C
ATOM   1579  CB  THR A  89      64.130  60.700  99.499  1.00  0.00           C
ATOM   1581  OG1 THR A  89      64.000  61.060  98.149  1.00  0.00           O
ATOM   1583  CG2 THR A  89      63.800  59.210  99.549  1.00  0.00           C
ATOM   1587  C   THR A  89      63.710  62.850 100.619  1.00  0.00           C
ATOM   1588  O   THR A  89      64.380  63.070 101.629  1.00  0.00           O
ATOM   1589  N   GLN A  90      63.410  63.830  99.759  1.00  0.00           N
ATOM   1591  CA  GLN A  90      63.780  65.210  99.949  1.00  0.00           C
ATOM   1593  CB  GLN A  90      63.360  66.030  98.719  1.00  0.00           C
ATOM   1596  CG  GLN A  90      64.040  65.560  97.419  1.00  0.00           C
ATOM   1599  CD  GLN A  90      63.500  66.360  96.249  1.00  0.00           C
ATOM   1600  OE1 GLN A  90      62.840  65.860  95.339  1.00  0.00           O
ATOM   1601  NE2 GLN A  90      63.800  67.680  96.289  1.00  0.00           N
ATOM   1604  C   GLN A  90      63.210  65.850 101.209  1.00  0.00           C
ATOM   1605  O   GLN A  90      63.860  66.620 101.909  1.00  0.00           O
ATOM   1606  N   ALA A  91      61.960  65.490 101.559  1.00  0.00           N
ATOM   1608  CA  ALA A  91      61.230  66.070 102.659  1.00  0.00           C
ATOM   1610  CB  ALA A  91      59.730  66.060 102.299  1.00  0.00           C
ATOM   1614  C   ALA A  91      61.450  65.310 103.959  1.00  0.00           C
ATOM   1615  O   ALA A  91      60.940  65.710 105.009  1.00  0.00           O
ATOM   1616  N   GLY A  92      62.270  64.240 103.949  1.00  0.00           N
ATOM   1618  CA  GLY A  92      62.690  63.520 105.149  1.00  0.00           C
ATOM   1621  C   GLY A  92      61.650  62.570 105.659  1.00  0.00           C
ATOM   1622  O   GLY A  92      61.610  62.250 106.829  1.00  0.00           O
ATOM   1623  N   ASN A  93      60.780  62.100 104.759  1.00  0.00           N
ATOM   1625  CA  ASN A  93      59.690  61.220 105.089  1.00  0.00           C
ATOM   1627  CB  ASN A  93      58.380  61.680 104.399  1.00  0.00           C
ATOM   1630  CG  ASN A  93      57.960  63.020 105.009  1.00  0.00           C
ATOM   1631  OD1 ASN A  93      58.140  63.250 106.199  1.00  0.00           O
ATOM   1632  ND2 ASN A  93      57.420  63.950 104.189  1.00  0.00           N
ATOM   1635  C   ASN A  93      60.100  59.840 104.619  1.00  0.00           C
ATOM   1636  O   ASN A  93      59.590  59.340 103.609  1.00  0.00           O
ATOM   1637  N   PHE A  94      61.100  59.220 105.289  1.00  0.00           N
ATOM   1639  CA  PHE A  94      61.740  57.980 104.849  1.00  0.00           C
ATOM   1641  CB  PHE A  94      63.050  57.660 105.609  1.00  0.00           C
ATOM   1644  CG  PHE A  94      63.960  58.850 105.499  1.00  0.00           C
ATOM   1645  CD1 PHE A  94      64.530  59.220 104.259  1.00  0.00           C
ATOM   1647  CE1 PHE A  94      65.290  60.390 104.139  1.00  0.00           C
ATOM   1649  CZ  PHE A  94      65.540  61.170 105.279  1.00  0.00           C
ATOM   1651  CD2 PHE A  94      64.220  59.650 106.619  1.00  0.00           C
ATOM   1653  CE2 PHE A  94      65.010  60.800 106.519  1.00  0.00           C
ATOM   1655  C   PHE A  94      60.790  56.810 104.739  1.00  0.00           C
ATOM   1656  O   PHE A  94      60.760  56.130 103.719  1.00  0.00           O
ATOM   1657  N   ASP A  95      59.940  56.630 105.759  1.00  0.00           N
ATOM   1659  CA  ASP A  95      59.020  55.520 105.849  1.00  0.00           C
ATOM   1661  CB  ASP A  95      58.450  55.470 107.289  1.00  0.00           C
ATOM   1664  CG  ASP A  95      59.570  55.370 108.339  1.00  0.00           C
ATOM   1665  OD1 ASP A  95      60.730  54.990 108.029  1.00  0.00           O
ATOM   1666  OD2 ASP A  95      59.260  55.710 109.509  1.00  0.00           O
ATOM   1667  C   ASP A  95      57.990  55.550 104.699  1.00  0.00           C
ATOM   1668  O   ASP A  95      57.750  54.560 104.009  1.00  0.00           O
ATOM   1669  N   ALA A  96      57.470  56.760 104.399  1.00  0.00           N
ATOM   1671  CA  ALA A  96      56.540  56.960 103.319  1.00  0.00           C
ATOM   1673  CB  ALA A  96      55.860  58.300 103.589  1.00  0.00           C
ATOM   1677  C   ALA A  96      57.130  56.930 101.909  1.00  0.00           C
ATOM   1678  O   ALA A  96      56.470  56.550 100.939  1.00  0.00           O
ATOM   1679  N   ALA A  97      58.410  57.290 101.729  1.00  0.00           N
ATOM   1681  CA  ALA A  97      59.090  57.070 100.479  1.00  0.00           C
ATOM   1683  CB  ALA A  97      60.480  57.700 100.439  1.00  0.00           C
ATOM   1687  C   ALA A  97      59.210  55.610 100.129  1.00  0.00           C
ATOM   1688  O   ALA A  97      59.030  55.240  98.969  1.00  0.00           O
ATOM   1689  N   TYR A  98      59.480  54.730 101.119  1.00  0.00           N
ATOM   1691  CA  TYR A  98      59.520  53.300 100.859  1.00  0.00           C
ATOM   1693  CB  TYR A  98      59.820  52.460 102.129  1.00  0.00           C
ATOM   1696  CG  TYR A  98      60.930  52.970 103.009  1.00  0.00           C
ATOM   1697  CD1 TYR A  98      62.140  53.500 102.539  1.00  0.00           C
ATOM   1699  CE1 TYR A  98      63.110  53.980 103.449  1.00  0.00           C
ATOM   1701  CZ  TYR A  98      62.860  53.930 104.839  1.00  0.00           C
ATOM   1702  OH  TYR A  98      63.760  54.440 105.799  1.00  0.00           O
ATOM   1704  CD2 TYR A  98      60.740  52.870 104.389  1.00  0.00           C
ATOM   1706  CE2 TYR A  98      61.680  53.350 105.299  1.00  0.00           C
ATOM   1708  C   TYR A  98      58.180  52.830 100.279  1.00  0.00           C
ATOM   1709  O   TYR A  98      58.170  52.190  99.239  1.00  0.00           O
ATOM   1710  N   GLU A  99      57.030  53.230 100.879  1.00  0.00           N
ATOM   1712  CA  GLU A  99      55.710  52.800 100.399  1.00  0.00           C
ATOM   1714  CB  GLU A  99      54.530  53.090 101.379  1.00  0.00           C
ATOM   1717  CG  GLU A  99      53.850  54.490 101.359  1.00  0.00           C
ATOM   1720  CD  GLU A  99      52.480  54.470 102.039  1.00  0.00           C
ATOM   1721  OE1 GLU A  99      52.130  53.440 102.689  1.00  0.00           O
ATOM   1722  OE2 GLU A  99      51.720  55.470 101.849  1.00  0.00           O
ATOM   1723  C   GLU A  99      55.390  53.290  98.999  1.00  0.00           C
ATOM   1724  O   GLU A  99      54.750  52.590  98.209  1.00  0.00           O
ATOM   1725  N   ALA A 100      55.860  54.510  98.639  1.00  0.00           N
ATOM   1727  CA  ALA A 100      55.840  55.000  97.279  1.00  0.00           C
ATOM   1729  CB  ALA A 100      56.400  56.440  97.239  1.00  0.00           C
ATOM   1733  C   ALA A 100      56.640  54.150  96.299  1.00  0.00           C
ATOM   1734  O   ALA A 100      56.170  53.810  95.219  1.00  0.00           O
ATOM   1735  N   PHE A 101      57.880  53.750  96.659  1.00  0.00           N
ATOM   1737  CA  PHE A 101      58.700  52.870  95.839  1.00  0.00           C
ATOM   1739  CB  PHE A 101      60.170  52.860  96.299  1.00  0.00           C
ATOM   1742  CG  PHE A 101      60.790  54.220  96.159  1.00  0.00           C
ATOM   1743  CD1 PHE A 101      60.790  54.890  94.919  1.00  0.00           C
ATOM   1745  CE1 PHE A 101      61.340  56.170  94.819  1.00  0.00           C
ATOM   1747  CZ  PHE A 101      61.920  56.780  95.939  1.00  0.00           C
ATOM   1749  CD2 PHE A 101      61.390  54.840  97.269  1.00  0.00           C
ATOM   1751  CE2 PHE A 101      61.950  56.110  97.159  1.00  0.00           C
ATOM   1753  C   PHE A 101      58.200  51.440  95.779  1.00  0.00           C
ATOM   1754  O   PHE A 101      58.310  50.800  94.729  1.00  0.00           O
ATOM   1755  N   ASP A 102      57.620  50.930  96.879  1.00  0.00           N
ATOM   1757  CA  ASP A 102      56.900  49.680  96.929  1.00  0.00           C
ATOM   1759  CB  ASP A 102      56.380  49.410  98.379  1.00  0.00           C
ATOM   1762  CG  ASP A 102      57.450  49.320  99.459  1.00  0.00           C
ATOM   1763  OD1 ASP A 102      58.660  49.150  99.159  1.00  0.00           O
ATOM   1764  OD2 ASP A 102      57.030  49.310 100.649  1.00  0.00           O
ATOM   1765  C   ASP A 102      55.730  49.700  95.959  1.00  0.00           C
ATOM   1766  O   ASP A 102      55.560  48.770  95.159  1.00  0.00           O
ATOM   1767  N   SER A 103      54.940  50.800  95.929  1.00  0.00           N
ATOM   1769  CA  SER A 103      53.890  51.030  94.929  1.00  0.00           C
ATOM   1771  CB  SER A 103      52.820  52.110  95.279  1.00  0.00           C
ATOM   1774  OG  SER A 103      53.260  53.460  95.249  1.00  0.00           O
ATOM   1776  C   SER A 103      54.400  51.230  93.509  1.00  0.00           C
ATOM   1777  O   SER A 103      53.750  50.810  92.569  1.00  0.00           O
ATOM   1778  N   VAL A 104      55.600  51.810  93.269  1.00  0.00           N
ATOM   1780  CA  VAL A 104      56.230  51.670  91.949  1.00  0.00           C
ATOM   1782  CB  VAL A 104      57.600  52.360  91.829  1.00  0.00           C
ATOM   1784  CG1 VAL A 104      58.090  52.330  90.369  1.00  0.00           C
ATOM   1788  CG2 VAL A 104      57.530  53.840  92.179  1.00  0.00           C
ATOM   1792  C   VAL A 104      56.430  50.200  91.549  1.00  0.00           C
ATOM   1793  O   VAL A 104      56.070  49.770  90.459  1.00  0.00           O
ATOM   1794  N   LEU A 105      56.990  49.390  92.469  1.00  0.00           N
ATOM   1796  CA  LEU A 105      57.390  48.000  92.249  1.00  0.00           C
ATOM   1798  CB  LEU A 105      58.340  47.540  93.389  1.00  0.00           C
ATOM   1801  CG  LEU A 105      59.180  46.290  93.059  1.00  0.00           C
ATOM   1803  CD1 LEU A 105      60.330  46.610  92.089  1.00  0.00           C
ATOM   1807  CD2 LEU A 105      59.770  45.640  94.329  1.00  0.00           C
ATOM   1811  C   LEU A 105      56.260  47.000  92.069  1.00  0.00           C
ATOM   1812  O   LEU A 105      56.370  46.070  91.279  1.00  0.00           O
ATOM   1813  N   GLU A 106      55.140  47.130  92.809  1.00  0.00           N
ATOM   1815  CA  GLU A 106      53.970  46.300  92.539  1.00  0.00           C
ATOM   1817  CB  GLU A 106      52.940  46.320  93.719  1.00  0.00           C
ATOM   1820  CG  GLU A 106      51.910  47.470  93.789  1.00  0.00           C
ATOM   1823  CD  GLU A 106      51.070  47.450  95.079  1.00  0.00           C
ATOM   1824  OE1 GLU A 106      51.110  46.460  95.849  1.00  0.00           O
ATOM   1825  OE2 GLU A 106      50.370  48.460  95.339  1.00  0.00           O
ATOM   1826  C   GLU A 106      53.330  46.590  91.179  1.00  0.00           C
ATOM   1827  O   GLU A 106      52.950  45.670  90.459  1.00  0.00           O
ATOM   1828  N   LEU A 107      53.230  47.880  90.799  1.00  0.00           N
ATOM   1830  CA  LEU A 107      52.730  48.320  89.499  1.00  0.00           C
ATOM   1832  CB  LEU A 107      52.560  49.850  89.419  1.00  0.00           C
ATOM   1835  CG  LEU A 107      51.170  50.340  89.869  1.00  0.00           C
ATOM   1837  CD1 LEU A 107      50.930  50.290  91.379  1.00  0.00           C
ATOM   1841  CD2 LEU A 107      50.910  51.760  89.359  1.00  0.00           C
ATOM   1845  C   LEU A 107      53.560  47.850  88.319  1.00  0.00           C
ATOM   1846  O   LEU A 107      53.050  47.390  87.289  1.00  0.00           O
ATOM   1847  N   ASP A 108      54.880  47.940  88.439  1.00  0.00           N
ATOM   1849  CA  ASP A 108      55.750  47.550  87.369  1.00  0.00           C
ATOM   1851  CB  ASP A 108      55.900  48.740  86.389  1.00  0.00           C
ATOM   1854  CG  ASP A 108      56.560  48.340  85.099  1.00  0.00           C
ATOM   1855  OD1 ASP A 108      56.850  47.120  84.929  1.00  0.00           O
ATOM   1856  OD2 ASP A 108      56.820  49.240  84.259  1.00  0.00           O
ATOM   1857  C   ASP A 108      57.090  47.110  87.939  1.00  0.00           C
ATOM   1858  O   ASP A 108      57.910  47.960  88.299  1.00  0.00           O
ATOM   1859  N   PRO A 109      57.390  45.810  88.009  1.00  0.00           N
ATOM   1860  CD  PRO A 109      56.350  44.780  88.099  1.00  0.00           C
ATOM   1863  CA  PRO A 109      58.660  45.310  88.539  1.00  0.00           C
ATOM   1865  CB  PRO A 109      58.460  43.790  88.509  1.00  0.00           C
ATOM   1868  CG  PRO A 109      56.990  43.630  88.879  1.00  0.00           C
ATOM   1871  C   PRO A 109      59.880  45.700  87.749  1.00  0.00           C
ATOM   1872  O   PRO A 109      60.990  45.590  88.259  1.00  0.00           O
ATOM   1873  N   THR A 110      59.720  46.120  86.479  1.00  0.00           N
ATOM   1875  CA  THR A 110      60.830  46.420  85.579  1.00  0.00           C
ATOM   1877  CB  THR A 110      60.350  46.360  84.129  1.00  0.00           C
ATOM   1879  OG1 THR A 110      61.420  46.190  83.209  1.00  0.00           O
ATOM   1881  CG2 THR A 110      59.590  47.630  83.759  1.00  0.00           C
ATOM   1885  C   THR A 110      61.410  47.800  85.849  1.00  0.00           C
ATOM   1886  O   THR A 110      62.450  48.180  85.319  1.00  0.00           O
ATOM   1887  N   TYR A 111      60.700  48.620  86.679  1.00  0.00           N
ATOM   1889  CA  TYR A 111      60.980  50.030  86.879  1.00  0.00           C
ATOM   1891  CB  TYR A 111      59.720  50.740  87.459  1.00  0.00           C
ATOM   1894  CG  TYR A 111      59.750  52.240  87.239  1.00  0.00           C
ATOM   1895  CD1 TYR A 111      60.620  53.070  87.969  1.00  0.00           C
ATOM   1897  CE1 TYR A 111      60.700  54.440  87.689  1.00  0.00           C
ATOM   1899  CZ  TYR A 111      59.890  55.000  86.709  1.00  0.00           C
ATOM   1900  OH  TYR A 111      60.060  56.360  86.379  1.00  0.00           O
ATOM   1902  CD2 TYR A 111      58.900  52.830  86.279  1.00  0.00           C
ATOM   1904  CE2 TYR A 111      58.970  54.210  86.019  1.00  0.00           C
ATOM   1906  C   TYR A 111      62.220  50.190  87.769  1.00  0.00           C
ATOM   1907  O   TYR A 111      62.160  50.480  88.969  1.00  0.00           O
ATOM   1908  N   ASN A 112      63.400  49.990  87.169  1.00  0.00           N
ATOM   1910  CA  ASN A 112      64.660  49.730  87.849  1.00  0.00           C
ATOM   1912  CB  ASN A 112      65.720  49.340  86.779  1.00  0.00           C
ATOM   1915  CG  ASN A 112      67.110  49.000  87.309  1.00  0.00           C
ATOM   1916  OD1 ASN A 112      68.130  49.390  86.719  1.00  0.00           O
ATOM   1917  ND2 ASN A 112      67.160  48.240  88.409  1.00  0.00           N
ATOM   1920  C   ASN A 112      65.090  50.870  88.759  1.00  0.00           C
ATOM   1921  O   ASN A 112      65.600  50.640  89.859  1.00  0.00           O
ATOM   1922  N   TYR A 113      64.820  52.110  88.349  1.00  0.00           N
ATOM   1924  CA  TYR A 113      65.110  53.340  89.059  1.00  0.00           C
ATOM   1926  CB  TYR A 113      64.750  54.600  88.229  1.00  0.00           C
ATOM   1929  CG  TYR A 113      65.840  54.780  87.209  1.00  0.00           C
ATOM   1930  CD1 TYR A 113      65.870  54.020  86.029  1.00  0.00           C
ATOM   1932  CE1 TYR A 113      66.990  54.070  85.179  1.00  0.00           C
ATOM   1934  CZ  TYR A 113      68.060  54.910  85.489  1.00  0.00           C
ATOM   1935  OH  TYR A 113      69.230  54.910  84.689  1.00  0.00           O
ATOM   1937  CD2 TYR A 113      66.910  55.650  87.479  1.00  0.00           C
ATOM   1939  CE2 TYR A 113      68.010  55.720  86.609  1.00  0.00           C
ATOM   1941  C   TYR A 113      64.550  53.390  90.459  1.00  0.00           C
ATOM   1942  O   TYR A 113      65.220  53.850  91.369  1.00  0.00           O
ATOM   1943  N   ALA A 114      63.360  52.800  90.689  1.00  0.00           N
ATOM   1945  CA  ALA A 114      62.830  52.620  92.019  1.00  0.00           C
ATOM   1947  CB  ALA A 114      61.510  51.840  91.939  1.00  0.00           C
ATOM   1951  C   ALA A 114      63.760  51.860  92.979  1.00  0.00           C
ATOM   1952  O   ALA A 114      63.880  52.240  94.129  1.00  0.00           O
ATOM   1953  N   HIS A 115      64.480  50.820  92.539  1.00  0.00           N
ATOM   1955  CA  HIS A 115      65.520  50.210  93.359  1.00  0.00           C
ATOM   1957  CB  HIS A 115      66.120  48.960  92.679  1.00  0.00           C
ATOM   1960  ND1 HIS A 115      65.010  46.880  93.449  1.00  0.00           N
ATOM   1961  CG  HIS A 115      65.110  47.870  92.489  1.00  0.00           C
ATOM   1962  CE1 HIS A 115      64.160  46.000  92.969  1.00  0.00           C
ATOM   1964  NE2 HIS A 115      63.710  46.350  91.739  1.00  0.00           N
ATOM   1966  CD2 HIS A 115      64.330  47.550  91.419  1.00  0.00           C
ATOM   1968  C   HIS A 115      66.650  51.180  93.749  1.00  0.00           C
ATOM   1969  O   HIS A 115      67.040  51.280  94.899  1.00  0.00           O
ATOM   1970  N   LEU A 116      67.180  52.000  92.819  1.00  0.00           N
ATOM   1972  CA  LEU A 116      68.110  53.060  93.229  1.00  0.00           C
ATOM   1974  CB  LEU A 116      68.640  53.840  91.999  1.00  0.00           C
ATOM   1977  CG  LEU A 116      69.680  54.950  92.309  1.00  0.00           C
ATOM   1979  CD1 LEU A 116      71.000  54.370  92.829  1.00  0.00           C
ATOM   1983  CD2 LEU A 116      69.910  55.820  91.069  1.00  0.00           C
ATOM   1987  C   LEU A 116      67.520  54.110  94.139  1.00  0.00           C
ATOM   1988  O   LEU A 116      68.080  54.480  95.169  1.00  0.00           O
ATOM   1989  N   ASN A 117      66.340  54.630  93.749  1.00  0.00           N
ATOM   1991  CA  ASN A 117      65.650  55.680  94.459  1.00  0.00           C
ATOM   1993  CB  ASN A 117      64.430  56.200  93.659  1.00  0.00           C
ATOM   1996  CG  ASN A 117      64.820  56.930  92.379  1.00  0.00           C
ATOM   1997  OD1 ASN A 117      64.420  56.600  91.269  1.00  0.00           O
ATOM   1998  ND2 ASN A 117      65.640  58.000  92.509  1.00  0.00           N
ATOM   2001  C   ASN A 117      65.240  55.250  95.859  1.00  0.00           C
ATOM   2002  O   ASN A 117      65.450  55.990  96.809  1.00  0.00           O
ATOM   2003  N   ARG A 118      64.710  54.020  95.999  1.00  0.00           N
ATOM   2005  CA  ARG A 118      64.480  53.340  97.249  1.00  0.00           C
ATOM   2007  CB  ARG A 118      63.680  52.030  97.029  1.00  0.00           C
ATOM   2010  CG  ARG A 118      63.240  51.330  98.329  1.00  0.00           C
ATOM   2013  CD  ARG A 118      62.170  50.250  98.189  1.00  0.00           C
ATOM   2016  NE  ARG A 118      62.820  49.160  97.419  1.00  0.00           N
ATOM   2018  CZ  ARG A 118      62.240  48.280  96.619  1.00  0.00           C
ATOM   2019  NH1 ARG A 118      60.930  48.270  96.479  1.00  0.00           N
ATOM   2022  NH2 ARG A 118      63.030  47.400  96.039  1.00  0.00           N
ATOM   2025  C   ARG A 118      65.760  53.080  98.019  1.00  0.00           C
ATOM   2026  O   ARG A 118      65.840  53.460  99.179  1.00  0.00           O
ATOM   2027  N   GLY A 119      66.830  52.540  97.389  1.00  0.00           N
ATOM   2029  CA  GLY A 119      68.100  52.290  98.069  1.00  0.00           C
ATOM   2032  C   GLY A 119      68.700  53.520  98.719  1.00  0.00           C
ATOM   2033  O   GLY A 119      69.170  53.490  99.859  1.00  0.00           O
ATOM   2034  N   ILE A 120      68.630  54.660  98.029  1.00  0.00           N
ATOM   2036  CA  ILE A 120      68.920  55.980  98.559  1.00  0.00           C
ATOM   2038  CB  ILE A 120      68.880  57.000  97.439  1.00  0.00           C
ATOM   2040  CG2 ILE A 120      68.900  58.440  97.999  1.00  0.00           C
ATOM   2044  CG1 ILE A 120      70.070  56.740  96.489  1.00  0.00           C
ATOM   2047  CD  ILE A 120      69.940  57.500  95.169  1.00  0.00           C
ATOM   2051  C   ILE A 120      68.030  56.420  99.709  1.00  0.00           C
ATOM   2052  O   ILE A 120      68.500  56.980 100.699  1.00  0.00           O
ATOM   2053  N   ALA A 121      66.700  56.180  99.649  1.00  0.00           N
ATOM   2055  CA  ALA A 121      65.780  56.480 100.729  1.00  0.00           C
ATOM   2057  CB  ALA A 121      64.350  56.060 100.329  1.00  0.00           C
ATOM   2061  C   ALA A 121      66.130  55.760 102.009  1.00  0.00           C
ATOM   2062  O   ALA A 121      66.160  56.310 103.109  1.00  0.00           O
ATOM   2063  N   LEU A 122      66.460  54.470 101.839  1.00  0.00           N
ATOM   2065  CA  LEU A 122      66.950  53.550 102.849  1.00  0.00           C
ATOM   2067  CB  LEU A 122      67.080  52.130 102.229  1.00  0.00           C
ATOM   2070  CG  LEU A 122      65.780  51.290 102.199  1.00  0.00           C
ATOM   2072  CD1 LEU A 122      64.700  51.780 101.249  1.00  0.00           C
ATOM   2076  CD2 LEU A 122      66.090  49.860 101.779  1.00  0.00           C
ATOM   2080  C   LEU A 122      68.260  54.000 103.489  1.00  0.00           C
ATOM   2081  O   LEU A 122      68.420  53.940 104.709  1.00  0.00           O
ATOM   2082  N   TYR A 123      69.220  54.500 102.689  1.00  0.00           N
ATOM   2084  CA  TYR A 123      70.480  55.070 103.139  1.00  0.00           C
ATOM   2086  CB  TYR A 123      71.290  55.420 101.859  1.00  0.00           C
ATOM   2089  CG  TYR A 123      72.610  56.060 102.179  1.00  0.00           C
ATOM   2090  CD1 TYR A 123      73.600  55.280 102.779  1.00  0.00           C
ATOM   2092  CE1 TYR A 123      74.820  55.860 103.169  1.00  0.00           C
ATOM   2094  CZ  TYR A 123      75.080  57.200 102.889  1.00  0.00           C
ATOM   2095  OH  TYR A 123      76.340  57.740 103.229  1.00  0.00           O
ATOM   2097  CD2 TYR A 123      72.850  57.410 101.929  1.00  0.00           C
ATOM   2099  CE2 TYR A 123      74.080  57.980 102.289  1.00  0.00           C
ATOM   2101  C   TYR A 123      70.340  56.280 104.079  1.00  0.00           C
ATOM   2102  O   TYR A 123      70.970  56.400 105.129  1.00  0.00           O
ATOM   2103  N   TYR A 124      69.440  57.220 103.719  1.00  0.00           N
ATOM   2105  CA  TYR A 124      69.100  58.360 104.549  1.00  0.00           C
ATOM   2107  CB  TYR A 124      68.510  59.490 103.669  1.00  0.00           C
ATOM   2110  CG  TYR A 124      69.620  60.140 102.899  1.00  0.00           C
ATOM   2111  CD1 TYR A 124      69.800  59.970 101.509  1.00  0.00           C
ATOM   2113  CE1 TYR A 124      70.860  60.620 100.839  1.00  0.00           C
ATOM   2115  CZ  TYR A 124      71.720  61.450 101.559  1.00  0.00           C
ATOM   2116  OH  TYR A 124      72.790  62.110 100.919  1.00  0.00           O
ATOM   2118  CD2 TYR A 124      70.500  60.980 103.589  1.00  0.00           C
ATOM   2120  CE2 TYR A 124      71.540  61.640 102.929  1.00  0.00           C
ATOM   2122  C   TYR A 124      68.170  58.010 105.719  1.00  0.00           C
ATOM   2123  O   TYR A 124      68.190  58.650 106.769  1.00  0.00           O
ATOM   2124  N   GLY A 125      67.420  56.900 105.559  1.00  0.00           N
ATOM   2126  CA  GLY A 125      66.580  56.290 106.579  1.00  0.00           C
ATOM   2129  C   GLY A 125      67.340  55.490 107.619  1.00  0.00           C
ATOM   2130  O   GLY A 125      66.770  55.110 108.639  1.00  0.00           O
ATOM   2131  N   GLY A 126      68.640  55.220 107.379  1.00  0.00           N
ATOM   2133  CA  GLY A 126      69.520  54.520 108.309  1.00  0.00           C
ATOM   2136  C   GLY A 126      69.380  53.030 108.309  1.00  0.00           C
ATOM   2137  O   GLY A 126      69.470  52.370 109.329  1.00  0.00           O
ATOM   2138  N   ARG A 127      69.130  52.470 107.129  1.00  0.00           N
ATOM   2140  CA  ARG A 127      68.900  51.050 106.959  1.00  0.00           C
ATOM   2142  CB  ARG A 127      67.390  50.740 106.819  1.00  0.00           C
ATOM   2145  CG  ARG A 127      66.620  51.610 105.809  1.00  0.00           C
ATOM   2148  CD  ARG A 127      65.110  51.370 105.699  1.00  0.00           C
ATOM   2151  NE  ARG A 127      64.480  51.680 107.019  1.00  0.00           N
ATOM   2153  CZ  ARG A 127      64.400  50.820 108.019  1.00  0.00           C
ATOM   2154  NH1 ARG A 127      64.540  49.530 107.849  1.00  0.00           N
ATOM   2157  NH2 ARG A 127      64.170  51.320 109.199  1.00  0.00           N
ATOM   2160  C   ARG A 127      69.730  50.560 105.809  1.00  0.00           C
ATOM   2161  O   ARG A 127      69.260  50.000 104.819  1.00  0.00           O
ATOM   2162  N   ASP A 128      71.040  50.780 105.979  1.00  0.00           N
ATOM   2164  CA  ASP A 128      72.120  50.550 105.049  1.00  0.00           C
ATOM   2166  CB  ASP A 128      73.430  51.040 105.729  1.00  0.00           C
ATOM   2169  CG  ASP A 128      73.410  52.540 105.999  1.00  0.00           C
ATOM   2170  OD1 ASP A 128      72.970  53.290 105.099  1.00  0.00           O
ATOM   2171  OD2 ASP A 128      73.900  52.980 107.079  1.00  0.00           O
ATOM   2172  C   ASP A 128      72.210  49.100 104.539  1.00  0.00           C
ATOM   2173  O   ASP A 128      72.460  48.890 103.359  1.00  0.00           O
ATOM   2174  N   LYS A 129      71.960  48.060 105.369  1.00  0.00           N
ATOM   2176  CA  LYS A 129      71.850  46.690 104.869  1.00  0.00           C
ATOM   2178  CB  LYS A 129      71.720  45.650 106.009  1.00  0.00           C
ATOM   2181  CG  LYS A 129      73.010  45.420 106.809  1.00  0.00           C
ATOM   2184  CD  LYS A 129      74.220  45.010 105.959  1.00  0.00           C
ATOM   2187  CE  LYS A 129      73.990  43.800 105.049  1.00  0.00           C
ATOM   2190  NZ  LYS A 129      75.210  43.490 104.279  1.00  0.00           N
ATOM   2194  C   LYS A 129      70.730  46.420 103.889  1.00  0.00           C
ATOM   2195  O   LYS A 129      70.910  45.720 102.899  1.00  0.00           O
ATOM   2196  N   LEU A 130      69.530  46.960 104.159  1.00  0.00           N
ATOM   2198  CA  LEU A 130      68.450  46.910 103.199  1.00  0.00           C
ATOM   2200  CB  LEU A 130      67.130  47.390 103.839  1.00  0.00           C
ATOM   2203  CG  LEU A 130      66.600  46.610 105.049  1.00  0.00           C
ATOM   2205  CD1 LEU A 130      65.250  47.240 105.389  1.00  0.00           C
ATOM   2209  CD2 LEU A 130      66.460  45.110 104.759  1.00  0.00           C
ATOM   2213  C   LEU A 130      68.750  47.750 101.959  1.00  0.00           C
ATOM   2214  O   LEU A 130      68.490  47.340 100.829  1.00  0.00           O
ATOM   2215  N   ALA A 131      69.340  48.960 102.149  1.00  0.00           N
ATOM   2217  CA  ALA A 131      69.710  49.870 101.079  1.00  0.00           C
ATOM   2219  CB  ALA A 131      70.460  51.110 101.619  1.00  0.00           C
ATOM   2223  C   ALA A 131      70.630  49.200 100.089  1.00  0.00           C
ATOM   2224  O   ALA A 131      70.420  49.210  98.879  1.00  0.00           O
ATOM   2225  N   GLN A 132      71.630  48.490 100.629  1.00  0.00           N
ATOM   2227  CA  GLN A 132      72.590  47.690  99.899  1.00  0.00           C
ATOM   2229  CB  GLN A 132      73.550  47.020 100.889  1.00  0.00           C
ATOM   2232  CG  GLN A 132      74.720  46.240 100.239  1.00  0.00           C
ATOM   2235  CD  GLN A 132      75.400  45.380 101.309  1.00  0.00           C
ATOM   2236  OE1 GLN A 132      75.030  45.390 102.479  1.00  0.00           O
ATOM   2237  NE2 GLN A 132      76.390  44.580 100.859  1.00  0.00           N
ATOM   2240  C   GLN A 132      71.950  46.640  98.989  1.00  0.00           C
ATOM   2241  O   GLN A 132      72.430  46.450  97.879  1.00  0.00           O
ATOM   2242  N   ASP A 133      70.860  45.960  99.409  1.00  0.00           N
ATOM   2244  CA  ASP A 133      70.180  45.000  98.549  1.00  0.00           C
ATOM   2246  CB  ASP A 133      68.990  44.350  99.329  1.00  0.00           C
ATOM   2249  CG  ASP A 133      68.460  43.090  98.649  1.00  0.00           C
ATOM   2250  OD1 ASP A 133      69.260  42.390  97.989  1.00  0.00           O
ATOM   2251  OD2 ASP A 133      67.270  42.740  98.879  1.00  0.00           O
ATOM   2252  C   ASP A 133      69.640  45.610  97.259  1.00  0.00           C
ATOM   2253  O   ASP A 133      69.940  45.160  96.149  1.00  0.00           O
ATOM   2254  N   ASP A 134      68.900  46.720  97.389  1.00  0.00           N
ATOM   2256  CA  ASP A 134      68.430  47.540  96.299  1.00  0.00           C
ATOM   2258  CB  ASP A 134      67.460  48.590  96.879  1.00  0.00           C
ATOM   2261  CG  ASP A 134      66.120  47.990  97.259  1.00  0.00           C
ATOM   2262  OD1 ASP A 134      65.730  46.890  96.779  1.00  0.00           O
ATOM   2263  OD2 ASP A 134      65.370  48.760  97.909  1.00  0.00           O
ATOM   2264  C   ASP A 134      69.520  48.210  95.479  1.00  0.00           C
ATOM   2265  O   ASP A 134      69.460  48.240  94.249  1.00  0.00           O
ATOM   2266  N   LEU A 135      70.550  48.790  96.119  1.00  0.00           N
ATOM   2268  CA  LEU A 135      71.700  49.350  95.439  1.00  0.00           C
ATOM   2270  CB  LEU A 135      72.590  50.130  96.429  1.00  0.00           C
ATOM   2273  CG  LEU A 135      71.890  51.360  97.049  1.00  0.00           C
ATOM   2275  CD1 LEU A 135      72.770  51.960  98.139  1.00  0.00           C
ATOM   2279  CD2 LEU A 135      71.490  52.390  95.989  1.00  0.00           C
ATOM   2283  C   LEU A 135      72.540  48.350  94.669  1.00  0.00           C
ATOM   2284  O   LEU A 135      72.930  48.590  93.529  1.00  0.00           O
ATOM   2285  N   LEU A 136      72.810  47.160  95.269  1.00  0.00           N
ATOM   2287  CA  LEU A 136      73.450  46.070  94.559  1.00  0.00           C
ATOM   2289  CB  LEU A 136      73.740  44.820  95.439  1.00  0.00           C
ATOM   2292  CG  LEU A 136      74.440  43.680  94.659  1.00  0.00           C
ATOM   2294  CD1 LEU A 136      75.700  44.190  93.959  1.00  0.00           C
ATOM   2298  CD2 LEU A 136      74.760  42.490  95.569  1.00  0.00           C
ATOM   2302  C   LEU A 136      72.670  45.600  93.369  1.00  0.00           C
ATOM   2303  O   LEU A 136      73.230  45.440  92.289  1.00  0.00           O
ATOM   2304  N   ALA A 137      71.350  45.420  93.529  1.00  0.00           N
ATOM   2306  CA  ALA A 137      70.500  45.080  92.429  1.00  0.00           C
ATOM   2308  CB  ALA A 137      69.090  44.900  92.969  1.00  0.00           C
ATOM   2312  C   ALA A 137      70.500  46.110  91.309  1.00  0.00           C
ATOM   2313  O   ALA A 137      70.630  45.800  90.129  1.00  0.00           O
ATOM   2314  N   PHE A 138      70.450  47.400  91.669  1.00  0.00           N
ATOM   2316  CA  PHE A 138      70.590  48.460  90.699  1.00  0.00           C
ATOM   2318  CB  PHE A 138      70.380  49.820  91.419  1.00  0.00           C
ATOM   2321  CG  PHE A 138      70.110  50.880  90.399  1.00  0.00           C
ATOM   2322  CD1 PHE A 138      68.870  50.890  89.749  1.00  0.00           C
ATOM   2324  CE1 PHE A 138      68.600  51.830  88.749  1.00  0.00           C
ATOM   2326  CZ  PHE A 138      69.560  52.800  88.429  1.00  0.00           C
ATOM   2328  CD2 PHE A 138      71.060  51.860  90.079  1.00  0.00           C
ATOM   2330  CE2 PHE A 138      70.780  52.820  89.099  1.00  0.00           C
ATOM   2332  C   PHE A 138      71.940  48.410  89.949  1.00  0.00           C
ATOM   2333  O   PHE A 138      72.000  48.510  88.719  1.00  0.00           O
ATOM   2334  N   TYR A 139      73.060  48.170  90.689  1.00  0.00           N
ATOM   2336  CA  TYR A 139      74.380  47.900  90.139  1.00  0.00           C
ATOM   2338  CB  TYR A 139      75.460  47.830  91.279  1.00  0.00           C
ATOM   2341  CG  TYR A 139      76.820  47.360  90.799  1.00  0.00           C
ATOM   2342  CD1 TYR A 139      77.730  48.270  90.229  1.00  0.00           C
ATOM   2344  CE1 TYR A 139      78.950  47.810  89.699  1.00  0.00           C
ATOM   2346  CZ  TYR A 139      79.270  46.450  89.729  1.00  0.00           C
ATOM   2347  OH  TYR A 139      80.500  45.980  89.209  1.00  0.00           O
ATOM   2349  CD2 TYR A 139      77.160  46.000  90.839  1.00  0.00           C
ATOM   2351  CE2 TYR A 139      78.370  45.540  90.299  1.00  0.00           C
ATOM   2353  C   TYR A 139      74.460  46.680  89.209  1.00  0.00           C
ATOM   2354  O   TYR A 139      75.050  46.770  88.139  1.00  0.00           O
ATOM   2355  N   GLN A 140      73.810  45.550  89.559  1.00  0.00           N
ATOM   2357  CA  GLN A 140      73.740  44.350  88.739  1.00  0.00           C
ATOM   2359  CB  GLN A 140      72.910  43.200  89.389  1.00  0.00           C
ATOM   2362  CG  GLN A 140      73.590  42.530  90.599  1.00  0.00           C
ATOM   2365  CD  GLN A 140      72.720  41.430  91.239  1.00  0.00           C
ATOM   2366  OE1 GLN A 140      71.710  40.960  90.739  1.00  0.00           O
ATOM   2367  NE2 GLN A 140      73.160  40.990  92.439  1.00  0.00           N
ATOM   2370  C   GLN A 140      73.190  44.590  87.339  1.00  0.00           C
ATOM   2371  O   GLN A 140      73.680  44.040  86.359  1.00  0.00           O
ATOM   2372  N   ASP A 141      72.170  45.470  87.239  1.00  0.00           N
ATOM   2374  CA  ASP A 141      71.540  45.840  85.999  1.00  0.00           C
ATOM   2376  CB  ASP A 141      70.150  46.500  86.289  1.00  0.00           C
ATOM   2379  CG  ASP A 141      69.210  45.490  86.939  1.00  0.00           C
ATOM   2380  OD1 ASP A 141      69.460  44.260  86.849  1.00  0.00           O
ATOM   2381  OD2 ASP A 141      68.130  45.880  87.459  1.00  0.00           O
ATOM   2382  C   ASP A 141      72.450  46.640  85.039  1.00  0.00           C
ATOM   2383  O   ASP A 141      72.390  46.460  83.829  1.00  0.00           O
ATOM   2384  N   ASP A 142      73.350  47.500  85.539  1.00  0.00           N
ATOM   2386  CA  ASP A 142      74.340  48.160  84.689  1.00  0.00           C
ATOM   2388  CB  ASP A 142      73.800  49.480  84.099  1.00  0.00           C
ATOM   2391  CG  ASP A 142      74.700  50.130  83.069  1.00  0.00           C
ATOM   2392  OD1 ASP A 142      75.760  49.560  82.699  1.00  0.00           O
ATOM   2393  OD2 ASP A 142      74.340  51.260  82.659  1.00  0.00           O
ATOM   2394  C   ASP A 142      75.660  48.390  85.429  1.00  0.00           C
ATOM   2395  O   ASP A 142      75.890  49.440  86.029  1.00  0.00           O
ATOM   2396  N   PRO A 143      76.590  47.440  85.399  1.00  0.00           N
ATOM   2397  CD  PRO A 143      76.330  46.050  85.029  1.00  0.00           C
ATOM   2400  CA  PRO A 143      77.820  47.570  86.159  1.00  0.00           C
ATOM   2402  CB  PRO A 143      78.440  46.170  86.069  1.00  0.00           C
ATOM   2405  CG  PRO A 143      77.250  45.230  85.909  1.00  0.00           C
ATOM   2408  C   PRO A 143      78.790  48.580  85.599  1.00  0.00           C
ATOM   2409  O   PRO A 143      79.800  48.830  86.239  1.00  0.00           O
ATOM   2410  N   ASN A 144      78.510  49.170  84.419  1.00  0.00           N
ATOM   2412  CA  ASN A 144      79.400  50.140  83.789  1.00  0.00           C
ATOM   2414  CB  ASN A 144      79.330  50.000  82.249  1.00  0.00           C
ATOM   2417  CG  ASN A 144      80.250  48.900  81.749  1.00  0.00           C
ATOM   2418  OD1 ASN A 144      81.320  48.640  82.299  1.00  0.00           O
ATOM   2419  ND2 ASN A 144      79.810  48.190  80.679  1.00  0.00           N
ATOM   2422  C   ASN A 144      78.980  51.550  84.199  1.00  0.00           C
ATOM   2423  O   ASN A 144      79.690  52.510  83.899  1.00  0.00           O
ATOM   2424  N   ASP A 145      77.870  51.690  84.949  1.00  0.00           N
ATOM   2426  CA  ASP A 145      77.430  52.960  85.469  1.00  0.00           C
ATOM   2428  CB  ASP A 145      75.880  52.930  85.509  1.00  0.00           C
ATOM   2431  CG  ASP A 145      75.200  54.200  85.989  1.00  0.00           C
ATOM   2432  OD1 ASP A 145      75.880  55.160  86.429  1.00  0.00           O
ATOM   2433  OD2 ASP A 145      73.940  54.200  85.999  1.00  0.00           O
ATOM   2434  C   ASP A 145      78.120  53.280  86.819  1.00  0.00           C
ATOM   2435  O   ASP A 145      77.950  52.520  87.779  1.00  0.00           O
ATOM   2436  N   PRO A 146      78.910  54.350  86.979  1.00  0.00           N
ATOM   2437  CD  PRO A 146      79.230  55.300  85.919  1.00  0.00           C
ATOM   2440  CA  PRO A 146      79.750  54.550  88.159  1.00  0.00           C
ATOM   2442  CB  PRO A 146      80.620  55.770  87.819  1.00  0.00           C
ATOM   2445  CG  PRO A 146      80.580  55.870  86.299  1.00  0.00           C
ATOM   2448  C   PRO A 146      78.920  54.890  89.359  1.00  0.00           C
ATOM   2449  O   PRO A 146      79.280  54.530  90.479  1.00  0.00           O
ATOM   2450  N   PHE A 147      77.830  55.620  89.119  1.00  0.00           N
ATOM   2452  CA  PHE A 147      76.930  56.160  90.109  1.00  0.00           C
ATOM   2454  CB  PHE A 147      75.920  57.110  89.429  1.00  0.00           C
ATOM   2457  CG  PHE A 147      76.730  58.220  88.789  1.00  0.00           C
ATOM   2458  CD1 PHE A 147      77.330  59.180  89.619  1.00  0.00           C
ATOM   2460  CE1 PHE A 147      78.200  60.130  89.089  1.00  0.00           C
ATOM   2462  CZ  PHE A 147      78.470  60.140  87.709  1.00  0.00           C
ATOM   2464  CD2 PHE A 147      76.970  58.270  87.409  1.00  0.00           C
ATOM   2466  CE2 PHE A 147      77.840  59.220  86.869  1.00  0.00           C
ATOM   2468  C   PHE A 147      76.270  55.070  90.919  1.00  0.00           C
ATOM   2469  O   PHE A 147      76.040  55.200  92.119  1.00  0.00           O
ATOM   2470  N   ARG A 148      75.990  53.920  90.299  1.00  0.00           N
ATOM   2472  CA  ARG A 148      75.540  52.730  91.009  1.00  0.00           C
ATOM   2474  CB  ARG A 148      75.210  51.640  89.959  1.00  0.00           C
ATOM   2477  CG  ARG A 148      74.360  52.210  88.809  1.00  0.00           C
ATOM   2480  CD  ARG A 148      73.660  51.150  87.949  1.00  0.00           C
ATOM   2483  NE  ARG A 148      72.890  51.860  86.879  1.00  0.00           N
ATOM   2485  CZ  ARG A 148      71.850  51.370  86.229  1.00  0.00           C
ATOM   2486  NH1 ARG A 148      71.280  50.210  86.489  1.00  0.00           N
ATOM   2489  NH2 ARG A 148      71.370  52.080  85.229  1.00  0.00           N
ATOM   2492  C   ARG A 148      76.560  52.190  92.029  1.00  0.00           C
ATOM   2493  O   ARG A 148      76.220  51.910  93.179  1.00  0.00           O
ATOM   2494  N   SER A 149      77.840  52.080  91.629  1.00  0.00           N
ATOM   2496  CA  SER A 149      78.950  51.720  92.499  1.00  0.00           C
ATOM   2498  CB  SER A 149      80.280  51.560  91.729  1.00  0.00           C
ATOM   2501  OG  SER A 149      80.080  50.680  90.629  1.00  0.00           O
ATOM   2503  C   SER A 149      79.220  52.700  93.619  1.00  0.00           C
ATOM   2504  O   SER A 149      79.430  52.300  94.769  1.00  0.00           O
ATOM   2505  N   LEU A 150      79.180  54.010  93.329  1.00  0.00           N
ATOM   2507  CA  LEU A 150      79.260  55.070  94.329  1.00  0.00           C
ATOM   2509  CB  LEU A 150      79.200  56.460  93.669  1.00  0.00           C
ATOM   2512  CG  LEU A 150      80.390  56.790  92.769  1.00  0.00           C
ATOM   2514  CD1 LEU A 150      80.080  58.070  91.979  1.00  0.00           C
ATOM   2518  CD2 LEU A 150      81.680  56.910  93.579  1.00  0.00           C
ATOM   2522  C   LEU A 150      78.150  55.020  95.349  1.00  0.00           C
ATOM   2523  O   LEU A 150      78.400  55.060  96.549  1.00  0.00           O
ATOM   2524  N   TRP A 151      76.890  54.860  94.909  1.00  0.00           N
ATOM   2526  CA  TRP A 151      75.780  54.650  95.819  1.00  0.00           C
ATOM   2528  CB  TRP A 151      74.410  54.670  95.079  1.00  0.00           C
ATOM   2531  CG  TRP A 151      73.950  56.060  94.819  1.00  0.00           C
ATOM   2532  CD1 TRP A 151      73.850  56.790  93.659  1.00  0.00           C
ATOM   2534  NE1 TRP A 151      73.700  58.110  93.969  1.00  0.00           N
ATOM   2536  CE2 TRP A 151      73.680  58.260  95.319  1.00  0.00           C
ATOM   2537  CD2 TRP A 151      73.780  56.980  95.899  1.00  0.00           C
ATOM   2538  CE3 TRP A 151      73.750  56.830  97.289  1.00  0.00           C
ATOM   2540  CZ3 TRP A 151      73.660  57.970  98.079  1.00  0.00           C
ATOM   2542  CZ2 TRP A 151      73.670  59.390  96.099  1.00  0.00           C
ATOM   2544  CH2 TRP A 151      73.690  59.230  97.489  1.00  0.00           C
ATOM   2546  C   TRP A 151      75.910  53.420  96.689  1.00  0.00           C
ATOM   2547  O   TRP A 151      75.700  53.490  97.889  1.00  0.00           O
ATOM   2548  N   LEU A 152      76.310  52.270  96.119  1.00  0.00           N
ATOM   2550  CA  LEU A 152      76.570  51.070  96.899  1.00  0.00           C
ATOM   2552  CB  LEU A 152      76.890  49.940  95.909  1.00  0.00           C
ATOM   2555  CG  LEU A 152      76.950  48.520  96.499  1.00  0.00           C
ATOM   2557  CD1 LEU A 152      76.630  47.500  95.409  1.00  0.00           C
ATOM   2561  CD2 LEU A 152      78.310  48.170  97.109  1.00  0.00           C
ATOM   2565  C   LEU A 152      77.680  51.250  97.929  1.00  0.00           C
ATOM   2566  O   LEU A 152      77.550  50.910  99.109  1.00  0.00           O
ATOM   2567  N   TYR A 153      78.780  51.900  97.519  1.00  0.00           N
ATOM   2569  CA  TYR A 153      79.870  52.290  98.369  1.00  0.00           C
ATOM   2571  CB  TYR A 153      80.990  52.880  97.459  1.00  0.00           C
ATOM   2574  CG  TYR A 153      82.080  53.500  98.259  1.00  0.00           C
ATOM   2575  CD1 TYR A 153      83.190  52.740  98.659  1.00  0.00           C
ATOM   2577  CE1 TYR A 153      84.150  53.290  99.509  1.00  0.00           C
ATOM   2579  CZ  TYR A 153      83.970  54.590 100.009  1.00  0.00           C
ATOM   2580  OH  TYR A 153      84.920  55.140 100.889  1.00  0.00           O
ATOM   2582  CD2 TYR A 153      81.950  54.810  98.729  1.00  0.00           C
ATOM   2584  CE2 TYR A 153      82.850  55.340  99.649  1.00  0.00           C
ATOM   2586  C   TYR A 153      79.470  53.220  99.529  1.00  0.00           C
ATOM   2587  O   TYR A 153      79.930  53.060 100.659  1.00  0.00           O
ATOM   2588  N   LEU A 154      78.590  54.210  99.269  1.00  0.00           N
ATOM   2590  CA  LEU A 154      78.070  55.120 100.269  1.00  0.00           C
ATOM   2592  CB  LEU A 154      77.150  56.220  99.639  1.00  0.00           C
ATOM   2595  CG  LEU A 154      77.810  57.580  99.319  1.00  0.00           C
ATOM   2597  CD1 LEU A 154      78.960  57.530  98.309  1.00  0.00           C
ATOM   2601  CD2 LEU A 154      76.770  58.560  98.739  1.00  0.00           C
ATOM   2605  C   LEU A 154      77.340  54.390 101.389  1.00  0.00           C
ATOM   2606  O   LEU A 154      77.600  54.670 102.559  1.00  0.00           O
ATOM   2607  N   ALA A 155      76.460  53.420 101.049  1.00  0.00           N
ATOM   2609  CA  ALA A 155      75.800  52.520 101.979  1.00  0.00           C
ATOM   2611  CB  ALA A 155      74.730  51.710 101.209  1.00  0.00           C
ATOM   2615  C   ALA A 155      76.710  51.550 102.719  1.00  0.00           C
ATOM   2616  O   ALA A 155      76.720  51.500 103.949  1.00  0.00           O
ATOM   2617  N   GLU A 156      77.580  50.810 101.989  1.00  0.00           N
ATOM   2619  CA  GLU A 156      78.540  49.900 102.589  1.00  0.00           C
ATOM   2621  CB  GLU A 156      79.210  48.980 101.529  1.00  0.00           C
ATOM   2624  CG  GLU A 156      78.260  47.910 100.879  1.00  0.00           C
ATOM   2627  CD  GLU A 156      79.030  46.720 100.289  1.00  0.00           C
ATOM   2628  OE1 GLU A 156      80.230  46.570 100.619  1.00  0.00           O
ATOM   2629  OE2 GLU A 156      78.430  45.870  99.579  1.00  0.00           O
ATOM   2630  C   GLU A 156      79.570  50.570 103.509  1.00  0.00           C
ATOM   2631  O   GLU A 156      79.920  50.030 104.559  1.00  0.00           O
ATOM   2632  N   GLN A 157      80.060  51.790 103.169  1.00  0.00           N
ATOM   2634  CA  GLN A 157      81.040  52.540 103.949  1.00  0.00           C
ATOM   2636  CB  GLN A 157      81.260  53.970 103.349  1.00  0.00           C
ATOM   2639  CG  GLN A 157      81.850  55.080 104.269  1.00  0.00           C
ATOM   2642  CD  GLN A 157      83.330  54.900 104.639  1.00  0.00           C
ATOM   2643  OE1 GLN A 157      84.180  54.940 103.749  1.00  0.00           O
ATOM   2644  NE2 GLN A 157      83.670  54.790 105.939  1.00  0.00           N
ATOM   2647  C   GLN A 157      80.710  52.710 105.419  1.00  0.00           C
ATOM   2648  O   GLN A 157      81.590  52.660 106.279  1.00  0.00           O
ATOM   2649  N   LYS A 158      79.430  52.950 105.739  1.00  0.00           N
ATOM   2651  CA  LYS A 158      79.030  53.100 107.119  1.00  0.00           C
ATOM   2653  CB  LYS A 158      77.590  53.620 107.259  1.00  0.00           C
ATOM   2656  CG  LYS A 158      77.370  55.080 106.859  1.00  0.00           C
ATOM   2659  CD  LYS A 158      75.870  55.400 106.959  1.00  0.00           C
ATOM   2662  CE  LYS A 158      75.470  56.840 106.659  1.00  0.00           C
ATOM   2665  NZ  LYS A 158      73.990  56.970 106.679  1.00  0.00           N
ATOM   2669  C   LYS A 158      79.210  51.850 107.979  1.00  0.00           C
ATOM   2670  O   LYS A 158      79.460  51.960 109.169  1.00  0.00           O
ATOM   2671  N   LEU A 159      79.060  50.650 107.369  1.00  0.00           N
ATOM   2673  CA  LEU A 159      79.150  49.380 108.059  1.00  0.00           C
ATOM   2675  CB  LEU A 159      78.360  48.280 107.319  1.00  0.00           C
ATOM   2678  CG  LEU A 159      76.850  48.470 107.319  1.00  0.00           C
ATOM   2680  CD1 LEU A 159      76.350  49.310 106.139  1.00  0.00           C
ATOM   2684  CD2 LEU A 159      76.180  47.110 107.219  1.00  0.00           C
ATOM   2688  C   LEU A 159      80.540  48.790 108.149  1.00  0.00           C
ATOM   2689  O   LEU A 159      80.850  48.100 109.129  1.00  0.00           O
ATOM   2690  N   ASP A 160      81.350  49.000 107.109  1.00  0.00           N
ATOM   2692  CA  ASP A 160      82.700  48.500 106.989  1.00  0.00           C
ATOM   2694  CB  ASP A 160      82.850  46.950 106.859  1.00  0.00           C
ATOM   2697  CG  ASP A 160      84.290  46.450 106.859  1.00  0.00           C
ATOM   2698  OD1 ASP A 160      85.250  47.240 107.079  1.00  0.00           O
ATOM   2699  OD2 ASP A 160      84.460  45.210 106.669  1.00  0.00           O
ATOM   2700  C   ASP A 160      83.320  49.190 105.799  1.00  0.00           C
ATOM   2701  O   ASP A 160      83.030  48.930 104.629  1.00  0.00           O
ATOM   2702  N   GLU A 161      84.210  50.140 106.119  1.00  0.00           N
ATOM   2704  CA  GLU A 161      84.940  50.890 105.149  1.00  0.00           C
ATOM   2706  CB  GLU A 161      85.830  51.930 105.859  1.00  0.00           C
ATOM   2709  CG  GLU A 161      86.780  52.690 104.899  1.00  0.00           C
ATOM   2712  CD  GLU A 161      87.430  53.880 105.579  1.00  0.00           C
ATOM   2713  OE1 GLU A 161      88.220  53.680 106.529  1.00  0.00           O
ATOM   2714  OE2 GLU A 161      87.170  55.030 105.129  1.00  0.00           O
ATOM   2715  C   GLU A 161      85.800  50.030 104.259  1.00  0.00           C
ATOM   2716  O   GLU A 161      85.870  50.210 103.049  1.00  0.00           O
ATOM   2717  N   LYS A 162      86.500  49.040 104.849  1.00  0.00           N
ATOM   2719  CA  LYS A 162      87.410  48.200 104.099  1.00  0.00           C
ATOM   2721  CB  LYS A 162      88.120  47.240 105.079  1.00  0.00           C
ATOM   2724  CG  LYS A 162      89.370  46.550 104.519  1.00  0.00           C
ATOM   2727  CD  LYS A 162      89.130  45.460 103.469  1.00  0.00           C
ATOM   2730  CE  LYS A 162      90.420  44.940 102.829  1.00  0.00           C
ATOM   2733  NZ  LYS A 162      91.160  44.170 103.819  1.00  0.00           N
ATOM   2737  C   LYS A 162      86.680  47.400 103.039  1.00  0.00           C
ATOM   2738  O   LYS A 162      87.050  47.410 101.859  1.00  0.00           O
ATOM   2739  N   GLN A 163      85.580  46.730 103.409  1.00  0.00           N
ATOM   2741  CA  GLN A 163      84.820  45.960 102.449  1.00  0.00           C
ATOM   2743  CB  GLN A 163      83.720  45.160 103.169  1.00  0.00           C
ATOM   2746  CG  GLN A 163      82.910  44.220 102.249  1.00  0.00           C
ATOM   2749  CD  GLN A 163      83.790  43.240 101.459  1.00  0.00           C
ATOM   2750  OE1 GLN A 163      84.770  42.710 101.979  1.00  0.00           O
ATOM   2751  NE2 GLN A 163      83.390  42.950 100.199  1.00  0.00           N
ATOM   2754  C   GLN A 163      84.220  46.810 101.329  1.00  0.00           C
ATOM   2755  O   GLN A 163      84.290  46.440 100.159  1.00  0.00           O
ATOM   2756  N   ALA A 164      83.690  48.000 101.669  1.00  0.00           N
ATOM   2758  CA  ALA A 164      83.220  48.970 100.709  1.00  0.00           C
ATOM   2760  CB  ALA A 164      82.640  50.150 101.489  1.00  0.00           C
ATOM   2764  C   ALA A 164      84.300  49.460  99.739  1.00  0.00           C
ATOM   2765  O   ALA A 164      84.120  49.510  98.519  1.00  0.00           O
ATOM   2766  N   LYS A 165      85.510  49.790 100.249  1.00  0.00           N
ATOM   2768  CA  LYS A 165      86.690  50.050  99.429  1.00  0.00           C
ATOM   2770  CB  LYS A 165      87.940  50.450 100.259  1.00  0.00           C
ATOM   2773  CG  LYS A 165      87.900  51.790 101.029  1.00  0.00           C
ATOM   2776  CD  LYS A 165      87.960  53.060 100.169  1.00  0.00           C
ATOM   2779  CE  LYS A 165      87.950  54.370 100.989  1.00  0.00           C
ATOM   2782  NZ  LYS A 165      89.260  54.640 101.609  1.00  0.00           N
ATOM   2786  C   LYS A 165      87.080  48.880  98.529  1.00  0.00           C
ATOM   2787  O   LYS A 165      87.390  49.060  97.349  1.00  0.00           O
ATOM   2788  N   GLU A 166      87.040  47.630  99.049  1.00  0.00           N
ATOM   2790  CA  GLU A 166      87.240  46.450  98.219  1.00  0.00           C
ATOM   2792  CB  GLU A 166      87.310  45.170  99.099  1.00  0.00           C
ATOM   2795  CG  GLU A 166      87.180  43.820  98.349  1.00  0.00           C
ATOM   2798  CD  GLU A 166      88.210  43.600  97.249  1.00  0.00           C
ATOM   2799  OE1 GLU A 166      89.120  44.440  97.019  1.00  0.00           O
ATOM   2800  OE2 GLU A 166      88.180  42.480  96.669  1.00  0.00           O
ATOM   2801  C   GLU A 166      86.220  46.270  97.109  1.00  0.00           C
ATOM   2802  O   GLU A 166      86.570  46.110  95.939  1.00  0.00           O
ATOM   2803  N   VAL A 167      84.910  46.360  97.449  1.00  0.00           N
ATOM   2805  CA  VAL A 167      83.840  46.190  96.489  1.00  0.00           C
ATOM   2807  CB  VAL A 167      82.460  46.030  97.139  1.00  0.00           C
ATOM   2809  CG1 VAL A 167      81.780  47.360  97.529  1.00  0.00           C
ATOM   2813  CG2 VAL A 167      81.560  45.290  96.149  1.00  0.00           C
ATOM   2817  C   VAL A 167      83.870  47.250  95.409  1.00  0.00           C
ATOM   2818  O   VAL A 167      83.770  46.930  94.229  1.00  0.00           O
ATOM   2819  N   LEU A 168      84.110  48.510  95.789  1.00  0.00           N
ATOM   2821  CA  LEU A 168      84.330  49.600  94.869  1.00  0.00           C
ATOM   2823  CB  LEU A 168      84.420  50.930  95.649  1.00  0.00           C
ATOM   2826  CG  LEU A 168      84.470  52.190  94.769  1.00  0.00           C
ATOM   2828  CD1 LEU A 168      83.150  52.430  94.039  1.00  0.00           C
ATOM   2832  CD2 LEU A 168      84.850  53.410  95.609  1.00  0.00           C
ATOM   2836  C   LEU A 168      85.550  49.420  93.979  1.00  0.00           C
ATOM   2837  O   LEU A 168      85.510  49.670  92.779  1.00  0.00           O
ATOM   2838  N   LYS A 169      86.680  48.940  94.539  1.00  0.00           N
ATOM   2840  CA  LYS A 169      87.860  48.570  93.759  1.00  0.00           C
ATOM   2842  CB  LYS A 169      89.030  48.200  94.719  1.00  0.00           C
ATOM   2845  CG  LYS A 169      90.390  47.810  94.099  1.00  0.00           C
ATOM   2848  CD  LYS A 169      90.540  46.410  93.449  1.00  0.00           C
ATOM   2851  CE  LYS A 169      90.100  45.250  94.339  1.00  0.00           C
ATOM   2854  NZ  LYS A 169      90.170  43.960  93.629  1.00  0.00           N
ATOM   2858  C   LYS A 169      87.590  47.460  92.769  1.00  0.00           C
ATOM   2859  O   LYS A 169      87.960  47.530  91.589  1.00  0.00           O
ATOM   2860  N   GLN A 170      86.920  46.400  93.239  1.00  0.00           N
ATOM   2862  CA  GLN A 170      86.440  45.280  92.469  1.00  0.00           C
ATOM   2864  CB  GLN A 170      85.830  44.280  93.469  1.00  0.00           C
ATOM   2867  CG  GLN A 170      85.330  43.000  92.799  1.00  0.00           C
ATOM   2870  CD  GLN A 170      84.830  42.040  93.859  1.00  0.00           C
ATOM   2871  OE1 GLN A 170      85.540  41.390  94.619  1.00  0.00           O
ATOM   2872  NE2 GLN A 170      83.500  41.870  93.879  1.00  0.00           N
ATOM   2875  C   GLN A 170      85.450  45.630  91.359  1.00  0.00           C
ATOM   2876  O   GLN A 170      85.550  45.110  90.249  1.00  0.00           O
ATOM   2877  N   HIS A 171      84.480  46.520  91.619  1.00  0.00           N
ATOM   2879  CA  HIS A 171      83.660  47.140  90.589  1.00  0.00           C
ATOM   2881  CB  HIS A 171      82.630  48.110  91.209  1.00  0.00           C
ATOM   2884  ND1 HIS A 171      80.860  48.280  92.889  1.00  0.00           N
ATOM   2885  CG  HIS A 171      81.620  47.460  92.089  1.00  0.00           C
ATOM   2886  CE1 HIS A 171      80.000  47.480  93.479  1.00  0.00           C
ATOM   2888  NE2 HIS A 171      80.170  46.190  93.099  1.00  0.00           N
ATOM   2890  CD2 HIS A 171      81.220  46.170  92.209  1.00  0.00           C
ATOM   2892  C   HIS A 171      84.450  47.950  89.569  1.00  0.00           C
ATOM   2893  O   HIS A 171      84.320  47.750  88.369  1.00  0.00           O
ATOM   2894  N   PHE A 172      85.360  48.840  90.029  1.00  0.00           N
ATOM   2896  CA  PHE A 172      86.170  49.700  89.149  1.00  0.00           C
ATOM   2898  CB  PHE A 172      87.100  50.620  90.019  1.00  0.00           C
ATOM   2901  CG  PHE A 172      88.000  51.550  89.209  1.00  0.00           C
ATOM   2902  CD1 PHE A 172      87.520  52.790  88.769  1.00  0.00           C
ATOM   2904  CE1 PHE A 172      88.320  53.650  88.009  1.00  0.00           C
ATOM   2906  CZ  PHE A 172      89.640  53.290  87.699  1.00  0.00           C
ATOM   2908  CD2 PHE A 172      89.340  51.220  88.919  1.00  0.00           C
ATOM   2910  CE2 PHE A 172      90.160  52.080  88.169  1.00  0.00           C
ATOM   2912  C   PHE A 172      87.000  48.930  88.119  1.00  0.00           C
ATOM   2913  O   PHE A 172      87.080  49.270  86.949  1.00  0.00           O
ATOM   2914  N   GLU A 173      87.640  47.830  88.569  1.00  0.00           N
ATOM   2916  CA  GLU A 173      88.330  46.910  87.699  1.00  0.00           C
ATOM   2918  CB  GLU A 173      89.060  45.840  88.529  1.00  0.00           C
ATOM   2921  CG  GLU A 173      90.010  44.960  87.679  1.00  0.00           C
ATOM   2924  CD  GLU A 173      89.530  43.530  87.489  1.00  0.00           C
ATOM   2925  OE1 GLU A 173      89.050  42.930  88.489  1.00  0.00           O
ATOM   2926  OE2 GLU A 173      89.750  42.990  86.379  1.00  0.00           O
ATOM   2927  C   GLU A 173      87.460  46.180  86.709  1.00  0.00           C
ATOM   2928  O   GLU A 173      87.800  46.110  85.529  1.00  0.00           O
ATOM   2929  N   LYS A 174      86.300  45.650  87.159  1.00  0.00           N
ATOM   2931  CA  LYS A 174      85.370  44.960  86.289  1.00  0.00           C
ATOM   2933  CB  LYS A 174      84.220  44.330  87.089  1.00  0.00           C
ATOM   2936  CG  LYS A 174      84.640  43.140  87.959  1.00  0.00           C
ATOM   2939  CD  LYS A 174      83.560  42.760  88.989  1.00  0.00           C
ATOM   2942  CE  LYS A 174      83.950  41.560  89.849  1.00  0.00           C
ATOM   2945  NZ  LYS A 174      84.170  40.380  88.999  1.00  0.00           N
ATOM   2949  C   LYS A 174      84.790  45.830  85.189  1.00  0.00           C
ATOM   2950  O   LYS A 174      84.580  45.400  84.059  1.00  0.00           O
ATOM   2951  N   SER A 175      84.480  47.080  85.549  1.00  0.00           N
ATOM   2953  CA  SER A 175      84.020  48.120  84.649  1.00  0.00           C
ATOM   2955  CB  SER A 175      83.860  49.470  85.379  1.00  0.00           C
ATOM   2958  OG  SER A 175      82.890  49.290  86.399  1.00  0.00           O
ATOM   2960  C   SER A 175      84.810  48.340  83.379  1.00  0.00           C
ATOM   2961  O   SER A 175      86.000  48.020  83.249  1.00  0.00           O
ATOM   2962  N   ASP A 176      84.140  48.910  82.369  1.00  0.00           N
ATOM   2964  CA  ASP A 176      84.750  49.430  81.159  1.00  0.00           C
ATOM   2966  CB  ASP A 176      83.570  49.800  80.229  1.00  0.00           C
ATOM   2969  CG  ASP A 176      83.960  49.920  78.779  1.00  0.00           C
ATOM   2970  OD1 ASP A 176      85.170  50.030  78.479  1.00  0.00           O
ATOM   2971  OD2 ASP A 176      83.040  49.860  77.929  1.00  0.00           O
ATOM   2972  C   ASP A 176      85.730  50.570  81.429  1.00  0.00           C
ATOM   2973  O   ASP A 176      86.850  50.590  80.919  1.00  0.00           O
ATOM   2974  N   LYS A 177      85.320  51.480  82.329  1.00  0.00           N
ATOM   2976  CA  LYS A 177      86.100  52.570  82.889  1.00  0.00           C
ATOM   2978  CB  LYS A 177      87.620  52.270  83.159  1.00  0.00           C
ATOM   2981  CG  LYS A 177      87.920  50.950  83.899  1.00  0.00           C
ATOM   2984  CD  LYS A 177      89.410  50.740  84.239  1.00  0.00           C
ATOM   2987  CE  LYS A 177      89.630  49.570  85.219  1.00  0.00           C
ATOM   2990  NZ  LYS A 177      91.050  49.200  85.319  1.00  0.00           N
ATOM   2994  C   LYS A 177      85.890  53.850  82.069  1.00  0.00           C
ATOM   2995  O   LYS A 177      86.400  54.910  82.419  1.00  0.00           O
ATOM   2996  N   GLU A 178      85.080  53.770  80.989  1.00  0.00           N
ATOM   2998  CA  GLU A 178      84.780  54.850  80.049  1.00  0.00           C
ATOM   3000  CB  GLU A 178      83.920  54.280  78.889  1.00  0.00           C
ATOM   3003  CG  GLU A 178      84.790  53.530  77.859  1.00  0.00           C
ATOM   3006  CD  GLU A 178      84.090  53.180  76.559  1.00  0.00           C
ATOM   3007  OE1 GLU A 178      82.850  53.350  76.439  1.00  0.00           O
ATOM   3008  OE2 GLU A 178      84.840  52.780  75.619  1.00  0.00           O
ATOM   3009  C   GLU A 178      84.100  56.110  80.569  1.00  0.00           C
ATOM   3010  O   GLU A 178      84.530  57.230  80.329  1.00  0.00           O
ATOM   3011  N   GLN A 179      83.010  55.930  81.329  1.00  0.00           N
ATOM   3013  CA  GLN A 179      82.200  56.970  81.919  1.00  0.00           C
ATOM   3015  CB  GLN A 179      81.120  56.300  82.819  1.00  0.00           C
ATOM   3018  CG  GLN A 179      80.180  55.340  82.069  1.00  0.00           C
ATOM   3021  CD  GLN A 179      79.190  56.150  81.259  1.00  0.00           C
ATOM   3022  OE1 GLN A 179      78.540  57.040  81.829  1.00  0.00           O
ATOM   3023  NE2 GLN A 179      79.010  55.860  79.959  1.00  0.00           N
ATOM   3026  C   GLN A 179      82.980  57.940  82.799  1.00  0.00           C
ATOM   3027  O   GLN A 179      83.840  57.530  83.579  1.00  0.00           O
ATOM   3028  N   TRP A 180      82.700  59.260  82.739  1.00  0.00           N
ATOM   3030  CA  TRP A 180      83.460  60.220  83.529  1.00  0.00           C
ATOM   3032  CB  TRP A 180      83.140  61.700  83.229  1.00  0.00           C
ATOM   3035  CG  TRP A 180      84.160  62.620  83.839  1.00  0.00           C
ATOM   3036  CD1 TRP A 180      85.350  62.960  83.259  1.00  0.00           C
ATOM   3038  NE1 TRP A 180      86.100  63.710  84.129  1.00  0.00           N
ATOM   3040  CE2 TRP A 180      85.420  63.810  85.309  1.00  0.00           C
ATOM   3041  CD2 TRP A 180      84.200  63.120  85.179  1.00  0.00           C
ATOM   3042  CE3 TRP A 180      83.330  63.030  86.259  1.00  0.00           C
ATOM   3044  CZ3 TRP A 180      83.680  63.670  87.449  1.00  0.00           C
ATOM   3046  CZ2 TRP A 180      85.780  64.410  86.509  1.00  0.00           C
ATOM   3048  CH2 TRP A 180      84.880  64.350  87.569  1.00  0.00           C
ATOM   3050  C   TRP A 180      83.360  59.950  85.029  1.00  0.00           C
ATOM   3051  O   TRP A 180      84.340  60.090  85.759  1.00  0.00           O
ATOM   3052  N   GLY A 181      82.190  59.500  85.529  1.00  0.00           N
ATOM   3054  CA  GLY A 181      81.990  59.140  86.929  1.00  0.00           C
ATOM   3057  C   GLY A 181      82.980  58.150  87.509  1.00  0.00           C
ATOM   3058  O   GLY A 181      83.290  58.160  88.699  1.00  0.00           O
ATOM   3059  N   TRP A 182      83.580  57.290  86.669  1.00  0.00           N
ATOM   3061  CA  TRP A 182      84.670  56.420  87.079  1.00  0.00           C
ATOM   3063  CB  TRP A 182      85.060  55.410  85.979  1.00  0.00           C
ATOM   3066  CG  TRP A 182      84.010  54.380  85.709  1.00  0.00           C
ATOM   3067  CD1 TRP A 182      83.390  54.140  84.519  1.00  0.00           C
ATOM   3069  NE1 TRP A 182      82.410  53.180  84.679  1.00  0.00           N
ATOM   3071  CE2 TRP A 182      82.420  52.760  85.979  1.00  0.00           C
ATOM   3072  CD2 TRP A 182      83.440  53.470  86.659  1.00  0.00           C
ATOM   3073  CE3 TRP A 182      83.690  53.180  87.999  1.00  0.00           C
ATOM   3075  CZ3 TRP A 182      82.910  52.220  88.659  1.00  0.00           C
ATOM   3077  CZ2 TRP A 182      81.610  51.850  86.639  1.00  0.00           C
ATOM   3079  CH2 TRP A 182      81.890  51.570  87.979  1.00  0.00           C
ATOM   3081  C   TRP A 182      85.920  57.160  87.539  1.00  0.00           C
ATOM   3082  O   TRP A 182      86.670  56.660  88.359  1.00  0.00           O
ATOM   3083  N   ASN A 183      86.110  58.390  87.059  1.00  0.00           N
ATOM   3085  CA  ASN A 183      87.130  59.310  87.519  1.00  0.00           C
ATOM   3087  CB  ASN A 183      87.090  60.570  86.639  1.00  0.00           C
ATOM   3090  CG  ASN A 183      88.420  61.310  86.619  1.00  0.00           C
ATOM   3091  OD1 ASN A 183      89.500  60.870  87.029  1.00  0.00           O
ATOM   3092  ND2 ASN A 183      88.340  62.540  86.069  1.00  0.00           N
ATOM   3095  C   ASN A 183      86.940  59.660  88.999  1.00  0.00           C
ATOM   3096  O   ASN A 183      87.890  59.720  89.779  1.00  0.00           O
ATOM   3097  N   ILE A 184      85.690  59.880  89.459  1.00  0.00           N
ATOM   3099  CA  ILE A 184      85.410  60.030  90.879  1.00  0.00           C
ATOM   3101  CB  ILE A 184      84.020  60.620  91.139  1.00  0.00           C
ATOM   3103  CG2 ILE A 184      82.970  59.600  91.579  1.00  0.00           C
ATOM   3107  CG1 ILE A 184      84.070  61.740  92.189  1.00  0.00           C
ATOM   3110  CD  ILE A 184      82.850  62.640  92.089  1.00  0.00           C
ATOM   3114  C   ILE A 184      85.670  58.750  91.649  1.00  0.00           C
ATOM   3115  O   ILE A 184      86.250  58.770  92.729  1.00  0.00           O
ATOM   3116  N   VAL A 185      85.340  57.570  91.079  1.00  0.00           N
ATOM   3118  CA  VAL A 185      85.610  56.290  91.699  1.00  0.00           C
ATOM   3120  CB  VAL A 185      85.010  55.150  90.899  1.00  0.00           C
ATOM   3122  CG1 VAL A 185      85.440  53.790  91.479  1.00  0.00           C
ATOM   3126  CG2 VAL A 185      83.470  55.280  90.939  1.00  0.00           C
ATOM   3130  C   VAL A 185      87.080  56.070  91.959  1.00  0.00           C
ATOM   3131  O   VAL A 185      87.470  55.660  93.049  1.00  0.00           O
ATOM   3132  N   GLU A 186      87.970  56.410  91.009  1.00  0.00           N
ATOM   3134  CA  GLU A 186      89.400  56.420  91.259  1.00  0.00           C
ATOM   3136  CB  GLU A 186      90.250  56.460  89.959  1.00  0.00           C
ATOM   3139  CG  GLU A 186      89.950  57.580  88.949  1.00  0.00           C
ATOM   3142  CD  GLU A 186      90.820  57.430  87.709  1.00  0.00           C
ATOM   3143  OE1 GLU A 186      92.050  57.190  87.899  1.00  0.00           O
ATOM   3144  OE2 GLU A 186      90.360  57.540  86.549  1.00  0.00           O
ATOM   3145  C   GLU A 186      89.890  57.360  92.369  1.00  0.00           C
ATOM   3146  O   GLU A 186      90.730  56.970  93.189  1.00  0.00           O
ATOM   3147  N   PHE A 187      89.320  58.580  92.509  1.00  0.00           N
ATOM   3149  CA  PHE A 187      89.530  59.440  93.679  1.00  0.00           C
ATOM   3151  CB  PHE A 187      88.850  60.830  93.449  1.00  0.00           C
ATOM   3154  CG  PHE A 187      88.990  61.740  94.649  1.00  0.00           C
ATOM   3155  CD1 PHE A 187      90.250  62.250  94.989  1.00  0.00           C
ATOM   3157  CE1 PHE A 187      90.440  62.960  96.169  1.00  0.00           C
ATOM   3159  CZ  PHE A 187      89.360  63.190  97.019  1.00  0.00           C
ATOM   3161  CD2 PHE A 187      87.890  62.050  95.469  1.00  0.00           C
ATOM   3163  CE2 PHE A 187      88.080  62.760  96.659  1.00  0.00           C
ATOM   3165  C   PHE A 187      89.090  58.770  95.009  1.00  0.00           C
ATOM   3166  O   PHE A 187      89.810  58.790  96.009  1.00  0.00           O
ATOM   3167  N   TYR A 188      87.930  58.090  95.009  1.00  0.00           N
ATOM   3169  CA  TYR A 188      87.450  57.270  96.119  1.00  0.00           C
ATOM   3171  CB  TYR A 188      86.060  56.650  95.789  1.00  0.00           C
ATOM   3174  CG  TYR A 188      84.890  57.540  96.089  1.00  0.00           C
ATOM   3175  CD1 TYR A 188      84.710  58.800  95.489  1.00  0.00           C
ATOM   3177  CE1 TYR A 188      83.580  59.580  95.779  1.00  0.00           C
ATOM   3179  CZ  TYR A 188      82.640  59.100  96.709  1.00  0.00           C
ATOM   3180  OH  TYR A 188      81.590  59.890  97.179  1.00  0.00           O
ATOM   3182  CD2 TYR A 188      83.900  57.070  96.949  1.00  0.00           C
ATOM   3184  CE2 TYR A 188      82.800  57.850  97.289  1.00  0.00           C
ATOM   3186  C   TYR A 188      88.380  56.130  96.529  1.00  0.00           C
ATOM   3187  O   TYR A 188      88.520  55.820  97.719  1.00  0.00           O
ATOM   3188  N   LEU A 189      89.040  55.470  95.569  1.00  0.00           N
ATOM   3190  CA  LEU A 189      90.070  54.480  95.869  1.00  0.00           C
ATOM   3192  CB  LEU A 189      90.420  53.630  94.609  1.00  0.00           C
ATOM   3195  CG  LEU A 189      89.480  52.440  94.289  1.00  0.00           C
ATOM   3197  CD1 LEU A 189      88.100  52.830  93.779  1.00  0.00           C
ATOM   3201  CD2 LEU A 189      90.130  51.560  93.219  1.00  0.00           C
ATOM   3205  C   LEU A 189      91.360  55.090  96.429  1.00  0.00           C
ATOM   3206  O   LEU A 189      92.150  54.430  97.109  1.00  0.00           O
ATOM   3207  N   GLY A 190      91.600  56.400  96.189  1.00  0.00           N
ATOM   3209  CA  GLY A 190      92.840  57.100  96.529  1.00  0.00           C
ATOM   3212  C   GLY A 190      93.870  56.980  95.459  1.00  0.00           C
ATOM   3213  O   GLY A 190      95.050  57.210  95.659  1.00  0.00           O
ATOM   3214  N   ASN A 191      93.430  56.600  94.249  1.00  0.00           N
ATOM   3216  CA  ASN A 191      94.280  56.450  93.089  1.00  0.00           C
ATOM   3218  CB  ASN A 191      93.500  55.940  91.849  1.00  0.00           C
ATOM   3221  CG  ASN A 191      93.040  54.500  91.999  1.00  0.00           C
ATOM   3222  OD1 ASN A 191      93.260  53.790  92.979  1.00  0.00           O
ATOM   3223  ND2 ASN A 191      92.350  54.010  90.929  1.00  0.00           N
ATOM   3226  C   ASN A 191      94.940  57.760  92.729  1.00  0.00           C
ATOM   3227  O   ASN A 191      96.110  57.820  92.329  1.00  0.00           O
ATOM   3228  N   ILE A 192      94.150  58.850  92.869  1.00  0.00           N
ATOM   3230  CA  ILE A 192      94.440  60.170  92.379  1.00  0.00           C
ATOM   3232  CB  ILE A 192      93.730  60.470  91.049  1.00  0.00           C
ATOM   3234  CG2 ILE A 192      94.180  59.430  89.989  1.00  0.00           C
ATOM   3238  CG1 ILE A 192      92.190  60.560  91.149  1.00  0.00           C
ATOM   3241  CD  ILE A 192      91.530  61.190  89.919  1.00  0.00           C
ATOM   3245  C   ILE A 192      94.070  61.210  93.439  1.00  0.00           C
ATOM   3246  O   ILE A 192      93.400  60.920  94.429  1.00  0.00           O
ATOM   3247  N   SER A 193      94.530  62.470  93.269  1.00  0.00           N
ATOM   3249  CA  SER A 193      94.230  63.590  94.169  1.00  0.00           C
ATOM   3251  CB  SER A 193      95.360  64.660  94.269  1.00  0.00           C
ATOM   3254  OG  SER A 193      95.550  65.500  93.119  1.00  0.00           O
ATOM   3256  C   SER A 193      92.920  64.250  93.799  1.00  0.00           C
ATOM   3257  O   SER A 193      92.310  63.980  92.759  1.00  0.00           O
ATOM   3258  N   GLU A 194      92.400  65.150  94.669  1.00  0.00           N
ATOM   3260  CA  GLU A 194      91.250  66.000  94.379  1.00  0.00           C
ATOM   3262  CB  GLU A 194      90.850  66.780  95.649  1.00  0.00           C
ATOM   3265  CG  GLU A 194      89.630  67.720  95.519  1.00  0.00           C
ATOM   3268  CD  GLU A 194      89.450  68.620  96.739  1.00  0.00           C
ATOM   3269  OE1 GLU A 194      90.380  69.430  97.009  1.00  0.00           O
ATOM   3270  OE2 GLU A 194      88.360  68.590  97.379  1.00  0.00           O
ATOM   3271  C   GLU A 194      91.510  66.960  93.209  1.00  0.00           C
ATOM   3272  O   GLU A 194      90.690  67.160  92.319  1.00  0.00           O
ATOM   3273  N   GLN A 195      92.720  67.560  93.179  1.00  0.00           N
ATOM   3275  CA  GLN A 195      93.150  68.460  92.129  1.00  0.00           C
ATOM   3277  CB  GLN A 195      94.560  69.010  92.439  1.00  0.00           C
ATOM   3280  CG  GLN A 195      95.090  69.950  91.329  1.00  0.00           C
ATOM   3283  CD  GLN A 195      96.460  70.530  91.669  1.00  0.00           C
ATOM   3284  OE1 GLN A 195      96.950  70.540  92.799  1.00  0.00           O
ATOM   3285  NE2 GLN A 195      97.120  71.070  90.619  1.00  0.00           N
ATOM   3288  C   GLN A 195      93.200  67.840  90.749  1.00  0.00           C
ATOM   3289  O   GLN A 195      92.710  68.400  89.759  1.00  0.00           O
ATOM   3290  N   THR A 196      93.770  66.620  90.639  1.00  0.00           N
ATOM   3292  CA  THR A 196      93.770  65.870  89.389  1.00  0.00           C
ATOM   3294  CB  THR A 196      94.630  64.620  89.419  1.00  0.00           C
ATOM   3296  OG1 THR A 196      94.340  63.840  90.569  1.00  0.00           O
ATOM   3298  CG2 THR A 196      96.100  65.040  89.549  1.00  0.00           C
ATOM   3302  C   THR A 196      92.390  65.510  88.909  1.00  0.00           C
ATOM   3303  O   THR A 196      92.120  65.600  87.719  1.00  0.00           O
ATOM   3304  N   LEU A 197      91.460  65.130  89.819  1.00  0.00           N
ATOM   3306  CA  LEU A 197      90.060  64.930  89.479  1.00  0.00           C
ATOM   3308  CB  LEU A 197      89.270  64.490  90.739  1.00  0.00           C
ATOM   3311  CG  LEU A 197      87.750  64.280  90.529  1.00  0.00           C
ATOM   3313  CD1 LEU A 197      87.470  63.030  89.689  1.00  0.00           C
ATOM   3317  CD2 LEU A 197      87.030  64.180  91.869  1.00  0.00           C
ATOM   3321  C   LEU A 197      89.410  66.170  88.879  1.00  0.00           C
ATOM   3322  O   LEU A 197      88.850  66.130  87.779  1.00  0.00           O
ATOM   3323  N   MET A 198      89.590  67.330  89.549  1.00  0.00           N
ATOM   3325  CA  MET A 198      89.160  68.630  89.079  1.00  0.00           C
ATOM   3327  CB  MET A 198      89.400  69.700  90.169  1.00  0.00           C
ATOM   3330  CG  MET A 198      88.510  69.510  91.419  1.00  0.00           C
ATOM   3333  SD  MET A 198      86.740  69.800  91.129  1.00  0.00           S
ATOM   3334  CE  MET A 198      86.800  71.560  91.579  1.00  0.00           C
ATOM   3338  C   MET A 198      89.790  69.030  87.739  1.00  0.00           C
ATOM   3339  O   MET A 198      89.130  69.560  86.859  1.00  0.00           O
ATOM   3340  N   GLU A 199      91.080  68.750  87.519  1.00  0.00           N
ATOM   3342  CA  GLU A 199      91.720  68.990  86.229  1.00  0.00           C
ATOM   3344  CB  GLU A 199      93.230  68.670  86.319  1.00  0.00           C
ATOM   3347  CG  GLU A 199      94.050  69.430  85.239  1.00  0.00           C
ATOM   3350  CD  GLU A 199      93.930  70.940  85.449  1.00  0.00           C
ATOM   3351  OE1 GLU A 199      94.260  71.380  86.579  1.00  0.00           O
ATOM   3352  OE2 GLU A 199      93.480  71.670  84.529  1.00  0.00           O
ATOM   3353  C   GLU A 199      91.120  68.200  85.079  1.00  0.00           C
ATOM   3354  O   GLU A 199      90.750  68.740  84.029  1.00  0.00           O
ATOM   3355  N   ARG A 200      90.940  66.880  85.289  1.00  0.00           N
ATOM   3357  CA  ARG A 200      90.310  65.970  84.359  1.00  0.00           C
ATOM   3359  CB  ARG A 200      90.400  64.520  84.889  1.00  0.00           C
ATOM   3362  CG  ARG A 200      91.810  63.900  84.989  1.00  0.00           C
ATOM   3365  CD  ARG A 200      91.750  62.550  85.729  1.00  0.00           C
ATOM   3368  NE  ARG A 200      93.130  62.010  85.889  1.00  0.00           N
ATOM   3370  CZ  ARG A 200      93.380  60.770  86.299  1.00  0.00           C
ATOM   3371  NH1 ARG A 200      92.430  59.910  86.579  1.00  0.00           N
ATOM   3374  NH2 ARG A 200      94.640  60.410  86.449  1.00  0.00           N
ATOM   3377  C   ARG A 200      88.860  66.280  84.079  1.00  0.00           C
ATOM   3378  O   ARG A 200      88.350  66.040  82.989  1.00  0.00           O
ATOM   3379  N   LEU A 201      88.120  66.830  85.069  1.00  0.00           N
ATOM   3381  CA  LEU A 201      86.800  67.400  84.869  1.00  0.00           C
ATOM   3383  CB  LEU A 201      86.320  67.900  86.239  1.00  0.00           C
ATOM   3386  CG  LEU A 201      85.240  68.990  86.279  1.00  0.00           C
ATOM   3388  CD1 LEU A 201      83.960  68.450  85.639  1.00  0.00           C
ATOM   3392  CD2 LEU A 201      85.130  69.460  87.739  1.00  0.00           C
ATOM   3396  C   LEU A 201      86.760  68.540  83.869  1.00  0.00           C
ATOM   3397  O   LEU A 201      85.940  68.570  82.949  1.00  0.00           O
ATOM   3398  N   LYS A 202      87.680  69.510  84.009  1.00  0.00           N
ATOM   3400  CA  LYS A 202      87.780  70.660  83.139  1.00  0.00           C
ATOM   3402  CB  LYS A 202      88.850  71.620  83.679  1.00  0.00           C
ATOM   3405  CG  LYS A 202      88.590  72.240  85.069  1.00  0.00           C
ATOM   3408  CD  LYS A 202      89.900  72.700  85.739  1.00  0.00           C
ATOM   3411  CE  LYS A 202      90.750  73.700  84.929  1.00  0.00           C
ATOM   3414  NZ  LYS A 202      91.430  73.120  83.749  1.00  0.00           N
ATOM   3418  C   LYS A 202      88.200  70.290  81.729  1.00  0.00           C
ATOM   3419  O   LYS A 202      87.810  70.890  80.729  1.00  0.00           O
ATOM   3420  N   ALA A 203      89.040  69.260  81.649  1.00  0.00           N
ATOM   3422  CA  ALA A 203      89.370  68.600  80.419  1.00  0.00           C
ATOM   3424  CB  ALA A 203      90.350  67.450  80.689  1.00  0.00           C
ATOM   3428  C   ALA A 203      88.200  67.990  79.699  1.00  0.00           C
ATOM   3429  O   ALA A 203      88.120  68.100  78.489  1.00  0.00           O
ATOM   3430  N   ASP A 204      87.320  67.280  80.429  1.00  0.00           N
ATOM   3432  CA  ASP A 204      86.320  66.420  79.819  1.00  0.00           C
ATOM   3434  CB  ASP A 204      85.980  65.300  80.839  1.00  0.00           C
ATOM   3437  CG  ASP A 204      85.230  64.190  80.149  1.00  0.00           C
ATOM   3438  OD1 ASP A 204      85.820  63.580  79.219  1.00  0.00           O
ATOM   3439  OD2 ASP A 204      84.080  63.890  80.529  1.00  0.00           O
ATOM   3440  C   ASP A 204      85.070  67.190  79.419  1.00  0.00           C
ATOM   3441  O   ASP A 204      84.370  66.810  78.489  1.00  0.00           O
ATOM   3442  N   ALA A 205      84.790  68.290  80.139  1.00  0.00           N
ATOM   3444  CA  ALA A 205      83.560  69.010  79.999  1.00  0.00           C
ATOM   3446  CB  ALA A 205      83.260  69.780  81.289  1.00  0.00           C
ATOM   3450  C   ALA A 205      83.540  69.960  78.809  1.00  0.00           C
ATOM   3451  O   ALA A 205      84.350  70.890  78.679  1.00  0.00           O
ATOM   3452  N   THR A 206      82.590  69.750  77.899  1.00  0.00           N
ATOM   3454  CA  THR A 206      82.570  70.320  76.559  1.00  0.00           C
ATOM   3456  CB  THR A 206      81.840  69.370  75.599  1.00  0.00           C
ATOM   3458  OG1 THR A 206      80.700  68.730  76.179  1.00  0.00           O
ATOM   3460  CG2 THR A 206      82.810  68.210  75.339  1.00  0.00           C
ATOM   3464  C   THR A 206      81.980  71.710  76.459  1.00  0.00           C
ATOM   3465  O   THR A 206      82.340  72.490  75.579  1.00  0.00           O
ATOM   3466  N   ASP A 207      81.080  72.050  77.389  1.00  0.00           N
ATOM   3468  CA  ASP A 207      80.320  73.280  77.379  1.00  0.00           C
ATOM   3470  CB  ASP A 207      79.160  73.250  76.309  1.00  0.00           C
ATOM   3473  CG  ASP A 207      77.920  72.440  76.649  1.00  0.00           C
ATOM   3474  OD1 ASP A 207      77.840  71.920  77.789  1.00  0.00           O
ATOM   3475  OD2 ASP A 207      76.990  72.420  75.799  1.00  0.00           O
ATOM   3476  C   ASP A 207      79.880  73.540  78.819  1.00  0.00           C
ATOM   3477  O   ASP A 207      80.180  72.750  79.709  1.00  0.00           O
ATOM   3478  N   ASN A 208      79.190  74.670  79.059  1.00  0.00           N
ATOM   3480  CA  ASN A 208      78.700  75.030  80.379  1.00  0.00           C
ATOM   3482  CB  ASN A 208      78.040  76.440  80.379  1.00  0.00           C
ATOM   3485  CG  ASN A 208      77.730  76.870  81.819  1.00  0.00           C
ATOM   3486  OD1 ASN A 208      78.630  77.250  82.559  1.00  0.00           O
ATOM   3487  ND2 ASN A 208      76.430  76.830  82.219  1.00  0.00           N
ATOM   3490  C   ASN A 208      77.720  74.020  80.959  1.00  0.00           C
ATOM   3491  O   ASN A 208      77.750  73.760  82.159  1.00  0.00           O
ATOM   3492  N   THR A 209      76.800  73.480  80.139  1.00  0.00           N
ATOM   3494  CA  THR A 209      75.800  72.540  80.629  1.00  0.00           C
ATOM   3496  CB  THR A 209      74.570  72.420  79.729  1.00  0.00           C
ATOM   3498  OG1 THR A 209      73.490  71.800  80.399  1.00  0.00           O
ATOM   3500  CG2 THR A 209      74.820  71.660  78.429  1.00  0.00           C
ATOM   3504  C   THR A 209      76.410  71.210  81.019  1.00  0.00           C
ATOM   3505  O   THR A 209      76.100  70.670  82.079  1.00  0.00           O
ATOM   3506  N   SER A 210      77.400  70.740  80.239  1.00  0.00           N
ATOM   3508  CA  SER A 210      78.290  69.640  80.599  1.00  0.00           C
ATOM   3510  CB  SER A 210      79.250  69.370  79.399  1.00  0.00           C
ATOM   3513  OG  SER A 210      80.430  68.630  79.709  1.00  0.00           O
ATOM   3515  C   SER A 210      79.080  69.870  81.869  1.00  0.00           C
ATOM   3516  O   SER A 210      79.040  69.080  82.819  1.00  0.00           O
ATOM   3517  N   LEU A 211      79.730  71.060  81.989  1.00  0.00           N
ATOM   3519  CA  LEU A 211      80.380  71.430  83.239  1.00  0.00           C
ATOM   3521  CB  LEU A 211      81.040  72.840  83.219  1.00  0.00           C
ATOM   3524  CG  LEU A 211      82.480  72.870  82.709  1.00  0.00           C
ATOM   3526  CD1 LEU A 211      82.930  74.320  82.519  1.00  0.00           C
ATOM   3530  CD2 LEU A 211      83.420  72.110  83.669  1.00  0.00           C
ATOM   3534  C   LEU A 211      79.430  71.470  84.409  1.00  0.00           C
ATOM   3535  O   LEU A 211      79.720  70.930  85.469  1.00  0.00           O
ATOM   3536  N   ALA A 212      78.260  72.090  84.259  1.00  0.00           N
ATOM   3538  CA  ALA A 212      77.270  72.210  85.289  1.00  0.00           C
ATOM   3540  CB  ALA A 212      76.120  73.060  84.729  1.00  0.00           C
ATOM   3544  C   ALA A 212      76.760  70.860  85.759  1.00  0.00           C
ATOM   3545  O   ALA A 212      76.690  70.610  86.959  1.00  0.00           O
ATOM   3546  N   GLU A 213      76.450  69.960  84.819  1.00  0.00           N
ATOM   3548  CA  GLU A 213      76.010  68.600  85.079  1.00  0.00           C
ATOM   3550  CB  GLU A 213      75.650  67.960  83.719  1.00  0.00           C
ATOM   3553  CG  GLU A 213      74.840  66.650  83.819  1.00  0.00           C
ATOM   3556  CD  GLU A 213      74.330  66.130  82.479  1.00  0.00           C
ATOM   3557  OE1 GLU A 213      75.160  66.000  81.549  1.00  0.00           O
ATOM   3558  OE2 GLU A 213      73.140  65.720  82.389  1.00  0.00           O
ATOM   3559  C   GLU A 213      77.060  67.790  85.799  1.00  0.00           C
ATOM   3560  O   GLU A 213      76.830  67.230  86.869  1.00  0.00           O
ATOM   3561  N   HIS A 214      78.320  67.840  85.309  1.00  0.00           N
ATOM   3563  CA  HIS A 214      79.430  67.270  86.039  1.00  0.00           C
ATOM   3565  CB  HIS A 214      80.750  67.290  85.229  1.00  0.00           C
ATOM   3568  ND1 HIS A 214      82.000  66.470  83.289  1.00  0.00           N
ATOM   3569  CG  HIS A 214      80.880  66.340  84.079  1.00  0.00           C
ATOM   3570  CE1 HIS A 214      81.930  65.490  82.409  1.00  0.00           C
ATOM   3572  NE2 HIS A 214      80.830  64.720  82.599  1.00  0.00           N
ATOM   3574  CD2 HIS A 214      80.150  65.260  83.669  1.00  0.00           C
ATOM   3576  C   HIS A 214      79.700  67.900  87.409  1.00  0.00           C
ATOM   3577  O   HIS A 214      79.940  67.200  88.389  1.00  0.00           O
ATOM   3578  N   LEU A 215      79.670  69.250  87.539  1.00  0.00           N
ATOM   3580  CA  LEU A 215      79.860  69.950  88.809  1.00  0.00           C
ATOM   3582  CB  LEU A 215      79.720  71.510  88.749  1.00  0.00           C
ATOM   3585  CG  LEU A 215      80.810  72.380  88.089  1.00  0.00           C
ATOM   3587  CD1 LEU A 215      80.740  73.820  88.609  1.00  0.00           C
ATOM   3591  CD2 LEU A 215      82.230  71.840  88.279  1.00  0.00           C
ATOM   3595  C   LEU A 215      78.840  69.490  89.819  1.00  0.00           C
ATOM   3596  O   LEU A 215      79.130  69.300  90.999  1.00  0.00           O
ATOM   3597  N   SER A 216      77.590  69.290  89.359  1.00  0.00           N
ATOM   3599  CA  SER A 216      76.530  68.700  90.159  1.00  0.00           C
ATOM   3601  CB  SER A 216      75.200  68.590  89.369  1.00  0.00           C
ATOM   3604  OG  SER A 216      74.090  68.350  90.229  1.00  0.00           O
ATOM   3606  C   SER A 216      76.890  67.310  90.649  1.00  0.00           C
ATOM   3607  O   SER A 216      76.850  67.050  91.849  1.00  0.00           O
ATOM   3608  N   GLU A 217      77.380  66.400  89.789  1.00  0.00           N
ATOM   3610  CA  GLU A 217      77.830  65.110  90.249  1.00  0.00           C
ATOM   3612  CB  GLU A 217      78.180  64.210  89.039  1.00  0.00           C
ATOM   3615  CG  GLU A 217      76.960  63.920  88.129  1.00  0.00           C
ATOM   3618  CD  GLU A 217      77.310  63.060  86.919  1.00  0.00           C
ATOM   3619  OE1 GLU A 217      78.480  63.110  86.449  1.00  0.00           O
ATOM   3620  OE2 GLU A 217      76.410  62.330  86.429  1.00  0.00           O
ATOM   3621  C   GLU A 217      79.010  65.170  91.229  1.00  0.00           C
ATOM   3622  O   GLU A 217      78.930  64.710  92.379  1.00  0.00           O
ATOM   3623  N   THR A 218      80.110  65.830  90.829  1.00  0.00           N
ATOM   3625  CA  THR A 218      81.390  65.800  91.539  1.00  0.00           C
ATOM   3627  CB  THR A 218      82.490  66.550  90.799  1.00  0.00           C
ATOM   3629  OG1 THR A 218      82.790  65.840  89.609  1.00  0.00           O
ATOM   3631  CG2 THR A 218      83.840  66.680  91.529  1.00  0.00           C
ATOM   3635  C   THR A 218      81.330  66.330  92.939  1.00  0.00           C
ATOM   3636  O   THR A 218      81.820  65.720  93.899  1.00  0.00           O
ATOM   3637  N   ASN A 219      80.670  67.480  93.089  1.00  0.00           N
ATOM   3639  CA  ASN A 219      80.560  68.190  94.339  1.00  0.00           C
ATOM   3641  CB  ASN A 219      79.980  69.600  94.069  1.00  0.00           C
ATOM   3644  CG  ASN A 219      81.020  70.480  93.359  1.00  0.00           C
ATOM   3645  OD1 ASN A 219      82.210  70.410  93.629  1.00  0.00           O
ATOM   3646  ND2 ASN A 219      80.560  71.350  92.429  1.00  0.00           N
ATOM   3649  C   ASN A 219      79.760  67.440  95.409  1.00  0.00           C
ATOM   3650  O   ASN A 219      80.090  67.500  96.589  1.00  0.00           O
ATOM   3651  N   PHE A 220      78.720  66.650  95.049  1.00  0.00           N
ATOM   3653  CA  PHE A 220      78.030  65.800  96.019  1.00  0.00           C
ATOM   3655  CB  PHE A 220      76.850  65.020  95.359  1.00  0.00           C
ATOM   3658  CG  PHE A 220      76.140  64.120  96.319  1.00  0.00           C
ATOM   3659  CD1 PHE A 220      75.370  64.680  97.349  1.00  0.00           C
ATOM   3661  CE1 PHE A 220      74.750  63.860  98.289  1.00  0.00           C
ATOM   3663  CZ  PHE A 220      74.880  62.470  98.179  1.00  0.00           C
ATOM   3665  CD2 PHE A 220      76.240  62.740  96.199  1.00  0.00           C
ATOM   3667  CE2 PHE A 220      75.640  61.910  97.149  1.00  0.00           C
ATOM   3669  C   PHE A 220      78.950  64.760  96.649  1.00  0.00           C
ATOM   3670  O   PHE A 220      79.090  64.670  97.869  1.00  0.00           O
ATOM   3671  N   TYR A 221      79.600  63.970  95.799  1.00  0.00           N
ATOM   3673  CA  TYR A 221      80.450  62.860  96.189  1.00  0.00           C
ATOM   3675  CB  TYR A 221      80.780  62.070  94.909  1.00  0.00           C
ATOM   3678  CG  TYR A 221      79.560  61.370  94.389  1.00  0.00           C
ATOM   3679  CD1 TYR A 221      78.910  60.380  95.159  1.00  0.00           C
ATOM   3681  CE1 TYR A 221      77.750  59.760  94.689  1.00  0.00           C
ATOM   3683  CZ  TYR A 221      77.220  60.120  93.449  1.00  0.00           C
ATOM   3684  OH  TYR A 221      76.020  59.540  93.009  1.00  0.00           O
ATOM   3686  CD2 TYR A 221      79.040  61.680  93.119  1.00  0.00           C
ATOM   3688  CE2 TYR A 221      77.860  61.080  92.659  1.00  0.00           C
ATOM   3690  C   TYR A 221      81.690  63.270  96.969  1.00  0.00           C
ATOM   3691  O   TYR A 221      82.040  62.700  97.999  1.00  0.00           O
ATOM   3692  N   LEU A 222      82.370  64.340  96.539  1.00  0.00           N
ATOM   3694  CA  LEU A 222      83.390  64.980  97.349  1.00  0.00           C
ATOM   3696  CB  LEU A 222      84.180  66.030  96.549  1.00  0.00           C
ATOM   3699  CG  LEU A 222      85.300  65.460  95.649  1.00  0.00           C
ATOM   3701  CD1 LEU A 222      84.820  64.510  94.549  1.00  0.00           C
ATOM   3705  CD2 LEU A 222      86.070  66.630  95.029  1.00  0.00           C
ATOM   3709  C   LEU A 222      82.850  65.560  98.659  1.00  0.00           C
ATOM   3710  O   LEU A 222      83.410  65.310  99.719  1.00  0.00           O
ATOM   3711  N   GLY A 223      81.690  66.260  98.649  1.00  0.00           N
ATOM   3713  CA  GLY A 223      81.020  66.710  99.879  1.00  0.00           C
ATOM   3716  C   GLY A 223      80.710  65.590 100.849  1.00  0.00           C
ATOM   3717  O   GLY A 223      80.930  65.710 102.049  1.00  0.00           O
ATOM   3718  N   LYS A 224      80.230  64.450 100.329  1.00  0.00           N
ATOM   3720  CA  LYS A 224      80.040  63.210 101.049  1.00  0.00           C
ATOM   3722  CB  LYS A 224      79.440  62.150 100.089  1.00  0.00           C
ATOM   3725  CG  LYS A 224      78.490  61.190 100.819  1.00  0.00           C
ATOM   3728  CD  LYS A 224      77.080  61.790 100.919  1.00  0.00           C
ATOM   3731  CE  LYS A 224      76.020  60.840 101.489  1.00  0.00           C
ATOM   3734  NZ  LYS A 224      75.860  61.030 102.929  1.00  0.00           N
ATOM   3738  C   LYS A 224      81.330  62.630 101.629  1.00  0.00           C
ATOM   3739  O   LYS A 224      81.360  62.180 102.769  1.00  0.00           O
ATOM   3740  N   TYR A 225      82.440  62.640 100.859  1.00  0.00           N
ATOM   3742  CA  TYR A 225      83.770  62.270 101.329  1.00  0.00           C
ATOM   3744  CB  TYR A 225      84.730  62.270 100.099  1.00  0.00           C
ATOM   3747  CG  TYR A 225      86.160  61.900 100.429  1.00  0.00           C
ATOM   3748  CD1 TYR A 225      86.550  60.550 100.419  1.00  0.00           C
ATOM   3750  CE1 TYR A 225      87.860  60.170 100.709  1.00  0.00           C
ATOM   3752  CZ  TYR A 225      88.810  61.150 100.989  1.00  0.00           C
ATOM   3753  OH  TYR A 225      90.120  60.790 101.349  1.00  0.00           O
ATOM   3755  CD2 TYR A 225      87.140  62.880 100.649  1.00  0.00           C
ATOM   3757  CE2 TYR A 225      88.460  62.510 100.919  1.00  0.00           C
ATOM   3759  C   TYR A 225      84.290  63.140 102.459  1.00  0.00           C
ATOM   3760  O   TYR A 225      84.720  62.660 103.509  1.00  0.00           O
ATOM   3761  N   TYR A 226      84.160  64.470 102.319  1.00  0.00           N
ATOM   3763  CA  TYR A 226      84.430  65.420 103.399  1.00  0.00           C
ATOM   3765  CB  TYR A 226      84.260  66.880 102.909  1.00  0.00           C
ATOM   3768  CG  TYR A 226      85.440  67.280 102.059  1.00  0.00           C
ATOM   3769  CD1 TYR A 226      86.670  67.480 102.709  1.00  0.00           C
ATOM   3771  CE1 TYR A 226      87.780  67.910 101.989  1.00  0.00           C
ATOM   3773  CZ  TYR A 226      87.710  68.080 100.609  1.00  0.00           C
ATOM   3774  OH  TYR A 226      88.910  68.390  99.939  1.00  0.00           O
ATOM   3776  CD2 TYR A 226      85.350  67.550 100.689  1.00  0.00           C
ATOM   3778  CE2 TYR A 226      86.490  67.920  99.949  1.00  0.00           C
ATOM   3780  C   TYR A 226      83.580  65.180 104.639  1.00  0.00           C
ATOM   3781  O   TYR A 226      84.080  65.180 105.759  1.00  0.00           O
ATOM   3782  N   LEU A 227      82.280  64.900 104.449  1.00  0.00           N
ATOM   3784  CA  LEU A 227      81.380  64.520 105.509  1.00  0.00           C
ATOM   3786  CB  LEU A 227      79.940  64.390 104.929  1.00  0.00           C
ATOM   3789  CG  LEU A 227      78.760  64.400 105.919  1.00  0.00           C
ATOM   3791  CD1 LEU A 227      77.490  64.850 105.199  1.00  0.00           C
ATOM   3795  CD2 LEU A 227      78.540  63.100 106.689  1.00  0.00           C
ATOM   3799  C   LEU A 227      81.800  63.250 106.249  1.00  0.00           C
ATOM   3800  O   LEU A 227      81.870  63.230 107.469  1.00  0.00           O
ATOM   3801  N   SER A 228      82.180  62.160 105.539  1.00  0.00           N
ATOM   3803  CA  SER A 228      82.570  60.900 106.169  1.00  0.00           C
ATOM   3805  CB  SER A 228      82.650  59.710 105.169  1.00  0.00           C
ATOM   3808  OG  SER A 228      83.510  59.960 104.069  1.00  0.00           O
ATOM   3810  C   SER A 228      83.870  60.980 106.959  1.00  0.00           C
ATOM   3811  O   SER A 228      84.110  60.190 107.879  1.00  0.00           O
ATOM   3812  N   LEU A 229      84.690  62.000 106.679  1.00  0.00           N
ATOM   3814  CA  LEU A 229      85.910  62.270 107.409  1.00  0.00           C
ATOM   3816  CB  LEU A 229      86.940  62.880 106.449  1.00  0.00           C
ATOM   3819  CG  LEU A 229      87.350  61.970 105.279  1.00  0.00           C
ATOM   3821  CD1 LEU A 229      88.220  62.780 104.329  1.00  0.00           C
ATOM   3825  CD2 LEU A 229      88.080  60.700 105.759  1.00  0.00           C
ATOM   3829  C   LEU A 229      85.690  63.270 108.549  1.00  0.00           C
ATOM   3830  O   LEU A 229      86.610  63.660 109.269  1.00  0.00           O
ATOM   3831  N   GLY A 230      84.440  63.730 108.739  1.00  0.00           N
ATOM   3833  CA  GLY A 230      84.070  64.720 109.739  1.00  0.00           C
ATOM   3836  C   GLY A 230      84.640  66.080 109.479  1.00  0.00           C
ATOM   3837  O   GLY A 230      84.930  66.830 110.409  1.00  0.00           O
ATOM   3838  N   ASP A 231      84.800  66.470 108.209  1.00  0.00           N
ATOM   3840  CA  ASP A 231      84.990  67.850 107.849  1.00  0.00           C
ATOM   3842  CB  ASP A 231      86.170  67.970 106.859  1.00  0.00           C
ATOM   3845  CG  ASP A 231      86.520  69.380 106.449  1.00  0.00           C
ATOM   3846  OD1 ASP A 231      85.780  70.340 106.819  1.00  0.00           O
ATOM   3847  OD2 ASP A 231      87.520  69.520 105.709  1.00  0.00           O
ATOM   3848  C   ASP A 231      83.660  68.430 107.359  1.00  0.00           C
ATOM   3849  O   ASP A 231      83.260  68.340 106.199  1.00  0.00           O
ATOM   3850  N   LEU A 232      82.910  69.060 108.289  1.00  0.00           N
ATOM   3852  CA  LEU A 232      81.640  69.680 107.989  1.00  0.00           C
ATOM   3854  CB  LEU A 232      80.810  69.950 109.279  1.00  0.00           C
ATOM   3857  CG  LEU A 232      80.250  68.720 110.049  1.00  0.00           C
ATOM   3859  CD1 LEU A 232      81.280  67.660 110.489  1.00  0.00           C
ATOM   3863  CD2 LEU A 232      79.430  69.160 111.269  1.00  0.00           C
ATOM   3867  C   LEU A 232      81.770  70.950 107.189  1.00  0.00           C
ATOM   3868  O   LEU A 232      80.860  71.300 106.449  1.00  0.00           O
ATOM   3869  N   ASP A 233      82.900  71.700 107.329  1.00  0.00           N
ATOM   3871  CA  ASP A 233      83.080  72.960 106.619  1.00  0.00           C
ATOM   3873  CB  ASP A 233      84.280  73.750 107.209  1.00  0.00           C
ATOM   3876  CG  ASP A 233      84.090  75.260 107.099  1.00  0.00           C
ATOM   3877  OD1 ASP A 233      82.980  75.740 106.799  1.00  0.00           O
ATOM   3878  OD2 ASP A 233      85.020  75.990 107.519  1.00  0.00           O
ATOM   3879  C   ASP A 233      83.270  72.740 105.129  1.00  0.00           C
ATOM   3880  O   ASP A 233      82.560  73.300 104.299  1.00  0.00           O
ATOM   3881  N   SER A 234      84.210  71.840 104.769  1.00  0.00           N
ATOM   3883  CA  SER A 234      84.450  71.470 103.389  1.00  0.00           C
ATOM   3885  CB  SER A 234      85.660  70.520 103.229  1.00  0.00           C
ATOM   3888  OG  SER A 234      86.850  71.110 103.739  1.00  0.00           O
ATOM   3890  C   SER A 234      83.250  70.830 102.739  1.00  0.00           C
ATOM   3891  O   SER A 234      82.840  71.190 101.639  1.00  0.00           O
ATOM   3892  N   ALA A 235      82.570  69.900 103.439  1.00  0.00           N
ATOM   3894  CA  ALA A 235      81.350  69.290 102.939  1.00  0.00           C
ATOM   3896  CB  ALA A 235      80.870  68.270 103.989  1.00  0.00           C
ATOM   3900  C   ALA A 235      80.230  70.290 102.649  1.00  0.00           C
ATOM   3901  O   ALA A 235      79.700  70.370 101.529  1.00  0.00           O
ATOM   3902  N   THR A 236      79.920  71.180 103.619  1.00  0.00           N
ATOM   3904  CA  THR A 236      78.910  72.230 103.499  1.00  0.00           C
ATOM   3906  CB  THR A 236      78.830  73.110 104.749  1.00  0.00           C
ATOM   3908  OG1 THR A 236      78.420  72.360 105.869  1.00  0.00           O
ATOM   3910  CG2 THR A 236      77.770  74.220 104.619  1.00  0.00           C
ATOM   3914  C   THR A 236      79.150  73.180 102.349  1.00  0.00           C
ATOM   3915  O   THR A 236      78.230  73.570 101.629  1.00  0.00           O
ATOM   3916  N   ALA A 237      80.420  73.560 102.129  1.00  0.00           N
ATOM   3918  CA  ALA A 237      80.840  74.320 100.969  1.00  0.00           C
ATOM   3920  CB  ALA A 237      82.360  74.570 101.119  1.00  0.00           C
ATOM   3924  C   ALA A 237      80.550  73.610  99.639  1.00  0.00           C
ATOM   3925  O   ALA A 237      79.800  74.100  98.799  1.00  0.00           O
ATOM   3926  N   LEU A 238      81.040  72.370  99.499  1.00  0.00           N
ATOM   3928  CA  LEU A 238      80.840  71.550  98.319  1.00  0.00           C
ATOM   3930  CB  LEU A 238      81.700  70.260  98.369  1.00  0.00           C
ATOM   3933  CG  LEU A 238      83.160  70.470  97.879  1.00  0.00           C
ATOM   3935  CD1 LEU A 238      84.120  71.050  98.919  1.00  0.00           C
ATOM   3939  CD2 LEU A 238      83.710  69.140  97.379  1.00  0.00           C
ATOM   3943  C   LEU A 238      79.390  71.240  97.989  1.00  0.00           C
ATOM   3944  O   LEU A 238      78.970  71.350  96.839  1.00  0.00           O
ATOM   3945  N   PHE A 239      78.530  70.940  98.979  1.00  0.00           N
ATOM   3947  CA  PHE A 239      77.100  70.830  98.719  1.00  0.00           C
ATOM   3949  CB  PHE A 239      76.320  70.360  99.979  1.00  0.00           C
ATOM   3952  CG  PHE A 239      76.770  68.980 100.429  1.00  0.00           C
ATOM   3953  CD1 PHE A 239      76.640  67.850  99.609  1.00  0.00           C
ATOM   3955  CE1 PHE A 239      76.990  66.570 100.089  1.00  0.00           C
ATOM   3957  CZ  PHE A 239      77.450  66.420 101.399  1.00  0.00           C
ATOM   3959  CD2 PHE A 239      77.270  68.800 101.729  1.00  0.00           C
ATOM   3961  CE2 PHE A 239      77.600  67.540 102.219  1.00  0.00           C
ATOM   3963  C   PHE A 239      76.460  72.100  98.139  1.00  0.00           C
ATOM   3964  O   PHE A 239      75.610  72.050  97.259  1.00  0.00           O
ATOM   3965  N   LYS A 240      76.880  73.290  98.599  1.00  0.00           N
ATOM   3967  CA  LYS A 240      76.580  74.570  97.989  1.00  0.00           C
ATOM   3969  CB  LYS A 240      76.950  75.730  98.939  1.00  0.00           C
ATOM   3972  CG  LYS A 240      76.140  75.700 100.249  1.00  0.00           C
ATOM   3975  CD  LYS A 240      76.740  76.650 101.289  1.00  0.00           C
ATOM   3978  CE  LYS A 240      75.940  76.680 102.599  1.00  0.00           C
ATOM   3981  NZ  LYS A 240      76.540  77.600 103.569  1.00  0.00           N
ATOM   3985  C   LYS A 240      77.130  74.810  96.579  1.00  0.00           C
ATOM   3986  O   LYS A 240      76.440  75.340  95.719  1.00  0.00           O
ATOM   3987  N   LEU A 241      78.390  74.410  96.289  1.00  0.00           N
ATOM   3989  CA  LEU A 241      78.960  74.370  94.939  1.00  0.00           C
ATOM   3991  CB  LEU A 241      80.410  73.810  94.949  1.00  0.00           C
ATOM   3994  CG  LEU A 241      81.410  74.580  95.819  1.00  0.00           C
ATOM   3996  CD1 LEU A 241      82.830  74.030  95.689  1.00  0.00           C
ATOM   4000  CD2 LEU A 241      81.390  76.060  95.459  1.00  0.00           C
ATOM   4004  C   LEU A 241      78.180  73.490  93.979  1.00  0.00           C
ATOM   4005  O   LEU A 241      78.000  73.820  92.799  1.00  0.00           O
ATOM   4006  N   ALA A 242      77.730  72.330  94.469  1.00  0.00           N
ATOM   4008  CA  ALA A 242      76.860  71.430  93.779  1.00  0.00           C
ATOM   4010  CB  ALA A 242      76.570  70.300  94.759  1.00  0.00           C
ATOM   4014  C   ALA A 242      75.510  71.990  93.399  1.00  0.00           C
ATOM   4015  O   ALA A 242      75.060  71.870  92.269  1.00  0.00           O
ATOM   4016  N   VAL A 243      74.800  72.630  94.349  1.00  0.00           N
ATOM   4018  CA  VAL A 243      73.460  73.100  94.069  1.00  0.00           C
ATOM   4020  CB  VAL A 243      72.680  73.410  95.339  1.00  0.00           C
ATOM   4022  CG1 VAL A 243      73.030  74.780  95.939  1.00  0.00           C
ATOM   4026  CG2 VAL A 243      71.170  73.340  95.049  1.00  0.00           C
ATOM   4030  C   VAL A 243      73.500  74.310  93.159  1.00  0.00           C
ATOM   4031  O   VAL A 243      72.610  74.520  92.339  1.00  0.00           O
ATOM   4032  N   ALA A 244      74.590  75.110  93.229  1.00  0.00           N
ATOM   4034  CA  ALA A 244      74.800  76.340  92.499  1.00  0.00           C
ATOM   4036  CB  ALA A 244      76.220  76.830  92.809  1.00  0.00           C
ATOM   4040  C   ALA A 244      74.600  76.200  90.999  1.00  0.00           C
ATOM   4041  O   ALA A 244      74.080  77.100  90.329  1.00  0.00           O
ATOM   4042  N   ASN A 245      74.980  75.050  90.419  1.00  0.00           N
ATOM   4044  CA  ASN A 245      74.910  74.840  88.989  1.00  0.00           C
ATOM   4046  CB  ASN A 245      75.890  73.760  88.489  1.00  0.00           C
ATOM   4049  CG  ASN A 245      75.790  72.530  89.369  1.00  0.00           C
ATOM   4050  OD1 ASN A 245      74.740  71.880  89.369  1.00  0.00           O
ATOM   4051  ND2 ASN A 245      76.840  72.230  90.169  1.00  0.00           N
ATOM   4054  C   ASN A 245      73.450  74.680  88.529  1.00  0.00           C
ATOM   4055  O   ASN A 245      73.110  75.140  87.449  1.00  0.00           O
ATOM   4056  N   ASN A 246      72.530  74.270  89.419  1.00  0.00           N
ATOM   4058  CA  ASN A 246      71.080  74.270  89.199  1.00  0.00           C
ATOM   4060  CB  ASN A 246      70.400  75.630  88.839  1.00  0.00           C
ATOM   4063  CG  ASN A 246      70.450  76.540  90.059  1.00  0.00           C
ATOM   4064  OD1 ASN A 246      70.470  76.090  91.199  1.00  0.00           O
ATOM   4065  ND2 ASN A 246      70.620  77.860  89.839  1.00  0.00           N
ATOM   4068  C   ASN A 246      70.620  73.180  88.279  1.00  0.00           C
ATOM   4069  O   ASN A 246      69.720  73.340  87.469  1.00  0.00           O
ATOM   4070  N   VAL A 247      71.260  72.010  88.379  1.00  0.00           N
ATOM   4072  CA  VAL A 247      70.860  70.810  87.689  1.00  0.00           C
ATOM   4074  CB  VAL A 247      72.080  69.920  87.509  1.00  0.00           C
ATOM   4076  CG1 VAL A 247      71.690  68.720  86.649  1.00  0.00           C
ATOM   4080  CG2 VAL A 247      73.190  70.710  86.779  1.00  0.00           C
ATOM   4084  C   VAL A 247      69.730  70.110  88.449  1.00  0.00           C
ATOM   4085  O   VAL A 247      69.930  69.100  89.129  1.00  0.00           O
ATOM   4086  N   HIS A 248      68.500  70.660  88.429  1.00  0.00           N
ATOM   4088  CA  HIS A 248      67.500  70.380  89.459  1.00  0.00           C
ATOM   4090  CB  HIS A 248      66.310  71.350  89.269  1.00  0.00           C
ATOM   4093  ND1 HIS A 248      66.850  73.570  90.379  1.00  0.00           N
ATOM   4094  CG  HIS A 248      66.710  72.790  89.229  1.00  0.00           C
ATOM   4095  CE1 HIS A 248      66.960  74.810  89.929  1.00  0.00           C
ATOM   4097  NE2 HIS A 248      66.900  74.870  88.579  1.00  0.00           N
ATOM   4099  CD2 HIS A 248      66.750  73.580  88.119  1.00  0.00           C
ATOM   4101  C   HIS A 248      66.930  68.950  89.489  1.00  0.00           C
ATOM   4102  O   HIS A 248      66.420  68.490  90.519  1.00  0.00           O
ATOM   4103  N   ASN A 249      67.030  68.210  88.359  1.00  0.00           N
ATOM   4105  CA  ASN A 249      66.620  66.830  88.179  1.00  0.00           C
ATOM   4107  CB  ASN A 249      66.200  66.600  86.689  1.00  0.00           C
ATOM   4110  CG  ASN A 249      67.280  66.930  85.659  1.00  0.00           C
ATOM   4111  OD1 ASN A 249      68.120  67.810  85.889  1.00  0.00           O
ATOM   4112  ND2 ASN A 249      67.300  66.200  84.519  1.00  0.00           N
ATOM   4115  C   ASN A 249      67.690  65.810  88.599  1.00  0.00           C
ATOM   4116  O   ASN A 249      67.390  64.630  88.789  1.00  0.00           O
ATOM   4117  N   PHE A 250      68.960  66.240  88.779  1.00  0.00           N
ATOM   4119  CA  PHE A 250      70.020  65.360  89.239  1.00  0.00           C
ATOM   4121  CB  PHE A 250      71.450  65.920  89.039  1.00  0.00           C
ATOM   4124  CG  PHE A 250      71.970  65.450  87.699  1.00  0.00           C
ATOM   4125  CD1 PHE A 250      71.160  65.530  86.549  1.00  0.00           C
ATOM   4127  CE1 PHE A 250      71.610  65.030  85.329  1.00  0.00           C
ATOM   4129  CZ  PHE A 250      72.870  64.440  85.239  1.00  0.00           C
ATOM   4131  CD2 PHE A 250      73.240  64.860  87.599  1.00  0.00           C
ATOM   4133  CE2 PHE A 250      73.690  64.360  86.369  1.00  0.00           C
ATOM   4135  C   PHE A 250      69.880  64.880  90.659  1.00  0.00           C
ATOM   4136  O   PHE A 250      69.520  65.620  91.569  1.00  0.00           O
ATOM   4137  N   VAL A 251      70.220  63.600  90.879  1.00  0.00           N
ATOM   4139  CA  VAL A 251      70.200  62.950  92.179  1.00  0.00           C
ATOM   4141  CB  VAL A 251      70.630  61.490  91.999  1.00  0.00           C
ATOM   4143  CG1 VAL A 251      70.910  60.780  93.339  1.00  0.00           C
ATOM   4147  CG2 VAL A 251      69.500  60.810  91.209  1.00  0.00           C
ATOM   4151  C   VAL A 251      71.100  63.690  93.139  1.00  0.00           C
ATOM   4152  O   VAL A 251      70.700  64.120  94.209  1.00  0.00           O
ATOM   4153  N   GLU A 252      72.300  64.000  92.679  1.00  0.00           N
ATOM   4155  CA  GLU A 252      73.310  64.730  93.379  1.00  0.00           C
ATOM   4157  CB  GLU A 252      74.570  64.680  92.499  1.00  0.00           C
ATOM   4160  CG  GLU A 252      75.130  63.220  92.359  1.00  0.00           C
ATOM   4163  CD  GLU A 252      74.410  62.300  91.359  1.00  0.00           C
ATOM   4164  OE1 GLU A 252      73.530  62.790  90.609  1.00  0.00           O
ATOM   4165  OE2 GLU A 252      74.710  61.070  91.399  1.00  0.00           O
ATOM   4166  C   GLU A 252      72.850  66.120  93.829  1.00  0.00           C
ATOM   4167  O   GLU A 252      73.030  66.490  94.979  1.00  0.00           O
ATOM   4168  N   HIS A 253      72.140  66.890  92.969  1.00  0.00           N
ATOM   4170  CA  HIS A 253      71.540  68.170  93.349  1.00  0.00           C
ATOM   4172  CB  HIS A 253      70.880  68.840  92.119  1.00  0.00           C
ATOM   4175  ND1 HIS A 253      69.180  70.570  92.839  1.00  0.00           N
ATOM   4176  CG  HIS A 253      70.430  70.260  92.319  1.00  0.00           C
ATOM   4177  CE1 HIS A 253      69.070  71.880  92.709  1.00  0.00           C
ATOM   4179  NE2 HIS A 253      70.170  72.420  92.129  1.00  0.00           N
ATOM   4181  CD2 HIS A 253      71.040  71.390  91.869  1.00  0.00           C
ATOM   4183  C   HIS A 253      70.490  68.070  94.449  1.00  0.00           C
ATOM   4184  O   HIS A 253      70.540  68.790  95.449  1.00  0.00           O
ATOM   4185  N   ARG A 254      69.560  67.090  94.329  1.00  0.00           N
ATOM   4187  CA  ARG A 254      68.560  66.820  95.359  1.00  0.00           C
ATOM   4189  CB  ARG A 254      67.590  65.650  95.029  1.00  0.00           C
ATOM   4192  CG  ARG A 254      66.500  65.950  93.989  1.00  0.00           C
ATOM   4195  CD  ARG A 254      66.800  65.430  92.569  1.00  0.00           C
ATOM   4198  NE  ARG A 254      65.570  64.760  92.039  1.00  0.00           N
ATOM   4200  CZ  ARG A 254      64.440  65.410  91.789  1.00  0.00           C
ATOM   4201  NH1 ARG A 254      64.370  66.710  91.739  1.00  0.00           N
ATOM   4204  NH2 ARG A 254      63.350  64.720  91.569  1.00  0.00           N
ATOM   4207  C   ARG A 254      69.180  66.470  96.689  1.00  0.00           C
ATOM   4208  O   ARG A 254      68.770  66.960  97.739  1.00  0.00           O
ATOM   4209  N   TYR A 255      70.210  65.610  96.689  1.00  0.00           N
ATOM   4211  CA  TYR A 255      70.770  65.130  97.929  1.00  0.00           C
ATOM   4213  CB  TYR A 255      71.140  63.640  97.859  1.00  0.00           C
ATOM   4216  CG  TYR A 255      69.850  62.900  97.629  1.00  0.00           C
ATOM   4217  CD1 TYR A 255      68.930  62.690  98.669  1.00  0.00           C
ATOM   4219  CE1 TYR A 255      67.720  62.020  98.419  1.00  0.00           C
ATOM   4221  CZ  TYR A 255      67.440  61.560  97.129  1.00  0.00           C
ATOM   4222  OH  TYR A 255      66.290  60.830  96.839  1.00  0.00           O
ATOM   4224  CD2 TYR A 255      69.550  62.390  96.359  1.00  0.00           C
ATOM   4226  CE2 TYR A 255      68.350  61.740  96.099  1.00  0.00           C
ATOM   4228  C   TYR A 255      71.860  66.030  98.469  1.00  0.00           C
ATOM   4229  O   TYR A 255      72.070  66.040  99.669  1.00  0.00           O
ATOM   4230  N   ALA A 256      72.480  66.910  97.659  1.00  0.00           N
ATOM   4232  CA  ALA A 256      73.250  68.030  98.169  1.00  0.00           C
ATOM   4234  CB  ALA A 256      73.900  68.790  96.989  1.00  0.00           C
ATOM   4238  C   ALA A 256      72.420  68.990  99.009  1.00  0.00           C
ATOM   4239  O   ALA A 256      72.820  69.400 100.099  1.00  0.00           O
ATOM   4240  N   LEU A 257      71.190  69.310  98.549  1.00  0.00           N
ATOM   4242  CA  LEU A 257      70.150  69.920  99.359  1.00  0.00           C
ATOM   4244  CB  LEU A 257      68.900  70.250  98.509  1.00  0.00           C
ATOM   4247  CG  LEU A 257      69.120  71.350  97.449  1.00  0.00           C
ATOM   4249  CD1 LEU A 257      67.870  71.490  96.569  1.00  0.00           C
ATOM   4253  CD2 LEU A 257      69.490  72.670  98.129  1.00  0.00           C
ATOM   4257  C   LEU A 257      69.710  69.120 100.579  1.00  0.00           C
ATOM   4258  O   LEU A 257      69.570  69.690 101.659  1.00  0.00           O
ATOM   4259  N   LEU A 258      69.510  67.790 100.499  1.00  0.00           N
ATOM   4261  CA  LEU A 258      69.220  66.960 101.669  1.00  0.00           C
ATOM   4263  CB  LEU A 258      68.950  65.490 101.239  1.00  0.00           C
ATOM   4266  CG  LEU A 258      68.330  64.510 102.279  1.00  0.00           C
ATOM   4268  CD1 LEU A 258      69.230  64.180 103.489  1.00  0.00           C
ATOM   4272  CD2 LEU A 258      66.950  64.960 102.779  1.00  0.00           C
ATOM   4276  C   LEU A 258      70.330  67.020 102.709  1.00  0.00           C
ATOM   4277  O   LEU A 258      70.110  67.200 103.899  1.00  0.00           O
ATOM   4278  N   GLU A 259      71.600  66.910 102.269  1.00  0.00           N
ATOM   4280  CA  GLU A 259      72.750  67.070 103.129  1.00  0.00           C
ATOM   4282  CB  GLU A 259      74.050  66.720 102.369  1.00  0.00           C
ATOM   4285  CG  GLU A 259      74.120  65.240 101.959  1.00  0.00           C
ATOM   4288  CD  GLU A 259      74.300  64.270 103.109  1.00  0.00           C
ATOM   4289  OE1 GLU A 259      74.420  64.620 104.299  1.00  0.00           O
ATOM   4290  OE2 GLU A 259      74.310  63.060 102.779  1.00  0.00           O
ATOM   4291  C   GLU A 259      72.870  68.450 103.739  1.00  0.00           C
ATOM   4292  O   GLU A 259      73.190  68.600 104.909  1.00  0.00           O
ATOM   4293  N   LEU A 260      72.630  69.520 102.959  1.00  0.00           N
ATOM   4295  CA  LEU A 260      72.560  70.870 103.479  1.00  0.00           C
ATOM   4297  CB  LEU A 260      72.450  71.870 102.319  1.00  0.00           C
ATOM   4300  CG  LEU A 260      73.270  73.170 102.489  1.00  0.00           C
ATOM   4302  CD1 LEU A 260      72.670  74.180 101.519  1.00  0.00           C
ATOM   4306  CD2 LEU A 260      73.270  73.780 103.889  1.00  0.00           C
ATOM   4310  C   LEU A 260      71.430  71.090 104.469  1.00  0.00           C
ATOM   4311  O   LEU A 260      71.640  71.640 105.549  1.00  0.00           O
ATOM   4312  N   SER A 261      70.200  70.600 104.189  1.00  0.00           N
ATOM   4314  CA  SER A 261      69.110  70.700 105.139  1.00  0.00           C
ATOM   4316  CB  SER A 261      67.740  70.220 104.569  1.00  0.00           C
ATOM   4319  OG  SER A 261      67.630  68.810 104.389  1.00  0.00           O
ATOM   4321  C   SER A 261      69.430  69.970 106.439  1.00  0.00           C
ATOM   4322  O   SER A 261      69.270  70.540 107.519  1.00  0.00           O
ATOM   4323  N   LEU A 262      69.990  68.750 106.319  1.00  0.00           N
ATOM   4325  CA  LEU A 262      70.490  67.940 107.409  1.00  0.00           C
ATOM   4327  CB  LEU A 262      70.850  66.530 106.849  1.00  0.00           C
ATOM   4330  CG  LEU A 262      71.130  65.400 107.869  1.00  0.00           C
ATOM   4332  CD1 LEU A 262      72.560  65.430 108.409  1.00  0.00           C
ATOM   4336  CD2 LEU A 262      70.110  65.330 109.009  1.00  0.00           C
ATOM   4340  C   LEU A 262      71.610  68.580 108.209  1.00  0.00           C
ATOM   4341  O   LEU A 262      71.540  68.590 109.439  1.00  0.00           O
ATOM   4342  N   LEU A 263      72.640  69.200 107.569  1.00  0.00           N
ATOM   4344  CA  LEU A 263      73.710  69.910 108.259  1.00  0.00           C
ATOM   4346  CB  LEU A 263      74.730  70.400 107.209  1.00  0.00           C
ATOM   4349  CG  LEU A 263      76.080  70.950 107.729  1.00  0.00           C
ATOM   4351  CD1 LEU A 263      76.040  72.410 108.219  1.00  0.00           C
ATOM   4355  CD2 LEU A 263      76.730  70.040 108.779  1.00  0.00           C
ATOM   4359  C   LEU A 263      73.180  71.070 109.069  1.00  0.00           C
ATOM   4360  O   LEU A 263      73.580  71.330 110.199  1.00  0.00           O
ATOM   4361  N   GLY A 264      72.180  71.770 108.489  1.00  0.00           N
ATOM   4363  CA  GLY A 264      71.500  72.870 109.149  1.00  0.00           C
ATOM   4366  C   GLY A 264      70.790  72.550 110.429  1.00  0.00           C
ATOM   4367  O   GLY A 264      70.700  73.390 111.319  1.00  0.00           O
ATOM   4368  N   GLN A 265      70.260  71.310 110.559  1.00  0.00           N
ATOM   4370  CA  GLN A 265      69.510  70.860 111.729  1.00  0.00           C
ATOM   4372  CB  GLN A 265      68.850  69.480 111.449  1.00  0.00           C
ATOM   4375  CG  GLN A 265      67.490  69.610 110.719  1.00  0.00           C
ATOM   4378  CD  GLN A 265      67.300  68.690 109.509  1.00  0.00           C
ATOM   4379  OE1 GLN A 265      66.730  69.110 108.499  1.00  0.00           O
ATOM   4380  NE2 GLN A 265      67.670  67.410 109.629  1.00  0.00           N
ATOM   4383  C   GLN A 265      70.250  70.810 113.059  1.00  0.00           C
ATOM   4384  O   GLN A 265      69.580  70.810 114.099  1.00  0.00           O
ATOM   4385  N   ASP A 266      71.590  70.700 113.049  1.00  0.00           N
ATOM   4387  CA  ASP A 266      72.470  70.410 114.169  1.00  0.00           C
ATOM   4389  CB  ASP A 266      73.610  69.510 113.589  1.00  0.00           C
ATOM   4392  CG  ASP A 266      74.350  68.640 114.569  1.00  0.00           C
ATOM   4393  OD1 ASP A 266      74.190  68.770 115.809  1.00  0.00           O
ATOM   4394  OD2 ASP A 266      75.110  67.740 114.089  1.00  0.00           O
ATOM   4395  C   ASP A 266      72.970  71.710 114.899  1.00  0.00           C
ATOM   4396  OT1 ASP A 266      72.280  72.150 115.859  1.00  0.00           O
ATOM   4397  OT2 ASP A 266      74.040  72.290 114.529  1.00  0.00           O
ATOM   4398  NH3 POPEB 267       4.140  57.200  65.949  1.00  0.00           N
ATOM   4402  C12 POPEB 267       4.170  57.120  67.449  1.00  0.00           C
ATOM   4405  C11 POPEB 267       2.920  56.380  67.969  1.00  0.00           C
ATOM   4408  P   POPEB 267       1.920  53.990  68.139  1.00  0.00           P
ATOM   4409  O13 POPEB 267       2.610  53.480  69.359  1.00  0.00           O
ATOM   4410  O14 POPEB 267       0.560  54.510  68.309  1.00  0.00           O
ATOM   4411  O11 POPEB 267       1.890  52.810  67.099  1.00  0.00           O
ATOM   4412  O12 POPEB 267       2.870  55.060  67.439  1.00  0.00           O
ATOM   4413  C1  POPEB 267       1.250  53.000  65.819  1.00  0.00           C
ATOM   4416  C2  POPEB 267       2.250  53.590  64.789  1.00  0.00           C
ATOM   4418  O21 POPEB 267       1.610  53.810  63.509  1.00  0.00           O
ATOM   4419  C21 POPEB 267       2.170  54.810  62.829  1.00  0.00           C
ATOM   4420  O22 POPEB 267       2.890  55.680  63.319  1.00  0.00           O
ATOM   4421  C22 POPEB 267       1.820  54.760  61.339  1.00  0.00           C
ATOM   4424  C3  POPEB 267       3.470  52.650  64.619  1.00  0.00           C
ATOM   4427  O31 POPEB 267       4.440  53.220  63.719  1.00  0.00           O
ATOM   4428  C31 POPEB 267       5.670  53.360  64.169  1.00  0.00           C
ATOM   4429  O32 POPEB 267       6.090  52.950  65.239  1.00  0.00           O
ATOM   4430  C32 POPEB 267       6.510  54.130  63.149  1.00  0.00           C
ATOM   4433  C23 POPEB 267       1.360  53.400  60.759  1.00  0.00           C
ATOM   4436  C24 POPEB 267       1.380  53.390  59.219  1.00  0.00           C
ATOM   4439  C25 POPEB 267       2.820  53.420  58.679  1.00  0.00           C
ATOM   4442  C26 POPEB 267       3.020  52.860  57.259  1.00  0.00           C
ATOM   4445  C27 POPEB 267       4.520  52.840  56.929  1.00  0.00           C
ATOM   4448  C28 POPEB 267       4.930  51.970  55.739  1.00  0.00           C
ATOM   4451  C29 POPEB 267       4.520  52.570  54.409  1.00  0.00           C
ATOM   4453 0C21 POPEB 267       4.010  51.900  53.369  1.00  0.00           C
ATOM   4455 1C21 POPEB 267       3.700  50.420  53.299  1.00  0.00           C
ATOM   4458 2C21 POPEB 267       2.600  50.150  52.249  1.00  0.00           C
ATOM   4461 3C21 POPEB 267       1.180  50.470  52.739  1.00  0.00           C
ATOM   4464 4C21 POPEB 267       0.170  50.390  51.589  1.00  0.00           C
ATOM   4467 5C21 POPEB 267      -1.280  50.240  52.059  1.00  0.00           C
ATOM   4470 6C21 POPEB 267      -1.890  48.920  51.579  1.00  0.00           C
ATOM   4473 7C21 POPEB 267      -3.350  48.720  52.019  1.00  0.00           C
ATOM   4476 8C21 POPEB 267      -4.090  47.680  51.179  1.00  0.00           C
ATOM   4480  C33 POPEB 267       7.810  53.370  62.789  1.00  0.00           C
ATOM   4483  C34 POPEB 267       7.770  52.670  61.419  1.00  0.00           C
ATOM   4486  C35 POPEB 267       8.960  51.710  61.259  1.00  0.00           C
ATOM   4489  C36 POPEB 267       9.290  51.310  59.819  1.00  0.00           C
ATOM   4492  C37 POPEB 267      10.520  50.390  59.729  1.00  0.00           C
ATOM   4495  C38 POPEB 267      10.900  50.070  58.279  1.00  0.00           C
ATOM   4498  C39 POPEB 267      12.230  49.310  58.139  1.00  0.00           C
ATOM   4501 0C31 POPEB 267      12.530  48.990  56.659  1.00  0.00           C
ATOM   4504 1C31 POPEB 267      13.760  48.080  56.469  1.00  0.00           C
ATOM   4507 2C31 POPEB 267      13.960  47.730  54.989  1.00  0.00           C
ATOM   4510 3C31 POPEB 267      15.180  46.840  54.719  1.00  0.00           C
ATOM   4513 4C31 POPEB 267      15.490  46.730  53.209  1.00  0.00           C
ATOM   4516 5C31 POPEB 267      16.470  45.600  52.869  1.00  0.00           C
ATOM   4519 6C31 POPEB 267      16.790  45.480  51.379  1.00  0.00           C
ATOM   4523  NH3 POPEC 268      30.730  26.880  29.779  1.00  0.00           N
ATOM   4527  C12 POPEC 268      29.320  27.390  29.549  1.00  0.00           C
ATOM   4530  C11 POPEC 268      29.060  27.740  28.079  1.00  0.00           C
ATOM   4533  P   POPEC 268      26.440  28.190  27.779  1.00  0.00           P
ATOM   4534  O13 POPEC 268      26.300  26.760  28.109  1.00  0.00           O
ATOM   4535  O14 POPEC 268      25.920  28.620  26.469  1.00  0.00           O
ATOM   4536  O11 POPEC 268      25.760  29.060  28.919  1.00  0.00           O
ATOM   4537  O12 POPEC 268      27.960  28.630  27.919  1.00  0.00           O
ATOM   4538  C1  POPEC 268      26.350  29.080  30.219  1.00  0.00           C
ATOM   4541  C2  POPEC 268      25.610  30.070  31.159  1.00  0.00           C
ATOM   4543  O21 POPEC 268      25.860  29.870  32.559  1.00  0.00           O
ATOM   4544  C21 POPEC 268      27.050  29.680  33.029  1.00  0.00           C
ATOM   4545  O22 POPEC 268      28.090  29.650  32.399  1.00  0.00           O
ATOM   4546  C22 POPEC 268      26.960  29.340  34.519  1.00  0.00           C
ATOM   4549  C3  POPEC 268      24.080  30.040  30.979  1.00  0.00           C
ATOM   4552  O31 POPEC 268      23.490  31.140  31.699  1.00  0.00           O
ATOM   4553  C31 POPEC 268      23.050  30.870  32.919  1.00  0.00           C
ATOM   4554  O32 POPEC 268      23.120  29.780  33.469  1.00  0.00           O
ATOM   4555  C32 POPEC 268      22.480  32.150  33.509  1.00  0.00           C
ATOM   4558  C23 POPEC 268      26.510  30.490  35.449  1.00  0.00           C
ATOM   4561  C24 POPEC 268      26.140  29.950  36.849  1.00  0.00           C
ATOM   4564  C25 POPEC 268      25.620  31.020  37.819  1.00  0.00           C
ATOM   4567  C26 POPEC 268      26.740  31.900  38.379  1.00  0.00           C
ATOM   4570  C27 POPEC 268      26.230  32.910  39.419  1.00  0.00           C
ATOM   4573  C28 POPEC 268      27.340  33.860  39.919  1.00  0.00           C
ATOM   4576  C29 POPEC 268      27.570  34.900  38.849  1.00  0.00           C
ATOM   4578 0C21 POPEC 268      27.890  36.190  39.009  1.00  0.00           C
ATOM   4580 1C21 POPEC 268      28.210  36.890  40.299  1.00  0.00           C
ATOM   4583 2C21 POPEC 268      28.590  38.370  40.059  1.00  0.00           C
ATOM   4586 3C21 POPEC 268      29.780  38.560  39.109  1.00  0.00           C
ATOM   4589 4C21 POPEC 268      30.080  40.030  38.799  1.00  0.00           C
ATOM   4592 5C21 POPEC 268      30.890  40.200  37.509  1.00  0.00           C
ATOM   4595 6C21 POPEC 268      32.330  39.700  37.589  1.00  0.00           C
ATOM   4598 7C21 POPEC 268      33.110  39.980  36.299  1.00  0.00           C
ATOM   4601 8C21 POPEC 268      34.540  39.420  36.309  1.00  0.00           C
ATOM   4605  C33 POPEC 268      22.380  32.170  35.049  1.00  0.00           C
ATOM   4608  C34 POPEC 268      21.280  31.280  35.639  1.00  0.00           C
ATOM   4611  C35 POPEC 268      20.670  31.850  36.929  1.00  0.00           C
ATOM   4614  C36 POPEC 268      21.680  31.950  38.089  1.00  0.00           C
ATOM   4617  C37 POPEC 268      21.190  32.830  39.239  1.00  0.00           C
ATOM   4620  C38 POPEC 268      22.150  32.780  40.439  1.00  0.00           C
ATOM   4623  C39 POPEC 268      21.850  31.640  41.439  1.00  0.00           C
ATOM   4626 0C31 POPEC 268      20.560  31.880  42.249  1.00  0.00           C
ATOM   4629 1C31 POPEC 268      20.420  30.950  43.459  1.00  0.00           C
ATOM   4632 2C31 POPEC 268      19.090  31.160  44.209  1.00  0.00           C
ATOM   4635 3C31 POPEC 268      19.260  31.590  45.669  1.00  0.00           C
ATOM   4638 4C31 POPEC 268      17.910  31.870  46.349  1.00  0.00           C
ATOM   4641 5C31 POPEC 268      18.030  32.490  47.749  1.00  0.00           C
ATOM   4644 6C31 POPEC 268      16.760  33.200  48.209  1.00  0.00           C
ATOM   4648  NH3 POPED 269      48.130  51.780  29.489  1.00  0.00           N
ATOM   4652  C12 POPED 269      46.980  51.670  28.519  1.00  0.00           C
ATOM   4655  C11 POPED 269      47.230  52.550  27.279  1.00  0.00           C
ATOM   4658  P   POPED 269      45.260  54.230  26.919  1.00  0.00           P
ATOM   4659  O13 POPED 269      44.080  54.280  26.029  1.00  0.00           O
ATOM   4660  O14 POPED 269      46.220  55.340  26.929  1.00  0.00           O
ATOM   4661  O11 POPED 269      44.780  53.920  28.399  1.00  0.00           O
ATOM   4662  O12 POPED 269      46.010  52.860  26.599  1.00  0.00           O
ATOM   4663  C1  POPED 269      44.140  54.970  29.139  1.00  0.00           C
ATOM   4666  C2  POPED 269      44.100  54.590  30.649  1.00  0.00           C
ATOM   4668  O21 POPED 269      43.460  55.670  31.359  1.00  0.00           O
ATOM   4669  C21 POPED 269      42.940  55.300  32.529  1.00  0.00           C
ATOM   4670  O22 POPED 269      42.800  54.140  32.889  1.00  0.00           O
ATOM   4671  C22 POPED 269      42.570  56.500  33.379  1.00  0.00           C
ATOM   4674  C3  POPED 269      45.550  54.340  31.189  1.00  0.00           C
ATOM   4677  O31 POPED 269      45.640  54.310  32.629  1.00  0.00           O
ATOM   4678  C31 POPED 269      45.560  53.120  33.219  1.00  0.00           C
ATOM   4679  O32 POPED 269      45.640  52.040  32.659  1.00  0.00           O
ATOM   4680  C32 POPED 269      45.310  53.340  34.729  1.00  0.00           C
ATOM   4683  C23 POPED 269      43.040  56.390  34.859  1.00  0.00           C
ATOM   4686  C24 POPED 269      42.980  57.750  35.589  1.00  0.00           C
ATOM   4689  C25 POPED 269      43.750  57.830  36.919  1.00  0.00           C
ATOM   4692  C26 POPED 269      42.980  57.380  38.179  1.00  0.00           C
ATOM   4695  C27 POPED 269      43.490  58.080  39.449  1.00  0.00           C
ATOM   4698  C28 POPED 269      42.740  57.640  40.729  1.00  0.00           C
ATOM   4701  C29 POPED 269      43.120  58.510  41.899  1.00  0.00           C
ATOM   4703 0C21 POPED 269      43.830  58.180  42.989  1.00  0.00           C
ATOM   4705 1C21 POPED 269      44.420  56.840  43.349  1.00  0.00           C
ATOM   4708 2C21 POPED 269      43.760  56.240  44.609  1.00  0.00           C
ATOM   4711 3C21 POPED 269      43.880  57.100  45.889  1.00  0.00           C
ATOM   4714 4C21 POPED 269      45.310  57.230  46.429  1.00  0.00           C
ATOM   4717 5C21 POPED 269      45.390  58.290  47.529  1.00  0.00           C
ATOM   4720 6C21 POPED 269      46.760  58.360  48.219  1.00  0.00           C
ATOM   4723 7C21 POPED 269      46.810  59.460  49.279  1.00  0.00           C
ATOM   4726 8C21 POPED 269      48.140  59.530  50.029  1.00  0.00           C
ATOM   4730  C33 POPED 269      46.120  52.410  35.649  1.00  0.00           C
ATOM   4733  C34 POPED 269      45.900  52.680  37.159  1.00  0.00           C
ATOM   4736  C35 POPED 269      47.160  52.350  37.979  1.00  0.00           C
ATOM   4739  C36 POPED 269      47.000  52.510  39.499  1.00  0.00           C
ATOM   4742  C37 POPED 269      48.360  52.400  40.209  1.00  0.00           C
ATOM   4745  C38 POPED 269      48.330  52.710  41.709  1.00  0.00           C
ATOM   4748  C39 POPED 269      47.950  51.520  42.609  1.00  0.00           C
ATOM   4751 0C31 POPED 269      49.010  50.420  42.639  1.00  0.00           C
ATOM   4754 1C31 POPED 269      48.710  49.330  43.679  1.00  0.00           C
ATOM   4757 2C31 POPED 269      49.680  48.140  43.589  1.00  0.00           C
ATOM   4760 3C31 POPED 269      50.970  48.320  44.399  1.00  0.00           C
ATOM   4763 4C31 POPED 269      52.130  47.500  43.809  1.00  0.00           C
ATOM   4766 5C31 POPED 269      53.230  47.170  44.829  1.00  0.00           C
ATOM   4769 6C31 POPED 269      54.430  46.460  44.189  1.00  0.00           C
ATOM   4773  NH3 POPEE 270      13.270  69.030  25.709  1.00  0.00           N
ATOM   4777  C12 POPEE 270      12.530  70.140  26.399  1.00  0.00           C
ATOM   4780  C11 POPEE 270      11.140  70.340  25.779  1.00  0.00           C
ATOM   4783  P   POPEE 270       9.960  67.990  25.399  1.00  0.00           P
ATOM   4784  O13 POPEE 270       8.800  68.280  24.519  1.00  0.00           O
ATOM   4785  O14 POPEE 270      11.240  67.560  24.789  1.00  0.00           O
ATOM   4786  O11 POPEE 270       9.530  66.970  26.499  1.00  0.00           O
ATOM   4787  O12 POPEE 270      10.260  69.310  26.209  1.00  0.00           O
ATOM   4788  C1  POPEE 270       8.460  67.190  27.429  1.00  0.00           C
ATOM   4791  C2  POPEE 270       8.970  67.560  28.859  1.00  0.00           C
ATOM   4793  O21 POPEE 270       8.160  66.920  29.849  1.00  0.00           O
ATOM   4794  C21 POPEE 270       8.500  65.710  30.239  1.00  0.00           C
ATOM   4795  O22 POPEE 270       9.450  65.050  29.839  1.00  0.00           O
ATOM   4796  C22 POPEE 270       7.540  65.320  31.369  1.00  0.00           C
ATOM   4799  C3  POPEE 270       8.950  69.090  29.149  1.00  0.00           C
ATOM   4802  O31 POPEE 270       9.370  69.380  30.509  1.00  0.00           O
ATOM   4803  C31 POPEE 270       8.370  69.570  31.389  1.00  0.00           C
ATOM   4804  O32 POPEE 270       7.200  69.710  31.119  1.00  0.00           O
ATOM   4805  C32 POPEE 270       8.950  69.490  32.799  1.00  0.00           C
ATOM   4808  C23 POPEE 270       8.260  65.020  32.689  1.00  0.00           C
ATOM   4811  C24 POPEE 270       7.280  64.660  33.819  1.00  0.00           C
ATOM   4814  C25 POPEE 270       8.000  64.130  35.059  1.00  0.00           C
ATOM   4817  C26 POPEE 270       7.150  64.100  36.339  1.00  0.00           C
ATOM   4820  C27 POPEE 270       7.950  63.420  37.449  1.00  0.00           C
ATOM   4823  C28 POPEE 270       7.360  63.510  38.869  1.00  0.00           C
ATOM   4826  C29 POPEE 270       8.160  62.620  39.779  1.00  0.00           C
ATOM   4828 0C21 POPEE 270       8.170  62.640  41.129  1.00  0.00           C
ATOM   4830 1C21 POPEE 270       7.390  63.580  42.009  1.00  0.00           C
ATOM   4833 2C21 POPEE 270       6.220  62.920  42.759  1.00  0.00           C
ATOM   4836 3C21 POPEE 270       5.580  63.920  43.719  1.00  0.00           C
ATOM   4839 4C21 POPEE 270       4.510  63.380  44.659  1.00  0.00           C
ATOM   4842 5C21 POPEE 270       4.000  64.520  45.559  1.00  0.00           C
ATOM   4845 6C21 POPEE 270       2.990  64.100  46.629  1.00  0.00           C
ATOM   4848 7C21 POPEE 270       2.560  65.310  47.469  1.00  0.00           C
ATOM   4851 8C21 POPEE 270       1.410  65.030  48.439  1.00  0.00           C
ATOM   4855  C33 POPEE 270       7.950  70.080  33.819  1.00  0.00           C
ATOM   4858  C34 POPEE 270       8.390  69.950  35.279  1.00  0.00           C
ATOM   4861  C35 POPEE 270       8.210  68.530  35.839  1.00  0.00           C
ATOM   4864  C36 POPEE 270       8.670  68.430  37.299  1.00  0.00           C
ATOM   4867  C37 POPEE 270       8.770  66.980  37.799  1.00  0.00           C
ATOM   4870  C38 POPEE 270       9.820  66.780  38.909  1.00  0.00           C
ATOM   4873  C39 POPEE 270       9.590  67.630  40.169  1.00  0.00           C
ATOM   4876 0C31 POPEE 270       8.580  67.010  41.139  1.00  0.00           C
ATOM   4879 1C31 POPEE 270       8.080  68.000  42.199  1.00  0.00           C
ATOM   4882 2C31 POPEE 270       7.460  67.290  43.409  1.00  0.00           C
ATOM   4885 3C31 POPEE 270       8.440  67.200  44.599  1.00  0.00           C
ATOM   4888 4C31 POPEE 270       8.200  65.970  45.469  1.00  0.00           C
ATOM   4891 5C31 POPEE 270       9.100  65.920  46.709  1.00  0.00           C
ATOM   4894 6C31 POPEE 270       8.950  64.630  47.509  1.00  0.00           C
ATOM   4898  NH3 POPEF 271      62.900 106.590  27.659  1.00  0.00           N
ATOM   4902  C12 POPEF 271      63.420 107.620  28.609  1.00  0.00           C
ATOM   4905  C11 POPEF 271      62.250 108.240  29.379  1.00  0.00           C
ATOM   4908  P   POPEF 271      60.070 109.650  28.949  1.00  0.00           P
ATOM   4909  O13 POPEF 271      59.380 110.150  27.749  1.00  0.00           O
ATOM   4910  O14 POPEF 271      59.370 108.580  29.659  1.00  0.00           O
ATOM   4911  O11 POPEF 271      60.300 110.910  29.899  1.00  0.00           O
ATOM   4912  O12 POPEF 271      61.510 109.120  28.529  1.00  0.00           O
ATOM   4913  C1  POPEF 271      61.250 110.880  30.959  1.00  0.00           C
ATOM   4916  C2  POPEF 271      61.240 112.150  31.869  1.00  0.00           C
ATOM   4918  O21 POPEF 271      62.190 111.870  32.919  1.00  0.00           O
ATOM   4919  C21 POPEF 271      62.840 112.920  33.379  1.00  0.00           C
ATOM   4920  O22 POPEF 271      62.770 114.050  32.969  1.00  0.00           O
ATOM   4921  C22 POPEF 271      63.720 112.470  34.549  1.00  0.00           C
ATOM   4924  C3  POPEF 271      59.840 112.440  32.499  1.00  0.00           C
ATOM   4927  O31 POPEF 271      59.910 113.510  33.469  1.00  0.00           O
ATOM   4928  C31 POPEF 271      59.110 113.540  34.559  1.00  0.00           C
ATOM   4929  O32 POPEF 271      59.430 114.120  35.589  1.00  0.00           O
ATOM   4930  C32 POPEF 271      57.780 112.800  34.419  1.00  0.00           C
ATOM   4933  C23 POPEF 271      64.730 113.580  34.909  1.00  0.00           C
ATOM   4936  C24 POPEF 271      65.640 113.200  36.079  1.00  0.00           C
ATOM   4939  C25 POPEF 271      64.930 113.240  37.439  1.00  0.00           C
ATOM   4942  C26 POPEF 271      65.940 113.160  38.579  1.00  0.00           C
ATOM   4945  C27 POPEF 271      65.310 113.150  39.969  1.00  0.00           C
ATOM   4948  C28 POPEF 271      66.350 113.030  41.099  1.00  0.00           C
ATOM   4951  C29 POPEF 271      67.240 114.250  41.169  1.00  0.00           C
ATOM   4953 0C21 POPEF 271      67.320 115.100  42.209  1.00  0.00           C
ATOM   4955 1C21 POPEF 271      66.590 114.960  43.519  1.00  0.00           C
ATOM   4958 2C21 POPEF 271      67.240 115.810  44.619  1.00  0.00           C
ATOM   4961 3C21 POPEF 271      68.630 115.320  45.019  1.00  0.00           C
ATOM   4964 4C21 POPEF 271      69.260 116.140  46.149  1.00  0.00           C
ATOM   4967 5C21 POPEF 271      69.890 117.460  45.679  1.00  0.00           C
ATOM   4970 6C21 POPEF 271      71.410 117.440  45.879  1.00  0.00           C
ATOM   4973 7C21 POPEF 271      72.140 118.720  45.479  1.00  0.00           C
ATOM   4976 8C21 POPEF 271      73.620 118.690  45.869  1.00  0.00           C
ATOM   4980  C33 POPEF 271      57.660 111.710  35.509  1.00  0.00           C
ATOM   4983  C34 POPEF 271      56.490 110.750  35.269  1.00  0.00           C
ATOM   4986  C35 POPEF 271      56.310 109.790  36.449  1.00  0.00           C
ATOM   4989  C36 POPEF 271      55.200 108.760  36.199  1.00  0.00           C
ATOM   4992  C37 POPEF 271      55.080 107.730  37.339  1.00  0.00           C
ATOM   4995  C38 POPEF 271      54.310 108.270  38.549  1.00  0.00           C
ATOM   4998  C39 POPEF 271      54.130 107.200  39.629  1.00  0.00           C
ATOM   5001 0C31 POPEF 271      53.460 107.740  40.899  1.00  0.00           C
ATOM   5004 1C31 POPEF 271      53.450 106.700  42.029  1.00  0.00           C
ATOM   5007 2C31 POPEF 271      52.830 107.240  43.319  1.00  0.00           C
ATOM   5010 3C31 POPEF 271      52.750 106.180  44.419  1.00  0.00           C
ATOM   5013 4C31 POPEF 271      52.070 106.710  45.689  1.00  0.00           C
ATOM   5016 5C31 POPEF 271      51.860 105.610  46.729  1.00  0.00           C
ATOM   5019 6C31 POPEF 271      51.470 106.120  48.109  1.00  0.00           C
ATOM   5023  NH3 POPEG 272      37.850  11.640  27.699  1.00  0.00           N
ATOM   5027  C12 POPEG 272      36.890  12.510  28.469  1.00  0.00           C
ATOM   5030  C11 POPEG 272      35.420  12.140  28.169  1.00  0.00           C
ATOM   5033  P   POPEG 272      33.980  14.220  28.849  1.00  0.00           P
ATOM   5034  O13 POPEG 272      32.990  14.560  29.899  1.00  0.00           O
ATOM   5035  O14 POPEG 272      33.520  14.290  27.449  1.00  0.00           O
ATOM   5036  O11 POPEG 272      35.300  15.040  29.129  1.00  0.00           O
ATOM   5037  O12 POPEG 272      34.500  12.740  29.099  1.00  0.00           O
ATOM   5038  C1  POPEG 272      35.660  15.110  30.519  1.00  0.00           C
ATOM   5041  C2  POPEG 272      37.030  15.800  30.689  1.00  0.00           C
ATOM   5043  O21 POPEG 272      37.730  15.390  31.879  1.00  0.00           O
ATOM   5044  C21 POPEG 272      37.100  15.410  33.039  1.00  0.00           C
ATOM   5045  O22 POPEG 272      35.980  15.840  33.269  1.00  0.00           O
ATOM   5046  C22 POPEG 272      38.010  14.790  34.089  1.00  0.00           C
ATOM   5049  C3  POPEG 272      36.970  17.350  30.489  1.00  0.00           C
ATOM   5052  O31 POPEG 272      36.460  18.090  31.639  1.00  0.00           O
ATOM   5053  C31 POPEG 272      37.410  18.630  32.409  1.00  0.00           C
ATOM   5054  O32 POPEG 272      38.590  18.580  32.179  1.00  0.00           O
ATOM   5055  C32 POPEG 272      36.820  19.370  33.599  1.00  0.00           C
ATOM   5058  C23 POPEG 272      37.280  14.500  35.429  1.00  0.00           C
ATOM   5061  C24 POPEG 272      38.160  13.740  36.449  1.00  0.00           C
ATOM   5064  C25 POPEG 272      38.980  14.600  37.429  1.00  0.00           C
ATOM   5067  C26 POPEG 272      38.130  15.420  38.419  1.00  0.00           C
ATOM   5070  C27 POPEG 272      38.940  16.540  39.119  1.00  0.00           C
ATOM   5073  C28 POPEG 272      38.340  17.030  40.449  1.00  0.00           C
ATOM   5076  C29 POPEG 272      38.540  16.040  41.579  1.00  0.00           C
ATOM   5078 0C21 POPEG 272      38.920  16.310  42.849  1.00  0.00           C
ATOM   5080 1C21 POPEG 272      39.190  17.670  43.459  1.00  0.00           C
ATOM   5083 2C21 POPEG 272      40.680  17.960  43.729  1.00  0.00           C
ATOM   5086 3C21 POPEG 272      41.240  17.440  45.059  1.00  0.00           C
ATOM   5089 4C21 POPEG 272      42.750  17.720  45.199  1.00  0.00           C
ATOM   5092 5C21 POPEG 272      43.280  17.640  46.649  1.00  0.00           C
ATOM   5095 6C21 POPEG 272      42.910  18.870  47.499  1.00  0.00           C
ATOM   5098 7C21 POPEG 272      43.460  18.810  48.929  1.00  0.00           C
ATOM   5101 8C21 POPEG 272      42.860  19.880  49.849  1.00  0.00           C
ATOM   5105  C33 POPEG 272      37.920  20.110  34.399  1.00  0.00           C
ATOM   5108  C34 POPEG 272      37.510  20.410  35.839  1.00  0.00           C
ATOM   5111  C35 POPEG 272      38.690  20.900  36.699  1.00  0.00           C
ATOM   5114  C36 POPEG 272      38.310  21.140  38.159  1.00  0.00           C
ATOM   5117  C37 POPEG 272      39.520  21.450  39.039  1.00  0.00           C
ATOM   5120  C38 POPEG 272      39.210  21.410  40.539  1.00  0.00           C
ATOM   5123  C39 POPEG 272      40.440  21.510  41.449  1.00  0.00           C
ATOM   5126 0C31 POPEG 272      41.440  20.370  41.219  1.00  0.00           C
ATOM   5129 1C31 POPEG 272      42.700  20.470  42.099  1.00  0.00           C
ATOM   5132 2C31 POPEG 272      43.770  19.440  41.669  1.00  0.00           C
ATOM   5135 3C31 POPEG 272      45.210  19.900  41.979  1.00  0.00           C
ATOM   5138 4C31 POPEG 272      46.270  19.200  41.119  1.00  0.00           C
ATOM   5141 5C31 POPEG 272      47.620  19.920  41.139  1.00  0.00           C
ATOM   5144 6C31 POPEG 272      48.650  19.330  40.179  1.00  0.00           C
ATOM   5148  NH3 POPEH 273     120.150 122.510  30.409  1.00  0.00           N
ATOM   5152  C12 POPEH 273     118.660 122.690  30.509  1.00  0.00           C
ATOM   5155  C11 POPEH 273     118.000 122.670  29.109  1.00  0.00           C
ATOM   5158  P   POPEH 273     116.070 124.350  29.459  1.00  0.00           P
ATOM   5159  O13 POPEH 273     117.020 125.330  28.889  1.00  0.00           O
ATOM   5160  O14 POPEH 273     114.640 124.480  29.129  1.00  0.00           O
ATOM   5161  O11 POPEH 273     116.220 124.280  31.019  1.00  0.00           O
ATOM   5162  O12 POPEH 273     116.580 122.880  29.159  1.00  0.00           O
ATOM   5163  C1  POPEH 273     116.180 125.410  31.879  1.00  0.00           C
ATOM   5166  C2  POPEH 273     115.510 124.960  33.199  1.00  0.00           C
ATOM   5168  O21 POPEH 273     115.430 126.050  34.119  1.00  0.00           O
ATOM   5169  C21 POPEH 273     116.510 126.620  34.589  1.00  0.00           C
ATOM   5170  O22 POPEH 273     117.620 126.140  34.689  1.00  0.00           O
ATOM   5171  C22 POPEH 273     116.120 128.060  34.909  1.00  0.00           C
ATOM   5174  C3  POPEH 273     116.170 123.660  33.749  1.00  0.00           C
ATOM   5177  O31 POPEH 273     115.930 123.430  35.159  1.00  0.00           O
ATOM   5178  C31 POPEH 273     115.210 122.370  35.479  1.00  0.00           C
ATOM   5179  O32 POPEH 273     114.500 121.730  34.729  1.00  0.00           O
ATOM   5180  C32 POPEH 273     115.570 121.930  36.909  1.00  0.00           C
ATOM   5183  C23 POPEH 273     116.800 128.620  36.159  1.00  0.00           C
ATOM   5186  C24 POPEH 273     116.300 128.040  37.489  1.00  0.00           C
ATOM   5189  C25 POPEH 273     116.510 129.050  38.619  1.00  0.00           C
ATOM   5192  C26 POPEH 273     117.940 129.100  39.189  1.00  0.00           C
ATOM   5195  C27 POPEH 273     118.120 128.100  40.329  1.00  0.00           C
ATOM   5198  C28 POPEH 273     119.460 128.240  41.059  1.00  0.00           C
ATOM   5201  C29 POPEH 273     119.440 127.480  42.359  1.00  0.00           C
ATOM   5203 0C21 POPEH 273     118.970 127.950  43.539  1.00  0.00           C
ATOM   5205 1C21 POPEH 273     118.370 129.320  43.779  1.00  0.00           C
ATOM   5208 2C21 POPEH 273     119.190 130.170  44.759  1.00  0.00           C
ATOM   5211 3C21 POPEH 273     119.140 129.690  46.219  1.00  0.00           C
ATOM   5214 4C21 POPEH 273     119.040 130.850  47.229  1.00  0.00           C
ATOM   5217 5C21 POPEH 273     120.130 131.920  47.059  1.00  0.00           C
ATOM   5220 6C21 POPEH 273     120.010 133.040  48.109  1.00  0.00           C
ATOM   5223 7C21 POPEH 273     120.970 134.210  47.859  1.00  0.00           C
ATOM   5226 8C21 POPEH 273     121.060 135.180  49.029  1.00  0.00           C
ATOM   5230  C33 POPEH 273     114.530 122.320  37.979  1.00  0.00           C
ATOM   5233  C34 POPEH 273     114.600 123.800  38.389  1.00  0.00           C
ATOM   5236  C35 POPEH 273     113.500 124.170  39.389  1.00  0.00           C
ATOM   5239  C36 POPEH 273     113.770 125.490  40.139  1.00  0.00           C
ATOM   5242  C37 POPEH 273     114.670 125.300  41.369  1.00  0.00           C
ATOM   5245  C38 POPEH 273     115.060 126.610  42.069  1.00  0.00           C
ATOM   5248  C39 POPEH 273     113.950 127.240  42.919  1.00  0.00           C
ATOM   5251 0C31 POPEH 273     114.480 128.360  43.819  1.00  0.00           C
ATOM   5254 1C31 POPEH 273     113.360 129.170  44.499  1.00  0.00           C
ATOM   5257 2C31 POPEH 273     113.880 130.170  45.559  1.00  0.00           C
ATOM   5260 3C31 POPEH 273     114.310 129.510  46.879  1.00  0.00           C
ATOM   5263 4C31 POPEH 273     114.690 130.540  47.949  1.00  0.00           C
ATOM   5266 5C31 POPEH 273     115.190 129.910  49.249  1.00  0.00           C
ATOM   5269 6C31 POPEH 273     115.500 130.950  50.339  1.00  0.00           C
ATOM   5273  NH3 POPEI 274     118.300  33.540  26.409  1.00  0.00           N
ATOM   5277  C12 POPEI 274     117.650  32.480  25.599  1.00  0.00           C
ATOM   5280  C11 POPEI 274     118.270  32.430  24.219  1.00  0.00           C
ATOM   5283  P   POPEI 274     119.270  30.120  23.589  1.00  0.00           P
ATOM   5284  O13 POPEI 274     118.620  28.820  23.299  1.00  0.00           O
ATOM   5285  O14 POPEI 274     120.110  30.710  22.529  1.00  0.00           O
ATOM   5286  O11 POPEI 274     120.080  30.210  24.959  1.00  0.00           O
ATOM   5287  O12 POPEI 274     118.070  31.120  23.749  1.00  0.00           O
ATOM   5288  C1  POPEI 274     119.850  29.310  26.039  1.00  0.00           C
ATOM   5291  C2  POPEI 274     120.820  29.600  27.229  1.00  0.00           C
ATOM   5293  O21 POPEI 274     120.430  28.780  28.339  1.00  0.00           O
ATOM   5294  C21 POPEI 274     121.180  28.500  29.419  1.00  0.00           C
ATOM   5295  O22 POPEI 274     120.720  27.990  30.429  1.00  0.00           O
ATOM   5296  C22 POPEI 274     122.670  28.870  29.329  1.00  0.00           C
ATOM   5299  C3  POPEI 274     120.820  31.130  27.589  1.00  0.00           C
ATOM   5302  O31 POPEI 274     119.550  31.570  28.129  1.00  0.00           O
ATOM   5303  C31 POPEI 274     119.620  32.080  29.369  1.00  0.00           C
ATOM   5304  O32 POPEI 274     120.610  32.640  29.829  1.00  0.00           O
ATOM   5305  C32 POPEI 274     118.300  31.790  30.079  1.00  0.00           C
ATOM   5308  C23 POPEI 274     123.060  30.010  30.279  1.00  0.00           C
ATOM   5311  C24 POPEI 274     124.470  30.540  29.969  1.00  0.00           C
ATOM   5314  C25 POPEI 274     124.730  31.880  30.669  1.00  0.00           C
ATOM   5317  C26 POPEI 274     124.620  31.830  32.199  1.00  0.00           C
ATOM   5320  C27 POPEI 274     124.590  33.230  32.809  1.00  0.00           C
ATOM   5323  C28 POPEI 274     125.800  33.560  33.709  1.00  0.00           C
ATOM   5326  C29 POPEI 274     125.770  32.780  34.999  1.00  0.00           C
ATOM   5328 0C21 POPEI 274     125.960  33.270  36.239  1.00  0.00           C
ATOM   5330 1C21 POPEI 274     126.270  34.690  36.639  1.00  0.00           C
ATOM   5333 2C21 POPEI 274     125.100  35.390  37.349  1.00  0.00           C
ATOM   5336 3C21 POPEI 274     125.630  36.420  38.349  1.00  0.00           C
ATOM   5339 4C21 POPEI 274     124.530  37.330  38.899  1.00  0.00           C
ATOM   5342 5C21 POPEI 274     125.030  38.130  40.109  1.00  0.00           C
ATOM   5345 6C21 POPEI 274     124.060  39.260  40.489  1.00  0.00           C
ATOM   5348 7C21 POPEI 274     124.450  39.950  41.799  1.00  0.00           C
ATOM   5351 8C21 POPEI 274     123.470  41.050  42.209  1.00  0.00           C
ATOM   5355  C33 POPEI 274     118.430  31.640  31.609  1.00  0.00           C
ATOM   5358  C34 POPEI 274     119.120  30.340  32.009  1.00  0.00           C
ATOM   5361  C35 POPEI 274     119.390  30.270  33.509  1.00  0.00           C
ATOM   5364  C36 POPEI 274     120.600  31.100  33.919  1.00  0.00           C
ATOM   5367  C37 POPEI 274     121.190  30.540  35.209  1.00  0.00           C
ATOM   5370  C38 POPEI 274     122.330  31.380  35.789  1.00  0.00           C
ATOM   5373  C39 POPEI 274     123.190  30.570  36.779  1.00  0.00           C
ATOM   5376 0C31 POPEI 274     122.410  29.910  37.939  1.00  0.00           C
ATOM   5379 1C31 POPEI 274     123.080  28.620  38.439  1.00  0.00           C
ATOM   5382 2C31 POPEI 274     122.430  28.090  39.729  1.00  0.00           C
ATOM   5385 3C31 POPEI 274     123.030  26.760  40.179  1.00  0.00           C
ATOM   5388 4C31 POPEI 274     122.690  26.440  41.649  1.00  0.00           C
ATOM   5391 5C31 POPEI 274     122.850  24.950  41.979  1.00  0.00           C
ATOM   5394 6C31 POPEI 274     122.400  24.590  43.399  1.00  0.00           C
ATOM   5398  NH3 POPEJ 275     123.820  67.130  68.759  1.00  0.00           N
ATOM   5402  C12 POPEJ 275     122.940  66.970  69.949  1.00  0.00           C
ATOM   5405  C11 POPEJ 275     122.100  68.250  70.119  1.00  0.00           C
ATOM   5408  P   POPEJ 275     120.460  69.610  68.599  1.00  0.00           P
ATOM   5409  O13 POPEJ 275     119.640  68.710  67.749  1.00  0.00           O
ATOM   5410  O14 POPEJ 275     119.900  70.130  69.869  1.00  0.00           O
ATOM   5411  O11 POPEJ 275     120.900  70.840  67.699  1.00  0.00           O
ATOM   5412  O12 POPEJ 275     121.830  68.870  68.849  1.00  0.00           O
ATOM   5413  C1  POPEJ 275     119.910  71.780  67.239  1.00  0.00           C
ATOM   5416  C2  POPEJ 275     119.690  71.700  65.699  1.00  0.00           C
ATOM   5418  O21 POPEJ 275     119.670  73.040  65.189  1.00  0.00           O
ATOM   5419  C21 POPEJ 275     120.080  73.190  63.939  1.00  0.00           C
ATOM   5420  O22 POPEJ 275     120.470  72.290  63.209  1.00  0.00           O
ATOM   5421  C22 POPEJ 275     120.060  74.670  63.579  1.00  0.00           C
ATOM   5424  C3  POPEJ 275     118.350  70.970  65.359  1.00  0.00           C
ATOM   5427  O31 POPEJ 275     118.320  70.330  64.049  1.00  0.00           O
ATOM   5428  C31 POPEJ 275     117.810  71.050  63.029  1.00  0.00           C
ATOM   5429  O32 POPEJ 275     117.340  72.170  63.139  1.00  0.00           O
ATOM   5430  C32 POPEJ 275     117.880  70.250  61.729  1.00  0.00           C
ATOM   5433  C23 POPEJ 275     120.250  74.940  62.069  1.00  0.00           C
ATOM   5436  C24 POPEJ 275     118.940  74.990  61.269  1.00  0.00           C
ATOM   5439  C25 POPEJ 275     119.130  75.610  59.879  1.00  0.00           C
ATOM   5442  C26 POPEJ 275     120.190  74.970  58.969  1.00  0.00           C
ATOM   5445  C27 POPEJ 275     120.160  75.580  57.559  1.00  0.00           C
ATOM   5448  C28 POPEJ 275     120.700  74.650  56.449  1.00  0.00           C
ATOM   5451  C29 POPEJ 275     122.210  74.550  56.429  1.00  0.00           C
ATOM   5453 0C21 POPEJ 275     123.040  74.970  55.459  1.00  0.00           C
ATOM   5455 1C21 POPEJ 275     122.710  75.640  54.139  1.00  0.00           C
ATOM   5458 2C21 POPEJ 275     123.310  74.870  52.949  1.00  0.00           C
ATOM   5461 3C21 POPEJ 275     123.600  75.740  51.719  1.00  0.00           C
ATOM   5464 4C21 POPEJ 275     124.330  74.920  50.639  1.00  0.00           C
ATOM   5467 5C21 POPEJ 275     124.770  75.690  49.379  1.00  0.00           C
ATOM   5470 6C21 POPEJ 275     125.220  74.710  48.279  1.00  0.00           C
ATOM   5473 7C21 POPEJ 275     125.520  75.380  46.939  1.00  0.00           C
ATOM   5476 8C21 POPEJ 275     125.750  74.370  45.809  1.00  0.00           C
ATOM   5480  C33 POPEJ 275     118.200  71.130  60.499  1.00  0.00           C
ATOM   5483  C34 POPEJ 275     117.790  70.480  59.159  1.00  0.00           C
ATOM   5486  C35 POPEJ 275     118.110  71.390  57.959  1.00  0.00           C
ATOM   5489  C36 POPEJ 275     117.360  71.000  56.679  1.00  0.00           C
ATOM   5492  C37 POPEJ 275     117.800  71.850  55.479  1.00  0.00           C
ATOM   5495  C38 POPEJ 275     117.000  71.580  54.199  1.00  0.00           C
ATOM   5498  C39 POPEJ 275     117.560  72.360  53.009  1.00  0.00           C
ATOM   5501 0C31 POPEJ 275     116.950  71.980  51.649  1.00  0.00           C
ATOM   5504 1C31 POPEJ 275     115.440  72.220  51.519  1.00  0.00           C
ATOM   5507 2C31 POPEJ 275     115.010  72.240  50.039  1.00  0.00           C
ATOM   5510 3C31 POPEJ 275     113.620  72.850  49.799  1.00  0.00           C
ATOM   5513 4C31 POPEJ 275     112.440  71.900  49.999  1.00  0.00           C
ATOM   5516 5C31 POPEJ 275     111.110  72.580  49.619  1.00  0.00           C
ATOM   5519 6C31 POPEJ 275     109.900  71.650  49.699  1.00  0.00           C
ATOM   5523  NH3 POPEK 276     120.010  73.490  25.219  1.00  0.00           N
ATOM   5527  C12 POPEK 276     119.440  72.960  23.929  1.00  0.00           C
ATOM   5530  C11 POPEK 276     117.940  72.650  24.039  1.00  0.00           C
ATOM   5533  P   POPEK 276     116.290  70.660  24.119  1.00  0.00           P
ATOM   5534  O13 POPEK 276     115.250  71.680  23.869  1.00  0.00           O
ATOM   5535  O14 POPEK 276     116.170  69.360  23.429  1.00  0.00           O
ATOM   5536  O11 POPEK 276     116.440  70.430  25.669  1.00  0.00           O
ATOM   5537  O12 POPEK 276     117.700  71.270  23.739  1.00  0.00           O
ATOM   5538  C1  POPEK 276     116.380  69.120  26.259  1.00  0.00           C
ATOM   5541  C2  POPEK 276     115.500  69.160  27.519  1.00  0.00           C
ATOM   5543  O21 POPEK 276     116.050  70.040  28.509  1.00  0.00           O
ATOM   5544  C21 POPEK 276     117.090  69.650  29.219  1.00  0.00           C
ATOM   5545  O22 POPEK 276     117.710  68.610  29.099  1.00  0.00           O
ATOM   5546  C22 POPEK 276     117.320  70.670  30.349  1.00  0.00           C
ATOM   5549  C3  POPEK 276     115.090  67.760  28.049  1.00  0.00           C
ATOM   5552  O31 POPEK 276     113.690  67.690  28.389  1.00  0.00           O
ATOM   5553  C31 POPEK 276     113.080  68.470  29.309  1.00  0.00           C
ATOM   5554  O32 POPEK 276     111.870  68.570  29.369  1.00  0.00           O
ATOM   5555  C32 POPEK 276     114.010  69.080  30.349  1.00  0.00           C
ATOM   5558  C23 POPEK 276     116.980  70.100  31.749  1.00  0.00           C
ATOM   5561  C24 POPEK 276     118.090  70.310  32.789  1.00  0.00           C
ATOM   5564  C25 POPEK 276     117.990  69.370  33.999  1.00  0.00           C
ATOM   5567  C26 POPEK 276     116.740  69.580  34.889  1.00  0.00           C
ATOM   5570  C27 POPEK 276     116.660  68.520  35.989  1.00  0.00           C
ATOM   5573  C28 POPEK 276     115.460  68.680  36.949  1.00  0.00           C
ATOM   5576  C29 POPEK 276     115.680  69.660  38.079  1.00  0.00           C
ATOM   5578 0C21 POPEK 276     116.410  69.430  39.189  1.00  0.00           C
ATOM   5580 1C21 POPEK 276     117.180  68.170  39.519  1.00  0.00           C
ATOM   5583 2C21 POPEK 276     116.680  67.430  40.779  1.00  0.00           C
ATOM   5586 3C21 POPEK 276     116.750  68.260  42.059  1.00  0.00           C
ATOM   5589 4C21 POPEK 276     116.520  67.440  43.339  1.00  0.00           C
ATOM   5592 5C21 POPEK 276     116.550  68.330  44.589  1.00  0.00           C
ATOM   5595 6C21 POPEK 276     116.380  67.550  45.899  1.00  0.00           C
ATOM   5598 7C21 POPEK 276     116.630  68.440  47.129  1.00  0.00           C
ATOM   5601 8C21 POPEK 276     116.320  67.730  48.449  1.00  0.00           C
ATOM   5605  C33 POPEK 276     113.370  69.160  31.739  1.00  0.00           C
ATOM   5608  C34 POPEK 276     112.980  67.760  32.249  1.00  0.00           C
ATOM   5611  C35 POPEK 276     113.130  67.590  33.759  1.00  0.00           C
ATOM   5614  C36 POPEK 276     111.800  67.710  34.509  1.00  0.00           C
ATOM   5617  C37 POPEK 276     111.960  67.320  35.979  1.00  0.00           C
ATOM   5620  C38 POPEK 276     110.630  67.310  36.729  1.00  0.00           C
ATOM   5623  C39 POPEK 276     110.780  66.850  38.189  1.00  0.00           C
ATOM   5626 0C31 POPEK 276     111.590  67.830  39.059  1.00  0.00           C
ATOM   5629 1C31 POPEK 276     111.470  67.430  40.529  1.00  0.00           C
ATOM   5632 2C31 POPEK 276     112.280  68.320  41.489  1.00  0.00           C
ATOM   5635 3C31 POPEK 276     112.100  67.900  42.949  1.00  0.00           C
ATOM   5638 4C31 POPEK 276     112.330  66.400  43.179  1.00  0.00           C
ATOM   5641 5C31 POPEK 276     112.470  66.020  44.649  1.00  0.00           C
ATOM   5644 6C31 POPEK 276     112.640  64.510  44.819  1.00  0.00           C
ATOM   5648  NH3 POPEL 277      85.690  93.440  28.769  1.00  0.00           N
ATOM   5652  C12 POPEL 277      85.420  94.270  29.999  1.00  0.00           C
ATOM   5655  C11 POPEL 277      86.680  94.500  30.879  1.00  0.00           C
ATOM   5658  P   POPEL 277      88.890  94.710  29.509  1.00  0.00           P
ATOM   5659  O13 POPEL 277      90.040  93.840  29.139  1.00  0.00           O
ATOM   5660  O14 POPEL 277      88.110  95.270  28.389  1.00  0.00           O
ATOM   5661  O11 POPEL 277      89.340  95.830  30.539  1.00  0.00           O
ATOM   5662  O12 POPEL 277      87.870  93.870  30.379  1.00  0.00           O
ATOM   5663  C1  POPEL 277      90.250  95.500  31.609  1.00  0.00           C
ATOM   5666  C2  POPEL 277      89.980  96.330  32.889  1.00  0.00           C
ATOM   5668  O21 POPEL 277      90.620  95.650  33.989  1.00  0.00           O
ATOM   5669  C21 POPEL 277      91.320  96.410  34.809  1.00  0.00           C
ATOM   5670  O22 POPEL 277      91.470  97.620  34.729  1.00  0.00           O
ATOM   5671  C22 POPEL 277      91.920  95.540  35.919  1.00  0.00           C
ATOM   5674  C3  POPEL 277      88.460  96.440  33.159  1.00  0.00           C
ATOM   5677  O31 POPEL 277      88.160  96.840  34.509  1.00  0.00           O
ATOM   5678  C31 POPEL 277      86.890  97.210  34.659  1.00  0.00           C
ATOM   5679  O32 POPEL 277      86.090  97.430  33.769  1.00  0.00           O
ATOM   5680  C32 POPEL 277      86.570  97.270  36.159  1.00  0.00           C
ATOM   5683  C23 POPEL 277      92.880  96.330  36.849  1.00  0.00           C
ATOM   5686  C24 POPEL 277      93.500  95.470  37.959  1.00  0.00           C
ATOM   5689  C25 POPEL 277      92.540  94.930  39.019  1.00  0.00           C
ATOM   5692  C26 POPEL 277      91.620  96.000  39.609  1.00  0.00           C
ATOM   5695  C27 POPEL 277      90.810  95.510  40.819  1.00  0.00           C
ATOM   5698  C28 POPEL 277      89.890  96.610  41.359  1.00  0.00           C
ATOM   5701  C29 POPEL 277      88.820  96.120  42.309  1.00  0.00           C
ATOM   5703 0C21 POPEL 277      88.620  96.520  43.579  1.00  0.00           C
ATOM   5705 1C21 POPEL 277      89.420  97.530  44.349  1.00  0.00           C
ATOM   5708 2C21 POPEL 277      88.550  98.520  45.139  1.00  0.00           C
ATOM   5711 3C21 POPEL 277      87.980  99.700  44.339  1.00  0.00           C
ATOM   5714 4C21 POPEL 277      87.200 100.710  45.199  1.00  0.00           C
ATOM   5717 5C21 POPEL 277      87.930 101.120  46.489  1.00  0.00           C
ATOM   5720 6C21 POPEL 277      87.210 102.170  47.329  1.00  0.00           C
ATOM   5723 7C21 POPEL 277      87.990 102.450  48.629  1.00  0.00           C
ATOM   5726 8C21 POPEL 277      87.240 103.310  49.649  1.00  0.00           C
ATOM   5730  C33 POPEL 277      86.220  98.700  36.599  1.00  0.00           C
ATOM   5733  C34 POPEL 277      85.840  98.780  38.079  1.00  0.00           C
ATOM   5736  C35 POPEL 277      85.370 100.170  38.549  1.00  0.00           C
ATOM   5739  C36 POPEL 277      84.440 100.840  37.529  1.00  0.00           C
ATOM   5742  C37 POPEL 277      83.880 102.190  37.979  1.00  0.00           C
ATOM   5745  C38 POPEL 277      83.500 103.070  36.779  1.00  0.00           C
ATOM   5748  C39 POPEL 277      82.420 102.490  35.849  1.00  0.00           C
ATOM   5751 0C31 POPEL 277      81.060 102.380  36.539  1.00  0.00           C
ATOM   5754 1C31 POPEL 277      79.920 102.040  35.579  1.00  0.00           C
ATOM   5757 2C31 POPEL 277      78.600 101.720  36.279  1.00  0.00           C
ATOM   5760 3C31 POPEL 277      78.050 102.880  37.109  1.00  0.00           C
ATOM   5763 4C31 POPEL 277      76.540 102.760  37.349  1.00  0.00           C
ATOM   5766 5C31 POPEL 277      75.910 104.080  37.799  1.00  0.00           C
ATOM   5769 6C31 POPEL 277      74.390 103.990  37.949  1.00  0.00           C
ATOM   5773  NH3 POPEM 278      58.460  57.750  29.219  1.00  0.00           N
ATOM   5777  C12 POPEM 278      57.770  56.540  29.779  1.00  0.00           C
ATOM   5780  C11 POPEM 278      56.500  56.930  30.529  1.00  0.00           C
ATOM   5783  P   POPEM 278      55.850  59.240  31.559  1.00  0.00           P
ATOM   5784  O13 POPEM 278      55.160  59.390  30.259  1.00  0.00           O
ATOM   5785  O14 POPEM 278      56.580  60.390  32.119  1.00  0.00           O
ATOM   5786  O11 POPEM 278      54.750  58.800  32.579  1.00  0.00           O
ATOM   5787  O12 POPEM 278      56.790  57.970  31.469  1.00  0.00           O
ATOM   5788  C1  POPEM 278      54.720  57.630  33.369  1.00  0.00           C
ATOM   5791  C2  POPEM 278      55.580  57.750  34.659  1.00  0.00           C
ATOM   5793  O21 POPEM 278      55.120  56.790  35.639  1.00  0.00           O
ATOM   5794  C21 POPEM 278      53.940  57.000  36.199  1.00  0.00           C
ATOM   5795  O22 POPEM 278      53.200  57.950  36.019  1.00  0.00           O
ATOM   5796  C22 POPEM 278      53.610  55.830  37.119  1.00  0.00           C
ATOM   5799  C3  POPEM 278      55.730  59.190  35.249  1.00  0.00           C
ATOM   5802  O31 POPEM 278      57.100  59.570  35.429  1.00  0.00           O
ATOM   5803  C31 POPEM 278      57.890  59.140  36.419  1.00  0.00           C
ATOM   5804  O32 POPEM 278      59.080  59.390  36.489  1.00  0.00           O
ATOM   5805  C32 POPEM 278      57.170  58.330  37.499  1.00  0.00           C
ATOM   5808  C23 POPEM 278      52.900  56.350  38.389  1.00  0.00           C
ATOM   5811  C24 POPEM 278      52.510  55.240  39.369  1.00  0.00           C
ATOM   5814  C25 POPEM 278      53.710  54.690  40.159  1.00  0.00           C
ATOM   5817  C26 POPEM 278      53.270  53.630  41.179  1.00  0.00           C
ATOM   5820  C27 POPEM 278      54.410  53.170  42.109  1.00  0.00           C
ATOM   5823  C28 POPEM 278      54.440  53.850  43.489  1.00  0.00           C
ATOM   5826  C29 POPEM 278      53.160  53.570  44.249  1.00  0.00           C
ATOM   5828 0C21 POPEM 278      52.890  52.490  44.999  1.00  0.00           C
ATOM   5830 1C21 POPEM 278      53.810  51.340  45.289  1.00  0.00           C
ATOM   5833 2C21 POPEM 278      53.960  51.120  46.809  1.00  0.00           C
ATOM   5836 3C21 POPEM 278      52.620  50.870  47.519  1.00  0.00           C
ATOM   5839 4C21 POPEM 278      52.800  50.230  48.889  1.00  0.00           C
ATOM   5842 5C21 POPEM 278      51.490  50.070  49.679  1.00  0.00           C
ATOM   5845 6C21 POPEM 278      50.380  49.340  48.909  1.00  0.00           C
ATOM   5848 7C21 POPEM 278      49.200  48.990  49.829  1.00  0.00           C
ATOM   5851 8C21 POPEM 278      48.010  48.440  49.069  1.00  0.00           C
ATOM   5855  C33 POPEM 278      58.030  58.180  38.769  1.00  0.00           C
ATOM   5858  C34 POPEM 278      57.250  57.560  39.939  1.00  0.00           C
ATOM   5861  C35 POPEM 278      58.070  57.580  41.239  1.00  0.00           C
ATOM   5864  C36 POPEM 278      57.300  57.120  42.479  1.00  0.00           C
ATOM   5867  C37 POPEM 278      58.230  56.500  43.539  1.00  0.00           C
ATOM   5870  C38 POPEM 278      57.600  56.380  44.929  1.00  0.00           C
ATOM   5873  C39 POPEM 278      58.450  55.540  45.909  1.00  0.00           C
ATOM   5876 0C31 POPEM 278      59.930  55.960  46.039  1.00  0.00           C
ATOM   5879 1C31 POPEM 278      60.670  55.120  47.079  1.00  0.00           C
ATOM   5882 2C31 POPEM 278      62.190  55.360  47.099  1.00  0.00           C
ATOM   5885 3C31 POPEM 278      62.980  54.270  47.839  1.00  0.00           C
ATOM   5888 4C31 POPEM 278      62.480  53.970  49.259  1.00  0.00           C
ATOM   5891 5C31 POPEM 278      63.430  53.030  50.029  1.00  0.00           C
ATOM   5894 6C31 POPEM 278      62.770  52.330  51.219  1.00  0.00           C
ATOM   5898  NH3 POPEN 279      84.440  51.340  66.059  1.00  0.00           N
ATOM   5902  C12 POPEN 279      85.590  52.250  66.419  1.00  0.00           C
ATOM   5905  C11 POPEN 279      86.880  51.480  66.769  1.00  0.00           C
ATOM   5908  P   POPEN 279      86.100  49.290  67.979  1.00  0.00           P
ATOM   5909  O13 POPEN 279      86.720  48.490  69.059  1.00  0.00           O
ATOM   5910  O14 POPEN 279      84.660  49.570  68.059  1.00  0.00           O
ATOM   5911  O11 POPEN 279      86.470  48.710  66.569  1.00  0.00           O
ATOM   5912  O12 POPEN 279      86.770  50.720  67.989  1.00  0.00           O
ATOM   5913  C1  POPEN 279      86.560  47.340  66.209  1.00  0.00           C
ATOM   5916  C2  POPEN 279      87.890  47.100  65.439  1.00  0.00           C
ATOM   5918  O21 POPEN 279      87.830  45.920  64.599  1.00  0.00           O
ATOM   5919  C21 POPEN 279      87.560  46.140  63.319  1.00  0.00           C
ATOM   5920  O22 POPEN 279      87.360  47.230  62.819  1.00  0.00           O
ATOM   5921  C22 POPEN 279      87.490  44.840  62.529  1.00  0.00           C
ATOM   5924  C3  POPEN 279      89.080  46.950  66.419  1.00  0.00           C
ATOM   5927  O31 POPEN 279      90.340  46.820  65.719  1.00  0.00           O
ATOM   5928  C31 POPEN 279      90.820  47.970  65.259  1.00  0.00           C
ATOM   5929  O32 POPEN 279      90.420  49.080  65.569  1.00  0.00           O
ATOM   5930  C32 POPEN 279      92.030  47.720  64.369  1.00  0.00           C
ATOM   5933  C23 POPEN 279      87.030  45.050  61.049  1.00  0.00           C
ATOM   5936  C24 POPEN 279      88.140  45.560  60.099  1.00  0.00           C
ATOM   5939  C25 POPEN 279      87.700  45.750  58.639  1.00  0.00           C
ATOM   5942  C26 POPEN 279      88.730  46.500  57.779  1.00  0.00           C
ATOM   5945  C27 POPEN 279      88.380  46.510  56.269  1.00  0.00           C
ATOM   5948  C28 POPEN 279      88.950  47.700  55.469  1.00  0.00           C
ATOM   5951  C29 POPEN 279      90.450  47.680  55.299  1.00  0.00           C
ATOM   5953 0C21 POPEN 279      91.150  47.560  54.159  1.00  0.00           C
ATOM   5955 1C21 POPEN 279      90.620  47.390  52.749  1.00  0.00           C
ATOM   5958 2C21 POPEN 279      90.850  48.620  51.849  1.00  0.00           C
ATOM   5961 3C21 POPEN 279      90.680  48.290  50.359  1.00  0.00           C
ATOM   5964 4C21 POPEN 279      90.830  49.500  49.419  1.00  0.00           C
ATOM   5967 5C21 POPEN 279      92.240  50.120  49.389  1.00  0.00           C
ATOM   5970 6C21 POPEN 279      92.310  51.350  48.469  1.00  0.00           C
ATOM   5973 7C21 POPEN 279      93.730  51.900  48.279  1.00  0.00           C
ATOM   5976 8C21 POPEN 279      93.790  53.100  47.339  1.00  0.00           C
ATOM   5980  C33 POPEN 279      91.700  47.920  62.879  1.00  0.00           C
ATOM   5983  C34 POPEN 279      92.970  48.060  62.039  1.00  0.00           C
ATOM   5986  C35 POPEN 279      92.680  48.260  60.549  1.00  0.00           C
ATOM   5989  C36 POPEN 279      93.530  47.380  59.629  1.00  0.00           C
ATOM   5992  C37 POPEN 279      93.070  47.490  58.169  1.00  0.00           C
ATOM   5995  C38 POPEN 279      93.750  46.490  57.229  1.00  0.00           C
ATOM   5998  C39 POPEN 279      95.240  46.800  57.039  1.00  0.00           C
ATOM   6001 0C31 POPEN 279      95.910  45.970  55.939  1.00  0.00           C
ATOM   6004 1C31 POPEN 279      97.400  46.280  55.769  1.00  0.00           C
ATOM   6007 2C31 POPEN 279      98.110  45.250  54.869  1.00  0.00           C
ATOM   6010 3C31 POPEN 279      98.730  44.100  55.679  1.00  0.00           C
ATOM   6013 4C31 POPEN 279      99.390  43.020  54.809  1.00  0.00           C
ATOM   6016 5C31 POPEN 279     100.220  42.020  55.639  1.00  0.00           C
ATOM   6019 6C31 POPEN 279     101.230  41.230  54.809  1.00  0.00           C
ATOM   6023  NH3 POPEO 280      65.410  57.670  70.119  1.00  0.00           N
ATOM   6027  C12 POPEO 280      66.660  58.360  69.619  1.00  0.00           C
ATOM   6030  C11 POPEO 280      67.150  59.480  70.539  1.00  0.00           C
ATOM   6033  P   POPEO 280      69.360  61.000  70.219  1.00  0.00           P
ATOM   6034  O13 POPEO 280      69.060  62.380  70.639  1.00  0.00           O
ATOM   6035  O14 POPEO 280      70.140  60.100  71.109  1.00  0.00           O
ATOM   6036  O11 POPEO 280      70.160  61.060  68.859  1.00  0.00           O
ATOM   6037  O12 POPEO 280      67.980  60.340  69.779  1.00  0.00           O
ATOM   6038  C1  POPEO 280      69.460  61.180  67.619  1.00  0.00           C
ATOM   6041  C2  POPEO 280      70.490  61.260  66.469  1.00  0.00           C
ATOM   6043  O21 POPEO 280      69.820  61.750  65.299  1.00  0.00           O
ATOM   6044  C21 POPEO 280      70.590  62.150  64.299  1.00  0.00           C
ATOM   6045  O22 POPEO 280      70.470  61.780  63.139  1.00  0.00           O
ATOM   6046  C22 POPEO 280      71.600  63.220  64.709  1.00  0.00           C
ATOM   6049  C3  POPEO 280      71.110  59.870  66.189  1.00  0.00           C
ATOM   6052  O31 POPEO 280      72.040  59.890  65.089  1.00  0.00           O
ATOM   6053  C31 POPEO 280      71.770  59.110  64.029  1.00  0.00           C
ATOM   6054  O32 POPEO 280      70.880  58.280  63.989  1.00  0.00           O
ATOM   6055  C32 POPEO 280      72.800  59.370  62.919  1.00  0.00           C
ATOM   6058  C23 POPEO 280      72.060  64.000  63.459  1.00  0.00           C
ATOM   6061  C24 POPEO 280      72.920  65.220  63.839  1.00  0.00           C
ATOM   6064  C25 POPEO 280      72.650  66.480  63.019  1.00  0.00           C
ATOM   6067  C26 POPEO 280      73.910  67.070  62.349  1.00  0.00           C
ATOM   6070  C27 POPEO 280      73.560  68.250  61.439  1.00  0.00           C
ATOM   6073  C28 POPEO 280      74.770  68.790  60.649  1.00  0.00           C
ATOM   6076  C29 POPEO 280      75.250  67.810  59.609  1.00  0.00           C
ATOM   6078 0C21 POPEO 280      76.230  68.040  58.709  1.00  0.00           C
ATOM   6080 1C21 POPEO 280      77.030  69.310  58.609  1.00  0.00           C
ATOM   6083 2C21 POPEO 280      76.380  70.350  57.669  1.00  0.00           C
ATOM   6086 3C21 POPEO 280      76.480  70.020  56.169  1.00  0.00           C
ATOM   6089 4C21 POPEO 280      75.740  71.050  55.299  1.00  0.00           C
ATOM   6092 5C21 POPEO 280      76.140  71.030  53.809  1.00  0.00           C
ATOM   6095 6C21 POPEO 280      75.680  69.790  53.019  1.00  0.00           C
ATOM   6098 7C21 POPEO 280      74.260  69.920  52.439  1.00  0.00           C
ATOM   6101 8C21 POPEO 280      73.880  68.780  51.499  1.00  0.00           C
ATOM   6105  C33 POPEO 280      72.250  59.380  61.469  1.00  0.00           C
ATOM   6108  C34 POPEO 280      73.330  59.820  60.469  1.00  0.00           C
ATOM   6111  C35 POPEO 280      72.820  60.410  59.139  1.00  0.00           C
ATOM   6114  C36 POPEO 280      71.890  61.620  59.299  1.00  0.00           C
ATOM   6117  C37 POPEO 280      71.630  62.340  57.959  1.00  0.00           C
ATOM   6120  C38 POPEO 280      71.050  63.750  58.159  1.00  0.00           C
ATOM   6123  C39 POPEO 280      70.520  64.410  56.889  1.00  0.00           C
ATOM   6126 0C31 POPEO 280      70.580  65.940  56.999  1.00  0.00           C
ATOM   6129 1C31 POPEO 280      69.880  66.620  55.829  1.00  0.00           C
ATOM   6132 2C31 POPEO 280      70.240  68.110  55.679  1.00  0.00           C
ATOM   6135 3C31 POPEO 280      69.710  68.670  54.349  1.00  0.00           C
ATOM   6138 4C31 POPEO 280      69.580  70.190  54.349  1.00  0.00           C
ATOM   6141 5C31 POPEO 280      69.330  70.740  52.939  1.00  0.00           C
ATOM   6144 6C31 POPEO 280      69.460  72.260  52.849  1.00  0.00           C
ATOM   6148  NH3 POPEP 281      25.480  36.430  28.979  1.00  0.00           N
ATOM   6152  C12 POPEP 281      25.570  36.820  30.429  1.00  0.00           C
ATOM   6155  C11 POPEP 281      25.420  38.330  30.639  1.00  0.00           C
ATOM   6158  P   POPEP 281      26.010  39.990  28.689  1.00  0.00           P
ATOM   6159  O13 POPEP 281      26.390  39.330  27.429  1.00  0.00           O
ATOM   6160  O14 POPEP 281      24.620  40.460  28.819  1.00  0.00           O
ATOM   6161  O11 POPEP 281      27.040  41.160  29.029  1.00  0.00           O
ATOM   6162  O12 POPEP 281      26.390  39.000  29.859  1.00  0.00           O
ATOM   6163  C1  POPEP 281      26.650  41.970  30.159  1.00  0.00           C
ATOM   6166  C2  POPEP 281      27.720  43.060  30.509  1.00  0.00           C
ATOM   6168  O21 POPEP 281      28.330  42.870  31.809  1.00  0.00           O
ATOM   6169  C21 POPEP 281      28.930  41.730  32.069  1.00  0.00           C
ATOM   6170  O22 POPEP 281      28.990  40.740  31.369  1.00  0.00           O
ATOM   6171  C22 POPEP 281      29.520  41.780  33.489  1.00  0.00           C
ATOM   6174  C3  POPEP 281      27.040  44.460  30.459  1.00  0.00           C
ATOM   6177  O31 POPEP 281      27.970  45.540  30.739  1.00  0.00           O
ATOM   6178  C31 POPEP 281      28.240  45.790  32.029  1.00  0.00           C
ATOM   6179  O32 POPEP 281      29.340  45.670  32.539  1.00  0.00           O
ATOM   6180  C32 POPEP 281      27.040  46.440  32.729  1.00  0.00           C
ATOM   6183  C23 POPEP 281      30.090  43.150  33.949  1.00  0.00           C
ATOM   6186  C24 POPEP 281      30.820  43.050  35.289  1.00  0.00           C
ATOM   6189  C25 POPEP 281      31.470  44.360  35.769  1.00  0.00           C
ATOM   6192  C26 POPEP 281      32.630  44.170  36.759  1.00  0.00           C
ATOM   6195  C27 POPEP 281      32.240  43.840  38.209  1.00  0.00           C
ATOM   6198  C28 POPEP 281      33.380  43.120  38.979  1.00  0.00           C
ATOM   6201  C29 POPEP 281      34.520  43.990  39.449  1.00  0.00           C
ATOM   6203 0C21 POPEP 281      35.130  43.920  40.649  1.00  0.00           C
ATOM   6205 1C21 POPEP 281      34.790  42.980  41.779  1.00  0.00           C
ATOM   6208 2C21 POPEP 281      35.530  41.630  41.709  1.00  0.00           C
ATOM   6211 3C21 POPEP 281      37.010  41.700  42.119  1.00  0.00           C
ATOM   6214 4C21 POPEP 281      37.680  40.320  42.129  1.00  0.00           C
ATOM   6217 5C21 POPEP 281      39.160  40.360  42.549  1.00  0.00           C
ATOM   6220 6C21 POPEP 281      39.850  38.990  42.459  1.00  0.00           C
ATOM   6223 7C21 POPEP 281      41.370  39.080  42.689  1.00  0.00           C
ATOM   6226 8C21 POPEP 281      42.140  37.820  42.289  1.00  0.00           C
ATOM   6230  C33 POPEP 281      27.000  46.190  34.259  1.00  0.00           C
ATOM   6233  C34 POPEP 281      25.830  46.910  34.959  1.00  0.00           C
ATOM   6236  C35 POPEP 281      24.570  46.040  35.179  1.00  0.00           C
ATOM   6239  C36 POPEP 281      23.630  46.670  36.229  1.00  0.00           C
ATOM   6242  C37 POPEP 281      22.550  45.730  36.799  1.00  0.00           C
ATOM   6245  C38 POPEP 281      22.060  46.250  38.159  1.00  0.00           C
ATOM   6248  C39 POPEP 281      20.970  45.450  38.869  1.00  0.00           C
ATOM   6251 0C31 POPEP 281      20.940  45.840  40.359  1.00  0.00           C
ATOM   6254 1C31 POPEP 281      19.670  45.500  41.139  1.00  0.00           C
ATOM   6257 2C31 POPEP 281      19.830  45.920  42.609  1.00  0.00           C
ATOM   6260 3C31 POPEP 281      18.520  46.040  43.389  1.00  0.00           C
ATOM   6263 4C31 POPEP 281      18.750  46.420  44.859  1.00  0.00           C
ATOM   6266 5C31 POPEP 281      17.460  46.860  45.549  1.00  0.00           C
ATOM   6269 6C31 POPEP 281      17.630  47.170  47.049  1.00  0.00           C
ATOM   6273  NH3 POPEQ 282      21.090  91.240  69.199  1.00  0.00           N
ATOM   6277  C12 POPEQ 282      20.220  90.330  70.029  1.00  0.00           C
ATOM   6280  C11 POPEQ 282      20.780  88.890  70.119  1.00  0.00           C
ATOM   6283  P   POPEQ 282      19.250  86.770  70.709  1.00  0.00           P
ATOM   6284  O13 POPEQ 282      19.720  85.720  71.639  1.00  0.00           O
ATOM   6285  O14 POPEQ 282      17.810  87.080  70.629  1.00  0.00           O
ATOM   6286  O11 POPEQ 282      19.810  86.360  69.299  1.00  0.00           O
ATOM   6287  O12 POPEQ 282      20.030  88.110  71.049  1.00  0.00           O
ATOM   6288  C1  POPEQ 282      18.890  86.310  68.219  1.00  0.00           C
ATOM   6291  C2  POPEQ 282      19.590  85.650  67.029  1.00  0.00           C
ATOM   6293  O21 POPEQ 282      18.660  85.650  65.929  1.00  0.00           O
ATOM   6294  C21 POPEQ 282      19.230  85.900  64.769  1.00  0.00           C
ATOM   6295  O22 POPEQ 282      20.280  86.490  64.619  1.00  0.00           O
ATOM   6296  C22 POPEQ 282      18.420  85.320  63.619  1.00  0.00           C
ATOM   6299  C3  POPEQ 282      19.960  84.200  67.409  1.00  0.00           C
ATOM   6302  O31 POPEQ 282      21.390  83.920  67.349  1.00  0.00           O
ATOM   6303  C31 POPEQ 282      21.740  83.150  66.309  1.00  0.00           C
ATOM   6304  O32 POPEQ 282      21.080  83.030  65.289  1.00  0.00           O
ATOM   6305  C32 POPEQ 282      23.130  82.560  66.559  1.00  0.00           C
ATOM   6308  C23 POPEQ 282      19.250  85.320  62.319  1.00  0.00           C
ATOM   6311  C24 POPEQ 282      18.760  84.310  61.279  1.00  0.00           C
ATOM   6314  C25 POPEQ 282      19.750  84.070  60.129  1.00  0.00           C
ATOM   6317  C26 POPEQ 282      19.880  85.260  59.159  1.00  0.00           C
ATOM   6320  C27 POPEQ 282      20.430  84.890  57.779  1.00  0.00           C
ATOM   6323  C28 POPEQ 282      20.370  86.040  56.749  1.00  0.00           C
ATOM   6326  C29 POPEQ 282      18.950  86.470  56.459  1.00  0.00           C
ATOM   6328 0C21 POPEQ 282      18.590  87.550  55.749  1.00  0.00           C
ATOM   6330 1C21 POPEQ 282      19.520  88.490  55.029  1.00  0.00           C
ATOM   6333 2C21 POPEQ 282      18.920  89.010  53.709  1.00  0.00           C
ATOM   6336 3C21 POPEQ 282      18.780  87.930  52.609  1.00  0.00           C
ATOM   6339 4C21 POPEQ 282      18.160  88.520  51.329  1.00  0.00           C
ATOM   6342 5C21 POPEQ 282      18.300  87.620  50.089  1.00  0.00           C
ATOM   6345 6C21 POPEQ 282      17.690  86.220  50.249  1.00  0.00           C
ATOM   6348 7C21 POPEQ 282      17.470  85.520  48.909  1.00  0.00           C
ATOM   6351 8C21 POPEQ 282      16.870  84.120  49.019  1.00  0.00           C
ATOM   6355  C33 POPEQ 282      24.080  82.570  65.329  1.00  0.00           C
ATOM   6358  C34 POPEQ 282      24.110  81.260  64.519  1.00  0.00           C
ATOM   6361  C35 POPEQ 282      23.110  81.190  63.359  1.00  0.00           C
ATOM   6364  C36 POPEQ 282      23.030  79.800  62.719  1.00  0.00           C
ATOM   6367  C37 POPEQ 282      24.290  79.380  61.949  1.00  0.00           C
ATOM   6370  C38 POPEQ 282      24.140  78.020  61.249  1.00  0.00           C
ATOM   6373  C39 POPEQ 282      25.400  77.680  60.449  1.00  0.00           C
ATOM   6376 0C31 POPEQ 282      25.220  76.540  59.439  1.00  0.00           C
ATOM   6379 1C31 POPEQ 282      26.380  76.510  58.429  1.00  0.00           C
ATOM   6382 2C31 POPEQ 282      26.200  75.490  57.299  1.00  0.00           C
ATOM   6385 3C31 POPEQ 282      26.570  76.090  55.929  1.00  0.00           C
ATOM   6388 4C31 POPEQ 282      26.300  75.140  54.749  1.00  0.00           C
ATOM   6391 5C31 POPEQ 282      26.640  75.790  53.409  1.00  0.00           C
ATOM   6394 6C31 POPEQ 282      26.120  75.010  52.199  1.00  0.00           C
ATOM   6398  NH3 POPER 283     123.710  74.280  68.659  1.00  0.00           N
ATOM   6402  C12 POPER 283     122.910  73.030  68.859  1.00  0.00           C
ATOM   6405  C11 POPER 283     123.770  71.900  69.459  1.00  0.00           C
ATOM   6408  P   POPER 283     125.630  70.190  68.889  1.00  0.00           P
ATOM   6409  O13 POPER 283     127.000  70.590  69.209  1.00  0.00           O
ATOM   6410  O14 POPER 283     124.950  69.330  69.879  1.00  0.00           O
ATOM   6411  O11 POPER 283     125.570  69.380  67.529  1.00  0.00           O
ATOM   6412  O12 POPER 283     124.790  71.480  68.539  1.00  0.00           O
ATOM   6413  C1  POPER 283     125.850  69.990  66.269  1.00  0.00           C
ATOM   6416  C2  POPER 283     124.970  69.340  65.169  1.00  0.00           C
ATOM   6418  O21 POPER 283     125.620  69.360  63.879  1.00  0.00           O
ATOM   6419  C21 POPER 283     126.010  70.520  63.399  1.00  0.00           C
ATOM   6420  O22 POPER 283     125.750  71.620  63.829  1.00  0.00           O
ATOM   6421  C22 POPER 283     126.920  70.240  62.199  1.00  0.00           C
ATOM   6424  C3  POPER 283     123.500  69.900  65.169  1.00  0.00           C
ATOM   6427  O31 POPER 283     122.950  70.080  63.849  1.00  0.00           O
ATOM   6428  C31 POPER 283     122.470  69.000  63.259  1.00  0.00           C
ATOM   6429  O32 POPER 283     122.290  67.910  63.779  1.00  0.00           O
ATOM   6430  C32 POPER 283     122.180  69.320  61.769  1.00  0.00           C
ATOM   6433  C23 POPER 283     127.530  71.510  61.559  1.00  0.00           C
ATOM   6436  C24 POPER 283     128.820  71.250  60.759  1.00  0.00           C
ATOM   6439  C25 POPER 283     128.740  70.030  59.839  1.00  0.00           C
ATOM   6442  C26 POPER 283     130.020  69.800  59.019  1.00  0.00           C
ATOM   6445  C27 POPER 283     129.730  69.680  57.519  1.00  0.00           C
ATOM   6448  C28 POPER 283     130.980  69.300  56.699  1.00  0.00           C
ATOM   6451  C29 POPER 283     130.630  69.260  55.229  1.00  0.00           C
ATOM   6453 0C21 POPER 283     130.410  68.150  54.509  1.00  0.00           C
ATOM   6455 1C21 POPER 283     130.500  66.730  55.029  1.00  0.00           C
ATOM   6458 2C21 POPER 283     129.740  65.710  54.159  1.00  0.00           C
ATOM   6461 3C21 POPER 283     128.220  65.740  54.359  1.00  0.00           C
ATOM   6464 4C21 POPER 283     127.470  65.030  53.229  1.00  0.00           C
ATOM   6467 5C21 POPER 283     125.980  64.820  53.529  1.00  0.00           C
ATOM   6470 6C21 POPER 283     125.200  64.330  52.309  1.00  0.00           C
ATOM   6473 7C21 POPER 283     123.700  64.120  52.599  1.00  0.00           C
ATOM   6476 8C21 POPER 283     122.870  63.740  51.379  1.00  0.00           C
ATOM   6480  C33 POPER 283     123.250  70.220  61.089  1.00  0.00           C
ATOM   6483  C34 POPER 283     122.860  70.770  59.699  1.00  0.00           C
ATOM   6486  C35 POPER 283     122.910  69.740  58.559  1.00  0.00           C
ATOM   6489  C36 POPER 283     122.570  70.340  57.179  1.00  0.00           C
ATOM   6492  C37 POPER 283     122.770  69.320  56.039  1.00  0.00           C
ATOM   6495  C38 POPER 283     122.490  69.870  54.629  1.00  0.00           C
ATOM   6498  C39 POPER 283     121.000  69.870  54.249  1.00  0.00           C
ATOM   6501 0C31 POPER 283     120.600  68.740  53.279  1.00  0.00           C
ATOM   6504 1C31 POPER 283     119.140  68.890  52.829  1.00  0.00           C
ATOM   6507 2C31 POPER 283     118.680  67.920  51.729  1.00  0.00           C
ATOM   6510 3C31 POPER 283     118.720  66.440  52.119  1.00  0.00           C
ATOM   6513 4C31 POPER 283     117.930  65.570  51.129  1.00  0.00           C
ATOM   6516 5C31 POPER 283     118.340  64.090  51.149  1.00  0.00           C
ATOM   6519 6C31 POPER 283     117.710  63.280  50.009  1.00  0.00           C
ATOM   6523  NH3 POPES 284      97.550  55.450  25.289  1.00  0.00           N
ATOM   6527  C12 POPES 284      97.450  56.280  24.029  1.00  0.00           C
ATOM   6530  C11 POPES 284      96.980  57.730  24.289  1.00  0.00           C
ATOM   6533  P   POPES 284      96.220  58.320  26.699  1.00  0.00           P
ATOM   6534  O13 POPES 284      94.930  58.530  27.379  1.00  0.00           O
ATOM   6535  O14 POPES 284      97.140  57.300  27.229  1.00  0.00           O
ATOM   6536  O11 POPES 284      96.950  59.690  26.459  1.00  0.00           O
ATOM   6537  O12 POPES 284      95.900  57.810  25.239  1.00  0.00           O
ATOM   6538  C1  POPES 284      96.530  60.910  27.069  1.00  0.00           C
ATOM   6541  C2  POPES 284      97.110  61.140  28.489  1.00  0.00           C
ATOM   6543  O21 POPES 284      98.520  60.900  28.379  1.00  0.00           O
ATOM   6544  C21 POPES 284      99.320  61.430  29.259  1.00  0.00           C
ATOM   6545  O22 POPES 284      99.010  62.000  30.289  1.00  0.00           O
ATOM   6546  C22 POPES 284     100.730  61.340  28.699  1.00  0.00           C
ATOM   6549  C3  POPES 284      96.420  60.220  29.529  1.00  0.00           C
ATOM   6552  O31 POPES 284      96.510  60.690  30.879  1.00  0.00           O
ATOM   6553  C31 POPES 284      97.240  59.930  31.669  1.00  0.00           C
ATOM   6554  O32 POPES 284      97.880  58.960  31.309  1.00  0.00           O
ATOM   6555  C32 POPES 284      97.080  60.350  33.119  1.00  0.00           C
ATOM   6558  C23 POPES 284     101.800  61.140  29.789  1.00  0.00           C
ATOM   6561  C24 POPES 284     103.130  60.690  29.169  1.00  0.00           C
ATOM   6564  C25 POPES 284     104.210  60.330  30.209  1.00  0.00           C
ATOM   6567  C26 POPES 284     104.520  61.460  31.199  1.00  0.00           C
ATOM   6570  C27 POPES 284     105.730  61.150  32.099  1.00  0.00           C
ATOM   6573  C28 POPES 284     106.170  62.360  32.929  1.00  0.00           C
ATOM   6576  C29 POPES 284     107.420  62.030  33.729  1.00  0.00           C
ATOM   6578 0C21 POPES 284     107.710  62.410  34.989  1.00  0.00           C
ATOM   6580 1C21 POPES 284     106.880  63.290  35.889  1.00  0.00           C
ATOM   6583 2C21 POPES 284     106.800  62.790  37.349  1.00  0.00           C
ATOM   6586 3C21 POPES 284     106.280  63.910  38.269  1.00  0.00           C
ATOM   6589 4C21 POPES 284     106.130  63.470  39.729  1.00  0.00           C
ATOM   6592 5C21 POPES 284     106.130  64.670  40.689  1.00  0.00           C
ATOM   6595 6C21 POPES 284     106.000  64.230  42.149  1.00  0.00           C
ATOM   6598 7C21 POPES 284     106.020  65.420  43.119  1.00  0.00           C
ATOM   6601 8C21 POPES 284     105.680  65.020  44.559  1.00  0.00           C
ATOM   6605  C33 POPES 284      98.120  59.640  34.009  1.00  0.00           C
ATOM   6608  C34 POPES 284      97.630  59.360  35.419  1.00  0.00           C
ATOM   6611  C35 POPES 284      98.600  58.420  36.139  1.00  0.00           C
ATOM   6614  C36 POPES 284      98.190  58.170  37.589  1.00  0.00           C
ATOM   6617  C37 POPES 284      99.290  57.440  38.369  1.00  0.00           C
ATOM   6620  C38 POPES 284      98.950  57.300  39.859  1.00  0.00           C
ATOM   6623  C39 POPES 284     100.200  57.490  40.719  1.00  0.00           C
ATOM   6626 0C31 POPES 284     100.000  57.080  42.179  1.00  0.00           C
ATOM   6629 1C31 POPES 284     101.180  57.530  43.039  1.00  0.00           C
ATOM   6632 2C31 POPES 284     101.220  56.840  44.399  1.00  0.00           C
ATOM   6635 3C31 POPES 284     102.280  57.440  45.319  1.00  0.00           C
ATOM   6638 4C31 POPES 284     102.210  56.870  46.739  1.00  0.00           C
ATOM   6641 5C31 POPES 284     103.190  57.550  47.699  1.00  0.00           C
ATOM   6644 6C31 POPES 284     102.880  57.250  49.169  1.00  0.00           C
ATOM   6648  NH3 POPET 285      70.920   1.770  70.139  1.00  0.00           N
ATOM   6652  C12 POPET 285      69.650   2.540  69.949  1.00  0.00           C
ATOM   6655  C11 POPET 285      68.730   1.890  68.919  1.00  0.00           C
ATOM   6658  P   POPET 285      66.310   1.480  69.829  1.00  0.00           P
ATOM   6659  O13 POPET 285      66.920   0.740  70.949  1.00  0.00           O
ATOM   6660  O14 POPET 285      65.150   2.360  70.149  1.00  0.00           O
ATOM   6661  O11 POPET 285      65.890   0.520  68.629  1.00  0.00           O
ATOM   6662  O12 POPET 285      67.410   2.380  69.149  1.00  0.00           O
ATOM   6663  C1  POPET 285      64.860   0.930  67.729  1.00  0.00           C
ATOM   6666  C2  POPET 285      65.060   0.370  66.289  1.00  0.00           C
ATOM   6668  O21 POPET 285      63.850   0.350  65.499  1.00  0.00           O
ATOM   6669  C21 POPET 285      63.160   1.450  65.369  1.00  0.00           C
ATOM   6670  O22 POPET 285      62.770   2.200  66.249  1.00  0.00           O
ATOM   6671  C22 POPET 285      63.150   1.740  63.869  1.00  0.00           C
ATOM   6674  C3  POPET 285      65.670  -1.050  66.249  1.00  0.00           C
ATOM   6677  O31 POPET 285      65.780  -1.480  64.869  1.00  0.00           O
ATOM   6678  C31 POPET 285      65.290  -2.670  64.579  1.00  0.00           C
ATOM   6679  O32 POPET 285      64.780  -3.440  65.369  1.00  0.00           O
ATOM   6680  C32 POPET 285      65.430  -2.990  63.089  1.00  0.00           C
ATOM   6683  C23 POPET 285      62.170   2.800  63.339  1.00  0.00           C
ATOM   6686  C24 POPET 285      62.610   3.130  61.909  1.00  0.00           C
ATOM   6689  C25 POPET 285      61.730   4.110  61.139  1.00  0.00           C
ATOM   6692  C26 POPET 285      60.600   3.440  60.339  1.00  0.00           C
ATOM   6695  C27 POPET 285      60.200   4.350  59.169  1.00  0.00           C
ATOM   6698  C28 POPET 285      58.940   3.890  58.419  1.00  0.00           C
ATOM   6701  C29 POPET 285      58.650   4.870  57.309  1.00  0.00           C
ATOM   6703 0C21 POPET 285      58.150   4.590  56.099  1.00  0.00           C
ATOM   6705 1C21 POPET 285      57.690   3.240  55.619  1.00  0.00           C
ATOM   6708 2C21 POPET 285      56.470   3.380  54.689  1.00  0.00           C
ATOM   6711 3C21 POPET 285      56.830   3.920  53.299  1.00  0.00           C
ATOM   6714 4C21 POPET 285      55.590   4.260  52.459  1.00  0.00           C
ATOM   6717 5C21 POPET 285      55.010   5.640  52.799  1.00  0.00           C
ATOM   6720 6C21 POPET 285      53.760   5.960  51.969  1.00  0.00           C
ATOM   6723 7C21 POPET 285      53.640   7.440  51.629  1.00  0.00           C
ATOM   6726 8C21 POPET 285      52.560   7.720  50.589  1.00  0.00           C
ATOM   6730  C33 POPET 285      64.120  -2.670  62.349  1.00  0.00           C
ATOM   6733  C34 POPET 285      64.080  -1.270  61.729  1.00  0.00           C
ATOM   6736  C35 POPET 285      64.920  -1.110  60.449  1.00  0.00           C
ATOM   6739  C36 POPET 285      64.540  -2.080  59.329  1.00  0.00           C
ATOM   6742  C37 POPET 285      64.920  -1.560  57.929  1.00  0.00           C
ATOM   6745  C38 POPET 285      64.400  -2.440  56.789  1.00  0.00           C
ATOM   6748  C39 POPET 285      65.100  -3.800  56.649  1.00  0.00           C
ATOM   6751 0C31 POPET 285      64.380  -4.710  55.649  1.00  0.00           C
ATOM   6754 1C31 POPET 285      64.960  -6.130  55.579  1.00  0.00           C
ATOM   6757 2C31 POPET 285      64.470  -6.890  54.329  1.00  0.00           C
ATOM   6760 3C31 POPET 285      65.130  -8.260  54.139  1.00  0.00           C
ATOM   6763 4C31 POPET 285      64.660  -9.010  52.889  1.00  0.00           C
ATOM   6766 5C31 POPET 285      65.310 -10.400  52.769  1.00  0.00           C
ATOM   6769 6C31 POPET 285      64.710 -11.250  51.639  1.00  0.00           C
ATOM   6773  NH3 POPEU 286     126.090 129.240  28.679  1.00  0.00           N
ATOM   6777  C12 POPEU 286     126.420 130.520  28.009  1.00  0.00           C
ATOM   6780  C11 POPEU 286     127.920 130.850  28.179  1.00  0.00           C
ATOM   6783  P   POPEU 286     128.120 131.680  30.629  1.00  0.00           P
ATOM   6784  O13 POPEU 286     129.200 132.690  30.529  1.00  0.00           O
ATOM   6785  O14 POPEU 286     126.770 132.230  30.429  1.00  0.00           O
ATOM   6786  O11 POPEU 286     128.210 130.820  31.939  1.00  0.00           O
ATOM   6787  O12 POPEU 286     128.400 130.600  29.509  1.00  0.00           O
ATOM   6788  C1  POPEU 286     129.040 131.170  33.039  1.00  0.00           C
ATOM   6791  C2  POPEU 286     128.260 130.900  34.339  1.00  0.00           C
ATOM   6793  O21 POPEU 286     129.080 131.130  35.489  1.00  0.00           O
ATOM   6794  C21 POPEU 286     129.930 130.190  35.839  1.00  0.00           C
ATOM   6795  O22 POPEU 286     130.440 129.350  35.109  1.00  0.00           O
ATOM   6796  C22 POPEU 286     130.060 130.210  37.359  1.00  0.00           C
ATOM   6799  C3  POPEU 286     127.540 129.510  34.379  1.00  0.00           C
ATOM   6802  O31 POPEU 286     127.210 129.080  35.729  1.00  0.00           O
ATOM   6803  C31 POPEU 286     126.240 129.780  36.309  1.00  0.00           C
ATOM   6804  O32 POPEU 286     125.540 130.610  35.769  1.00  0.00           O
ATOM   6805  C32 POPEU 286     126.160 129.410  37.789  1.00  0.00           C
ATOM   6808  C23 POPEU 286     131.460 129.810  37.849  1.00  0.00           C
ATOM   6811  C24 POPEU 286     131.490 129.370  39.319  1.00  0.00           C
ATOM   6814  C25 POPEU 286     131.170 127.870  39.509  1.00  0.00           C
ATOM   6817  C26 POPEU 286     132.240 127.140  40.329  1.00  0.00           C
ATOM   6820  C27 POPEU 286     132.230 125.610  40.169  1.00  0.00           C
ATOM   6823  C28 POPEU 286     133.450 124.960  40.849  1.00  0.00           C
ATOM   6826  C29 POPEU 286     133.410 123.450  40.859  1.00  0.00           C
ATOM   6828 0C21 POPEU 286     133.890 122.630  41.819  1.00  0.00           C
ATOM   6830 1C21 POPEU 286     134.570 123.050  43.099  1.00  0.00           C
ATOM   6833 2C21 POPEU 286     134.170 122.220  44.349  1.00  0.00           C
ATOM   6836 3C21 POPEU 286     135.220 121.160  44.699  1.00  0.00           C
ATOM   6839 4C21 POPEU 286     134.860 120.210  45.849  1.00  0.00           C
ATOM   6842 5C21 POPEU 286     134.770 120.870  47.239  1.00  0.00           C
ATOM   6845 6C21 POPEU 286     134.870 119.840  48.379  1.00  0.00           C
ATOM   6848 7C21 POPEU 286     136.320 119.390  48.659  1.00  0.00           C
ATOM   6851 8C21 POPEU 286     136.420 118.200  49.609  1.00  0.00           C
ATOM   6855  C33 POPEU 286     126.110 130.660  38.689  1.00  0.00           C
ATOM   6858  C34 POPEU 286     125.990 130.300  40.179  1.00  0.00           C
ATOM   6861  C35 POPEU 286     127.190 129.500  40.719  1.00  0.00           C
ATOM   6864  C36 POPEU 286     126.970 129.010  42.149  1.00  0.00           C
ATOM   6867  C37 POPEU 286     128.040 127.980  42.579  1.00  0.00           C
ATOM   6870  C38 POPEU 286     127.790 127.420  43.989  1.00  0.00           C
ATOM   6873  C39 POPEU 286     126.550 126.530  44.089  1.00  0.00           C
ATOM   6876 0C31 POPEU 286     125.750 126.810  45.379  1.00  0.00           C
ATOM   6879 1C31 POPEU 286     124.490 125.940  45.479  1.00  0.00           C
ATOM   6882 2C31 POPEU 286     123.520 126.420  46.569  1.00  0.00           C
ATOM   6885 3C31 POPEU 286     124.030 126.220  47.999  1.00  0.00           C
ATOM   6888 4C31 POPEU 286     123.910 124.760  48.479  1.00  0.00           C
ATOM   6891 5C31 POPEU 286     124.240 124.650  49.959  1.00  0.00           C
ATOM   6894 6C31 POPEU 286     123.960 123.260  50.529  1.00  0.00           C
ATOM   6898  NH3 POPEV 287      86.760  96.540  71.049  1.00  0.00           N
ATOM   6902  C12 POPEV 287      86.660  95.920  72.419  1.00  0.00           C
ATOM   6905  C11 POPEV 287      85.220  95.910  72.949  1.00  0.00           C
ATOM   6908  P   POPEV 287      83.380  94.080  72.479  1.00  0.00           P
ATOM   6909  O13 POPEV 287      84.160  93.000  73.129  1.00  0.00           O
ATOM   6910  O14 POPEV 287      82.250  94.670  73.229  1.00  0.00           O
ATOM   6911  O11 POPEV 287      82.880  93.620  71.049  1.00  0.00           O
ATOM   6912  O12 POPEV 287      84.350  95.250  72.039  1.00  0.00           O
ATOM   6913  C1  POPEV 287      83.020  92.280  70.539  1.00  0.00           C
ATOM   6916  C2  POPEV 287      83.940  92.240  69.269  1.00  0.00           C
ATOM   6918  O21 POPEV 287      83.290  91.690  68.119  1.00  0.00           O
ATOM   6919  C21 POPEV 287      83.190  90.380  67.979  1.00  0.00           C
ATOM   6920  O22 POPEV 287      83.230  89.540  68.859  1.00  0.00           O
ATOM   6921  C22 POPEV 287      83.200  90.070  66.479  1.00  0.00           C
ATOM   6924  C3  POPEV 287      85.370  91.610  69.479  1.00  0.00           C
ATOM   6927  O31 POPEV 287      86.190  91.850  68.309  1.00  0.00           O
ATOM   6928  C31 POPEV 287      87.090  90.930  67.959  1.00  0.00           C
ATOM   6929  O32 POPEV 287      87.350  89.910  68.569  1.00  0.00           O
ATOM   6930  C32 POPEV 287      87.750  91.360  66.639  1.00  0.00           C
ATOM   6933  C23 POPEV 287      82.540  88.720  66.039  1.00  0.00           C
ATOM   6936  C24 POPEV 287      82.450  88.570  64.509  1.00  0.00           C
ATOM   6939  C25 POPEV 287      83.820  88.600  63.839  1.00  0.00           C
ATOM   6942  C26 POPEV 287      83.790  88.690  62.309  1.00  0.00           C
ATOM   6945  C27 POPEV 287      85.200  88.980  61.799  1.00  0.00           C
ATOM   6948  C28 POPEV 287      85.270  89.460  60.339  1.00  0.00           C
ATOM   6951  C29 POPEV 287      84.810  88.400  59.369  1.00  0.00           C
ATOM   6953 0C21 POPEV 287      85.470  87.950  58.279  1.00  0.00           C
ATOM   6955 1C21 POPEV 287      86.800  88.410  57.739  1.00  0.00           C
ATOM   6958 2C21 POPEV 287      86.520  89.360  56.559  1.00  0.00           C
ATOM   6961 3C21 POPEV 287      87.700  89.490  55.589  1.00  0.00           C
ATOM   6964 4C21 POPEV 287      87.450  90.540  54.499  1.00  0.00           C
ATOM   6967 5C21 POPEV 287      86.240  90.250  53.599  1.00  0.00           C
ATOM   6970 6C21 POPEV 287      85.920  91.440  52.689  1.00  0.00           C
ATOM   6973 7C21 POPEV 287      84.690  91.220  51.809  1.00  0.00           C
ATOM   6976 8C21 POPEV 287      84.230  92.510  51.129  1.00  0.00           C
ATOM   6980  C33 POPEV 287      86.970  90.860  65.409  1.00  0.00           C
ATOM   6983  C34 POPEV 287      87.790  90.850  64.109  1.00  0.00           C
ATOM   6986  C35 POPEV 287      87.680  92.110  63.239  1.00  0.00           C
ATOM   6989  C36 POPEV 287      87.630  91.770  61.739  1.00  0.00           C
ATOM   6992  C37 POPEV 287      88.190  92.860  60.829  1.00  0.00           C
ATOM   6995  C38 POPEV 287      88.110  92.510  59.339  1.00  0.00           C
ATOM   6998  C39 POPEV 287      88.710  93.630  58.479  1.00  0.00           C
ATOM   7001 0C31 POPEV 287      88.650  93.350  56.969  1.00  0.00           C
ATOM   7004 1C31 POPEV 287      89.510  94.350  56.179  1.00  0.00           C
ATOM   7007 2C31 POPEV 287      89.530  94.100  54.669  1.00  0.00           C
ATOM   7010 3C31 POPEV 287      88.170  94.320  53.999  1.00  0.00           C
ATOM   7013 4C31 POPEV 287      88.250  95.230  52.769  1.00  0.00           C
ATOM   7016 5C31 POPEV 287      86.970  95.200  51.929  1.00  0.00           C
ATOM   7019 6C31 POPEV 287      87.050  96.090  50.699  1.00  0.00           C
ATOM   7023  NH3 POPEW 288      51.770  43.520  70.079  1.00  0.00           N
ATOM   7027  C12 POPEW 288      51.240  44.780  70.709  1.00  0.00           C
ATOM   7030  C11 POPEW 288      49.830  44.590  71.329  1.00  0.00           C
ATOM   7033  P   POPEW 288      48.690  42.330  70.699  1.00  0.00           P
ATOM   7034  O13 POPEW 288      49.840  41.750  69.969  1.00  0.00           O
ATOM   7035  O14 POPEW 288      48.560  42.060  72.149  1.00  0.00           O
ATOM   7036  O11 POPEW 288      47.300  42.090  69.959  1.00  0.00           O
ATOM   7037  O12 POPEW 288      48.910  43.880  70.489  1.00  0.00           O
ATOM   7038  C1  POPEW 288      47.160  41.240  68.809  1.00  0.00           C
ATOM   7041  C2  POPEW 288      46.410  41.910  67.619  1.00  0.00           C
ATOM   7043  O21 POPEW 288      46.860  41.240  66.419  1.00  0.00           O
ATOM   7044  C21 POPEW 288      45.970  41.080  65.449  1.00  0.00           C
ATOM   7045  O22 POPEW 288      44.830  41.520  65.449  1.00  0.00           O
ATOM   7046  C22 POPEW 288      46.590  40.240  64.319  1.00  0.00           C
ATOM   7049  C3  POPEW 288      46.690  43.450  67.529  1.00  0.00           C
ATOM   7052  O31 POPEW 288      45.720  44.130  66.699  1.00  0.00           O
ATOM   7053  C31 POPEW 288      46.070  44.350  65.439  1.00  0.00           C
ATOM   7054  O32 POPEW 288      47.190  44.190  64.989  1.00  0.00           O
ATOM   7055  C32 POPEW 288      44.870  44.830  64.629  1.00  0.00           C
ATOM   7058  C23 POPEW 288      45.750  40.240  63.019  1.00  0.00           C
ATOM   7061  C24 POPEW 288      45.900  38.960  62.179  1.00  0.00           C
ATOM   7064  C25 POPEW 288      47.300  38.700  61.599  1.00  0.00           C
ATOM   7067  C26 POPEW 288      47.230  37.730  60.409  1.00  0.00           C
ATOM   7070  C27 POPEW 288      48.600  37.490  59.759  1.00  0.00           C
ATOM   7073  C28 POPEW 288      48.560  36.910  58.319  1.00  0.00           C
ATOM   7076  C29 POPEW 288      47.790  37.780  57.369  1.00  0.00           C
ATOM   7078 0C21 POPEW 288      47.320  37.420  56.159  1.00  0.00           C
ATOM   7080 1C21 POPEW 288      47.500  36.080  55.509  1.00  0.00           C
ATOM   7083 2C21 POPEW 288      47.280  36.140  53.989  1.00  0.00           C
ATOM   7086 3C21 POPEW 288      48.300  37.000  53.219  1.00  0.00           C
ATOM   7089 4C21 POPEW 288      47.970  37.040  51.719  1.00  0.00           C
ATOM   7092 5C21 POPEW 288      49.010  37.760  50.839  1.00  0.00           C
ATOM   7095 6C21 POPEW 288      50.360  37.020  50.779  1.00  0.00           C
ATOM   7098 7C21 POPEW 288      51.250  37.530  49.639  1.00  0.00           C
ATOM   7101 8C21 POPEW 288      52.580  36.780  49.529  1.00  0.00           C
ATOM   7105  C33 POPEW 288      45.300  45.550  63.329  1.00  0.00           C
ATOM   7108  C34 POPEW 288      44.130  45.890  62.389  1.00  0.00           C
ATOM   7111  C35 POPEW 288      44.570  46.660  61.129  1.00  0.00           C
ATOM   7114  C36 POPEW 288      44.920  48.140  61.409  1.00  0.00           C
ATOM   7117  C37 POPEW 288      45.380  48.880  60.139  1.00  0.00           C
ATOM   7120  C38 POPEW 288      45.570  50.390  60.379  1.00  0.00           C
ATOM   7123  C39 POPEW 288      46.080  51.160  59.159  1.00  0.00           C
ATOM   7126 0C31 POPEW 288      47.560  50.900  58.849  1.00  0.00           C
ATOM   7129 1C31 POPEW 288      48.030  51.580  57.559  1.00  0.00           C
ATOM   7132 2C31 POPEW 288      49.420  51.090  57.119  1.00  0.00           C
ATOM   7135 3C31 POPEW 288      49.910  51.790  55.839  1.00  0.00           C
ATOM   7138 4C31 POPEW 288      50.840  50.880  55.029  1.00  0.00           C
ATOM   7141 5C31 POPEW 288      51.450  51.570  53.799  1.00  0.00           C
ATOM   7144 6C31 POPEW 288      52.410  50.650  53.049  1.00  0.00           C
ATOM   7148  NH3 POPEX 289     126.850  90.030  69.109  1.00  0.00           N
ATOM   7152  C12 POPEX 289     125.510  89.350  68.909  1.00  0.00           C
ATOM   7155  C11 POPEX 289     124.340  90.320  68.679  1.00  0.00           C
ATOM   7158  P   POPEX 289     122.180  88.750  68.809  1.00  0.00           P
ATOM   7159  O13 POPEX 289     122.690  87.400  69.149  1.00  0.00           O
ATOM   7160  O14 POPEX 289     120.790  89.110  69.199  1.00  0.00           O
ATOM   7161  O11 POPEX 289     122.270  88.930  67.249  1.00  0.00           O
ATOM   7162  O12 POPEX 289     123.190  89.840  69.369  1.00  0.00           O
ATOM   7163  C1  POPEX 289     123.020  88.050  66.399  1.00  0.00           C
ATOM   7166  C2  POPEX 289     123.530  88.840  65.159  1.00  0.00           C
ATOM   7168  O21 POPEX 289     123.090  88.320  63.899  1.00  0.00           O
ATOM   7169  C21 POPEX 289     121.780  88.320  63.639  1.00  0.00           C
ATOM   7170  O22 POPEX 289     120.880  88.090  64.429  1.00  0.00           O
ATOM   7171  C22 POPEX 289     121.610  88.680  62.169  1.00  0.00           C
ATOM   7174  C3  POPEX 289     125.080  88.960  65.159  1.00  0.00           C
ATOM   7177  O31 POPEX 289     125.550  90.050  64.339  1.00  0.00           O
ATOM   7178  C31 POPEX 289     126.190  89.900  63.159  1.00  0.00           C
ATOM   7179  O32 POPEX 289     126.690  90.860  62.589  1.00  0.00           O
ATOM   7180  C32 POPEX 289     126.270  88.470  62.609  1.00  0.00           C
ATOM   7183  C23 POPEX 289     120.170  88.640  61.609  1.00  0.00           C
ATOM   7186  C24 POPEX 289     120.240  88.960  60.109  1.00  0.00           C
ATOM   7189  C25 POPEX 289     118.920  88.900  59.339  1.00  0.00           C
ATOM   7192  C26 POPEX 289     119.130  88.500  57.869  1.00  0.00           C
ATOM   7195  C27 POPEX 289     120.060  89.430  57.079  1.00  0.00           C
ATOM   7198  C28 POPEX 289     120.420  88.840  55.709  1.00  0.00           C
ATOM   7201  C29 POPEX 289     121.500  89.630  55.019  1.00  0.00           C
ATOM   7203 0C21 POPEX 289     121.510  90.080  53.749  1.00  0.00           C
ATOM   7205 1C21 POPEX 289     120.440  89.900  52.699  1.00  0.00           C
ATOM   7208 2C21 POPEX 289     119.790  91.260  52.369  1.00  0.00           C
ATOM   7211 3C21 POPEX 289     118.610  91.130  51.399  1.00  0.00           C
ATOM   7214 4C21 POPEX 289     117.910  92.460  51.099  1.00  0.00           C
ATOM   7217 5C21 POPEX 289     118.780  93.500  50.379  1.00  0.00           C
ATOM   7220 6C21 POPEX 289     119.300  94.610  51.299  1.00  0.00           C
ATOM   7223 7C21 POPEX 289     119.800  95.840  50.519  1.00  0.00           C
ATOM   7226 8C21 POPEX 289     120.090  97.060  51.399  1.00  0.00           C
ATOM   7230  C33 POPEX 289     126.230  88.420  61.059  1.00  0.00           C
ATOM   7233  C34 POPEX 289     124.800  88.530  60.539  1.00  0.00           C
ATOM   7236  C35 POPEX 289     124.710  88.410  59.009  1.00  0.00           C
ATOM   7239  C36 POPEX 289     125.560  89.470  58.299  1.00  0.00           C
ATOM   7242  C37 POPEX 289     125.450  89.410  56.779  1.00  0.00           C
ATOM   7245  C38 POPEX 289     126.220  90.570  56.139  1.00  0.00           C
ATOM   7248  C39 POPEX 289     126.400  90.420  54.629  1.00  0.00           C
ATOM   7251 0C31 POPEX 289     127.380  89.300  54.249  1.00  0.00           C
ATOM   7254 1C31 POPEX 289     127.520  89.170  52.729  1.00  0.00           C
ATOM   7257 2C31 POPEX 289     128.470  88.040  52.309  1.00  0.00           C
ATOM   7260 3C31 POPEX 289     128.410  87.790  50.799  1.00  0.00           C
ATOM   7263 4C31 POPEX 289     129.410  86.740  50.319  1.00  0.00           C
ATOM   7266 5C31 POPEX 289     129.330  86.530  48.809  1.00  0.00           C
ATOM   7269 6C31 POPEX 289     130.480  85.700  48.239  1.00  0.00           C
ATOM   7273  NH3 POPEY 290      53.170  48.060  29.409  1.00  0.00           N
ATOM   7277  C12 POPEY 290      53.100  46.570  29.649  1.00  0.00           C
ATOM   7280  C11 POPEY 290      52.210  45.860  28.609  1.00  0.00           C
ATOM   7283  P   POPEY 290      53.270  43.560  27.829  1.00  0.00           P
ATOM   7284  O13 POPEY 290      52.500  42.910  26.759  1.00  0.00           O
ATOM   7285  O14 POPEY 290      54.450  44.360  27.419  1.00  0.00           O
ATOM   7286  O11 POPEY 290      53.760  42.460  28.859  1.00  0.00           O
ATOM   7287  O12 POPEY 290      52.310  44.440  28.739  1.00  0.00           O
ATOM   7288  C1  POPEY 290      54.200  42.870  30.169  1.00  0.00           C
ATOM   7291  C2  POPEY 290      53.080  42.780  31.269  1.00  0.00           C
ATOM   7293  O21 POPEY 290      53.320  43.730  32.339  1.00  0.00           O
ATOM   7294  C21 POPEY 290      54.360  43.430  33.099  1.00  0.00           C
ATOM   7295  O22 POPEY 290      55.310  42.730  32.769  1.00  0.00           O
ATOM   7296  C22 POPEY 290      54.170  43.960  34.509  1.00  0.00           C
ATOM   7299  C3  POPEY 290      52.860  41.330  31.819  1.00  0.00           C
ATOM   7302  O31 POPEY 290      52.320  41.330  33.179  1.00  0.00           O
ATOM   7303  C31 POPEY 290      52.600  40.230  33.889  1.00  0.00           C
ATOM   7304  O32 POPEY 290      53.040  39.200  33.419  1.00  0.00           O
ATOM   7305  C32 POPEY 290      52.390  40.500  35.369  1.00  0.00           C
ATOM   7308  C23 POPEY 290      55.200  43.290  35.459  1.00  0.00           C
ATOM   7311  C24 POPEY 290      54.850  43.440  36.939  1.00  0.00           C
ATOM   7314  C25 POPEY 290      55.770  42.620  37.859  1.00  0.00           C
ATOM   7317  C26 POPEY 290      55.250  42.530  39.299  1.00  0.00           C
ATOM   7320  C27 POPEY 290      55.970  41.460  40.139  1.00  0.00           C
ATOM   7323  C28 POPEY 290      55.500  41.420  41.609  1.00  0.00           C
ATOM   7326  C29 POPEY 290      55.970  42.610  42.399  1.00  0.00           C
ATOM   7328 0C21 POPEY 290      56.310  42.640  43.699  1.00  0.00           C
ATOM   7330 1C21 POPEY 290      56.260  41.510  44.689  1.00  0.00           C
ATOM   7333 2C21 POPEY 290      57.650  41.200  45.279  1.00  0.00           C
ATOM   7336 3C21 POPEY 290      57.590  40.190  46.439  1.00  0.00           C
ATOM   7339 4C21 POPEY 290      58.980  39.770  46.939  1.00  0.00           C
ATOM   7342 5C21 POPEY 290      58.920  38.920  48.219  1.00  0.00           C
ATOM   7345 6C21 POPEY 290      60.300  38.470  48.709  1.00  0.00           C
ATOM   7348 7C21 POPEY 290      60.280  37.810  50.089  1.00  0.00           C
ATOM   7351 8C21 POPEY 290      61.690  37.620  50.669  1.00  0.00           C
ATOM   7355  C33 POPEY 290      52.760  39.270  36.239  1.00  0.00           C
ATOM   7358  C34 POPEY 290      53.180  39.660  37.659  1.00  0.00           C
ATOM   7361  C35 POPEY 290      53.440  38.450  38.579  1.00  0.00           C
ATOM   7364  C36 POPEY 290      54.490  37.470  38.049  1.00  0.00           C
ATOM   7367  C37 POPEY 290      54.740  36.280  38.989  1.00  0.00           C
ATOM   7370  C38 POPEY 290      55.640  35.220  38.359  1.00  0.00           C
ATOM   7373  C39 POPEY 290      56.070  34.090  39.309  1.00  0.00           C
ATOM   7376 0C31 POPEY 290      54.920  33.300  39.949  1.00  0.00           C
ATOM   7379 1C31 POPEY 290      54.510  33.860  41.319  1.00  0.00           C
ATOM   7382 2C31 POPEY 290      53.790  32.840  42.199  1.00  0.00           C
ATOM   7385 3C31 POPEY 290      54.830  32.130  43.059  1.00  0.00           C
ATOM   7388 4C31 POPEY 290      54.320  30.970  43.889  1.00  0.00           C
ATOM   7391 5C31 POPEY 290      55.520  30.180  44.389  1.00  0.00           C
ATOM   7394 6C31 POPEY 290      55.160  29.160  45.449  1.00  0.00           C
ATOM   7398  NH3 POPEZ 291      69.580 124.760  26.939  1.00  0.00           N
ATOM   7402  C12 POPEZ 291      70.350 125.620  25.959  1.00  0.00           C
ATOM   7405  C11 POPEZ 291      71.860 125.310  25.909  1.00  0.00           C
ATOM   7408  P   POPEZ 291      73.020 127.610  25.219  1.00  0.00           P
ATOM   7409  O13 POPEZ 291      74.500 127.640  25.159  1.00  0.00           O
ATOM   7410  O14 POPEZ 291      72.350 128.530  24.269  1.00  0.00           O
ATOM   7411  O11 POPEZ 291      72.530 127.910  26.709  1.00  0.00           O
ATOM   7412  O12 POPEZ 291      72.530 126.140  24.959  1.00  0.00           O
ATOM   7413  C1  POPEZ 291      73.490 127.810  27.789  1.00  0.00           C
ATOM   7416  C2  POPEZ 291      72.810 128.010  29.189  1.00  0.00           C
ATOM   7418  O21 POPEZ 291      73.770 127.820  30.249  1.00  0.00           O
ATOM   7419  C21 POPEZ 291      74.000 128.910  30.989  1.00  0.00           C
ATOM   7420  O22 POPEZ 291      73.710 130.050  30.639  1.00  0.00           O
ATOM   7421  C22 POPEZ 291      74.620 128.530  32.329  1.00  0.00           C
ATOM   7424  C3  POPEZ 291      71.650 126.980  29.379  1.00  0.00           C
ATOM   7427  O31 POPEZ 291      71.250 126.740  30.739  1.00  0.00           O
ATOM   7428  C31 POPEZ 291      70.660 127.740  31.389  1.00  0.00           C
ATOM   7429  O32 POPEZ 291      70.560 128.880  30.989  1.00  0.00           O
ATOM   7430  C32 POPEZ 291      70.180 127.210  32.739  1.00  0.00           C
ATOM   7433  C23 POPEZ 291      75.190 129.750  33.099  1.00  0.00           C
ATOM   7436  C24 POPEZ 291      74.300 130.210  34.269  1.00  0.00           C
ATOM   7439  C25 POPEZ 291      74.730 129.650  35.629  1.00  0.00           C
ATOM   7442  C26 POPEZ 291      73.890 130.240  36.769  1.00  0.00           C
ATOM   7445  C27 POPEZ 291      74.500 130.080  38.169  1.00  0.00           C
ATOM   7448  C28 POPEZ 291      75.340 131.290  38.639  1.00  0.00           C
ATOM   7451  C29 POPEZ 291      76.590 131.500  37.829  1.00  0.00           C
ATOM   7453 0C21 POPEZ 291      77.860 131.230  38.199  1.00  0.00           C
ATOM   7455 1C21 POPEZ 291      78.340 130.700  39.519  1.00  0.00           C
ATOM   7458 2C21 POPEZ 291      78.900 129.270  39.429  1.00  0.00           C
ATOM   7461 3C21 POPEZ 291      77.830 128.200  39.129  1.00  0.00           C
ATOM   7464 4C21 POPEZ 291      78.420 126.800  38.929  1.00  0.00           C
ATOM   7467 5C21 POPEZ 291      79.140 126.680  37.579  1.00  0.00           C
ATOM   7470 6C21 POPEZ 291      80.150 125.530  37.519  1.00  0.00           C
ATOM   7473 7C21 POPEZ 291      81.220 125.770  36.439  1.00  0.00           C
ATOM   7476 8C21 POPEZ 291      82.320 124.720  36.469  1.00  0.00           C
ATOM   7480  C33 POPEZ 291      69.900 128.290  33.809  1.00  0.00           C
ATOM   7483  C34 POPEZ 291      69.500 127.590  35.109  1.00  0.00           C
ATOM   7486  C35 POPEZ 291      69.470 128.480  36.359  1.00  0.00           C
ATOM   7489  C36 POPEZ 291      69.300 127.600  37.609  1.00  0.00           C
ATOM   7492  C37 POPEZ 291      69.330 128.330  38.959  1.00  0.00           C
ATOM   7495  C38 POPEZ 291      69.130 127.310  40.079  1.00  0.00           C
ATOM   7498  C39 POPEZ 291      68.940 127.890  41.479  1.00  0.00           C
ATOM   7501 0C31 POPEZ 291      68.430 126.800  42.439  1.00  0.00           C
ATOM   7504 1C31 POPEZ 291      68.230 127.270  43.879  1.00  0.00           C
ATOM   7507 2C31 POPEZ 291      67.530 126.190  44.719  1.00  0.00           C
ATOM   7510 3C31 POPEZ 291      67.550 126.460  46.229  1.00  0.00           C
ATOM   7513 4C31 POPEZ 291      66.870 127.770  46.629  1.00  0.00           C
ATOM   7516 5C31 POPEZ 291      66.600 127.840  48.139  1.00  0.00           C
ATOM   7519 6C31 POPEZ 291      65.850 129.100  48.569  1.00  0.00           C
ATOM   7523  NH3 POPEa 292      77.510  54.480  68.459  1.00  0.00           N
ATOM   7527  C12 POPEa 292      77.620  54.970  69.869  1.00  0.00           C
ATOM   7530  C11 POPEa 292      76.340  55.720  70.269  1.00  0.00           C
ATOM   7533  P   POPEa 292      76.850  58.070  71.249  1.00  0.00           P
ATOM   7534  O13 POPEa 292      75.530  58.730  71.129  1.00  0.00           O
ATOM   7535  O14 POPEa 292      77.780  58.540  72.299  1.00  0.00           O
ATOM   7536  O11 POPEa 292      77.600  58.130  69.859  1.00  0.00           O
ATOM   7537  O12 POPEa 292      76.610  56.520  71.419  1.00  0.00           O
ATOM   7538  C1  POPEa 292      77.180  59.070  68.879  1.00  0.00           C
ATOM   7541  C2  POPEa 292      78.040  58.930  67.599  1.00  0.00           C
ATOM   7543  O21 POPEa 292      77.660  57.720  66.919  1.00  0.00           O
ATOM   7544  C21 POPEa 292      77.650  57.820  65.599  1.00  0.00           C
ATOM   7545  O22 POPEa 292      77.910  58.810  64.939  1.00  0.00           O
ATOM   7546  C22 POPEa 292      77.350  56.470  64.979  1.00  0.00           C
ATOM   7549  C3  POPEa 292      79.560  58.900  67.919  1.00  0.00           C
ATOM   7552  O31 POPEa 292      80.300  58.750  66.689  1.00  0.00           O
ATOM   7553  C31 POPEa 292      81.510  59.280  66.699  1.00  0.00           C
ATOM   7554  O32 POPEa 292      82.150  59.570  67.699  1.00  0.00           O
ATOM   7555  C32 POPEa 292      81.990  59.440  65.259  1.00  0.00           C
ATOM   7558  C23 POPEa 292      76.210  56.640  63.979  1.00  0.00           C
ATOM   7561  C24 POPEa 292      76.040  55.460  63.039  1.00  0.00           C
ATOM   7564  C25 POPEa 292      74.690  55.610  62.339  1.00  0.00           C
ATOM   7567  C26 POPEa 292      74.440  54.570  61.259  1.00  0.00           C
ATOM   7570  C27 POPEa 292      74.620  55.120  59.839  1.00  0.00           C
ATOM   7573  C28 POPEa 292      73.960  54.210  58.789  1.00  0.00           C
ATOM   7576  C29 POPEa 292      72.470  54.460  58.669  1.00  0.00           C
ATOM   7578 0C21 POPEa 292      71.740  54.440  57.539  1.00  0.00           C
ATOM   7580 1C21 POPEa 292      72.250  54.110  56.159  1.00  0.00           C
ATOM   7583 2C21 POPEa 292      72.170  52.590  55.909  1.00  0.00           C
ATOM   7586 3C21 POPEa 292      72.610  52.180  54.489  1.00  0.00           C
ATOM   7589 4C21 POPEa 292      73.350  50.830  54.509  1.00  0.00           C
ATOM   7592 5C21 POPEa 292      73.210  50.000  53.229  1.00  0.00           C
ATOM   7595 6C21 POPEa 292      73.950  48.670  53.379  1.00  0.00           C
ATOM   7598 7C21 POPEa 292      73.700  47.650  52.269  1.00  0.00           C
ATOM   7601 8C21 POPEa 292      74.440  46.330  52.519  1.00  0.00           C
ATOM   7605  C33 POPEa 292      82.710  60.800  65.049  1.00  0.00           C
ATOM   7608  C34 POPEa 292      82.870  61.230  63.589  1.00  0.00           C
ATOM   7611  C35 POPEa 292      81.540  61.660  62.959  1.00  0.00           C
ATOM   7614  C36 POPEa 292      81.610  61.610  61.429  1.00  0.00           C
ATOM   7617  C37 POPEa 292      80.270  61.970  60.789  1.00  0.00           C
ATOM   7620  C38 POPEa 292      80.350  61.950  59.259  1.00  0.00           C
ATOM   7623  C39 POPEa 292      80.270  60.560  58.619  1.00  0.00           C
ATOM   7626 0C31 POPEa 292      78.860  60.090  58.249  1.00  0.00           C
ATOM   7629 1C31 POPEa 292      78.870  58.640  57.729  1.00  0.00           C
ATOM   7632 2C31 POPEa 292      77.480  58.050  57.429  1.00  0.00           C
ATOM   7635 3C31 POPEa 292      76.750  58.760  56.289  1.00  0.00           C
ATOM   7638 4C31 POPEa 292      75.520  57.990  55.799  1.00  0.00           C
ATOM   7641 5C31 POPEa 292      74.890  58.610  54.539  1.00  0.00           C
ATOM   7644 6C31 POPEa 292      73.830  57.720  53.879  1.00  0.00           C
ATOM   7648  NH3 POPEb 293      57.340   8.400  70.279  1.00  0.00           N
ATOM   7652  C12 POPEb 293      58.610   9.170  70.009  1.00  0.00           C
ATOM   7655  C11 POPEb 293      58.340  10.670  69.879  1.00  0.00           C
ATOM   7658  P   POPEb 293      60.020  12.710  69.749  1.00  0.00           P
ATOM   7659  O13 POPEb 293      58.930  13.680  69.569  1.00  0.00           O
ATOM   7660  O14 POPEb 293      61.180  13.140  70.579  1.00  0.00           O
ATOM   7661  O11 POPEb 293      60.520  12.210  68.339  1.00  0.00           O
ATOM   7662  O12 POPEb 293      59.460  11.380  70.389  1.00  0.00           O
ATOM   7663  C1  POPEb 293      61.880  11.810  68.129  1.00  0.00           C
ATOM   7666  C2  POPEb 293      62.060  10.980  66.809  1.00  0.00           C
ATOM   7668  O21 POPEb 293      61.260  11.520  65.739  1.00  0.00           O
ATOM   7669  C21 POPEb 293      61.710  12.660  65.239  1.00  0.00           C
ATOM   7670  O22 POPEb 293      62.720  13.240  65.599  1.00  0.00           O
ATOM   7671  C22 POPEb 293      60.910  13.020  63.999  1.00  0.00           C
ATOM   7674  C3  POPEb 293      61.710   9.470  67.019  1.00  0.00           C
ATOM   7677  O31 POPEb 293      61.260   8.830  65.819  1.00  0.00           O
ATOM   7678  C31 POPEb 293      62.130   8.640  64.849  1.00  0.00           C
ATOM   7679  O32 POPEb 293      63.340   8.690  64.959  1.00  0.00           O
ATOM   7680  C32 POPEb 293      61.340   8.330  63.569  1.00  0.00           C
ATOM   7683  C23 POPEb 293      61.800  12.830  62.759  1.00  0.00           C
ATOM   7686  C24 POPEb 293      61.330  13.560  61.489  1.00  0.00           C
ATOM   7689  C25 POPEb 293      60.010  13.020  60.919  1.00  0.00           C
ATOM   7692  C26 POPEb 293      59.630  13.650  59.579  1.00  0.00           C
ATOM   7695  C27 POPEb 293      58.440  12.910  58.949  1.00  0.00           C
ATOM   7698  C28 POPEb 293      57.430  13.830  58.239  1.00  0.00           C
ATOM   7701  C29 POPEb 293      57.740  14.120  56.789  1.00  0.00           C
ATOM   7703 0C21 POPEb 293      57.450  13.300  55.759  1.00  0.00           C
ATOM   7705 1C21 POPEb 293      56.830  11.930  55.859  1.00  0.00           C
ATOM   7708 2C21 POPEb 293      55.700  11.670  54.829  1.00  0.00           C
ATOM   7711 3C21 POPEb 293      56.200  11.680  53.379  1.00  0.00           C
ATOM   7714 4C21 POPEb 293      55.100  11.330  52.369  1.00  0.00           C
ATOM   7717 5C21 POPEb 293      55.660  11.320  50.949  1.00  0.00           C
ATOM   7720 6C21 POPEb 293      54.720  10.650  49.939  1.00  0.00           C
ATOM   7723 7C21 POPEb 293      55.260  10.800  48.519  1.00  0.00           C
ATOM   7726 8C21 POPEb 293      54.450  10.080  47.449  1.00  0.00           C
ATOM   7730  C33 POPEb 293      62.120   8.490  62.249  1.00  0.00           C
ATOM   7733  C34 POPEb 293      61.280   9.160  61.149  1.00  0.00           C
ATOM   7736  C35 POPEb 293      59.970   8.460  60.769  1.00  0.00           C
ATOM   7739  C36 POPEb 293      59.470   8.900  59.389  1.00  0.00           C
ATOM   7742  C37 POPEb 293      58.090   8.330  59.029  1.00  0.00           C
ATOM   7745  C38 POPEb 293      57.620   8.810  57.649  1.00  0.00           C
ATOM   7748  C39 POPEb 293      56.380   8.080  57.119  1.00  0.00           C
ATOM   7751 0C31 POPEb 293      55.070   8.600  57.719  1.00  0.00           C
ATOM   7754 1C31 POPEb 293      53.850   7.780  57.279  1.00  0.00           C
ATOM   7757 2C31 POPEb 293      52.530   8.480  57.629  1.00  0.00           C
ATOM   7760 3C31 POPEb 293      51.260   7.670  57.299  1.00  0.00           C
ATOM   7763 4C31 POPEb 293      51.150   7.120  55.879  1.00  0.00           C
ATOM   7766 5C31 POPEb 293      49.690   6.770  55.529  1.00  0.00           C
ATOM   7769 6C31 POPEb 293      49.520   6.130  54.149  1.00  0.00           C
ATOM   7773  NH3 POPEc 294     122.090   8.840  28.879  1.00  0.00           N
ATOM   7777  C12 POPEc 294     120.750   8.160  28.939  1.00  0.00           C
ATOM   7780  C11 POPEc 294     119.710   9.170  29.459  1.00  0.00           C
ATOM   7783  P   POPEc 294     117.150   9.580  29.429  1.00  0.00           P
ATOM   7784  O13 POPEc 294     117.610  10.880  28.849  1.00  0.00           O
ATOM   7785  O14 POPEc 294     116.040   8.920  28.699  1.00  0.00           O
ATOM   7786  O11 POPEc 294     116.730   9.810  30.929  1.00  0.00           O
ATOM   7787  O12 POPEc 294     118.390   8.610  29.479  1.00  0.00           O
ATOM   7788  C1  POPEc 294     117.420   9.260  32.059  1.00  0.00           C
ATOM   7791  C2  POPEc 294     117.880  10.390  33.039  1.00  0.00           C
ATOM   7793  O21 POPEc 294     117.110  10.360  34.259  1.00  0.00           O
ATOM   7794  C21 POPEc 294     117.550   9.490  35.159  1.00  0.00           C
ATOM   7795  O22 POPEc 294     118.480   8.720  35.019  1.00  0.00           O
ATOM   7796  C22 POPEc 294     116.650   9.610  36.399  1.00  0.00           C
ATOM   7799  C3  POPEc 294     117.770  11.800  32.409  1.00  0.00           C
ATOM   7802  O31 POPEc 294     118.630  12.730  33.069  1.00  0.00           O
ATOM   7803  C31 POPEc 294     118.310  13.570  34.059  1.00  0.00           C
ATOM   7804  O32 POPEc 294     119.110  14.380  34.499  1.00  0.00           O
ATOM   7805  C32 POPEc 294     116.890  13.450  34.629  1.00  0.00           C
ATOM   7808  C23 POPEc 294     117.390   9.430  37.749  1.00  0.00           C
ATOM   7811  C24 POPEc 294     116.410   9.350  38.929  1.00  0.00           C
ATOM   7814  C25 POPEc 294     117.080   8.990  40.269  1.00  0.00           C
ATOM   7817  C26 POPEc 294     117.890  10.140  40.879  1.00  0.00           C
ATOM   7820  C27 POPEc 294     118.340   9.860  42.319  1.00  0.00           C
ATOM   7823  C28 POPEc 294     117.590  10.680  43.389  1.00  0.00           C
ATOM   7826  C29 POPEc 294     116.160  10.260  43.629  1.00  0.00           C
ATOM   7828 0C21 POPEc 294     115.650   9.780  44.769  1.00  0.00           C
ATOM   7830 1C21 POPEc 294     116.370   9.490  46.059  1.00  0.00           C
ATOM   7833 2C21 POPEc 294     116.180   8.010  46.449  1.00  0.00           C
ATOM   7836 3C21 POPEc 294     116.700   7.700  47.859  1.00  0.00           C
ATOM   7839 4C21 POPEc 294     116.170   6.360  48.379  1.00  0.00           C
ATOM   7842 5C21 POPEc 294     116.840   5.880  49.679  1.00  0.00           C
ATOM   7845 6C21 POPEc 294     116.940   6.970  50.749  1.00  0.00           C
ATOM   7848 7C21 POPEc 294     117.410   6.420  52.099  1.00  0.00           C
ATOM   7851 8C21 POPEc 294     117.860   7.490  53.089  1.00  0.00           C
ATOM   7855  C33 POPEc 294     116.920  13.560  36.169  1.00  0.00           C
ATOM   7858  C34 POPEc 294     116.910  15.010  36.659  1.00  0.00           C
ATOM   7861  C35 POPEc 294     117.840  15.260  37.849  1.00  0.00           C
ATOM   7864  C36 POPEc 294     117.520  14.430  39.099  1.00  0.00           C
ATOM   7867  C37 POPEc 294     118.340  14.920  40.289  1.00  0.00           C
ATOM   7870  C38 POPEc 294     118.220  14.040  41.539  1.00  0.00           C
ATOM   7873  C39 POPEc 294     118.880  14.690  42.759  1.00  0.00           C
ATOM   7876 0C31 POPEc 294     118.980  13.740  43.949  1.00  0.00           C
ATOM   7879 1C31 POPEc 294     119.840  14.260  45.099  1.00  0.00           C
ATOM   7882 2C31 POPEc 294     120.210  13.110  46.049  1.00  0.00           C
ATOM   7885 3C31 POPEc 294     121.140  13.530  47.189  1.00  0.00           C
ATOM   7888 4C31 POPEc 294     121.540  12.340  48.059  1.00  0.00           C
ATOM   7891 5C31 POPEc 294     122.420  12.750  49.249  1.00  0.00           C
ATOM   7894 6C31 POPEc 294     122.860  11.570  50.119  1.00  0.00           C
ATOM   7898  NH3 POPEd 295      56.810 119.620  31.009  1.00  0.00           N
ATOM   7902  C12 POPEd 295      56.220 120.270  29.799  1.00  0.00           C
ATOM   7905  C11 POPEd 295      56.890 119.750  28.529  1.00  0.00           C
ATOM   7908  P   POPEd 295      59.220 119.220  27.579  1.00  0.00           P
ATOM   7909  O13 POPEd 295      59.060 117.740  27.749  1.00  0.00           O
ATOM   7910  O14 POPEd 295      58.840 119.820  26.279  1.00  0.00           O
ATOM   7911  O11 POPEd 295      60.630 119.730  28.029  1.00  0.00           O
ATOM   7912  O12 POPEd 295      58.310 119.910  28.669  1.00  0.00           O
ATOM   7913  C1  POPEd 295      61.640 118.880  28.569  1.00  0.00           C
ATOM   7916  C2  POPEd 295      61.970 119.230  30.049  1.00  0.00           C
ATOM   7918  O21 POPEd 295      61.310 118.300  30.949  1.00  0.00           O
ATOM   7919  C21 POPEd 295      62.030 118.040  32.059  1.00  0.00           C
ATOM   7920  O22 POPEd 295      63.220 118.260  32.189  1.00  0.00           O
ATOM   7921  C22 POPEd 295      61.140 117.520  33.189  1.00  0.00           C
ATOM   7924  C3  POPEd 295      61.540 120.690  30.379  1.00  0.00           C
ATOM   7927  O31 POPEd 295      61.930 121.100  31.719  1.00  0.00           O
ATOM   7928  C31 POPEd 295      63.070 121.780  31.779  1.00  0.00           C
ATOM   7929  O32 POPEd 295      63.770 122.090  30.839  1.00  0.00           O
ATOM   7930  C32 POPEd 295      63.360 122.170  33.219  1.00  0.00           C
ATOM   7933  C23 POPEd 295      61.940 117.310  34.499  1.00  0.00           C
ATOM   7936  C24 POPEd 295      61.050 117.100  35.729  1.00  0.00           C
ATOM   7939  C25 POPEd 295      61.780 116.520  36.969  1.00  0.00           C
ATOM   7942  C26 POPEd 295      62.740 117.490  37.689  1.00  0.00           C
ATOM   7945  C27 POPEd 295      63.190 116.930  39.049  1.00  0.00           C
ATOM   7948  C28 POPEd 295      63.840 117.980  39.989  1.00  0.00           C
ATOM   7951  C29 POPEd 295      64.240 117.340  41.299  1.00  0.00           C
ATOM   7953 0C21 POPEd 295      64.000 117.790  42.549  1.00  0.00           C
ATOM   7955 1C21 POPEd 295      63.340 119.080  42.949  1.00  0.00           C
ATOM   7958 2C21 POPEd 295      63.630 119.430  44.429  1.00  0.00           C
ATOM   7961 3C21 POPEd 295      62.780 118.640  45.449  1.00  0.00           C
ATOM   7964 4C21 POPEd 295      63.420 118.580  46.849  1.00  0.00           C
ATOM   7967 5C21 POPEd 295      62.520 117.890  47.899  1.00  0.00           C
ATOM   7970 6C21 POPEd 295      61.380 118.780  48.399  1.00  0.00           C
ATOM   7973 7C21 POPEd 295      60.430 118.060  49.369  1.00  0.00           C
ATOM   7976 8C21 POPEd 295      59.190 118.890  49.719  1.00  0.00           C
ATOM   7980  C33 POPEd 295      64.000 123.580  33.329  1.00  0.00           C
ATOM   7983  C34 POPEd 295      64.170 124.020  34.789  1.00  0.00           C
ATOM   7986  C35 POPEd 295      65.200 123.190  35.559  1.00  0.00           C
ATOM   7989  C36 POPEd 295      64.950 123.230  37.069  1.00  0.00           C
ATOM   7992  C37 POPEd 295      66.080 122.570  37.869  1.00  0.00           C
ATOM   7995  C38 POPEd 295      65.680 122.240  39.309  1.00  0.00           C
ATOM   7998  C39 POPEd 295      65.100 123.440  40.059  1.00  0.00           C
ATOM   8001 0C31 POPEd 295      64.890 123.180  41.559  1.00  0.00           C
ATOM   8004 1C31 POPEd 295      64.280 124.410  42.239  1.00  0.00           C
ATOM   8007 2C31 POPEd 295      64.120 124.250  43.759  1.00  0.00           C
ATOM   8010 3C31 POPEd 295      63.470 125.500  44.359  1.00  0.00           C
ATOM   8013 4C31 POPEd 295      63.520 125.540  45.889  1.00  0.00           C
ATOM   8016 5C31 POPEd 295      62.910 126.830  46.449  1.00  0.00           C
ATOM   8019 6C31 POPEd 295      62.970 126.900  47.979  1.00  0.00           C
ATOM   8023  NH3 POPEe 296      68.950  55.250  25.109  1.00  0.00           N
ATOM   8027  C12 POPEe 296      69.230  56.640  24.599  1.00  0.00           C
ATOM   8030  C11 POPEe 296      69.910  57.500  25.679  1.00  0.00           C
ATOM   8033  P   POPEe 296      69.000  59.930  25.329  1.00  0.00           P
ATOM   8034  O13 POPEe 296      68.690  60.430  23.969  1.00  0.00           O
ATOM   8035  O14 POPEe 296      67.880  59.360  26.119  1.00  0.00           O
ATOM   8036  O11 POPEe 296      69.720  61.090  26.149  1.00  0.00           O
ATOM   8037  O12 POPEe 296      70.140  58.830  25.219  1.00  0.00           O
ATOM   8038  C1  POPEe 296      68.970  61.980  26.969  1.00  0.00           C
ATOM   8041  C2  POPEe 296      69.010  61.500  28.439  1.00  0.00           C
ATOM   8043  O21 POPEe 296      67.850  61.940  29.159  1.00  0.00           O
ATOM   8044  C21 POPEe 296      67.660  63.210  29.439  1.00  0.00           C
ATOM   8045  O22 POPEe 296      68.410  64.140  29.179  1.00  0.00           O
ATOM   8046  C22 POPEe 296      66.300  63.350  30.129  1.00  0.00           C
ATOM   8049  C3  POPEe 296      70.360  61.830  29.139  1.00  0.00           C
ATOM   8052  O31 POPEe 296      70.580  60.980  30.289  1.00  0.00           O
ATOM   8053  C31 POPEe 296      71.450  59.990  30.109  1.00  0.00           C
ATOM   8054  O32 POPEe 296      72.060  59.760  29.069  1.00  0.00           O
ATOM   8055  C32 POPEe 296      71.740  59.270  31.429  1.00  0.00           C
ATOM   8058  C23 POPEe 296      66.220  64.460  31.199  1.00  0.00           C
ATOM   8061  C24 POPEe 296      65.040  64.270  32.169  1.00  0.00           C
ATOM   8064  C25 POPEe 296      64.910  65.410  33.179  1.00  0.00           C
ATOM   8067  C26 POPEe 296      63.940  65.050  34.309  1.00  0.00           C
ATOM   8070  C27 POPEe 296      63.560  66.230  35.219  1.00  0.00           C
ATOM   8073  C28 POPEe 296      62.540  65.780  36.299  1.00  0.00           C
ATOM   8076  C29 POPEe 296      61.730  66.910  36.869  1.00  0.00           C
ATOM   8078 0C21 POPEe 296      61.140  66.950  38.079  1.00  0.00           C
ATOM   8080 1C21 POPEe 296      61.180  65.900  39.149  1.00  0.00           C
ATOM   8083 2C21 POPEe 296      61.610  66.490  40.499  1.00  0.00           C
ATOM   8086 3C21 POPEe 296      61.470  65.490  41.659  1.00  0.00           C
ATOM   8089 4C21 POPEe 296      61.710  66.160  43.019  1.00  0.00           C
ATOM   8092 5C21 POPEe 296      61.700  65.200  44.209  1.00  0.00           C
ATOM   8095 6C21 POPEe 296      61.540  65.950  45.529  1.00  0.00           C
ATOM   8098 7C21 POPEe 296      62.060  65.160  46.739  1.00  0.00           C
ATOM   8101 8C21 POPEe 296      61.780  65.850  48.079  1.00  0.00           C
ATOM   8105  C33 POPEe 296      70.560  58.480  32.049  1.00  0.00           C
ATOM   8108  C34 POPEe 296      69.640  59.300  32.979  1.00  0.00           C
ATOM   8111  C35 POPEe 296      70.350  60.010  34.149  1.00  0.00           C
ATOM   8114  C36 POPEe 296      71.220  59.080  35.009  1.00  0.00           C
ATOM   8117  C37 POPEe 296      71.720  59.700  36.329  1.00  0.00           C
ATOM   8120  C38 POPEe 296      72.480  58.660  37.159  1.00  0.00           C
ATOM   8123  C39 POPEe 296      72.920  59.150  38.559  1.00  0.00           C
ATOM   8126 0C31 POPEe 296      73.760  58.080  39.279  1.00  0.00           C
ATOM   8129 1C31 POPEe 296      74.110  58.440  40.729  1.00  0.00           C
ATOM   8132 2C31 POPEe 296      75.340  57.660  41.189  1.00  0.00           C
ATOM   8135 3C31 POPEe 296      75.710  57.870  42.669  1.00  0.00           C
ATOM   8138 4C31 POPEe 296      77.040  57.180  42.989  1.00  0.00           C
ATOM   8141 5C31 POPEe 296      77.540  57.390  44.419  1.00  0.00           C
ATOM   8144 6C31 POPEe 296      78.940  56.800  44.639  1.00  0.00           C
ATOM   8148  NH3 POPEf 297      81.160  98.960  29.229  1.00  0.00           N
ATOM   8152  C12 POPEf 297      79.780  99.040  28.609  1.00  0.00           C
ATOM   8155  C11 POPEf 297      78.690  99.130  29.699  1.00  0.00           C
ATOM   8158  P   POPEf 297      76.650  97.650  29.049  1.00  0.00           P
ATOM   8159  O13 POPEf 297      75.780  97.630  27.859  1.00  0.00           O
ATOM   8160  O14 POPEf 297      77.650  96.580  29.179  1.00  0.00           O
ATOM   8161  O11 POPEf 297      75.690  97.640  30.289  1.00  0.00           O
ATOM   8162  O12 POPEf 297      77.370  99.060  29.119  1.00  0.00           O
ATOM   8163  C1  POPEf 297      76.060  97.420  31.649  1.00  0.00           C
ATOM   8166  C2  POPEf 297      74.940  98.070  32.489  1.00  0.00           C
ATOM   8168  O21 POPEf 297      75.150  98.050  33.919  1.00  0.00           O
ATOM   8169  C21 POPEf 297      76.040  98.900  34.389  1.00  0.00           C
ATOM   8170  O22 POPEf 297      76.900  99.480  33.739  1.00  0.00           O
ATOM   8171  C22 POPEf 297      75.790  99.140  35.879  1.00  0.00           C
ATOM   8174  C3  POPEf 297      73.550  97.450  32.149  1.00  0.00           C
ATOM   8177  O31 POPEf 297      73.260  96.330  33.009  1.00  0.00           O
ATOM   8178  C31 POPEf 297      72.450  96.620  34.019  1.00  0.00           C
ATOM   8179  O32 POPEf 297      71.870  97.680  34.189  1.00  0.00           O
ATOM   8180  C32 POPEf 297      72.450  95.450  34.989  1.00  0.00           C
ATOM   8183  C23 POPEf 297      75.850  97.870  36.759  1.00  0.00           C
ATOM   8186  C24 POPEf 297      75.500  98.160  38.219  1.00  0.00           C
ATOM   8189  C25 POPEf 297      75.370  96.890  39.079  1.00  0.00           C
ATOM   8192  C26 POPEf 297      75.190  97.210  40.569  1.00  0.00           C
ATOM   8195  C27 POPEf 297      75.780  96.120  41.469  1.00  0.00           C
ATOM   8198  C28 POPEf 297      75.890  96.550  42.949  1.00  0.00           C
ATOM   8201  C29 POPEf 297      76.610  95.490  43.739  1.00  0.00           C
ATOM   8203 0C21 POPEf 297      77.680  95.660  44.539  1.00  0.00           C
ATOM   8205 1C21 POPEf 297      78.370  96.960  44.869  1.00  0.00           C
ATOM   8208 2C21 POPEf 297      77.540  97.940  45.719  1.00  0.00           C
ATOM   8211 3C21 POPEf 297      76.870  97.290  46.939  1.00  0.00           C
ATOM   8214 4C21 POPEf 297      76.660  98.250  48.129  1.00  0.00           C
ATOM   8217 5C21 POPEf 297      75.710  99.430  47.859  1.00  0.00           C
ATOM   8220 6C21 POPEf 297      74.260  99.000  47.599  1.00  0.00           C
ATOM   8223 7C21 POPEf 297      73.250 100.140  47.769  1.00  0.00           C
ATOM   8226 8C21 POPEf 297      72.530 100.560  46.489  1.00  0.00           C
ATOM   8230  C33 POPEf 297      71.220  95.450  35.909  1.00  0.00           C
ATOM   8233  C34 POPEf 297      71.380  94.550  37.139  1.00  0.00           C
ATOM   8236  C35 POPEf 297      72.070  95.240  38.329  1.00  0.00           C
ATOM   8239  C36 POPEf 297      71.240  95.350  39.619  1.00  0.00           C
ATOM   8242  C37 POPEf 297      71.570  94.270  40.669  1.00  0.00           C
ATOM   8245  C38 POPEf 297      71.090  94.670  42.079  1.00  0.00           C
ATOM   8248  C39 POPEf 297      71.480  93.670  43.179  1.00  0.00           C
ATOM   8251 0C31 POPEf 297      73.000  93.500  43.349  1.00  0.00           C
ATOM   8254 1C31 POPEf 297      73.340  92.400  44.369  1.00  0.00           C
ATOM   8257 2C31 POPEf 297      74.840  92.090  44.439  1.00  0.00           C
ATOM   8260 3C31 POPEf 297      75.110  90.770  45.159  1.00  0.00           C
ATOM   8263 4C31 POPEf 297      76.590  90.390  45.109  1.00  0.00           C
ATOM   8266 5C31 POPEf 297      76.890  89.050  45.789  1.00  0.00           C
ATOM   8269 6C31 POPEf 297      78.370  88.680  45.739  1.00  0.00           C
ATOM   8273  NH3 POPEg 298     115.430  95.440  71.639  1.00  0.00           N
ATOM   8277  C12 POPEg 298     115.010  96.060  72.949  1.00  0.00           C
ATOM   8280  C11 POPEg 298     115.820  97.330  73.219  1.00  0.00           C
ATOM   8283  P   POPEg 298     115.010  99.000  71.399  1.00  0.00           P
ATOM   8284  O13 POPEg 298     113.660  98.440  71.599  1.00  0.00           O
ATOM   8285  O14 POPEg 298     115.330 100.360  71.909  1.00  0.00           O
ATOM   8286  O11 POPEg 298     115.480  98.870  69.879  1.00  0.00           O
ATOM   8287  O12 POPEg 298     116.070  98.040  72.019  1.00  0.00           O
ATOM   8288  C1  POPEg 298     114.530  98.880  68.819  1.00  0.00           C
ATOM   8291  C2  POPEg 298     115.190  98.560  67.439  1.00  0.00           C
ATOM   8293  O21 POPEg 298     114.190  98.720  66.409  1.00  0.00           O
ATOM   8294  C21 POPEg 298     113.890 100.000  66.209  1.00  0.00           C
ATOM   8295  O22 POPEg 298     114.590 100.940  66.539  1.00  0.00           O
ATOM   8296  C22 POPEg 298     112.490 100.100  65.629  1.00  0.00           C
ATOM   8299  C3  POPEg 298     115.780  97.120  67.419  1.00  0.00           C
ATOM   8302  O31 POPEg 298     115.670  96.440  66.149  1.00  0.00           O
ATOM   8303  C31 POPEg 298     116.610  96.730  65.249  1.00  0.00           C
ATOM   8304  O32 POPEg 298     117.520  97.530  65.409  1.00  0.00           O
ATOM   8305  C32 POPEg 298     116.390  95.810  64.049  1.00  0.00           C
ATOM   8308  C23 POPEg 298     111.440  99.440  66.549  1.00  0.00           C
ATOM   8311  C24 POPEg 298     110.070  99.310  65.889  1.00  0.00           C
ATOM   8314  C25 POPEg 298     110.030  98.160  64.869  1.00  0.00           C
ATOM   8317  C26 POPEg 298     108.780  98.120  63.979  1.00  0.00           C
ATOM   8320  C27 POPEg 298     109.010  97.180  62.789  1.00  0.00           C
ATOM   8323  C28 POPEg 298     107.810  97.000  61.829  1.00  0.00           C
ATOM   8326  C29 POPEg 298     107.160  98.290  61.409  1.00  0.00           C
ATOM   8328 0C21 POPEg 298     105.840  98.510  61.259  1.00  0.00           C
ATOM   8330 1C21 POPEg 298     104.720  97.530  61.459  1.00  0.00           C
ATOM   8333 2C21 POPEg 298     104.130  96.980  60.139  1.00  0.00           C
ATOM   8336 3C21 POPEg 298     103.720  98.060  59.129  1.00  0.00           C
ATOM   8339 4C21 POPEg 298     103.150  97.500  57.809  1.00  0.00           C
ATOM   8342 5C21 POPEg 298     101.810  96.780  57.959  1.00  0.00           C
ATOM   8345 6C21 POPEg 298     101.190  96.420  56.609  1.00  0.00           C
ATOM   8348 7C21 POPEg 298      99.900  95.600  56.729  1.00  0.00           C
ATOM   8351 8C21 POPEg 298      99.350  95.160  55.369  1.00  0.00           C
ATOM   8355  C33 POPEg 298     117.400  95.970  62.899  1.00  0.00           C
ATOM   8358  C34 POPEg 298     117.160  94.950  61.779  1.00  0.00           C
ATOM   8361  C35 POPEg 298     117.560  95.440  60.379  1.00  0.00           C
ATOM   8364  C36 POPEg 298     117.380  94.350  59.319  1.00  0.00           C
ATOM   8367  C37 POPEg 298     117.920  94.790  57.959  1.00  0.00           C
ATOM   8370  C38 POPEg 298     117.870  93.710  56.869  1.00  0.00           C
ATOM   8373  C39 POPEg 298     116.450  93.390  56.379  1.00  0.00           C
ATOM   8376 0C31 POPEg 298     116.460  92.480  55.139  1.00  0.00           C
ATOM   8379 1C31 POPEg 298     115.340  91.430  55.169  1.00  0.00           C
ATOM   8382 2C31 POPEg 298     115.370  90.460  53.979  1.00  0.00           C
ATOM   8385 3C31 POPEg 298     114.830  91.070  52.679  1.00  0.00           C
ATOM   8388 4C31 POPEg 298     114.760  90.030  51.559  1.00  0.00           C
ATOM   8391 5C31 POPEg 298     114.380  90.600  50.189  1.00  0.00           C
ATOM   8394 6C31 POPEg 298     114.290  89.520  49.109  1.00  0.00           C
ATOM   8398  NH3 POPEh 299      78.380  47.770  66.699  1.00  0.00           N
ATOM   8402  C12 POPEh 299      78.860  49.000  67.389  1.00  0.00           C
ATOM   8405  C11 POPEh 299      79.660  49.860  66.419  1.00  0.00           C
ATOM   8408  P   POPEh 299      80.920  52.010  67.189  1.00  0.00           P
ATOM   8409  O13 POPEh 299      79.760  52.690  67.839  1.00  0.00           O
ATOM   8410  O14 POPEh 299      82.300  52.240  67.659  1.00  0.00           O
ATOM   8411  O11 POPEh 299      80.910  52.230  65.619  1.00  0.00           O
ATOM   8412  O12 POPEh 299      80.650  50.490  67.199  1.00  0.00           O
ATOM   8413  C1  POPEh 299      81.100  53.540  65.079  1.00  0.00           C
ATOM   8416  C2  POPEh 299      81.540  53.480  63.589  1.00  0.00           C
ATOM   8418  O21 POPEh 299      81.000  54.600  62.879  1.00  0.00           O
ATOM   8419  C21 POPEh 299      81.690  55.730  62.909  1.00  0.00           C
ATOM   8420  O22 POPEh 299      82.720  55.940  63.529  1.00  0.00           O
ATOM   8421  C22 POPEh 299      80.960  56.780  62.069  1.00  0.00           C
ATOM   8424  C3  POPEh 299      81.040  52.180  62.879  1.00  0.00           C
ATOM   8427  O31 POPEh 299      81.140  52.340  61.449  1.00  0.00           O
ATOM   8428  C31 POPEh 299      80.370  51.560  60.709  1.00  0.00           C
ATOM   8429  O32 POPEh 299      79.910  50.480  61.039  1.00  0.00           O
ATOM   8430  C32 POPEh 299      80.020  52.300  59.429  1.00  0.00           C
ATOM   8433  C23 POPEh 299      81.900  57.630  61.189  1.00  0.00           C
ATOM   8436  C24 POPEh 299      82.710  56.800  60.189  1.00  0.00           C
ATOM   8439  C25 POPEh 299      83.580  57.640  59.229  1.00  0.00           C
ATOM   8442  C26 POPEh 299      82.900  57.960  57.889  1.00  0.00           C
ATOM   8445  C27 POPEh 299      83.850  58.670  56.909  1.00  0.00           C
ATOM   8448  C28 POPEh 299      83.550  58.360  55.429  1.00  0.00           C
ATOM   8451  C29 POPEh 299      84.690  58.810  54.539  1.00  0.00           C
ATOM   8453 0C21 POPEh 299      84.600  59.550  53.419  1.00  0.00           C
ATOM   8455 1C21 POPEh 299      83.330  60.080  52.819  1.00  0.00           C
ATOM   8458 2C21 POPEh 299      83.560  61.110  51.699  1.00  0.00           C
ATOM   8461 3C21 POPEh 299      82.240  61.480  51.019  1.00  0.00           C
ATOM   8464 4C21 POPEh 299      82.310  62.770  50.179  1.00  0.00           C
ATOM   8467 5C21 POPEh 299      80.910  63.300  49.829  1.00  0.00           C
ATOM   8470 6C21 POPEh 299      80.770  64.830  49.919  1.00  0.00           C
ATOM   8473 7C21 POPEh 299      80.960  65.400  51.329  1.00  0.00           C
ATOM   8476 8C21 POPEh 299      80.630  66.900  51.409  1.00  0.00           C
ATOM   8480  C33 POPEh 299      78.510  52.600  59.459  1.00  0.00           C
ATOM   8483  C34 POPEh 299      78.070  53.600  58.389  1.00  0.00           C
ATOM   8486  C35 POPEh 299      77.800  52.970  57.019  1.00  0.00           C
ATOM   8489  C36 POPEh 299      77.100  53.980  56.119  1.00  0.00           C
ATOM   8492  C37 POPEh 299      76.730  53.460  54.729  1.00  0.00           C
ATOM   8495  C38 POPEh 299      75.860  54.500  53.989  1.00  0.00           C
ATOM   8498  C39 POPEh 299      75.490  54.120  52.549  1.00  0.00           C
ATOM   8501 0C31 POPEh 299      76.690  54.160  51.599  1.00  0.00           C
ATOM   8504 1C31 POPEh 299      76.250  54.180  50.129  1.00  0.00           C
ATOM   8507 2C31 POPEh 299      77.410  54.170  49.129  1.00  0.00           C
ATOM   8510 3C31 POPEh 299      78.280  52.900  49.179  1.00  0.00           C
ATOM   8513 4C31 POPEh 299      77.470  51.640  48.859  1.00  0.00           C
ATOM   8516 5C31 POPEh 299      78.250  50.330  48.659  1.00  0.00           C
ATOM   8519 6C31 POPEh 299      77.320  49.200  48.239  1.00  0.00           C
ATOM   8523  NH3 POPEi 300     101.750  14.720  25.349  1.00  0.00           N
ATOM   8527  C12 POPEi 300     101.570  15.030  23.889  1.00  0.00           C
ATOM   8530  C11 POPEi 300     101.430  16.540  23.609  1.00  0.00           C
ATOM   8533  P   POPEi 300     100.640  18.080  25.579  1.00  0.00           P
ATOM   8534  O13 POPEi 300     101.430  19.250  25.159  1.00  0.00           O
ATOM   8535  O14 POPEi 300      99.350  18.380  26.239  1.00  0.00           O
ATOM   8536  O11 POPEi 300     101.550  17.120  26.459  1.00  0.00           O
ATOM   8537  O12 POPEi 300     100.350  17.140  24.339  1.00  0.00           O
ATOM   8538  C1  POPEi 300     102.010  17.540  27.749  1.00  0.00           C
ATOM   8541  C2  POPEi 300     101.580  16.510  28.829  1.00  0.00           C
ATOM   8543  O21 POPEi 300     101.590  17.140  30.129  1.00  0.00           O
ATOM   8544  C21 POPEi 300     100.600  16.740  30.909  1.00  0.00           C
ATOM   8545  O22 POPEi 300      99.550  16.240  30.539  1.00  0.00           O
ATOM   8546  C22 POPEi 300     100.980  16.930  32.379  1.00  0.00           C
ATOM   8549  C3  POPEi 300     102.520  15.270  28.859  1.00  0.00           C
ATOM   8552  O31 POPEi 300     101.980  14.270  29.739  1.00  0.00           O
ATOM   8553  C31 POPEi 300     102.760  13.830  30.719  1.00  0.00           C
ATOM   8554  O32 POPEi 300     103.950  14.050  30.839  1.00  0.00           O
ATOM   8555  C32 POPEi 300     101.880  13.050  31.689  1.00  0.00           C
ATOM   8558  C23 POPEi 300      99.750  16.810  33.319  1.00  0.00           C
ATOM   8561  C24 POPEi 300     100.030  16.340  34.749  1.00  0.00           C
ATOM   8564  C25 POPEi 300     101.000  17.250  35.499  1.00  0.00           C
ATOM   8567  C26 POPEi 300     101.260  16.950  36.979  1.00  0.00           C
ATOM   8570  C27 POPEi 300     102.110  18.090  37.579  1.00  0.00           C
ATOM   8573  C28 POPEi 300     102.560  17.890  39.029  1.00  0.00           C
ATOM   8576  C29 POPEi 300     103.670  16.890  39.199  1.00  0.00           C
ATOM   8578 0C21 POPEi 300     104.950  17.170  39.529  1.00  0.00           C
ATOM   8580 1C21 POPEi 300     105.550  18.540  39.789  1.00  0.00           C
ATOM   8583 2C21 POPEi 300     105.990  18.740  41.259  1.00  0.00           C
ATOM   8586 3C21 POPEi 300     104.840  18.780  42.269  1.00  0.00           C
ATOM   8589 4C21 POPEi 300     105.320  18.700  43.719  1.00  0.00           C
ATOM   8592 5C21 POPEi 300     106.130  19.910  44.239  1.00  0.00           C
ATOM   8595 6C21 POPEi 300     105.360  21.230  44.189  1.00  0.00           C
ATOM   8598 7C21 POPEi 300     106.100  22.380  44.899  1.00  0.00           C
ATOM   8601 8C21 POPEi 300     105.590  23.760  44.489  1.00  0.00           C
ATOM   8605  C33 POPEi 300     102.640  12.520  32.909  1.00  0.00           C
ATOM   8608  C34 POPEi 300     102.950  13.590  33.959  1.00  0.00           C
ATOM   8611  C35 POPEi 300     103.630  13.000  35.199  1.00  0.00           C
ATOM   8614  C36 POPEi 300     103.740  14.020  36.339  1.00  0.00           C
ATOM   8617  C37 POPEi 300     104.860  13.700  37.339  1.00  0.00           C
ATOM   8620  C38 POPEi 300     104.710  12.370  38.079  1.00  0.00           C
ATOM   8623  C39 POPEi 300     103.590  12.340  39.119  1.00  0.00           C
ATOM   8626 0C31 POPEi 300     103.940  13.040  40.449  1.00  0.00           C
ATOM   8629 1C31 POPEi 300     102.850  12.840  41.499  1.00  0.00           C
ATOM   8632 2C31 POPEi 300     103.180  13.470  42.859  1.00  0.00           C
ATOM   8635 3C31 POPEi 300     102.000  13.440  43.849  1.00  0.00           C
ATOM   8638 4C31 POPEi 300     101.530  12.020  44.209  1.00  0.00           C
ATOM   8641 5C31 POPEi 300     100.270  12.000  45.079  1.00  0.00           C
ATOM   8644 6C31 POPEi 300      99.760  10.580  45.339  1.00  0.00           C
ATOM   8648  NH3 POPEj 301      22.610   5.080  29.219  1.00  0.00           N
ATOM   8652  C12 POPEj 301      23.340   5.310  27.929  1.00  0.00           C
ATOM   8655  C11 POPEj 301      23.240   4.090  26.999  1.00  0.00           C
ATOM   8658  P   POPEj 301      25.300   2.410  26.949  1.00  0.00           P
ATOM   8659  O13 POPEj 301      25.440   1.520  25.779  1.00  0.00           O
ATOM   8660  O14 POPEj 301      26.570   2.840  27.559  1.00  0.00           O
ATOM   8661  O11 POPEj 301      24.400   1.690  28.029  1.00  0.00           O
ATOM   8662  O12 POPEj 301      24.530   3.720  26.559  1.00  0.00           O
ATOM   8663  C1  POPEj 301      24.700   1.630  29.419  1.00  0.00           C
ATOM   8666  C2  POPEj 301      23.410   1.940  30.219  1.00  0.00           C
ATOM   8668  O21 POPEj 301      23.580   2.860  31.329  1.00  0.00           O
ATOM   8669  C21 POPEj 301      24.800   2.950  31.899  1.00  0.00           C
ATOM   8670  O22 POPEj 301      25.450   3.990  31.909  1.00  0.00           O
ATOM   8671  C22 POPEj 301      25.260   1.660  32.589  1.00  0.00           C
ATOM   8674  C3  POPEj 301      22.530   0.690  30.569  1.00  0.00           C
ATOM   8677  O31 POPEj 301      21.350   1.080  31.289  1.00  0.00           O
ATOM   8678  C31 POPEj 301      21.440   1.090  32.609  1.00  0.00           C
ATOM   8679  O32 POPEj 301      22.400   0.700  33.269  1.00  0.00           O
ATOM   8680  C32 POPEj 301      20.220   1.800  33.169  1.00  0.00           C
ATOM   8683  C23 POPEj 301      25.350   1.810  34.129  1.00  0.00           C
ATOM   8686  C24 POPEj 301      25.440   0.450  34.829  1.00  0.00           C
ATOM   8689  C25 POPEj 301      25.550   0.530  36.359  1.00  0.00           C
ATOM   8692  C26 POPEj 301      26.930   1.000  36.849  1.00  0.00           C
ATOM   8695  C27 POPEj 301      27.010   1.140  38.379  1.00  0.00           C
ATOM   8698  C28 POPEj 301      28.420   1.550  38.859  1.00  0.00           C
ATOM   8701  C29 POPEj 301      28.410   2.270  40.189  1.00  0.00           C
ATOM   8703 0C21 POPEj 301      28.780   1.780  41.389  1.00  0.00           C
ATOM   8705 1C21 POPEj 301      29.240   0.380  41.679  1.00  0.00           C
ATOM   8708 2C21 POPEj 301      29.000  -0.050  43.139  1.00  0.00           C
ATOM   8711 3C21 POPEj 301      27.520  -0.330  43.459  1.00  0.00           C
ATOM   8714 4C21 POPEj 301      27.290  -0.610  44.959  1.00  0.00           C
ATOM   8717 5C21 POPEj 301      25.810  -0.830  45.299  1.00  0.00           C
ATOM   8720 6C21 POPEj 301      25.580  -1.170  46.779  1.00  0.00           C
ATOM   8723 7C21 POPEj 301      24.100  -1.450  47.089  1.00  0.00           C
ATOM   8726 8C21 POPEj 301      23.880  -2.310  48.339  1.00  0.00           C
ATOM   8730  C33 POPEj 301      20.220   1.870  34.709  1.00  0.00           C
ATOM   8733  C34 POPEj 301      19.100   2.790  35.219  1.00  0.00           C
ATOM   8736  C35 POPEj 301      18.850   2.690  36.719  1.00  0.00           C
ATOM   8739  C36 POPEj 301      20.060   3.090  37.579  1.00  0.00           C
ATOM   8742  C37 POPEj 301      19.690   3.270  39.059  1.00  0.00           C
ATOM   8745  C38 POPEj 301      20.690   4.130  39.839  1.00  0.00           C
ATOM   8748  C39 POPEj 301      20.230   5.590  39.989  1.00  0.00           C
ATOM   8751 0C31 POPEj 301      20.020   6.300  38.649  1.00  0.00           C
ATOM   8754 1C31 POPEj 301      19.410   7.690  38.819  1.00  0.00           C
ATOM   8757 2C31 POPEj 301      19.560   8.520  37.549  1.00  0.00           C
ATOM   8760 3C31 POPEj 301      18.870   9.890  37.589  1.00  0.00           C
ATOM   8763 4C31 POPEj 301      18.890  10.550  38.979  1.00  0.00           C
ATOM   8766 5C31 POPEj 301      18.560  12.040  38.929  1.00  0.00           C
ATOM   8769 6C31 POPEj 301      18.290  12.670  40.289  1.00  0.00           C
ATOM   8773  NH3 POPEk 302      99.140 101.210  69.219  1.00  0.00           N
ATOM   8777  C12 POPEk 302      98.190 101.610  70.319  1.00  0.00           C
ATOM   8780  C11 POPEk 302      99.000 102.430  71.329  1.00  0.00           C
ATOM   8783  P   POPEk 302     100.010 104.840  70.879  1.00  0.00           P
ATOM   8784  O13 POPEk 302     100.000 105.120  72.329  1.00  0.00           O
ATOM   8785  O14 POPEk 302     101.140 105.380  70.089  1.00  0.00           O
ATOM   8786  O11 POPEk 302      98.680 105.450  70.269  1.00  0.00           O
ATOM   8787  O12 POPEk 302      99.880 103.310  70.639  1.00  0.00           O
ATOM   8788  C1  POPEk 302      98.400 105.180  68.879  1.00  0.00           C
ATOM   8791  C2  POPEk 302      97.150 105.980  68.399  1.00  0.00           C
ATOM   8793  O21 POPEk 302      96.350 105.370  67.359  1.00  0.00           O
ATOM   8794  C21 POPEk 302      96.790 104.400  66.579  1.00  0.00           C
ATOM   8795  O22 POPEk 302      97.940 104.130  66.309  1.00  0.00           O
ATOM   8796  C22 POPEk 302      95.580 103.590  66.079  1.00  0.00           C
ATOM   8799  C3  POPEk 302      97.460 107.480  68.069  1.00  0.00           C
ATOM   8802  O31 POPEk 302      96.290 108.180  67.569  1.00  0.00           O
ATOM   8803  C31 POPEk 302      96.160 108.200  66.239  1.00  0.00           C
ATOM   8804  O32 POPEk 302      97.050 107.910  65.459  1.00  0.00           O
ATOM   8805  C32 POPEk 302      94.750 108.600  65.819  1.00  0.00           C
ATOM   8808  C23 POPEk 302      96.000 102.300  65.329  1.00  0.00           C
ATOM   8811  C24 POPEk 302      94.850 101.330  64.979  1.00  0.00           C
ATOM   8814  C25 POPEk 302      95.370 100.200  64.079  1.00  0.00           C
ATOM   8817  C26 POPEk 302      94.340  99.110  63.739  1.00  0.00           C
ATOM   8820  C27 POPEk 302      94.990  98.000  62.909  1.00  0.00           C
ATOM   8823  C28 POPEk 302      94.040  96.850  62.539  1.00  0.00           C
ATOM   8826  C29 POPEk 302      94.800  95.600  62.179  1.00  0.00           C
ATOM   8828 0C21 POPEk 302      94.970  95.030  60.979  1.00  0.00           C
ATOM   8830 1C21 POPEk 302      94.450  95.540  59.659  1.00  0.00           C
ATOM   8833 2C21 POPEk 302      95.520  95.550  58.559  1.00  0.00           C
ATOM   8836 3C21 POPEk 302      94.940  96.130  57.269  1.00  0.00           C
ATOM   8839 4C21 POPEk 302      95.950  96.230  56.119  1.00  0.00           C
ATOM   8842 5C21 POPEk 302      95.360  96.900  54.879  1.00  0.00           C
ATOM   8845 6C21 POPEk 302      94.080  96.220  54.389  1.00  0.00           C
ATOM   8848 7C21 POPEk 302      93.650  96.630  52.979  1.00  0.00           C
ATOM   8851 8C21 POPEk 302      92.370  95.930  52.529  1.00  0.00           C
ATOM   8855  C33 POPEk 302      94.100 107.520  64.909  1.00  0.00           C
ATOM   8858  C34 POPEk 302      93.090 108.090  63.909  1.00  0.00           C
ATOM   8861  C35 POPEk 302      93.090 107.260  62.619  1.00  0.00           C
ATOM   8864  C36 POPEk 302      92.160 107.800  61.519  1.00  0.00           C
ATOM   8867  C37 POPEk 302      92.210 106.920  60.269  1.00  0.00           C
ATOM   8870  C38 POPEk 302      91.150 107.250  59.199  1.00  0.00           C
ATOM   8873  C39 POPEk 302      91.190 108.690  58.669  1.00  0.00           C
ATOM   8876 0C31 POPEk 302      90.680 108.780  57.219  1.00  0.00           C
ATOM   8879 1C31 POPEk 302      91.050 110.100  56.519  1.00  0.00           C
ATOM   8882 2C31 POPEk 302      90.800 110.090  54.999  1.00  0.00           C
ATOM   8885 3C31 POPEk 302      91.720 109.140  54.209  1.00  0.00           C
ATOM   8888 4C31 POPEk 302      93.170 109.630  54.109  1.00  0.00           C
ATOM   8891 5C31 POPEk 302      94.110 108.620  53.439  1.00  0.00           C
ATOM   8894 6C31 POPEk 302      95.460 109.220  53.059  1.00  0.00           C
ATOM   8898  NH3 POPEl 303      38.250  34.280  27.869  1.00  0.00           N
ATOM   8902  C12 POPEl 303      38.760  34.310  26.449  1.00  0.00           C
ATOM   8905  C11 POPEl 303      39.920  35.310  26.349  1.00  0.00           C
ATOM   8908  P   POPEl 303      42.030  35.760  24.829  1.00  0.00           P
ATOM   8909  O13 POPEl 303      42.910  34.870  25.609  1.00  0.00           O
ATOM   8910  O14 POPEl 303      42.240  35.810  23.359  1.00  0.00           O
ATOM   8911  O11 POPEl 303      42.140  37.190  25.539  1.00  0.00           O
ATOM   8912  O12 POPEl 303      40.520  35.320  25.059  1.00  0.00           O
ATOM   8913  C1  POPEl 303      43.290  37.580  26.319  1.00  0.00           C
ATOM   8916  C2  POPEl 303      42.990  37.860  27.829  1.00  0.00           C
ATOM   8918  O21 POPEl 303      44.230  38.090  28.539  1.00  0.00           O
ATOM   8919  C21 POPEl 303      44.220  38.330  29.869  1.00  0.00           C
ATOM   8920  O22 POPEl 303      44.720  37.580  30.689  1.00  0.00           O
ATOM   8921  C22 POPEl 303      43.540  39.660  30.229  1.00  0.00           C
ATOM   8924  C3  POPEl 303      42.100  36.730  28.409  1.00  0.00           C
ATOM   8927  O31 POPEl 303      41.920  36.790  29.829  1.00  0.00           O
ATOM   8928  C31 POPEl 303      41.260  35.740  30.309  1.00  0.00           C
ATOM   8929  O32 POPEl 303      40.400  35.100  29.709  1.00  0.00           O
ATOM   8930  C32 POPEl 303      41.680  35.550  31.759  1.00  0.00           C
ATOM   8933  C23 POPEl 303      43.570  40.000  31.739  1.00  0.00           C
ATOM   8936  C24 POPEl 303      42.910  41.360  32.039  1.00  0.00           C
ATOM   8939  C25 POPEl 303      42.920  41.780  33.519  1.00  0.00           C
ATOM   8942  C26 POPEl 303      44.320  42.180  34.039  1.00  0.00           C
ATOM   8945  C27 POPEl 303      44.480  42.140  35.579  1.00  0.00           C
ATOM   8948  C28 POPEl 303      44.350  43.500  36.299  1.00  0.00           C
ATOM   8951  C29 POPEl 303      42.940  44.020  36.289  1.00  0.00           C
ATOM   8953 0C21 POPEl 303      42.530  45.220  36.759  1.00  0.00           C
ATOM   8955 1C21 POPEl 303      43.380  46.290  37.399  1.00  0.00           C
ATOM   8958 2C21 POPEl 303      42.880  46.740  38.789  1.00  0.00           C
ATOM   8961 3C21 POPEl 303      41.400  47.160  38.809  1.00  0.00           C
ATOM   8964 4C21 POPEl 303      40.900  47.600  40.199  1.00  0.00           C
ATOM   8967 5C21 POPEl 303      39.420  47.990  40.189  1.00  0.00           C
ATOM   8970 6C21 POPEl 303      39.140  49.400  40.729  1.00  0.00           C
ATOM   8973 7C21 POPEl 303      38.780  49.440  42.219  1.00  0.00           C
ATOM   8976 8C21 POPEl 303      38.750  50.860  42.779  1.00  0.00           C
ATOM   8980  C33 POPEl 303      41.780  34.070  32.129  1.00  0.00           C
ATOM   8983  C34 POPEl 303      41.230  33.810  33.529  1.00  0.00           C
ATOM   8986  C35 POPEl 303      41.510  32.370  33.949  1.00  0.00           C
ATOM   8989  C36 POPEl 303      42.950  32.180  34.409  1.00  0.00           C
ATOM   8992  C37 POPEl 303      43.270  30.700  34.559  1.00  0.00           C
ATOM   8995  C38 POPEl 303      44.680  30.460  35.099  1.00  0.00           C
ATOM   8998  C39 POPEl 303      44.900  28.970  35.339  1.00  0.00           C
ATOM   9001 0C31 POPEl 303      45.950  28.720  36.409  1.00  0.00           C
ATOM   9004 1C31 POPEl 303      45.980  27.240  36.779  1.00  0.00           C
ATOM   9007 2C31 POPEl 303      46.460  26.980  38.219  1.00  0.00           C
ATOM   9010 3C31 POPEl 303      47.810  26.270  38.309  1.00  0.00           C
ATOM   9013 4C31 POPEl 303      48.220  26.070  39.769  1.00  0.00           C
ATOM   9016 5C31 POPEl 303      49.380  25.090  39.909  1.00  0.00           C
ATOM   9019 6C31 POPEl 303      49.840  24.930  41.359  1.00  0.00           C
ATOM   9023  NH3 POPEm 304      13.670 115.100  71.229  1.00  0.00           N
ATOM   9027  C12 POPEm 304      13.410 116.430  71.889  1.00  0.00           C
ATOM   9030  C11 POPEm 304      11.910 116.770  71.939  1.00  0.00           C
ATOM   9033  P   POPEm 304      11.310 119.340  72.089  1.00  0.00           P
ATOM   9034  O13 POPEm 304      10.030 119.220  71.359  1.00  0.00           O
ATOM   9035  O14 POPEm 304      11.370 120.370  73.149  1.00  0.00           O
ATOM   9036  O11 POPEm 304      12.490 119.560  71.049  1.00  0.00           O
ATOM   9037  O12 POPEm 304      11.680 117.940  72.719  1.00  0.00           O
ATOM   9038  C1  POPEm 304      12.370 119.200  69.659  1.00  0.00           C
ATOM   9041  C2  POPEm 304      12.590 120.440  68.729  1.00  0.00           C
ATOM   9043  O21 POPEm 304      11.370 120.920  68.139  1.00  0.00           O
ATOM   9044  C21 POPEm 304      10.800 120.200  67.179  1.00  0.00           C
ATOM   9045  O22 POPEm 304      11.060 119.050  66.889  1.00  0.00           O
ATOM   9046  C22 POPEm 304       9.710 121.080  66.549  1.00  0.00           C
ATOM   9049  C3  POPEm 304      13.730 120.240  67.689  1.00  0.00           C
ATOM   9052  O31 POPEm 304      14.340 121.480  67.279  1.00  0.00           O
ATOM   9053  C31 POPEm 304      13.910 122.000  66.129  1.00  0.00           C
ATOM   9054  O32 POPEm 304      12.990 121.570  65.459  1.00  0.00           O
ATOM   9055  C32 POPEm 304      14.810 123.170  65.739  1.00  0.00           C
ATOM   9058  C23 POPEm 304       9.420 120.780  65.059  1.00  0.00           C
ATOM   9061  C24 POPEm 304       8.370 121.770  64.499  1.00  0.00           C
ATOM   9064  C25 POPEm 304       7.990 121.520  63.029  1.00  0.00           C
ATOM   9067  C26 POPEm 304       9.110 121.850  62.039  1.00  0.00           C
ATOM   9070  C27 POPEm 304       8.740 122.960  61.039  1.00  0.00           C
ATOM   9073  C28 POPEm 304       9.840 123.210  59.989  1.00  0.00           C
ATOM   9076  C29 POPEm 304      10.040 122.030  59.079  1.00  0.00           C
ATOM   9078 0C21 POPEm 304      10.960 121.880  58.099  1.00  0.00           C
ATOM   9080 1C21 POPEm 304      12.040 122.830  57.629  1.00  0.00           C
ATOM   9083 2C21 POPEm 304      12.810 123.710  58.629  1.00  0.00           C
ATOM   9086 3C21 POPEm 304      13.650 122.930  59.649  1.00  0.00           C
ATOM   9089 4C21 POPEm 304      14.740 123.780  60.329  1.00  0.00           C
ATOM   9092 5C21 POPEm 304      15.940 124.090  59.419  1.00  0.00           C
ATOM   9095 6C21 POPEm 304      16.920 125.110  60.019  1.00  0.00           C
ATOM   9098 7C21 POPEm 304      17.980 125.590  59.019  1.00  0.00           C
ATOM   9101 8C21 POPEm 304      18.800 126.770  59.529  1.00  0.00           C
ATOM   9105  C33 POPEm 304      15.050 123.220  64.209  1.00  0.00           C
ATOM   9108  C34 POPEm 304      16.230 124.110  63.809  1.00  0.00           C
ATOM   9111  C35 POPEm 304      16.080 125.590  64.179  1.00  0.00           C
ATOM   9114  C36 POPEm 304      14.840 126.250  63.549  1.00  0.00           C
ATOM   9117  C37 POPEm 304      14.850 127.780  63.679  1.00  0.00           C
ATOM   9120  C38 POPEm 304      14.190 128.530  62.509  1.00  0.00           C
ATOM   9123  C39 POPEm 304      14.950 128.430  61.169  1.00  0.00           C
ATOM   9126 0C31 POPEm 304      14.500 129.540  60.219  1.00  0.00           C
ATOM   9129 1C31 POPEm 304      15.030 129.470  58.779  1.00  0.00           C
ATOM   9132 2C31 POPEm 304      14.510 130.660  57.959  1.00  0.00           C
ATOM   9135 3C31 POPEm 304      15.200 130.860  56.599  1.00  0.00           C
ATOM   9138 4C31 POPEm 304      14.770 132.160  55.909  1.00  0.00           C
ATOM   9141 5C31 POPEm 304      15.910 132.790  55.089  1.00  0.00           C
ATOM   9144 6C31 POPEm 304      15.480 133.910  54.139  1.00  0.00           C
ATOM   9148  NH3 POPEn 305      92.200  92.360  28.579  1.00  0.00           N
ATOM   9152  C12 POPEn 305      92.980  92.690  27.339  1.00  0.00           C
ATOM   9155  C11 POPEn 305      93.620  91.430  26.729  1.00  0.00           C
ATOM   9158  P   POPEn 305      95.360  90.740  24.919  1.00  0.00           P
ATOM   9159  O13 POPEn 305      94.800  89.370  25.049  1.00  0.00           O
ATOM   9160  O14 POPEn 305      95.740  91.230  23.569  1.00  0.00           O
ATOM   9161  O11 POPEn 305      96.630  90.860  25.849  1.00  0.00           O
ATOM   9162  O12 POPEn 305      94.320  91.780  25.529  1.00  0.00           O
ATOM   9163  C1  POPEn 305      97.100  89.820  26.719  1.00  0.00           C
ATOM   9166  C2  POPEn 305      97.970  90.470  27.839  1.00  0.00           C
ATOM   9168  O21 POPEn 305      98.370  89.480  28.829  1.00  0.00           O
ATOM   9169  C21 POPEn 305      99.630  89.600  29.269  1.00  0.00           C
ATOM   9170  O22 POPEn 305     100.470  90.330  28.789  1.00  0.00           O
ATOM   9171  C22 POPEn 305      99.900  88.550  30.359  1.00  0.00           C
ATOM   9174  C3  POPEn 305      97.100  91.570  28.479  1.00  0.00           C
ATOM   9177  O31 POPEn 305      97.720  92.180  29.639  1.00  0.00           O
ATOM   9178  C31 POPEn 305      96.880  92.430  30.629  1.00  0.00           C
ATOM   9179  O32 POPEn 305      95.680  92.230  30.609  1.00  0.00           O
ATOM   9180  C32 POPEn 305      97.620  93.030  31.829  1.00  0.00           C
ATOM   9183  C23 POPEn 305     100.500  89.130  31.659  1.00  0.00           C
ATOM   9186  C24 POPEn 305     100.400  88.130  32.819  1.00  0.00           C
ATOM   9189  C25 POPEn 305     100.760  88.720  34.189  1.00  0.00           C
ATOM   9192  C26 POPEn 305      99.630  88.540  35.209  1.00  0.00           C
ATOM   9195  C27 POPEn 305      99.900  89.200  36.569  1.00  0.00           C
ATOM   9198  C28 POPEn 305      98.710  88.990  37.539  1.00  0.00           C
ATOM   9201  C29 POPEn 305      98.860  89.720  38.849  1.00  0.00           C
ATOM   9203 0C21 POPEn 305      97.940  89.720  39.829  1.00  0.00           C
ATOM   9205 1C21 POPEn 305      96.620  88.970  39.809  1.00  0.00           C
ATOM   9208 2C21 POPEn 305      96.340  88.220  41.129  1.00  0.00           C
ATOM   9211 3C21 POPEn 305      96.000  89.150  42.319  1.00  0.00           C
ATOM   9214 4C21 POPEn 305      96.090  88.410  43.659  1.00  0.00           C
ATOM   9217 5C21 POPEn 305      96.040  89.320  44.899  1.00  0.00           C
ATOM   9220 6C21 POPEn 305      94.700  90.030  45.109  1.00  0.00           C
ATOM   9223 7C21 POPEn 305      94.610  90.620  46.529  1.00  0.00           C
ATOM   9226 8C21 POPEn 305      93.280  91.330  46.829  1.00  0.00           C
ATOM   9230  C33 POPEn 305      97.690  92.080  33.049  1.00  0.00           C
ATOM   9233  C34 POPEn 305      96.970  92.640  34.289  1.00  0.00           C
ATOM   9236  C35 POPEn 305      96.970  91.680  35.489  1.00  0.00           C
ATOM   9239  C36 POPEn 305      96.500  92.330  36.809  1.00  0.00           C
ATOM   9242  C37 POPEn 305      97.530  93.320  37.389  1.00  0.00           C
ATOM   9245  C38 POPEn 305      96.990  94.160  38.559  1.00  0.00           C
ATOM   9248  C39 POPEn 305      96.850  93.410  39.889  1.00  0.00           C
ATOM   9251 0C31 POPEn 305      98.180  93.310  40.649  1.00  0.00           C
ATOM   9254 1C31 POPEn 305      98.010  92.870  42.109  1.00  0.00           C
ATOM   9257 2C31 POPEn 305      99.330  92.410  42.709  1.00  0.00           C
ATOM   9260 3C31 POPEn 305      99.360  92.370  44.249  1.00  0.00           C
ATOM   9263 4C31 POPEn 305      99.290  93.770  44.869  1.00  0.00           C
ATOM   9266 5C31 POPEn 305      99.580  93.750  46.379  1.00  0.00           C
ATOM   9269 6C31 POPEn 305      99.180  95.050  47.079  1.00  0.00           C
ATOM   9273  NH3 POPEo 306      25.330 111.930  24.519  1.00  0.00           N
ATOM   9277  C12 POPEo 306      25.490 112.770  23.289  1.00  0.00           C
ATOM   9280  C11 POPEo 306      24.110 112.970  22.659  1.00  0.00           C
ATOM   9283  P   POPEo 306      23.830 110.640  21.539  1.00  0.00           P
ATOM   9284  O13 POPEo 306      24.930 109.850  22.149  1.00  0.00           O
ATOM   9285  O14 POPEo 306      24.110 111.260  20.219  1.00  0.00           O
ATOM   9286  O11 POPEo 306      22.540 109.730  21.429  1.00  0.00           O
ATOM   9287  O12 POPEo 306      23.400 111.740  22.589  1.00  0.00           O
ATOM   9288  C1  POPEo 306      22.440 108.430  22.019  1.00  0.00           C
ATOM   9291  C2  POPEo 306      21.700 108.390  23.399  1.00  0.00           C
ATOM   9293  O21 POPEo 306      22.160 109.470  24.239  1.00  0.00           O
ATOM   9294  C21 POPEo 306      21.290 110.450  24.449  1.00  0.00           C
ATOM   9295  O22 POPEo 306      20.250 110.620  23.839  1.00  0.00           O
ATOM   9296  C22 POPEo 306      21.690 111.240  25.689  1.00  0.00           C
ATOM   9299  C3  POPEo 306      21.980 107.040  24.139  1.00  0.00           C
ATOM   9302  O31 POPEo 306      21.180 106.890  25.329  1.00  0.00           O
ATOM   9303  C31 POPEo 306      21.730 106.260  26.379  1.00  0.00           C
ATOM   9304  O32 POPEo 306      22.890 105.930  26.499  1.00  0.00           O
ATOM   9305  C32 POPEo 306      20.600 105.910  27.359  1.00  0.00           C
ATOM   9308  C23 POPEo 306      20.620 111.070  26.789  1.00  0.00           C
ATOM   9311  C24 POPEo 306      20.690 112.110  27.909  1.00  0.00           C
ATOM   9314  C25 POPEo 306      19.340 112.350  28.589  1.00  0.00           C
ATOM   9317  C26 POPEo 306      18.830 111.150  29.389  1.00  0.00           C
ATOM   9320  C27 POPEo 306      17.330 111.310  29.719  1.00  0.00           C
ATOM   9323  C28 POPEo 306      16.680 110.160  30.509  1.00  0.00           C
ATOM   9326  C29 POPEo 306      16.950 108.800  29.939  1.00  0.00           C
ATOM   9328 0C21 POPEo 306      16.350 107.650  30.269  1.00  0.00           C
ATOM   9330 1C21 POPEo 306      15.300 107.390  31.309  1.00  0.00           C
ATOM   9333 2C21 POPEo 306      14.080 106.610  30.759  1.00  0.00           C
ATOM   9336 3C21 POPEo 306      13.820 105.220  31.369  1.00  0.00           C
ATOM   9339 4C21 POPEo 306      13.050 105.220  32.709  1.00  0.00           C
ATOM   9342 5C21 POPEo 306      13.820 105.760  33.919  1.00  0.00           C
ATOM   9345 6C21 POPEo 306      12.930 106.000  35.149  1.00  0.00           C
ATOM   9348 7C21 POPEo 306      13.730 106.510  36.339  1.00  0.00           C
ATOM   9351 8C21 POPEo 306      12.870 107.030  37.499  1.00  0.00           C
ATOM   9355  C33 POPEo 306      21.010 105.780  28.839  1.00  0.00           C
ATOM   9358  C34 POPEo 306      20.440 106.900  29.719  1.00  0.00           C
ATOM   9361  C35 POPEo 306      20.460 106.550  31.219  1.00  0.00           C
ATOM   9364  C36 POPEo 306      19.500 107.410  32.049  1.00  0.00           C
ATOM   9367  C37 POPEo 306      19.620 107.210  33.569  1.00  0.00           C
ATOM   9370  C38 POPEo 306      18.640 108.100  34.349  1.00  0.00           C
ATOM   9373  C39 POPEo 306      18.550 107.800  35.859  1.00  0.00           C
ATOM   9376 0C31 POPEo 306      17.950 106.420  36.189  1.00  0.00           C
ATOM   9379 1C31 POPEo 306      17.510 106.260  37.659  1.00  0.00           C
ATOM   9382 2C31 POPEo 306      16.940 104.860  37.919  1.00  0.00           C
ATOM   9385 3C31 POPEo 306      16.050 104.720  39.169  1.00  0.00           C
ATOM   9388 4C31 POPEo 306      16.780 104.250  40.439  1.00  0.00           C
ATOM   9391 5C31 POPEo 306      15.810 103.630  41.459  1.00  0.00           C
ATOM   9394 6C31 POPEo 306      16.490 103.170  42.749  1.00  0.00           C
ATOM   9398  NH3 POPEp 307       4.420   7.780  26.659  1.00  0.00           N
ATOM   9402  C12 POPEp 307       4.360   8.320  28.069  1.00  0.00           C
ATOM   9405  C11 POPEp 307       3.340   9.460  28.129  1.00  0.00           C
ATOM   9408  P   POPEp 307       0.920   8.670  28.759  1.00  0.00           P
ATOM   9409  O13 POPEp 307      -0.150   9.690  28.719  1.00  0.00           O
ATOM   9410  O14 POPEp 307       0.460   7.270  28.549  1.00  0.00           O
ATOM   9411  O11 POPEp 307       1.710   8.750  30.099  1.00  0.00           O
ATOM   9412  O12 POPEp 307       2.060   9.000  27.699  1.00  0.00           O
ATOM   9413  C1  POPEp 307       1.160   8.780  31.409  1.00  0.00           C
ATOM   9416  C2  POPEp 307       1.940   7.820  32.349  1.00  0.00           C
ATOM   9418  O21 POPEp 307       3.280   8.290  32.599  1.00  0.00           O
ATOM   9419  C21 POPEp 307       3.380   9.200  33.539  1.00  0.00           C
ATOM   9420  O22 POPEp 307       2.470   9.850  34.019  1.00  0.00           O
ATOM   9421  C22 POPEp 307       4.850   9.230  34.009  1.00  0.00           C
ATOM   9424  C3  POPEp 307       2.020   6.380  31.769  1.00  0.00           C
ATOM   9427  O31 POPEp 307       2.980   5.530  32.459  1.00  0.00           O
ATOM   9428  C31 POPEp 307       2.580   5.200  33.689  1.00  0.00           C
ATOM   9429  O32 POPEp 307       1.500   5.480  34.169  1.00  0.00           O
ATOM   9430  C32 POPEp 307       3.680   4.460  34.439  1.00  0.00           C
ATOM   9433  C23 POPEp 307       5.030   9.580  35.499  1.00  0.00           C
ATOM   9436  C24 POPEp 307       4.650   8.440  36.469  1.00  0.00           C
ATOM   9439  C25 POPEp 307       3.160   8.370  36.849  1.00  0.00           C
ATOM   9442  C26 POPEp 307       2.660   9.650  37.559  1.00  0.00           C
ATOM   9445  C27 POPEp 307       1.560   9.380  38.599  1.00  0.00           C
ATOM   9448  C28 POPEp 307       1.590  10.360  39.789  1.00  0.00           C
ATOM   9451  C29 POPEp 307       1.050  11.730  39.459  1.00  0.00           C
ATOM   9453 0C21 POPEp 307       0.250  12.470  40.239  1.00  0.00           C
ATOM   9455 1C21 POPEp 307      -0.220  12.120  41.629  1.00  0.00           C
ATOM   9458 2C21 POPEp 307      -0.560  13.360  42.479  1.00  0.00           C
ATOM   9461 3C21 POPEp 307      -0.110  13.180  43.939  1.00  0.00           C
ATOM   9464 4C21 POPEp 307      -0.410  14.370  44.859  1.00  0.00           C
ATOM   9467 5C21 POPEp 307      -1.870  14.480  45.319  1.00  0.00           C
ATOM   9470 6C21 POPEp 307      -1.930  14.910  46.799  1.00  0.00           C
ATOM   9473 7C21 POPEp 307      -3.350  15.060  47.329  1.00  0.00           C
ATOM   9476 8C21 POPEp 307      -3.380  15.170  48.859  1.00  0.00           C
ATOM   9480  C33 POPEp 307       3.420   4.520  35.959  1.00  0.00           C
ATOM   9483  C34 POPEp 307       4.550   3.960  36.839  1.00  0.00           C
ATOM   9486  C35 POPEp 307       4.210   4.080  38.329  1.00  0.00           C
ATOM   9489  C36 POPEp 307       4.970   5.210  39.049  1.00  0.00           C
ATOM   9492  C37 POPEp 307       4.150   5.900  40.149  1.00  0.00           C
ATOM   9495  C38 POPEp 307       4.910   7.070  40.809  1.00  0.00           C
ATOM   9498  C39 POPEp 307       4.010   7.980  41.649  1.00  0.00           C
ATOM   9501 0C31 POPEp 307       3.550   7.380  42.989  1.00  0.00           C
ATOM   9504 1C31 POPEp 307       2.350   8.140  43.579  1.00  0.00           C
ATOM   9507 2C31 POPEp 307       1.810   7.530  44.879  1.00  0.00           C
ATOM   9510 3C31 POPEp 307       0.420   8.080  45.239  1.00  0.00           C
ATOM   9513 4C31 POPEp 307      -0.260   7.350  46.409  1.00  0.00           C
ATOM   9516 5C31 POPEp 307      -1.780   7.550  46.389  1.00  0.00           C
ATOM   9519 6C31 POPEp 307      -2.490   7.320  47.729  1.00  0.00           C
ATOM   9523  NH3 POPEq 308      59.900  79.220  32.039  1.00  0.00           N
ATOM   9527  C12 POPEq 308      59.830  77.980  31.219  1.00  0.00           C
ATOM   9530  C11 POPEq 308      61.220  77.320  31.179  1.00  0.00           C
ATOM   9533  P   POPEq 308      60.480  74.860  31.529  1.00  0.00           P
ATOM   9534  O13 POPEq 308      59.010  74.960  31.389  1.00  0.00           O
ATOM   9535  O14 POPEq 308      61.140  73.590  31.159  1.00  0.00           O
ATOM   9536  O11 POPEq 308      60.860  75.280  32.999  1.00  0.00           O
ATOM   9537  O12 POPEq 308      61.120  76.000  30.649  1.00  0.00           O
ATOM   9538  C1  POPEq 308      60.810  74.360  34.109  1.00  0.00           C
ATOM   9541  C2  POPEq 308      59.790  74.830  35.179  1.00  0.00           C
ATOM   9543  O21 POPEq 308      59.950  73.970  36.319  1.00  0.00           O
ATOM   9544  C21 POPEq 308      59.540  74.460  37.469  1.00  0.00           C
ATOM   9545  O22 POPEq 308      59.390  75.640  37.729  1.00  0.00           O
ATOM   9546  C22 POPEq 308      59.170  73.280  38.379  1.00  0.00           C
ATOM   9549  C3  POPEq 308      58.320  74.740  34.659  1.00  0.00           C
ATOM   9552  O31 POPEq 308      57.360  74.740  35.749  1.00  0.00           O
ATOM   9553  C31 POPEq 308      56.180  74.230  35.429  1.00  0.00           C
ATOM   9554  O32 POPEq 308      55.820  73.970  34.289  1.00  0.00           O
ATOM   9555  C32 POPEq 308      55.300  74.050  36.649  1.00  0.00           C
ATOM   9558  C23 POPEq 308      58.770  73.600  39.849  1.00  0.00           C
ATOM   9561  C24 POPEq 308      57.910  72.470  40.449  1.00  0.00           C
ATOM   9564  C25 POPEq 308      57.560  72.610  41.939  1.00  0.00           C
ATOM   9567  C26 POPEq 308      58.810  72.580  42.839  1.00  0.00           C
ATOM   9570  C27 POPEq 308      58.530  72.060  44.259  1.00  0.00           C
ATOM   9573  C28 POPEq 308      59.820  71.960  45.109  1.00  0.00           C
ATOM   9576  C29 POPEq 308      60.770  70.880  44.639  1.00  0.00           C
ATOM   9578 0C21 POPEq 308      61.680  70.250  45.389  1.00  0.00           C
ATOM   9580 1C21 POPEq 308      61.940  70.520  46.849  1.00  0.00           C
ATOM   9583 2C21 POPEq 308      62.900  71.710  47.029  1.00  0.00           C
ATOM   9586 3C21 POPEq 308      64.370  71.380  46.729  1.00  0.00           C
ATOM   9589 4C21 POPEq 308      65.230  72.650  46.669  1.00  0.00           C
ATOM   9592 5C21 POPEq 308      66.730  72.380  46.429  1.00  0.00           C
ATOM   9595 6C21 POPEq 308      67.400  71.640  47.599  1.00  0.00           C
ATOM   9598 7C21 POPEq 308      68.920  71.530  47.439  1.00  0.00           C
ATOM   9601 8C21 POPEq 308      69.620  70.960  48.669  1.00  0.00           C
ATOM   9605  C33 POPEq 308      54.760  75.390  37.189  1.00  0.00           C
ATOM   9608  C34 POPEq 308      55.630  75.980  38.309  1.00  0.00           C
ATOM   9611  C35 POPEq 308      55.340  75.330  39.659  1.00  0.00           C
ATOM   9614  C36 POPEq 308      55.940  76.090  40.849  1.00  0.00           C
ATOM   9617  C37 POPEq 308      55.070  75.960  42.099  1.00  0.00           C
ATOM   9620  C38 POPEq 308      55.570  76.790  43.279  1.00  0.00           C
ATOM   9623  C39 POPEq 308      56.100  75.940  44.439  1.00  0.00           C
ATOM   9626 0C31 POPEq 308      56.370  76.800  45.679  1.00  0.00           C
ATOM   9629 1C31 POPEq 308      56.750  75.970  46.909  1.00  0.00           C
ATOM   9632 2C31 POPEq 308      56.840  76.840  48.169  1.00  0.00           C
ATOM   9635 3C31 POPEq 308      55.980  76.300  49.309  1.00  0.00           C
ATOM   9638 4C31 POPEq 308      55.950  77.230  50.519  1.00  0.00           C
ATOM   9641 5C31 POPEq 308      55.110  76.650  51.659  1.00  0.00           C
ATOM   9644 6C31 POPEq 308      55.060  77.580  52.879  1.00  0.00           C
ATOM   9648  NH3 POPEr 309      18.800  -1.110  27.749  1.00  0.00           N
ATOM   9652  C12 POPEr 309      18.730   0.380  27.489  1.00  0.00           C
ATOM   9655  C11 POPEr 309      18.690   1.190  28.799  1.00  0.00           C
ATOM   9658  P   POPEr 309      18.780   3.570  27.499  1.00  0.00           P
ATOM   9659  O13 POPEr 309      20.170   4.020  27.729  1.00  0.00           O
ATOM   9660  O14 POPEr 309      18.410   2.940  26.199  1.00  0.00           O
ATOM   9661  O11 POPEr 309      17.810   4.770  27.789  1.00  0.00           O
ATOM   9662  O12 POPEr 309      18.370   2.570  28.639  1.00  0.00           O
ATOM   9663  C1  POPEr 309      17.640   5.260  29.129  1.00  0.00           C
ATOM   9666  C2  POPEr 309      16.360   4.670  29.759  1.00  0.00           C
ATOM   9668  O21 POPEr 309      15.540   5.780  30.119  1.00  0.00           O
ATOM   9669  C21 POPEr 309      14.530   5.550  30.909  1.00  0.00           C
ATOM   9670  O22 POPEr 309      13.610   4.760  30.699  1.00  0.00           O
ATOM   9671  C22 POPEr 309      14.900   6.150  32.269  1.00  0.00           C
ATOM   9674  C3  POPEr 309      16.670   3.720  30.969  1.00  0.00           C
ATOM   9677  O31 POPEr 309      15.530   2.890  31.299  1.00  0.00           O
ATOM   9678  C31 POPEr 309      15.840   1.810  32.019  1.00  0.00           C
ATOM   9679  O32 POPEr 309      16.970   1.480  32.309  1.00  0.00           O
ATOM   9680  C32 POPEr 309      14.550   1.080  32.389  1.00  0.00           C
ATOM   9683  C23 POPEr 309      14.010   7.300  32.759  1.00  0.00           C
ATOM   9686  C24 POPEr 309      14.620   8.010  33.979  1.00  0.00           C
ATOM   9689  C25 POPEr 309      14.970   7.110  35.179  1.00  0.00           C
ATOM   9692  C26 POPEr 309      13.750   6.400  35.759  1.00  0.00           C
ATOM   9695  C27 POPEr 309      14.070   5.470  36.949  1.00  0.00           C
ATOM   9698  C28 POPEr 309      13.670   6.040  38.339  1.00  0.00           C
ATOM   9701  C29 POPEr 309      14.630   7.060  38.889  1.00  0.00           C
ATOM   9703 0C21 POPEr 309      15.010   7.210  40.179  1.00  0.00           C
ATOM   9705 1C21 POPEr 309      14.570   6.390  41.379  1.00  0.00           C
ATOM   9708 2C21 POPEr 309      13.810   7.220  42.419  1.00  0.00           C
ATOM   9711 3C21 POPEr 309      12.290   7.280  42.159  1.00  0.00           C
ATOM   9714 4C21 POPEr 309      11.530   8.170  43.149  1.00  0.00           C
ATOM   9717 5C21 POPEr 309      10.120   7.640  43.469  1.00  0.00           C
ATOM   9720 6C21 POPEr 309       9.150   8.740  43.909  1.00  0.00           C
ATOM   9723 7C21 POPEr 309       7.790   8.200  44.389  1.00  0.00           C
ATOM   9726 8C21 POPEr 309       7.820   7.630  45.809  1.00  0.00           C
ATOM   9730  C33 POPEr 309      14.600   0.550  33.829  1.00  0.00           C
ATOM   9733  C34 POPEr 309      14.620   1.650  34.879  1.00  0.00           C
ATOM   9736  C35 POPEr 309      15.140   1.090  36.199  1.00  0.00           C
ATOM   9739  C36 POPEr 309      14.960   2.070  37.349  1.00  0.00           C
ATOM   9742  C37 POPEr 309      15.530   1.510  38.649  1.00  0.00           C
ATOM   9745  C38 POPEr 309      14.900   2.180  39.859  1.00  0.00           C
ATOM   9748  C39 POPEr 309      15.620   1.800  41.159  1.00  0.00           C
ATOM   9751 0C31 POPEr 309      15.010   2.520  42.359  1.00  0.00           C
ATOM   9754 1C31 POPEr 309      15.910   2.410  43.599  1.00  0.00           C
ATOM   9757 2C31 POPEr 309      15.370   3.250  44.759  1.00  0.00           C
ATOM   9760 3C31 POPEr 309      16.320   3.260  45.959  1.00  0.00           C
ATOM   9763 4C31 POPEr 309      15.700   3.950  47.179  1.00  0.00           C
ATOM   9766 5C31 POPEr 309      16.670   4.010  48.349  1.00  0.00           C
ATOM   9769 6C31 POPEr 309      16.020   4.510  49.639  1.00  0.00           C
ATOM   9773  NH3 POPEs 310      52.710  97.650  73.209  1.00  0.00           N
ATOM   9777  C12 POPEs 310      53.080  98.860  74.029  1.00  0.00           C
ATOM   9780  C11 POPEs 310      51.860  99.370  74.779  1.00  0.00           C
ATOM   9783  P   POPEs 310      51.270 101.780  73.899  1.00  0.00           P
ATOM   9784  O13 POPEs 310      49.850 102.020  74.249  1.00  0.00           O
ATOM   9785  O14 POPEs 310      52.100 102.980  73.729  1.00  0.00           O
ATOM   9786  O11 POPEs 310      51.320 100.920  72.539  1.00  0.00           O
ATOM   9787  O12 POPEs 310      51.930 100.780  74.939  1.00  0.00           O
ATOM   9788  C1  POPEs 310      51.300 101.690  71.309  1.00  0.00           C
ATOM   9791  C2  POPEs 310      51.930 101.000  70.049  1.00  0.00           C
ATOM   9793  O21 POPEs 310      50.980 100.060  69.509  1.00  0.00           O
ATOM   9794  C21 POPEs 310      50.970 100.010  68.179  1.00  0.00           C
ATOM   9795  O22 POPEs 310      51.750 100.590  67.439  1.00  0.00           O
ATOM   9796  C22 POPEs 310      49.800  99.160  67.689  1.00  0.00           C
ATOM   9799  C3  POPEs 310      53.320 100.330  70.299  1.00  0.00           C
ATOM   9802  O31 POPEs 310      54.090 100.150  69.069  1.00  0.00           O
ATOM   9803  C31 POPEs 310      54.370  98.900  68.709  1.00  0.00           C
ATOM   9804  O32 POPEs 310      54.090  97.900  69.339  1.00  0.00           O
ATOM   9805  C32 POPEs 310      55.160  98.900  67.389  1.00  0.00           C
ATOM   9808  C23 POPEs 310      49.250  99.710  66.349  1.00  0.00           C
ATOM   9811  C24 POPEs 310      48.200  98.800  65.699  1.00  0.00           C
ATOM   9814  C25 POPEs 310      47.630  99.390  64.399  1.00  0.00           C
ATOM   9817  C26 POPEs 310      48.130  98.740  63.089  1.00  0.00           C
ATOM   9820  C27 POPEs 310      47.060  97.900  62.379  1.00  0.00           C
ATOM   9823  C28 POPEs 310      47.520  97.290  61.039  1.00  0.00           C
ATOM   9826  C29 POPEs 310      46.650  96.130  60.579  1.00  0.00           C
ATOM   9828 0C21 POPEs 310      45.820  96.070  59.529  1.00  0.00           C
ATOM   9830 1C21 POPEs 310      45.500  97.170  58.539  1.00  0.00           C
ATOM   9833 2C21 POPEs 310      46.030  96.920  57.099  1.00  0.00           C
ATOM   9836 3C21 POPEs 310      45.220  95.890  56.289  1.00  0.00           C
ATOM   9839 4C21 POPEs 310      45.380  96.050  54.759  1.00  0.00           C
ATOM   9842 5C21 POPEs 310      44.660  97.290  54.199  1.00  0.00           C
ATOM   9845 6C21 POPEs 310      44.560  97.320  52.659  1.00  0.00           C
ATOM   9848 7C21 POPEs 310      43.790  98.550  52.149  1.00  0.00           C
ATOM   9851 8C21 POPEs 310      43.510  98.540  50.649  1.00  0.00           C
ATOM   9855  C33 POPEs 310      55.570  97.470  66.939  1.00  0.00           C
ATOM   9858  C34 POPEs 310      56.260  97.420  65.569  1.00  0.00           C
ATOM   9861  C35 POPEs 310      56.730  96.030  65.079  1.00  0.00           C
ATOM   9864  C36 POPEs 310      55.690  95.180  64.329  1.00  0.00           C
ATOM   9867  C37 POPEs 310      56.330  93.900  63.749  1.00  0.00           C
ATOM   9870  C38 POPEs 310      55.360  92.990  62.979  1.00  0.00           C
ATOM   9873  C39 POPEs 310      55.190  91.580  63.599  1.00  0.00           C
ATOM   9876 0C31 POPEs 310      56.450  90.710  63.619  1.00  0.00           C
ATOM   9879 1C31 POPEs 310      56.130  89.260  64.029  1.00  0.00           C
ATOM   9882 2C31 POPEs 310      57.380  88.400  64.299  1.00  0.00           C
ATOM   9885 3C31 POPEs 310      57.000  86.980  64.759  1.00  0.00           C
ATOM   9888 4C31 POPEs 310      58.200  86.090  65.139  1.00  0.00           C
ATOM   9891 5C31 POPEs 310      57.770  84.630  65.379  1.00  0.00           C
ATOM   9894 6C31 POPEs 310      58.830  83.780  66.099  1.00  0.00           C
ATOM   9898  NH3 POPEt 311      50.510  93.360  31.749  1.00  0.00           N
ATOM   9902  C12 POPEt 311      50.430  91.880  31.419  1.00  0.00           C
ATOM   9905  C11 POPEt 311      51.790  91.210  31.099  1.00  0.00           C
ATOM   9908  P   POPEt 311      53.670  92.940  30.339  1.00  0.00           P
ATOM   9909  O13 POPEt 311      54.460  93.140  29.109  1.00  0.00           O
ATOM   9910  O14 POPEt 311      52.990  94.110  30.909  1.00  0.00           O
ATOM   9911  O11 POPEt 311      54.620  92.330  31.439  1.00  0.00           O
ATOM   9912  O12 POPEt 311      52.540  91.890  30.099  1.00  0.00           O
ATOM   9913  C1  POPEt 311      54.420  92.460  32.839  1.00  0.00           C
ATOM   9916  C2  POPEt 311      55.270  93.610  33.459  1.00  0.00           C
ATOM   9918  O21 POPEt 311      55.740  93.310  34.789  1.00  0.00           O
ATOM   9919  C21 POPEt 311      54.830  92.930  35.669  1.00  0.00           C
ATOM   9920  O22 POPEt 311      53.640  92.790  35.479  1.00  0.00           O
ATOM   9921  C22 POPEt 311      55.540  92.620  36.989  1.00  0.00           C
ATOM   9924  C3  POPEt 311      54.520  94.990  33.399  1.00  0.00           C
ATOM   9927  O31 POPEt 311      55.050  96.040  34.239  1.00  0.00           O
ATOM   9928  C31 POPEt 311      56.310  96.380  34.049  1.00  0.00           C
ATOM   9929  O32 POPEt 311      57.070  95.940  33.219  1.00  0.00           O
ATOM   9930  C32 POPEt 311      56.680  97.430  35.089  1.00  0.00           C
ATOM   9933  C23 POPEt 311      54.560  92.280  38.129  1.00  0.00           C
ATOM   9936  C24 POPEt 311      55.320  91.990  39.419  1.00  0.00           C
ATOM   9939  C25 POPEt 311      54.420  91.750  40.629  1.00  0.00           C
ATOM   9942  C26 POPEt 311      55.290  91.430  41.849  1.00  0.00           C
ATOM   9945  C27 POPEt 311      54.490  91.010  43.089  1.00  0.00           C
ATOM   9948  C28 POPEt 311      55.410  90.480  44.189  1.00  0.00           C
ATOM   9951  C29 POPEt 311      56.260  91.570  44.789  1.00  0.00           C
ATOM   9953 0C21 POPEt 311      56.820  91.500  45.999  1.00  0.00           C
ATOM   9955 1C21 POPEt 311      56.720  90.320  46.929  1.00  0.00           C
ATOM   9958 2C21 POPEt 311      55.770  90.590  48.109  1.00  0.00           C
ATOM   9961 3C21 POPEt 311      56.170  91.810  48.949  1.00  0.00           C
ATOM   9964 4C21 POPEt 311      55.330  91.990  50.229  1.00  0.00           C
ATOM   9967 5C21 POPEt 311      55.280  90.750  51.129  1.00  0.00           C
ATOM   9970 6C21 POPEt 311      54.540  90.990  52.449  1.00  0.00           C
ATOM   9973 7C21 POPEt 311      54.230  89.700  53.209  1.00  0.00           C
ATOM   9976 8C21 POPEt 311      55.470  88.890  53.629  1.00  0.00           C
ATOM   9980  C33 POPEt 311      56.730  96.790  36.499  1.00  0.00           C
ATOM   9983  C34 POPEt 311      56.710  97.820  37.629  1.00  0.00           C
ATOM   9986  C35 POPEt 311      57.080  97.160  38.969  1.00  0.00           C
ATOM   9989  C36 POPEt 311      57.020  98.150  40.139  1.00  0.00           C
ATOM   9992  C37 POPEt 311      57.290  97.460  41.479  1.00  0.00           C
ATOM   9995  C38 POPEt 311      56.930  98.290  42.719  1.00  0.00           C
ATOM   9998  C39 POPEt 311      57.720  99.590  42.889  1.00  0.00           C
ATOM  10001 0C31 POPEt 311      57.420 100.210  44.259  1.00  0.00           C
ATOM  10004 1C31 POPEt 311      57.850 101.670  44.409  1.00  0.00           C
ATOM  10007 2C31 POPEt 311      57.500 102.190  45.819  1.00  0.00           C
ATOM  10010 3C31 POPEt 311      58.360 103.360  46.299  1.00  0.00           C
ATOM  10013 4C31 POPEt 311      58.150 104.660  45.509  1.00  0.00           C
ATOM  10016 5C31 POPEt 311      58.680 105.870  46.289  1.00  0.00           C
ATOM  10019 6C31 POPEt 311      58.520 107.200  45.549  1.00  0.00           C
ATOM  10023  NH3 POPEu 312      63.410   8.030  26.659  1.00  0.00           N
ATOM  10027  C12 POPEu 312      62.200   8.140  27.539  1.00  0.00           C
ATOM  10030  C11 POPEu 312      61.030   7.440  26.839  1.00  0.00           C
ATOM  10033  P   POPEu 312      58.920   8.800  27.529  1.00  0.00           P
ATOM  10034  O13 POPEu 312      58.980   9.320  26.139  1.00  0.00           O
ATOM  10035  O14 POPEu 312      57.600   8.490  28.109  1.00  0.00           O
ATOM  10036  O11 POPEu 312      59.710   9.780  28.489  1.00  0.00           O
ATOM  10037  O12 POPEu 312      59.830   7.510  27.609  1.00  0.00           O
ATOM  10038  C1  POPEu 312      59.920   9.300  29.829  1.00  0.00           C
ATOM  10041  C2  POPEu 312      61.060  10.090  30.499  1.00  0.00           C
ATOM  10043  O21 POPEu 312      61.900   9.210  31.259  1.00  0.00           O
ATOM  10044  C21 POPEu 312      61.420   8.710  32.389  1.00  0.00           C
ATOM  10045  O22 POPEu 312      60.260   8.710  32.759  1.00  0.00           O
ATOM  10046  C22 POPEu 312      62.600   8.120  33.139  1.00  0.00           C
ATOM  10049  C3  POPEu 312      60.560  11.340  31.299  1.00  0.00           C
ATOM  10052  O31 POPEu 312      61.640  11.980  32.009  1.00  0.00           O
ATOM  10053  C31 POPEu 312      61.320  12.420  33.219  1.00  0.00           C
ATOM  10054  O32 POPEu 312      60.180  12.500  33.649  1.00  0.00           O
ATOM  10055  C32 POPEu 312      62.560  12.910  33.979  1.00  0.00           C
ATOM  10058  C23 POPEu 312      62.670   8.510  34.639  1.00  0.00           C
ATOM  10061  C24 POPEu 312      64.140   8.630  35.059  1.00  0.00           C
ATOM  10064  C25 POPEu 312      64.400   8.480  36.559  1.00  0.00           C
ATOM  10067  C26 POPEu 312      65.900   8.250  36.819  1.00  0.00           C
ATOM  10070  C27 POPEu 312      66.170   7.460  38.099  1.00  0.00           C
ATOM  10073  C28 POPEu 312      67.670   7.210  38.319  1.00  0.00           C
ATOM  10076  C29 POPEu 312      67.930   6.210  39.419  1.00  0.00           C
ATOM  10078 0C21 POPEu 312      67.910   6.440  40.739  1.00  0.00           C
ATOM  10080 1C21 POPEu 312      67.580   7.760  41.399  1.00  0.00           C
ATOM  10083 2C21 POPEu 312      66.350   7.660  42.329  1.00  0.00           C
ATOM  10086 3C21 POPEu 312      66.680   7.130  43.729  1.00  0.00           C
ATOM  10089 4C21 POPEu 312      65.680   7.620  44.779  1.00  0.00           C
ATOM  10092 5C21 POPEu 312      66.110   7.300  46.219  1.00  0.00           C
ATOM  10095 6C21 POPEu 312      65.390   8.180  47.249  1.00  0.00           C
ATOM  10098 7C21 POPEu 312      66.040   8.100  48.639  1.00  0.00           C
ATOM  10101 8C21 POPEu 312      65.400   9.030  49.669  1.00  0.00           C
ATOM  10105  C33 POPEu 312      62.790  12.240  35.369  1.00  0.00           C
ATOM  10108  C34 POPEu 312      61.530  12.060  36.239  1.00  0.00           C
ATOM  10111  C35 POPEu 312      61.840  11.560  37.669  1.00  0.00           C
ATOM  10114  C36 POPEu 312      61.200  10.190  37.959  1.00  0.00           C
ATOM  10117  C37 POPEu 312      61.400   9.740  39.419  1.00  0.00           C
ATOM  10120  C38 POPEu 312      60.610   8.460  39.749  1.00  0.00           C
ATOM  10123  C39 POPEu 312      61.220   7.180  39.179  1.00  0.00           C
ATOM  10126 0C31 POPEu 312      62.520   6.740  39.859  1.00  0.00           C
ATOM  10129 1C31 POPEu 312      62.930   5.320  39.419  1.00  0.00           C
ATOM  10132 2C31 POPEu 312      64.260   4.850  40.009  1.00  0.00           C
ATOM  10135 3C31 POPEu 312      64.150   4.320  41.449  1.00  0.00           C
ATOM  10138 4C31 POPEu 312      65.490   3.760  41.949  1.00  0.00           C
ATOM  10141 5C31 POPEu 312      65.370   3.030  43.299  1.00  0.00           C
ATOM  10144 6C31 POPEu 312      66.720   2.560  43.849  1.00  0.00           C
ATOM  10148  NH3 POPEv 313      54.370 117.680  69.279  1.00  0.00           N
ATOM  10152  C12 POPEv 313      53.680 116.410  69.709  1.00  0.00           C
ATOM  10155  C11 POPEv 313      54.530 115.230  69.259  1.00  0.00           C
ATOM  10158  P   POPEv 313      56.970 114.350  69.479  1.00  0.00           P
ATOM  10159  O13 POPEv 313      58.010 114.730  70.449  1.00  0.00           O
ATOM  10160  O14 POPEv 313      56.350 113.020  69.679  1.00  0.00           O
ATOM  10161  O11 POPEv 313      57.430 114.530  67.979  1.00  0.00           O
ATOM  10162  O12 POPEv 313      55.860 115.440  69.709  1.00  0.00           O
ATOM  10163  C1  POPEv 313      57.410 113.400  67.099  1.00  0.00           C
ATOM  10166  C2  POPEv 313      58.080 113.760  65.759  1.00  0.00           C
ATOM  10168  O21 POPEv 313      58.060 112.590  64.929  1.00  0.00           O
ATOM  10169  C21 POPEv 313      57.750 112.800  63.649  1.00  0.00           C
ATOM  10170  O22 POPEv 313      57.320 113.840  63.189  1.00  0.00           O
ATOM  10171  C22 POPEv 313      57.860 111.480  62.889  1.00  0.00           C
ATOM  10174  C3  POPEv 313      59.520 114.290  65.979  1.00  0.00           C
ATOM  10177  O31 POPEv 313      60.050 114.900  64.779  1.00  0.00           O
ATOM  10178  C31 POPEv 313      61.060 115.720  65.009  1.00  0.00           C
ATOM  10179  O32 POPEv 313      61.580 115.910  66.099  1.00  0.00           O
ATOM  10180  C32 POPEv 313      61.400 116.530  63.749  1.00  0.00           C
ATOM  10183  C23 POPEv 313      57.600 111.590  61.369  1.00  0.00           C
ATOM  10186  C24 POPEv 313      58.800 112.060  60.549  1.00  0.00           C
ATOM  10189  C25 POPEv 313      58.580 111.850  59.039  1.00  0.00           C
ATOM  10192  C26 POPEv 313      59.750 112.320  58.159  1.00  0.00           C
ATOM  10195  C27 POPEv 313      59.350 113.200  56.959  1.00  0.00           C
ATOM  10198  C28 POPEv 313      60.590 113.550  56.109  1.00  0.00           C
ATOM  10201  C29 POPEv 313      60.340 114.600  55.069  1.00  0.00           C
ATOM  10203 0C21 POPEv 313      61.120 114.850  53.989  1.00  0.00           C
ATOM  10205 1C21 POPEv 313      62.390 114.130  53.619  1.00  0.00           C
ATOM  10208 2C21 POPEv 313      63.630 114.800  54.239  1.00  0.00           C
ATOM  10211 3C21 POPEv 313      64.960 114.070  53.979  1.00  0.00           C
ATOM  10214 4C21 POPEv 313      66.100 114.690  54.799  1.00  0.00           C
ATOM  10217 5C21 POPEv 313      67.520 114.260  54.409  1.00  0.00           C
ATOM  10220 6C21 POPEv 313      68.550 115.010  55.269  1.00  0.00           C
ATOM  10223 7C21 POPEv 313      69.980 114.980  54.709  1.00  0.00           C
ATOM  10226 8C21 POPEv 313      70.940 115.840  55.539  1.00  0.00           C
ATOM  10230  C33 POPEv 313      61.090 115.890  62.369  1.00  0.00           C
ATOM  10233  C34 POPEv 313      61.030 116.970  61.279  1.00  0.00           C
ATOM  10236  C35 POPEv 313      61.240 116.480  59.829  1.00  0.00           C
ATOM  10239  C36 POPEv 313      62.720 116.460  59.409  1.00  0.00           C
ATOM  10242  C37 POPEv 313      62.960 116.510  57.889  1.00  0.00           C
ATOM  10245  C38 POPEv 313      64.450 116.610  57.519  1.00  0.00           C
ATOM  10248  C39 POPEv 313      64.920 118.000  57.059  1.00  0.00           C
ATOM  10251 0C31 POPEv 313      66.460 118.110  56.969  1.00  0.00           C
ATOM  10254 1C31 POPEv 313      67.020 119.550  57.069  1.00  0.00           C
ATOM  10257 2C31 POPEv 313      68.480 119.700  56.639  1.00  0.00           C
ATOM  10260 3C31 POPEv 313      68.940 121.170  56.559  1.00  0.00           C
ATOM  10263 4C31 POPEv 313      68.840 121.980  57.859  1.00  0.00           C
ATOM  10266 5C31 POPEv 313      69.400 123.410  57.709  1.00  0.00           C
ATOM  10269 6C31 POPEv 313      69.320 124.260  58.979  1.00  0.00           C
ATOM  10273  NH3 POPEw 314     116.560  76.050  67.499  1.00  0.00           N
ATOM  10277  C12 POPEw 314     116.290  77.350  68.189  1.00  0.00           C
ATOM  10280  C11 POPEw 314     115.620  78.370  67.279  1.00  0.00           C
ATOM  10283  P   POPEw 314     113.880  80.280  67.739  1.00  0.00           P
ATOM  10284  O13 POPEw 314     113.090  79.540  66.719  1.00  0.00           O
ATOM  10285  O14 POPEw 314     113.170  80.620  68.979  1.00  0.00           O
ATOM  10286  O11 POPEw 314     114.450  81.620  67.139  1.00  0.00           O
ATOM  10287  O12 POPEw 314     115.170  79.450  68.099  1.00  0.00           O
ATOM  10288  C1  POPEw 314     115.000  81.710  65.819  1.00  0.00           C
ATOM  10291  C2  POPEw 314     116.040  82.860  65.759  1.00  0.00           C
ATOM  10293  O21 POPEw 314     115.800  83.750  64.649  1.00  0.00           O
ATOM  10294  C21 POPEw 314     116.000  83.270  63.429  1.00  0.00           C
ATOM  10295  O22 POPEw 314     116.180  82.110  63.119  1.00  0.00           O
ATOM  10296  C22 POPEw 314     115.970  84.450  62.459  1.00  0.00           C
ATOM  10299  C3  POPEw 314     117.530  82.390  65.789  1.00  0.00           C
ATOM  10302  O31 POPEw 314     118.440  83.390  65.269  1.00  0.00           O
ATOM  10303  C31 POPEw 314     119.470  83.730  66.059  1.00  0.00           C
ATOM  10304  O32 POPEw 314     119.560  83.520  67.249  1.00  0.00           O
ATOM  10305  C32 POPEw 314     120.620  84.300  65.199  1.00  0.00           C
ATOM  10308  C23 POPEw 314     116.780  84.170  61.179  1.00  0.00           C
ATOM  10311  C24 POPEw 314     116.620  85.270  60.139  1.00  0.00           C
ATOM  10314  C25 POPEw 314     117.540  85.070  58.929  1.00  0.00           C
ATOM  10317  C26 POPEw 314     116.920  85.620  57.639  1.00  0.00           C
ATOM  10320  C27 POPEw 314     117.860  85.450  56.429  1.00  0.00           C
ATOM  10323  C28 POPEw 314     117.250  85.950  55.109  1.00  0.00           C
ATOM  10326  C29 POPEw 314     116.100  85.070  54.709  1.00  0.00           C
ATOM  10328 0C21 POPEw 314     115.080  85.400  53.899  1.00  0.00           C
ATOM  10330 1C21 POPEw 314     114.910  86.690  53.139  1.00  0.00           C
ATOM  10333 2C21 POPEw 314     114.600  86.400  51.659  1.00  0.00           C
ATOM  10336 3C21 POPEw 314     113.160  85.900  51.429  1.00  0.00           C
ATOM  10339 4C21 POPEw 314     112.890  85.560  49.959  1.00  0.00           C
ATOM  10342 5C21 POPEw 314     111.510  84.900  49.769  1.00  0.00           C
ATOM  10345 6C21 POPEw 314     111.470  83.450  50.259  1.00  0.00           C
ATOM  10348 7C21 POPEw 314     110.090  83.040  50.799  1.00  0.00           C
ATOM  10351 8C21 POPEw 314     110.050  81.590  51.289  1.00  0.00           C
ATOM  10355  C33 POPEw 314     121.140  83.230  64.209  1.00  0.00           C
ATOM  10358  C34 POPEw 314     122.450  83.530  63.469  1.00  0.00           C
ATOM  10361  C35 POPEw 314     122.330  84.560  62.329  1.00  0.00           C
ATOM  10364  C36 POPEw 314     122.660  83.970  60.949  1.00  0.00           C
ATOM  10367  C37 POPEw 314     122.700  85.020  59.829  1.00  0.00           C
ATOM  10370  C38 POPEw 314     122.870  84.400  58.429  1.00  0.00           C
ATOM  10373  C39 POPEw 314     122.980  85.470  57.329  1.00  0.00           C
ATOM  10376 0C31 POPEw 314     122.870  84.930  55.899  1.00  0.00           C
ATOM  10379 1C31 POPEw 314     123.190  86.010  54.849  1.00  0.00           C
ATOM  10382 2C31 POPEw 314     122.590  85.730  53.459  1.00  0.00           C
ATOM  10385 3C31 POPEw 314     123.300  84.620  52.659  1.00  0.00           C
ATOM  10388 4C31 POPEw 314     124.360  85.140  51.669  1.00  0.00           C
ATOM  10391 5C31 POPEw 314     124.830  84.060  50.689  1.00  0.00           C
ATOM  10394 6C31 POPEw 314     125.830  84.570  49.649  1.00  0.00           C
ATOM  10398  NH3 POPEx 315      13.440 109.240  69.279  1.00  0.00           N
ATOM  10402  C12 POPEx 315      13.010 107.810  69.459  1.00  0.00           C
ATOM  10405  C11 POPEx 315      11.570 107.720  69.969  1.00  0.00           C
ATOM  10408  P   POPEx 315      10.280 105.800  71.219  1.00  0.00           P
ATOM  10409  O13 POPEx 315      11.070 104.820  71.999  1.00  0.00           O
ATOM  10410  O14 POPEx 315       9.650 106.920  71.979  1.00  0.00           O
ATOM  10411  O11 POPEx 315       9.170 105.050  70.379  1.00  0.00           O
ATOM  10412  O12 POPEx 315      11.230 106.360  70.079  1.00  0.00           O
ATOM  10413  C1  POPEx 315       8.650 105.510  69.119  1.00  0.00           C
ATOM  10416  C2  POPEx 315       7.130 105.880  69.209  1.00  0.00           C
ATOM  10418  O21 POPEx 315       6.460 105.580  67.969  1.00  0.00           O
ATOM  10419  C21 POPEx 315       5.800 104.430  67.909  1.00  0.00           C
ATOM  10420  O22 POPEx 315       5.730 103.600  68.819  1.00  0.00           O
ATOM  10421  C22 POPEx 315       5.120 104.310  66.529  1.00  0.00           C
ATOM  10424  C3  POPEx 315       6.920 107.380  69.529  1.00  0.00           C
ATOM  10427  O31 POPEx 315       5.520 107.660  69.809  1.00  0.00           O
ATOM  10428  C31 POPEx 315       4.790 108.140  68.809  1.00  0.00           C
ATOM  10429  O32 POPEx 315       5.200 108.390  67.679  1.00  0.00           O
ATOM  10430  C32 POPEx 315       3.390 108.470  69.329  1.00  0.00           C
ATOM  10433  C23 POPEx 315       4.500 102.920  66.199  1.00  0.00           C
ATOM  10436  C24 POPEx 315       2.970 102.910  66.039  1.00  0.00           C
ATOM  10439  C25 POPEx 315       2.520 103.510  64.709  1.00  0.00           C
ATOM  10442  C26 POPEx 315       1.080 103.140  64.309  1.00  0.00           C
ATOM  10445  C27 POPEx 315       0.800 103.490  62.839  1.00  0.00           C
ATOM  10448  C28 POPEx 315      -0.520 102.890  62.309  1.00  0.00           C
ATOM  10451  C29 POPEx 315      -0.510 102.860  60.799  1.00  0.00           C
ATOM  10453 0C21 POPEx 315      -0.890 101.830  60.019  1.00  0.00           C
ATOM  10455 1C21 POPEx 315      -1.460 100.520  60.499  1.00  0.00           C
ATOM  10458 2C21 POPEx 315      -1.220  99.310  59.569  1.00  0.00           C
ATOM  10461 3C21 POPEx 315       0.250  98.930  59.499  1.00  0.00           C
ATOM  10464 4C21 POPEx 315       0.510  97.540  58.899  1.00  0.00           C
ATOM  10467 5C21 POPEx 315       2.010  97.320  58.679  1.00  0.00           C
ATOM  10470 6C21 POPEx 315       2.440  95.850  58.599  1.00  0.00           C
ATOM  10473 7C21 POPEx 315       3.940  95.750  58.299  1.00  0.00           C
ATOM  10476 8C21 POPEx 315       4.700  94.740  59.159  1.00  0.00           C
ATOM  10480  C33 POPEx 315       2.550 109.390  68.399  1.00  0.00           C
ATOM  10483  C34 POPEx 315       2.080 108.730  67.099  1.00  0.00           C
ATOM  10486  C35 POPEx 315       1.610 109.770  66.059  1.00  0.00           C
ATOM  10489  C36 POPEx 315       2.790 110.500  65.379  1.00  0.00           C
ATOM  10492  C37 POPEx 315       2.410 111.840  64.739  1.00  0.00           C
ATOM  10495  C38 POPEx 315       3.640 112.520  64.119  1.00  0.00           C
ATOM  10498  C39 POPEx 315       3.370 113.720  63.189  1.00  0.00           C
ATOM  10501 0C31 POPEx 315       2.950 113.360  61.759  1.00  0.00           C
ATOM  10504 1C31 POPEx 315       3.180 114.530  60.789  1.00  0.00           C
ATOM  10507 2C31 POPEx 315       2.730 114.230  59.349  1.00  0.00           C
ATOM  10510 3C31 POPEx 315       3.080 115.340  58.359  1.00  0.00           C
ATOM  10513 4C31 POPEx 315       4.590 115.620  58.319  1.00  0.00           C
ATOM  10516 5C31 POPEx 315       5.020 116.580  57.199  1.00  0.00           C
ATOM  10519 6C31 POPEx 315       6.520 116.840  57.169  1.00  0.00           C
ATOM  10523  NH3 POPEy 316     108.120   3.810  68.319  1.00  0.00           N
ATOM  10527  C12 POPEy 316     109.000   2.840  69.049  1.00  0.00           C
ATOM  10530  C11 POPEy 316     109.390   3.330  70.459  1.00  0.00           C
ATOM  10533  P   POPEy 316     110.030   5.900  70.369  1.00  0.00           P
ATOM  10534  O13 POPEy 316     109.070   6.240  71.439  1.00  0.00           O
ATOM  10535  O14 POPEy 316     111.290   6.660  70.379  1.00  0.00           O
ATOM  10536  O11 POPEy 316     109.290   6.090  68.989  1.00  0.00           O
ATOM  10537  O12 POPEy 316     110.370   4.360  70.409  1.00  0.00           O
ATOM  10538  C1  POPEy 316     108.400   7.160  68.689  1.00  0.00           C
ATOM  10541  C2  POPEy 316     108.760   7.820  67.329  1.00  0.00           C
ATOM  10543  O21 POPEy 316     108.150   7.160  66.199  1.00  0.00           O
ATOM  10544  C21 POPEy 316     108.770   6.120  65.669  1.00  0.00           C
ATOM  10545  O22 POPEy 316     109.480   5.330  66.259  1.00  0.00           O
ATOM  10546  C22 POPEy 316     108.380   6.030  64.179  1.00  0.00           C
ATOM  10549  C3  POPEy 316     110.280   8.080  67.199  1.00  0.00           C
ATOM  10552  O31 POPEy 316     110.650   8.630  65.919  1.00  0.00           O
ATOM  10553  C31 POPEy 316     110.980   9.930  65.849  1.00  0.00           C
ATOM  10554  O32 POPEy 316     111.970  10.350  65.299  1.00  0.00           O
ATOM  10555  C32 POPEy 316     109.950  10.900  66.429  1.00  0.00           C
ATOM  10558  C23 POPEy 316     109.530   6.340  63.179  1.00  0.00           C
ATOM  10561  C24 POPEy 316     109.020   6.330  61.729  1.00  0.00           C
ATOM  10564  C25 POPEy 316     110.070   6.590  60.629  1.00  0.00           C
ATOM  10567  C26 POPEy 316     110.170   8.050  60.139  1.00  0.00           C
ATOM  10570  C27 POPEy 316     110.830   8.150  58.739  1.00  0.00           C
ATOM  10573  C28 POPEy 316     111.510   9.510  58.429  1.00  0.00           C
ATOM  10576  C29 POPEy 316     110.610  10.710  58.569  1.00  0.00           C
ATOM  10578 0C21 POPEy 316     110.590  11.800  57.779  1.00  0.00           C
ATOM  10580 1C21 POPEy 316     111.490  12.070  56.589  1.00  0.00           C
ATOM  10583 2C21 POPEy 316     110.830  11.590  55.279  1.00  0.00           C
ATOM  10586 3C21 POPEy 316     111.670  11.900  54.029  1.00  0.00           C
ATOM  10589 4C21 POPEy 316     111.290  11.010  52.829  1.00  0.00           C
ATOM  10592 5C21 POPEy 316     112.220  11.120  51.629  1.00  0.00           C
ATOM  10595 6C21 POPEy 316     112.060   9.960  50.639  1.00  0.00           C
ATOM  10598 7C21 POPEy 316     112.990  10.060  49.429  1.00  0.00           C
ATOM  10601 8C21 POPEy 316     112.820   8.890  48.459  1.00  0.00           C
ATOM  10605  C33 POPEy 316     109.030  11.440  65.309  1.00  0.00           C
ATOM  10608  C34 POPEy 316     107.930  10.440  64.929  1.00  0.00           C
ATOM  10611  C35 POPEy 316     107.000  11.010  63.859  1.00  0.00           C
ATOM  10614  C36 POPEy 316     106.070   9.960  63.229  1.00  0.00           C
ATOM  10617  C37 POPEy 316     104.930  10.600  62.419  1.00  0.00           C
ATOM  10620  C38 POPEy 316     104.510   9.860  61.149  1.00  0.00           C
ATOM  10623  C39 POPEy 316     105.610   9.820  60.079  1.00  0.00           C
ATOM  10626 0C31 POPEy 316     105.060   9.650  58.669  1.00  0.00           C
ATOM  10629 1C31 POPEy 316     106.180   9.490  57.639  1.00  0.00           C
ATOM  10632 2C31 POPEy 316     105.700   8.990  56.269  1.00  0.00           C
ATOM  10635 3C31 POPEy 316     104.790   9.960  55.509  1.00  0.00           C
ATOM  10638 4C31 POPEy 316     104.520   9.430  54.089  1.00  0.00           C
ATOM  10641 5C31 POPEy 316     103.600  10.320  53.259  1.00  0.00           C
ATOM  10644 6C31 POPEy 316     103.280   9.690  51.899  1.00  0.00           C
ATOM  10648  NH3 POPEz 317      27.380  59.090  70.549  1.00  0.00           N
ATOM  10652  C12 POPEz 317      26.400  57.930  70.599  1.00  0.00           C
ATOM  10655  C11 POPEz 317      26.240  57.270  71.989  1.00  0.00           C
ATOM  10658  P   POPEz 317      24.300  55.440  72.389  1.00  0.00           P
ATOM  10659  O13 POPEz 317      25.430  54.530  72.659  1.00  0.00           O
ATOM  10660  O14 POPEz 317      23.260  55.540  73.429  1.00  0.00           O
ATOM  10661  O11 POPEz 317      23.670  55.130  70.959  1.00  0.00           O
ATOM  10662  O12 POPEz 317      24.880  56.890  72.209  1.00  0.00           O
ATOM  10663  C1  POPEz 317      22.560  55.890  70.469  1.00  0.00           C
ATOM  10666  C2  POPEz 317      22.710  56.210  68.949  1.00  0.00           C
ATOM  10668  O21 POPEz 317      21.760  55.430  68.219  1.00  0.00           O
ATOM  10669  C21 POPEz 317      21.400  55.770  66.959  1.00  0.00           C
ATOM  10670  O22 POPEz 317      21.180  54.910  66.109  1.00  0.00           O
ATOM  10671  C22 POPEz 317      21.230  57.280  66.739  1.00  0.00           C
ATOM  10674  C3  POPEz 317      24.130  55.860  68.439  1.00  0.00           C
ATOM  10677  O31 POPEz 317      24.290  56.210  67.039  1.00  0.00           O
ATOM  10678  C31 POPEz 317      25.000  57.340  66.849  1.00  0.00           C
ATOM  10679  O32 POPEz 317      25.660  57.900  67.709  1.00  0.00           O
ATOM  10680  C32 POPEz 317      24.780  57.860  65.439  1.00  0.00           C
ATOM  10683  C23 POPEz 317      20.570  57.640  65.379  1.00  0.00           C
ATOM  10686  C24 POPEz 317      20.710  59.130  64.989  1.00  0.00           C
ATOM  10689  C25 POPEz 317      20.310  59.390  63.529  1.00  0.00           C
ATOM  10692  C26 POPEz 317      20.340  60.870  63.089  1.00  0.00           C
ATOM  10695  C27 POPEz 317      19.880  61.030  61.629  1.00  0.00           C
ATOM  10698  C28 POPEz 317      19.440  62.450  61.209  1.00  0.00           C
ATOM  10701  C29 POPEz 317      20.570  63.440  61.079  1.00  0.00           C
ATOM  10703 0C21 POPEz 317      20.960  64.140  59.989  1.00  0.00           C
ATOM  10705 1C21 POPEz 317      20.380  64.120  58.589  1.00  0.00           C
ATOM  10708 2C21 POPEz 317      20.000  65.530  58.079  1.00  0.00           C
ATOM  10711 3C21 POPEz 317      21.180  66.500  57.879  1.00  0.00           C
ATOM  10714 4C21 POPEz 317      20.670  67.940  57.649  1.00  0.00           C
ATOM  10717 5C21 POPEz 317      21.740  69.030  57.839  1.00  0.00           C
ATOM  10720 6C21 POPEz 317      22.710  69.210  56.669  1.00  0.00           C
ATOM  10723 7C21 POPEz 317      23.800  70.240  56.979  1.00  0.00           C
ATOM  10726 8C21 POPEz 317      24.430  70.890  55.739  1.00  0.00           C
ATOM  10730  C33 POPEz 317      26.030  57.780  64.549  1.00  0.00           C
ATOM  10733  C34 POPEz 317      25.910  58.670  63.299  1.00  0.00           C
ATOM  10736  C35 POPEz 317      26.480  58.070  62.009  1.00  0.00           C
ATOM  10739  C36 POPEz 317      27.410  59.060  61.299  1.00  0.00           C
ATOM  10742  C37 POPEz 317      27.610  58.770  59.799  1.00  0.00           C
ATOM  10745  C38 POPEz 317      28.660  59.710  59.179  1.00  0.00           C
ATOM  10748  C39 POPEz 317      28.650  59.810  57.649  1.00  0.00           C
ATOM  10751 0C31 POPEz 317      29.340  58.660  56.909  1.00  0.00           C
ATOM  10754 1C31 POPEz 317      29.450  58.980  55.409  1.00  0.00           C
ATOM  10757 2C31 POPEz 317      30.440  58.100  54.639  1.00  0.00           C
ATOM  10760 3C31 POPEz 317      29.770  56.890  53.969  1.00  0.00           C
ATOM  10763 4C31 POPEz 317      30.710  56.220  52.949  1.00  0.00           C
ATOM  10766 5C31 POPEz 317      30.040  55.040  52.239  1.00  0.00           C
ATOM  10769 6C31 POPEz 317      30.900  54.410  51.139  1.00  0.00           C
ATOM  10773  NH3 POPE0 318      70.020  33.390  22.959  1.00  0.00           N
ATOM  10777  C12 POPE0 318      70.240  32.110  22.209  1.00  0.00           C
ATOM  10780  C11 POPE0 318      70.300  32.450  20.719  1.00  0.00           C
ATOM  10783  P   POPE0 318      72.720  32.710  19.779  1.00  0.00           P
ATOM  10784  O13 POPE0 318      72.690  31.240  19.919  1.00  0.00           O
ATOM  10785  O14 POPE0 318      72.810  33.240  18.399  1.00  0.00           O
ATOM  10786  O11 POPE0 318      73.940  33.290  20.579  1.00  0.00           O
ATOM  10787  O12 POPE0 318      71.430  33.310  20.489  1.00  0.00           O
ATOM  10788  C1  POPE0 318      73.820  34.220  21.649  1.00  0.00           C
ATOM  10791  C2  POPE0 318      73.910  33.440  22.969  1.00  0.00           C
ATOM  10793  O21 POPE0 318      72.880  33.860  23.879  1.00  0.00           O
ATOM  10794  C21 POPE0 318      73.150  34.800  24.779  1.00  0.00           C
ATOM  10795  O22 POPE0 318      74.130  35.520  24.819  1.00  0.00           O
ATOM  10796  C22 POPE0 318      71.970  34.800  25.749  1.00  0.00           C
ATOM  10799  C3  POPE0 318      75.360  33.360  23.519  1.00  0.00           C
ATOM  10802  O31 POPE0 318      75.330  32.590  24.729  1.00  0.00           O
ATOM  10803  C31 POPE0 318      76.480  32.030  25.009  1.00  0.00           C
ATOM  10804  O32 POPE0 318      77.530  32.200  24.409  1.00  0.00           O
ATOM  10805  C32 POPE0 318      76.290  31.190  26.279  1.00  0.00           C
ATOM  10808  C23 POPE0 318      72.070  33.600  26.719  1.00  0.00           C
ATOM  10811  C24 POPE0 318      70.920  33.560  27.739  1.00  0.00           C
ATOM  10814  C25 POPE0 318      71.090  32.470  28.819  1.00  0.00           C
ATOM  10817  C26 POPE0 318      72.420  32.550  29.569  1.00  0.00           C
ATOM  10820  C27 POPE0 318      72.340  32.290  31.089  1.00  0.00           C
ATOM  10823  C28 POPE0 318      71.690  33.460  31.859  1.00  0.00           C
ATOM  10826  C29 POPE0 318      72.070  33.460  33.319  1.00  0.00           C
ATOM  10828 0C21 POPE0 318      71.250  33.540  34.399  1.00  0.00           C
ATOM  10830 1C21 POPE0 318      69.740  33.610  34.409  1.00  0.00           C
ATOM  10833 2C21 POPE0 318      69.200  35.050  34.599  1.00  0.00           C
ATOM  10836 3C21 POPE0 318      69.550  35.710  35.939  1.00  0.00           C
ATOM  10839 4C21 POPE0 318      68.950  37.120  36.049  1.00  0.00           C
ATOM  10842 5C21 POPE0 318      69.410  37.860  37.319  1.00  0.00           C
ATOM  10845 6C21 POPE0 318      69.070  39.350  37.309  1.00  0.00           C
ATOM  10848 7C21 POPE0 318      69.830  40.120  38.399  1.00  0.00           C
ATOM  10851 8C21 POPE0 318      69.610  41.630  38.359  1.00  0.00           C
ATOM  10855  C33 POPE0 318      75.890  32.080  27.479  1.00  0.00           C
ATOM  10858  C34 POPE0 318      76.370  31.560  28.839  1.00  0.00           C
ATOM  10861  C35 POPE0 318      76.470  32.620  29.939  1.00  0.00           C
ATOM  10864  C36 POPE0 318      77.410  32.210  31.089  1.00  0.00           C
ATOM  10867  C37 POPE0 318      77.790  33.390  31.989  1.00  0.00           C
ATOM  10870  C38 POPE0 318      78.950  33.120  32.949  1.00  0.00           C
ATOM  10873  C39 POPE0 318      78.590  32.240  34.149  1.00  0.00           C
ATOM  10876 0C31 POPE0 318      79.520  32.500  35.339  1.00  0.00           C
ATOM  10879 1C31 POPE0 318      79.310  31.530  36.519  1.00  0.00           C
ATOM  10882 2C31 POPE0 318      79.980  32.050  37.799  1.00  0.00           C
ATOM  10885 3C31 POPE0 318      79.650  31.240  39.059  1.00  0.00           C
ATOM  10888 4C31 POPE0 318      78.160  31.240  39.419  1.00  0.00           C
ATOM  10891 5C31 POPE0 318      77.900  30.640  40.799  1.00  0.00           C
ATOM  10894 6C31 POPE0 318      76.400  30.460  41.079  1.00  0.00           C
ATOM  10898  NH3 POPE1 319      88.480 105.580  27.179  1.00  0.00           N
ATOM  10902  C12 POPE1 319      89.140 105.480  25.849  1.00  0.00           C
ATOM  10905  C11 POPE1 319      90.470 104.670  25.959  1.00  0.00           C
ATOM  10908  P   POPE1 319      89.620 102.360  26.759  1.00  0.00           P
ATOM  10909  O13 POPE1 319      90.250 101.510  25.739  1.00  0.00           O
ATOM  10910  O14 POPE1 319      88.250 102.820  26.439  1.00  0.00           O
ATOM  10911  O11 POPE1 319      89.610 101.650  28.179  1.00  0.00           O
ATOM  10912  O12 POPE1 319      90.470 103.680  27.009  1.00  0.00           O
ATOM  10913  C1  POPE1 319      90.830 101.240  28.809  1.00  0.00           C
ATOM  10916  C2  POPE1 319      90.890 101.760  30.269  1.00  0.00           C
ATOM  10918  O21 POPE1 319      91.950 101.090  30.949  1.00  0.00           O
ATOM  10919  C21 POPE1 319      92.650 101.610  31.959  1.00  0.00           C
ATOM  10920  O22 POPE1 319      93.390 100.960  32.689  1.00  0.00           O
ATOM  10921  C22 POPE1 319      92.470 103.140  32.169  1.00  0.00           C
ATOM  10924  C3  POPE1 319      89.560 101.490  31.019  1.00  0.00           C
ATOM  10927  O31 POPE1 319      89.650 101.990  32.359  1.00  0.00           O
ATOM  10928  C31 POPE1 319      89.120 101.280  33.329  1.00  0.00           C
ATOM  10929  O32 POPE1 319      88.320 100.370  33.209  1.00  0.00           O
ATOM  10930  C32 POPE1 319      89.680 101.820  34.639  1.00  0.00           C
ATOM  10933  C23 POPE1 319      93.120 103.690  33.469  1.00  0.00           C
ATOM  10936  C24 POPE1 319      92.690 105.140  33.759  1.00  0.00           C
ATOM  10939  C25 POPE1 319      91.680 105.260  34.919  1.00  0.00           C
ATOM  10942  C26 POPE1 319      92.300 105.500  36.309  1.00  0.00           C
ATOM  10945  C27 POPE1 319      91.540 104.760  37.429  1.00  0.00           C
ATOM  10948  C28 POPE1 319      91.460 105.500  38.789  1.00  0.00           C
ATOM  10951  C29 POPE1 319      92.760 106.070  39.289  1.00  0.00           C
ATOM  10953 0C21 POPE1 319      92.870 107.180  40.049  1.00  0.00           C
ATOM  10955 1C21 POPE1 319      91.700 107.980  40.569  1.00  0.00           C
ATOM  10958 2C21 POPE1 319      92.070 108.970  41.689  1.00  0.00           C
ATOM  10961 3C21 POPE1 319      92.690 108.300  42.929  1.00  0.00           C
ATOM  10964 4C21 POPE1 319      92.950 109.290  44.069  1.00  0.00           C
ATOM  10967 5C21 POPE1 319      93.730 108.650  45.229  1.00  0.00           C
ATOM  10970 6C21 POPE1 319      94.080 109.630  46.369  1.00  0.00           C
ATOM  10973 7C21 POPE1 319      94.940 110.820  45.919  1.00  0.00           C
ATOM  10976 8C21 POPE1 319      95.550 111.590  47.089  1.00  0.00           C
ATOM  10980  C33 POPE1 319      89.150 101.060  35.859  1.00  0.00           C
ATOM  10983  C34 POPE1 319      89.920 101.470  37.109  1.00  0.00           C
ATOM  10986  C35 POPE1 319      89.400 100.820  38.389  1.00  0.00           C
ATOM  10989  C36 POPE1 319      90.290 101.170  39.599  1.00  0.00           C
ATOM  10992  C37 POPE1 319      90.710  99.940  40.399  1.00  0.00           C
ATOM  10995  C38 POPE1 319      91.820 100.240  41.429  1.00  0.00           C
ATOM  10998  C39 POPE1 319      91.440 101.350  42.409  1.00  0.00           C
ATOM  11001 0C31 POPE1 319      92.410 101.480  43.579  1.00  0.00           C
ATOM  11004 1C31 POPE1 319      92.040 102.660  44.499  1.00  0.00           C
ATOM  11007 2C31 POPE1 319      93.150 103.020  45.509  1.00  0.00           C
ATOM  11010 3C31 POPE1 319      93.410 101.950  46.579  1.00  0.00           C
ATOM  11013 4C31 POPE1 319      92.490 102.070  47.809  1.00  0.00           C
ATOM  11016 5C31 POPE1 319      92.890 101.080  48.919  1.00  0.00           C
ATOM  11019 6C31 POPE1 319      91.950 101.120  50.129  1.00  0.00           C
ATOM  11023  NH3 POPE2 320     101.980  69.630  70.169  1.00  0.00           N
ATOM  11027  C12 POPE2 320     101.680  68.170  69.919  1.00  0.00           C
ATOM  11030  C11 POPE2 320     100.950  67.530  71.109  1.00  0.00           C
ATOM  11033  P   POPE2 320      99.660  65.250  71.409  1.00  0.00           P
ATOM  11034  O13 POPE2 320      98.820  66.080  72.299  1.00  0.00           O
ATOM  11035  O14 POPE2 320     100.070  63.910  71.839  1.00  0.00           O
ATOM  11036  O11 POPE2 320      98.760  65.120  70.109  1.00  0.00           O
ATOM  11037  O12 POPE2 320     100.900  66.120  70.929  1.00  0.00           O
ATOM  11038  C1  POPE2 320      99.400  64.800  68.889  1.00  0.00           C
ATOM  11041  C2  POPE2 320      98.440  64.970  67.679  1.00  0.00           C
ATOM  11043  O21 POPE2 320      99.290  65.120  66.529  1.00  0.00           O
ATOM  11044  C21 POPE2 320      99.590  63.980  65.919  1.00  0.00           C
ATOM  11045  O22 POPE2 320      99.030  62.920  66.079  1.00  0.00           O
ATOM  11046  C22 POPE2 320     100.820  64.210  65.049  1.00  0.00           C
ATOM  11049  C3  POPE2 320      97.510  66.220  67.759  1.00  0.00           C
ATOM  11052  O31 POPE2 320      96.230  65.950  67.159  1.00  0.00           O
ATOM  11053  C31 POPE2 320      96.020  66.000  65.819  1.00  0.00           C
ATOM  11054  O32 POPE2 320      95.070  65.450  65.289  1.00  0.00           O
ATOM  11055  C32 POPE2 320      97.000  66.870  65.059  1.00  0.00           C
ATOM  11058  C23 POPE2 320     100.790  63.390  63.749  1.00  0.00           C
ATOM  11061  C24 POPE2 320      99.710  63.890  62.769  1.00  0.00           C
ATOM  11064  C25 POPE2 320      99.980  63.430  61.339  1.00  0.00           C
ATOM  11067  C26 POPE2 320     100.890  64.400  60.579  1.00  0.00           C
ATOM  11070  C27 POPE2 320     101.560  63.800  59.329  1.00  0.00           C
ATOM  11073  C28 POPE2 320     102.710  64.670  58.779  1.00  0.00           C
ATOM  11076  C29 POPE2 320     102.260  65.870  57.979  1.00  0.00           C
ATOM  11078 0C21 POPE2 320     102.920  66.380  56.929  1.00  0.00           C
ATOM  11080 1C21 POPE2 320     104.250  65.910  56.389  1.00  0.00           C
ATOM  11083 2C21 POPE2 320     104.100  65.020  55.149  1.00  0.00           C
ATOM  11086 3C21 POPE2 320     105.460  64.690  54.519  1.00  0.00           C
ATOM  11089 4C21 POPE2 320     105.380  63.530  53.519  1.00  0.00           C
ATOM  11092 5C21 POPE2 320     106.550  63.530  52.529  1.00  0.00           C
ATOM  11095 6C21 POPE2 320     106.290  64.390  51.289  1.00  0.00           C
ATOM  11098 7C21 POPE2 320     105.840  63.570  50.069  1.00  0.00           C
ATOM  11101 8C21 POPE2 320     105.650  64.390  48.799  1.00  0.00           C
ATOM  11105  C33 POPE2 320      96.900  66.700  63.529  1.00  0.00           C
ATOM  11108  C34 POPE2 320      97.930  67.580  62.809  1.00  0.00           C
ATOM  11111  C35 POPE2 320      97.440  69.020  62.639  1.00  0.00           C
ATOM  11114  C36 POPE2 320      96.550  69.180  61.399  1.00  0.00           C
ATOM  11117  C37 POPE2 320      96.290  70.650  61.059  1.00  0.00           C
ATOM  11120  C38 POPE2 320      95.760  70.820  59.639  1.00  0.00           C
ATOM  11123  C39 POPE2 320      96.080  72.210  59.079  1.00  0.00           C
ATOM  11126 0C31 POPE2 320      95.940  72.270  57.559  1.00  0.00           C
ATOM  11129 1C31 POPE2 320      96.340  73.640  56.989  1.00  0.00           C
ATOM  11132 2C31 POPE2 320      96.690  73.580  55.499  1.00  0.00           C
ATOM  11135 3C31 POPE2 320      95.520  73.220  54.579  1.00  0.00           C
ATOM  11138 4C31 POPE2 320      96.000  72.420  53.359  1.00  0.00           C
ATOM  11141 5C31 POPE2 320      94.870  72.130  52.369  1.00  0.00           C
ATOM  11144 6C31 POPE2 320      95.280  71.130  51.289  1.00  0.00           C
ATOM  11148  NH3 POPE3 321      77.160 101.090  70.129  1.00  0.00           N
ATOM  11152  C12 POPE3 321      77.860  99.770  69.969  1.00  0.00           C
ATOM  11155  C11 POPE3 321      77.320  98.900  68.809  1.00  0.00           C
ATOM  11158  P   POPE3 321      77.780  96.440  69.629  1.00  0.00           P
ATOM  11159  O13 POPE3 321      78.340  96.750  70.979  1.00  0.00           O
ATOM  11160  O14 POPE3 321      76.360  96.030  69.579  1.00  0.00           O
ATOM  11161  O11 POPE3 321      78.720  95.320  68.999  1.00  0.00           O
ATOM  11162  O12 POPE3 321      78.070  97.690  68.699  1.00  0.00           O
ATOM  11163  C1  POPE3 321      79.090  95.150  67.629  1.00  0.00           C
ATOM  11166  C2  POPE3 321      79.110  93.640  67.189  1.00  0.00           C
ATOM  11168  O21 POPE3 321      79.860  93.370  65.989  1.00  0.00           O
ATOM  11169  C21 POPE3 321      79.450  93.960  64.879  1.00  0.00           C
ATOM  11170  O22 POPE3 321      78.590  94.810  64.789  1.00  0.00           O
ATOM  11171  C22 POPE3 321      80.340  93.470  63.709  1.00  0.00           C
ATOM  11174  C3  POPE3 321      77.710  92.970  67.139  1.00  0.00           C
ATOM  11177  O31 POPE3 321      77.780  91.530  66.979  1.00  0.00           O
ATOM  11178  C31 POPE3 321      77.440  91.030  65.779  1.00  0.00           C
ATOM  11179  O32 POPE3 321      77.280  91.690  64.769  1.00  0.00           O
ATOM  11180  C32 POPE3 321      77.260  89.510  65.939  1.00  0.00           C
ATOM  11183  C23 POPE3 321      80.130  94.220  62.369  1.00  0.00           C
ATOM  11186  C24 POPE3 321      79.840  93.290  61.179  1.00  0.00           C
ATOM  11189  C25 POPE3 321      81.060  92.510  60.649  1.00  0.00           C
ATOM  11192  C26 POPE3 321      80.620  91.350  59.739  1.00  0.00           C
ATOM  11195  C27 POPE3 321      81.770  90.450  59.269  1.00  0.00           C
ATOM  11198  C28 POPE3 321      81.300  89.060  58.759  1.00  0.00           C
ATOM  11201  C29 POPE3 321      80.740  88.200  59.869  1.00  0.00           C
ATOM  11203 0C21 POPE3 321      80.670  86.860  59.919  1.00  0.00           C
ATOM  11205 1C21 POPE3 321      81.200  85.870  58.919  1.00  0.00           C
ATOM  11208 2C21 POPE3 321      81.780  84.650  59.659  1.00  0.00           C
ATOM  11211 3C21 POPE3 321      82.500  83.680  58.729  1.00  0.00           C
ATOM  11214 4C21 POPE3 321      83.330  82.650  59.509  1.00  0.00           C
ATOM  11217 5C21 POPE3 321      84.350  81.920  58.629  1.00  0.00           C
ATOM  11220 6C21 POPE3 321      85.160  80.880  59.399  1.00  0.00           C
ATOM  11223 7C21 POPE3 321      86.340  80.340  58.589  1.00  0.00           C
ATOM  11226 8C21 POPE3 321      86.910  79.050  59.179  1.00  0.00           C
ATOM  11230  C33 POPE3 321      76.920  88.780  64.619  1.00  0.00           C
ATOM  11233  C34 POPE3 321      78.090  88.680  63.629  1.00  0.00           C
ATOM  11236  C35 POPE3 321      77.570  88.320  62.239  1.00  0.00           C
ATOM  11239  C36 POPE3 321      77.190  89.570  61.429  1.00  0.00           C
ATOM  11242  C37 POPE3 321      76.030  89.350  60.459  1.00  0.00           C
ATOM  11245  C38 POPE3 321      76.200  88.200  59.469  1.00  0.00           C
ATOM  11248  C39 POPE3 321      77.360  88.380  58.489  1.00  0.00           C
ATOM  11251 0C31 POPE3 321      77.490  87.180  57.559  1.00  0.00           C
ATOM  11254 1C31 POPE3 321      76.890  87.460  56.179  1.00  0.00           C
ATOM  11257 2C31 POPE3 321      76.790  86.190  55.349  1.00  0.00           C
ATOM  11260 3C31 POPE3 321      76.570  86.500  53.869  1.00  0.00           C
ATOM  11263 4C31 POPE3 321      76.290  85.230  53.089  1.00  0.00           C
ATOM  11266 5C31 POPE3 321      76.430  85.420  51.579  1.00  0.00           C
ATOM  11269 6C31 POPE3 321      76.190  84.100  50.859  1.00  0.00           C
ATOM  11273  NH3 POPE4 322      53.790 119.130  65.669  1.00  0.00           N
ATOM  11277  C12 POPE4 322      54.150 120.020  66.819  1.00  0.00           C
ATOM  11280  C11 POPE4 322      55.660 119.940  67.069  1.00  0.00           C
ATOM  11283  P   POPE4 322      57.660 118.400  66.539  1.00  0.00           P
ATOM  11284  O13 POPE4 322      57.990 119.440  65.559  1.00  0.00           O
ATOM  11285  O14 POPE4 322      58.500 118.320  67.759  1.00  0.00           O
ATOM  11286  O11 POPE4 322      57.690 117.020  65.779  1.00  0.00           O
ATOM  11287  O12 POPE4 322      56.120 118.580  66.969  1.00  0.00           O
ATOM  11288  C1  POPE4 322      57.660 117.000  64.349  1.00  0.00           C
ATOM  11291  C2  POPE4 322      56.210 116.920  63.799  1.00  0.00           C
ATOM  11293  O21 POPE4 322      55.620 118.220  63.689  1.00  0.00           O
ATOM  11294  C21 POPE4 322      56.030 119.160  62.829  1.00  0.00           C
ATOM  11295  O22 POPE4 322      55.660 120.330  62.909  1.00  0.00           O
ATOM  11296  C22 POPE4 322      56.920 118.740  61.659  1.00  0.00           C
ATOM  11299  C3  POPE4 322      55.330 116.020  64.729  1.00  0.00           C
ATOM  11302  O31 POPE4 322      53.940 116.350  64.639  1.00  0.00           O
ATOM  11303  C31 POPE4 322      53.100 115.740  63.799  1.00  0.00           C
ATOM  11304  O32 POPE4 322      51.960 116.110  63.649  1.00  0.00           O
ATOM  11305  C32 POPE4 322      53.680 114.550  63.039  1.00  0.00           C
ATOM  11308  C23 POPE4 322      56.210 118.040  60.479  1.00  0.00           C
ATOM  11311  C24 POPE4 322      57.200 117.650  59.379  1.00  0.00           C
ATOM  11314  C25 POPE4 322      57.810 118.810  58.579  1.00  0.00           C
ATOM  11317  C26 POPE4 322      58.400 118.330  57.249  1.00  0.00           C
ATOM  11320  C27 POPE4 322      58.830 119.480  56.319  1.00  0.00           C
ATOM  11323  C28 POPE4 322      59.290 118.980  54.939  1.00  0.00           C
ATOM  11326  C29 POPE4 322      59.740 120.120  54.059  1.00  0.00           C
ATOM  11328 0C21 POPE4 322      59.000 120.800  53.159  1.00  0.00           C
ATOM  11330 1C21 POPE4 322      57.540 120.600  52.819  1.00  0.00           C
ATOM  11333 2C21 POPE4 322      56.650 121.750  53.349  1.00  0.00           C
ATOM  11336 3C21 POPE4 322      55.240 121.750  52.739  1.00  0.00           C
ATOM  11339 4C21 POPE4 322      54.270 122.660  53.509  1.00  0.00           C
ATOM  11342 5C21 POPE4 322      52.870 122.700  52.879  1.00  0.00           C
ATOM  11345 6C21 POPE4 322      51.820 123.380  53.779  1.00  0.00           C
ATOM  11348 7C21 POPE4 322      50.410 123.370  53.179  1.00  0.00           C
ATOM  11351 8C21 POPE4 322      49.310 123.560  54.219  1.00  0.00           C
ATOM  11355  C33 POPE4 322      52.640 113.960  62.059  1.00  0.00           C
ATOM  11358  C34 POPE4 322      53.200 112.770  61.299  1.00  0.00           C
ATOM  11361  C35 POPE4 322      52.260 112.220  60.219  1.00  0.00           C
ATOM  11364  C36 POPE4 322      50.960 111.620  60.789  1.00  0.00           C
ATOM  11367  C37 POPE4 322      50.030 111.030  59.719  1.00  0.00           C
ATOM  11370  C38 POPE4 322      50.010 109.490  59.729  1.00  0.00           C
ATOM  11373  C39 POPE4 322      51.290 108.820  59.229  1.00  0.00           C
ATOM  11376 0C31 POPE4 322      51.440 108.880  57.709  1.00  0.00           C
ATOM  11379 1C31 POPE4 322      52.730 108.230  57.189  1.00  0.00           C
ATOM  11382 2C31 POPE4 322      52.960 108.560  55.699  1.00  0.00           C
ATOM  11385 3C31 POPE4 322      54.350 108.190  55.189  1.00  0.00           C
ATOM  11388 4C31 POPE4 322      54.630 106.680  55.139  1.00  0.00           C
ATOM  11391 5C31 POPE4 322      56.000 106.370  54.519  1.00  0.00           C
ATOM  11394 6C31 POPE4 322      56.290 104.880  54.359  1.00  0.00           C
ATOM  11398  NH3 POPE5 323       7.070  78.750  71.579  1.00  0.00           N
ATOM  11402  C12 POPE5 323       8.290  78.220  72.269  1.00  0.00           C
ATOM  11405  C11 POPE5 323       9.030  77.250  71.339  1.00  0.00           C
ATOM  11408  P   POPE5 323      11.650  77.430  71.429  1.00  0.00           P
ATOM  11409  O13 POPE5 323      11.840  78.770  72.029  1.00  0.00           O
ATOM  11410  O14 POPE5 323      12.690  76.420  71.659  1.00  0.00           O
ATOM  11411  O11 POPE5 323      11.410  77.530  69.879  1.00  0.00           O
ATOM  11412  O12 POPE5 323      10.270  76.840  71.919  1.00  0.00           O
ATOM  11413  C1  POPE5 323      12.040  78.520  69.069  1.00  0.00           C
ATOM  11416  C2  POPE5 323      11.040  79.650  68.709  1.00  0.00           C
ATOM  11418  O21 POPE5 323      11.430  80.230  67.459  1.00  0.00           O
ATOM  11419  C21 POPE5 323      10.610  80.030  66.449  1.00  0.00           C
ATOM  11420  O22 POPE5 323       9.590  79.350  66.459  1.00  0.00           O
ATOM  11421  C22 POPE5 323      11.190  80.800  65.259  1.00  0.00           C
ATOM  11424  C3  POPE5 323      11.000  80.770  69.779  1.00  0.00           C
ATOM  11427  O31 POPE5 323      10.120  81.860  69.419  1.00  0.00           O
ATOM  11428  C31 POPE5 323       8.840  81.610  69.609  1.00  0.00           C
ATOM  11429  O32 POPE5 323       8.380  80.530  70.009  1.00  0.00           O
ATOM  11430  C32 POPE5 323       8.030  82.850  69.369  1.00  0.00           C
ATOM  11433  C23 POPE5 323      10.130  81.290  64.239  1.00  0.00           C
ATOM  11436  C24 POPE5 323      10.800  81.790  62.959  1.00  0.00           C
ATOM  11439  C25 POPE5 323       9.880  82.480  61.939  1.00  0.00           C
ATOM  11442  C26 POPE5 323       9.030  81.520  61.089  1.00  0.00           C
ATOM  11445  C27 POPE5 323       8.530  82.120  59.759  1.00  0.00           C
ATOM  11448  C28 POPE5 323       7.980  81.060  58.779  1.00  0.00           C
ATOM  11451  C29 POPE5 323       6.720  80.400  59.269  1.00  0.00           C
ATOM  11453 0C21 POPE5 323       5.470  80.670  58.849  1.00  0.00           C
ATOM  11455 1C21 POPE5 323       5.100  81.710  57.829  1.00  0.00           C
ATOM  11458 2C21 POPE5 323       5.090  81.160  56.389  1.00  0.00           C
ATOM  11461 3C21 POPE5 323       5.090  82.300  55.369  1.00  0.00           C
ATOM  11464 4C21 POPE5 323       5.030  81.870  53.909  1.00  0.00           C
ATOM  11467 5C21 POPE5 323       5.390  83.040  52.979  1.00  0.00           C
ATOM  11470 6C21 POPE5 323       4.970  82.800  51.529  1.00  0.00           C
ATOM  11473 7C21 POPE5 323       5.260  83.950  50.579  1.00  0.00           C
ATOM  11476 8C21 POPE5 323       4.410  83.900  49.299  1.00  0.00           C
ATOM  11480  C33 POPE5 323       7.630  83.160  67.909  1.00  0.00           C
ATOM  11483  C34 POPE5 323       6.380  84.030  67.959  1.00  0.00           C
ATOM  11486  C35 POPE5 323       5.950  84.690  66.649  1.00  0.00           C
ATOM  11489  C36 POPE5 323       5.410  83.710  65.609  1.00  0.00           C
ATOM  11492  C37 POPE5 323       4.900  84.440  64.369  1.00  0.00           C
ATOM  11495  C38 POPE5 323       4.090  83.530  63.439  1.00  0.00           C
ATOM  11498  C39 POPE5 323       4.040  84.030  61.989  1.00  0.00           C
ATOM  11501 0C31 POPE5 323       2.720  83.670  61.299  1.00  0.00           C
ATOM  11504 1C31 POPE5 323       1.660  84.770  61.469  1.00  0.00           C
ATOM  11507 2C31 POPE5 323       0.240  84.330  61.099  1.00  0.00           C
ATOM  11510 3C31 POPE5 323       0.150  83.590  59.759  1.00  0.00           C
ATOM  11513 4C31 POPE5 323      -1.290  83.250  59.379  1.00  0.00           C
ATOM  11516 5C31 POPE5 323      -1.400  82.370  58.129  1.00  0.00           C
ATOM  11519 6C31 POPE5 323      -2.840  82.250  57.639  1.00  0.00           C
ATOM  11523  NH3 POPE6 324      15.500 103.090  25.159  1.00  0.00           N
ATOM  11527  C12 POPE6 324      16.880 103.500  24.689  1.00  0.00           C
ATOM  11530  C11 POPE6 324      17.730 102.300  24.259  1.00  0.00           C
ATOM  11533  P   POPE6 324      20.270 102.090  24.849  1.00  0.00           P
ATOM  11534  O13 POPE6 324      20.220 100.640  24.599  1.00  0.00           O
ATOM  11535  O14 POPE6 324      21.540 102.820  24.639  1.00  0.00           O
ATOM  11536  O11 POPE6 324      19.770 102.370  26.319  1.00  0.00           O
ATOM  11537  O12 POPE6 324      19.080 102.740  24.009  1.00  0.00           O
ATOM  11538  C1  POPE6 324      20.440 101.820  27.439  1.00  0.00           C
ATOM  11541  C2  POPE6 324      19.430 101.820  28.589  1.00  0.00           C
ATOM  11543  O21 POPE6 324      20.150 101.740  29.839  1.00  0.00           O
ATOM  11544  C21 POPE6 324      19.480 102.170  30.889  1.00  0.00           C
ATOM  11545  O22 POPE6 324      18.330 102.550  30.919  1.00  0.00           O
ATOM  11546  C22 POPE6 324      20.320 102.060  32.149  1.00  0.00           C
ATOM  11549  C3  POPE6 324      18.410 100.660  28.359  1.00  0.00           C
ATOM  11552  O31 POPE6 324      17.250 100.750  29.209  1.00  0.00           O
ATOM  11553  C31 POPE6 324      16.370 101.690  28.859  1.00  0.00           C
ATOM  11554  O32 POPE6 324      16.320 102.260  27.779  1.00  0.00           O
ATOM  11555  C32 POPE6 324      15.380 101.930  30.009  1.00  0.00           C
ATOM  11558  C23 POPE6 324      20.200 103.300  33.069  1.00  0.00           C
ATOM  11561  C24 POPE6 324      20.010 102.940  34.539  1.00  0.00           C
ATOM  11564  C25 POPE6 324      18.590 102.440  34.859  1.00  0.00           C
ATOM  11567  C26 POPE6 324      18.510 101.750  36.219  1.00  0.00           C
ATOM  11570  C27 POPE6 324      17.100 101.250  36.569  1.00  0.00           C
ATOM  11573  C28 POPE6 324      17.120 100.040  37.519  1.00  0.00           C
ATOM  11576  C29 POPE6 324      17.800 100.330  38.829  1.00  0.00           C
ATOM  11578 0C21 POPE6 324      17.310 100.100  40.049  1.00  0.00           C
ATOM  11580 1C21 POPE6 324      15.990  99.450  40.379  1.00  0.00           C
ATOM  11583 2C21 POPE6 324      16.090  98.700  41.719  1.00  0.00           C
ATOM  11586 3C21 POPE6 324      14.800  97.950  42.079  1.00  0.00           C
ATOM  11589 4C21 POPE6 324      14.740  97.550  43.569  1.00  0.00           C
ATOM  11592 5C21 POPE6 324      14.850  98.770  44.499  1.00  0.00           C
ATOM  11595 6C21 POPE6 324      14.100  98.640  45.819  1.00  0.00           C
ATOM  11598 7C21 POPE6 324      14.280  99.900  46.679  1.00  0.00           C
ATOM  11601 8C21 POPE6 324      13.470  99.910  47.979  1.00  0.00           C
ATOM  11605  C33 POPE6 324      15.440 100.870  31.139  1.00  0.00           C
ATOM  11608  C34 POPE6 324      14.210 100.860  32.049  1.00  0.00           C
ATOM  11611  C35 POPE6 324      14.550 100.700  33.539  1.00  0.00           C
ATOM  11614  C36 POPE6 324      13.340 100.240  34.349  1.00  0.00           C
ATOM  11617  C37 POPE6 324      13.430 100.590  35.839  1.00  0.00           C
ATOM  11620  C38 POPE6 324      12.220 100.090  36.629  1.00  0.00           C
ATOM  11623  C39 POPE6 324      12.220 100.490  38.109  1.00  0.00           C
ATOM  11626 0C31 POPE6 324      12.140 102.010  38.319  1.00  0.00           C
ATOM  11629 1C31 POPE6 324      11.800 102.400  39.759  1.00  0.00           C
ATOM  11632 2C31 POPE6 324      11.860 103.920  39.979  1.00  0.00           C
ATOM  11635 3C31 POPE6 324      11.130 104.380  41.249  1.00  0.00           C
ATOM  11638 4C31 POPE6 324      11.590 103.680  42.539  1.00  0.00           C
ATOM  11641 5C31 POPE6 324      10.760 104.130  43.749  1.00  0.00           C
ATOM  11644 6C31 POPE6 324      11.060 103.330  45.019  1.00  0.00           C
ATOM  11648  NH3 POPE7 325      90.160   7.520  69.339  1.00  0.00           N
ATOM  11652  C12 POPE7 325      90.660   6.250  69.969  1.00  0.00           C
ATOM  11655  C11 POPE7 325      90.130   4.960  69.309  1.00  0.00           C
ATOM  11658  P   POPE7 325      87.460   5.150  69.429  1.00  0.00           P
ATOM  11659  O13 POPE7 325      87.500   6.600  69.719  1.00  0.00           O
[truncated: 1,812,825 more chars]
