# Supplementary material for: Characterizing Membrane Association and Periplasmic Transfer of Bacterial Lipoproteins through Molecular Dynamics Simulations
Source: Structure. 2020 Apr 7;28(4):475–487.e3. doi: 10.1016/j.str.2020.01.012 (PMC7139219; doi:10.1016/j.str.2020.01.012)
Supplement: Data S3. Final Coordinates from Simulations (M–X), Related to Figure 3 [file mmc5.zip › M-X/NLPI-2-atomistic.pdb]

TITLE     Protein
REMARK    THIS IS A SIMULATION BOX
CRYST1  129.064  129.064  133.032  90.00  90.00  90.00 P 1           1
MODEL        1
ATOM      1  N   CYSTA   1      61.092  79.772  70.026  1.00  0.00           N
ATOM      3  CA  CYSTA   1      62.262  78.992  69.646  1.00  0.00           C
ATOM      5  C   CYSTA   1      62.502  78.102  70.816  1.00  0.00           C
ATOM      6  O   CYSTA   1      61.702  77.252  71.186  1.00  0.00           O
ATOM      7  CB  CYSTA   1      62.212  78.282  68.256  1.00  0.00           C
ATOM     10  SG  CYSTA   1      63.562  77.112  67.846  1.00  0.00           S
ATOM     11  C1  CYSTA   1      65.072  78.042  68.226  1.00  0.00           C
ATOM     14  CA1 CYSTA   1      60.752  80.992  69.606  1.00  0.00           C
ATOM     15  OA1 CYSTA   1      60.232  81.752  70.416  1.00  0.00           O
ATOM     16  CA2 CYSTA   1      60.882  81.412  68.196  1.00  0.00           C
ATOM     19  C11 CYSTA   1      66.422  77.422  67.766  1.00  0.00           C
ATOM     21  O11 CYSTA   1      66.482  77.402  66.336  1.00  0.00           O
ATOM     22  CX1 CYSTA   1      66.302  76.262  65.716  1.00  0.00           C
ATOM     23  OX1 CYSTA   1      65.472  75.402  65.986  1.00  0.00           O
ATOM     24  CX2 CYSTA   1      67.382  76.092  64.666  1.00  0.00           C
ATOM     27  C12 CYSTA   1      66.822  76.082  68.496  1.00  0.00           C
ATOM     30  O12 CYSTA   1      67.862  75.262  67.916  1.00  0.00           O
ATOM     31  CD1 CYSTA   1      69.032  75.782  67.596  1.00  0.00           C
ATOM     32  OD1 CYSTA   1      69.282  76.962  67.466  1.00  0.00           O
ATOM     33  CD2 CYSTA   1      70.122  74.702  67.506  1.00  0.00           C
ATOM     36  CA3 CYSTA   1      59.822  80.602  67.426  1.00  0.00           C
ATOM     39  CA4 CYSTA   1      59.732  80.962  65.956  1.00  0.00           C
ATOM     42  CA5 CYSTA   1      60.212  79.822  65.046  1.00  0.00           C
ATOM     45  CA6 CYSTA   1      61.412  80.242  64.196  1.00  0.00           C
ATOM     48  CA7 CYSTA   1      61.052  81.372  63.226  1.00  0.00           C
ATOM     51  CA8 CYSTA   1      62.252  82.192  62.756  1.00  0.00           C
ATOM     54  CA9 CYSTA   1      61.832  83.532  62.146  1.00  0.00           C
ATOM     57 0CA1 CYSTA   1      62.052  83.642  60.636  1.00  0.00           C
ATOM     60 1CA1 CYSTA   1      61.262  84.842  60.096  1.00  0.00           C
ATOM     63 2CA1 CYSTA   1      61.362  85.092  58.596  1.00  0.00           C
ATOM     66 3CA1 CYSTA   1      60.382  86.192  58.146  1.00  0.00           C
ATOM     69 4CA1 CYSTA   1      60.752  87.582  58.696  1.00  0.00           C
ATOM     72 5CA1 CYSTA   1      61.312  88.532  57.636  1.00  0.00           C
ATOM     75 6CA1 CYSTA   1      61.932  89.792  58.246  1.00  0.00           C
ATOM     79  CD3 CYSTA   1      70.072  73.742  66.296  1.00  0.00           C
ATOM     82  CD4 CYSTA   1      69.392  72.412  66.676  1.00  0.00           C
ATOM     85  CD5 CYSTA   1      68.742  71.652  65.516  1.00  0.00           C
ATOM     88  CD6 CYSTA   1      69.602  71.452  64.256  1.00  0.00           C
ATOM     91  CD7 CYSTA   1      68.852  71.922  62.986  1.00  0.00           C
ATOM     94  CD8 CYSTA   1      69.272  71.132  61.746  1.00  0.00           C
ATOM     97  CD9 CYSTA   1      68.222  71.082  60.626  1.00  0.00           C
ATOM    100 0CD1 CYSTA   1      68.672  71.722  59.306  1.00  0.00           C
ATOM    103 1CD1 CYSTA   1      68.512  70.762  58.126  1.00  0.00           C
ATOM    106 2CD1 CYSTA   1      68.672  71.462  56.776  1.00  0.00           C
ATOM    109 3CD1 CYSTA   1      68.092  70.622  55.616  1.00  0.00           C
ATOM    112 4CD1 CYSTA   1      68.992  70.632  54.376  1.00  0.00           C
ATOM    115 5CD1 CYSTA   1      68.192  70.472  53.086  1.00  0.00           C
ATOM    118 6CD1 CYSTA   1      69.082  70.432  51.846  1.00  0.00           C
ATOM    122  CX3 CYSTA   1      66.842  75.962  63.226  1.00  0.00           C
ATOM    125  CX4 CYSTA   1      67.922  76.342  62.216  1.00  0.00           C
ATOM    128  CX5 CYSTA   1      67.352  76.642  60.836  1.00  0.00           C
ATOM    131  CX6 CYSTA   1      66.822  75.412  60.086  1.00  0.00           C
ATOM    134  CX7 CYSTA   1      65.922  75.872  58.926  1.00  0.00           C
ATOM    137  CX8 CYSTA   1      65.352  74.712  58.096  1.00  0.00           C
ATOM    140  CX9 CYSTA   1      64.332  75.252  57.126  1.00  0.00           C
ATOM    142 0CX1 CYSTA   1      63.672  74.532  56.206  1.00  0.00           C
ATOM    144 1CX1 CYSTA   1      63.842  73.052  55.976  1.00  0.00           C
ATOM    147 2CX1 CYSTA   1      64.482  72.772  54.596  1.00  0.00           C
ATOM    150 3CX1 CYSTA   1      63.452  72.792  53.466  1.00  0.00           C
ATOM    153 4CX1 CYSTA   1      64.072  72.932  52.066  1.00  0.00           C
ATOM    156 5CX1 CYSTA   1      63.792  74.302  51.426  1.00  0.00           C
ATOM    159 6CX1 CYSTA   1      63.642  74.222  49.896  1.00  0.00           C
ATOM    162 7CX1 CYSTA   1      63.082  75.522  49.306  1.00  0.00           C
ATOM    165 8CX1 CYSTA   1      62.802  75.462  47.806  1.00  0.00           C
ATOM    169  N   SER A   2      63.582  78.392  71.546  1.00  0.00           N
ATOM    171  CA  SER A   2      63.612  78.222  72.976  1.00  0.00           C
ATOM    173  CB  SER A   2      64.172  76.832  73.396  1.00  0.00           C
ATOM    176  OG  SER A   2      65.462  76.552  72.826  1.00  0.00           O
ATOM    178  C   SER A   2      64.482  79.362  73.476  1.00  0.00           C
ATOM    179  O   SER A   2      65.342  79.832  72.746  1.00  0.00           O
ATOM    180  N   ASN A   3      64.302  79.842  74.726  1.00  0.00           N
ATOM    182  CA  ASN A   3      65.482  80.142  75.536  1.00  0.00           C
ATOM    184  CB  ASN A   3      65.262  81.192  76.666  1.00  0.00           C
ATOM    187  CG  ASN A   3      65.162  82.662  76.226  1.00  0.00           C
ATOM    188  OD1 ASN A   3      65.682  83.532  76.936  1.00  0.00           O
ATOM    189  ND2 ASN A   3      64.492  82.982  75.106  1.00  0.00           N
ATOM    192  C   ASN A   3      65.812  78.802  76.186  1.00  0.00           C
ATOM    193  O   ASN A   3      65.372  78.492  77.286  1.00  0.00           O
ATOM    194  N   THR A   4      66.462  77.872  75.496  1.00  0.00           N
ATOM    196  CA  THR A   4      67.902  77.892  75.386  1.00  0.00           C
ATOM    198  CB  THR A   4      68.602  77.702  76.746  1.00  0.00           C
ATOM    200  OG1 THR A   4      69.462  78.762  77.146  1.00  0.00           O
ATOM    202  CG2 THR A   4      69.402  76.392  76.676  1.00  0.00           C
ATOM    206  C   THR A   4      68.432  78.892  74.366  1.00  0.00           C
ATOM    207  O   THR A   4      69.122  79.862  74.656  1.00  0.00           O
ATOM    208  N   SER A   5      68.112  78.612  73.086  1.00  0.00           N
ATOM    210  CA  SER A   5      68.802  79.082  71.886  1.00  0.00           C
ATOM    212  CB  SER A   5      68.032  80.142  71.056  1.00  0.00           C
ATOM    215  OG  SER A   5      66.972  79.542  70.336  1.00  0.00           O
ATOM    217  C   SER A   5      70.272  79.442  72.006  1.00  0.00           C
ATOM    218  O   SER A   5      70.672  80.512  71.556  1.00  0.00           O
ATOM    219  N   TRP A   6      71.112  78.542  72.566  1.00  0.00           N
ATOM    221  CA  TRP A   6      72.522  78.802  72.826  1.00  0.00           C
ATOM    223  CB  TRP A   6      73.352  78.692  71.466  1.00  0.00           C
ATOM    226  CG  TRP A   6      73.702  77.472  70.596  1.00  0.00           C
ATOM    227  CD1 TRP A   6      74.742  77.792  69.746  1.00  0.00           C
ATOM    229  NE1 TRP A   6      74.962  76.792  68.846  1.00  0.00           N
ATOM    231  CE2 TRP A   6      74.132  75.772  69.076  1.00  0.00           C
ATOM    232  CD2 TRP A   6      73.302  76.122  70.176  1.00  0.00           C
ATOM    233  CE3 TRP A   6      72.332  75.192  70.566  1.00  0.00           C
ATOM    235  CZ3 TRP A   6      72.252  73.952  69.896  1.00  0.00           C
ATOM    237  CZ2 TRP A   6      74.022  74.572  68.386  1.00  0.00           C
ATOM    239  CH2 TRP A   6      73.072  73.662  68.816  1.00  0.00           C
ATOM    241  C   TRP A   6      72.842  80.182  73.526  1.00  0.00           C
ATOM    242  O   TRP A   6      73.512  81.002  72.906  1.00  0.00           O
ATOM    243  N   ARG A   7      72.512  80.472  74.826  1.00  0.00           N
ATOM    245  CA  ARG A   7      73.422  81.202  75.756  1.00  0.00           C
ATOM    247  CB  ARG A   7      74.962  80.752  75.466  1.00  0.00           C
ATOM    250  CG  ARG A   7      75.632  79.382  75.896  1.00  0.00           C
ATOM    253  CD  ARG A   7      76.432  78.682  74.736  1.00  0.00           C
ATOM    256  NE  ARG A   7      77.332  77.512  75.106  1.00  0.00           N
ATOM    258  CZ  ARG A   7      78.202  76.932  74.276  1.00  0.00           C
ATOM    259  NH1 ARG A   7      79.012  75.962  74.676  1.00  0.00           N
ATOM    262  NH2 ARG A   7      78.322  77.252  73.006  1.00  0.00           N
ATOM    265  C   ARG A   7      73.212  82.812  76.036  1.00  0.00           C
ATOM    266  O   ARG A   7      74.042  83.592  75.566  1.00  0.00           O
ATOM    267  N   LYS A   8      72.202  83.402  76.836  1.00  0.00           N
ATOM    269  CA  LYS A   8      72.252  84.752  77.576  1.00  0.00           C
ATOM    271  CB  LYS A   8      72.052  86.112  76.756  1.00  0.00           C
ATOM    274  CG  LYS A   8      71.152  87.322  77.246  1.00  0.00           C
ATOM    277  CD  LYS A   8      71.732  88.442  78.166  1.00  0.00           C
ATOM    280  CE  LYS A   8      70.832  88.902  79.356  1.00  0.00           C
ATOM    283  NZ  LYS A   8      69.902  90.032  79.086  1.00  0.00           N
ATOM    287  C   LYS A   8      71.572  84.982  78.966  1.00  0.00           C
ATOM    288  O   LYS A   8      72.232  85.252  79.956  1.00  0.00           O
ATOM    289  N   SER A   9      70.242  85.012  79.256  1.00  0.00           N
ATOM    291  CA  SER A   9      69.042  84.422  78.676  1.00  0.00           C
ATOM    293  CB  SER A   9      68.752  84.682  77.186  1.00  0.00           C
ATOM    296  OG  SER A   9      68.262  86.002  77.016  1.00  0.00           O
ATOM    298  C   SER A   9      68.932  82.992  79.106  1.00  0.00           C
ATOM    299  O   SER A   9      68.432  82.112  78.406  1.00  0.00           O
ATOM    300  N   GLU A  10      69.522  82.762  80.276  1.00  0.00           N
ATOM    302  CA  GLU A  10      70.292  81.552  80.496  1.00  0.00           C
ATOM    304  CB  GLU A  10      71.752  81.942  80.196  1.00  0.00           C
ATOM    307  CG  GLU A  10      72.722  80.822  79.826  1.00  0.00           C
ATOM    310  CD  GLU A  10      74.022  81.422  79.306  1.00  0.00           C
ATOM    311  OE1 GLU A  10      74.932  80.642  78.966  1.00  0.00           O
ATOM    312  OE2 GLU A  10      74.132  82.672  79.206  1.00  0.00           O
ATOM    313  C   GLU A  10      70.152  81.182  81.946  1.00  0.00           C
ATOM    314  O   GLU A  10      70.232  80.022  82.316  1.00  0.00           O
ATOM    315  N   VAL A  11      69.782  82.172  82.806  1.00  0.00           N
ATOM    317  CA  VAL A  11      69.332  81.922  84.156  1.00  0.00           C
ATOM    319  CB  VAL A  11      69.372  83.192  85.006  1.00  0.00           C
ATOM    321  CG1 VAL A  11      68.572  83.032  86.316  1.00  0.00           C
ATOM    325  CG2 VAL A  11      70.852  83.502  85.316  1.00  0.00           C
ATOM    329  C   VAL A  11      67.952  81.272  84.146  1.00  0.00           C
ATOM    330  O   VAL A  11      67.552  80.542  85.056  1.00  0.00           O
ATOM    331  N   LEU A  12      67.242  81.472  83.036  1.00  0.00           N
ATOM    333  CA  LEU A  12      66.062  80.712  82.716  1.00  0.00           C
ATOM    335  CB  LEU A  12      64.812  81.612  82.616  1.00  0.00           C
ATOM    338  CG  LEU A  12      64.392  82.192  83.986  1.00  0.00           C
ATOM    340  CD1 LEU A  12      63.272  83.222  83.846  1.00  0.00           C
ATOM    344  CD2 LEU A  12      63.932  81.092  84.946  1.00  0.00           C
ATOM    348  C   LEU A  12      66.312  79.952  81.436  1.00  0.00           C
ATOM    349  O   LEU A  12      66.602  80.502  80.376  1.00  0.00           O
ATOM    350  N   ALA A  13      66.152  78.622  81.536  1.00  0.00           N
ATOM    352  CA  ALA A  13      65.742  77.792  80.436  1.00  0.00           C
ATOM    354  CB  ALA A  13      66.272  76.352  80.586  1.00  0.00           C
ATOM    358  C   ALA A  13      64.232  77.752  80.466  1.00  0.00           C
ATOM    359  O   ALA A  13      63.632  77.812  81.536  1.00  0.00           O
ATOM    360  N   VAL A  14      63.602  77.672  79.296  1.00  0.00           N
ATOM    362  CA  VAL A  14      62.172  77.442  79.136  1.00  0.00           C
ATOM    364  CB  VAL A  14      61.802  77.432  77.656  1.00  0.00           C
ATOM    366  CG1 VAL A  14      62.082  78.842  77.096  1.00  0.00           C
ATOM    370  CG2 VAL A  14      62.592  76.352  76.886  1.00  0.00           C
ATOM    374  C   VAL A  14      61.622  76.252  79.956  1.00  0.00           C
ATOM    375  O   VAL A  14      62.372  75.402  80.426  1.00  0.00           O
ATOM    376  N   PRO A  15      60.342  76.132  80.236  1.00  0.00           N
ATOM    377  CD  PRO A  15      59.322  77.142  79.976  1.00  0.00           C
ATOM    380  CA  PRO A  15      59.772  74.882  80.726  1.00  0.00           C
ATOM    382  CB  PRO A  15      58.312  75.242  80.966  1.00  0.00           C
ATOM    385  CG  PRO A  15      58.022  76.352  79.976  1.00  0.00           C
ATOM    388  C   PRO A  15      59.952  73.722  79.756  1.00  0.00           C
ATOM    389  O   PRO A  15      59.912  73.932  78.546  1.00  0.00           O
ATOM    390  N   LEU A  16      60.252  72.492  80.236  1.00  0.00           N
ATOM    392  CA  LEU A  16      60.252  71.322  79.386  1.00  0.00           C
ATOM    394  CB  LEU A  16      61.042  70.122  79.946  1.00  0.00           C
ATOM    397  CG  LEU A  16      62.562  70.342  80.066  1.00  0.00           C
ATOM    399  CD1 LEU A  16      63.132  69.252  80.976  1.00  0.00           C
ATOM    403  CD2 LEU A  16      63.282  70.332  78.706  1.00  0.00           C
ATOM    407  C   LEU A  16      58.852  70.832  79.096  1.00  0.00           C
ATOM    408  O   LEU A  16      58.012  70.682  79.986  1.00  0.00           O
ATOM    409  N   GLN A  17      58.602  70.562  77.816  1.00  0.00           N
ATOM    411  CA  GLN A  17      57.302  70.272  77.266  1.00  0.00           C
ATOM    413  CB  GLN A  17      57.032  71.282  76.126  1.00  0.00           C
ATOM    416  CG  GLN A  17      56.862  72.742  76.616  1.00  0.00           C
ATOM    419  CD  GLN A  17      56.062  72.882  77.916  1.00  0.00           C
ATOM    420  OE1 GLN A  17      56.562  73.142  79.006  1.00  0.00           O
ATOM    421  NE2 GLN A  17      54.732  72.682  77.806  1.00  0.00           N
ATOM    424  C   GLN A  17      57.252  68.822  76.816  1.00  0.00           C
ATOM    425  O   GLN A  17      58.312  68.232  76.556  1.00  0.00           O
ATOM    426  N   PRO A  18      56.092  68.162  76.766  1.00  0.00           N
ATOM    427  CD  PRO A  18      54.772  68.782  76.916  1.00  0.00           C
ATOM    430  CA  PRO A  18      55.992  66.782  76.296  1.00  0.00           C
ATOM    432  CB  PRO A  18      54.512  66.452  76.456  1.00  0.00           C
ATOM    435  CG  PRO A  18      53.792  67.792  76.296  1.00  0.00           C
ATOM    438  C   PRO A  18      56.442  66.632  74.866  1.00  0.00           C
ATOM    439  O   PRO A  18      55.772  67.122  73.956  1.00  0.00           O
ATOM    440  N   THR A  19      57.562  65.952  74.616  1.00  0.00           N
ATOM    442  CA  THR A  19      58.032  65.712  73.266  1.00  0.00           C
ATOM    444  CB  THR A  19      59.452  65.152  73.276  1.00  0.00           C
ATOM    446  OG1 THR A  19      59.932  64.802  71.996  1.00  0.00           O
ATOM    448  CG2 THR A  19      59.512  63.872  74.106  1.00  0.00           C
ATOM    452  C   THR A  19      57.052  64.872  72.466  1.00  0.00           C
ATOM    453  O   THR A  19      56.362  64.012  73.026  1.00  0.00           O
ATOM    454  N   LEU A  20      56.922  65.112  71.136  1.00  0.00           N
ATOM    456  CA  LEU A  20      55.862  64.552  70.276  1.00  0.00           C
ATOM    458  CB  LEU A  20      56.192  64.912  68.796  1.00  0.00           C
ATOM    461  CG  LEU A  20      55.032  64.902  67.756  1.00  0.00           C
ATOM    463  CD1 LEU A  20      55.622  65.092  66.346  1.00  0.00           C
ATOM    467  CD2 LEU A  20      54.122  63.672  67.726  1.00  0.00           C
ATOM    471  C   LEU A  20      55.792  63.032  70.396  1.00  0.00           C
ATOM    472  O   LEU A  20      54.742  62.412  70.526  1.00  0.00           O
ATOM    473  N   GLN A  21      56.972  62.402  70.436  1.00  0.00           N
ATOM    475  CA  GLN A  21      57.142  60.982  70.626  1.00  0.00           C
ATOM    477  CB  GLN A  21      58.642  60.632  70.506  1.00  0.00           C
ATOM    480  CG  GLN A  21      59.492  61.392  71.536  1.00  0.00           C
ATOM    483  CD  GLN A  21      60.862  60.752  71.746  1.00  0.00           C
ATOM    484  OE1 GLN A  21      61.322  59.882  71.006  1.00  0.00           O
ATOM    485  NE2 GLN A  21      61.502  61.152  72.856  1.00  0.00           N
ATOM    488  C   GLN A  21      56.532  60.442  71.926  1.00  0.00           C
ATOM    489  O   GLN A  21      55.942  59.362  71.926  1.00  0.00           O
ATOM    490  N   GLN A  22      56.612  61.172  73.066  1.00  0.00           N
ATOM    492  CA  GLN A  22      55.992  60.742  74.306  1.00  0.00           C
ATOM    494  CB  GLN A  22      56.352  61.652  75.506  1.00  0.00           C
ATOM    497  CG  GLN A  22      57.752  61.362  76.096  1.00  0.00           C
ATOM    500  CD  GLN A  22      58.062  62.292  77.266  1.00  0.00           C
ATOM    501  OE1 GLN A  22      58.052  63.512  77.136  1.00  0.00           O
ATOM    502  NE2 GLN A  22      58.352  61.712  78.456  1.00  0.00           N
ATOM    505  C   GLN A  22      54.492  60.642  74.166  1.00  0.00           C
ATOM    506  O   GLN A  22      53.892  59.632  74.516  1.00  0.00           O
ATOM    507  N   GLU A  23      53.862  61.662  73.566  1.00  0.00           N
ATOM    509  CA  GLU A  23      52.452  61.632  73.216  1.00  0.00           C
ATOM    511  CB  GLU A  23      51.972  62.992  72.636  1.00  0.00           C
ATOM    514  CG  GLU A  23      52.162  64.232  73.556  1.00  0.00           C
ATOM    517  CD  GLU A  23      51.532  64.192  74.946  1.00  0.00           C
ATOM    518  OE1 GLU A  23      50.902  63.172  75.326  1.00  0.00           O
ATOM    519  OE2 GLU A  23      51.732  65.192  75.686  1.00  0.00           O
ATOM    520  C   GLU A  23      52.102  60.512  72.246  1.00  0.00           C
ATOM    521  O   GLU A  23      51.092  59.822  72.426  1.00  0.00           O
ATOM    522  N   VAL A  24      52.922  60.252  71.196  1.00  0.00           N
ATOM    524  CA  VAL A  24      52.702  59.142  70.256  1.00  0.00           C
ATOM    526  CB  VAL A  24      53.722  59.132  69.106  1.00  0.00           C
ATOM    528  CG1 VAL A  24      53.632  57.872  68.216  1.00  0.00           C
ATOM    532  CG2 VAL A  24      53.432  60.352  68.226  1.00  0.00           C
ATOM    536  C   VAL A  24      52.722  57.782  70.926  1.00  0.00           C
ATOM    537  O   VAL A  24      51.862  56.932  70.696  1.00  0.00           O
ATOM    538  N   ILE A  25      53.712  57.542  71.806  1.00  0.00           N
ATOM    540  CA  ILE A  25      53.732  56.372  72.656  1.00  0.00           C
ATOM    542  CB  ILE A  25      55.082  56.172  73.346  1.00  0.00           C
ATOM    544  CG2 ILE A  25      54.942  55.282  74.596  1.00  0.00           C
ATOM    548  CG1 ILE A  25      56.132  55.502  72.406  1.00  0.00           C
ATOM    551  CD  ILE A  25      56.732  56.412  71.336  1.00  0.00           C
ATOM    555  C   ILE A  25      52.542  56.302  73.606  1.00  0.00           C
ATOM    556  O   ILE A  25      51.872  55.282  73.646  1.00  0.00           O
ATOM    557  N   LEU A  26      52.182  57.382  74.326  1.00  0.00           N
ATOM    559  CA  LEU A  26      51.062  57.352  75.256  1.00  0.00           C
ATOM    561  CB  LEU A  26      50.972  58.692  76.016  1.00  0.00           C
ATOM    564  CG  LEU A  26      50.642  58.592  77.526  1.00  0.00           C
ATOM    566  CD1 LEU A  26      50.262  59.972  78.066  1.00  0.00           C
ATOM    570  CD2 LEU A  26      49.532  57.602  77.856  1.00  0.00           C
ATOM    574  C   LEU A  26      49.722  57.022  74.576  1.00  0.00           C
ATOM    575  O   LEU A  26      48.932  56.182  75.026  1.00  0.00           O
ATOM    576  N   ALA A  27      49.492  57.622  73.396  1.00  0.00           N
ATOM    578  CA  ALA A  27      48.432  57.322  72.456  1.00  0.00           C
ATOM    580  CB  ALA A  27      48.592  58.292  71.276  1.00  0.00           C
ATOM    584  C   ALA A  27      48.432  55.872  71.946  1.00  0.00           C
ATOM    585  O   ALA A  27      47.402  55.212  71.836  1.00  0.00           O
ATOM    586  N   ARG A  28      49.622  55.312  71.646  1.00  0.00           N
ATOM    588  CA  ARG A  28      49.782  53.892  71.366  1.00  0.00           C
ATOM    590  CB  ARG A  28      51.252  53.572  71.016  1.00  0.00           C
ATOM    593  CG  ARG A  28      51.412  52.202  70.346  1.00  0.00           C
ATOM    596  CD  ARG A  28      50.922  52.112  68.896  1.00  0.00           C
ATOM    599  NE  ARG A  28      51.552  53.212  68.106  1.00  0.00           N
ATOM    601  CZ  ARG A  28      52.842  53.302  67.816  1.00  0.00           C
ATOM    602  NH1 ARG A  28      53.762  52.462  68.216  1.00  0.00           N
ATOM    605  NH2 ARG A  28      53.272  54.372  67.186  1.00  0.00           N
ATOM    608  C   ARG A  28      49.402  52.992  72.536  1.00  0.00           C
ATOM    609  O   ARG A  28      48.742  51.982  72.376  1.00  0.00           O
ATOM    610  N   MET A  29      49.832  53.362  73.766  1.00  0.00           N
ATOM    612  CA  MET A  29      49.622  52.592  74.966  1.00  0.00           C
ATOM    614  CB  MET A  29      50.332  53.222  76.176  1.00  0.00           C
ATOM    617  CG  MET A  29      51.852  53.132  76.036  1.00  0.00           C
ATOM    620  SD  MET A  29      52.732  54.112  77.266  1.00  0.00           S
ATOM    621  CE  MET A  29      53.532  52.642  77.926  1.00  0.00           C
ATOM    625  C   MET A  29      48.172  52.362  75.296  1.00  0.00           C
ATOM    626  O   MET A  29      47.752  51.262  75.616  1.00  0.00           O
ATOM    627  N   GLU A  30      47.342  53.422  75.176  1.00  0.00           N
ATOM    629  CA  GLU A  30      45.932  53.342  75.516  1.00  0.00           C
ATOM    631  CB  GLU A  30      45.232  54.722  75.506  1.00  0.00           C
ATOM    634  CG  GLU A  30      45.152  55.492  74.176  1.00  0.00           C
ATOM    637  CD  GLU A  30      44.322  56.752  74.346  1.00  0.00           C
ATOM    638  OE1 GLU A  30      43.932  57.062  75.506  1.00  0.00           O
ATOM    639  OE2 GLU A  30      44.002  57.432  73.346  1.00  0.00           O
ATOM    640  C   GLU A  30      45.162  52.342  74.676  1.00  0.00           C
ATOM    641  O   GLU A  30      44.332  51.582  75.176  1.00  0.00           O
ATOM    642  N   GLN A  31      45.462  52.272  73.366  1.00  0.00           N
ATOM    644  CA  GLN A  31      45.002  51.222  72.486  1.00  0.00           C
ATOM    646  CB  GLN A  31      45.602  51.482  71.086  1.00  0.00           C
ATOM    649  CG  GLN A  31      45.322  50.372  70.036  1.00  0.00           C
ATOM    652  CD  GLN A  31      45.942  50.662  68.666  1.00  0.00           C
ATOM    653  OE1 GLN A  31      45.942  49.822  67.766  1.00  0.00           O
ATOM    654  NE2 GLN A  31      46.562  51.852  68.506  1.00  0.00           N
ATOM    657  C   GLN A  31      45.412  49.832  72.936  1.00  0.00           C
ATOM    658  O   GLN A  31      44.592  48.922  73.036  1.00  0.00           O
ATOM    659  N   ILE A  32      46.692  49.642  73.286  1.00  0.00           N
ATOM    661  CA  ILE A  32      47.202  48.372  73.766  1.00  0.00           C
ATOM    663  CB  ILE A  32      48.722  48.432  73.926  1.00  0.00           C
ATOM    665  CG2 ILE A  32      49.272  47.072  74.396  1.00  0.00           C
ATOM    669  CG1 ILE A  32      49.442  48.852  72.626  1.00  0.00           C
ATOM    672  CD  ILE A  32      50.782  49.522  72.926  1.00  0.00           C
ATOM    676  C   ILE A  32      46.532  47.912  75.046  1.00  0.00           C
ATOM    677  O   ILE A  32      46.082  46.782  75.156  1.00  0.00           O
ATOM    678  N   LEU A  33      46.362  48.802  76.046  1.00  0.00           N
ATOM    680  CA  LEU A  33      45.632  48.482  77.266  1.00  0.00           C
ATOM    682  CB  LEU A  33      45.672  49.612  78.316  1.00  0.00           C
ATOM    685  CG  LEU A  33      46.972  49.772  79.156  1.00  0.00           C
ATOM    687  CD1 LEU A  33      48.092  50.552  78.466  1.00  0.00           C
ATOM    691  CD2 LEU A  33      46.622  50.512  80.446  1.00  0.00           C
ATOM    695  C   LEU A  33      44.172  48.072  77.026  1.00  0.00           C
ATOM    696  O   LEU A  33      43.632  47.212  77.726  1.00  0.00           O
ATOM    697  N   ALA A  34      43.512  48.672  76.016  1.00  0.00           N
ATOM    699  CA  ALA A  34      42.142  48.392  75.626  1.00  0.00           C
ATOM    701  CB  ALA A  34      41.632  49.572  74.776  1.00  0.00           C
ATOM    705  C   ALA A  34      41.982  47.072  74.866  1.00  0.00           C
ATOM    706  O   ALA A  34      40.882  46.522  74.746  1.00  0.00           O
ATOM    707  N   SER A  35      43.072  46.482  74.356  1.00  0.00           N
ATOM    709  CA  SER A  35      42.982  45.222  73.646  1.00  0.00           C
ATOM    711  CB  SER A  35      44.142  44.982  72.626  1.00  0.00           C
ATOM    714  OG  SER A  35      45.372  44.512  73.216  1.00  0.00           O
ATOM    716  C   SER A  35      42.872  44.042  74.596  1.00  0.00           C
ATOM    717  O   SER A  35      43.062  44.152  75.816  1.00  0.00           O
ATOM    718  N   ARG A  36      42.552  42.852  74.066  1.00  0.00           N
ATOM    720  CA  ARG A  36      42.682  41.612  74.796  1.00  0.00           C
ATOM    722  CB  ARG A  36      41.462  40.672  74.506  1.00  0.00           C
ATOM    725  CG  ARG A  36      40.062  41.202  74.906  1.00  0.00           C
ATOM    728  CD  ARG A  36      39.472  40.642  76.216  1.00  0.00           C
ATOM    731  NE  ARG A  36      39.292  39.162  76.076  1.00  0.00           N
ATOM    733  CZ  ARG A  36      39.212  38.332  77.106  1.00  0.00           C
ATOM    734  NH1 ARG A  36      39.072  38.762  78.336  1.00  0.00           N
ATOM    737  NH2 ARG A  36      39.232  37.032  76.926  1.00  0.00           N
ATOM    740  C   ARG A  36      43.982  40.902  74.416  1.00  0.00           C
ATOM    741  O   ARG A  36      44.002  39.682  74.346  1.00  0.00           O
ATOM    742  N   ALA A  37      45.102  41.602  74.106  1.00  0.00           N
ATOM    744  CA  ALA A  37      46.292  40.912  73.596  1.00  0.00           C
ATOM    746  CB  ALA A  37      46.972  41.782  72.526  1.00  0.00           C
ATOM    750  C   ALA A  37      47.382  40.592  74.606  1.00  0.00           C
ATOM    751  O   ALA A  37      48.402  40.002  74.266  1.00  0.00           O
ATOM    752  N   LEU A  38      47.212  40.972  75.876  1.00  0.00           N
ATOM    754  CA  LEU A  38      48.282  40.952  76.866  1.00  0.00           C
ATOM    756  CB  LEU A  38      48.402  42.302  77.636  1.00  0.00           C
ATOM    759  CG  LEU A  38      48.712  43.562  76.786  1.00  0.00           C
ATOM    761  CD1 LEU A  38      47.502  44.152  76.036  1.00  0.00           C
ATOM    765  CD2 LEU A  38      49.292  44.662  77.686  1.00  0.00           C
ATOM    769  C   LEU A  38      48.012  39.852  77.866  1.00  0.00           C
ATOM    770  O   LEU A  38      46.892  39.712  78.376  1.00  0.00           O
ATOM    771  N   THR A  39      49.032  39.052  78.256  1.00  0.00           N
ATOM    773  CA  THR A  39      48.992  38.292  79.516  1.00  0.00           C
ATOM    775  CB  THR A  39      50.072  37.202  79.596  1.00  0.00           C
ATOM    777  OG1 THR A  39      49.862  36.242  80.636  1.00  0.00           O
ATOM    779  CG2 THR A  39      51.442  37.822  79.866  1.00  0.00           C
ATOM    783  C   THR A  39      49.062  39.252  80.706  1.00  0.00           C
ATOM    784  O   THR A  39      49.262  40.462  80.556  1.00  0.00           O
ATOM    785  N   ASP A  40      48.892  38.742  81.936  1.00  0.00           N
ATOM    787  CA  ASP A  40      48.942  39.512  83.166  1.00  0.00           C
ATOM    789  CB  ASP A  40      48.692  38.532  84.336  1.00  0.00           C
ATOM    792  CG  ASP A  40      47.222  38.302  84.596  1.00  0.00           C
ATOM    793  OD1 ASP A  40      46.382  38.982  83.946  1.00  0.00           O
ATOM    794  OD2 ASP A  40      46.882  37.402  85.406  1.00  0.00           O
ATOM    795  C   ASP A  40      50.272  40.232  83.356  1.00  0.00           C
ATOM    796  O   ASP A  40      50.332  41.452  83.556  1.00  0.00           O
ATOM    797  N   ASP A  41      51.382  39.522  83.166  1.00  0.00           N
ATOM    799  CA  ASP A  41      52.722  40.062  83.186  1.00  0.00           C
ATOM    801  CB  ASP A  41      53.692  38.882  82.946  1.00  0.00           C
ATOM    804  CG  ASP A  41      53.672  37.952  84.146  1.00  0.00           C
ATOM    805  OD1 ASP A  41      53.732  38.492  85.286  1.00  0.00           O
ATOM    806  OD2 ASP A  41      53.812  36.732  83.946  1.00  0.00           O
ATOM    807  C   ASP A  41      53.012  41.162  82.156  1.00  0.00           C
ATOM    808  O   ASP A  41      53.642  42.172  82.456  1.00  0.00           O
ATOM    809  N   GLU A  42      52.532  40.972  80.906  1.00  0.00           N
ATOM    811  CA  GLU A  42      52.532  41.942  79.826  1.00  0.00           C
ATOM    813  CB  GLU A  42      52.092  41.302  78.476  1.00  0.00           C
ATOM    816  CG  GLU A  42      53.122  40.282  77.886  1.00  0.00           C
ATOM    819  CD  GLU A  42      52.602  39.262  76.866  1.00  0.00           C
ATOM    820  OE1 GLU A  42      51.362  39.072  76.756  1.00  0.00           O
ATOM    821  OE2 GLU A  42      53.462  38.542  76.286  1.00  0.00           O
ATOM    822  C   GLU A  42      51.702  43.182  80.166  1.00  0.00           C
ATOM    823  O   GLU A  42      52.172  44.312  80.006  1.00  0.00           O
ATOM    824  N   ARG A  43      50.492  43.012  80.746  1.00  0.00           N
ATOM    826  CA  ARG A  43      49.782  44.132  81.366  1.00  0.00           C
ATOM    828  CB  ARG A  43      48.422  43.762  81.996  1.00  0.00           C
ATOM    831  CG  ARG A  43      47.302  43.502  80.986  1.00  0.00           C
ATOM    834  CD  ARG A  43      45.922  43.532  81.646  1.00  0.00           C
ATOM    837  NE  ARG A  43      44.912  43.552  80.556  1.00  0.00           N
ATOM    839  CZ  ARG A  43      44.582  44.642  79.856  1.00  0.00           C
ATOM    840  NH1 ARG A  43      45.072  45.832  80.116  1.00  0.00           N
ATOM    843  NH2 ARG A  43      43.772  44.572  78.836  1.00  0.00           N
ATOM    846  C   ARG A  43      50.552  44.892  82.416  1.00  0.00           C
ATOM    847  O   ARG A  43      50.792  46.082  82.256  1.00  0.00           O
ATOM    848  N   ALA A  44      50.952  44.222  83.516  1.00  0.00           N
ATOM    850  CA  ALA A  44      51.562  44.832  84.676  1.00  0.00           C
ATOM    852  CB  ALA A  44      51.782  43.732  85.726  1.00  0.00           C
ATOM    856  C   ALA A  44      52.852  45.582  84.376  1.00  0.00           C
ATOM    857  O   ALA A  44      53.102  46.652  84.916  1.00  0.00           O
ATOM    858  N   GLN A  45      53.672  45.022  83.466  1.00  0.00           N
ATOM    860  CA  GLN A  45      54.772  45.742  82.866  1.00  0.00           C
ATOM    862  CB  GLN A  45      55.622  44.822  81.976  1.00  0.00           C
ATOM    865  CG  GLN A  45      56.842  45.542  81.356  1.00  0.00           C
ATOM    868  CD  GLN A  45      57.742  46.172  82.426  1.00  0.00           C
ATOM    869  OE1 GLN A  45      58.032  45.642  83.496  1.00  0.00           O
ATOM    870  NE2 GLN A  45      58.192  47.422  82.146  1.00  0.00           N
ATOM    873  C   GLN A  45      54.362  46.952  82.046  1.00  0.00           C
ATOM    874  O   GLN A  45      54.902  48.032  82.276  1.00  0.00           O
ATOM    875  N   LEU A  46      53.362  46.812  81.136  1.00  0.00           N
ATOM    877  CA  LEU A  46      52.862  47.922  80.326  1.00  0.00           C
ATOM    879  CB  LEU A  46      51.832  47.472  79.266  1.00  0.00           C
ATOM    882  CG  LEU A  46      51.402  48.592  78.286  1.00  0.00           C
ATOM    884  CD1 LEU A  46      52.582  49.132  77.486  1.00  0.00           C
ATOM    888  CD2 LEU A  46      50.342  48.092  77.306  1.00  0.00           C
ATOM    892  C   LEU A  46      52.282  49.072  81.146  1.00  0.00           C
ATOM    893  O   LEU A  46      52.502  50.252  80.866  1.00  0.00           O
ATOM    894  N   LEU A  47      51.542  48.752  82.216  1.00  0.00           N
ATOM    896  CA  LEU A  47      51.082  49.732  83.176  1.00  0.00           C
ATOM    898  CB  LEU A  47      50.212  49.072  84.286  1.00  0.00           C
ATOM    901  CG  LEU A  47      49.052  48.152  83.826  1.00  0.00           C
ATOM    903  CD1 LEU A  47      48.002  48.072  84.926  1.00  0.00           C
ATOM    907  CD2 LEU A  47      48.362  48.572  82.526  1.00  0.00           C
ATOM    911  C   LEU A  47      52.222  50.482  83.856  1.00  0.00           C
ATOM    912  O   LEU A  47      52.202  51.702  83.976  1.00  0.00           O
ATOM    913  N   TYR A  48      53.292  49.772  84.286  1.00  0.00           N
ATOM    915  CA  TYR A  48      54.472  50.392  84.866  1.00  0.00           C
ATOM    917  CB  TYR A  48      55.432  49.282  85.386  1.00  0.00           C
ATOM    920  CG  TYR A  48      56.722  49.832  85.936  1.00  0.00           C
ATOM    921  CD1 TYR A  48      56.742  50.302  87.256  1.00  0.00           C
ATOM    923  CE1 TYR A  48      57.872  50.932  87.766  1.00  0.00           C
ATOM    925  CZ  TYR A  48      59.022  51.042  86.976  1.00  0.00           C
ATOM    926  OH  TYR A  48      60.172  51.612  87.536  1.00  0.00           O
ATOM    928  CD2 TYR A  48      57.882  49.952  85.146  1.00  0.00           C
ATOM    930  CE2 TYR A  48      59.032  50.562  85.666  1.00  0.00           C
ATOM    932  C   TYR A  48      55.202  51.362  83.946  1.00  0.00           C
ATOM    933  O   TYR A  48      55.502  52.492  84.326  1.00  0.00           O
ATOM    934  N   GLU A  49      55.472  50.972  82.686  1.00  0.00           N
ATOM    936  CA  GLU A  49      56.082  51.842  81.686  1.00  0.00           C
ATOM    938  CB  GLU A  49      56.592  51.052  80.466  1.00  0.00           C
ATOM    941  CG  GLU A  49      55.482  50.232  79.796  1.00  0.00           C
ATOM    944  CD  GLU A  49      55.982  49.362  78.656  1.00  0.00           C
ATOM    945  OE1 GLU A  49      56.512  49.942  77.676  1.00  0.00           O
ATOM    946  OE2 GLU A  49      55.912  48.112  78.796  1.00  0.00           O
ATOM    947  C   GLU A  49      55.222  53.032  81.286  1.00  0.00           C
ATOM    948  O   GLU A  49      55.702  54.152  81.086  1.00  0.00           O
ATOM    949  N   ARG A  50      53.892  52.852  81.206  1.00  0.00           N
ATOM    951  CA  ARG A  50      52.942  53.942  80.996  1.00  0.00           C
ATOM    953  CB  ARG A  50      51.532  53.372  80.836  1.00  0.00           C
ATOM    956  CG  ARG A  50      50.482  54.422  80.446  1.00  0.00           C
ATOM    959  CD  ARG A  50      49.122  53.762  80.306  1.00  0.00           C
ATOM    962  NE  ARG A  50      48.122  54.842  80.056  1.00  0.00           N
ATOM    964  CZ  ARG A  50      46.832  54.662  80.296  1.00  0.00           C
ATOM    965  NH1 ARG A  50      46.472  53.722  81.136  1.00  0.00           N
ATOM    968  NH2 ARG A  50      45.942  55.422  79.696  1.00  0.00           N
ATOM    971  C   ARG A  50      52.942  54.912  82.146  1.00  0.00           C
ATOM    972  O   ARG A  50      52.892  56.132  82.016  1.00  0.00           O
ATOM    973  N   GLY A  51      53.052  54.322  83.336  1.00  0.00           N
ATOM    975  CA  GLY A  51      53.182  54.992  84.586  1.00  0.00           C
ATOM    978  C   GLY A  51      54.392  55.862  84.726  1.00  0.00           C
ATOM    979  O   GLY A  51      54.302  57.032  85.096  1.00  0.00           O
ATOM    980  N   VAL A  52      55.592  55.332  84.416  1.00  0.00           N
ATOM    982  CA  VAL A  52      56.812  56.112  84.446  1.00  0.00           C
ATOM    984  CB  VAL A  52      58.102  55.282  84.456  1.00  0.00           C
ATOM    986  CG1 VAL A  52      58.112  54.362  85.686  1.00  0.00           C
ATOM    990  CG2 VAL A  52      58.202  54.462  83.176  1.00  0.00           C
ATOM    994  C   VAL A  52      56.852  57.182  83.366  1.00  0.00           C
ATOM    995  O   VAL A  52      57.422  58.252  83.586  1.00  0.00           O
ATOM    996  N   LEU A  53      56.172  56.992  82.206  1.00  0.00           N
ATOM    998  CA  LEU A  53      55.832  58.122  81.346  1.00  0.00           C
ATOM   1000  CB  LEU A  53      55.072  57.752  80.046  1.00  0.00           C
ATOM   1003  CG  LEU A  53      55.792  56.892  79.006  1.00  0.00           C
ATOM   1005  CD1 LEU A  53      55.062  57.042  77.666  1.00  0.00           C
ATOM   1009  CD2 LEU A  53      57.282  57.222  78.836  1.00  0.00           C
ATOM   1013  C   LEU A  53      54.982  59.192  82.036  1.00  0.00           C
ATOM   1014  O   LEU A  53      55.382  60.352  82.056  1.00  0.00           O
ATOM   1015  N   TYR A  54      53.842  58.852  82.666  1.00  0.00           N
ATOM   1017  CA  TYR A  54      52.982  59.812  83.336  1.00  0.00           C
ATOM   1019  CB  TYR A  54      51.742  59.162  83.986  1.00  0.00           C
ATOM   1022  CG  TYR A  54      50.662  58.802  83.036  1.00  0.00           C
ATOM   1023  CD1 TYR A  54      50.092  59.782  82.196  1.00  0.00           C
ATOM   1025  CE1 TYR A  54      48.952  59.492  81.446  1.00  0.00           C
ATOM   1027  CZ  TYR A  54      48.372  58.212  81.516  1.00  0.00           C
ATOM   1028  OH  TYR A  54      47.232  57.882  80.776  1.00  0.00           O
ATOM   1030  CD2 TYR A  54      50.062  57.532  83.106  1.00  0.00           C
ATOM   1032  CE2 TYR A  54      48.922  57.242  82.356  1.00  0.00           C
ATOM   1034  C   TYR A  54      53.682  60.622  84.416  1.00  0.00           C
ATOM   1035  O   TYR A  54      53.442  61.822  84.566  1.00  0.00           O
ATOM   1036  N   ASP A  55      54.582  60.002  85.206  1.00  0.00           N
ATOM   1038  CA  ASP A  55      55.442  60.732  86.116  1.00  0.00           C
ATOM   1040  CB  ASP A  55      56.302  59.732  86.916  1.00  0.00           C
ATOM   1043  CG  ASP A  55      56.892  60.432  88.116  1.00  0.00           C
ATOM   1044  OD1 ASP A  55      56.102  61.062  88.876  1.00  0.00           O
ATOM   1045  OD2 ASP A  55      58.072  60.192  88.456  1.00  0.00           O
ATOM   1046  C   ASP A  55      56.362  61.732  85.416  1.00  0.00           C
ATOM   1047  O   ASP A  55      56.402  62.912  85.776  1.00  0.00           O
ATOM   1048  N   SER A  56      57.012  61.322  84.306  1.00  0.00           N
ATOM   1050  CA  SER A  56      57.852  62.182  83.476  1.00  0.00           C
ATOM   1052  CB  SER A  56      58.732  61.412  82.466  1.00  0.00           C
ATOM   1055  OG  SER A  56      59.862  60.872  83.136  1.00  0.00           O
ATOM   1057  C   SER A  56      57.102  63.242  82.706  1.00  0.00           C
ATOM   1058  O   SER A  56      57.692  64.102  82.056  1.00  0.00           O
ATOM   1059  N   LEU A  57      55.762  63.222  82.756  1.00  0.00           N
ATOM   1061  CA  LEU A  57      54.952  64.282  82.216  1.00  0.00           C
ATOM   1063  CB  LEU A  57      53.842  63.652  81.366  1.00  0.00           C
ATOM   1066  CG  LEU A  57      54.312  62.772  80.196  1.00  0.00           C
ATOM   1068  CD1 LEU A  57      53.122  62.002  79.616  1.00  0.00           C
ATOM   1072  CD2 LEU A  57      55.072  63.562  79.116  1.00  0.00           C
ATOM   1076  C   LEU A  57      54.362  65.152  83.316  1.00  0.00           C
ATOM   1077  O   LEU A  57      53.802  66.212  83.076  1.00  0.00           O
ATOM   1078  N   GLY A  58      54.512  64.742  84.586  1.00  0.00           N
ATOM   1080  CA  GLY A  58      53.982  65.462  85.736  1.00  0.00           C
ATOM   1083  C   GLY A  58      52.532  65.162  86.056  1.00  0.00           C
ATOM   1084  O   GLY A  58      51.872  65.922  86.766  1.00  0.00           O
ATOM   1085  N   LEU A  59      52.022  64.032  85.566  1.00  0.00           N
ATOM   1087  CA  LEU A  59      50.662  63.562  85.776  1.00  0.00           C
ATOM   1089  CB  LEU A  59      50.002  63.042  84.456  1.00  0.00           C
ATOM   1092  CG  LEU A  59      49.702  64.152  83.416  1.00  0.00           C
ATOM   1094  CD1 LEU A  59      50.892  64.402  82.506  1.00  0.00           C
ATOM   1098  CD2 LEU A  59      48.532  63.782  82.496  1.00  0.00           C
ATOM   1102  C   LEU A  59      50.632  62.482  86.846  1.00  0.00           C
ATOM   1103  O   LEU A  59      50.302  61.322  86.606  1.00  0.00           O
ATOM   1104  N   ARG A  60      51.002  62.842  88.096  1.00  0.00           N
ATOM   1106  CA  ARG A  60      51.192  61.882  89.176  1.00  0.00           C
ATOM   1108  CB  ARG A  60      51.762  62.562  90.456  1.00  0.00           C
ATOM   1111  CG  ARG A  60      53.282  62.872  90.426  1.00  0.00           C
ATOM   1114  CD  ARG A  60      53.742  64.142  89.686  1.00  0.00           C
ATOM   1117  NE  ARG A  60      53.232  65.372  90.396  1.00  0.00           N
ATOM   1119  CZ  ARG A  60      53.492  66.602  89.956  1.00  0.00           C
ATOM   1120  NH1 ARG A  60      54.232  66.782  88.886  1.00  0.00           N
ATOM   1123  NH2 ARG A  60      53.072  67.662  90.616  1.00  0.00           N
ATOM   1126  C   ARG A  60      49.962  61.042  89.506  1.00  0.00           C
ATOM   1127  O   ARG A  60      50.042  59.852  89.806  1.00  0.00           O
ATOM   1128  N   ALA A  61      48.762  61.662  89.486  1.00  0.00           N
ATOM   1130  CA  ALA A  61      47.512  61.002  89.776  1.00  0.00           C
ATOM   1132  CB  ALA A  61      46.392  62.052  89.766  1.00  0.00           C
ATOM   1136  C   ALA A  61      47.152  59.852  88.826  1.00  0.00           C
ATOM   1137  O   ALA A  61      46.712  58.792  89.266  1.00  0.00           O
ATOM   1138  N   LEU A  62      47.322  60.042  87.496  1.00  0.00           N
ATOM   1140  CA  LEU A  62      47.212  58.992  86.486  1.00  0.00           C
ATOM   1142  CB  LEU A  62      47.352  59.562  85.056  1.00  0.00           C
ATOM   1145  CG  LEU A  62      46.242  60.542  84.656  1.00  0.00           C
ATOM   1147  CD1 LEU A  62      46.452  60.982  83.216  1.00  0.00           C
ATOM   1151  CD2 LEU A  62      44.862  59.882  84.796  1.00  0.00           C
ATOM   1155  C   LEU A  62      48.242  57.912  86.636  1.00  0.00           C
ATOM   1156  O   LEU A  62      47.962  56.722  86.606  1.00  0.00           O
ATOM   1157  N   ALA A  63      49.482  58.352  86.886  1.00  0.00           N
ATOM   1159  CA  ALA A  63      50.612  57.492  87.116  1.00  0.00           C
ATOM   1161  CB  ALA A  63      51.812  58.442  87.356  1.00  0.00           C
ATOM   1165  C   ALA A  63      50.392  56.522  88.286  1.00  0.00           C
ATOM   1166  O   ALA A  63      50.542  55.312  88.146  1.00  0.00           O
ATOM   1167  N   ARG A  64      49.892  57.002  89.436  1.00  0.00           N
ATOM   1169  CA  ARG A  64      49.532  56.152  90.546  1.00  0.00           C
ATOM   1171  CB  ARG A  64      49.082  56.992  91.746  1.00  0.00           C
ATOM   1174  CG  ARG A  64      48.802  56.182  93.026  1.00  0.00           C
ATOM   1177  CD  ARG A  64      48.502  57.072  94.236  1.00  0.00           C
ATOM   1180  NE  ARG A  64      48.282  56.142  95.386  1.00  0.00           N
ATOM   1182  CZ  ARG A  64      48.222  56.522  96.646  1.00  0.00           C
ATOM   1183  NH1 ARG A  64      48.262  57.782  97.026  1.00  0.00           N
ATOM   1186  NH2 ARG A  64      48.102  55.602  97.576  1.00  0.00           N
ATOM   1189  C   ARG A  64      48.472  55.102  90.256  1.00  0.00           C
ATOM   1190  O   ARG A  64      48.562  53.972  90.716  1.00  0.00           O
ATOM   1191  N   ASN A  65      47.452  55.442  89.446  1.00  0.00           N
ATOM   1193  CA  ASN A  65      46.422  54.512  89.026  1.00  0.00           C
ATOM   1195  CB  ASN A  65      45.402  55.272  88.126  1.00  0.00           C
ATOM   1198  CG  ASN A  65      44.102  54.512  87.836  1.00  0.00           C
ATOM   1199  OD1 ASN A  65      43.682  53.602  88.566  1.00  0.00           O
ATOM   1200  ND2 ASN A  65      43.442  54.902  86.726  1.00  0.00           N
ATOM   1203  C   ASN A  65      46.992  53.292  88.286  1.00  0.00           C
ATOM   1204  O   ASN A  65      46.702  52.152  88.646  1.00  0.00           O
ATOM   1205  N   ASP A  66      47.882  53.522  87.296  1.00  0.00           N
ATOM   1207  CA  ASP A  66      48.572  52.472  86.576  1.00  0.00           C
ATOM   1209  CB  ASP A  66      49.462  53.062  85.456  1.00  0.00           C
ATOM   1212  CG  ASP A  66      48.702  53.742  84.336  1.00  0.00           C
ATOM   1213  OD1 ASP A  66      47.442  53.822  84.366  1.00  0.00           O
ATOM   1214  OD2 ASP A  66      49.382  54.172  83.376  1.00  0.00           O
ATOM   1215  C   ASP A  66      49.442  51.592  87.476  1.00  0.00           C
ATOM   1216  O   ASP A  66      49.312  50.372  87.496  1.00  0.00           O
ATOM   1217  N   PHE A  67      50.292  52.212  88.316  1.00  0.00           N
ATOM   1219  CA  PHE A  67      51.122  51.522  89.286  1.00  0.00           C
ATOM   1221  CB  PHE A  67      52.002  52.492  90.106  1.00  0.00           C
ATOM   1224  CG  PHE A  67      53.142  53.152  89.366  1.00  0.00           C
ATOM   1225  CD1 PHE A  67      53.932  52.502  88.406  1.00  0.00           C
ATOM   1227  CE1 PHE A  67      55.092  53.122  87.906  1.00  0.00           C
ATOM   1229  CZ  PHE A  67      55.502  54.362  88.396  1.00  0.00           C
ATOM   1231  CD2 PHE A  67      53.532  54.442  89.796  1.00  0.00           C
ATOM   1233  CE2 PHE A  67      54.722  55.022  89.356  1.00  0.00           C
ATOM   1235  C   PHE A  67      50.372  50.702  90.326  1.00  0.00           C
ATOM   1236  O   PHE A  67      50.722  49.562  90.636  1.00  0.00           O
ATOM   1237  N   SER A  68      49.262  51.252  90.876  1.00  0.00           N
ATOM   1239  CA  SER A  68      48.362  50.502  91.746  1.00  0.00           C
ATOM   1241  CB  SER A  68      47.082  51.312  92.146  1.00  0.00           C
ATOM   1244  OG  SER A  68      47.372  52.362  93.066  1.00  0.00           O
ATOM   1246  C   SER A  68      47.792  49.302  91.066  1.00  0.00           C
ATOM   1247  O   SER A  68      47.752  48.202  91.606  1.00  0.00           O
ATOM   1248  N   GLN A  69      47.302  49.502  89.836  1.00  0.00           N
ATOM   1250  CA  GLN A  69      46.702  48.442  89.056  1.00  0.00           C
ATOM   1252  CB  GLN A  69      46.072  49.052  87.786  1.00  0.00           C
ATOM   1255  CG  GLN A  69      45.302  48.042  86.916  1.00  0.00           C
ATOM   1258  CD  GLN A  69      44.902  48.602  85.556  1.00  0.00           C
ATOM   1259  OE1 GLN A  69      44.612  47.842  84.626  1.00  0.00           O
ATOM   1260  NE2 GLN A  69      44.912  49.952  85.396  1.00  0.00           N
ATOM   1263  C   GLN A  69      47.692  47.332  88.726  1.00  0.00           C
ATOM   1264  O   GLN A  69      47.392  46.152  88.866  1.00  0.00           O
ATOM   1265  N   ALA A  70      48.932  47.712  88.336  1.00  0.00           N
ATOM   1267  CA  ALA A  70      50.032  46.832  88.006  1.00  0.00           C
ATOM   1269  CB  ALA A  70      51.292  47.692  87.726  1.00  0.00           C
ATOM   1273  C   ALA A  70      50.372  45.872  89.136  1.00  0.00           C
ATOM   1274  O   ALA A  70      50.552  44.672  88.936  1.00  0.00           O
ATOM   1275  N   LEU A  71      50.412  46.422  90.356  1.00  0.00           N
ATOM   1277  CA  LEU A  71      50.622  45.742  91.626  1.00  0.00           C
ATOM   1279  CB  LEU A  71      50.692  46.842  92.706  1.00  0.00           C
ATOM   1282  CG  LEU A  71      51.582  46.542  93.926  1.00  0.00           C
ATOM   1284  CD1 LEU A  71      51.762  47.832  94.736  1.00  0.00           C
ATOM   1288  CD2 LEU A  71      51.032  45.422  94.816  1.00  0.00           C
ATOM   1292  C   LEU A  71      49.542  44.722  91.936  1.00  0.00           C
ATOM   1293  O   LEU A  71      49.802  43.622  92.426  1.00  0.00           O
ATOM   1294  N   ALA A  72      48.272  45.022  91.656  1.00  0.00           N
ATOM   1296  CA  ALA A  72      47.192  44.042  91.796  1.00  0.00           C
ATOM   1298  CB  ALA A  72      45.842  44.742  91.546  1.00  0.00           C
ATOM   1302  C   ALA A  72      47.332  42.782  90.916  1.00  0.00           C
ATOM   1303  O   ALA A  72      47.072  41.652  91.336  1.00  0.00           O
ATOM   1304  N   ILE A  73      47.752  42.962  89.656  1.00  0.00           N
ATOM   1306  CA  ILE A  73      48.172  41.862  88.826  1.00  0.00           C
ATOM   1308  CB  ILE A  73      48.342  42.302  87.366  1.00  0.00           C
ATOM   1310  CG2 ILE A  73      48.962  41.132  86.596  1.00  0.00           C
ATOM   1314  CG1 ILE A  73      47.002  42.692  86.666  1.00  0.00           C
ATOM   1317  CD  ILE A  73      46.502  44.122  86.866  1.00  0.00           C
ATOM   1321  C   ILE A  73      49.442  41.152  89.366  1.00  0.00           C
ATOM   1322  O   ILE A  73      49.442  39.952  89.646  1.00  0.00           O
ATOM   1323  N   ARG A  74      50.542  41.912  89.596  1.00  0.00           N
ATOM   1325  CA  ARG A  74      51.812  41.372  90.096  1.00  0.00           C
ATOM   1327  CB  ARG A  74      52.992  41.702  89.136  1.00  0.00           C
ATOM   1330  CG  ARG A  74      53.242  40.752  87.946  1.00  0.00           C
ATOM   1333  CD  ARG A  74      54.742  40.532  87.626  1.00  0.00           C
ATOM   1336  NE  ARG A  74      55.442  41.832  87.356  1.00  0.00           N
ATOM   1338  CZ  ARG A  74      55.462  42.452  86.186  1.00  0.00           C
ATOM   1339  NH1 ARG A  74      54.762  42.032  85.156  1.00  0.00           N
ATOM   1342  NH2 ARG A  74      56.252  43.482  86.016  1.00  0.00           N
ATOM   1345  C   ARG A  74      52.212  41.932  91.456  1.00  0.00           C
ATOM   1346  O   ARG A  74      52.702  43.052  91.526  1.00  0.00           O
ATOM   1347  N   PRO A  75      52.112  41.202  92.566  1.00  0.00           N
ATOM   1348  CD  PRO A  75      51.082  40.162  92.726  1.00  0.00           C
ATOM   1351  CA  PRO A  75      52.522  41.762  93.856  1.00  0.00           C
ATOM   1353  CB  PRO A  75      51.882  40.792  94.866  1.00  0.00           C
ATOM   1356  CG  PRO A  75      50.612  40.322  94.166  1.00  0.00           C
ATOM   1359  C   PRO A  75      54.022  41.832  94.116  1.00  0.00           C
ATOM   1360  O   PRO A  75      54.392  42.202  95.226  1.00  0.00           O
ATOM   1361  N   ASP A  76      54.892  41.472  93.156  1.00  0.00           N
ATOM   1363  CA  ASP A  76      56.312  41.312  93.446  1.00  0.00           C
ATOM   1365  CB  ASP A  76      56.812  39.922  92.976  1.00  0.00           C
ATOM   1368  CG  ASP A  76      58.012  39.412  93.776  1.00  0.00           C
ATOM   1369  OD1 ASP A  76      58.082  39.652  95.006  1.00  0.00           O
ATOM   1370  OD2 ASP A  76      58.742  38.592  93.156  1.00  0.00           O
ATOM   1371  C   ASP A  76      57.162  42.422  92.846  1.00  0.00           C
ATOM   1372  O   ASP A  76      58.342  42.262  92.586  1.00  0.00           O
ATOM   1373  N   MET A  77      56.582  43.612  92.596  1.00  0.00           N
ATOM   1375  CA  MET A  77      57.312  44.732  92.036  1.00  0.00           C
ATOM   1377  CB  MET A  77      56.482  45.432  90.916  1.00  0.00           C
ATOM   1380  CG  MET A  77      54.952  45.212  91.026  1.00  0.00           C
ATOM   1383  SD  MET A  77      53.952  46.092  89.786  1.00  0.00           S
ATOM   1384  CE  MET A  77      54.442  45.142  88.326  1.00  0.00           C
ATOM   1388  C   MET A  77      57.802  45.712  93.106  1.00  0.00           C
ATOM   1389  O   MET A  77      56.992  46.462  93.666  1.00  0.00           O
ATOM   1390  N   PRO A  78      59.102  45.802  93.436  1.00  0.00           N
ATOM   1391  CD  PRO A  78      60.092  44.782  93.136  1.00  0.00           C
ATOM   1394  CA  PRO A  78      59.652  46.832  94.306  1.00  0.00           C
ATOM   1396  CB  PRO A  78      61.052  46.322  94.676  1.00  0.00           C
ATOM   1399  CG  PRO A  78      61.432  45.392  93.536  1.00  0.00           C
ATOM   1402  C   PRO A  78      59.682  48.162  93.596  1.00  0.00           C
ATOM   1403  O   PRO A  78      59.592  49.192  94.256  1.00  0.00           O
ATOM   1404  N   GLU A  79      59.812  48.182  92.256  1.00  0.00           N
ATOM   1406  CA  GLU A  79      59.812  49.412  91.496  1.00  0.00           C
ATOM   1408  CB  GLU A  79      60.282  49.182  90.036  1.00  0.00           C
ATOM   1411  CG  GLU A  79      59.372  48.302  89.156  1.00  0.00           C
ATOM   1414  CD  GLU A  79      59.712  46.822  89.116  1.00  0.00           C
ATOM   1415  OE1 GLU A  79      60.452  46.332  90.006  1.00  0.00           O
ATOM   1416  OE2 GLU A  79      59.202  46.152  88.186  1.00  0.00           O
ATOM   1417  C   GLU A  79      58.522  50.222  91.626  1.00  0.00           C
ATOM   1418  O   GLU A  79      58.592  51.442  91.796  1.00  0.00           O
ATOM   1419  N   VAL A  80      57.312  49.602  91.636  1.00  0.00           N
ATOM   1421  CA  VAL A  80      56.112  50.322  92.066  1.00  0.00           C
ATOM   1423  CB  VAL A  80      54.762  49.662  91.796  1.00  0.00           C
ATOM   1425  CG1 VAL A  80      54.622  49.412  90.286  1.00  0.00           C
ATOM   1429  CG2 VAL A  80      54.552  48.372  92.586  1.00  0.00           C
ATOM   1433  C   VAL A  80      56.152  50.782  93.516  1.00  0.00           C
ATOM   1434  O   VAL A  80      55.842  51.932  93.796  1.00  0.00           O
ATOM   1435  N   PHE A  81      56.582  49.962  94.496  1.00  0.00           N
ATOM   1437  CA  PHE A  81      56.532  50.392  95.896  1.00  0.00           C
ATOM   1439  CB  PHE A  81      56.962  49.282  96.886  1.00  0.00           C
ATOM   1442  CG  PHE A  81      55.942  48.202  96.976  1.00  0.00           C
ATOM   1443  CD1 PHE A  81      54.712  48.432  97.616  1.00  0.00           C
ATOM   1445  CE1 PHE A  81      53.782  47.402  97.756  1.00  0.00           C
ATOM   1447  CZ  PHE A  81      54.052  46.132  97.226  1.00  0.00           C
ATOM   1449  CD2 PHE A  81      56.232  46.902  96.526  1.00  0.00           C
ATOM   1451  CE2 PHE A  81      55.282  45.892  96.606  1.00  0.00           C
ATOM   1453  C   PHE A  81      57.322  51.662  96.176  1.00  0.00           C
ATOM   1454  O   PHE A  81      56.902  52.512  96.966  1.00  0.00           O
ATOM   1455  N   ASN A  82      58.472  51.812  95.476  1.00  0.00           N
ATOM   1457  CA  ASN A  82      59.322  52.982  95.516  1.00  0.00           C
ATOM   1459  CB  ASN A  82      60.562  52.712  94.626  1.00  0.00           C
ATOM   1462  CG  ASN A  82      61.622  53.782  94.866  1.00  0.00           C
ATOM   1463  OD1 ASN A  82      62.082  53.912  96.006  1.00  0.00           O
ATOM   1464  ND2 ASN A  82      62.032  54.542  93.836  1.00  0.00           N
ATOM   1467  C   ASN A  82      58.602  54.242  95.056  1.00  0.00           C
ATOM   1468  O   ASN A  82      58.532  55.232  95.776  1.00  0.00           O
ATOM   1469  N   TYR A  83      57.972  54.212  93.876  1.00  0.00           N
ATOM   1471  CA  TYR A  83      57.142  55.292  93.376  1.00  0.00           C
ATOM   1473  CB  TYR A  83      56.722  55.012  91.916  1.00  0.00           C
ATOM   1476  CG  TYR A  83      57.802  55.302  90.916  1.00  0.00           C
ATOM   1477  CD1 TYR A  83      58.342  54.292  90.106  1.00  0.00           C
ATOM   1479  CE1 TYR A  83      59.182  54.602  89.036  1.00  0.00           C
ATOM   1481  CZ  TYR A  83      59.472  55.932  88.736  1.00  0.00           C
ATOM   1482  OH  TYR A  83      60.302  56.182  87.626  1.00  0.00           O
ATOM   1484  CD2 TYR A  83      58.152  56.642  90.636  1.00  0.00           C
ATOM   1486  CE2 TYR A  83      58.962  56.962  89.536  1.00  0.00           C
ATOM   1488  C   TYR A  83      55.922  55.612  94.226  1.00  0.00           C
ATOM   1489  O   TYR A  83      55.612  56.772  94.486  1.00  0.00           O
ATOM   1490  N   LEU A  84      55.212  54.582  94.746  1.00  0.00           N
ATOM   1492  CA  LEU A  84      54.182  54.792  95.746  1.00  0.00           C
ATOM   1494  CB  LEU A  84      53.512  53.472  96.196  1.00  0.00           C
ATOM   1497  CG  LEU A  84      52.822  52.672  95.076  1.00  0.00           C
ATOM   1499  CD1 LEU A  84      52.112  51.432  95.626  1.00  0.00           C
ATOM   1503  CD2 LEU A  84      51.872  53.552  94.246  1.00  0.00           C
ATOM   1507  C   LEU A  84      54.692  55.502  96.986  1.00  0.00           C
ATOM   1508  O   LEU A  84      54.082  56.452  97.456  1.00  0.00           O
ATOM   1509  N   GLY A  85      55.872  55.112  97.506  1.00  0.00           N
ATOM   1511  CA  GLY A  85      56.562  55.852  98.546  1.00  0.00           C
ATOM   1514  C   GLY A  85      56.842  57.302  98.216  1.00  0.00           C
ATOM   1515  O   GLY A  85      56.542  58.162  99.026  1.00  0.00           O
ATOM   1516  N   ILE A  86      57.362  57.592  97.006  1.00  0.00           N
ATOM   1518  CA  ILE A  86      57.612  58.962  96.506  1.00  0.00           C
ATOM   1520  CB  ILE A  86      58.362  59.032  95.166  1.00  0.00           C
ATOM   1522  CG2 ILE A  86      58.582  60.522  94.786  1.00  0.00           C
ATOM   1526  CG1 ILE A  86      59.732  58.312  95.206  1.00  0.00           C
ATOM   1529  CD  ILE A  86      60.292  58.012  93.806  1.00  0.00           C
ATOM   1533  C   ILE A  86      56.342  59.812  96.446  1.00  0.00           C
ATOM   1534  O   ILE A  86      56.302  60.972  96.836  1.00  0.00           O
ATOM   1535  N   TYR A  87      55.202  59.252  95.986  1.00  0.00           N
ATOM   1537  CA  TYR A  87      53.922  59.942  96.086  1.00  0.00           C
ATOM   1539  CB  TYR A  87      52.762  59.142  95.466  1.00  0.00           C
ATOM   1542  CG  TYR A  87      53.022  58.852  94.036  1.00  0.00           C
ATOM   1543  CD1 TYR A  87      53.592  59.822  93.176  1.00  0.00           C
ATOM   1545  CE1 TYR A  87      53.682  59.562  91.816  1.00  0.00           C
ATOM   1547  CZ  TYR A  87      53.172  58.372  91.296  1.00  0.00           C
ATOM   1548  OH  TYR A  87      53.282  58.112  89.946  1.00  0.00           O
ATOM   1550  CD2 TYR A  87      52.562  57.642  93.506  1.00  0.00           C
ATOM   1552  CE2 TYR A  87      52.622  57.402  92.136  1.00  0.00           C
ATOM   1554  C   TYR A  87      53.472  60.212  97.496  1.00  0.00           C
ATOM   1555  O   TYR A  87      52.962  61.282  97.806  1.00  0.00           O
ATOM   1556  N   LEU A  88      53.632  59.222  98.366  1.00  0.00           N
ATOM   1558  CA  LEU A  88      53.282  59.332  99.756  1.00  0.00           C
ATOM   1560  CB  LEU A  88      53.202  57.952 100.446  1.00  0.00           C
ATOM   1563  CG  LEU A  88      51.832  57.252 100.266  1.00  0.00           C
ATOM   1565  CD1 LEU A  88      51.402  56.952  98.826  1.00  0.00           C
ATOM   1569  CD2 LEU A  88      51.792  55.932 101.036  1.00  0.00           C
ATOM   1573  C   LEU A  88      54.112  60.372 100.476  1.00  0.00           C
ATOM   1574  O   LEU A  88      53.552  61.132 101.266  1.00  0.00           O
ATOM   1575  N   THR A  89      55.422  60.502 100.166  1.00  0.00           N
ATOM   1577  CA  THR A  89      56.232  61.662 100.536  1.00  0.00           C
ATOM   1579  CB  THR A  89      57.722  61.502 100.296  1.00  0.00           C
ATOM   1581  OG1 THR A  89      58.002  60.942  99.036  1.00  0.00           O
ATOM   1583  CG2 THR A  89      58.292  60.492 101.286  1.00  0.00           C
ATOM   1587  C   THR A  89      55.792  62.982  99.936  1.00  0.00           C
ATOM   1588  O   THR A  89      55.732  63.982 100.616  1.00  0.00           O
ATOM   1589  N   GLN A  90      55.422  63.052  98.646  1.00  0.00           N
ATOM   1591  CA  GLN A  90      54.822  64.262  98.106  1.00  0.00           C
ATOM   1593  CB  GLN A  90      54.592  64.132  96.576  1.00  0.00           C
ATOM   1596  CG  GLN A  90      55.902  64.062  95.766  1.00  0.00           C
ATOM   1599  CD  GLN A  90      55.572  63.812  94.296  1.00  0.00           C
ATOM   1600  OE1 GLN A  90      55.652  62.702  93.766  1.00  0.00           O
ATOM   1601  NE2 GLN A  90      55.122  64.892  93.616  1.00  0.00           N
ATOM   1604  C   GLN A  90      53.512  64.692  98.766  1.00  0.00           C
ATOM   1605  O   GLN A  90      53.202  65.882  98.886  1.00  0.00           O
ATOM   1606  N   ALA A  91      52.682  63.722  99.176  1.00  0.00           N
ATOM   1608  CA  ALA A  91      51.352  63.912  99.716  1.00  0.00           C
ATOM   1610  CB  ALA A  91      50.552  62.632  99.406  1.00  0.00           C
ATOM   1614  C   ALA A  91      51.332  64.122 101.216  1.00  0.00           C
ATOM   1615  O   ALA A  91      50.272  64.332 101.806  1.00  0.00           O
ATOM   1616  N   GLY A  92      52.512  64.092 101.856  1.00  0.00           N
ATOM   1618  CA  GLY A  92      52.672  64.382 103.276  1.00  0.00           C
ATOM   1621  C   GLY A  92      52.302  63.252 104.186  1.00  0.00           C
ATOM   1622  O   GLY A  92      52.112  63.422 105.386  1.00  0.00           O
ATOM   1623  N   ASN A  93      52.232  62.032 103.626  1.00  0.00           N
ATOM   1625  CA  ASN A  93      51.752  60.842 104.296  1.00  0.00           C
ATOM   1627  CB  ASN A  93      50.812  60.042 103.366  1.00  0.00           C
ATOM   1630  CG  ASN A  93      49.592  60.892 103.046  1.00  0.00           C
ATOM   1631  OD1 ASN A  93      49.222  61.832 103.746  1.00  0.00           O
ATOM   1632  ND2 ASN A  93      48.912  60.602 101.916  1.00  0.00           N
ATOM   1635  C   ASN A  93      52.952  60.002 104.656  1.00  0.00           C
ATOM   1636  O   ASN A  93      53.112  58.862 104.226  1.00  0.00           O
ATOM   1637  N   PHE A  94      53.862  60.592 105.456  1.00  0.00           N
ATOM   1639  CA  PHE A  94      55.212  60.102 105.636  1.00  0.00           C
ATOM   1641  CB  PHE A  94      56.042  61.162 106.386  1.00  0.00           C
ATOM   1644  CG  PHE A  94      55.862  62.512 105.736  1.00  0.00           C
ATOM   1645  CD1 PHE A  94      56.052  62.672 104.356  1.00  0.00           C
ATOM   1647  CE1 PHE A  94      56.182  63.952 103.806  1.00  0.00           C
ATOM   1649  CZ  PHE A  94      56.042  65.082 104.616  1.00  0.00           C
ATOM   1651  CD2 PHE A  94      55.662  63.662 106.526  1.00  0.00           C
ATOM   1653  CE2 PHE A  94      55.742  64.942 105.966  1.00  0.00           C
ATOM   1655  C   PHE A  94      55.312  58.752 106.326  1.00  0.00           C
ATOM   1656  O   PHE A  94      56.072  57.882 105.896  1.00  0.00           O
ATOM   1657  N   ASP A  95      54.472  58.502 107.356  1.00  0.00           N
ATOM   1659  CA  ASP A  95      54.332  57.252 108.056  1.00  0.00           C
ATOM   1661  CB  ASP A  95      53.232  57.382 109.166  1.00  0.00           C
ATOM   1664  CG  ASP A  95      53.512  58.432 110.236  1.00  0.00           C
ATOM   1665  OD1 ASP A  95      54.092  59.512 109.906  1.00  0.00           O
ATOM   1666  OD2 ASP A  95      53.032  58.252 111.396  1.00  0.00           O
ATOM   1667  C   ASP A  95      54.022  56.102 107.086  1.00  0.00           C
ATOM   1668  O   ASP A  95      54.552  54.992 107.176  1.00  0.00           O
ATOM   1669  N   ALA A  96      53.172  56.402 106.076  1.00  0.00           N
ATOM   1671  CA  ALA A  96      52.782  55.452 105.056  1.00  0.00           C
ATOM   1673  CB  ALA A  96      51.352  55.822 104.596  1.00  0.00           C
ATOM   1677  C   ALA A  96      53.732  55.442 103.846  1.00  0.00           C
ATOM   1678  O   ALA A  96      53.802  54.482 103.076  1.00  0.00           O
ATOM   1679  N   ALA A  97      54.542  56.492 103.646  1.00  0.00           N
ATOM   1681  CA  ALA A  97      55.722  56.412 102.816  1.00  0.00           C
ATOM   1683  CB  ALA A  97      56.362  57.792 102.636  1.00  0.00           C
ATOM   1687  C   ALA A  97      56.742  55.412 103.346  1.00  0.00           C
ATOM   1688  O   ALA A  97      57.282  54.622 102.576  1.00  0.00           O
ATOM   1689  N   TYR A  98      56.992  55.392 104.676  1.00  0.00           N
ATOM   1691  CA  TYR A  98      57.972  54.492 105.266  1.00  0.00           C
ATOM   1693  CB  TYR A  98      58.112  54.632 106.806  1.00  0.00           C
ATOM   1696  CG  TYR A  98      58.302  56.042 107.296  1.00  0.00           C
ATOM   1697  CD1 TYR A  98      59.072  56.982 106.606  1.00  0.00           C
ATOM   1699  CE1 TYR A  98      59.142  58.312 107.066  1.00  0.00           C
ATOM   1701  CZ  TYR A  98      58.442  58.692 108.216  1.00  0.00           C
ATOM   1702  OH  TYR A  98      58.422  60.032 108.616  1.00  0.00           O
ATOM   1704  CD2 TYR A  98      57.702  56.412 108.516  1.00  0.00           C
ATOM   1706  CE2 TYR A  98      57.752  57.742 108.956  1.00  0.00           C
ATOM   1708  C   TYR A  98      57.642  53.022 105.006  1.00  0.00           C
ATOM   1709  O   TYR A  98      58.492  52.292 104.506  1.00  0.00           O
ATOM   1710  N   GLU A  99      56.362  52.612 105.226  1.00  0.00           N
ATOM   1712  CA  GLU A  99      55.882  51.262 104.966  1.00  0.00           C
ATOM   1714  CB  GLU A  99      54.402  51.042 105.406  1.00  0.00           C
ATOM   1717  CG  GLU A  99      53.272  51.552 104.466  1.00  0.00           C
ATOM   1720  CD  GLU A  99      51.852  51.352 104.996  1.00  0.00           C
ATOM   1721  OE1 GLU A  99      51.672  50.972 106.176  1.00  0.00           O
ATOM   1722  OE2 GLU A  99      50.922  51.602 104.186  1.00  0.00           O
ATOM   1723  C   GLU A  99      56.062  50.862 103.506  1.00  0.00           C
ATOM   1724  O   GLU A  99      56.472  49.742 103.196  1.00  0.00           O
ATOM   1725  N   ALA A 100      55.822  51.792 102.556  1.00  0.00           N
ATOM   1727  CA  ALA A 100      56.102  51.562 101.156  1.00  0.00           C
ATOM   1729  CB  ALA A 100      55.662  52.782 100.306  1.00  0.00           C
ATOM   1733  C   ALA A 100      57.572  51.252 100.866  1.00  0.00           C
ATOM   1734  O   ALA A 100      57.892  50.302 100.176  1.00  0.00           O
ATOM   1735  N   PHE A 101      58.512  52.022 101.446  1.00  0.00           N
ATOM   1737  CA  PHE A 101      59.932  51.762 101.266  1.00  0.00           C
ATOM   1739  CB  PHE A 101      60.762  52.982 101.686  1.00  0.00           C
ATOM   1742  CG  PHE A 101      60.432  54.182 100.846  1.00  0.00           C
ATOM   1743  CD1 PHE A 101      60.602  54.152  99.446  1.00  0.00           C
ATOM   1745  CE1 PHE A 101      60.322  55.272  98.666  1.00  0.00           C
ATOM   1747  CZ  PHE A 101      59.892  56.462  99.286  1.00  0.00           C
ATOM   1749  CD2 PHE A 101      59.992  55.372 101.446  1.00  0.00           C
ATOM   1751  CE2 PHE A 101      59.712  56.502 100.666  1.00  0.00           C
ATOM   1753  C   PHE A 101      60.442  50.532 102.006  1.00  0.00           C
ATOM   1754  O   PHE A 101      61.342  49.822 101.536  1.00  0.00           O
ATOM   1755  N   ASP A 102      59.862  50.202 103.176  1.00  0.00           N
ATOM   1757  CA  ASP A 102      60.072  48.922 103.816  1.00  0.00           C
ATOM   1759  CB  ASP A 102      59.412  48.922 105.216  1.00  0.00           C
ATOM   1762  CG  ASP A 102      60.272  49.722 106.186  1.00  0.00           C
ATOM   1763  OD1 ASP A 102      61.512  49.782 105.956  1.00  0.00           O
ATOM   1764  OD2 ASP A 102      59.732  50.142 107.246  1.00  0.00           O
ATOM   1765  C   ASP A 102      59.592  47.762 102.976  1.00  0.00           C
ATOM   1766  O   ASP A 102      60.312  46.782 102.786  1.00  0.00           O
ATOM   1767  N   SER A 103      58.402  47.852 102.346  1.00  0.00           N
ATOM   1769  CA  SER A 103      57.982  46.832 101.396  1.00  0.00           C
ATOM   1771  CB  SER A 103      56.462  46.782 101.066  1.00  0.00           C
ATOM   1774  OG  SER A 103      55.952  47.922 100.376  1.00  0.00           O
ATOM   1776  C   SER A 103      58.802  46.802 100.126  1.00  0.00           C
ATOM   1777  O   SER A 103      59.022  45.722  99.576  1.00  0.00           O
ATOM   1778  N   VAL A 104      59.352  47.942  99.636  1.00  0.00           N
ATOM   1780  CA  VAL A 104      60.382  47.902  98.576  1.00  0.00           C
ATOM   1782  CB  VAL A 104      61.022  49.252  98.216  1.00  0.00           C
ATOM   1784  CG1 VAL A 104      62.072  49.082  97.106  1.00  0.00           C
ATOM   1788  CG2 VAL A 104      60.022  50.242  97.646  1.00  0.00           C
ATOM   1792  C   VAL A 104      61.552  47.042  98.986  1.00  0.00           C
ATOM   1793  O   VAL A 104      61.992  46.152  98.256  1.00  0.00           O
ATOM   1794  N   LEU A 105      62.072  47.282 100.206  1.00  0.00           N
ATOM   1796  CA  LEU A 105      63.212  46.572 100.726  1.00  0.00           C
ATOM   1798  CB  LEU A 105      63.672  47.262 102.036  1.00  0.00           C
ATOM   1801  CG  LEU A 105      65.122  46.942 102.436  1.00  0.00           C
ATOM   1803  CD1 LEU A 105      66.122  47.612 101.486  1.00  0.00           C
ATOM   1807  CD2 LEU A 105      65.412  47.392 103.866  1.00  0.00           C
ATOM   1811  C   LEU A 105      62.992  45.082 100.946  1.00  0.00           C
ATOM   1812  O   LEU A 105      63.882  44.282 100.676  1.00  0.00           O
ATOM   1813  N   GLU A 106      61.822  44.662 101.486  1.00  0.00           N
ATOM   1815  CA  GLU A 106      61.552  43.272 101.836  1.00  0.00           C
ATOM   1817  CB  GLU A 106      60.292  43.112 102.756  1.00  0.00           C
ATOM   1820  CG  GLU A 106      58.902  43.052 102.076  1.00  0.00           C
ATOM   1823  CD  GLU A 106      57.712  43.042 103.046  1.00  0.00           C
ATOM   1824  OE1 GLU A 106      57.862  42.592 104.216  1.00  0.00           O
ATOM   1825  OE2 GLU A 106      56.612  43.442 102.566  1.00  0.00           O
ATOM   1826  C   GLU A 106      61.502  42.362 100.616  1.00  0.00           C
ATOM   1827  O   GLU A 106      62.102  41.282 100.626  1.00  0.00           O
ATOM   1828  N   LEU A 107      60.842  42.832  99.536  1.00  0.00           N
ATOM   1830  CA  LEU A 107      60.812  42.202  98.226  1.00  0.00           C
ATOM   1832  CB  LEU A 107      59.902  43.002  97.266  1.00  0.00           C
ATOM   1835  CG  LEU A 107      58.422  42.582  97.286  1.00  0.00           C
ATOM   1837  CD1 LEU A 107      57.612  42.992  98.526  1.00  0.00           C
ATOM   1841  CD2 LEU A 107      57.752  43.192  96.056  1.00  0.00           C
ATOM   1845  C   LEU A 107      62.182  42.082  97.596  1.00  0.00           C
ATOM   1846  O   LEU A 107      62.532  41.042  97.036  1.00  0.00           O
ATOM   1847  N   ASP A 108      62.972  43.172  97.676  1.00  0.00           N
ATOM   1849  CA  ASP A 108      64.272  43.242  97.066  1.00  0.00           C
ATOM   1851  CB  ASP A 108      64.072  43.762  95.626  1.00  0.00           C
ATOM   1854  CG  ASP A 108      65.372  43.722  94.856  1.00  0.00           C
ATOM   1855  OD1 ASP A 108      66.252  42.902  95.206  1.00  0.00           O
ATOM   1856  OD2 ASP A 108      65.492  44.512  93.886  1.00  0.00           O
ATOM   1857  C   ASP A 108      65.242  44.152  97.856  1.00  0.00           C
ATOM   1858  O   ASP A 108      65.172  45.392  97.746  1.00  0.00           O
ATOM   1859  N   PRO A 109      66.172  43.592  98.626  1.00  0.00           N
ATOM   1860  CD  PRO A 109      66.012  42.242  99.186  1.00  0.00           C
ATOM   1863  CA  PRO A 109      67.112  44.382  99.416  1.00  0.00           C
ATOM   1865  CB  PRO A 109      67.732  43.342 100.366  1.00  0.00           C
ATOM   1868  CG  PRO A 109      66.632  42.312 100.566  1.00  0.00           C
ATOM   1871  C   PRO A 109      68.232  45.032  98.626  1.00  0.00           C
ATOM   1872  O   PRO A 109      69.172  45.512  99.256  1.00  0.00           O
ATOM   1873  N   THR A 110      68.182  45.052  97.276  1.00  0.00           N
ATOM   1875  CA  THR A 110      69.242  45.562  96.416  1.00  0.00           C
ATOM   1877  CB  THR A 110      69.582  44.502  95.356  1.00  0.00           C
ATOM   1879  OG1 THR A 110      70.912  44.592  94.886  1.00  0.00           O
ATOM   1881  CG2 THR A 110      68.672  44.562  94.126  1.00  0.00           C
ATOM   1885  C   THR A 110      68.762  46.822  95.726  1.00  0.00           C
ATOM   1886  O   THR A 110      69.502  47.472  94.986  1.00  0.00           O
ATOM   1887  N   TYR A 111      67.482  47.182  95.926  1.00  0.00           N
ATOM   1889  CA  TYR A 111      66.822  48.312  95.316  1.00  0.00           C
ATOM   1891  CB  TYR A 111      65.282  48.112  95.416  1.00  0.00           C
ATOM   1894  CG  TYR A 111      64.532  48.992  94.446  1.00  0.00           C
ATOM   1895  CD1 TYR A 111      64.402  50.382  94.636  1.00  0.00           C
ATOM   1897  CE1 TYR A 111      63.792  51.192  93.666  1.00  0.00           C
ATOM   1899  CZ  TYR A 111      63.282  50.612  92.506  1.00  0.00           C
ATOM   1900  OH  TYR A 111      62.712  51.422  91.496  1.00  0.00           O
ATOM   1902  CD2 TYR A 111      63.952  48.422  93.306  1.00  0.00           C
ATOM   1904  CE2 TYR A 111      63.342  49.222  92.336  1.00  0.00           C
ATOM   1906  C   TYR A 111      67.282  49.572  96.036  1.00  0.00           C
ATOM   1907  O   TYR A 111      66.612  50.102  96.916  1.00  0.00           O
ATOM   1908  N   ASN A 112      68.502  50.072  95.736  1.00  0.00           N
ATOM   1910  CA  ASN A 112      69.222  51.042  96.546  1.00  0.00           C
ATOM   1912  CB  ASN A 112      70.642  51.262  95.956  1.00  0.00           C
ATOM   1915  CG  ASN A 112      71.572  52.122  96.826  1.00  0.00           C
ATOM   1916  OD1 ASN A 112      72.282  53.002  96.326  1.00  0.00           O
ATOM   1917  ND2 ASN A 112      71.552  51.892  98.156  1.00  0.00           N
ATOM   1920  C   ASN A 112      68.482  52.372  96.716  1.00  0.00           C
ATOM   1921  O   ASN A 112      68.492  52.972  97.796  1.00  0.00           O
ATOM   1922  N   TYR A 113      67.772  52.822  95.676  1.00  0.00           N
ATOM   1924  CA  TYR A 113      66.962  54.042  95.686  1.00  0.00           C
ATOM   1926  CB  TYR A 113      66.332  54.302  94.306  1.00  0.00           C
ATOM   1929  CG  TYR A 113      67.412  54.732  93.346  1.00  0.00           C
ATOM   1930  CD1 TYR A 113      68.222  53.792  92.666  1.00  0.00           C
ATOM   1932  CE1 TYR A 113      69.232  54.212  91.796  1.00  0.00           C
ATOM   1934  CZ  TYR A 113      69.442  55.572  91.556  1.00  0.00           C
ATOM   1935  OH  TYR A 113      70.462  55.992  90.676  1.00  0.00           O
ATOM   1937  CD2 TYR A 113      67.632  56.102  93.086  1.00  0.00           C
ATOM   1939  CE2 TYR A 113      68.632  56.522  92.206  1.00  0.00           C
ATOM   1941  C   TYR A 113      65.932  54.122  96.796  1.00  0.00           C
ATOM   1942  O   TYR A 113      65.652  55.202  97.306  1.00  0.00           O
ATOM   1943  N   ALA A 114      65.412  52.962  97.276  1.00  0.00           N
ATOM   1945  CA  ALA A 114      64.542  52.912  98.436  1.00  0.00           C
ATOM   1947  CB  ALA A 114      64.182  51.442  98.766  1.00  0.00           C
ATOM   1951  C   ALA A 114      65.162  53.532  99.676  1.00  0.00           C
ATOM   1952  O   ALA A 114      64.522  54.282 100.396  1.00  0.00           O
ATOM   1953  N   HIS A 115      66.472  53.282  99.916  1.00  0.00           N
ATOM   1955  CA  HIS A 115      67.222  53.962 100.956  1.00  0.00           C
ATOM   1957  CB  HIS A 115      68.622  53.342 101.146  1.00  0.00           C
ATOM   1960  ND1 HIS A 115      68.462  51.492 102.846  1.00  0.00           N
ATOM   1961  CG  HIS A 115      68.592  51.872 101.516  1.00  0.00           C
ATOM   1962  CE1 HIS A 115      68.682  50.202 102.876  1.00  0.00           C
ATOM   1964  NE2 HIS A 115      68.962  49.712 101.656  1.00  0.00           N
ATOM   1966  CD2 HIS A 115      68.902  50.772 100.776  1.00  0.00           C
ATOM   1968  C   HIS A 115      67.332  55.482 100.746  1.00  0.00           C
ATOM   1969  O   HIS A 115      67.112  56.252 101.676  1.00  0.00           O
ATOM   1970  N   LEU A 116      67.612  56.012  99.526  1.00  0.00           N
ATOM   1972  CA  LEU A 116      67.512  57.462  99.346  1.00  0.00           C
ATOM   1974  CB  LEU A 116      67.932  57.872  97.906  1.00  0.00           C
ATOM   1977  CG  LEU A 116      67.922  59.392  97.606  1.00  0.00           C
ATOM   1979  CD1 LEU A 116      68.952  60.162  98.446  1.00  0.00           C
ATOM   1983  CD2 LEU A 116      68.142  59.682  96.116  1.00  0.00           C
ATOM   1987  C   LEU A 116      66.122  58.052  99.566  1.00  0.00           C
ATOM   1988  O   LEU A 116      65.922  59.012 100.316  1.00  0.00           O
ATOM   1989  N   ASN A 117      65.112  57.452  98.916  1.00  0.00           N
ATOM   1991  CA  ASN A 117      63.742  57.912  98.956  1.00  0.00           C
ATOM   1993  CB  ASN A 117      62.892  57.292  97.806  1.00  0.00           C
ATOM   1996  CG  ASN A 117      63.442  57.712  96.436  1.00  0.00           C
ATOM   1997  OD1 ASN A 117      63.732  56.902  95.556  1.00  0.00           O
ATOM   1998  ND2 ASN A 117      63.662  59.042  96.256  1.00  0.00           N
ATOM   2001  C   ASN A 117      63.102  57.792 100.336  1.00  0.00           C
ATOM   2002  O   ASN A 117      62.422  58.722 100.766  1.00  0.00           O
ATOM   2003  N   ARG A 118      63.382  56.692 101.076  1.00  0.00           N
ATOM   2005  CA  ARG A 118      63.102  56.592 102.486  1.00  0.00           C
ATOM   2007  CB  ARG A 118      63.382  55.162 103.016  1.00  0.00           C
ATOM   2010  CG  ARG A 118      62.882  54.912 104.456  1.00  0.00           C
ATOM   2013  CD  ARG A 118      62.792  53.452 104.926  1.00  0.00           C
ATOM   2016  NE  ARG A 118      64.172  52.912 104.806  1.00  0.00           N
ATOM   2018  CZ  ARG A 118      64.502  51.682 104.436  1.00  0.00           C
ATOM   2019  NH1 ARG A 118      63.592  50.792 104.096  1.00  0.00           N
ATOM   2022  NH2 ARG A 118      65.772  51.352 104.476  1.00  0.00           N
ATOM   2025  C   ARG A 118      63.852  57.642 103.296  1.00  0.00           C
ATOM   2026  O   ARG A 118      63.232  58.392 104.026  1.00  0.00           O
ATOM   2027  N   GLY A 119      65.182  57.832 103.096  1.00  0.00           N
ATOM   2029  CA  GLY A 119      65.952  58.852 103.806  1.00  0.00           C
ATOM   2032  C   GLY A 119      65.412  60.262 103.686  1.00  0.00           C
ATOM   2033  O   GLY A 119      65.332  61.002 104.656  1.00  0.00           O
ATOM   2034  N   ILE A 120      64.992  60.662 102.486  1.00  0.00           N
ATOM   2036  CA  ILE A 120      64.252  61.892 102.226  1.00  0.00           C
ATOM   2038  CB  ILE A 120      64.112  62.122 100.726  1.00  0.00           C
ATOM   2040  CG2 ILE A 120      63.212  63.352 100.446  1.00  0.00           C
ATOM   2044  CG1 ILE A 120      65.472  62.272 100.016  1.00  0.00           C
ATOM   2047  CD  ILE A 120      65.372  62.112  98.496  1.00  0.00           C
ATOM   2051  C   ILE A 120      62.902  61.962 102.936  1.00  0.00           C
ATOM   2052  O   ILE A 120      62.552  63.002 103.506  1.00  0.00           O
ATOM   2053  N   ALA A 121      62.112  60.862 102.976  1.00  0.00           N
ATOM   2055  CA  ALA A 121      60.872  60.752 103.756  1.00  0.00           C
ATOM   2057  CB  ALA A 121      60.252  59.352 103.576  1.00  0.00           C
ATOM   2061  C   ALA A 121      61.102  60.942 105.246  1.00  0.00           C
ATOM   2062  O   ALA A 121      60.362  61.592 105.976  1.00  0.00           O
ATOM   2063  N   LEU A 122      62.162  60.342 105.766  1.00  0.00           N
ATOM   2065  CA  LEU A 122      62.592  60.512 107.126  1.00  0.00           C
ATOM   2067  CB  LEU A 122      63.642  59.432 107.476  1.00  0.00           C
ATOM   2070  CG  LEU A 122      63.062  58.042 107.796  1.00  0.00           C
ATOM   2072  CD1 LEU A 122      62.472  57.302 106.626  1.00  0.00           C
ATOM   2076  CD2 LEU A 122      64.162  57.132 108.326  1.00  0.00           C
ATOM   2080  C   LEU A 122      63.052  61.932 107.436  1.00  0.00           C
ATOM   2081  O   LEU A 122      62.742  62.482 108.496  1.00  0.00           O
ATOM   2082  N   TYR A 123      63.772  62.592 106.506  1.00  0.00           N
ATOM   2084  CA  TYR A 123      64.222  63.972 106.616  1.00  0.00           C
ATOM   2086  CB  TYR A 123      65.122  64.322 105.376  1.00  0.00           C
ATOM   2089  CG  TYR A 123      65.442  65.792 105.316  1.00  0.00           C
ATOM   2090  CD1 TYR A 123      66.242  66.342 106.326  1.00  0.00           C
ATOM   2092  CE1 TYR A 123      66.402  67.732 106.406  1.00  0.00           C
ATOM   2094  CZ  TYR A 123      65.782  68.572 105.486  1.00  0.00           C
ATOM   2095  OH  TYR A 123      66.002  69.962 105.596  1.00  0.00           O
ATOM   2097  CD2 TYR A 123      64.812  66.632 104.396  1.00  0.00           C
ATOM   2099  CE2 TYR A 123      64.962  68.032 104.486  1.00  0.00           C
ATOM   2101  C   TYR A 123      63.092  65.002 106.746  1.00  0.00           C
ATOM   2102  O   TYR A 123      63.072  65.862 107.636  1.00  0.00           O
ATOM   2103  N   TYR A 124      62.072  64.892 105.876  1.00  0.00           N
ATOM   2105  CA  TYR A 124      60.882  65.722 105.936  1.00  0.00           C
ATOM   2107  CB  TYR A 124      60.112  65.732 104.596  1.00  0.00           C
ATOM   2110  CG  TYR A 124      60.762  66.632 103.616  1.00  0.00           C
ATOM   2111  CD1 TYR A 124      61.592  66.132 102.596  1.00  0.00           C
ATOM   2113  CE1 TYR A 124      62.192  67.002 101.676  1.00  0.00           C
ATOM   2115  CZ  TYR A 124      61.962  68.372 101.776  1.00  0.00           C
ATOM   2116  OH  TYR A 124      62.622  69.252 100.916  1.00  0.00           O
ATOM   2118  CD2 TYR A 124      60.472  68.002 103.656  1.00  0.00           C
ATOM   2120  CE2 TYR A 124      61.082  68.872 102.746  1.00  0.00           C
ATOM   2122  C   TYR A 124      59.932  65.312 107.046  1.00  0.00           C
ATOM   2123  O   TYR A 124      59.022  66.042 107.426  1.00  0.00           O
ATOM   2124  N   GLY A 125      60.162  64.112 107.616  1.00  0.00           N
ATOM   2126  CA  GLY A 125      59.312  63.492 108.636  1.00  0.00           C
ATOM   2129  C   GLY A 125      59.792  63.872 109.996  1.00  0.00           C
ATOM   2130  O   GLY A 125      59.122  63.632 110.996  1.00  0.00           O
ATOM   2131  N   GLY A 126      60.992  64.482 110.006  1.00  0.00           N
ATOM   2133  CA  GLY A 126      61.632  65.052 111.176  1.00  0.00           C
ATOM   2136  C   GLY A 126      62.302  64.002 111.986  1.00  0.00           C
ATOM   2137  O   GLY A 126      62.472  64.122 113.196  1.00  0.00           O
ATOM   2138  N   ARG A 127      62.742  62.942 111.316  1.00  0.00           N
ATOM   2140  CA  ARG A 127      63.442  61.852 111.926  1.00  0.00           C
ATOM   2142  CB  ARG A 127      62.622  60.542 111.966  1.00  0.00           C
ATOM   2145  CG  ARG A 127      61.892  60.192 110.656  1.00  0.00           C
ATOM   2148  CD  ARG A 127      60.992  58.962 110.756  1.00  0.00           C
ATOM   2151  NE  ARG A 127      59.842  59.352 111.636  1.00  0.00           N
ATOM   2153  CZ  ARG A 127      59.732  59.012 112.906  1.00  0.00           C
ATOM   2154  NH1 ARG A 127      60.592  58.312 113.606  1.00  0.00           N
ATOM   2157  NH2 ARG A 127      58.712  59.482 113.586  1.00  0.00           N
ATOM   2160  C   ARG A 127      64.762  61.712 111.246  1.00  0.00           C
ATOM   2161  O   ARG A 127      65.132  60.682 110.676  1.00  0.00           O
ATOM   2162  N   ASP A 128      65.532  62.802 111.336  1.00  0.00           N
ATOM   2164  CA  ASP A 128      66.832  62.992 110.766  1.00  0.00           C
ATOM   2166  CB  ASP A 128      67.342  64.382 111.186  1.00  0.00           C
ATOM   2169  CG  ASP A 128      66.342  65.482 110.876  1.00  0.00           C
ATOM   2170  OD1 ASP A 128      66.142  65.802 109.676  1.00  0.00           O
ATOM   2171  OD2 ASP A 128      65.762  66.002 111.876  1.00  0.00           O
ATOM   2172  C   ASP A 128      67.852  61.932 111.206  1.00  0.00           C
ATOM   2173  O   ASP A 128      68.672  61.492 110.406  1.00  0.00           O
ATOM   2174  N   LYS A 129      67.852  61.482 112.486  1.00  0.00           N
ATOM   2176  CA  LYS A 129      68.722  60.372 112.876  1.00  0.00           C
ATOM   2178  CB  LYS A 129      68.682  60.052 114.396  1.00  0.00           C
ATOM   2181  CG  LYS A 129      69.472  61.012 115.266  1.00  0.00           C
ATOM   2184  CD  LYS A 129      70.912  61.262 114.786  1.00  0.00           C
ATOM   2187  CE  LYS A 129      71.802  60.032 114.646  1.00  0.00           C
ATOM   2190  NZ  LYS A 129      73.182  60.472 114.346  1.00  0.00           N
ATOM   2194  C   LYS A 129      68.502  59.062 112.176  1.00  0.00           C
ATOM   2195  O   LYS A 129      69.452  58.402 111.766  1.00  0.00           O
ATOM   2196  N   LEU A 130      67.242  58.652 112.026  1.00  0.00           N
ATOM   2198  CA  LEU A 130      66.892  57.502 111.226  1.00  0.00           C
ATOM   2200  CB  LEU A 130      65.432  57.152 111.476  1.00  0.00           C
ATOM   2203  CG  LEU A 130      65.092  56.802 112.926  1.00  0.00           C
ATOM   2205  CD1 LEU A 130      63.642  56.342 112.966  1.00  0.00           C
ATOM   2209  CD2 LEU A 130      66.052  55.792 113.576  1.00  0.00           C
ATOM   2213  C   LEU A 130      67.152  57.732 109.756  1.00  0.00           C
ATOM   2214  O   LEU A 130      67.692  56.872 109.056  1.00  0.00           O
ATOM   2215  N   ALA A 131      66.862  58.952 109.246  1.00  0.00           N
ATOM   2217  CA  ALA A 131      67.172  59.342 107.896  1.00  0.00           C
ATOM   2219  CB  ALA A 131      66.792  60.822 107.646  1.00  0.00           C
ATOM   2223  C   ALA A 131      68.642  59.172 107.586  1.00  0.00           C
ATOM   2224  O   ALA A 131      69.032  58.742 106.506  1.00  0.00           O
ATOM   2225  N   GLN A 132      69.522  59.532 108.556  1.00  0.00           N
ATOM   2227  CA  GLN A 132      70.982  59.542 108.426  1.00  0.00           C
ATOM   2229  CB  GLN A 132      71.652  60.162 109.686  1.00  0.00           C
ATOM   2232  CG  GLN A 132      73.182  60.352 109.586  1.00  0.00           C
ATOM   2235  CD  GLN A 132      73.772  60.782 110.926  1.00  0.00           C
ATOM   2236  OE1 GLN A 132      73.102  61.302 111.826  1.00  0.00           O
ATOM   2237  NE2 GLN A 132      75.082  60.542 111.126  1.00  0.00           N
ATOM   2240  C   GLN A 132      71.512  58.172 108.116  1.00  0.00           C
ATOM   2241  O   GLN A 132      72.412  58.002 107.306  1.00  0.00           O
ATOM   2242  N   ASP A 133      70.922  57.142 108.736  1.00  0.00           N
ATOM   2244  CA  ASP A 133      71.232  55.772 108.466  1.00  0.00           C
ATOM   2246  CB  ASP A 133      70.412  54.982 109.516  1.00  0.00           C
ATOM   2249  CG  ASP A 133      70.792  53.542 109.626  1.00  0.00           C
ATOM   2250  OD1 ASP A 133      71.662  53.052 108.866  1.00  0.00           O
ATOM   2251  OD2 ASP A 133      70.252  52.862 110.546  1.00  0.00           O
ATOM   2252  C   ASP A 133      71.012  55.332 107.016  1.00  0.00           C
ATOM   2253  O   ASP A 133      71.912  54.832 106.336  1.00  0.00           O
ATOM   2254  N   ASP A 134      69.802  55.582 106.476  1.00  0.00           N
ATOM   2256  CA  ASP A 134      69.432  55.382 105.086  1.00  0.00           C
ATOM   2258  CB  ASP A 134      67.922  55.692 104.926  1.00  0.00           C
ATOM   2261  CG  ASP A 134      67.022  54.572 105.426  1.00  0.00           C
ATOM   2262  OD1 ASP A 134      67.362  53.382 105.246  1.00  0.00           O
ATOM   2263  OD2 ASP A 134      65.882  54.862 105.836  1.00  0.00           O
ATOM   2264  C   ASP A 134      70.232  56.242 104.096  1.00  0.00           C
ATOM   2265  O   ASP A 134      70.772  55.752 103.106  1.00  0.00           O
ATOM   2266  N   LEU A 135      70.382  57.562 104.346  1.00  0.00           N
ATOM   2268  CA  LEU A 135      71.192  58.452 103.516  1.00  0.00           C
ATOM   2270  CB  LEU A 135      70.992  59.952 103.876  1.00  0.00           C
ATOM   2273  CG  LEU A 135      69.562  60.472 103.636  1.00  0.00           C
ATOM   2275  CD1 LEU A 135      69.472  61.972 103.926  1.00  0.00           C
ATOM   2279  CD2 LEU A 135      69.062  60.222 102.216  1.00  0.00           C
ATOM   2283  C   LEU A 135      72.672  58.112 103.496  1.00  0.00           C
ATOM   2284  O   LEU A 135      73.292  58.102 102.436  1.00  0.00           O
ATOM   2285  N   LEU A 136      73.282  57.782 104.646  1.00  0.00           N
ATOM   2287  CA  LEU A 136      74.652  57.312 104.706  1.00  0.00           C
ATOM   2289  CB  LEU A 136      75.182  57.162 106.146  1.00  0.00           C
ATOM   2292  CG  LEU A 136      76.662  56.732 106.236  1.00  0.00           C
ATOM   2294  CD1 LEU A 136      77.592  57.782 105.626  1.00  0.00           C
ATOM   2298  CD2 LEU A 136      77.082  56.472 107.686  1.00  0.00           C
ATOM   2302  C   LEU A 136      74.902  56.022 103.946  1.00  0.00           C
ATOM   2303  O   LEU A 136      75.872  55.902 103.196  1.00  0.00           O
ATOM   2304  N   ALA A 137      74.002  55.022 104.076  1.00  0.00           N
ATOM   2306  CA  ALA A 137      74.042  53.812 103.286  1.00  0.00           C
ATOM   2308  CB  ALA A 137      72.852  52.932 103.706  1.00  0.00           C
ATOM   2312  C   ALA A 137      73.992  54.082 101.786  1.00  0.00           C
ATOM   2313  O   ALA A 137      74.802  53.592 101.006  1.00  0.00           O
ATOM   2314  N   PHE A 138      73.072  54.972 101.356  1.00  0.00           N
ATOM   2316  CA  PHE A 138      73.002  55.432  99.976  1.00  0.00           C
ATOM   2318  CB  PHE A 138      71.762  56.362  99.816  1.00  0.00           C
ATOM   2321  CG  PHE A 138      71.382  56.492  98.366  1.00  0.00           C
ATOM   2322  CD1 PHE A 138      70.772  55.402  97.716  1.00  0.00           C
ATOM   2324  CE1 PHE A 138      70.412  55.482  96.366  1.00  0.00           C
ATOM   2326  CZ  PHE A 138      70.642  56.662  95.646  1.00  0.00           C
ATOM   2328  CD2 PHE A 138      71.592  57.672  97.646  1.00  0.00           C
ATOM   2330  CE2 PHE A 138      71.232  57.752  96.286  1.00  0.00           C
ATOM   2332  C   PHE A 138      74.282  56.142  99.486  1.00  0.00           C
ATOM   2333  O   PHE A 138      74.752  55.882  98.376  1.00  0.00           O
ATOM   2334  N   TYR A 139      74.892  57.012 100.326  1.00  0.00           N
ATOM   2336  CA  TYR A 139      76.182  57.632 100.076  1.00  0.00           C
ATOM   2338  CB  TYR A 139      76.462  58.722 101.166  1.00  0.00           C
ATOM   2341  CG  TYR A 139      77.872  59.272 101.066  1.00  0.00           C
ATOM   2342  CD1 TYR A 139      78.202  60.192 100.066  1.00  0.00           C
ATOM   2344  CE1 TYR A 139      79.532  60.582  99.866  1.00  0.00           C
ATOM   2346  CZ  TYR A 139      80.542  60.072 100.676  1.00  0.00           C
ATOM   2347  OH  TYR A 139      81.872  60.462 100.456  1.00  0.00           O
ATOM   2349  CD2 TYR A 139      78.892  58.782 101.896  1.00  0.00           C
ATOM   2351  CE2 TYR A 139      80.222  59.172 101.696  1.00  0.00           C
ATOM   2353  C   TYR A 139      77.352  56.652  99.906  1.00  0.00           C
ATOM   2354  O   TYR A 139      78.152  56.782  98.986  1.00  0.00           O
ATOM   2355  N   GLN A 140      77.442  55.622 100.766  1.00  0.00           N
ATOM   2357  CA  GLN A 140      78.422  54.552 100.656  1.00  0.00           C
ATOM   2359  CB  GLN A 140      78.252  53.522 101.786  1.00  0.00           C
ATOM   2362  CG  GLN A 140      78.622  54.052 103.186  1.00  0.00           C
ATOM   2365  CD  GLN A 140      78.162  53.032 104.216  1.00  0.00           C
ATOM   2366  OE1 GLN A 140      77.662  51.952 103.876  1.00  0.00           O
ATOM   2367  NE2 GLN A 140      78.322  53.372 105.516  1.00  0.00           N
ATOM   2370  C   GLN A 140      78.352  53.762  99.366  1.00  0.00           C
ATOM   2371  O   GLN A 140      79.372  53.382  98.806  1.00  0.00           O
ATOM   2372  N   ASP A 141      77.132  53.482  98.876  1.00  0.00           N
ATOM   2374  CA  ASP A 141      76.922  52.852  97.586  1.00  0.00           C
ATOM   2376  CB  ASP A 141      75.442  52.362  97.406  1.00  0.00           C
ATOM   2379  CG  ASP A 141      75.112  51.052  98.146  1.00  0.00           C
ATOM   2380  OD1 ASP A 141      76.012  50.462  98.796  1.00  0.00           O
ATOM   2381  OD2 ASP A 141      73.962  50.542  98.026  1.00  0.00           O
ATOM   2382  C   ASP A 141      77.492  53.672  96.386  1.00  0.00           C
ATOM   2383  O   ASP A 141      78.082  53.072  95.496  1.00  0.00           O
ATOM   2384  N   ASP A 142      77.422  55.022  96.326  1.00  0.00           N
ATOM   2386  CA  ASP A 142      78.262  55.752  95.356  1.00  0.00           C
ATOM   2388  CB  ASP A 142      77.532  56.002  93.986  1.00  0.00           C
ATOM   2391  CG  ASP A 142      78.422  56.552  92.876  1.00  0.00           C
ATOM   2392  OD1 ASP A 142      79.522  57.092  93.176  1.00  0.00           O
ATOM   2393  OD2 ASP A 142      78.012  56.502  91.686  1.00  0.00           O
ATOM   2394  C   ASP A 142      78.812  57.052  95.956  1.00  0.00           C
ATOM   2395  O   ASP A 142      78.122  58.082  95.986  1.00  0.00           O
ATOM   2396  N   PRO A 143      80.072  57.092  96.416  1.00  0.00           N
ATOM   2397  CD  PRO A 143      80.772  55.902  96.916  1.00  0.00           C
ATOM   2400  CA  PRO A 143      80.622  58.312  96.996  1.00  0.00           C
ATOM   2402  CB  PRO A 143      81.902  57.832  97.696  1.00  0.00           C
ATOM   2405  CG  PRO A 143      81.572  56.402  98.126  1.00  0.00           C
ATOM   2408  C   PRO A 143      80.952  59.392  95.976  1.00  0.00           C
ATOM   2409  O   PRO A 143      81.372  60.462  96.396  1.00  0.00           O
ATOM   2410  N   ASN A 144      80.792  59.162  94.656  1.00  0.00           N
ATOM   2412  CA  ASN A 144      81.122  60.162  93.666  1.00  0.00           C
ATOM   2414  CB  ASN A 144      81.852  59.502  92.466  1.00  0.00           C
ATOM   2417  CG  ASN A 144      83.272  59.102  92.876  1.00  0.00           C
ATOM   2418  OD1 ASN A 144      83.932  59.782  93.676  1.00  0.00           O
ATOM   2419  ND2 ASN A 144      83.762  57.992  92.286  1.00  0.00           N
ATOM   2422  C   ASN A 144      79.862  60.882  93.206  1.00  0.00           C
ATOM   2423  O   ASN A 144      79.942  61.872  92.466  1.00  0.00           O
ATOM   2424  N   ASP A 145      78.682  60.472  93.716  1.00  0.00           N
ATOM   2426  CA  ASP A 145      77.412  61.092  93.446  1.00  0.00           C
ATOM   2428  CB  ASP A 145      76.352  59.972  93.526  1.00  0.00           C
ATOM   2431  CG  ASP A 145      74.972  60.352  93.016  1.00  0.00           C
ATOM   2432  OD1 ASP A 145      74.512  61.502  93.216  1.00  0.00           O
ATOM   2433  OD2 ASP A 145      74.272  59.382  92.596  1.00  0.00           O
ATOM   2434  C   ASP A 145      77.162  62.252  94.446  1.00  0.00           C
ATOM   2435  O   ASP A 145      77.042  62.012  95.646  1.00  0.00           O
ATOM   2436  N   PRO A 146      77.082  63.532  94.036  1.00  0.00           N
ATOM   2437  CD  PRO A 146      77.212  63.952  92.636  1.00  0.00           C
ATOM   2440  CA  PRO A 146      77.132  64.662  94.956  1.00  0.00           C
ATOM   2442  CB  PRO A 146      77.222  65.912  94.056  1.00  0.00           C
ATOM   2445  CG  PRO A 146      77.722  65.382  92.706  1.00  0.00           C
ATOM   2448  C   PRO A 146      75.872  64.762  95.756  1.00  0.00           C
ATOM   2449  O   PRO A 146      75.882  65.232  96.886  1.00  0.00           O
ATOM   2450  N   PHE A 147      74.762  64.372  95.126  1.00  0.00           N
ATOM   2452  CA  PHE A 147      73.412  64.492  95.606  1.00  0.00           C
ATOM   2454  CB  PHE A 147      72.422  64.142  94.466  1.00  0.00           C
ATOM   2457  CG  PHE A 147      72.652  65.142  93.366  1.00  0.00           C
ATOM   2458  CD1 PHE A 147      72.132  66.432  93.486  1.00  0.00           C
ATOM   2460  CE1 PHE A 147      72.392  67.402  92.516  1.00  0.00           C
ATOM   2462  CZ  PHE A 147      73.172  67.082  91.406  1.00  0.00           C
ATOM   2464  CD2 PHE A 147      73.402  64.812  92.226  1.00  0.00           C
ATOM   2466  CE2 PHE A 147      73.682  65.782  91.256  1.00  0.00           C
ATOM   2468  C   PHE A 147      73.172  63.682  96.856  1.00  0.00           C
ATOM   2469  O   PHE A 147      72.442  64.072  97.756  1.00  0.00           O
ATOM   2470  N   ARG A 148      73.852  62.532  96.966  1.00  0.00           N
ATOM   2472  CA  ARG A 148      73.892  61.732  98.176  1.00  0.00           C
ATOM   2474  CB  ARG A 148      74.702  60.452  97.876  1.00  0.00           C
ATOM   2477  CG  ARG A 148      74.262  59.802  96.556  1.00  0.00           C
ATOM   2480  CD  ARG A 148      74.742  58.362  96.396  1.00  0.00           C
ATOM   2483  NE  ARG A 148      74.342  57.912  95.026  1.00  0.00           N
ATOM   2485  CZ  ARG A 148      74.012  56.682  94.676  1.00  0.00           C
ATOM   2486  NH1 ARG A 148      73.942  55.662  95.496  1.00  0.00           N
ATOM   2489  NH2 ARG A 148      73.782  56.542  93.386  1.00  0.00           N
ATOM   2492  C   ARG A 148      74.512  62.462  99.356  1.00  0.00           C
ATOM   2493  O   ARG A 148      73.972  62.462 100.466  1.00  0.00           O
ATOM   2494  N   SER A 149      75.652  63.132  99.126  1.00  0.00           N
ATOM   2496  CA  SER A 149      76.302  64.002 100.096  1.00  0.00           C
ATOM   2498  CB  SER A 149      77.662  64.532  99.596  1.00  0.00           C
ATOM   2501  OG  SER A 149      78.402  63.462  99.016  1.00  0.00           O
ATOM   2503  C   SER A 149      75.462  65.202 100.486  1.00  0.00           C
ATOM   2504  O   SER A 149      75.372  65.572 101.656  1.00  0.00           O
ATOM   2505  N   LEU A 150      74.812  65.842  99.496  1.00  0.00           N
ATOM   2507  CA  LEU A 150      73.852  66.922  99.706  1.00  0.00           C
ATOM   2509  CB  LEU A 150      73.312  67.432  98.356  1.00  0.00           C
ATOM   2512  CG  LEU A 150      74.342  68.162  97.466  1.00  0.00           C
ATOM   2514  CD1 LEU A 150      73.692  68.482  96.116  1.00  0.00           C
ATOM   2518  CD2 LEU A 150      74.932  69.422  98.106  1.00  0.00           C
ATOM   2522  C   LEU A 150      72.652  66.532 100.546  1.00  0.00           C
ATOM   2523  O   LEU A 150      72.332  67.222 101.516  1.00  0.00           O
ATOM   2524  N   TRP A 151      72.002  65.392 100.256  1.00  0.00           N
ATOM   2526  CA  TRP A 151      70.932  64.872 101.066  1.00  0.00           C
ATOM   2528  CB  TRP A 151      70.262  63.652 100.396  1.00  0.00           C
ATOM   2531  CG  TRP A 151      69.232  64.072  99.406  1.00  0.00           C
ATOM   2532  CD1 TRP A 151      69.212  63.902  98.056  1.00  0.00           C
ATOM   2534  NE1 TRP A 151      68.092  64.492  97.536  1.00  0.00           N
ATOM   2536  CE2 TRP A 151      67.372  65.062  98.546  1.00  0.00           C
ATOM   2537  CD2 TRP A 151      68.052  64.822  99.756  1.00  0.00           C
ATOM   2538  CE3 TRP A 151      67.532  65.302 100.956  1.00  0.00           C
ATOM   2540  CZ3 TRP A 151      66.342  66.042 100.926  1.00  0.00           C
ATOM   2542  CZ2 TRP A 151      66.182  65.752  98.526  1.00  0.00           C
ATOM   2544  CH2 TRP A 151      65.672  66.262  99.716  1.00  0.00           C
ATOM   2546  C   TRP A 151      71.342  64.552 102.486  1.00  0.00           C
ATOM   2547  O   TRP A 151      70.642  64.922 103.426  1.00  0.00           O
ATOM   2548  N   LEU A 152      72.502  63.902 102.666  1.00  0.00           N
ATOM   2550  CA  LEU A 152      73.062  63.622 103.966  1.00  0.00           C
ATOM   2552  CB  LEU A 152      74.322  62.762 103.776  1.00  0.00           C
ATOM   2555  CG  LEU A 152      74.862  62.082 105.056  1.00  0.00           C
ATOM   2557  CD1 LEU A 152      75.632  60.812 104.666  1.00  0.00           C
ATOM   2561  CD2 LEU A 152      75.742  63.012 105.916  1.00  0.00           C
ATOM   2565  C   LEU A 152      73.362  64.892 104.756  1.00  0.00           C
ATOM   2566  O   LEU A 152      72.982  65.032 105.916  1.00  0.00           O
ATOM   2567  N   TYR A 153      73.972  65.902 104.096  1.00  0.00           N
ATOM   2569  CA  TYR A 153      74.192  67.212 104.636  1.00  0.00           C
ATOM   2571  CB  TYR A 153      75.032  68.052 103.626  1.00  0.00           C
ATOM   2574  CG  TYR A 153      75.122  69.482 104.056  1.00  0.00           C
ATOM   2575  CD1 TYR A 153      76.092  69.842 104.996  1.00  0.00           C
ATOM   2577  CE1 TYR A 153      76.032  71.092 105.616  1.00  0.00           C
ATOM   2579  CZ  TYR A 153      74.992  71.962 105.316  1.00  0.00           C
ATOM   2580  OH  TYR A 153      74.922  73.152 106.046  1.00  0.00           O
ATOM   2582  CD2 TYR A 153      74.132  70.402 103.696  1.00  0.00           C
ATOM   2584  CE2 TYR A 153      74.032  71.632 104.366  1.00  0.00           C
ATOM   2586  C   TYR A 153      72.912  67.932 105.076  1.00  0.00           C
ATOM   2587  O   TYR A 153      72.872  68.562 106.126  1.00  0.00           O
ATOM   2588  N   LEU A 154      71.832  67.822 104.266  1.00  0.00           N
ATOM   2590  CA  LEU A 154      70.522  68.402 104.536  1.00  0.00           C
ATOM   2592  CB  LEU A 154      69.482  68.082 103.426  1.00  0.00           C
ATOM   2595  CG  LEU A 154      69.162  69.272 102.496  1.00  0.00           C
ATOM   2597  CD1 LEU A 154      70.422  69.822 101.846  1.00  0.00           C
ATOM   2601  CD2 LEU A 154      68.162  68.862 101.406  1.00  0.00           C
ATOM   2605  C   LEU A 154      69.962  67.932 105.856  1.00  0.00           C
ATOM   2606  O   LEU A 154      69.292  68.702 106.546  1.00  0.00           O
ATOM   2607  N   ALA A 155      70.222  66.652 106.166  1.00  0.00           N
ATOM   2609  CA  ALA A 155      69.702  65.972 107.316  1.00  0.00           C
ATOM   2611  CB  ALA A 155      69.382  64.582 106.826  1.00  0.00           C
ATOM   2615  C   ALA A 155      70.632  65.882 108.526  1.00  0.00           C
ATOM   2616  O   ALA A 155      70.152  65.832 109.656  1.00  0.00           O
ATOM   2617  N   GLU A 156      71.972  65.972 108.386  1.00  0.00           N
ATOM   2619  CA  GLU A 156      72.842  66.292 109.516  1.00  0.00           C
ATOM   2621  CB  GLU A 156      74.332  65.852 109.286  1.00  0.00           C
ATOM   2624  CG  GLU A 156      74.582  64.312 109.356  1.00  0.00           C
ATOM   2627  CD  GLU A 156      76.062  63.902 109.476  1.00  0.00           C
ATOM   2628  OE1 GLU A 156      76.922  64.762 109.766  1.00  0.00           O
ATOM   2629  OE2 GLU A 156      76.372  62.682 109.316  1.00  0.00           O
ATOM   2630  C   GLU A 156      72.722  67.752 109.996  1.00  0.00           C
ATOM   2631  O   GLU A 156      72.842  68.022 111.196  1.00  0.00           O
ATOM   2632  N   GLN A 157      72.392  68.702 109.086  1.00  0.00           N
ATOM   2634  CA  GLN A 157      72.282  70.132 109.356  1.00  0.00           C
ATOM   2636  CB  GLN A 157      71.852  70.882 108.046  1.00  0.00           C
ATOM   2639  CG  GLN A 157      71.152  72.272 108.126  1.00  0.00           C
ATOM   2642  CD  GLN A 157      72.032  73.422 108.636  1.00  0.00           C
ATOM   2643  OE1 GLN A 157      72.912  73.902 107.926  1.00  0.00           O
ATOM   2644  NE2 GLN A 157      71.752  73.932 109.856  1.00  0.00           N
ATOM   2647  C   GLN A 157      71.372  70.562 110.506  1.00  0.00           C
ATOM   2648  O   GLN A 157      71.752  71.422 111.296  1.00  0.00           O
ATOM   2649  N   LYS A 158      70.152  70.002 110.636  1.00  0.00           N
ATOM   2651  CA  LYS A 158      69.242  70.352 111.726  1.00  0.00           C
ATOM   2653  CB  LYS A 158      67.812  69.702 111.636  1.00  0.00           C
ATOM   2656  CG  LYS A 158      66.892  70.152 110.476  1.00  0.00           C
ATOM   2659  CD  LYS A 158      65.652  69.242 110.246  1.00  0.00           C
ATOM   2662  CE  LYS A 158      64.712  69.672 109.086  1.00  0.00           C
ATOM   2665  NZ  LYS A 158      63.602  68.712 108.816  1.00  0.00           N
ATOM   2669  C   LYS A 158      69.822  70.072 113.106  1.00  0.00           C
ATOM   2670  O   LYS A 158      69.632  70.852 114.046  1.00  0.00           O
ATOM   2671  N   LEU A 159      70.532  68.932 113.246  1.00  0.00           N
ATOM   2673  CA  LEU A 159      71.152  68.482 114.466  1.00  0.00           C
ATOM   2675  CB  LEU A 159      71.572  66.982 114.406  1.00  0.00           C
ATOM   2678  CG  LEU A 159      70.422  65.992 114.206  1.00  0.00           C
ATOM   2680  CD1 LEU A 159      69.992  65.862 112.746  1.00  0.00           C
ATOM   2684  CD2 LEU A 159      70.812  64.602 114.676  1.00  0.00           C
ATOM   2688  C   LEU A 159      72.402  69.262 114.826  1.00  0.00           C
ATOM   2689  O   LEU A 159      72.512  69.802 115.926  1.00  0.00           O
ATOM   2690  N   ASP A 160      73.382  69.302 113.896  1.00  0.00           N
ATOM   2692  CA  ASP A 160      74.642  69.962 114.086  1.00  0.00           C
ATOM   2694  CB  ASP A 160      75.692  68.962 114.636  1.00  0.00           C
ATOM   2697  CG  ASP A 160      77.042  69.582 114.976  1.00  0.00           C
ATOM   2698  OD1 ASP A 160      77.352  70.742 114.586  1.00  0.00           O
ATOM   2699  OD2 ASP A 160      77.862  68.842 115.586  1.00  0.00           O
ATOM   2700  C   ASP A 160      75.052  70.522 112.736  1.00  0.00           C
ATOM   2701  O   ASP A 160      75.342  69.802 111.786  1.00  0.00           O
ATOM   2702  N   GLU A 161      75.122  71.852 112.606  1.00  0.00           N
ATOM   2704  CA  GLU A 161      75.602  72.452 111.386  1.00  0.00           C
ATOM   2706  CB  GLU A 161      75.212  73.932 111.436  1.00  0.00           C
ATOM   2709  CG  GLU A 161      75.692  74.772 110.236  1.00  0.00           C
ATOM   2712  CD  GLU A 161      75.262  76.212 110.396  1.00  0.00           C
ATOM   2713  OE1 GLU A 161      75.132  76.682 111.556  1.00  0.00           O
ATOM   2714  OE2 GLU A 161      75.162  76.912 109.366  1.00  0.00           O
ATOM   2715  C   GLU A 161      77.082  72.232 111.116  1.00  0.00           C
ATOM   2716  O   GLU A 161      77.522  72.022 109.986  1.00  0.00           O
ATOM   2717  N   LYS A 162      77.942  72.282 112.166  1.00  0.00           N
ATOM   2719  CA  LYS A 162      79.372  72.082 112.016  1.00  0.00           C
ATOM   2721  CB  LYS A 162      80.092  72.342 113.366  1.00  0.00           C
ATOM   2724  CG  LYS A 162      81.632  72.462 113.326  1.00  0.00           C
ATOM   2727  CD  LYS A 162      82.422  71.142 113.146  1.00  0.00           C
ATOM   2730  CE  LYS A 162      83.942  71.312 113.126  1.00  0.00           C
ATOM   2733  NZ  LYS A 162      84.482  71.532 114.466  1.00  0.00           N
ATOM   2737  C   LYS A 162      79.702  70.682 111.526  1.00  0.00           C
ATOM   2738  O   LYS A 162      80.472  70.492 110.586  1.00  0.00           O
ATOM   2739  N   GLN A 163      79.102  69.662 112.166  1.00  0.00           N
ATOM   2741  CA  GLN A 163      79.362  68.272 111.846  1.00  0.00           C
ATOM   2743  CB  GLN A 163      78.562  67.352 112.816  1.00  0.00           C
ATOM   2746  CG  GLN A 163      78.702  65.842 112.566  1.00  0.00           C
ATOM   2749  CD  GLN A 163      80.172  65.492 112.426  1.00  0.00           C
ATOM   2750  OE1 GLN A 163      81.032  66.042 113.116  1.00  0.00           O
ATOM   2751  NE2 GLN A 163      80.512  64.572 111.496  1.00  0.00           N
ATOM   2754  C   GLN A 163      79.022  67.922 110.416  1.00  0.00           C
ATOM   2755  O   GLN A 163      79.822  67.332 109.686  1.00  0.00           O
ATOM   2756  N   ALA A 164      77.842  68.412 109.976  1.00  0.00           N
ATOM   2758  CA  ALA A 164      77.422  68.372 108.596  1.00  0.00           C
ATOM   2760  CB  ALA A 164      76.032  69.022 108.526  1.00  0.00           C
ATOM   2764  C   ALA A 164      78.412  69.082 107.656  1.00  0.00           C
ATOM   2765  O   ALA A 164      78.812  68.532 106.636  1.00  0.00           O
ATOM   2766  N   LYS A 165      78.892  70.302 108.006  1.00  0.00           N
ATOM   2768  CA  LYS A 165      79.912  70.972 107.206  1.00  0.00           C
ATOM   2770  CB  LYS A 165      80.202  72.422 107.696  1.00  0.00           C
ATOM   2773  CG  LYS A 165      79.062  73.462 107.536  1.00  0.00           C
ATOM   2776  CD  LYS A 165      78.772  73.912 106.096  1.00  0.00           C
ATOM   2779  CE  LYS A 165      77.532  74.842 105.976  1.00  0.00           C
ATOM   2782  NZ  LYS A 165      77.762  76.222 106.456  1.00  0.00           N
ATOM   2786  C   LYS A 165      81.232  70.212 107.106  1.00  0.00           C
ATOM   2787  O   LYS A 165      81.812  70.082 106.026  1.00  0.00           O
ATOM   2788  N   GLU A 166      81.762  69.642 108.206  1.00  0.00           N
ATOM   2790  CA  GLU A 166      82.922  68.772 108.146  1.00  0.00           C
ATOM   2792  CB  GLU A 166      83.412  68.382 109.566  1.00  0.00           C
ATOM   2795  CG  GLU A 166      84.612  67.392 109.616  1.00  0.00           C
ATOM   2798  CD  GLU A 166      85.882  67.922 108.986  1.00  0.00           C
ATOM   2799  OE1 GLU A 166      86.362  69.002 109.436  1.00  0.00           O
ATOM   2800  OE2 GLU A 166      86.452  67.292 108.066  1.00  0.00           O
ATOM   2801  C   GLU A 166      82.712  67.512 107.326  1.00  0.00           C
ATOM   2802  O   GLU A 166      83.522  67.182 106.466  1.00  0.00           O
ATOM   2803  N   VAL A 167      81.582  66.802 107.536  1.00  0.00           N
ATOM   2805  CA  VAL A 167      81.302  65.582 106.816  1.00  0.00           C
ATOM   2807  CB  VAL A 167      80.192  64.732 107.436  1.00  0.00           C
ATOM   2809  CG1 VAL A 167      78.782  65.022 106.886  1.00  0.00           C
ATOM   2813  CG2 VAL A 167      80.592  63.262 107.236  1.00  0.00           C
ATOM   2817  C   VAL A 167      81.102  65.822 105.326  1.00  0.00           C
ATOM   2818  O   VAL A 167      81.652  65.082 104.506  1.00  0.00           O
ATOM   2819  N   LEU A 168      80.402  66.902 104.946  1.00  0.00           N
ATOM   2821  CA  LEU A 168      80.292  67.322 103.566  1.00  0.00           C
ATOM   2823  CB  LEU A 168      79.332  68.542 103.466  1.00  0.00           C
ATOM   2826  CG  LEU A 168      79.022  69.022 102.036  1.00  0.00           C
ATOM   2828  CD1 LEU A 168      78.252  67.962 101.226  1.00  0.00           C
ATOM   2832  CD2 LEU A 168      78.232  70.342 102.066  1.00  0.00           C
ATOM   2836  C   LEU A 168      81.632  67.672 102.946  1.00  0.00           C
ATOM   2837  O   LEU A 168      81.932  67.302 101.806  1.00  0.00           O
ATOM   2838  N   LYS A 169      82.512  68.392 103.686  1.00  0.00           N
ATOM   2840  CA  LYS A 169      83.862  68.692 103.256  1.00  0.00           C
ATOM   2842  CB  LYS A 169      84.562  69.642 104.276  1.00  0.00           C
ATOM   2845  CG  LYS A 169      86.012  70.122 103.966  1.00  0.00           C
ATOM   2848  CD  LYS A 169      87.182  69.122 104.176  1.00  0.00           C
ATOM   2851  CE  LYS A 169      87.122  68.472 105.566  1.00  0.00           C
ATOM   2854  NZ  LYS A 169      88.242  67.572 105.876  1.00  0.00           N
ATOM   2858  C   LYS A 169      84.702  67.462 103.046  1.00  0.00           C
ATOM   2859  O   LYS A 169      85.432  67.362 102.066  1.00  0.00           O
ATOM   2860  N   GLN A 170      84.612  66.512 103.986  1.00  0.00           N
ATOM   2862  CA  GLN A 170      85.242  65.222 103.946  1.00  0.00           C
ATOM   2864  CB  GLN A 170      84.972  64.502 105.276  1.00  0.00           C
ATOM   2867  CG  GLN A 170      85.502  63.062 105.276  1.00  0.00           C
ATOM   2870  CD  GLN A 170      85.362  62.472 106.666  1.00  0.00           C
ATOM   2871  OE1 GLN A 170      86.052  62.892 107.596  1.00  0.00           O
ATOM   2872  NE2 GLN A 170      84.512  61.442 106.806  1.00  0.00           N
ATOM   2875  C   GLN A 170      84.792  64.352 102.796  1.00  0.00           C
ATOM   2876  O   GLN A 170      85.612  63.742 102.116  1.00  0.00           O
ATOM   2877  N   HIS A 171      83.472  64.292 102.526  1.00  0.00           N
ATOM   2879  CA  HIS A 171      82.912  63.692 101.326  1.00  0.00           C
ATOM   2881  CB  HIS A 171      81.372  63.802 101.276  1.00  0.00           C
ATOM   2884  ND1 HIS A 171      79.312  63.282 102.516  1.00  0.00           N
ATOM   2885  CG  HIS A 171      80.652  63.032 102.346  1.00  0.00           C
ATOM   2886  CE1 HIS A 171      78.942  62.482 103.496  1.00  0.00           C
ATOM   2888  NE2 HIS A 171      79.972  61.732 103.956  1.00  0.00           N
ATOM   2890  CD2 HIS A 171      81.082  62.082 103.216  1.00  0.00           C
ATOM   2892  C   HIS A 171      83.442  64.352 100.066  1.00  0.00           C
ATOM   2893  O   HIS A 171      84.012  63.672  99.226  1.00  0.00           O
ATOM   2894  N   PHE A 172      83.402  65.702  99.986  1.00  0.00           N
ATOM   2896  CA  PHE A 172      83.912  66.472  98.856  1.00  0.00           C
ATOM   2898  CB  PHE A 172      83.672  68.002  99.096  1.00  0.00           C
ATOM   2901  CG  PHE A 172      84.172  68.872  97.966  1.00  0.00           C
ATOM   2902  CD1 PHE A 172      83.352  69.102  96.846  1.00  0.00           C
ATOM   2904  CE1 PHE A 172      83.772  69.912  95.796  1.00  0.00           C
ATOM   2906  CZ  PHE A 172      85.042  70.492  95.826  1.00  0.00           C
ATOM   2908  CD2 PHE A 172      85.442  69.492  98.006  1.00  0.00           C
ATOM   2910  CE2 PHE A 172      85.882  70.282  96.926  1.00  0.00           C
ATOM   2912  C   PHE A 172      85.382  66.212  98.606  1.00  0.00           C
ATOM   2913  O   PHE A 172      85.832  66.032  97.476  1.00  0.00           O
ATOM   2914  N   GLU A 173      86.202  66.182  99.666  1.00  0.00           N
ATOM   2916  CA  GLU A 173      87.602  65.832  99.576  1.00  0.00           C
ATOM   2918  CB  GLU A 173      88.322  66.092 100.916  1.00  0.00           C
ATOM   2921  CG  GLU A 173      89.862  66.012 100.796  1.00  0.00           C
ATOM   2924  CD  GLU A 173      90.462  64.682 101.276  1.00  0.00           C
ATOM   2925  OE1 GLU A 173      90.312  64.382 102.496  1.00  0.00           O
ATOM   2926  OE2 GLU A 173      91.112  64.032 100.426  1.00  0.00           O
ATOM   2927  C   GLU A 173      87.882  64.432  99.056  1.00  0.00           C
ATOM   2928  O   GLU A 173      88.722  64.262  98.176  1.00  0.00           O
ATOM   2929  N   LYS A 174      87.152  63.402  99.536  1.00  0.00           N
ATOM   2931  CA  LYS A 174      87.252  62.032  99.066  1.00  0.00           C
ATOM   2933  CB  LYS A 174      86.402  61.102  99.956  1.00  0.00           C
ATOM   2936  CG  LYS A 174      86.972  60.892 101.366  1.00  0.00           C
ATOM   2939  CD  LYS A 174      85.912  60.272 102.296  1.00  0.00           C
ATOM   2942  CE  LYS A 174      86.322  60.082 103.756  1.00  0.00           C
ATOM   2945  NZ  LYS A 174      87.372  59.062 103.916  1.00  0.00           N
ATOM   2949  C   LYS A 174      86.852  61.782  97.616  1.00  0.00           C
ATOM   2950  O   LYS A 174      87.332  60.852  96.956  1.00  0.00           O
ATOM   2951  N   SER A 175      85.872  62.572  97.126  1.00  0.00           N
ATOM   2953  CA  SER A 175      85.322  62.542  95.786  1.00  0.00           C
ATOM   2955  CB  SER A 175      84.142  63.522  95.616  1.00  0.00           C
ATOM   2958  OG  SER A 175      83.182  63.232  96.626  1.00  0.00           O
ATOM   2960  C   SER A 175      86.282  62.812  94.646  1.00  0.00           C
ATOM   2961  O   SER A 175      87.252  63.562  94.756  1.00  0.00           O
ATOM   2962  N   ASP A 176      85.942  62.222  93.496  1.00  0.00           N
ATOM   2964  CA  ASP A 176      86.532  62.522  92.196  1.00  0.00           C
ATOM   2966  CB  ASP A 176      85.942  61.502  91.176  1.00  0.00           C
ATOM   2969  CG  ASP A 176      86.982  60.992  90.176  1.00  0.00           C
ATOM   2970  OD1 ASP A 176      88.112  61.522  90.116  1.00  0.00           O
ATOM   2971  OD2 ASP A 176      86.632  60.012  89.476  1.00  0.00           O
ATOM   2972  C   ASP A 176      86.332  63.982  91.786  1.00  0.00           C
ATOM   2973  O   ASP A 176      87.232  64.632  91.256  1.00  0.00           O
ATOM   2974  N   LYS A 177      85.142  64.572  92.076  1.00  0.00           N
ATOM   2976  CA  LYS A 177      84.842  65.992  91.886  1.00  0.00           C
ATOM   2978  CB  LYS A 177      85.882  66.982  92.496  1.00  0.00           C
ATOM   2981  CG  LYS A 177      86.142  66.842  94.006  1.00  0.00           C
ATOM   2984  CD  LYS A 177      87.442  67.552  94.426  1.00  0.00           C
ATOM   2987  CE  LYS A 177      87.882  67.262  95.856  1.00  0.00           C
ATOM   2990  NZ  LYS A 177      89.242  67.792  96.076  1.00  0.00           N
ATOM   2994  C   LYS A 177      84.562  66.282  90.416  1.00  0.00           C
ATOM   2995  O   LYS A 177      84.592  67.422  89.966  1.00  0.00           O
ATOM   2996  N   GLU A 178      84.332  65.222  89.616  1.00  0.00           N
ATOM   2998  CA  GLU A 178      83.942  65.302  88.216  1.00  0.00           C
ATOM   3000  CB  GLU A 178      84.122  63.922  87.506  1.00  0.00           C
ATOM   3003  CG  GLU A 178      85.592  63.512  87.166  1.00  0.00           C
ATOM   3006  CD  GLU A 178      85.722  62.312  86.206  1.00  0.00           C
ATOM   3007  OE1 GLU A 178      84.722  61.972  85.526  1.00  0.00           O
ATOM   3008  OE2 GLU A 178      86.852  61.762  86.086  1.00  0.00           O
ATOM   3009  C   GLU A 178      82.522  65.832  88.006  1.00  0.00           C
ATOM   3010  O   GLU A 178      82.322  66.802  87.286  1.00  0.00           O
ATOM   3011  N   GLN A 179      81.522  65.222  88.696  1.00  0.00           N
ATOM   3013  CA  GLN A 179      80.102  65.542  88.616  1.00  0.00           C
ATOM   3015  CB  GLN A 179      79.242  64.652  89.566  1.00  0.00           C
ATOM   3018  CG  GLN A 179      79.302  63.112  89.366  1.00  0.00           C
ATOM   3021  CD  GLN A 179      78.842  62.672  87.976  1.00  0.00           C
ATOM   3022  OE1 GLN A 179      77.882  63.172  87.386  1.00  0.00           O
ATOM   3023  NE2 GLN A 179      79.572  61.702  87.396  1.00  0.00           N
ATOM   3026  C   GLN A 179      79.772  66.982  88.966  1.00  0.00           C
ATOM   3027  O   GLN A 179      80.242  67.522  89.966  1.00  0.00           O
ATOM   3028  N   TRP A 180      78.872  67.622  88.186  1.00  0.00           N
ATOM   3030  CA  TRP A 180      78.512  69.022  88.296  1.00  0.00           C
ATOM   3032  CB  TRP A 180      77.582  69.452  87.136  1.00  0.00           C
ATOM   3035  CG  TRP A 180      77.362  70.932  87.086  1.00  0.00           C
ATOM   3036  CD1 TRP A 180      78.192  71.812  86.446  1.00  0.00           C
ATOM   3038  NE1 TRP A 180      77.872  73.102  86.786  1.00  0.00           N
ATOM   3040  CE2 TRP A 180      76.852  73.082  87.696  1.00  0.00           C
ATOM   3041  CD2 TRP A 180      76.472  71.732  87.886  1.00  0.00           C
ATOM   3042  CE3 TRP A 180      75.422  71.422  88.756  1.00  0.00           C
ATOM   3044  CZ3 TRP A 180      74.842  72.462  89.486  1.00  0.00           C
ATOM   3046  CZ2 TRP A 180      76.282  74.102  88.426  1.00  0.00           C
ATOM   3048  CH2 TRP A 180      75.282  73.782  89.336  1.00  0.00           C
ATOM   3050  C   TRP A 180      77.932  69.382  89.656  1.00  0.00           C
ATOM   3051  O   TRP A 180      78.172  70.452  90.206  1.00  0.00           O
ATOM   3052  N   GLY A 181      77.172  68.472  90.286  1.00  0.00           N
ATOM   3054  CA  GLY A 181      76.632  68.692  91.636  1.00  0.00           C
ATOM   3057  C   GLY A 181      77.672  68.962  92.706  1.00  0.00           C
ATOM   3058  O   GLY A 181      77.372  69.532  93.756  1.00  0.00           O
ATOM   3059  N   TRP A 182      78.942  68.582  92.486  1.00  0.00           N
ATOM   3061  CA  TRP A 182      80.052  68.922  93.366  1.00  0.00           C
ATOM   3063  CB  TRP A 182      81.352  68.162  93.006  1.00  0.00           C
ATOM   3066  CG  TRP A 182      81.292  66.682  93.256  1.00  0.00           C
ATOM   3067  CD1 TRP A 182      81.462  65.662  92.346  1.00  0.00           C
ATOM   3069  NE1 TRP A 182      81.282  64.442  92.966  1.00  0.00           N
ATOM   3071  CE2 TRP A 182      80.982  64.652  94.286  1.00  0.00           C
ATOM   3072  CD2 TRP A 182      81.012  66.052  94.516  1.00  0.00           C
ATOM   3073  CE3 TRP A 182      80.772  66.542  95.796  1.00  0.00           C
ATOM   3075  CZ3 TRP A 182      80.512  65.642  96.826  1.00  0.00           C
ATOM   3077  CZ2 TRP A 182      80.662  63.762  95.296  1.00  0.00           C
ATOM   3079  CH2 TRP A 182      80.452  64.272  96.576  1.00  0.00           C
ATOM   3081  C   TRP A 182      80.312  70.422  93.426  1.00  0.00           C
ATOM   3082  O   TRP A 182      80.732  70.952  94.456  1.00  0.00           O
ATOM   3083  N   ASN A 183      79.972  71.152  92.346  1.00  0.00           N
ATOM   3085  CA  ASN A 183      79.972  72.592  92.256  1.00  0.00           C
ATOM   3087  CB  ASN A 183      79.562  72.932  90.806  1.00  0.00           C
ATOM   3090  CG  ASN A 183      80.012  74.302  90.376  1.00  0.00           C
ATOM   3091  OD1 ASN A 183      80.782  75.022  91.016  1.00  0.00           O
ATOM   3092  ND2 ASN A 183      79.482  74.692  89.186  1.00  0.00           N
ATOM   3095  C   ASN A 183      79.012  73.232  93.266  1.00  0.00           C
ATOM   3096  O   ASN A 183      79.322  74.202  93.956  1.00  0.00           O
ATOM   3097  N   ILE A 184      77.792  72.662  93.436  1.00  0.00           N
ATOM   3099  CA  ILE A 184      76.882  73.072  94.496  1.00  0.00           C
ATOM   3101  CB  ILE A 184      75.452  72.562  94.286  1.00  0.00           C
ATOM   3103  CG2 ILE A 184      75.062  71.352  95.156  1.00  0.00           C
ATOM   3107  CG1 ILE A 184      74.442  73.682  94.566  1.00  0.00           C
ATOM   3110  CD  ILE A 184      73.102  73.372  93.896  1.00  0.00           C
ATOM   3114  C   ILE A 184      77.412  72.762  95.876  1.00  0.00           C
ATOM   3115  O   ILE A 184      77.262  73.552  96.806  1.00  0.00           O
ATOM   3116  N   VAL A 185      78.112  71.612  96.046  1.00  0.00           N
ATOM   3118  CA  VAL A 185      78.732  71.232  97.296  1.00  0.00           C
ATOM   3120  CB  VAL A 185      79.322  69.822  97.226  1.00  0.00           C
ATOM   3122  CG1 VAL A 185      80.182  69.512  98.466  1.00  0.00           C
ATOM   3126  CG2 VAL A 185      78.192  68.782  97.116  1.00  0.00           C
ATOM   3130  C   VAL A 185      79.752  72.262  97.756  1.00  0.00           C
ATOM   3131  O   VAL A 185      79.732  72.702  98.906  1.00  0.00           O
ATOM   3132  N   GLU A 186      80.612  72.772  96.846  1.00  0.00           N
ATOM   3134  CA  GLU A 186      81.512  73.872  97.126  1.00  0.00           C
ATOM   3136  CB  GLU A 186      82.692  73.932  96.126  1.00  0.00           C
ATOM   3139  CG  GLU A 186      82.372  73.952  94.616  1.00  0.00           C
ATOM   3142  CD  GLU A 186      83.632  73.672  93.806  1.00  0.00           C
ATOM   3143  OE1 GLU A 186      84.742  73.622  94.396  1.00  0.00           O
ATOM   3144  OE2 GLU A 186      83.542  73.482  92.576  1.00  0.00           O
ATOM   3145  C   GLU A 186      80.892  75.222  97.466  1.00  0.00           C
ATOM   3146  O   GLU A 186      81.412  75.952  98.306  1.00  0.00           O
ATOM   3147  N   PHE A 187      79.722  75.572  96.896  1.00  0.00           N
ATOM   3149  CA  PHE A 187      78.892  76.672  97.386  1.00  0.00           C
ATOM   3151  CB  PHE A 187      77.672  76.892  96.426  1.00  0.00           C
ATOM   3154  CG  PHE A 187      76.692  77.902  96.966  1.00  0.00           C
ATOM   3155  CD1 PHE A 187      77.002  79.262  96.916  1.00  0.00           C
ATOM   3157  CE1 PHE A 187      76.162  80.212  97.516  1.00  0.00           C
ATOM   3159  CZ  PHE A 187      75.012  79.792  98.176  1.00  0.00           C
ATOM   3161  CD2 PHE A 187      75.492  77.492  97.586  1.00  0.00           C
ATOM   3163  CE2 PHE A 187      74.662  78.432  98.196  1.00  0.00           C
ATOM   3165  C   PHE A 187      78.442  76.522  98.856  1.00  0.00           C
ATOM   3166  O   PHE A 187      78.522  77.432  99.676  1.00  0.00           O
ATOM   3167  N   TYR A 188      77.992  75.302  99.226  1.00  0.00           N
ATOM   3169  CA  TYR A 188      77.642  74.912 100.576  1.00  0.00           C
ATOM   3171  CB  TYR A 188      77.072  73.472 100.616  1.00  0.00           C
ATOM   3174  CG  TYR A 188      75.592  73.472 100.356  1.00  0.00           C
ATOM   3175  CD1 TYR A 188      75.042  73.882  99.136  1.00  0.00           C
ATOM   3177  CE1 TYR A 188      73.662  73.792  98.906  1.00  0.00           C
ATOM   3179  CZ  TYR A 188      72.842  73.302  99.916  1.00  0.00           C
ATOM   3180  OH  TYR A 188      71.482  73.112  99.686  1.00  0.00           O
ATOM   3182  CD2 TYR A 188      74.742  72.992 101.356  1.00  0.00           C
ATOM   3184  CE2 TYR A 188      73.362  72.902 101.136  1.00  0.00           C
ATOM   3186  C   TYR A 188      78.772  75.012 101.586  1.00  0.00           C
ATOM   3187  O   TYR A 188      78.562  75.472 102.706  1.00  0.00           O
ATOM   3188  N   LEU A 189      80.002  74.592 101.226  1.00  0.00           N
ATOM   3190  CA  LEU A 189      81.182  74.762 102.066  1.00  0.00           C
ATOM   3192  CB  LEU A 189      82.422  74.042 101.456  1.00  0.00           C
ATOM   3195  CG  LEU A 189      82.582  72.532 101.736  1.00  0.00           C
ATOM   3197  CD1 LEU A 189      81.602  71.632 100.986  1.00  0.00           C
ATOM   3201  CD2 LEU A 189      83.992  72.092 101.326  1.00  0.00           C
ATOM   3205  C   LEU A 189      81.532  76.232 102.326  1.00  0.00           C
ATOM   3206  O   LEU A 189      82.072  76.582 103.376  1.00  0.00           O
ATOM   3207  N   GLY A 190      81.212  77.112 101.356  1.00  0.00           N
ATOM   3209  CA  GLY A 190      81.602  78.512 101.366  1.00  0.00           C
ATOM   3212  C   GLY A 190      82.822  78.772 100.556  1.00  0.00           C
ATOM   3213  O   GLY A 190      83.522  79.762 100.776  1.00  0.00           O
ATOM   3214  N   ASN A 191      83.152  77.872  99.606  1.00  0.00           N
ATOM   3216  CA  ASN A 191      84.332  78.032  98.766  1.00  0.00           C
ATOM   3218  CB  ASN A 191      84.752  76.732  98.046  1.00  0.00           C
ATOM   3221  CG  ASN A 191      84.932  75.502  98.926  1.00  0.00           C
ATOM   3222  OD1 ASN A 191      84.832  75.482 100.146  1.00  0.00           O
ATOM   3223  ND2 ASN A 191      85.182  74.372  98.226  1.00  0.00           N
ATOM   3226  C   ASN A 191      84.072  79.012  97.626  1.00  0.00           C
ATOM   3227  O   ASN A 191      84.992  79.612  97.066  1.00  0.00           O
ATOM   3228  N   ILE A 192      82.802  79.152  97.226  1.00  0.00           N
ATOM   3230  CA  ILE A 192      82.462  79.972  96.096  1.00  0.00           C
ATOM   3232  CB  ILE A 192      82.352  79.192  94.776  1.00  0.00           C
ATOM   3234  CG2 ILE A 192      83.692  78.462  94.506  1.00  0.00           C
ATOM   3238  CG1 ILE A 192      81.152  78.222  94.706  1.00  0.00           C
ATOM   3241  CD  ILE A 192      80.952  77.612  93.316  1.00  0.00           C
ATOM   3245  C   ILE A 192      81.202  80.722  96.436  1.00  0.00           C
ATOM   3246  O   ILE A 192      80.482  80.372  97.376  1.00  0.00           O
ATOM   3247  N   SER A 193      80.912  81.812  95.696  1.00  0.00           N
ATOM   3249  CA  SER A 193      79.692  82.582  95.836  1.00  0.00           C
ATOM   3251  CB  SER A 193      79.862  84.062  95.356  1.00  0.00           C
ATOM   3254  OG  SER A 193      79.922  84.212  93.926  1.00  0.00           O
ATOM   3256  C   SER A 193      78.582  81.922  95.046  1.00  0.00           C
ATOM   3257  O   SER A 193      78.792  80.972  94.276  1.00  0.00           O
ATOM   3258  N   GLU A 194      77.352  82.412  95.216  1.00  0.00           N
ATOM   3260  CA  GLU A 194      76.242  82.022  94.386  1.00  0.00           C
ATOM   3262  CB  GLU A 194      74.932  82.702  94.826  1.00  0.00           C
ATOM   3265  CG  GLU A 194      73.702  82.282  93.986  1.00  0.00           C
ATOM   3268  CD  GLU A 194      72.402  82.802  94.566  1.00  0.00           C
ATOM   3269  OE1 GLU A 194      72.402  83.782  95.346  1.00  0.00           O
ATOM   3270  OE2 GLU A 194      71.342  82.182  94.306  1.00  0.00           O
ATOM   3271  C   GLU A 194      76.492  82.362  92.936  1.00  0.00           C
ATOM   3272  O   GLU A 194      76.232  81.562  92.046  1.00  0.00           O
ATOM   3273  N   GLN A 195      77.032  83.572  92.656  1.00  0.00           N
ATOM   3275  CA  GLN A 195      77.242  84.042  91.306  1.00  0.00           C
ATOM   3277  CB  GLN A 195      77.712  85.512  91.256  1.00  0.00           C
ATOM   3280  CG  GLN A 195      77.812  86.062  89.816  1.00  0.00           C
ATOM   3283  CD  GLN A 195      78.352  87.482  89.816  1.00  0.00           C
ATOM   3284  OE1 GLN A 195      78.202  88.212  90.796  1.00  0.00           O
ATOM   3285  NE2 GLN A 195      78.962  87.882  88.686  1.00  0.00           N
ATOM   3288  C   GLN A 195      78.222  83.212  90.506  1.00  0.00           C
ATOM   3289  O   GLN A 195      77.972  82.892  89.346  1.00  0.00           O
ATOM   3290  N   THR A 196      79.352  82.822  91.116  1.00  0.00           N
ATOM   3292  CA  THR A 196      80.302  81.882  90.536  1.00  0.00           C
ATOM   3294  CB  THR A 196      81.552  81.742  91.386  1.00  0.00           C
ATOM   3296  OG1 THR A 196      81.202  81.622  92.746  1.00  0.00           O
ATOM   3298  CG2 THR A 196      82.392  83.032  91.316  1.00  0.00           C
ATOM   3302  C   THR A 196      79.692  80.522  90.266  1.00  0.00           C
ATOM   3303  O   THR A 196      79.942  79.932  89.226  1.00  0.00           O
ATOM   3304  N   LEU A 197      78.832  79.992  91.166  1.00  0.00           N
ATOM   3306  CA  LEU A 197      78.092  78.762  90.876  1.00  0.00           C
ATOM   3308  CB  LEU A 197      77.232  78.352  92.106  1.00  0.00           C
ATOM   3311  CG  LEU A 197      76.312  77.132  91.916  1.00  0.00           C
ATOM   3313  CD1 LEU A 197      77.102  75.822  91.876  1.00  0.00           C
ATOM   3317  CD2 LEU A 197      75.262  77.102  93.036  1.00  0.00           C
ATOM   3321  C   LEU A 197      77.182  78.862  89.656  1.00  0.00           C
ATOM   3322  O   LEU A 197      77.262  78.042  88.746  1.00  0.00           O
ATOM   3323  N   MET A 198      76.362  79.922  89.586  1.00  0.00           N
ATOM   3325  CA  MET A 198      75.482  80.232  88.476  1.00  0.00           C
ATOM   3327  CB  MET A 198      74.632  81.472  88.836  1.00  0.00           C
ATOM   3330  CG  MET A 198      73.572  81.192  89.926  1.00  0.00           C
ATOM   3333  SD  MET A 198      72.242  80.102  89.366  1.00  0.00           S
ATOM   3334  CE  MET A 198      71.192  81.432  88.706  1.00  0.00           C
ATOM   3338  C   MET A 198      76.202  80.412  87.156  1.00  0.00           C
ATOM   3339  O   MET A 198      75.772  79.952  86.106  1.00  0.00           O
ATOM   3340  N   GLU A 199      77.372  81.072  87.176  1.00  0.00           N
ATOM   3342  CA  GLU A 199      78.242  81.182  86.016  1.00  0.00           C
ATOM   3344  CB  GLU A 199      79.452  82.082  86.396  1.00  0.00           C
ATOM   3347  CG  GLU A 199      80.162  82.692  85.166  1.00  0.00           C
ATOM   3350  CD  GLU A 199      79.112  83.362  84.296  1.00  0.00           C
ATOM   3351  OE1 GLU A 199      78.312  84.162  84.836  1.00  0.00           O
ATOM   3352  OE2 GLU A 199      79.032  83.012  83.086  1.00  0.00           O
ATOM   3353  C   GLU A 199      78.772  79.862  85.476  1.00  0.00           C
ATOM   3354  O   GLU A 199      78.772  79.592  84.266  1.00  0.00           O
ATOM   3355  N   ARG A 200      79.232  78.972  86.376  1.00  0.00           N
ATOM   3357  CA  ARG A 200      79.772  77.672  86.026  1.00  0.00           C
ATOM   3359  CB  ARG A 200      80.412  77.012  87.276  1.00  0.00           C
ATOM   3362  CG  ARG A 200      81.692  77.642  87.856  1.00  0.00           C
ATOM   3365  CD  ARG A 200      82.012  77.042  89.236  1.00  0.00           C
ATOM   3368  NE  ARG A 200      83.152  77.762  89.876  1.00  0.00           N
ATOM   3370  CZ  ARG A 200      83.902  77.262  90.856  1.00  0.00           C
ATOM   3371  NH1 ARG A 200      83.652  76.102  91.406  1.00  0.00           N
ATOM   3374  NH2 ARG A 200      84.922  77.972  91.306  1.00  0.00           N
ATOM   3377  C   ARG A 200      78.722  76.722  85.476  1.00  0.00           C
ATOM   3378  O   ARG A 200      79.002  75.852  84.646  1.00  0.00           O
ATOM   3379  N   LEU A 201      77.462  76.892  85.936  1.00  0.00           N
ATOM   3381  CA  LEU A 201      76.282  76.272  85.376  1.00  0.00           C
ATOM   3383  CB  LEU A 201      75.112  76.722  86.266  1.00  0.00           C
ATOM   3386  CG  LEU A 201      73.702  76.582  85.676  1.00  0.00           C
ATOM   3388  CD1 LEU A 201      73.392  75.112  85.396  1.00  0.00           C
ATOM   3392  CD2 LEU A 201      72.752  77.302  86.636  1.00  0.00           C
ATOM   3396  C   LEU A 201      75.982  76.622  83.936  1.00  0.00           C
ATOM   3397  O   LEU A 201      75.752  75.742  83.106  1.00  0.00           O
ATOM   3398  N   LYS A 202      76.022  77.932  83.606  1.00  0.00           N
ATOM   3400  CA  LYS A 202      75.772  78.432  82.266  1.00  0.00           C
ATOM   3402  CB  LYS A 202      75.922  79.972  82.246  1.00  0.00           C
ATOM   3405  CG  LYS A 202      74.842  80.732  83.026  1.00  0.00           C
ATOM   3408  CD  LYS A 202      75.222  82.172  83.426  1.00  0.00           C
ATOM   3411  CE  LYS A 202      75.452  83.162  82.276  1.00  0.00           C
ATOM   3414  NZ  LYS A 202      76.732  82.962  81.556  1.00  0.00           N
ATOM   3418  C   LYS A 202      76.742  77.822  81.266  1.00  0.00           C
ATOM   3419  O   LYS A 202      76.372  77.302  80.206  1.00  0.00           O
ATOM   3420  N   ALA A 203      78.022  77.782  81.666  1.00  0.00           N
ATOM   3422  CA  ALA A 203      79.092  77.142  80.946  1.00  0.00           C
ATOM   3424  CB  ALA A 203      80.382  77.472  81.726  1.00  0.00           C
ATOM   3428  C   ALA A 203      78.962  75.632  80.706  1.00  0.00           C
ATOM   3429  O   ALA A 203      79.122  75.192  79.576  1.00  0.00           O
ATOM   3430  N   ASP A 204      78.642  74.812  81.746  1.00  0.00           N
ATOM   3432  CA  ASP A 204      78.572  73.352  81.666  1.00  0.00           C
ATOM   3434  CB  ASP A 204      78.422  72.752  83.096  1.00  0.00           C
ATOM   3437  CG  ASP A 204      78.742  71.262  83.166  1.00  0.00           C
ATOM   3438  OD1 ASP A 204      79.972  70.962  83.126  1.00  0.00           O
ATOM   3439  OD2 ASP A 204      77.842  70.402  83.336  1.00  0.00           O
ATOM   3440  C   ASP A 204      77.442  72.842  80.776  1.00  0.00           C
ATOM   3441  O   ASP A 204      77.522  71.822  80.096  1.00  0.00           O
ATOM   3442  N   ALA A 205      76.312  73.572  80.806  1.00  0.00           N
ATOM   3444  CA  ALA A 205      75.052  73.112  80.286  1.00  0.00           C
ATOM   3446  CB  ALA A 205      73.932  73.792  81.076  1.00  0.00           C
ATOM   3450  C   ALA A 205      74.892  73.342  78.786  1.00  0.00           C
ATOM   3451  O   ALA A 205      74.702  74.442  78.276  1.00  0.00           O
ATOM   3452  N   THR A 206      74.982  72.232  78.036  1.00  0.00           N
ATOM   3454  CA  THR A 206      75.012  72.152  76.586  1.00  0.00           C
ATOM   3456  CB  THR A 206      75.252  70.712  76.166  1.00  0.00           C
ATOM   3458  OG1 THR A 206      74.292  69.842  76.746  1.00  0.00           O
ATOM   3460  CG2 THR A 206      76.622  70.252  76.686  1.00  0.00           C
ATOM   3464  C   THR A 206      73.782  72.672  75.866  1.00  0.00           C
ATOM   3465  O   THR A 206      73.822  73.402  74.866  1.00  0.00           O
ATOM   3466  N   ASP A 207      72.592  72.322  76.366  1.00  0.00           N
ATOM   3468  CA  ASP A 207      71.382  72.492  75.636  1.00  0.00           C
ATOM   3470  CB  ASP A 207      71.122  71.302  74.666  1.00  0.00           C
ATOM   3473  CG  ASP A 207      70.802  69.962  75.336  1.00  0.00           C
ATOM   3474  OD1 ASP A 207      70.762  69.892  76.586  1.00  0.00           O
ATOM   3475  OD2 ASP A 207      70.522  69.002  74.566  1.00  0.00           O
ATOM   3476  C   ASP A 207      70.272  72.712  76.636  1.00  0.00           C
ATOM   3477  O   ASP A 207      70.452  72.862  77.846  1.00  0.00           O
ATOM   3478  N   ASN A 208      69.062  72.812  76.106  1.00  0.00           N
ATOM   3480  CA  ASN A 208      67.882  73.102  76.846  1.00  0.00           C
ATOM   3482  CB  ASN A 208      66.802  73.422  75.806  1.00  0.00           C
ATOM   3485  CG  ASN A 208      65.712  74.212  76.476  1.00  0.00           C
ATOM   3486  OD1 ASN A 208      65.852  75.432  76.646  1.00  0.00           O
ATOM   3487  ND2 ASN A 208      64.622  73.532  76.836  1.00  0.00           N
ATOM   3490  C   ASN A 208      67.482  72.032  77.866  1.00  0.00           C
ATOM   3491  O   ASN A 208      67.152  72.382  78.996  1.00  0.00           O
ATOM   3492  N   THR A 209      67.552  70.722  77.526  1.00  0.00           N
ATOM   3494  CA  THR A 209      67.332  69.672  78.526  1.00  0.00           C
ATOM   3496  CB  THR A 209      67.132  68.272  77.946  1.00  0.00           C
ATOM   3498  OG1 THR A 209      66.652  67.342  78.916  1.00  0.00           O
ATOM   3500  CG2 THR A 209      68.422  67.692  77.356  1.00  0.00           C
ATOM   3504  C   THR A 209      68.382  69.722  79.626  1.00  0.00           C
ATOM   3505  O   THR A 209      68.042  69.692  80.806  1.00  0.00           O
ATOM   3506  N   SER A 210      69.682  69.902  79.276  1.00  0.00           N
ATOM   3508  CA  SER A 210      70.762  70.022  80.236  1.00  0.00           C
ATOM   3510  CB  SER A 210      72.142  70.072  79.506  1.00  0.00           C
ATOM   3513  OG  SER A 210      73.242  69.932  80.396  1.00  0.00           O
ATOM   3515  C   SER A 210      70.612  71.222  81.166  1.00  0.00           C
ATOM   3516  O   SER A 210      70.642  71.072  82.396  1.00  0.00           O
ATOM   3517  N   LEU A 211      70.332  72.432  80.626  1.00  0.00           N
ATOM   3519  CA  LEU A 211      70.082  73.592  81.476  1.00  0.00           C
ATOM   3521  CB  LEU A 211      69.912  74.952  80.696  1.00  0.00           C
ATOM   3524  CG  LEU A 211      71.182  75.842  80.566  1.00  0.00           C
ATOM   3526  CD1 LEU A 211      70.862  77.182  79.906  1.00  0.00           C
ATOM   3530  CD2 LEU A 211      71.802  76.172  81.936  1.00  0.00           C
ATOM   3534  C   LEU A 211      68.872  73.402  82.376  1.00  0.00           C
ATOM   3535  O   LEU A 211      68.982  73.592  83.586  1.00  0.00           O
ATOM   3536  N   ALA A 212      67.722  72.942  81.856  1.00  0.00           N
ATOM   3538  CA  ALA A 212      66.532  72.702  82.646  1.00  0.00           C
ATOM   3540  CB  ALA A 212      65.412  72.212  81.706  1.00  0.00           C
ATOM   3544  C   ALA A 212      66.732  71.682  83.766  1.00  0.00           C
ATOM   3545  O   ALA A 212      66.362  71.912  84.916  1.00  0.00           O
ATOM   3546  N   GLU A 213      67.412  70.562  83.456  1.00  0.00           N
ATOM   3548  CA  GLU A 213      67.802  69.552  84.416  1.00  0.00           C
ATOM   3550  CB  GLU A 213      68.502  68.412  83.636  1.00  0.00           C
ATOM   3553  CG  GLU A 213      68.582  67.042  84.356  1.00  0.00           C
ATOM   3556  CD  GLU A 213      69.382  66.012  83.566  1.00  0.00           C
ATOM   3557  OE1 GLU A 213      70.532  66.362  83.196  1.00  0.00           O
ATOM   3558  OE2 GLU A 213      68.912  64.872  83.356  1.00  0.00           O
ATOM   3559  C   GLU A 213      68.712  70.102  85.516  1.00  0.00           C
ATOM   3560  O   GLU A 213      68.402  70.002  86.706  1.00  0.00           O
ATOM   3561  N   HIS A 214      69.812  70.802  85.176  1.00  0.00           N
ATOM   3563  CA  HIS A 214      70.622  71.482  86.176  1.00  0.00           C
ATOM   3565  CB  HIS A 214      71.912  72.152  85.616  1.00  0.00           C
ATOM   3568  ND1 HIS A 214      73.862  71.692  84.166  1.00  0.00           N
ATOM   3569  CG  HIS A 214      73.032  71.262  85.196  1.00  0.00           C
ATOM   3570  CE1 HIS A 214      74.752  70.742  84.016  1.00  0.00           C
ATOM   3572  NE2 HIS A 214      74.572  69.742  84.916  1.00  0.00           N
ATOM   3574  CD2 HIS A 214      73.482  70.082  85.686  1.00  0.00           C
ATOM   3576  C   HIS A 214      69.852  72.542  86.946  1.00  0.00           C
ATOM   3577  O   HIS A 214      69.982  72.682  88.156  1.00  0.00           O
ATOM   3578  N   LEU A 215      69.002  73.372  86.266  1.00  0.00           N
ATOM   3580  CA  LEU A 215      68.182  74.392  86.926  1.00  0.00           C
ATOM   3582  CB  LEU A 215      67.242  75.232  85.986  1.00  0.00           C
ATOM   3585  CG  LEU A 215      67.862  76.182  84.926  1.00  0.00           C
ATOM   3587  CD1 LEU A 215      66.892  77.292  84.506  1.00  0.00           C
ATOM   3591  CD2 LEU A 215      69.152  76.862  85.376  1.00  0.00           C
ATOM   3595  C   LEU A 215      67.282  73.762  87.976  1.00  0.00           C
ATOM   3596  O   LEU A 215      67.212  74.232  89.096  1.00  0.00           O
ATOM   3597  N   SER A 216      66.652  72.612  87.666  1.00  0.00           N
ATOM   3599  CA  SER A 216      65.882  71.812  88.606  1.00  0.00           C
ATOM   3601  CB  SER A 216      65.422  70.472  87.946  1.00  0.00           C
ATOM   3604  OG  SER A 216      64.542  69.682  88.746  1.00  0.00           O
ATOM   3606  C   SER A 216      66.662  71.472  89.866  1.00  0.00           C
ATOM   3607  O   SER A 216      66.242  71.782  90.976  1.00  0.00           O
ATOM   3608  N   GLU A 217      67.872  70.882  89.716  1.00  0.00           N
ATOM   3610  CA  GLU A 217      68.722  70.552  90.836  1.00  0.00           C
ATOM   3612  CB  GLU A 217      69.932  69.722  90.336  1.00  0.00           C
ATOM   3615  CG  GLU A 217      69.532  68.352  89.716  1.00  0.00           C
ATOM   3618  CD  GLU A 217      70.682  67.632  89.016  1.00  0.00           C
ATOM   3619  OE1 GLU A 217      71.412  68.312  88.246  1.00  0.00           O
ATOM   3620  OE2 GLU A 217      70.832  66.382  89.186  1.00  0.00           O
ATOM   3621  C   GLU A 217      69.212  71.752  91.656  1.00  0.00           C
ATOM   3622  O   GLU A 217      69.002  71.842  92.866  1.00  0.00           O
ATOM   3623  N   THR A 218      69.852  72.742  90.996  1.00  0.00           N
ATOM   3625  CA  THR A 218      70.472  73.892  91.656  1.00  0.00           C
ATOM   3627  CB  THR A 218      71.182  74.812  90.676  1.00  0.00           C
ATOM   3629  OG1 THR A 218      72.272  74.092  90.126  1.00  0.00           O
ATOM   3631  CG2 THR A 218      71.802  76.072  91.276  1.00  0.00           C
ATOM   3635  C   THR A 218      69.512  74.732  92.436  1.00  0.00           C
ATOM   3636  O   THR A 218      69.742  75.152  93.566  1.00  0.00           O
ATOM   3637  N   ASN A 219      68.362  74.972  91.796  1.00  0.00           N
ATOM   3639  CA  ASN A 219      67.302  75.792  92.316  1.00  0.00           C
ATOM   3641  CB  ASN A 219      66.282  76.082  91.196  1.00  0.00           C
ATOM   3644  CG  ASN A 219      66.912  76.862  90.036  1.00  0.00           C
ATOM   3645  OD1 ASN A 219      68.102  77.172  89.966  1.00  0.00           O
ATOM   3646  ND2 ASN A 219      66.082  77.232  89.036  1.00  0.00           N
ATOM   3649  C   ASN A 219      66.662  75.232  93.576  1.00  0.00           C
ATOM   3650  O   ASN A 219      66.392  75.972  94.526  1.00  0.00           O
ATOM   3651  N   PHE A 220      66.442  73.902  93.676  1.00  0.00           N
ATOM   3653  CA  PHE A 220      66.022  73.302  94.926  1.00  0.00           C
ATOM   3655  CB  PHE A 220      65.722  71.782  94.716  1.00  0.00           C
ATOM   3658  CG  PHE A 220      65.462  71.052  96.016  1.00  0.00           C
ATOM   3659  CD1 PHE A 220      64.242  71.212  96.686  1.00  0.00           C
ATOM   3661  CE1 PHE A 220      64.032  70.622  97.936  1.00  0.00           C
ATOM   3663  CZ  PHE A 220      65.042  69.842  98.516  1.00  0.00           C
ATOM   3665  CD2 PHE A 220      66.462  70.262  96.606  1.00  0.00           C
ATOM   3667  CE2 PHE A 220      66.262  69.672  97.856  1.00  0.00           C
ATOM   3669  C   PHE A 220      67.012  73.492  96.086  1.00  0.00           C
ATOM   3670  O   PHE A 220      66.652  73.952  97.166  1.00  0.00           O
ATOM   3671  N   TYR A 221      68.282  73.132  95.856  1.00  0.00           N
ATOM   3673  CA  TYR A 221      69.322  73.212  96.866  1.00  0.00           C
ATOM   3675  CB  TYR A 221      70.602  72.492  96.376  1.00  0.00           C
ATOM   3678  CG  TYR A 221      70.342  71.012  96.276  1.00  0.00           C
ATOM   3679  CD1 TYR A 221      69.972  70.272  97.416  1.00  0.00           C
ATOM   3681  CE1 TYR A 221      69.742  68.892  97.346  1.00  0.00           C
ATOM   3683  CZ  TYR A 221      69.792  68.252  96.106  1.00  0.00           C
ATOM   3684  OH  TYR A 221      69.492  66.882  96.026  1.00  0.00           O
ATOM   3686  CD2 TYR A 221      70.462  70.332  95.056  1.00  0.00           C
ATOM   3688  CE2 TYR A 221      70.132  68.972  94.956  1.00  0.00           C
ATOM   3690  C   TYR A 221      69.632  74.622  97.346  1.00  0.00           C
ATOM   3691  O   TYR A 221      69.712  74.882  98.546  1.00  0.00           O
ATOM   3692  N   LEU A 222      69.732  75.602  96.456  1.00  0.00           N
ATOM   3694  CA  LEU A 222      69.842  76.992  96.886  1.00  0.00           C
ATOM   3696  CB  LEU A 222      70.302  77.922  95.756  1.00  0.00           C
ATOM   3699  CG  LEU A 222      71.832  77.902  95.506  1.00  0.00           C
ATOM   3701  CD1 LEU A 222      72.392  76.562  95.056  1.00  0.00           C
ATOM   3705  CD2 LEU A 222      72.212  78.952  94.476  1.00  0.00           C
ATOM   3709  C   LEU A 222      68.602  77.502  97.606  1.00  0.00           C
ATOM   3710  O   LEU A 222      68.722  78.222  98.586  1.00  0.00           O
ATOM   3711  N   GLY A 223      67.382  77.102  97.186  1.00  0.00           N
ATOM   3713  CA  GLY A 223      66.162  77.332  97.976  1.00  0.00           C
ATOM   3716  C   GLY A 223      66.232  76.752  99.366  1.00  0.00           C
ATOM   3717  O   GLY A 223      65.912  77.412 100.346  1.00  0.00           O
ATOM   3718  N   LYS A 224      66.752  75.512  99.506  1.00  0.00           N
ATOM   3720  CA  LYS A 224      67.042  74.892 100.776  1.00  0.00           C
ATOM   3722  CB  LYS A 224      67.612  73.472 100.536  1.00  0.00           C
ATOM   3725  CG  LYS A 224      67.242  72.512 101.666  1.00  0.00           C
ATOM   3728  CD  LYS A 224      65.832  71.952 101.456  1.00  0.00           C
ATOM   3731  CE  LYS A 224      65.412  70.972 102.556  1.00  0.00           C
ATOM   3734  NZ  LYS A 224      64.702  71.692 103.626  1.00  0.00           N
ATOM   3738  C   LYS A 224      68.062  75.652 101.626  1.00  0.00           C
ATOM   3739  O   LYS A 224      67.882  75.802 102.836  1.00  0.00           O
ATOM   3740  N   TYR A 225      69.142  76.162 100.996  1.00  0.00           N
ATOM   3742  CA  TYR A 225      70.152  76.992 101.636  1.00  0.00           C
ATOM   3744  CB  TYR A 225      71.322  77.212 100.626  1.00  0.00           C
ATOM   3747  CG  TYR A 225      72.402  78.142 101.116  1.00  0.00           C
ATOM   3748  CD1 TYR A 225      73.542  77.632 101.756  1.00  0.00           C
ATOM   3750  CE1 TYR A 225      74.522  78.502 102.266  1.00  0.00           C
ATOM   3752  CZ  TYR A 225      74.382  79.882 102.106  1.00  0.00           C
ATOM   3753  OH  TYR A 225      75.332  80.782 102.636  1.00  0.00           O
ATOM   3755  CD2 TYR A 225      72.292  79.522 100.916  1.00  0.00           C
ATOM   3757  CE2 TYR A 225      73.272  80.382 101.416  1.00  0.00           C
ATOM   3759  C   TYR A 225      69.602  78.322 102.176  1.00  0.00           C
ATOM   3760  O   TYR A 225      69.822  78.652 103.336  1.00  0.00           O
ATOM   3761  N   TYR A 226      68.802  79.052 101.376  1.00  0.00           N
ATOM   3763  CA  TYR A 226      68.062  80.232 101.806  1.00  0.00           C
ATOM   3765  CB  TYR A 226      67.332  80.912 100.616  1.00  0.00           C
ATOM   3768  CG  TYR A 226      68.312  81.692  99.776  1.00  0.00           C
ATOM   3769  CD1 TYR A 226      68.862  82.882 100.286  1.00  0.00           C
ATOM   3771  CE1 TYR A 226      69.742  83.642  99.516  1.00  0.00           C
ATOM   3773  CZ  TYR A 226      70.142  83.222  98.246  1.00  0.00           C
ATOM   3774  OH  TYR A 226      71.162  84.002  97.626  1.00  0.00           O
ATOM   3776  CD2 TYR A 226      68.632  81.332  98.446  1.00  0.00           C
ATOM   3778  CE2 TYR A 226      69.552  82.082  97.686  1.00  0.00           C
ATOM   3780  C   TYR A 226      67.072  79.942 102.926  1.00  0.00           C
ATOM   3781  O   TYR A 226      66.992  80.692 103.906  1.00  0.00           O
ATOM   3782  N   LEU A 227      66.342  78.812 102.826  1.00  0.00           N
ATOM   3784  CA  LEU A 227      65.402  78.352 103.846  1.00  0.00           C
ATOM   3786  CB  LEU A 227      64.742  77.012 103.416  1.00  0.00           C
ATOM   3789  CG  LEU A 227      63.472  76.562 104.176  1.00  0.00           C
ATOM   3791  CD1 LEU A 227      62.752  75.542 103.306  1.00  0.00           C
ATOM   3795  CD2 LEU A 227      63.632  75.912 105.556  1.00  0.00           C
ATOM   3799  C   LEU A 227      66.032  78.132 105.196  1.00  0.00           C
ATOM   3800  O   LEU A 227      65.492  78.562 106.216  1.00  0.00           O
ATOM   3801  N   SER A 228      67.212  77.492 105.256  1.00  0.00           N
ATOM   3803  CA  SER A 228      67.892  77.202 106.506  1.00  0.00           C
ATOM   3805  CB  SER A 228      68.972  76.092 106.366  1.00  0.00           C
ATOM   3808  OG  SER A 228      69.852  76.392 105.286  1.00  0.00           O
ATOM   3810  C   SER A 228      68.522  78.432 107.126  1.00  0.00           C
ATOM   3811  O   SER A 228      68.802  78.462 108.326  1.00  0.00           O
ATOM   3812  N   LEU A 229      68.702  79.512 106.356  1.00  0.00           N
ATOM   3814  CA  LEU A 229      69.012  80.792 106.956  1.00  0.00           C
ATOM   3816  CB  LEU A 229      69.692  81.672 105.886  1.00  0.00           C
ATOM   3819  CG  LEU A 229      70.992  81.062 105.356  1.00  0.00           C
ATOM   3821  CD1 LEU A 229      71.552  81.952 104.246  1.00  0.00           C
ATOM   3825  CD2 LEU A 229      71.972  80.792 106.506  1.00  0.00           C
ATOM   3829  C   LEU A 229      67.812  81.522 107.506  1.00  0.00           C
ATOM   3830  O   LEU A 229      67.932  82.372 108.386  1.00  0.00           O
ATOM   3831  N   GLY A 230      66.612  81.192 106.976  1.00  0.00           N
ATOM   3833  CA  GLY A 230      65.362  81.832 107.346  1.00  0.00           C
ATOM   3836  C   GLY A 230      64.952  82.862 106.366  1.00  0.00           C
ATOM   3837  O   GLY A 230      64.022  83.632 106.616  1.00  0.00           O
ATOM   3838  N   ASP A 231      65.622  82.942 105.216  1.00  0.00           N
ATOM   3840  CA  ASP A 231      65.202  83.792 104.126  1.00  0.00           C
ATOM   3842  CB  ASP A 231      66.402  84.302 103.286  1.00  0.00           C
ATOM   3845  CG  ASP A 231      66.022  85.332 102.236  1.00  0.00           C
ATOM   3846  OD1 ASP A 231      64.832  85.752 102.196  1.00  0.00           O
ATOM   3847  OD2 ASP A 231      66.922  85.732 101.466  1.00  0.00           O
ATOM   3848  C   ASP A 231      64.132  83.072 103.316  1.00  0.00           C
ATOM   3849  O   ASP A 231      64.372  82.472 102.266  1.00  0.00           O
ATOM   3850  N   LEU A 232      62.882  83.132 103.816  1.00  0.00           N
ATOM   3852  CA  LEU A 232      61.732  82.552 103.186  1.00  0.00           C
ATOM   3854  CB  LEU A 232      60.472  82.642 104.096  1.00  0.00           C
ATOM   3857  CG  LEU A 232      60.402  81.692 105.326  1.00  0.00           C
ATOM   3859  CD1 LEU A 232      61.492  81.922 106.386  1.00  0.00           C
ATOM   3863  CD2 LEU A 232      59.022  81.812 105.996  1.00  0.00           C
ATOM   3867  C   LEU A 232      61.422  83.122 101.796  1.00  0.00           C
ATOM   3868  O   LEU A 232      60.852  82.412 100.966  1.00  0.00           O
ATOM   3869  N   ASP A 233      61.692  84.432 101.516  1.00  0.00           N
ATOM   3871  CA  ASP A 233      61.342  85.062 100.236  1.00  0.00           C
ATOM   3873  CB  ASP A 233      61.262  86.622 100.336  1.00  0.00           C
ATOM   3876  CG  ASP A 233      60.542  87.372  99.206  1.00  0.00           C
ATOM   3877  OD1 ASP A 233      60.102  86.802  98.176  1.00  0.00           O
ATOM   3878  OD2 ASP A 233      60.392  88.612  99.416  1.00  0.00           O
ATOM   3879  C   ASP A 233      62.252  84.592  99.126  1.00  0.00           C
ATOM   3880  O   ASP A 233      61.802  84.132  98.076  1.00  0.00           O
ATOM   3881  N   SER A 234      63.582  84.552  99.396  1.00  0.00           N
ATOM   3883  CA  SER A 234      64.512  83.902  98.466  1.00  0.00           C
ATOM   3885  CB  SER A 234      66.002  83.972  98.896  1.00  0.00           C
ATOM   3888  OG  SER A 234      66.532  85.302  98.906  1.00  0.00           O
ATOM   3890  C   SER A 234      64.152  82.442  98.246  1.00  0.00           C
ATOM   3891  O   SER A 234      63.922  82.012  97.126  1.00  0.00           O
ATOM   3892  N   ALA A 235      63.932  81.662  99.336  1.00  0.00           N
ATOM   3894  CA  ALA A 235      63.612  80.242  99.246  1.00  0.00           C
ATOM   3896  CB  ALA A 235      63.482  79.672 100.676  1.00  0.00           C
ATOM   3900  C   ALA A 235      62.352  79.932  98.436  1.00  0.00           C
ATOM   3901  O   ALA A 235      62.372  79.072  97.556  1.00  0.00           O
ATOM   3902  N   THR A 236      61.262  80.702  98.646  1.00  0.00           N
ATOM   3904  CA  THR A 236      60.022  80.612  97.866  1.00  0.00           C
ATOM   3906  CB  THR A 236      58.982  81.642  98.306  1.00  0.00           C
ATOM   3908  OG1 THR A 236      58.512  81.312  99.606  1.00  0.00           O
ATOM   3910  CG2 THR A 236      57.732  81.672  97.406  1.00  0.00           C
ATOM   3914  C   THR A 236      60.222  80.862  96.406  1.00  0.00           C
ATOM   3915  O   THR A 236      59.722  80.152  95.526  1.00  0.00           O
ATOM   3916  N   ALA A 237      60.982  81.912  96.076  1.00  0.00           N
ATOM   3918  CA  ALA A 237      61.292  82.202  94.706  1.00  0.00           C
ATOM   3920  CB  ALA A 237      61.992  83.572  94.636  1.00  0.00           C
ATOM   3924  C   ALA A 237      62.102  81.102  94.036  1.00  0.00           C
ATOM   3925  O   ALA A 237      61.732  80.612  92.976  1.00  0.00           O
ATOM   3926  N   LEU A 238      63.162  80.612  94.706  1.00  0.00           N
ATOM   3928  CA  LEU A 238      64.022  79.542  94.256  1.00  0.00           C
ATOM   3930  CB  LEU A 238      65.292  79.482  95.126  1.00  0.00           C
ATOM   3933  CG  LEU A 238      66.382  80.522  94.716  1.00  0.00           C
ATOM   3935  CD1 LEU A 238      66.292  81.902  95.386  1.00  0.00           C
ATOM   3939  CD2 LEU A 238      67.762  79.932  94.986  1.00  0.00           C
ATOM   3943  C   LEU A 238      63.342  78.172  94.056  1.00  0.00           C
ATOM   3944  O   LEU A 238      63.582  77.492  93.066  1.00  0.00           O
ATOM   3945  N   PHE A 239      62.412  77.742  94.936  1.00  0.00           N
ATOM   3947  CA  PHE A 239      61.542  76.602  94.646  1.00  0.00           C
ATOM   3949  CB  PHE A 239      60.622  76.272  95.856  1.00  0.00           C
ATOM   3952  CG  PHE A 239      61.442  75.912  97.066  1.00  0.00           C
ATOM   3953  CD1 PHE A 239      62.462  74.942  97.006  1.00  0.00           C
ATOM   3955  CE1 PHE A 239      63.252  74.652  98.126  1.00  0.00           C
ATOM   3957  CZ  PHE A 239      63.032  75.342  99.326  1.00  0.00           C
ATOM   3959  CD2 PHE A 239      61.202  76.552  98.296  1.00  0.00           C
ATOM   3961  CE2 PHE A 239      62.012  76.292  99.406  1.00  0.00           C
ATOM   3963  C   PHE A 239      60.662  76.792  93.416  1.00  0.00           C
ATOM   3964  O   PHE A 239      60.502  75.902  92.576  1.00  0.00           O
ATOM   3965  N   LYS A 240      60.082  77.992  93.236  1.00  0.00           N
ATOM   3967  CA  LYS A 240      59.352  78.312  92.026  1.00  0.00           C
ATOM   3969  CB  LYS A 240      58.592  79.642  92.116  1.00  0.00           C
ATOM   3972  CG  LYS A 240      57.492  79.672  93.176  1.00  0.00           C
ATOM   3975  CD  LYS A 240      56.992  81.112  93.346  1.00  0.00           C
ATOM   3978  CE  LYS A 240      55.922  81.242  94.416  1.00  0.00           C
ATOM   3981  NZ  LYS A 240      55.602  82.662  94.656  1.00  0.00           N
ATOM   3985  C   LYS A 240      60.162  78.342  90.756  1.00  0.00           C
ATOM   3986  O   LYS A 240      59.632  78.012  89.696  1.00  0.00           O
ATOM   3987  N   LEU A 241      61.432  78.782  90.796  1.00  0.00           N
ATOM   3989  CA  LEU A 241      62.392  78.582  89.726  1.00  0.00           C
ATOM   3991  CB  LEU A 241      63.722  79.362  89.956  1.00  0.00           C
ATOM   3994  CG  LEU A 241      63.592  80.882  90.166  1.00  0.00           C
ATOM   3996  CD1 LEU A 241      64.972  81.512  90.426  1.00  0.00           C
ATOM   4000  CD2 LEU A 241      62.912  81.592  88.986  1.00  0.00           C
ATOM   4004  C   LEU A 241      62.682  77.102  89.486  1.00  0.00           C
ATOM   4005  O   LEU A 241      62.672  76.622  88.366  1.00  0.00           O
ATOM   4006  N   ALA A 242      62.902  76.302  90.556  1.00  0.00           N
ATOM   4008  CA  ALA A 242      63.222  74.882  90.426  1.00  0.00           C
ATOM   4010  CB  ALA A 242      63.402  74.262  91.816  1.00  0.00           C
ATOM   4014  C   ALA A 242      62.172  74.082  89.676  1.00  0.00           C
ATOM   4015  O   ALA A 242      62.492  73.312  88.786  1.00  0.00           O
ATOM   4016  N   VAL A 243      60.892  74.322  89.996  1.00  0.00           N
ATOM   4018  CA  VAL A 243      59.782  73.642  89.366  1.00  0.00           C
ATOM   4020  CB  VAL A 243      58.572  73.732  90.306  1.00  0.00           C
ATOM   4022  CG1 VAL A 243      57.912  75.122  90.276  1.00  0.00           C
ATOM   4026  CG2 VAL A 243      57.552  72.652  89.956  1.00  0.00           C
ATOM   4030  C   VAL A 243      59.462  74.172  87.956  1.00  0.00           C
ATOM   4031  O   VAL A 243      58.842  73.482  87.146  1.00  0.00           O
ATOM   4032  N   ALA A 244      59.912  75.392  87.586  1.00  0.00           N
ATOM   4034  CA  ALA A 244      59.472  76.132  86.406  1.00  0.00           C
ATOM   4036  CB  ALA A 244      59.882  77.622  86.516  1.00  0.00           C
ATOM   4040  C   ALA A 244      60.052  75.642  85.106  1.00  0.00           C
ATOM   4041  O   ALA A 244      59.612  76.012  84.016  1.00  0.00           O
ATOM   4042  N   ASN A 245      61.072  74.792  85.206  1.00  0.00           N
ATOM   4044  CA  ASN A 245      61.722  74.182  84.076  1.00  0.00           C
ATOM   4046  CB  ASN A 245      63.262  74.192  84.286  1.00  0.00           C
ATOM   4049  CG  ASN A 245      63.612  73.622  85.656  1.00  0.00           C
ATOM   4050  OD1 ASN A 245      63.502  72.432  85.886  1.00  0.00           O
ATOM   4051  ND2 ASN A 245      63.992  74.472  86.626  1.00  0.00           N
ATOM   4054  C   ASN A 245      61.132  72.802  83.796  1.00  0.00           C
ATOM   4055  O   ASN A 245      61.452  72.192  82.766  1.00  0.00           O
ATOM   4056  N   ASN A 246      60.182  72.322  84.636  1.00  0.00           N
ATOM   4058  CA  ASN A 246      59.272  71.222  84.356  1.00  0.00           C
ATOM   4060  CB  ASN A 246      58.282  71.502  83.186  1.00  0.00           C
ATOM   4063  CG  ASN A 246      57.242  72.582  83.506  1.00  0.00           C
ATOM   4064  OD1 ASN A 246      57.122  73.112  84.606  1.00  0.00           O
ATOM   4065  ND2 ASN A 246      56.452  72.942  82.466  1.00  0.00           N
ATOM   4068  C   ASN A 246      59.932  69.842  84.246  1.00  0.00           C
ATOM   4069  O   ASN A 246      59.492  68.982  83.496  1.00  0.00           O
ATOM   4070  N   VAL A 247      61.002  69.592  85.026  1.00  0.00           N
ATOM   4072  CA  VAL A 247      61.662  68.302  85.086  1.00  0.00           C
ATOM   4074  CB  VAL A 247      63.122  68.452  85.486  1.00  0.00           C
ATOM   4076  CG1 VAL A 247      63.822  67.092  85.356  1.00  0.00           C
ATOM   4080  CG2 VAL A 247      63.832  69.492  84.596  1.00  0.00           C
ATOM   4084  C   VAL A 247      60.942  67.402  86.096  1.00  0.00           C
ATOM   4085  O   VAL A 247      61.312  67.292  87.256  1.00  0.00           O
ATOM   4086  N   HIS A 248      59.862  66.722  85.696  1.00  0.00           N
ATOM   4088  CA  HIS A 248      58.822  66.262  86.616  1.00  0.00           C
ATOM   4090  CB  HIS A 248      57.562  65.912  85.806  1.00  0.00           C
ATOM   4093  ND1 HIS A 248      56.712  68.232  85.556  1.00  0.00           N
ATOM   4094  CG  HIS A 248      57.102  67.042  84.966  1.00  0.00           C
ATOM   4095  CE1 HIS A 248      56.232  68.962  84.566  1.00  0.00           C
ATOM   4097  NE2 HIS A 248      56.292  68.312  83.376  1.00  0.00           N
ATOM   4099  CD2 HIS A 248      56.872  67.082  83.626  1.00  0.00           C
ATOM   4101  C   HIS A 248      59.182  65.012  87.396  1.00  0.00           C
ATOM   4102  O   HIS A 248      58.582  64.682  88.436  1.00  0.00           O
ATOM   4103  N   ASN A 249      60.202  64.312  86.886  1.00  0.00           N
ATOM   4105  CA  ASN A 249      60.742  63.092  87.426  1.00  0.00           C
ATOM   4107  CB  ASN A 249      61.182  62.152  86.266  1.00  0.00           C
ATOM   4110  CG  ASN A 249      62.302  62.662  85.336  1.00  0.00           C
ATOM   4111  OD1 ASN A 249      62.482  63.852  85.076  1.00  0.00           O
ATOM   4112  ND2 ASN A 249      63.132  61.722  84.836  1.00  0.00           N
ATOM   4115  C   ASN A 249      61.892  63.362  88.396  1.00  0.00           C
ATOM   4116  O   ASN A 249      62.372  62.432  89.036  1.00  0.00           O
ATOM   4117  N   PHE A 250      62.352  64.622  88.556  1.00  0.00           N
ATOM   4119  CA  PHE A 250      63.462  64.892  89.456  1.00  0.00           C
ATOM   4121  CB  PHE A 250      64.322  66.122  89.046  1.00  0.00           C
ATOM   4124  CG  PHE A 250      65.472  65.682  88.166  1.00  0.00           C
ATOM   4125  CD1 PHE A 250      65.292  64.762  87.116  1.00  0.00           C
ATOM   4127  CE1 PHE A 250      66.362  64.362  86.316  1.00  0.00           C
ATOM   4129  CZ  PHE A 250      67.642  64.872  86.576  1.00  0.00           C
ATOM   4131  CD2 PHE A 250      66.762  66.182  88.406  1.00  0.00           C
ATOM   4133  CE2 PHE A 250      67.842  65.772  87.616  1.00  0.00           C
ATOM   4135  C   PHE A 250      63.012  65.032  90.896  1.00  0.00           C
ATOM   4136  O   PHE A 250      61.982  65.652  91.176  1.00  0.00           O
ATOM   4137  N   VAL A 251      63.822  64.502  91.826  1.00  0.00           N
ATOM   4139  CA  VAL A 251      63.682  64.582  93.286  1.00  0.00           C
ATOM   4141  CB  VAL A 251      64.912  63.932  93.936  1.00  0.00           C
ATOM   4143  CG1 VAL A 251      65.082  64.272  95.426  1.00  0.00           C
ATOM   4147  CG2 VAL A 251      64.852  62.412  93.796  1.00  0.00           C
ATOM   4151  C   VAL A 251      63.532  66.032  93.696  1.00  0.00           C
ATOM   4152  O   VAL A 251      62.582  66.422  94.376  1.00  0.00           O
ATOM   4153  N   GLU A 252      64.402  66.872  93.146  1.00  0.00           N
ATOM   4155  CA  GLU A 252      64.482  68.302  93.266  1.00  0.00           C
ATOM   4157  CB  GLU A 252      65.802  68.742  92.606  1.00  0.00           C
ATOM   4160  CG  GLU A 252      67.042  68.142  93.356  1.00  0.00           C
ATOM   4163  CD  GLU A 252      67.422  66.692  93.056  1.00  0.00           C
ATOM   4164  OE1 GLU A 252      66.792  66.062  92.176  1.00  0.00           O
ATOM   4165  OE2 GLU A 252      68.332  66.172  93.766  1.00  0.00           O
ATOM   4166  C   GLU A 252      63.222  69.042  92.846  1.00  0.00           C
ATOM   4167  O   GLU A 252      62.742  69.912  93.566  1.00  0.00           O
ATOM   4168  N   HIS A 253      62.592  68.672  91.706  1.00  0.00           N
ATOM   4170  CA  HIS A 253      61.262  69.152  91.336  1.00  0.00           C
ATOM   4172  CB  HIS A 253      60.892  68.632  89.916  1.00  0.00           C
ATOM   4175  ND1 HIS A 253      58.402  68.662  89.786  1.00  0.00           N
ATOM   4176  CG  HIS A 253      59.612  69.142  89.316  1.00  0.00           C
ATOM   4177  CE1 HIS A 253      57.492  69.252  89.036  1.00  0.00           C
ATOM   4179  NE2 HIS A 253      58.052  70.072  88.116  1.00  0.00           N
ATOM   4181  CD2 HIS A 253      59.402  69.992  88.276  1.00  0.00           C
ATOM   4183  C   HIS A 253      60.172  68.762  92.336  1.00  0.00           C
ATOM   4184  O   HIS A 253      59.412  69.602  92.816  1.00  0.00           O
ATOM   4185  N   ARG A 254      60.132  67.472  92.756  1.00  0.00           N
ATOM   4187  CA  ARG A 254      59.172  66.972  93.726  1.00  0.00           C
ATOM   4189  CB  ARG A 254      59.262  65.442  94.026  1.00  0.00           C
ATOM   4192  CG  ARG A 254      58.672  64.512  92.946  1.00  0.00           C
ATOM   4195  CD  ARG A 254      59.712  63.992  91.956  1.00  0.00           C
ATOM   4198  NE  ARG A 254      59.552  62.522  91.806  1.00  0.00           N
ATOM   4200  CZ  ARG A 254      58.502  61.922  91.266  1.00  0.00           C
ATOM   4201  NH1 ARG A 254      57.652  62.582  90.516  1.00  0.00           N
ATOM   4204  NH2 ARG A 254      58.382  60.622  91.376  1.00  0.00           N
ATOM   4207  C   ARG A 254      59.222  67.662  95.076  1.00  0.00           C
ATOM   4208  O   ARG A 254      58.202  67.992  95.656  1.00  0.00           O
ATOM   4209  N   TYR A 255      60.432  67.912  95.606  1.00  0.00           N
ATOM   4211  CA  TYR A 255      60.542  68.502  96.916  1.00  0.00           C
ATOM   4213  CB  TYR A 255      61.712  67.882  97.716  1.00  0.00           C
ATOM   4216  CG  TYR A 255      61.402  66.422  97.916  1.00  0.00           C
ATOM   4217  CD1 TYR A 255      60.282  66.062  98.686  1.00  0.00           C
ATOM   4219  CE1 TYR A 255      59.812  64.752  98.676  1.00  0.00           C
ATOM   4221  CZ  TYR A 255      60.482  63.782  97.936  1.00  0.00           C
ATOM   4222  OH  TYR A 255      59.972  62.482  97.886  1.00  0.00           O
ATOM   4224  CD2 TYR A 255      62.112  65.422  97.246  1.00  0.00           C
ATOM   4226  CE2 TYR A 255      61.652  64.102  97.246  1.00  0.00           C
ATOM   4228  C   TYR A 255      60.632  70.002  96.896  1.00  0.00           C
ATOM   4229  O   TYR A 255      60.302  70.632  97.886  1.00  0.00           O
ATOM   4230  N   ALA A 256      60.922  70.652  95.746  1.00  0.00           N
ATOM   4232  CA  ALA A 256      60.622  72.062  95.546  1.00  0.00           C
ATOM   4234  CB  ALA A 256      61.162  72.532  94.176  1.00  0.00           C
ATOM   4238  C   ALA A 256      59.132  72.352  95.646  1.00  0.00           C
ATOM   4239  O   ALA A 256      58.702  73.292  96.316  1.00  0.00           O
ATOM   4240  N   LEU A 257      58.292  71.502  95.036  1.00  0.00           N
ATOM   4242  CA  LEU A 257      56.862  71.472  95.276  1.00  0.00           C
ATOM   4244  CB  LEU A 257      56.212  70.422  94.366  1.00  0.00           C
ATOM   4247  CG  LEU A 257      56.212  70.782  92.876  1.00  0.00           C
ATOM   4249  CD1 LEU A 257      55.632  69.602  92.086  1.00  0.00           C
ATOM   4253  CD2 LEU A 257      55.412  72.072  92.626  1.00  0.00           C
ATOM   4257  C   LEU A 257      56.422  71.192  96.716  1.00  0.00           C
ATOM   4258  O   LEU A 257      55.502  71.812  97.226  1.00  0.00           O
ATOM   4259  N   LEU A 258      57.072  70.212  97.386  1.00  0.00           N
ATOM   4261  CA  LEU A 258      56.852  69.942  98.806  1.00  0.00           C
ATOM   4263  CB  LEU A 258      57.702  68.722  99.236  1.00  0.00           C
ATOM   4266  CG  LEU A 258      57.382  68.032 100.596  1.00  0.00           C
ATOM   4268  CD1 LEU A 258      57.612  68.902 101.846  1.00  0.00           C
ATOM   4272  CD2 LEU A 258      55.972  67.432 100.606  1.00  0.00           C
ATOM   4276  C   LEU A 258      57.192  71.152  99.676  1.00  0.00           C
ATOM   4277  O   LEU A 258      56.382  71.562 100.506  1.00  0.00           O
ATOM   4278  N   GLU A 259      58.362  71.802  99.486  1.00  0.00           N
ATOM   4280  CA  GLU A 259      58.712  73.002 100.216  1.00  0.00           C
ATOM   4282  CB  GLU A 259      60.192  73.412  99.986  1.00  0.00           C
ATOM   4285  CG  GLU A 259      61.232  72.352 100.436  1.00  0.00           C
ATOM   4288  CD  GLU A 259      61.652  72.332 101.906  1.00  0.00           C
ATOM   4289  OE1 GLU A 259      61.072  72.992 102.796  1.00  0.00           O
ATOM   4290  OE2 GLU A 259      62.592  71.532 102.186  1.00  0.00           O
ATOM   4291  C   GLU A 259      57.762  74.152  99.916  1.00  0.00           C
ATOM   4292  O   GLU A 259      57.292  74.852 100.816  1.00  0.00           O
ATOM   4293  N   LEU A 260      57.362  74.322  98.636  1.00  0.00           N
ATOM   4295  CA  LEU A 260      56.342  75.272  98.236  1.00  0.00           C
ATOM   4297  CB  LEU A 260      56.242  75.342  96.686  1.00  0.00           C
ATOM   4300  CG  LEU A 260      55.912  76.732  96.076  1.00  0.00           C
ATOM   4302  CD1 LEU A 260      55.502  76.592  94.606  1.00  0.00           C
ATOM   4306  CD2 LEU A 260      54.872  77.552  96.836  1.00  0.00           C
ATOM   4310  C   LEU A 260      54.962  75.022  98.866  1.00  0.00           C
ATOM   4311  O   LEU A 260      54.292  75.952  99.336  1.00  0.00           O
ATOM   4312  N   SER A 261      54.482  73.762  98.926  1.00  0.00           N
ATOM   4314  CA  SER A 261      53.292  73.442  99.696  1.00  0.00           C
ATOM   4316  CB  SER A 261      52.762  71.992  99.466  1.00  0.00           C
ATOM   4319  OG  SER A 261      53.642  70.952  99.886  1.00  0.00           O
ATOM   4321  C   SER A 261      53.412  73.712 101.176  1.00  0.00           C
ATOM   4322  O   SER A 261      52.502  74.302 101.766  1.00  0.00           O
ATOM   4323  N   LEU A 262      54.552  73.342 101.776  1.00  0.00           N
ATOM   4325  CA  LEU A 262      54.842  73.592 103.176  1.00  0.00           C
ATOM   4327  CB  LEU A 262      56.192  72.932 103.526  1.00  0.00           C
ATOM   4330  CG  LEU A 262      56.622  72.922 105.016  1.00  0.00           C
ATOM   4332  CD1 LEU A 262      57.412  74.172 105.436  1.00  0.00           C
ATOM   4336  CD2 LEU A 262      55.462  72.662 105.976  1.00  0.00           C
ATOM   4340  C   LEU A 262      54.852  75.062 103.526  1.00  0.00           C
ATOM   4341  O   LEU A 262      54.212  75.492 104.486  1.00  0.00           O
ATOM   4342  N   LEU A 263      55.542  75.892 102.716  1.00  0.00           N
ATOM   4344  CA  LEU A 263      55.592  77.322 102.876  1.00  0.00           C
ATOM   4346  CB  LEU A 263      56.502  77.902 101.776  1.00  0.00           C
ATOM   4349  CG  LEU A 263      57.032  79.332 102.026  1.00  0.00           C
ATOM   4351  CD1 LEU A 263      56.012  80.412 101.696  1.00  0.00           C
ATOM   4355  CD2 LEU A 263      57.532  79.582 103.446  1.00  0.00           C
ATOM   4359  C   LEU A 263      54.212  77.922 102.756  1.00  0.00           C
ATOM   4360  O   LEU A 263      53.792  78.742 103.576  1.00  0.00           O
ATOM   4361  N   GLY A 264      53.432  77.472 101.756  1.00  0.00           N
ATOM   4363  CA  GLY A 264      52.052  77.882 101.606  1.00  0.00           C
ATOM   4366  C   GLY A 264      51.162  77.532 102.766  1.00  0.00           C
ATOM   4367  O   GLY A 264      50.152  78.192 102.966  1.00  0.00           O
ATOM   4368  N   GLN A 265      51.452  76.472 103.546  1.00  0.00           N
ATOM   4370  CA  GLN A 265      50.722  76.172 104.776  1.00  0.00           C
ATOM   4372  CB  GLN A 265      51.022  74.732 105.296  1.00  0.00           C
ATOM   4375  CG  GLN A 265      50.252  73.612 104.546  1.00  0.00           C
ATOM   4378  CD  GLN A 265      51.082  72.442 104.016  1.00  0.00           C
ATOM   4379  OE1 GLN A 265      50.832  71.942 102.906  1.00  0.00           O
ATOM   4380  NE2 GLN A 265      52.042  71.942 104.826  1.00  0.00           N
ATOM   4383  C   GLN A 265      50.772  77.212 105.906  1.00  0.00           C
ATOM   4384  O   GLN A 265      49.762  77.402 106.586  1.00  0.00           O
ATOM   4385  N   ASP A 266      51.922  77.892 106.136  1.00  0.00           N
ATOM   4387  CA  ASP A 266      52.202  78.762 107.286  1.00  0.00           C
ATOM   4389  CB  ASP A 266      53.772  78.872 107.376  1.00  0.00           C
ATOM   4392  CG  ASP A 266      54.382  79.262 108.726  1.00  0.00           C
ATOM   4393  OD1 ASP A 266      53.672  79.372 109.756  1.00  0.00           O
ATOM   4394  OD2 ASP A 266      55.642  79.382 108.776  1.00  0.00           O
ATOM   4395  C   ASP A 266      51.472  80.152 107.246  1.00  0.00           C
ATOM   4396  OT1 ASP A 266      50.402  80.262 107.916  1.00  0.00           O
ATOM   4397  OT2 ASP A 266      51.962  81.132 106.606  1.00  0.00           O
ATOM   4398  NH3 POPEB 267      18.102 103.712  69.176  1.00  0.00           N
ATOM   4402  C12 POPEB 267      19.112 103.922  68.086  1.00  0.00           C
ATOM   4405  C11 POPEB 267      20.092 102.732  67.946  1.00  0.00           C
ATOM   4408  P   POPEB 267      22.562 102.032  68.346  1.00  0.00           P
ATOM   4409  O13 POPEB 267      23.652 102.302  69.316  1.00  0.00           O
ATOM   4410  O14 POPEB 267      22.152 100.622  68.206  1.00  0.00           O
ATOM   4411  O11 POPEB 267      23.022 102.582  66.936  1.00  0.00           O
ATOM   4412  O12 POPEB 267      21.302 102.962  68.696  1.00  0.00           O
ATOM   4413  C1  POPEB 267      23.492 103.902  66.656  1.00  0.00           C
ATOM   4416  C2  POPEB 267      22.332 104.942  66.416  1.00  0.00           C
ATOM   4418  O21 POPEB 267      21.332 104.432  65.516  1.00  0.00           O
ATOM   4419  C21 POPEB 267      21.732 104.152  64.286  1.00  0.00           C
ATOM   4420  O22 POPEB 267      22.782 104.502  63.776  1.00  0.00           O
ATOM   4421  C22 POPEB 267      20.652 103.362  63.546  1.00  0.00           C
ATOM   4424  C3  POPEB 267      22.822 106.372  66.016  1.00  0.00           C
ATOM   4427  O31 POPEB 267      21.922 107.382  66.496  1.00  0.00           O
ATOM   4428  C31 POPEB 267      20.942 107.932  65.736  1.00  0.00           C
ATOM   4429  O32 POPEB 267      20.002 108.502  66.256  1.00  0.00           O
ATOM   4430  C32 POPEB 267      21.222 107.932  64.236  1.00  0.00           C
ATOM   4433  C23 POPEB 267      21.232 102.132  62.826  1.00  0.00           C
ATOM   4436  C24 POPEB 267      20.212 101.442  61.916  1.00  0.00           C
ATOM   4439  C25 POPEB 267      20.772 100.252  61.126  1.00  0.00           C
ATOM   4442  C26 POPEB 267      21.772 100.592  60.006  1.00  0.00           C
ATOM   4445  C27 POPEB 267      22.332  99.332  59.306  1.00  0.00           C
ATOM   4448  C28 POPEB 267      21.332  98.682  58.326  1.00  0.00           C
ATOM   4451  C29 POPEB 267      21.742  97.292  57.916  1.00  0.00           C
ATOM   4453 0C21 POPEB 267      21.882  96.792  56.676  1.00  0.00           C
ATOM   4455 1C21 POPEB 267      21.692  97.512  55.356  1.00  0.00           C
ATOM   4458 2C21 POPEB 267      22.892  97.232  54.436  1.00  0.00           C
ATOM   4461 3C21 POPEB 267      22.752  97.852  53.036  1.00  0.00           C
ATOM   4464 4C21 POPEB 267      23.952  97.522  52.146  1.00  0.00           C
ATOM   4467 5C21 POPEB 267      23.912  96.122  51.516  1.00  0.00           C
ATOM   4470 6C21 POPEB 267      25.212  95.772  50.796  1.00  0.00           C
ATOM   4473 7C21 POPEB 267      25.122  94.472  49.976  1.00  0.00           C
ATOM   4476 8C21 POPEB 267      26.462  94.012  49.416  1.00  0.00           C
ATOM   4480  C33 POPEB 267      20.162 108.782  63.496  1.00  0.00           C
ATOM   4483  C34 POPEB 267      20.392 108.882  61.976  1.00  0.00           C
ATOM   4486  C35 POPEB 267      19.062 108.962  61.216  1.00  0.00           C
ATOM   4489  C36 POPEB 267      18.962 110.052  60.156  1.00  0.00           C
ATOM   4492  C37 POPEB 267      17.552 110.072  59.566  1.00  0.00           C
ATOM   4495  C38 POPEB 267      17.202 111.382  58.856  1.00  0.00           C
ATOM   4498  C39 POPEB 267      18.002 111.622  57.586  1.00  0.00           C
ATOM   4501 0C31 POPEB 267      17.562 112.922  56.926  1.00  0.00           C
ATOM   4504 1C31 POPEB 267      18.222 113.142  55.576  1.00  0.00           C
ATOM   4507 2C31 POPEB 267      17.762 114.472  54.996  1.00  0.00           C
ATOM   4510 3C31 POPEB 267      18.392 114.762  53.646  1.00  0.00           C
ATOM   4513 4C31 POPEB 267      18.082 116.182  53.216  1.00  0.00           C
ATOM   4516 5C31 POPEB 267      18.972 116.662  52.086  1.00  0.00           C
ATOM   4519 6C31 POPEB 267      18.932 118.182  51.986  1.00  0.00           C
ATOM   4523  NH3 POPEC 268      10.152  26.162  25.066  1.00  0.00           N
ATOM   4527  C12 POPEC 268       9.062  25.132  24.986  1.00  0.00           C
ATOM   4530  C11 POPEC 268       7.692  25.752  24.626  1.00  0.00           C
ATOM   4533  P   POPEC 268       5.662  26.882  25.796  1.00  0.00           P
ATOM   4534  O13 POPEC 268       4.932  26.312  24.646  1.00  0.00           O
ATOM   4535  O14 POPEC 268       5.532  28.342  25.966  1.00  0.00           O
ATOM   4536  O11 POPEC 268       5.112  26.242  27.146  1.00  0.00           O
ATOM   4537  O12 POPEC 268       7.192  26.482  25.736  1.00  0.00           O
ATOM   4538  C1  POPEC 268       5.922  26.012  28.306  1.00  0.00           C
ATOM   4541  C2  POPEC 268       5.822  27.182  29.316  1.00  0.00           C
ATOM   4543  O21 POPEC 268       6.502  26.892  30.556  1.00  0.00           O
ATOM   4544  C21 POPEC 268       7.792  27.212  30.536  1.00  0.00           C
ATOM   4545  O22 POPEC 268       8.432  27.492  29.546  1.00  0.00           O
ATOM   4546  C22 POPEC 268       8.342  27.162  31.956  1.00  0.00           C
ATOM   4549  C3  POPEC 268       4.352  27.502  29.676  1.00  0.00           C
ATOM   4552  O31 POPEC 268       4.282  28.722  30.446  1.00  0.00           O
ATOM   4553  C31 POPEC 268       3.832  28.582  31.686  1.00  0.00           C
ATOM   4554  O32 POPEC 268       3.322  27.572  32.146  1.00  0.00           O
ATOM   4555  C32 POPEC 268       4.152  29.822  32.516  1.00  0.00           C
ATOM   4558  C23 POPEC 268       9.762  27.762  32.016  1.00  0.00           C
ATOM   4561  C24 POPEC 268      10.312  27.922  33.436  1.00  0.00           C
ATOM   4564  C25 POPEC 268      11.272  29.112  33.516  1.00  0.00           C
ATOM   4567  C26 POPEC 268      12.112  29.142  34.796  1.00  0.00           C
ATOM   4570  C27 POPEC 268      13.012  30.382  34.826  1.00  0.00           C
ATOM   4573  C28 POPEC 268      13.962  30.422  36.036  1.00  0.00           C
ATOM   4576  C29 POPEC 268      15.402  30.632  35.656  1.00  0.00           C
ATOM   4578 0C21 POPEC 268      16.222  31.592  36.136  1.00  0.00           C
ATOM   4580 1C21 POPEC 268      15.842  32.632  37.156  1.00  0.00           C
ATOM   4583 2C21 POPEC 268      15.922  32.062  38.586  1.00  0.00           C
ATOM   4586 3C21 POPEC 268      15.362  33.032  39.636  1.00  0.00           C
ATOM   4589 4C21 POPEC 268      15.432  32.462  41.066  1.00  0.00           C
ATOM   4592 5C21 POPEC 268      14.892  33.462  42.096  1.00  0.00           C
ATOM   4595 6C21 POPEC 268      15.222  33.122  43.556  1.00  0.00           C
ATOM   4598 7C21 POPEC 268      14.842  34.272  44.506  1.00  0.00           C
ATOM   4601 8C21 POPEC 268      15.382  34.102  45.926  1.00  0.00           C
ATOM   4605  C33 POPEC 268       4.882  29.382  33.806  1.00  0.00           C
ATOM   4608  C34 POPEC 268       5.842  30.432  34.376  1.00  0.00           C
ATOM   4611  C35 POPEC 268       6.642  29.862  35.546  1.00  0.00           C
ATOM   4614  C36 POPEC 268       7.832  30.742  35.936  1.00  0.00           C
ATOM   4617  C37 POPEC 268       8.512  30.302  37.236  1.00  0.00           C
ATOM   4620  C38 POPEC 268       9.752  31.152  37.516  1.00  0.00           C
ATOM   4623  C39 POPEC 268      10.372  30.952  38.896  1.00  0.00           C
ATOM   4626 0C31 POPEC 268      11.102  29.612  39.086  1.00  0.00           C
ATOM   4629 1C31 POPEC 268      11.842  29.592  40.426  1.00  0.00           C
ATOM   4632 2C31 POPEC 268      12.602  28.292  40.716  1.00  0.00           C
ATOM   4635 3C31 POPEC 268      13.582  28.432  41.886  1.00  0.00           C
ATOM   4638 4C31 POPEC 268      12.922  28.932  43.176  1.00  0.00           C
ATOM   4641 5C31 POPEC 268      13.912  29.002  44.346  1.00  0.00           C
ATOM   4644 6C31 POPEC 268      13.362  29.662  45.606  1.00  0.00           C
ATOM   4648  NH3 POPED 269      36.202  65.542  26.546  1.00  0.00           N
ATOM   4652  C12 POPED 269      36.652  64.802  27.776  1.00  0.00           C
ATOM   4655  C11 POPED 269      37.242  63.422  27.396  1.00  0.00           C
ATOM   4658  P   POPED 269      37.232  60.922  28.096  1.00  0.00           P
ATOM   4659  O13 POPED 269      36.042  60.072  27.856  1.00  0.00           O
ATOM   4660  O14 POPED 269      38.352  60.822  27.146  1.00  0.00           O
ATOM   4661  O11 POPED 269      37.782  60.582  29.546  1.00  0.00           O
ATOM   4662  O12 POPED 269      36.722  62.412  28.256  1.00  0.00           O
ATOM   4663  C1  POPED 269      38.192  61.622  30.446  1.00  0.00           C
ATOM   4666  C2  POPED 269      37.032  62.012  31.396  1.00  0.00           C
ATOM   4668  O21 POPED 269      37.492  62.842  32.486  1.00  0.00           O
ATOM   4669  C21 POPED 269      37.472  64.152  32.256  1.00  0.00           C
ATOM   4670  O22 POPED 269      37.252  64.662  31.176  1.00  0.00           O
ATOM   4671  C22 POPED 269      37.672  64.902  33.566  1.00  0.00           C
ATOM   4674  C3  POPED 269      36.392  60.712  31.986  1.00  0.00           C
ATOM   4677  O31 POPED 269      35.652  60.992  33.186  1.00  0.00           O
ATOM   4678  C31 POPED 269      36.192  60.572  34.326  1.00  0.00           C
ATOM   4679  O32 POPED 269      37.032  59.692  34.456  1.00  0.00           O
ATOM   4680  C32 POPED 269      35.692  61.492  35.436  1.00  0.00           C
ATOM   4683  C23 POPED 269      36.822  66.182  33.736  1.00  0.00           C
ATOM   4686  C24 POPED 269      36.832  66.652  35.196  1.00  0.00           C
ATOM   4689  C25 POPED 269      35.702  67.622  35.526  1.00  0.00           C
ATOM   4692  C26 POPED 269      35.302  67.632  37.016  1.00  0.00           C
ATOM   4695  C27 POPED 269      36.402  68.162  37.946  1.00  0.00           C
ATOM   4698  C28 POPED 269      35.882  68.632  39.316  1.00  0.00           C
ATOM   4701  C29 POPED 269      35.222  67.552  40.126  1.00  0.00           C
ATOM   4703 0C21 POPED 269      35.822  66.602  40.866  1.00  0.00           C
ATOM   4705 1C21 POPED 269      37.312  66.482  41.076  1.00  0.00           C
ATOM   4708 2C21 POPED 269      37.662  66.012  42.506  1.00  0.00           C
ATOM   4711 3C21 POPED 269      36.992  66.792  43.656  1.00  0.00           C
ATOM   4714 4C21 POPED 269      37.112  68.322  43.546  1.00  0.00           C
ATOM   4717 5C21 POPED 269      36.812  68.992  44.886  1.00  0.00           C
ATOM   4720 6C21 POPED 269      36.632  70.512  44.796  1.00  0.00           C
ATOM   4723 7C21 POPED 269      36.342  71.102  46.176  1.00  0.00           C
ATOM   4726 8C21 POPED 269      36.042  72.592  46.176  1.00  0.00           C
ATOM   4730  C33 POPED 269      36.582  61.412  36.696  1.00  0.00           C
ATOM   4733  C34 POPED 269      36.692  62.762  37.406  1.00  0.00           C
ATOM   4736  C35 POPED 269      35.412  63.192  38.126  1.00  0.00           C
ATOM   4739  C36 POPED 269      35.332  62.612  39.536  1.00  0.00           C
ATOM   4742  C37 POPED 269      34.032  63.012  40.246  1.00  0.00           C
ATOM   4745  C38 POPED 269      33.822  62.352  41.606  1.00  0.00           C
ATOM   4748  C39 POPED 269      34.952  62.682  42.576  1.00  0.00           C
ATOM   4751 0C31 POPED 269      34.562  62.352  44.016  1.00  0.00           C
ATOM   4754 1C31 POPED 269      35.762  62.272  44.946  1.00  0.00           C
ATOM   4757 2C31 POPED 269      35.372  61.882  46.376  1.00  0.00           C
ATOM   4760 3C31 POPED 269      34.402  62.832  47.086  1.00  0.00           C
ATOM   4763 4C31 POPED 269      34.862  64.292  47.076  1.00  0.00           C
ATOM   4766 5C31 POPED 269      33.922  65.232  47.836  1.00  0.00           C
ATOM   4769 6C31 POPED 269      34.242  66.712  47.616  1.00  0.00           C
ATOM   4773  NH3 POPEE 270      56.932  49.342  33.346  1.00  0.00           N
ATOM   4777  C12 POPEE 270      57.042  50.822  33.616  1.00  0.00           C
ATOM   4780  C11 POPEE 270      57.952  51.162  34.816  1.00  0.00           C
ATOM   4783  P   POPEE 270      58.102  53.702  34.226  1.00  0.00           P
ATOM   4784  O13 POPEE 270      59.482  53.532  33.716  1.00  0.00           O
ATOM   4785  O14 POPEE 270      57.012  53.752  33.216  1.00  0.00           O
ATOM   4786  O11 POPEE 270      58.092  55.012  35.076  1.00  0.00           O
ATOM   4787  O12 POPEE 270      57.792  52.522  35.236  1.00  0.00           O
ATOM   4788  C1  POPEE 270      57.152  55.432  36.046  1.00  0.00           C
ATOM   4791  C2  POPEE 270      57.812  55.502  37.466  1.00  0.00           C
ATOM   4793  O21 POPEE 270      57.282  56.532  38.346  1.00  0.00           O
ATOM   4794  C21 POPEE 270      55.982  56.552  38.556  1.00  0.00           C
ATOM   4795  O22 POPEE 270      55.152  55.902  37.956  1.00  0.00           O
ATOM   4796  C22 POPEE 270      55.612  57.462  39.736  1.00  0.00           C
ATOM   4799  C3  POPEE 270      59.332  55.742  37.316  1.00  0.00           C
ATOM   4802  O31 POPEE 270      60.022  55.632  38.576  1.00  0.00           O
ATOM   4803  C31 POPEE 270      60.402  56.762  39.136  1.00  0.00           C
ATOM   4804  O32 POPEE 270      60.152  57.892  38.746  1.00  0.00           O
ATOM   4805  C32 POPEE 270      61.262  56.442  40.356  1.00  0.00           C
ATOM   4808  C23 POPEE 270      56.742  58.322  40.356  1.00  0.00           C
ATOM   4811  C24 POPEE 270      56.182  59.232  41.466  1.00  0.00           C
ATOM   4814  C25 POPEE 270      56.802  60.642  41.566  1.00  0.00           C
ATOM   4817  C26 POPEE 270      56.342  61.482  42.756  1.00  0.00           C
ATOM   4820  C27 POPEE 270      56.352  62.992  42.466  1.00  0.00           C
ATOM   4823  C28 POPEE 270      57.642  63.722  42.896  1.00  0.00           C
ATOM   4826  C29 POPEE 270      57.392  65.212  42.946  1.00  0.00           C
ATOM   4828 0C21 POPEE 270      56.712  65.842  43.916  1.00  0.00           C
ATOM   4830 1C21 POPEE 270      56.122  65.212  45.156  1.00  0.00           C
ATOM   4833 2C21 POPEE 270      56.642  65.842  46.456  1.00  0.00           C
ATOM   4836 3C21 POPEE 270      58.172  65.942  46.536  1.00  0.00           C
ATOM   4839 4C21 POPEE 270      58.672  66.032  47.976  1.00  0.00           C
ATOM   4842 5C21 POPEE 270      60.182  66.252  48.046  1.00  0.00           C
ATOM   4845 6C21 POPEE 270      60.692  66.242  49.496  1.00  0.00           C
ATOM   4848 7C21 POPEE 270      62.212  66.412  49.596  1.00  0.00           C
ATOM   4851 8C21 POPEE 270      62.712  66.412  51.036  1.00  0.00           C
ATOM   4855  C33 POPEE 270      60.482  56.662  41.666  1.00  0.00           C
ATOM   4858  C34 POPEE 270      61.392  56.652  42.906  1.00  0.00           C
ATOM   4861  C35 POPEE 270      60.762  57.362  44.116  1.00  0.00           C
ATOM   4864  C36 POPEE 270      59.412  56.762  44.536  1.00  0.00           C
ATOM   4867  C37 POPEE 270      58.552  57.762  45.326  1.00  0.00           C
ATOM   4870  C38 POPEE 270      57.102  57.272  45.456  1.00  0.00           C
ATOM   4873  C39 POPEE 270      56.162  58.382  45.936  1.00  0.00           C
ATOM   4876 0C31 POPEE 270      54.742  57.852  46.136  1.00  0.00           C
ATOM   4879 1C31 POPEE 270      53.752  58.912  46.646  1.00  0.00           C
ATOM   4882 2C31 POPEE 270      52.412  58.282  47.016  1.00  0.00           C
ATOM   4885 3C31 POPEE 270      51.372  59.282  47.516  1.00  0.00           C
ATOM   4888 4C31 POPEE 270      50.112  58.572  48.026  1.00  0.00           C
ATOM   4891 5C31 POPEE 270      49.022  59.542  48.516  1.00  0.00           C
ATOM   4894 6C31 POPEE 270      47.842  58.832  49.176  1.00  0.00           C
ATOM   4898  NH3 POPEF 271      50.872  67.992  25.686  1.00  0.00           N
ATOM   4902  C12 POPEF 271      50.342  68.882  24.586  1.00  0.00           C
ATOM   4905  C11 POPEF 271      48.812  68.972  24.596  1.00  0.00           C
ATOM   4908  P   POPEF 271      46.992  70.742  23.956  1.00  0.00           P
ATOM   4909  O13 POPEF 271      46.442  71.142  22.646  1.00  0.00           O
ATOM   4910  O14 POPEF 271      46.132  69.892  24.816  1.00  0.00           O
ATOM   4911  O11 POPEF 271      47.332  72.052  24.796  1.00  0.00           O
ATOM   4912  O12 POPEF 271      48.422  70.082  23.786  1.00  0.00           O
ATOM   4913  C1  POPEF 271      47.732  71.792  26.166  1.00  0.00           C
ATOM   4916  C2  POPEF 271      47.962  73.112  26.946  1.00  0.00           C
ATOM   4918  O21 POPEF 271      48.122  72.842  28.366  1.00  0.00           O
ATOM   4919  C21 POPEF 271      49.292  72.262  28.636  1.00  0.00           C
ATOM   4920  O22 POPEF 271      50.172  72.042  27.826  1.00  0.00           O
ATOM   4921  C22 POPEF 271      49.392  71.902  30.106  1.00  0.00           C
ATOM   4924  C3  POPEF 271      46.772  74.072  26.736  1.00  0.00           C
ATOM   4927  O31 POPEF 271      46.822  75.192  27.656  1.00  0.00           O
ATOM   4928  C31 POPEF 271      45.622  75.752  27.786  1.00  0.00           C
ATOM   4929  O32 POPEF 271      44.642  75.452  27.146  1.00  0.00           O
ATOM   4930  C32 POPEF 271      45.622  76.772  28.926  1.00  0.00           C
ATOM   4933  C23 POPEF 271      50.412  70.742  30.296  1.00  0.00           C
ATOM   4936  C24 POPEF 271      50.362  70.112  31.696  1.00  0.00           C
ATOM   4939  C25 POPEF 271      50.582  71.122  32.826  1.00  0.00           C
ATOM   4942  C26 POPEF 271      50.452  70.482  34.216  1.00  0.00           C
ATOM   4945  C27 POPEF 271      50.412  71.542  35.326  1.00  0.00           C
ATOM   4948  C28 POPEF 271      50.132  70.942  36.716  1.00  0.00           C
ATOM   4951  C29 POPEF 271      51.412  70.462  37.356  1.00  0.00           C
ATOM   4953 0C21 POPEF 271      51.612  70.272  38.676  1.00  0.00           C
ATOM   4955 1C21 POPEF 271      50.582  70.442  39.766  1.00  0.00           C
ATOM   4958 2C21 POPEF 271      51.012  71.502  40.796  1.00  0.00           C
ATOM   4961 3C21 POPEF 271      50.002  71.662  41.936  1.00  0.00           C
ATOM   4964 4C21 POPEF 271      50.392  72.772  42.916  1.00  0.00           C
ATOM   4967 5C21 POPEF 271      51.622  72.442  43.776  1.00  0.00           C
ATOM   4970 6C21 POPEF 271      52.112  73.662  44.556  1.00  0.00           C
ATOM   4973 7C21 POPEF 271      53.202  73.292  45.566  1.00  0.00           C
ATOM   4976 8C21 POPEF 271      53.552  74.462  46.476  1.00  0.00           C
ATOM   4980  C33 POPEF 271      44.312  77.592  28.896  1.00  0.00           C
ATOM   4983  C34 POPEF 271      44.142  78.542  30.076  1.00  0.00           C
ATOM   4986  C35 POPEF 271      45.312  79.522  30.246  1.00  0.00           C
ATOM   4989  C36 POPEF 271      44.972  80.552  31.326  1.00  0.00           C
ATOM   4992  C37 POPEF 271      46.172  81.362  31.796  1.00  0.00           C
ATOM   4995  C38 POPEF 271      45.762  82.492  32.746  1.00  0.00           C
ATOM   4998  C39 POPEF 271      45.312  82.042  34.136  1.00  0.00           C
ATOM   5001 0C31 POPEF 271      44.982  83.242  35.026  1.00  0.00           C
ATOM   5004 1C31 POPEF 271      44.352  82.822  36.356  1.00  0.00           C
ATOM   5007 2C31 POPEF 271      44.802  83.642  37.576  1.00  0.00           C
ATOM   5010 3C31 POPEF 271      46.262  83.402  37.976  1.00  0.00           C
ATOM   5013 4C31 POPEF 271      46.592  81.942  38.336  1.00  0.00           C
ATOM   5016 5C31 POPEF 271      47.992  81.802  38.946  1.00  0.00           C
ATOM   5019 6C31 POPEF 271      48.382  80.362  39.286  1.00  0.00           C
ATOM   5023  NH3 POPEG 272     102.912 110.312  27.416  1.00  0.00           N
ATOM   5027  C12 POPEG 272     101.942 109.172  27.366  1.00  0.00           C
ATOM   5030  C11 POPEG 272     100.492 109.642  27.266  1.00  0.00           C
ATOM   5033  P   POPEG 272      98.992 110.122  29.386  1.00  0.00           P
ATOM   5034  O13 POPEG 272      98.552 111.402  29.996  1.00  0.00           O
ATOM   5035  O14 POPEG 272      97.952 109.352  28.646  1.00  0.00           O
ATOM   5036  O11 POPEG 272      99.662 109.122  30.406  1.00  0.00           O
ATOM   5037  O12 POPEG 272     100.182 110.442  28.396  1.00  0.00           O
ATOM   5038  C1  POPEG 272      99.832 109.342  31.806  1.00  0.00           C
ATOM   5041  C2  POPEG 272      99.452 108.062  32.626  1.00  0.00           C
ATOM   5043  O21 POPEG 272      99.162 108.412  33.986  1.00  0.00           O
ATOM   5044  C21 POPEG 272     100.142 108.912  34.716  1.00  0.00           C
ATOM   5045  O22 POPEG 272     101.282 109.132  34.366  1.00  0.00           O
ATOM   5046  C22 POPEG 272      99.602 109.142  36.126  1.00  0.00           C
ATOM   5049  C3  POPEG 272     100.452 106.862  32.526  1.00  0.00           C
ATOM   5052  O31 POPEG 272     100.062 105.752  33.366  1.00  0.00           O
ATOM   5053  C31 POPEG 272     100.742 104.622  33.206  1.00  0.00           C
ATOM   5054  O32 POPEG 272     101.672 104.472  32.406  1.00  0.00           O
ATOM   5055  C32 POPEG 272     100.162 103.562  34.146  1.00  0.00           C
ATOM   5058  C23 POPEG 272     100.742 109.142  37.146  1.00  0.00           C
ATOM   5061  C24 POPEG 272     100.292 109.452  38.576  1.00  0.00           C
ATOM   5064  C25 POPEG 272      99.192 108.522  39.106  1.00  0.00           C
ATOM   5067  C26 POPEG 272      98.882 108.852  40.566  1.00  0.00           C
ATOM   5070  C27 POPEG 272      97.742 108.012  41.156  1.00  0.00           C
ATOM   5073  C28 POPEG 272      97.482 108.382  42.626  1.00  0.00           C
ATOM   5076  C29 POPEG 272      96.142 107.922  43.146  1.00  0.00           C
ATOM   5078 0C21 POPEG 272      95.832 107.572  44.406  1.00  0.00           C
ATOM   5080 1C21 POPEG 272      96.692 107.582  45.646  1.00  0.00           C
ATOM   5083 2C21 POPEG 272      97.682 108.752  45.806  1.00  0.00           C
ATOM   5086 3C21 POPEG 272      98.362 108.762  47.186  1.00  0.00           C
ATOM   5089 4C21 POPEG 272      99.532 109.742  47.226  1.00  0.00           C
ATOM   5092 5C21 POPEG 272     100.362 109.592  48.496  1.00  0.00           C
ATOM   5095 6C21 POPEG 272     101.292 110.792  48.726  1.00  0.00           C
ATOM   5098 7C21 POPEG 272     102.072 110.672  50.026  1.00  0.00           C
ATOM   5101 8C21 POPEG 272     103.032 111.842  50.256  1.00  0.00           C
ATOM   5105  C33 POPEG 272     101.072 102.352  34.476  1.00  0.00           C
ATOM   5108  C34 POPEG 272     101.072 102.032  35.986  1.00  0.00           C
ATOM   5111  C35 POPEG 272      99.682 101.602  36.496  1.00  0.00           C
ATOM   5114  C36 POPEG 272      99.512 101.802  38.006  1.00  0.00           C
ATOM   5117  C37 POPEG 272      98.102 101.392  38.436  1.00  0.00           C
ATOM   5120  C38 POPEG 272      97.872 101.492  39.946  1.00  0.00           C
ATOM   5123  C39 POPEG 272      97.592 102.912  40.456  1.00  0.00           C
ATOM   5126 0C31 POPEG 272      96.212 103.442  40.036  1.00  0.00           C
ATOM   5129 1C31 POPEG 272      95.912 104.852  40.566  1.00  0.00           C
ATOM   5132 2C31 POPEG 272      94.452 105.252  40.336  1.00  0.00           C
ATOM   5135 3C31 POPEG 272      93.462 104.652  41.346  1.00  0.00           C
ATOM   5138 4C31 POPEG 272      93.642 105.212  42.756  1.00  0.00           C
ATOM   5141 5C31 POPEG 272      92.472 104.852  43.686  1.00  0.00           C
ATOM   5144 6C31 POPEG 272      92.452 105.682  44.976  1.00  0.00           C
ATOM   5148  NH3 POPEH 273      10.532  98.602  27.476  1.00  0.00           N
ATOM   5152  C12 POPEH 273       9.042  98.682  27.396  1.00  0.00           C
ATOM   5155  C11 POPEH 273       8.432  97.452  28.076  1.00  0.00           C
ATOM   5158  P   POPEH 273       6.182  96.212  27.486  1.00  0.00           P
ATOM   5159  O13 POPEH 273       4.922  96.682  26.846  1.00  0.00           O
ATOM   5160  O14 POPEH 273       7.022  95.282  26.706  1.00  0.00           O
ATOM   5161  O11 POPEH 273       5.852  95.532  28.866  1.00  0.00           O
ATOM   5162  O12 POPEH 273       7.022  97.482  27.906  1.00  0.00           O
ATOM   5163  C1  POPEH 273       6.872  95.332  29.846  1.00  0.00           C
ATOM   5166  C2  POPEH 273       6.422  94.242  30.866  1.00  0.00           C
ATOM   5168  O21 POPEH 273       7.172  94.322  32.086  1.00  0.00           O
ATOM   5169  C21 POPEH 273       6.752  95.242  32.926  1.00  0.00           C
ATOM   5170  O22 POPEH 273       6.002  96.162  32.686  1.00  0.00           O
ATOM   5171  C22 POPEH 273       7.212  94.832  34.316  1.00  0.00           C
ATOM   5174  C3  POPEH 273       6.602  92.812  30.276  1.00  0.00           C
ATOM   5177  O31 POPEH 273       6.272  91.752  31.216  1.00  0.00           O
ATOM   5178  C31 POPEH 273       4.962  91.582  31.386  1.00  0.00           C
ATOM   5179  O32 POPEH 273       4.102  92.252  30.836  1.00  0.00           O
ATOM   5180  C32 POPEH 273       4.652  90.342  32.246  1.00  0.00           C
ATOM   5183  C23 POPEH 273       5.992  94.742  35.266  1.00  0.00           C
ATOM   5186  C24 POPEH 273       6.412  94.332  36.676  1.00  0.00           C
ATOM   5189  C25 POPEH 273       5.202  93.992  37.556  1.00  0.00           C
ATOM   5192  C26 POPEH 273       5.652  93.572  38.956  1.00  0.00           C
ATOM   5195  C27 POPEH 273       4.502  93.522  39.966  1.00  0.00           C
ATOM   5198  C28 POPEH 273       5.002  93.892  41.376  1.00  0.00           C
ATOM   5201  C29 POPEH 273       3.882  94.122  42.356  1.00  0.00           C
ATOM   5203 0C21 POPEH 273       4.072  94.622  43.586  1.00  0.00           C
ATOM   5205 1C21 POPEH 273       5.422  94.932  44.176  1.00  0.00           C
ATOM   5208 2C21 POPEH 273       5.392  95.072  45.716  1.00  0.00           C
ATOM   5211 3C21 POPEH 273       6.782  94.962  46.366  1.00  0.00           C
ATOM   5214 4C21 POPEH 273       7.892  95.782  45.686  1.00  0.00           C
ATOM   5217 5C21 POPEH 273       7.652  97.292  45.636  1.00  0.00           C
ATOM   5220 6C21 POPEH 273       7.992  98.002  46.956  1.00  0.00           C
ATOM   5223 7C21 POPEH 273       8.192  99.512  46.756  1.00  0.00           C
ATOM   5226 8C21 POPEH 273       8.722 100.232  47.996  1.00  0.00           C
ATOM   5230  C33 POPEH 273       5.172  90.342  33.706  1.00  0.00           C
ATOM   5233  C34 POPEH 273       4.072  90.552  34.756  1.00  0.00           C
ATOM   5236  C35 POPEH 273       4.492  90.142  36.186  1.00  0.00           C
ATOM   5239  C36 POPEH 273       3.332  90.002  37.176  1.00  0.00           C
ATOM   5242  C37 POPEH 273       3.802  89.442  38.536  1.00  0.00           C
ATOM   5245  C38 POPEH 273       2.652  88.932  39.426  1.00  0.00           C
ATOM   5248  C39 POPEH 273       3.112  88.142  40.666  1.00  0.00           C
ATOM   5251 0C31 POPEH 273       3.832  88.982  41.736  1.00  0.00           C
ATOM   5254 1C31 POPEH 273       3.752  88.322  43.126  1.00  0.00           C
ATOM   5257 2C31 POPEH 273       4.782  88.852  44.136  1.00  0.00           C
ATOM   5260 3C31 POPEH 273       6.162  88.202  43.966  1.00  0.00           C
ATOM   5263 4C31 POPEH 273       7.232  88.822  44.866  1.00  0.00           C
ATOM   5266 5C31 POPEH 273       8.642  88.272  44.596  1.00  0.00           C
ATOM   5269 6C31 POPEH 273       9.722  88.852  45.516  1.00  0.00           C
ATOM   5273  NH3 POPEI 274     122.302  90.452  25.646  1.00  0.00           N
ATOM   5277  C12 POPEI 274     123.122  91.622  26.116  1.00  0.00           C
ATOM   5280  C11 POPEI 274     122.272  92.762  26.696  1.00  0.00           C
ATOM   5283  P   POPEI 274     120.012  92.512  27.986  1.00  0.00           P
ATOM   5284  O13 POPEI 274     119.692  93.952  28.086  1.00  0.00           O
ATOM   5285  O14 POPEI 274     119.472  91.692  26.876  1.00  0.00           O
ATOM   5286  O11 POPEI 274     119.862  91.772  29.386  1.00  0.00           O
ATOM   5287  O12 POPEI 274     121.572  92.312  27.846  1.00  0.00           O
ATOM   5288  C1  POPEI 274     118.952  90.672  29.546  1.00  0.00           C
ATOM   5291  C2  POPEI 274     119.442  89.712  30.656  1.00  0.00           C
ATOM   5293  O21 POPEI 274     118.432  88.702  30.906  1.00  0.00           O
ATOM   5294  C21 POPEI 274     118.952  87.612  31.446  1.00  0.00           C
ATOM   5295  O22 POPEI 274     120.082  87.202  31.246  1.00  0.00           O
ATOM   5296  C22 POPEI 274     118.002  87.002  32.466  1.00  0.00           C
ATOM   5299  C3  POPEI 274     119.722  90.492  31.976  1.00  0.00           C
ATOM   5302  O31 POPEI 274     120.282  89.672  33.026  1.00  0.00           O
ATOM   5303  C31 POPEI 274     121.592  89.512  33.006  1.00  0.00           C
ATOM   5304  O32 POPEI 274     122.312  89.762  32.046  1.00  0.00           O
ATOM   5305  C32 POPEI 274     122.102  89.122  34.376  1.00  0.00           C
ATOM   5308  C23 POPEI 274     118.742  86.812  33.816  1.00  0.00           C
ATOM   5311  C24 POPEI 274     117.832  86.462  34.996  1.00  0.00           C
ATOM   5314  C25 POPEI 274     118.552  86.662  36.326  1.00  0.00           C
ATOM   5317  C26 POPEI 274     117.602  86.782  37.516  1.00  0.00           C
ATOM   5320  C27 POPEI 274     118.322  87.282  38.776  1.00  0.00           C
ATOM   5323  C28 POPEI 274     117.362  87.412  39.976  1.00  0.00           C
ATOM   5326  C29 POPEI 274     117.842  88.332  41.076  1.00  0.00           C
ATOM   5328 0C21 POPEI 274     118.282  87.972  42.296  1.00  0.00           C
ATOM   5330 1C21 POPEI 274     118.402  86.562  42.836  1.00  0.00           C
ATOM   5333 2C21 POPEI 274     118.052  86.422  44.326  1.00  0.00           C
ATOM   5336 3C21 POPEI 274     118.142  84.952  44.786  1.00  0.00           C
ATOM   5339 4C21 POPEI 274     118.382  84.802  46.296  1.00  0.00           C
ATOM   5342 5C21 POPEI 274     118.602  83.352  46.736  1.00  0.00           C
ATOM   5345 6C21 POPEI 274     117.322  82.502  46.716  1.00  0.00           C
ATOM   5348 7C21 POPEI 274     117.542  81.112  47.336  1.00  0.00           C
ATOM   5351 8C21 POPEI 274     116.302  80.222  47.266  1.00  0.00           C
ATOM   5355  C33 POPEI 274     122.352  90.412  35.206  1.00  0.00           C
ATOM   5358  C34 POPEI 274     122.262  90.132  36.706  1.00  0.00           C
ATOM   5361  C35 POPEI 274     121.972  91.382  37.556  1.00  0.00           C
ATOM   5364  C36 POPEI 274     121.172  91.022  38.826  1.00  0.00           C
ATOM   5367  C37 POPEI 274     121.852  91.342  40.156  1.00  0.00           C
ATOM   5370  C38 POPEI 274     120.982  90.852  41.326  1.00  0.00           C
ATOM   5373  C39 POPEI 274     121.372  91.442  42.686  1.00  0.00           C
ATOM   5376 0C31 POPEI 274     120.392  91.042  43.796  1.00  0.00           C
ATOM   5379 1C31 POPEI 274     120.792  91.652  45.146  1.00  0.00           C
ATOM   5382 2C31 POPEI 274     120.022  91.102  46.356  1.00  0.00           C
ATOM   5385 3C31 POPEI 274     118.582  91.622  46.506  1.00  0.00           C
ATOM   5388 4C31 POPEI 274     118.062  91.452  47.946  1.00  0.00           C
ATOM   5391 5C31 POPEI 274     116.642  92.022  48.156  1.00  0.00           C
ATOM   5394 6C31 POPEI 274     116.252  92.102  49.636  1.00  0.00           C
ATOM   5398  NH3 POPEJ 275       6.392  81.022  67.426  1.00  0.00           N
ATOM   5402  C12 POPEJ 275       5.632  80.002  68.196  1.00  0.00           C
ATOM   5405  C11 POPEJ 275       5.152  78.852  67.306  1.00  0.00           C
ATOM   5408  P   POPEJ 275       3.482  77.572  68.816  1.00  0.00           P
ATOM   5409  O13 POPEJ 275       4.442  77.742  69.926  1.00  0.00           O
ATOM   5410  O14 POPEJ 275       2.042  77.712  69.126  1.00  0.00           O
ATOM   5411  O11 POPEJ 275       3.812  76.182  68.086  1.00  0.00           O
ATOM   5412  O12 POPEJ 275       3.792  78.582  67.646  1.00  0.00           O
ATOM   5413  C1  POPEJ 275       3.042  75.632  67.006  1.00  0.00           C
ATOM   5416  C2  POPEJ 275       3.442  76.212  65.626  1.00  0.00           C
ATOM   5418  O21 POPEJ 275       2.482  75.762  64.636  1.00  0.00           O
ATOM   5419  C21 POPEJ 275       2.482  76.532  63.556  1.00  0.00           C
ATOM   5420  O22 POPEJ 275       3.192  77.492  63.376  1.00  0.00           O
ATOM   5421  C22 POPEJ 275       1.392  76.102  62.576  1.00  0.00           C
ATOM   5424  C3  POPEJ 275       4.932  75.902  65.236  1.00  0.00           C
ATOM   5427  O31 POPEJ 275       5.042  74.642  64.536  1.00  0.00           O
ATOM   5428  C31 POPEJ 275       5.872  74.622  63.506  1.00  0.00           C
ATOM   5429  O32 POPEJ 275       6.672  75.492  63.196  1.00  0.00           O
ATOM   5430  C32 POPEJ 275       5.622  73.342  62.706  1.00  0.00           C
ATOM   5433  C23 POPEJ 275       1.182  77.132  61.436  1.00  0.00           C
ATOM   5436  C24 POPEJ 275      -0.192  76.992  60.766  1.00  0.00           C
ATOM   5439  C25 POPEJ 275      -0.502  78.142  59.796  1.00  0.00           C
ATOM   5442  C26 POPEJ 275       0.162  78.012  58.416  1.00  0.00           C
ATOM   5445  C27 POPEJ 275       0.062  79.352  57.676  1.00  0.00           C
ATOM   5448  C28 POPEJ 275       0.632  79.412  56.256  1.00  0.00           C
ATOM   5451  C29 POPEJ 275      -0.292  78.802  55.236  1.00  0.00           C
ATOM   5453 0C21 POPEJ 275      -0.152  78.922  53.916  1.00  0.00           C
ATOM   5455 1C21 POPEJ 275       0.962  79.642  53.196  1.00  0.00           C
ATOM   5458 2C21 POPEJ 275       1.672  78.712  52.196  1.00  0.00           C
ATOM   5461 3C21 POPEJ 275       0.732  78.152  51.126  1.00  0.00           C
ATOM   5464 4C21 POPEJ 275       1.452  77.622  49.876  1.00  0.00           C
ATOM   5467 5C21 POPEJ 275       0.462  77.062  48.856  1.00  0.00           C
ATOM   5470 6C21 POPEJ 275       1.122  76.552  47.566  1.00  0.00           C
ATOM   5473 7C21 POPEJ 275       1.072  77.602  46.436  1.00  0.00           C
ATOM   5476 8C21 POPEJ 275       1.642  77.112  45.106  1.00  0.00           C
ATOM   5480  C33 POPEJ 275       6.232  73.382  61.286  1.00  0.00           C
ATOM   5483  C34 POPEJ 275       5.492  74.292  60.296  1.00  0.00           C
ATOM   5486  C35 POPEJ 275       5.462  73.742  58.856  1.00  0.00           C
ATOM   5489  C36 POPEJ 275       6.832  73.702  58.176  1.00  0.00           C
ATOM   5492  C37 POPEJ 275       6.772  73.232  56.706  1.00  0.00           C
ATOM   5495  C38 POPEJ 275       8.092  73.462  55.966  1.00  0.00           C
ATOM   5498  C39 POPEJ 275       8.012  73.252  54.446  1.00  0.00           C
ATOM   5501 0C31 POPEJ 275       8.392  71.832  53.986  1.00  0.00           C
ATOM   5504 1C31 POPEJ 275       8.602  71.792  52.456  1.00  0.00           C
ATOM   5507 2C31 POPEJ 275       9.082  70.452  51.896  1.00  0.00           C
ATOM   5510 3C31 POPEJ 275       8.162  69.262  52.216  1.00  0.00           C
ATOM   5513 4C31 POPEJ 275       8.342  68.122  51.206  1.00  0.00           C
ATOM   5516 5C31 POPEJ 275       7.922  66.742  51.716  1.00  0.00           C
ATOM   5519 6C31 POPEJ 275       8.082  65.652  50.656  1.00  0.00           C
ATOM   5523  NH3 POPEK 276      89.392 113.012  26.786  1.00  0.00           N
ATOM   5527  C12 POPEK 276      87.982 112.812  26.256  1.00  0.00           C
ATOM   5530  C11 POPEK 276      87.452 111.422  26.656  1.00  0.00           C
ATOM   5533  P   POPEK 276      85.952 109.562  25.606  1.00  0.00           P
ATOM   5534  O13 POPEK 276      85.892 109.392  24.146  1.00  0.00           O
ATOM   5535  O14 POPEK 276      86.842 108.712  26.436  1.00  0.00           O
ATOM   5536  O11 POPEK 276      84.472 109.392  26.136  1.00  0.00           O
ATOM   5537  O12 POPEK 276      86.272 111.092  25.926  1.00  0.00           O
ATOM   5538  C1  POPEK 276      83.912 110.092  27.246  1.00  0.00           C
ATOM   5541  C2  POPEK 276      83.792 109.142  28.456  1.00  0.00           C
ATOM   5543  O21 POPEK 276      82.652 109.452  29.276  1.00  0.00           O
ATOM   5544  C21 POPEK 276      82.692 110.552  29.966  1.00  0.00           C
ATOM   5545  O22 POPEK 276      83.582 111.402  29.946  1.00  0.00           O
ATOM   5546  C22 POPEK 276      81.392 110.712  30.746  1.00  0.00           C
ATOM   5549  C3  POPEK 276      85.112 109.002  29.276  1.00  0.00           C
ATOM   5552  O31 POPEK 276      84.902 108.602  30.646  1.00  0.00           O
ATOM   5553  C31 POPEK 276      84.382 107.402  30.836  1.00  0.00           C
ATOM   5554  O32 POPEK 276      84.152 106.572  29.966  1.00  0.00           O
ATOM   5555  C32 POPEK 276      84.182 107.202  32.346  1.00  0.00           C
ATOM   5558  C23 POPEK 276      81.252 112.182  31.206  1.00  0.00           C
ATOM   5561  C24 POPEK 276      80.052 112.442  32.126  1.00  0.00           C
ATOM   5564  C25 POPEK 276      80.062 111.612  33.416  1.00  0.00           C
ATOM   5567  C26 POPEK 276      79.002 112.092  34.406  1.00  0.00           C
ATOM   5570  C27 POPEK 276      79.132 111.412  35.766  1.00  0.00           C
ATOM   5573  C28 POPEK 276      78.192 111.982  36.846  1.00  0.00           C
ATOM   5576  C29 POPEK 276      78.462 113.442  37.086  1.00  0.00           C
ATOM   5578 0C21 POPEK 276      77.602 114.352  37.576  1.00  0.00           C
ATOM   5580 1C21 POPEK 276      76.222 114.072  38.096  1.00  0.00           C
ATOM   5583 2C21 POPEK 276      75.802 115.142  39.126  1.00  0.00           C
ATOM   5586 3C21 POPEK 276      76.752 115.242  40.326  1.00  0.00           C
ATOM   5589 4C21 POPEK 276      76.242 116.162  41.436  1.00  0.00           C
ATOM   5592 5C21 POPEK 276      75.042 115.592  42.206  1.00  0.00           C
ATOM   5595 6C21 POPEK 276      74.542 116.552  43.296  1.00  0.00           C
ATOM   5598 7C21 POPEK 276      73.362 115.962  44.066  1.00  0.00           C
ATOM   5601 8C21 POPEK 276      72.882 116.862  45.206  1.00  0.00           C
ATOM   5605  C33 POPEK 276      83.022 106.242  32.706  1.00  0.00           C
ATOM   5608  C34 POPEK 276      81.662 106.732  32.196  1.00  0.00           C
ATOM   5611  C35 POPEK 276      80.462 106.162  32.956  1.00  0.00           C
ATOM   5614  C36 POPEK 276      80.212 106.852  34.316  1.00  0.00           C
ATOM   5617  C37 POPEK 276      80.252 105.892  35.506  1.00  0.00           C
ATOM   5620  C38 POPEK 276      79.682 106.532  36.786  1.00  0.00           C
ATOM   5623  C39 POPEK 276      79.472 105.532  37.926  1.00  0.00           C
ATOM   5626 0C31 POPEK 276      78.792 106.182  39.136  1.00  0.00           C
ATOM   5629 1C31 POPEK 276      78.782 105.302  40.386  1.00  0.00           C
ATOM   5632 2C31 POPEK 276      78.052 105.982  41.546  1.00  0.00           C
ATOM   5635 3C31 POPEK 276      78.662 105.702  42.926  1.00  0.00           C
ATOM   5638 4C31 POPEK 276      77.872 106.432  44.026  1.00  0.00           C
ATOM   5641 5C31 POPEK 276      78.502 106.322  45.406  1.00  0.00           C
ATOM   5644 6C31 POPEK 276      77.742 107.122  46.466  1.00  0.00           C
ATOM   5648  NH3 POPEL 277     111.432  95.862  27.716  1.00  0.00           N
ATOM   5652  C12 POPEL 277     110.982  95.722  26.286  1.00  0.00           C
ATOM   5655  C11 POPEL 277     109.882  96.742  25.996  1.00  0.00           C
ATOM   5658  P   POPEL 277     107.412  96.062  26.556  1.00  0.00           P
ATOM   5659  O13 POPEL 277     106.942  96.822  25.376  1.00  0.00           O
ATOM   5660  O14 POPEL 277     107.402  94.582  26.456  1.00  0.00           O
ATOM   5661  O11 POPEL 277     106.582  96.492  27.836  1.00  0.00           O
ATOM   5662  O12 POPEL 277     108.842  96.582  26.966  1.00  0.00           O
ATOM   5663  C1  POPEL 277     106.622  97.882  28.176  1.00  0.00           C
ATOM   5666  C2  POPEL 277     106.012  98.202  29.556  1.00  0.00           C
ATOM   5668  O21 POPEL 277     106.412  99.562  29.796  1.00  0.00           O
ATOM   5669  C21 POPEL 277     105.592 100.262  30.526  1.00  0.00           C
ATOM   5670  O22 POPEL 277     104.482  99.922  30.906  1.00  0.00           O
ATOM   5671  C22 POPEL 277     106.192 101.652  30.776  1.00  0.00           C
ATOM   5674  C3  POPEL 277     106.522  97.252  30.676  1.00  0.00           C
ATOM   5677  O31 POPEL 277     106.212  97.762  31.996  1.00  0.00           O
ATOM   5678  C31 POPEL 277     105.082  97.392  32.556  1.00  0.00           C
ATOM   5679  O32 POPEL 277     104.342  96.492  32.176  1.00  0.00           O
ATOM   5680  C32 POPEL 277     104.802  98.362  33.696  1.00  0.00           C
ATOM   5683  C23 POPEL 277     105.882 102.212  32.166  1.00  0.00           C
ATOM   5686  C24 POPEL 277     106.922 101.782  33.196  1.00  0.00           C
ATOM   5689  C25 POPEL 277     106.532 102.232  34.596  1.00  0.00           C
ATOM   5692  C26 POPEL 277     107.672 102.122  35.606  1.00  0.00           C
ATOM   5695  C27 POPEL 277     107.272 102.612  36.996  1.00  0.00           C
ATOM   5698  C28 POPEL 277     108.522 102.772  37.876  1.00  0.00           C
ATOM   5701  C29 POPEL 277     108.262 103.312  39.256  1.00  0.00           C
ATOM   5703 0C21 POPEL 277     108.382 104.612  39.606  1.00  0.00           C
ATOM   5705 1C21 POPEL 277     108.662 105.742  38.646  1.00  0.00           C
ATOM   5708 2C21 POPEL 277     108.272 107.132  39.196  1.00  0.00           C
ATOM   5711 3C21 POPEL 277     106.902 107.162  39.896  1.00  0.00           C
ATOM   5714 4C21 POPEL 277     106.262 108.552  39.906  1.00  0.00           C
ATOM   5717 5C21 POPEL 277     104.902 108.572  40.626  1.00  0.00           C
ATOM   5720 6C21 POPEL 277     104.182 109.912  40.456  1.00  0.00           C
ATOM   5723 7C21 POPEL 277     103.142 110.162  41.546  1.00  0.00           C
ATOM   5726 8C21 POPEL 277     102.582 111.582  41.506  1.00  0.00           C
ATOM   5730  C33 POPEL 277     104.312  97.742  35.016  1.00  0.00           C
ATOM   5733  C34 POPEL 277     103.822  98.862  35.926  1.00  0.00           C
ATOM   5736  C35 POPEL 277     103.492  98.432  37.356  1.00  0.00           C
ATOM   5739  C36 POPEL 277     103.152  99.642  38.236  1.00  0.00           C
ATOM   5742  C37 POPEL 277     103.592  99.472  39.686  1.00  0.00           C
ATOM   5745  C38 POPEL 277     103.402 100.742  40.526  1.00  0.00           C
ATOM   5748  C39 POPEL 277     103.822 100.502  41.986  1.00  0.00           C
ATOM   5751 0C31 POPEL 277     103.622 101.722  42.876  1.00  0.00           C
ATOM   5754 1C31 POPEL 277     103.972 101.392  44.336  1.00  0.00           C
ATOM   5757 2C31 POPEL 277     104.032 102.622  45.246  1.00  0.00           C
ATOM   5760 3C31 POPEL 277     102.652 103.152  45.666  1.00  0.00           C
ATOM   5763 4C31 POPEL 277     102.792 104.242  46.726  1.00  0.00           C
ATOM   5766 5C31 POPEL 277     101.452 104.762  47.266  1.00  0.00           C
ATOM   5769 6C31 POPEL 277     101.632 105.712  48.456  1.00  0.00           C
ATOM   5773  NH3 POPEM 278      25.132  36.882  24.616  1.00  0.00           N
ATOM   5777  C12 POPEM 278      25.722  35.582  24.106  1.00  0.00           C
ATOM   5780  C11 POPEM 278      27.102  35.782  23.446  1.00  0.00           C
ATOM   5783  P   POPEM 278      29.282  34.522  22.876  1.00  0.00           P
ATOM   5784  O13 POPEM 278      29.862  33.192  22.626  1.00  0.00           O
ATOM   5785  O14 POPEM 278      29.682  35.592  21.936  1.00  0.00           O
ATOM   5786  O11 POPEM 278      29.722  34.922  24.336  1.00  0.00           O
ATOM   5787  O12 POPEM 278      27.692  34.512  23.036  1.00  0.00           O
ATOM   5788  C1  POPEM 278      29.152  34.192  25.446  1.00  0.00           C
ATOM   5791  C2  POPEM 278      30.262  33.712  26.386  1.00  0.00           C
ATOM   5793  O21 POPEM 278      29.772  33.592  27.736  1.00  0.00           O
ATOM   5794  C21 POPEM 278      29.372  32.372  28.036  1.00  0.00           C
ATOM   5795  O22 POPEM 278      29.272  31.432  27.286  1.00  0.00           O
ATOM   5796  C22 POPEM 278      29.242  32.252  29.566  1.00  0.00           C
ATOM   5799  C3  POPEM 278      31.402  34.762  26.406  1.00  0.00           C
ATOM   5802  O31 POPEM 278      32.302  34.522  27.516  1.00  0.00           O
ATOM   5803  C31 POPEM 278      32.802  35.652  27.996  1.00  0.00           C
ATOM   5804  O32 POPEM 278      32.722  36.722  27.426  1.00  0.00           O
ATOM   5805  C32 POPEM 278      33.432  35.412  29.366  1.00  0.00           C
ATOM   5808  C23 POPEM 278      27.802  32.372  30.146  1.00  0.00           C
ATOM   5811  C24 POPEM 278      27.722  32.162  31.676  1.00  0.00           C
ATOM   5814  C25 POPEM 278      28.522  33.162  32.536  1.00  0.00           C
ATOM   5817  C26 POPEM 278      28.502  32.772  34.026  1.00  0.00           C
ATOM   5820  C27 POPEM 278      29.452  33.642  34.876  1.00  0.00           C
ATOM   5823  C28 POPEM 278      29.712  33.052  36.276  1.00  0.00           C
ATOM   5826  C29 POPEM 278      30.652  33.922  37.086  1.00  0.00           C
ATOM   5828 0C21 POPEM 278      30.312  34.752  38.086  1.00  0.00           C
ATOM   5830 1C21 POPEM 278      28.912  35.012  38.606  1.00  0.00           C
ATOM   5833 2C21 POPEM 278      28.752  34.652  40.086  1.00  0.00           C
ATOM   5836 3C21 POPEM 278      27.292  34.762  40.526  1.00  0.00           C
ATOM   5839 4C21 POPEM 278      27.102  34.572  42.036  1.00  0.00           C
ATOM   5842 5C21 POPEM 278      25.652  34.792  42.506  1.00  0.00           C
ATOM   5845 6C21 POPEM 278      24.632  33.902  41.786  1.00  0.00           C
ATOM   5848 7C21 POPEM 278      23.212  34.062  42.316  1.00  0.00           C
ATOM   5851 8C21 POPEM 278      22.172  33.392  41.416  1.00  0.00           C
ATOM   5855  C33 POPEM 278      32.452  35.762  30.506  1.00  0.00           C
ATOM   5858  C34 POPEM 278      33.182  36.092  31.806  1.00  0.00           C
ATOM   5861  C35 POPEM 278      32.282  36.812  32.826  1.00  0.00           C
ATOM   5864  C36 POPEM 278      33.042  37.152  34.116  1.00  0.00           C
ATOM   5867  C37 POPEM 278      32.162  37.832  35.186  1.00  0.00           C
ATOM   5870  C38 POPEM 278      32.302  39.362  35.306  1.00  0.00           C
ATOM   5873  C39 POPEM 278      31.812  40.172  34.086  1.00  0.00           C
ATOM   5876 0C31 POPEM 278      31.112  41.472  34.506  1.00  0.00           C
ATOM   5879 1C31 POPEM 278      30.392  42.242  33.386  1.00  0.00           C
ATOM   5882 2C31 POPEM 278      29.582  43.422  33.966  1.00  0.00           C
ATOM   5885 3C31 POPEM 278      29.002  44.382  32.916  1.00  0.00           C
ATOM   5888 4C31 POPEM 278      28.342  45.602  33.586  1.00  0.00           C
ATOM   5891 5C31 POPEM 278      27.582  46.492  32.596  1.00  0.00           C
ATOM   5894 6C31 POPEM 278      26.972  47.742  33.226  1.00  0.00           C
ATOM   5898  NH3 POPEN 279     133.706  94.902  69.506  1.00  0.00           N
ATOM   5902  C12 POPEN 279     133.686  93.972  70.686  1.00  0.00           C
ATOM   5905  C11 POPEN 279     132.666  92.842  70.486  1.00  0.00           C
ATOM   5908  P   POPEN 279     131.806  90.612  71.536  1.00  0.00           P
ATOM   5909  O13 POPEN 279     131.996  89.572  70.486  1.00  0.00           O
ATOM   5910  O14 POPEN 279     131.836  90.132  72.936  1.00  0.00           O
ATOM   5911  O11 POPEN 279     130.476  91.402  71.286  1.00  0.00           O
ATOM   5912  O12 POPEN 279     132.926  91.742  71.366  1.00  0.00           O
ATOM   5913  C1  POPEN 279     129.476  91.072  70.316  1.00  0.00           C
ATOM   5916  C2  POPEN 279     129.676  91.862  68.996  1.00  0.00           C
ATOM   5918  O21 POPEN 279     128.412  92.122  68.376  1.00  0.00           O
ATOM   5919  C21 POPEN 279     128.342  93.282  67.726  1.00  0.00           C
ATOM   5920  O22 POPEN 279     128.982  94.292  67.986  1.00  0.00           O
ATOM   5921  C22 POPEN 279     127.442  93.132  66.506  1.00  0.00           C
ATOM   5924  C3  POPEN 279     130.596  91.102  67.986  1.00  0.00           C
ATOM   5927  O31 POPEN 279     130.966  91.942  66.866  1.00  0.00           O
ATOM   5928  C31 POPEN 279     131.926  91.412  66.086  1.00  0.00           C
ATOM   5929  O32 POPEN 279     132.346  90.272  66.156  1.00  0.00           O
ATOM   5930  C32 POPEN 279     132.426  92.502  65.126  1.00  0.00           C
ATOM   5933  C23 POPEN 279     127.952  93.922  65.286  1.00  0.00           C
ATOM   5936  C24 POPEN 279     127.202  93.552  63.996  1.00  0.00           C
ATOM   5939  C25 POPEN 279     125.682  93.552  64.116  1.00  0.00           C
ATOM   5942  C26 POPEN 279     125.012  93.082  62.816  1.00  0.00           C
ATOM   5945  C27 POPEN 279     123.532  92.732  63.036  1.00  0.00           C
ATOM   5948  C28 POPEN 279     122.872  92.072  61.806  1.00  0.00           C
ATOM   5951  C29 POPEN 279     121.462  91.642  62.146  1.00  0.00           C
ATOM   5953 0C21 POPEN 279     120.312  92.182  61.706  1.00  0.00           C
ATOM   5955 1C21 POPEN 279     120.162  93.312  60.726  1.00  0.00           C
ATOM   5958 2C21 POPEN 279     119.042  93.052  59.706  1.00  0.00           C
ATOM   5961 3C21 POPEN 279     119.342  91.862  58.796  1.00  0.00           C
ATOM   5964 4C21 POPEN 279     118.412  91.792  57.566  1.00  0.00           C
ATOM   5967 5C21 POPEN 279     119.172  91.342  56.316  1.00  0.00           C
ATOM   5970 6C21 POPEN 279     118.322  91.382  55.036  1.00  0.00           C
ATOM   5973 7C21 POPEN 279     119.132  90.982  53.806  1.00  0.00           C
ATOM   5976 8C21 POPEN 279     118.312  91.002  52.506  1.00  0.00           C
ATOM   5980  C33 POPEN 279     132.896  92.012  63.736  1.00  0.00           C
ATOM   5983  C34 POPEN 279     134.036  92.882  63.176  1.00  0.00           C
ATOM   5986  C35 POPEN 279     134.366  92.652  61.686  1.00  0.00           C
ATOM   5989  C36 POPEN 279     133.446  93.442  60.736  1.00  0.00           C
ATOM   5992  C37 POPEN 279     133.526  93.042  59.256  1.00  0.00           C
ATOM   5995  C38 POPEN 279     132.586  93.882  58.376  1.00  0.00           C
ATOM   5998  C39 POPEN 279     132.556  93.482  56.896  1.00  0.00           C
ATOM   6001 0C31 POPEN 279     133.776  93.982  56.116  1.00  0.00           C
ATOM   6004 1C31 POPEN 279     133.846  93.462  54.666  1.00  0.00           C
ATOM   6007 2C31 POPEN 279     135.276  93.132  54.206  1.00  0.00           C
ATOM   6010 3C31 POPEN 279     135.706  91.672  54.476  1.00  0.00           C
ATOM   6013 4C31 POPEN 279     135.616  91.262  55.946  1.00  0.00           C
ATOM   6016 5C31 POPEN 279     136.116  89.842  56.236  1.00  0.00           C
ATOM   6019 6C31 POPEN 279     136.326  89.602  57.736  1.00  0.00           C
ATOM   6023  NH3 POPEO 280      10.232  20.122  70.276  1.00  0.00           N
ATOM   6027  C12 POPEO 280      10.332  19.542  68.886  1.00  0.00           C
ATOM   6030  C11 POPEO 280      11.412  20.262  68.056  1.00  0.00           C
ATOM   6033  P   POPEO 280      11.772  22.892  67.906  1.00  0.00           P
ATOM   6034  O13 POPEO 280      10.852  24.042  67.796  1.00  0.00           O
ATOM   6035  O14 POPEO 280      12.522  22.722  69.166  1.00  0.00           O
ATOM   6036  O11 POPEO 280      12.862  23.012  66.776  1.00  0.00           O
ATOM   6037  O12 POPEO 280      10.972  21.562  67.626  1.00  0.00           O
ATOM   6038  C1  POPEO 280      13.602  21.932  66.216  1.00  0.00           C
ATOM   6041  C2  POPEO 280      13.182  21.652  64.746  1.00  0.00           C
ATOM   6043  O21 POPEO 280      14.152  22.322  63.916  1.00  0.00           O
ATOM   6044  C21 POPEO 280      14.512  21.702  62.806  1.00  0.00           C
ATOM   6045  O22 POPEO 280      14.122  20.612  62.416  1.00  0.00           O
ATOM   6046  C22 POPEO 280      15.572  22.542  62.106  1.00  0.00           C
ATOM   6049  C3  POPEO 280      11.732  22.132  64.436  1.00  0.00           C
ATOM   6052  O31 POPEO 280      11.402  22.002  63.046  1.00  0.00           O
ATOM   6053  C31 POPEO 280      11.122  23.122  62.386  1.00  0.00           C
ATOM   6054  O32 POPEO 280      11.132  24.252  62.846  1.00  0.00           O
ATOM   6055  C32 POPEO 280      10.812  22.762  60.946  1.00  0.00           C
ATOM   6058  C23 POPEO 280      15.612  22.232  60.596  1.00  0.00           C
ATOM   6061  C24 POPEO 280      16.762  22.962  59.896  1.00  0.00           C
ATOM   6064  C25 POPEO 280      16.672  22.822  58.376  1.00  0.00           C
ATOM   6067  C26 POPEO 280      15.802  23.902  57.706  1.00  0.00           C
ATOM   6070  C27 POPEO 280      15.422  23.542  56.266  1.00  0.00           C
ATOM   6073  C28 POPEO 280      14.532  24.602  55.586  1.00  0.00           C
ATOM   6076  C29 POPEO 280      15.292  25.832  55.176  1.00  0.00           C
ATOM   6078 0C21 POPEO 280      15.822  26.012  53.956  1.00  0.00           C
ATOM   6080 1C21 POPEO 280      15.782  25.002  52.846  1.00  0.00           C
ATOM   6083 2C21 POPEO 280      16.802  25.302  51.736  1.00  0.00           C
ATOM   6086 3C21 POPEO 280      16.432  26.502  50.866  1.00  0.00           C
ATOM   6089 4C21 POPEO 280      17.352  26.612  49.636  1.00  0.00           C
ATOM   6092 5C21 POPEO 280      18.612  27.452  49.846  1.00  0.00           C
ATOM   6095 6C21 POPEO 280      19.482  27.432  48.576  1.00  0.00           C
ATOM   6098 7C21 POPEO 280      20.442  28.612  48.426  1.00  0.00           C
ATOM   6101 8C21 POPEO 280      21.062  28.682  47.026  1.00  0.00           C
ATOM   6105  C33 POPEO 280       9.972  23.852  60.276  1.00  0.00           C
ATOM   6108  C34 POPEO 280       9.502  23.462  58.876  1.00  0.00           C
ATOM   6111  C35 POPEO 280      10.622  23.422  57.836  1.00  0.00           C
ATOM   6114  C36 POPEO 280      10.052  23.172  56.436  1.00  0.00           C
ATOM   6117  C37 POPEO 280      11.082  23.272  55.306  1.00  0.00           C
ATOM   6120  C38 POPEO 280      10.462  23.002  53.926  1.00  0.00           C
ATOM   6123  C39 POPEO 280       9.542  24.132  53.416  1.00  0.00           C
ATOM   6126 0C31 POPEO 280      10.282  25.212  52.606  1.00  0.00           C
ATOM   6129 1C31 POPEO 280       9.292  26.222  51.996  1.00  0.00           C
ATOM   6132 2C31 POPEO 280       9.912  27.162  50.956  1.00  0.00           C
ATOM   6135 3C31 POPEO 280      11.002  28.092  51.506  1.00  0.00           C
ATOM   6138 4C31 POPEO 280      11.462  29.122  50.466  1.00  0.00           C
ATOM   6141 5C31 POPEO 280      12.692  29.922  50.926  1.00  0.00           C
ATOM   6144 6C31 POPEO 280      13.252  30.852  49.836  1.00  0.00           C
ATOM   6148  NH3 POPEP 281     102.982  36.212  26.836  1.00  0.00           N
ATOM   6152  C12 POPEP 281     101.992  35.112  27.126  1.00  0.00           C
ATOM   6155  C11 POPEP 281     102.182  33.862  26.226  1.00  0.00           C
ATOM   6158  P   POPEP 281     103.352  31.492  26.466  1.00  0.00           P
ATOM   6159  O13 POPEP 281     102.942  31.112  25.086  1.00  0.00           O
ATOM   6160  O14 POPEP 281     104.682  31.032  26.926  1.00  0.00           O
ATOM   6161  O11 POPEP 281     102.272  30.882  27.456  1.00  0.00           O
ATOM   6162  O12 POPEP 281     103.252  33.052  26.716  1.00  0.00           O
ATOM   6163  C1  POPEP 281     101.812  31.552  28.636  1.00  0.00           C
ATOM   6166  C2  POPEP 281     102.612  31.112  29.876  1.00  0.00           C
ATOM   6168  O21 POPEP 281     101.702  30.972  30.976  1.00  0.00           O
ATOM   6169  C21 POPEP 281     101.912  29.902  31.726  1.00  0.00           C
ATOM   6170  O22 POPEP 281     102.612  28.952  31.416  1.00  0.00           O
ATOM   6171  C22 POPEP 281     101.092  30.022  32.996  1.00  0.00           C
ATOM   6174  C3  POPEP 281     103.702  32.152  30.256  1.00  0.00           C
ATOM   6177  O31 POPEP 281     104.482  31.672  31.376  1.00  0.00           O
ATOM   6178  C31 POPEP 281     105.762  31.442  31.136  1.00  0.00           C
ATOM   6179  O32 POPEP 281     106.352  31.722  30.106  1.00  0.00           O
ATOM   6180  C32 POPEP 281     106.392  30.742  32.326  1.00  0.00           C
ATOM   6183  C23 POPEP 281     101.672  29.132  34.116  1.00  0.00           C
ATOM   6186  C24 POPEP 281     102.952  29.722  34.706  1.00  0.00           C
ATOM   6189  C25 POPEP 281     103.372  28.962  35.976  1.00  0.00           C
ATOM   6192  C26 POPEP 281     104.542  29.612  36.716  1.00  0.00           C
ATOM   6195  C27 POPEP 281     104.712  29.002  38.106  1.00  0.00           C
ATOM   6198  C28 POPEP 281     105.762  29.692  38.996  1.00  0.00           C
ATOM   6201  C29 POPEP 281     105.362  31.102  39.336  1.00  0.00           C
ATOM   6203 0C21 POPEP 281     105.012  31.572  40.546  1.00  0.00           C
ATOM   6205 1C21 POPEP 281     104.962  30.762  41.816  1.00  0.00           C
ATOM   6208 2C21 POPEP 281     106.322  30.772  42.516  1.00  0.00           C
ATOM   6211 3C21 POPEP 281     106.422  29.672  43.586  1.00  0.00           C
ATOM   6214 4C21 POPEP 281     107.722  29.772  44.396  1.00  0.00           C
ATOM   6217 5C21 POPEP 281     107.992  28.522  45.236  1.00  0.00           C
ATOM   6220 6C21 POPEP 281     109.372  28.572  45.906  1.00  0.00           C
ATOM   6223 7C21 POPEP 281     109.532  27.502  46.996  1.00  0.00           C
ATOM   6226 8C21 POPEP 281     110.812  27.672  47.826  1.00  0.00           C
ATOM   6230  C33 POPEP 281     107.862  31.182  32.506  1.00  0.00           C
ATOM   6233  C34 POPEP 281     108.542  30.462  33.686  1.00  0.00           C
ATOM   6236  C35 POPEP 281     109.592  31.322  34.386  1.00  0.00           C
ATOM   6239  C36 POPEP 281     108.972  32.462  35.226  1.00  0.00           C
ATOM   6242  C37 POPEP 281     108.912  32.172  36.736  1.00  0.00           C
ATOM   6245  C38 POPEP 281     107.992  33.192  37.406  1.00  0.00           C
ATOM   6248  C39 POPEP 281     108.112  33.312  38.936  1.00  0.00           C
ATOM   6251 0C31 POPEP 281     109.342  34.122  39.346  1.00  0.00           C
ATOM   6254 1C31 POPEP 281     109.442  34.422  40.846  1.00  0.00           C
ATOM   6257 2C31 POPEP 281     110.822  35.022  41.156  1.00  0.00           C
ATOM   6260 3C31 POPEP 281     111.242  34.972  42.626  1.00  0.00           C
ATOM   6263 4C31 POPEP 281     110.282  35.672  43.586  1.00  0.00           C
ATOM   6266 5C31 POPEP 281     110.892  35.832  44.986  1.00  0.00           C
ATOM   6269 6C31 POPEP 281     109.912  36.402  46.006  1.00  0.00           C
ATOM   6273  NH3 POPEQ 282      35.012  84.502  69.456  1.00  0.00           N
ATOM   6277  C12 POPEQ 282      35.342  83.202  68.806  1.00  0.00           C
ATOM   6280  C11 POPEQ 282      35.832  82.202  69.846  1.00  0.00           C
ATOM   6283  P   POPEQ 282      35.352  79.952  68.636  1.00  0.00           P
ATOM   6284  O13 POPEQ 282      36.112  78.752  68.196  1.00  0.00           O
ATOM   6285  O14 POPEQ 282      34.272  79.752  69.626  1.00  0.00           O
ATOM   6286  O11 POPEQ 282      34.762  80.652  67.356  1.00  0.00           O
ATOM   6287  O12 POPEQ 282      36.342  81.032  69.206  1.00  0.00           O
ATOM   6288  C1  POPEQ 282      35.432  80.542  66.096  1.00  0.00           C
ATOM   6291  C2  POPEQ 282      34.752  79.522  65.116  1.00  0.00           C
ATOM   6293  O21 POPEQ 282      34.112  80.272  64.066  1.00  0.00           O
ATOM   6294  C21 POPEQ 282      34.592  80.122  62.846  1.00  0.00           C
ATOM   6295  O22 POPEQ 282      35.562  79.462  62.516  1.00  0.00           O
ATOM   6296  C22 POPEQ 282      33.702  80.902  61.876  1.00  0.00           C
ATOM   6299  C3  POPEQ 282      33.712  78.592  65.806  1.00  0.00           C
ATOM   6302  O31 POPEQ 282      33.212  77.562  64.916  1.00  0.00           O
ATOM   6303  C31 POPEQ 282      32.162  77.912  64.176  1.00  0.00           C
ATOM   6304  O32 POPEQ 282      31.612  79.002  64.186  1.00  0.00           O
ATOM   6305  C32 POPEQ 282      31.742  76.742  63.296  1.00  0.00           C
ATOM   6308  C23 POPEQ 282      34.072  80.702  60.396  1.00  0.00           C
ATOM   6311  C24 POPEQ 282      33.232  81.582  59.456  1.00  0.00           C
ATOM   6314  C25 POPEQ 282      33.832  81.812  58.056  1.00  0.00           C
ATOM   6317  C26 POPEQ 282      33.732  80.602  57.106  1.00  0.00           C
ATOM   6320  C27 POPEQ 282      34.262  80.962  55.696  1.00  0.00           C
ATOM   6323  C28 POPEQ 282      34.302  79.772  54.716  1.00  0.00           C
ATOM   6326  C29 POPEQ 282      35.172  80.092  53.526  1.00  0.00           C
ATOM   6328 0C21 POPEQ 282      34.832  80.142  52.226  1.00  0.00           C
ATOM   6330 1C21 POPEQ 282      33.482  79.882  51.606  1.00  0.00           C
ATOM   6333 2C21 POPEQ 282      33.482  78.632  50.706  1.00  0.00           C
ATOM   6336 3C21 POPEQ 282      32.202  78.542  49.856  1.00  0.00           C
ATOM   6339 4C21 POPEQ 282      32.162  77.362  48.876  1.00  0.00           C
ATOM   6342 5C21 POPEQ 282      32.182  75.972  49.516  1.00  0.00           C
ATOM   6345 6C21 POPEQ 282      31.092  75.772  50.586  1.00  0.00           C
ATOM   6348 7C21 POPEQ 282      30.982  74.312  51.046  1.00  0.00           C
ATOM   6351 8C21 POPEQ 282      30.002  74.122  52.206  1.00  0.00           C
ATOM   6355  C33 POPEQ 282      31.782  77.112  61.786  1.00  0.00           C
ATOM   6358  C34 POPEQ 282      31.292  75.992  60.866  1.00  0.00           C
ATOM   6361  C35 POPEQ 282      32.212  74.752  60.866  1.00  0.00           C
ATOM   6364  C36 POPEQ 282      32.262  74.012  59.516  1.00  0.00           C
ATOM   6367  C37 POPEQ 282      33.042  72.692  59.596  1.00  0.00           C
ATOM   6370  C38 POPEQ 282      33.152  71.982  58.236  1.00  0.00           C
ATOM   6373  C39 POPEQ 282      33.702  70.552  58.366  1.00  0.00           C
ATOM   6376 0C31 POPEQ 282      33.632  69.742  57.066  1.00  0.00           C
ATOM   6379 1C31 POPEQ 282      33.292  68.272  57.346  1.00  0.00           C
ATOM   6382 2C31 POPEQ 282      33.342  67.372  56.096  1.00  0.00           C
ATOM   6385 3C31 POPEQ 282      32.852  65.942  56.406  1.00  0.00           C
ATOM   6388 4C31 POPEQ 282      31.332  65.762  56.226  1.00  0.00           C
ATOM   6391 5C31 POPEQ 282      30.752  64.612  57.056  1.00  0.00           C
ATOM   6394 6C31 POPEQ 282      29.262  64.372  56.776  1.00  0.00           C
ATOM   6398  NH3 POPER 283      86.032  61.832  69.676  1.00  0.00           N
ATOM   6402  C12 POPER 283      86.872  60.632  69.326  1.00  0.00           C
ATOM   6405  C11 POPER 283      87.432  60.762  67.896  1.00  0.00           C
ATOM   6408  P   POPER 283      89.592  59.412  68.446  1.00  0.00           P
ATOM   6409  O13 POPER 283      89.292  58.282  69.356  1.00  0.00           O
ATOM   6410  O14 POPER 283      89.972  60.702  69.076  1.00  0.00           O
ATOM   6411  O11 POPER 283      90.672  58.982  67.376  1.00  0.00           O
ATOM   6412  O12 POPER 283      88.292  59.672  67.556  1.00  0.00           O
ATOM   6413  C1  POPER 283      90.672  57.632  66.886  1.00  0.00           C
ATOM   6416  C2  POPER 283      91.852  57.382  65.906  1.00  0.00           C
ATOM   6418  O21 POPER 283      91.662  56.112  65.266  1.00  0.00           O
ATOM   6419  C21 POPER 283      90.962  56.172  64.136  1.00  0.00           C
ATOM   6420  O22 POPER 283      90.562  57.202  63.616  1.00  0.00           O
ATOM   6421  C22 POPER 283      90.712  54.772  63.586  1.00  0.00           C
ATOM   6424  C3  POPER 283      93.232  57.412  66.626  1.00  0.00           C
ATOM   6427  O31 POPER 283      94.312  57.502  65.676  1.00  0.00           O
ATOM   6428  C31 POPER 283      95.062  56.462  65.246  1.00  0.00           C
ATOM   6429  O32 POPER 283      95.902  56.562  64.366  1.00  0.00           O
ATOM   6430  C32 POPER 283      94.782  55.142  65.986  1.00  0.00           C
ATOM   6433  C23 POPER 283      89.852  54.842  62.306  1.00  0.00           C
ATOM   6436  C24 POPER 283      89.832  53.512  61.556  1.00  0.00           C
ATOM   6439  C25 POPER 283      91.062  53.322  60.646  1.00  0.00           C
ATOM   6442  C26 POPER 283      90.912  54.022  59.286  1.00  0.00           C
ATOM   6445  C27 POPER 283      91.972  53.562  58.266  1.00  0.00           C
ATOM   6448  C28 POPER 283      91.742  54.122  56.846  1.00  0.00           C
ATOM   6451  C29 POPER 283      92.052  55.592  56.686  1.00  0.00           C
ATOM   6453 0C21 POPER 283      92.402  56.182  55.526  1.00  0.00           C
ATOM   6455 1C21 POPER 283      92.472  55.472  54.196  1.00  0.00           C
ATOM   6458 2C21 POPER 283      92.662  56.422  52.996  1.00  0.00           C
ATOM   6461 3C21 POPER 283      91.552  57.472  52.826  1.00  0.00           C
ATOM   6464 4C21 POPER 283      91.602  58.152  51.456  1.00  0.00           C
ATOM   6467 5C21 POPER 283      90.832  59.472  51.376  1.00  0.00           C
ATOM   6470 6C21 POPER 283      89.312  59.322  51.546  1.00  0.00           C
ATOM   6473 7C21 POPER 283      88.592  60.662  51.416  1.00  0.00           C
ATOM   6476 8C21 POPER 283      87.072  60.532  51.486  1.00  0.00           C
ATOM   6480  C33 POPER 283      95.502  53.892  65.426  1.00  0.00           C
ATOM   6483  C34 POPER 283      94.742  52.592  65.756  1.00  0.00           C
ATOM   6486  C35 POPER 283      93.782  52.142  64.636  1.00  0.00           C
ATOM   6489  C36 POPER 283      94.472  51.292  63.566  1.00  0.00           C
ATOM   6492  C37 POPER 283      93.752  51.272  62.206  1.00  0.00           C
ATOM   6495  C38 POPER 283      94.472  50.372  61.196  1.00  0.00           C
ATOM   6498  C39 POPER 283      93.792  50.242  59.816  1.00  0.00           C
ATOM   6501 0C31 POPER 283      92.482  49.442  59.896  1.00  0.00           C
ATOM   6504 1C31 POPER 283      91.872  49.102  58.526  1.00  0.00           C
ATOM   6507 2C31 POPER 283      90.532  48.362  58.656  1.00  0.00           C
ATOM   6510 3C31 POPER 283      90.462  47.002  57.936  1.00  0.00           C
ATOM   6513 4C31 POPER 283      90.172  47.102  56.436  1.00  0.00           C
ATOM   6516 5C31 POPER 283      89.712  45.762  55.846  1.00  0.00           C
ATOM   6519 6C31 POPER 283      89.212  45.832  54.406  1.00  0.00           C
ATOM   6523  NH3 POPES 284      44.482  49.932  32.236  1.00  0.00           N
ATOM   6527  C12 POPES 284      43.812  48.892  33.076  1.00  0.00           C
ATOM   6530  C11 POPES 284      43.662  47.612  32.276  1.00  0.00           C
ATOM   6533  P   POPES 284      42.332  46.782  30.136  1.00  0.00           P
ATOM   6534  O13 POPES 284      41.382  47.542  29.286  1.00  0.00           O
ATOM   6535  O14 POPES 284      43.472  46.102  29.466  1.00  0.00           O
ATOM   6536  O11 POPES 284      41.472  45.752  30.996  1.00  0.00           O
ATOM   6537  O12 POPES 284      42.902  47.892  31.106  1.00  0.00           O
ATOM   6538  C1  POPES 284      41.992  44.972  32.066  1.00  0.00           C
ATOM   6541  C2  POPES 284      41.332  43.582  32.126  1.00  0.00           C
ATOM   6543  O21 POPES 284      41.932  42.912  33.236  1.00  0.00           O
ATOM   6544  C21 POPES 284      41.152  42.212  34.036  1.00  0.00           C
ATOM   6545  O22 POPES 284      39.932  42.262  34.056  1.00  0.00           O
ATOM   6546  C22 POPES 284      42.012  41.342  34.956  1.00  0.00           C
ATOM   6549  C3  POPES 284      41.572  42.802  30.816  1.00  0.00           C
ATOM   6552  O31 POPES 284      40.652  41.702  30.676  1.00  0.00           O
ATOM   6553  C31 POPES 284      41.122  40.522  31.106  1.00  0.00           C
ATOM   6554  O32 POPES 284      42.212  40.342  31.626  1.00  0.00           O
ATOM   6555  C32 POPES 284      40.092  39.442  30.946  1.00  0.00           C
ATOM   6558  C23 POPES 284      41.362  40.962  36.306  1.00  0.00           C
ATOM   6561  C24 POPES 284      41.572  41.982  37.426  1.00  0.00           C
ATOM   6564  C25 POPES 284      41.422  41.372  38.826  1.00  0.00           C
ATOM   6567  C26 POPES 284      41.602  42.382  39.976  1.00  0.00           C
ATOM   6570  C27 POPES 284      41.662  41.702  41.356  1.00  0.00           C
ATOM   6573  C28 POPES 284      41.862  42.692  42.526  1.00  0.00           C
ATOM   6576  C29 POPES 284      40.572  43.342  42.956  1.00  0.00           C
ATOM   6578 0C21 POPES 284      40.242  43.752  44.196  1.00  0.00           C
ATOM   6580 1C21 POPES 284      41.122  43.742  45.426  1.00  0.00           C
ATOM   6583 2C21 POPES 284      41.222  45.152  46.036  1.00  0.00           C
ATOM   6586 3C21 POPES 284      41.902  45.182  47.416  1.00  0.00           C
ATOM   6589 4C21 POPES 284      41.962  46.602  48.006  1.00  0.00           C
ATOM   6592 5C21 POPES 284      42.682  46.662  49.356  1.00  0.00           C
ATOM   6595 6C21 POPES 284      42.822  48.092  49.896  1.00  0.00           C
ATOM   6598 7C21 POPES 284      43.552  48.142  51.236  1.00  0.00           C
ATOM   6601 8C21 POPES 284      43.842  49.572  51.716  1.00  0.00           C
ATOM   6605  C33 POPES 284      39.272  39.282  32.236  1.00  0.00           C
ATOM   6608  C34 POPES 284      38.492  37.972  32.236  1.00  0.00           C
ATOM   6611  C35 POPES 284      37.752  37.712  33.556  1.00  0.00           C
ATOM   6614  C36 POPES 284      37.532  36.222  33.796  1.00  0.00           C
ATOM   6617  C37 POPES 284      36.582  35.942  34.966  1.00  0.00           C
ATOM   6620  C38 POPES 284      36.132  34.482  35.036  1.00  0.00           C
ATOM   6623  C39 POPES 284      35.162  34.202  36.206  1.00  0.00           C
ATOM   6626 0C31 POPES 284      35.732  34.602  37.576  1.00  0.00           C
ATOM   6629 1C31 POPES 284      35.262  35.972  38.096  1.00  0.00           C
ATOM   6632 2C31 POPES 284      33.892  35.922  38.786  1.00  0.00           C
ATOM   6635 3C31 POPES 284      33.602  37.142  39.686  1.00  0.00           C
ATOM   6638 4C31 POPES 284      33.562  38.482  38.936  1.00  0.00           C
ATOM   6641 5C31 POPES 284      33.222  39.662  39.866  1.00  0.00           C
ATOM   6644 6C31 POPES 284      33.272  41.032  39.186  1.00  0.00           C
ATOM   6648  NH3 POPET 285      23.642  23.742  68.286  1.00  0.00           N
ATOM   6652  C12 POPET 285      23.742  23.632  69.786  1.00  0.00           C
ATOM   6655  C11 POPET 285      22.402  23.202  70.436  1.00  0.00           C
ATOM   6658  P   POPET 285      20.162  24.622  70.386  1.00  0.00           P
ATOM   6659  O13 POPET 285      19.262  23.772  71.196  1.00  0.00           O
ATOM   6660  O14 POPET 285      20.742  25.782  71.096  1.00  0.00           O
ATOM   6661  O11 POPET 285      19.372  25.172  69.126  1.00  0.00           O
ATOM   6662  O12 POPET 285      21.282  23.722  69.726  1.00  0.00           O
ATOM   6663  C1  POPET 285      18.892  24.392  68.016  1.00  0.00           C
ATOM   6666  C2  POPET 285      19.942  24.212  66.866  1.00  0.00           C
ATOM   6668  O21 POPET 285      19.542  24.822  65.616  1.00  0.00           O
ATOM   6669  C21 POPET 285      18.562  24.302  64.906  1.00  0.00           C
ATOM   6670  O22 POPET 285      17.962  23.262  65.136  1.00  0.00           O
ATOM   6671  C22 POPET 285      18.282  25.202  63.706  1.00  0.00           C
ATOM   6674  C3  POPET 285      20.442  22.732  66.706  1.00  0.00           C
ATOM   6677  O31 POPET 285      21.842  22.682  66.386  1.00  0.00           O
ATOM   6678  C31 POPET 285      22.302  22.872  65.136  1.00  0.00           C
ATOM   6679  O32 POPET 285      23.402  23.352  64.916  1.00  0.00           O
ATOM   6680  C32 POPET 285      21.392  22.332  64.036  1.00  0.00           C
ATOM   6683  C23 POPET 285      19.042  24.802  62.416  1.00  0.00           C
ATOM   6686  C24 POPET 285      18.852  25.882  61.346  1.00  0.00           C
ATOM   6689  C25 POPET 285      19.542  25.642  59.996  1.00  0.00           C
ATOM   6692  C26 POPET 285      19.352  26.902  59.146  1.00  0.00           C
ATOM   6695  C27 POPET 285      19.732  26.812  57.656  1.00  0.00           C
ATOM   6698  C28 POPET 285      19.612  28.172  56.926  1.00  0.00           C
ATOM   6701  C29 POPET 285      18.282  28.832  57.186  1.00  0.00           C
ATOM   6703 0C21 POPET 285      17.372  29.242  56.296  1.00  0.00           C
ATOM   6705 1C21 POPET 285      17.472  29.162  54.796  1.00  0.00           C
ATOM   6708 2C21 POPET 285      18.002  30.472  54.216  1.00  0.00           C
ATOM   6711 3C21 POPET 285      18.102  30.382  52.686  1.00  0.00           C
ATOM   6714 4C21 POPET 285      18.542  31.702  52.056  1.00  0.00           C
ATOM   6717 5C21 POPET 285      18.622  31.602  50.526  1.00  0.00           C
ATOM   6720 6C21 POPET 285      19.042  32.902  49.836  1.00  0.00           C
ATOM   6723 7C21 POPET 285      19.232  32.702  48.326  1.00  0.00           C
ATOM   6726 8C21 POPET 285      19.612  33.982  47.576  1.00  0.00           C
ATOM   6730  C33 POPET 285      22.122  22.252  62.676  1.00  0.00           C
ATOM   6733  C34 POPET 285      21.542  21.162  61.766  1.00  0.00           C
ATOM   6736  C35 POPET 285      22.082  21.242  60.326  1.00  0.00           C
ATOM   6739  C36 POPET 285      21.502  22.442  59.566  1.00  0.00           C
ATOM   6742  C37 POPET 285      21.852  22.402  58.076  1.00  0.00           C
ATOM   6745  C38 POPET 285      21.392  23.642  57.306  1.00  0.00           C
ATOM   6748  C39 POPET 285      21.792  23.572  55.836  1.00  0.00           C
ATOM   6751 0C31 POPET 285      21.432  24.832  55.036  1.00  0.00           C
ATOM   6754 1C31 POPET 285      21.912  24.732  53.586  1.00  0.00           C
ATOM   6757 2C31 POPET 285      21.322  25.802  52.656  1.00  0.00           C
ATOM   6760 3C31 POPET 285      21.802  27.232  52.946  1.00  0.00           C
ATOM   6763 4C31 POPET 285      23.312  27.442  52.726  1.00  0.00           C
ATOM   6766 5C31 POPET 285      23.652  28.932  52.696  1.00  0.00           C
ATOM   6769 6C31 POPET 285      25.112  29.262  53.026  1.00  0.00           C
ATOM   6773  NH3 POPEU 286      85.792  60.942  27.656  1.00  0.00           N
ATOM   6777  C12 POPEU 286      86.972  60.472  28.476  1.00  0.00           C
ATOM   6780  C11 POPEU 286      86.882  58.972  28.786  1.00  0.00           C
ATOM   6783  P   POPEU 286      84.492  58.602  29.886  1.00  0.00           P
ATOM   6784  O13 POPEU 286      83.992  59.252  28.656  1.00  0.00           O
ATOM   6785  O14 POPEU 286      84.102  57.202  30.166  1.00  0.00           O
ATOM   6786  O11 POPEU 286      84.122  59.542  31.106  1.00  0.00           O
ATOM   6787  O12 POPEU 286      86.052  58.742  29.906  1.00  0.00           O
ATOM   6788  C1  POPEU 286      84.132  59.062  32.446  1.00  0.00           C
ATOM   6791  C2  POPEU 286      85.542  58.892  33.066  1.00  0.00           C
ATOM   6793  O21 POPEU 286      85.322  58.782  34.486  1.00  0.00           O
ATOM   6794  C21 POPEU 286      85.412  57.572  34.986  1.00  0.00           C
ATOM   6795  O22 POPEU 286      86.072  56.652  34.516  1.00  0.00           O
ATOM   6796  C22 POPEU 286      84.612  57.512  36.276  1.00  0.00           C
ATOM   6799  C3  POPEU 286      86.492  60.092  32.756  1.00  0.00           C
ATOM   6802  O31 POPEU 286      87.872  59.752  33.036  1.00  0.00           O
ATOM   6803  C31 POPEU 286      88.532  60.112  34.146  1.00  0.00           C
ATOM   6804  O32 POPEU 286      89.722  59.892  34.316  1.00  0.00           O
ATOM   6805  C32 POPEU 286      87.712  60.882  35.176  1.00  0.00           C
ATOM   6808  C23 POPEU 286      84.462  56.082  36.846  1.00  0.00           C
ATOM   6811  C24 POPEU 286      83.312  55.302  36.176  1.00  0.00           C
ATOM   6814  C25 POPEU 286      82.162  54.942  37.136  1.00  0.00           C
ATOM   6817  C26 POPEU 286      81.432  56.152  37.756  1.00  0.00           C
ATOM   6820  C27 POPEU 286      80.282  55.692  38.676  1.00  0.00           C
ATOM   6823  C28 POPEU 286      79.432  56.842  39.256  1.00  0.00           C
ATOM   6826  C29 POPEU 286      80.192  57.762  40.166  1.00  0.00           C
ATOM   6828 0C21 POPEU 286      80.172  57.762  41.516  1.00  0.00           C
ATOM   6830 1C21 POPEU 286      79.392  56.822  42.406  1.00  0.00           C
ATOM   6833 2C21 POPEU 286      79.432  57.302  43.876  1.00  0.00           C
ATOM   6836 3C21 POPEU 286      78.702  56.352  44.836  1.00  0.00           C
ATOM   6839 4C21 POPEU 286      78.322  57.002  46.186  1.00  0.00           C
ATOM   6842 5C21 POPEU 286      79.492  57.612  46.976  1.00  0.00           C
ATOM   6845 6C21 POPEU 286      79.032  58.212  48.316  1.00  0.00           C
ATOM   6848 7C21 POPEU 286      80.172  58.872  49.106  1.00  0.00           C
ATOM   6851 8C21 POPEU 286      79.792  59.192  50.546  1.00  0.00           C
ATOM   6855  C33 POPEU 286      88.302  60.762  36.606  1.00  0.00           C
ATOM   6858  C34 POPEU 286      88.112  59.342  37.176  1.00  0.00           C
ATOM   6861  C35 POPEU 286      87.962  59.302  38.706  1.00  0.00           C
ATOM   6864  C36 POPEU 286      89.162  59.862  39.476  1.00  0.00           C
ATOM   6867  C37 POPEU 286      89.002  59.622  40.986  1.00  0.00           C
ATOM   6870  C38 POPEU 286      90.082  60.322  41.826  1.00  0.00           C
ATOM   6873  C39 POPEU 286      90.262  59.702  43.216  1.00  0.00           C
ATOM   6876 0C31 POPEU 286      88.972  59.582  44.056  1.00  0.00           C
ATOM   6879 1C31 POPEU 286      89.242  59.032  45.466  1.00  0.00           C
ATOM   6882 2C31 POPEU 286      87.982  58.432  46.116  1.00  0.00           C
ATOM   6885 3C31 POPEU 286      88.202  57.862  47.536  1.00  0.00           C
ATOM   6888 4C31 POPEU 286      89.202  56.702  47.616  1.00  0.00           C
ATOM   6891 5C31 POPEU 286      89.102  55.912  48.936  1.00  0.00           C
ATOM   6894 6C31 POPEU 286      90.182  54.852  49.096  1.00  0.00           C
ATOM   6898  NH3 POPEV 287      21.162   8.582  73.506  1.00  0.00           N
ATOM   6902  C12 POPEV 287      19.972   8.642  74.416  1.00  0.00           C
ATOM   6905  C11 POPEV 287      18.942   7.542  74.086  1.00  0.00           C
ATOM   6908  P   POPEV 287      17.192   6.162  75.476  1.00  0.00           P
ATOM   6909  O13 POPEV 287      18.092   5.032  75.206  1.00  0.00           O
ATOM   6910  O14 POPEV 287      16.682   6.242  76.856  1.00  0.00           O
ATOM   6911  O11 POPEV 287      15.952   6.092  74.506  1.00  0.00           O
ATOM   6912  O12 POPEV 287      17.912   7.532  75.086  1.00  0.00           O
ATOM   6913  C1  POPEV 287      15.752   4.932  73.686  1.00  0.00           C
ATOM   6916  C2  POPEV 287      16.422   5.132  72.306  1.00  0.00           C
ATOM   6918  O21 POPEV 287      15.472   5.102  71.236  1.00  0.00           O
ATOM   6919  C21 POPEV 287      14.772   4.002  71.076  1.00  0.00           C
ATOM   6920  O22 POPEV 287      14.792   3.012  71.776  1.00  0.00           O
ATOM   6921  C22 POPEV 287      13.822   4.252  69.926  1.00  0.00           C
ATOM   6924  C3  POPEV 287      17.652   4.222  72.016  1.00  0.00           C
ATOM   6927  O31 POPEV 287      18.322   4.682  70.826  1.00  0.00           O
ATOM   6928  C31 POPEV 287      18.152   3.942  69.736  1.00  0.00           C
ATOM   6929  O32 POPEV 287      17.502   2.922  69.646  1.00  0.00           O
ATOM   6930  C32 POPEV 287      18.892   4.652  68.606  1.00  0.00           C
ATOM   6933  C23 POPEV 287      13.412   2.962  69.196  1.00  0.00           C
ATOM   6936  C24 POPEV 287      12.172   3.202  68.346  1.00  0.00           C
ATOM   6939  C25 POPEV 287      11.822   2.062  67.406  1.00  0.00           C
ATOM   6942  C26 POPEV 287      11.482   0.782  68.166  1.00  0.00           C
ATOM   6945  C27 POPEV 287      10.972  -0.308  67.236  1.00  0.00           C
ATOM   6948  C28 POPEV 287      10.902  -1.668  67.946  1.00  0.00           C
ATOM   6951  C29 POPEV 287      10.192  -2.662  67.076  1.00  0.00           C
ATOM   6953 0C21 POPEV 287      10.532  -3.942  66.866  1.00  0.00           C
ATOM   6955 1C21 POPEV 287      11.662  -4.732  67.456  1.00  0.00           C
ATOM   6958 2C21 POPEV 287      12.782  -4.922  66.416  1.00  0.00           C
ATOM   6961 3C21 POPEV 287      12.292  -5.422  65.036  1.00  0.00           C
ATOM   6964 4C21 POPEV 287      13.432  -5.682  64.046  1.00  0.00           C
ATOM   6967 5C21 POPEV 287      14.382  -4.482  63.936  1.00  0.00           C
ATOM   6970 6C21 POPEV 287      15.382  -4.582  62.776  1.00  0.00           C
ATOM   6973 7C21 POPEV 287      16.332  -3.372  62.746  1.00  0.00           C
ATOM   6976 8C21 POPEV 287      17.282  -3.352  61.556  1.00  0.00           C
ATOM   6980  C33 POPEV 287      18.592   4.072  67.216  1.00  0.00           C
ATOM   6983  C34 POPEV 287      19.302   4.892  66.136  1.00  0.00           C
ATOM   6986  C35 POPEV 287      18.482   5.062  64.856  1.00  0.00           C
ATOM   6989  C36 POPEV 287      18.292   3.782  64.046  1.00  0.00           C
ATOM   6992  C37 POPEV 287      17.292   4.022  62.906  1.00  0.00           C
ATOM   6995  C38 POPEV 287      17.142   2.832  61.956  1.00  0.00           C
ATOM   6998  C39 POPEV 287      15.942   3.022  61.026  1.00  0.00           C
ATOM   7001 0C31 POPEV 287      15.902   1.992  59.886  1.00  0.00           C
ATOM   7004 1C31 POPEV 287      14.612   2.112  59.056  1.00  0.00           C
ATOM   7007 2C31 POPEV 287      14.562   1.152  57.866  1.00  0.00           C
ATOM   7010 3C31 POPEV 287      15.562   1.502  56.756  1.00  0.00           C
ATOM   7013 4C31 POPEV 287      15.442   0.562  55.546  1.00  0.00           C
ATOM   7016 5C31 POPEV 287      16.492   0.852  54.476  1.00  0.00           C
ATOM   7019 6C31 POPEV 287      16.322   0.012  53.216  1.00  0.00           C
ATOM   7023  NH3 POPEW 288     112.012  89.222  70.646  1.00  0.00           N
ATOM   7027  C12 POPEW 288     112.072  88.032  71.566  1.00  0.00           C
ATOM   7030  C11 POPEW 288     113.382  87.882  72.326  1.00  0.00           C
ATOM   7033  P   POPEW 288     114.202  85.412  72.826  1.00  0.00           P
ATOM   7034  O13 POPEW 288     115.622  85.782  72.816  1.00  0.00           O
ATOM   7035  O14 POPEW 288     113.782  84.372  73.806  1.00  0.00           O
ATOM   7036  O11 POPEW 288     113.732  84.942  71.376  1.00  0.00           O
ATOM   7037  O12 POPEW 288     113.312  86.702  73.116  1.00  0.00           O
ATOM   7038  C1  POPEW 288     114.382  85.262  70.136  1.00  0.00           C
ATOM   7041  C2  POPEW 288     114.312  84.092  69.086  1.00  0.00           C
ATOM   7043  O21 POPEW 288     114.382  84.592  67.716  1.00  0.00           O
ATOM   7044  C21 POPEW 288     113.292  85.082  67.146  1.00  0.00           C
ATOM   7045  O22 POPEW 288     112.222  85.302  67.676  1.00  0.00           O
ATOM   7046  C22 POPEW 288     113.552  85.392  65.666  1.00  0.00           C
ATOM   7049  C3  POPEW 288     113.162  83.062  69.356  1.00  0.00           C
ATOM   7052  O31 POPEW 288     113.332  81.832  68.596  1.00  0.00           O
ATOM   7053  C31 POPEW 288     112.492  81.662  67.576  1.00  0.00           C
ATOM   7054  O32 POPEW 288     111.652  82.462  67.226  1.00  0.00           O
ATOM   7055  C32 POPEW 288     112.762  80.322  66.866  1.00  0.00           C
ATOM   7058  C23 POPEW 288     112.212  85.362  64.886  1.00  0.00           C
ATOM   7061  C24 POPEW 288     112.312  85.512  63.356  1.00  0.00           C
ATOM   7064  C25 POPEW 288     110.982  85.092  62.676  1.00  0.00           C
ATOM   7067  C26 POPEW 288     111.092  84.582  61.226  1.00  0.00           C
ATOM   7070  C27 POPEW 288     109.822  83.822  60.796  1.00  0.00           C
ATOM   7073  C28 POPEW 288     110.072  82.672  59.796  1.00  0.00           C
ATOM   7076  C29 POPEW 288     108.762  81.992  59.456  1.00  0.00           C
ATOM   7078 0C21 POPEW 288     108.542  81.072  58.496  1.00  0.00           C
ATOM   7080 1C21 POPEW 288     109.562  80.512  57.526  1.00  0.00           C
ATOM   7083 2C21 POPEW 288     110.262  79.272  58.116  1.00  0.00           C
ATOM   7086 3C21 POPEW 288     111.222  78.592  57.126  1.00  0.00           C
ATOM   7089 4C21 POPEW 288     112.152  77.562  57.806  1.00  0.00           C
ATOM   7092 5C21 POPEW 288     111.432  76.372  58.456  1.00  0.00           C
ATOM   7095 6C21 POPEW 288     111.062  75.242  57.486  1.00  0.00           C
ATOM   7098 7C21 POPEW 288     112.272  74.422  57.016  1.00  0.00           C
ATOM   7101 8C21 POPEW 288     111.872  73.182  56.196  1.00  0.00           C
ATOM   7105  C33 POPEW 288     112.792  80.512  65.326  1.00  0.00           C
ATOM   7108  C34 POPEW 288     112.922  79.212  64.516  1.00  0.00           C
ATOM   7111  C35 POPEW 288     112.642  79.392  63.006  1.00  0.00           C
ATOM   7114  C36 POPEW 288     113.852  79.842  62.156  1.00  0.00           C
ATOM   7117  C37 POPEW 288     113.432  80.362  60.766  1.00  0.00           C
ATOM   7120  C38 POPEW 288     114.582  80.792  59.836  1.00  0.00           C
ATOM   7123  C39 POPEW 288     115.412  79.622  59.296  1.00  0.00           C
ATOM   7126 0C31 POPEW 288     115.892  79.832  57.856  1.00  0.00           C
ATOM   7129 1C31 POPEW 288     116.312  78.522  57.166  1.00  0.00           C
ATOM   7132 2C31 POPEW 288     116.082  78.532  55.646  1.00  0.00           C
ATOM   7135 3C31 POPEW 288     117.042  79.412  54.846  1.00  0.00           C
ATOM   7138 4C31 POPEW 288     118.472  78.872  54.766  1.00  0.00           C
ATOM   7141 5C31 POPEW 288     119.342  79.662  53.786  1.00  0.00           C
ATOM   7144 6C31 POPEW 288     120.762  79.112  53.646  1.00  0.00           C
ATOM   7148  NH3 POPEX 289       8.602  89.772  68.666  1.00  0.00           N
ATOM   7152  C12 POPEX 289       7.552  90.272  69.606  1.00  0.00           C
ATOM   7155  C11 POPEX 289       7.512  91.812  69.636  1.00  0.00           C
ATOM   7158  P   POPEX 289       6.652  92.352  67.266  1.00  0.00           P
ATOM   7159  O13 POPEX 289       6.692  90.962  66.776  1.00  0.00           O
ATOM   7160  O14 POPEX 289       5.402  92.862  67.856  1.00  0.00           O
ATOM   7161  O11 POPEX 289       7.122  93.312  66.106  1.00  0.00           O
ATOM   7162  O12 POPEX 289       7.792  92.432  68.366  1.00  0.00           O
ATOM   7163  C1  POPEX 289       8.442  93.812  65.926  1.00  0.00           C
ATOM   7166  C2  POPEX 289       8.702  95.132  66.706  1.00  0.00           C
ATOM   7168  O21 POPEX 289       9.432  96.002  65.816  1.00  0.00           O
ATOM   7169  C21 POPEX 289       8.742  97.082  65.436  1.00  0.00           C
ATOM   7170  O22 POPEX 289       7.872  97.632  66.096  1.00  0.00           O
ATOM   7171  C22 POPEX 289       9.092  97.442  63.996  1.00  0.00           C
ATOM   7174  C3  POPEX 289       9.462  94.822  68.026  1.00  0.00           C
ATOM   7177  O31 POPEX 289      10.172  95.942  68.566  1.00  0.00           O
ATOM   7178  C31 POPEX 289      11.502  95.842  68.576  1.00  0.00           C
ATOM   7179  O32 POPEX 289      12.142  94.822  68.366  1.00  0.00           O
ATOM   7180  C32 POPEX 289      12.072  97.242  68.746  1.00  0.00           C
ATOM   7183  C23 POPEX 289       7.862  97.282  63.066  1.00  0.00           C
ATOM   7186  C24 POPEX 289       8.142  97.712  61.616  1.00  0.00           C
ATOM   7189  C25 POPEX 289       7.282  96.952  60.596  1.00  0.00           C
ATOM   7192  C26 POPEX 289       7.442  97.472  59.166  1.00  0.00           C
ATOM   7195  C27 POPEX 289       6.372  96.922  58.206  1.00  0.00           C
ATOM   7198  C28 POPEX 289       6.492  97.462  56.756  1.00  0.00           C
ATOM   7201  C29 POPEX 289       6.312  98.962  56.656  1.00  0.00           C
ATOM   7203 0C21 POPEX 289       5.132  99.592  56.506  1.00  0.00           C
ATOM   7205 1C21 POPEX 289       3.782  98.922  56.466  1.00  0.00           C
ATOM   7208 2C21 POPEX 289       3.322  98.472  55.066  1.00  0.00           C
ATOM   7211 3C21 POPEX 289       2.292  97.342  55.186  1.00  0.00           C
ATOM   7214 4C21 POPEX 289       1.562  96.982  53.876  1.00  0.00           C
ATOM   7217 5C21 POPEX 289       0.852  95.632  54.036  1.00  0.00           C
ATOM   7220 6C21 POPEX 289      -0.202  95.322  52.956  1.00  0.00           C
ATOM   7223 7C21 POPEX 289      -0.842  93.952  53.206  1.00  0.00           C
ATOM   7226 8C21 POPEX 289      -2.072  93.642  52.346  1.00  0.00           C
ATOM   7230  C33 POPEX 289      13.202  97.482  67.726  1.00  0.00           C
ATOM   7233  C34 POPEX 289      12.722  97.412  66.276  1.00  0.00           C
ATOM   7236  C35 POPEX 289      13.832  96.952  65.336  1.00  0.00           C
ATOM   7239  C36 POPEX 289      13.332  96.682  63.916  1.00  0.00           C
ATOM   7242  C37 POPEX 289      14.292  97.262  62.866  1.00  0.00           C
ATOM   7245  C38 POPEX 289      14.032  96.792  61.436  1.00  0.00           C
ATOM   7248  C39 POPEX 289      13.122  97.722  60.626  1.00  0.00           C
ATOM   7251 0C31 POPEX 289      13.112  97.312  59.146  1.00  0.00           C
ATOM   7254 1C31 POPEX 289      12.152  98.112  58.246  1.00  0.00           C
ATOM   7257 2C31 POPEX 289      12.302  97.652  56.786  1.00  0.00           C
ATOM   7260 3C31 POPEX 289      11.282  98.242  55.796  1.00  0.00           C
ATOM   7263 4C31 POPEX 289      11.532  99.722  55.446  1.00  0.00           C
ATOM   7266 5C31 POPEX 289      10.722 100.202  54.236  1.00  0.00           C
ATOM   7269 6C31 POPEX 289       9.232  99.902  54.286  1.00  0.00           C
ATOM   7273  NH3 POPEY 290     115.932   1.492  31.096  1.00  0.00           N
ATOM   7277  C12 POPEY 290     116.742   0.242  30.876  1.00  0.00           C
ATOM   7280  C11 POPEY 290     118.032   0.182  31.726  1.00  0.00           C
ATOM   7283  P   POPEY 290     118.862   2.662  32.066  1.00  0.00           P
ATOM   7284  O13 POPEY 290     120.202   3.282  32.216  1.00  0.00           O
ATOM   7285  O14 POPEY 290     117.812   3.382  31.326  1.00  0.00           O
ATOM   7286  O11 POPEY 290     118.232   2.312  33.466  1.00  0.00           O
ATOM   7287  O12 POPEY 290     118.972   1.232  31.426  1.00  0.00           O
ATOM   7288  C1  POPEY 290     118.492   2.972  34.686  1.00  0.00           C
ATOM   7291  C2  POPEY 290     118.092   2.012  35.846  1.00  0.00           C
ATOM   7293  O21 POPEY 290     118.182   2.652  37.136  1.00  0.00           O
ATOM   7294  C21 POPEY 290     119.382   2.772  37.676  1.00  0.00           C
ATOM   7295  O22 POPEY 290     120.442   2.552  37.126  1.00  0.00           O
ATOM   7296  C22 POPEY 290     119.242   3.232  39.126  1.00  0.00           C
ATOM   7299  C3  POPEY 290     118.752   0.592  35.746  1.00  0.00           C
ATOM   7302  O31 POPEY 290     118.262  -0.318  36.756  1.00  0.00           O
ATOM   7303  C31 POPEY 290     116.942  -0.468  36.876  1.00  0.00           C
ATOM   7304  O32 POPEY 290     116.332  -0.248  37.906  1.00  0.00           O
ATOM   7305  C32 POPEY 290     116.292  -1.058  35.616  1.00  0.00           C
ATOM   7308  C23 POPEY 290     120.552   3.092  39.946  1.00  0.00           C
ATOM   7311  C24 POPEY 290     120.242   2.582  41.356  1.00  0.00           C
ATOM   7314  C25 POPEY 290     121.382   2.812  42.356  1.00  0.00           C
ATOM   7317  C26 POPEY 290     120.992   2.292  43.746  1.00  0.00           C
ATOM   7320  C27 POPEY 290     122.002   2.642  44.846  1.00  0.00           C
ATOM   7323  C28 POPEY 290     121.572   2.082  46.216  1.00  0.00           C
ATOM   7326  C29 POPEY 290     122.752   1.702  47.076  1.00  0.00           C
ATOM   7328 0C21 POPEY 290     122.872   1.782  48.406  1.00  0.00           C
ATOM   7330 1C21 POPEY 290     121.862   2.312  49.386  1.00  0.00           C
ATOM   7333 2C21 POPEY 290     122.482   2.512  50.786  1.00  0.00           C
ATOM   7336 3C21 POPEY 290     122.752   1.182  51.516  1.00  0.00           C
ATOM   7339 4C21 POPEY 290     123.452   1.332  52.876  1.00  0.00           C
ATOM   7342 5C21 POPEY 290     124.882   1.882  52.776  1.00  0.00           C
ATOM   7345 6C21 POPEY 290     125.692   1.712  54.076  1.00  0.00           C
ATOM   7348 7C21 POPEY 290     127.132   2.232  53.946  1.00  0.00           C
ATOM   7351 8C21 POPEY 290     127.622   3.002  55.166  1.00  0.00           C
ATOM   7355  C33 POPEY 290     115.142  -0.188  35.056  1.00  0.00           C
ATOM   7358  C34 POPEY 290     113.702  -0.708  35.286  1.00  0.00           C
ATOM   7361  C35 POPEY 290     113.222  -0.558  36.736  1.00  0.00           C
ATOM   7364  C36 POPEY 290     113.332  -1.838  37.576  1.00  0.00           C
ATOM   7367  C37 POPEY 290     113.422  -1.538  39.076  1.00  0.00           C
ATOM   7370  C38 POPEY 290     112.482  -2.368  39.946  1.00  0.00           C
ATOM   7373  C39 POPEY 290     111.022  -1.878  39.906  1.00  0.00           C
ATOM   7376 0C31 POPEY 290     110.192  -2.492  41.036  1.00  0.00           C
ATOM   7379 1C31 POPEY 290     108.692  -2.168  40.986  1.00  0.00           C
ATOM   7382 2C31 POPEY 290     107.982  -2.398  42.336  1.00  0.00           C
ATOM   7385 3C31 POPEY 290     108.242  -3.782  42.946  1.00  0.00           C
ATOM   7388 4C31 POPEY 290     107.732  -3.902  44.386  1.00  0.00           C
ATOM   7391 5C31 POPEY 290     108.272  -5.162  45.076  1.00  0.00           C
ATOM   7394 6C31 POPEY 290     108.072  -5.162  46.596  1.00  0.00           C
ATOM   7398  NH3 POPEZ 291      90.622  52.392  26.756  1.00  0.00           N
ATOM   7402  C12 POPEZ 291      90.442  51.482  25.576  1.00  0.00           C
ATOM   7405  C11 POPEZ 291      89.042  50.892  25.646  1.00  0.00           C
ATOM   7408  P   POPEZ 291      86.642  51.632  26.246  1.00  0.00           P
ATOM   7409  O13 POPEZ 291      85.992  51.292  24.966  1.00  0.00           O
ATOM   7410  O14 POPEZ 291      86.612  50.652  27.356  1.00  0.00           O
ATOM   7411  O11 POPEZ 291      86.112  52.992  26.806  1.00  0.00           O
ATOM   7412  O12 POPEZ 291      88.142  51.962  25.906  1.00  0.00           O
ATOM   7413  C1  POPEZ 291      86.922  54.102  27.196  1.00  0.00           C
ATOM   7416  C2  POPEZ 291      87.072  54.252  28.746  1.00  0.00           C
ATOM   7418  O21 POPEZ 291      88.342  53.812  29.276  1.00  0.00           O
ATOM   7419  C21 POPEZ 291      89.372  54.602  28.996  1.00  0.00           C
ATOM   7420  O22 POPEZ 291      89.392  55.432  28.106  1.00  0.00           O
ATOM   7421  C22 POPEZ 291      90.572  54.122  29.846  1.00  0.00           C
ATOM   7424  C3  POPEZ 291      85.922  53.502  29.486  1.00  0.00           C
ATOM   7427  O31 POPEZ 291      86.022  53.612  30.916  1.00  0.00           O
ATOM   7428  C31 POPEZ 291      86.822  52.752  31.536  1.00  0.00           C
ATOM   7429  O32 POPEZ 291      87.242  51.702  31.086  1.00  0.00           O
ATOM   7430  C32 POPEZ 291      87.152  53.322  32.926  1.00  0.00           C
ATOM   7433  C23 POPEZ 291      90.812  54.942  31.136  1.00  0.00           C
ATOM   7436  C24 POPEZ 291      91.362  54.132  32.336  1.00  0.00           C
ATOM   7439  C25 POPEZ 291      91.682  55.032  33.546  1.00  0.00           C
ATOM   7442  C26 POPEZ 291      91.622  54.312  34.916  1.00  0.00           C
ATOM   7445  C27 POPEZ 291      91.282  55.272  36.076  1.00  0.00           C
ATOM   7448  C28 POPEZ 291      91.152  54.582  37.446  1.00  0.00           C
ATOM   7451  C29 POPEZ 291      90.452  55.462  38.466  1.00  0.00           C
ATOM   7453 0C21 POPEZ 291      90.842  55.742  39.726  1.00  0.00           C
ATOM   7455 1C21 POPEZ 291      92.092  55.272  40.426  1.00  0.00           C
ATOM   7458 2C21 POPEZ 291      92.432  56.082  41.696  1.00  0.00           C
ATOM   7461 3C21 POPEZ 291      91.512  55.792  42.896  1.00  0.00           C
ATOM   7464 4C21 POPEZ 291      91.962  56.412  44.236  1.00  0.00           C
ATOM   7467 5C21 POPEZ 291      93.052  55.622  44.976  1.00  0.00           C
ATOM   7470 6C21 POPEZ 291      93.292  56.122  46.416  1.00  0.00           C
ATOM   7473 7C21 POPEZ 291      94.152  55.142  47.236  1.00  0.00           C
ATOM   7476 8C21 POPEZ 291      94.372  55.562  48.696  1.00  0.00           C
ATOM   7480  C33 POPEZ 291      86.112  53.002  34.036  1.00  0.00           C
ATOM   7483  C34 POPEZ 291      86.502  51.782  34.876  1.00  0.00           C
ATOM   7486  C35 POPEZ 291      87.462  52.122  36.036  1.00  0.00           C
ATOM   7489  C36 POPEZ 291      86.762  52.262  37.396  1.00  0.00           C
ATOM   7492  C37 POPEZ 291      87.752  52.612  38.516  1.00  0.00           C
ATOM   7495  C38 POPEZ 291      87.222  52.432  39.946  1.00  0.00           C
ATOM   7498  C39 POPEZ 291      88.202  53.012  40.986  1.00  0.00           C
ATOM   7501 0C31 POPEZ 291      87.772  52.812  42.446  1.00  0.00           C
ATOM   7504 1C31 POPEZ 291      88.712  53.552  43.416  1.00  0.00           C
ATOM   7507 2C31 POPEZ 291      88.162  53.762  44.836  1.00  0.00           C
ATOM   7510 3C31 POPEZ 291      87.672  52.482  45.536  1.00  0.00           C
ATOM   7513 4C31 POPEZ 291      87.562  52.692  47.056  1.00  0.00           C
ATOM   7516 5C31 POPEZ 291      86.882  51.532  47.796  1.00  0.00           C
ATOM   7519 6C31 POPEZ 291      86.832  51.742  49.306  1.00  0.00           C
ATOM   7523  NH3 POPEa 292     101.572  47.732  69.686  1.00  0.00           N
ATOM   7527  C12 POPEa 292     101.412  49.052  68.986  1.00  0.00           C
ATOM   7530  C11 POPEa 292     102.382  50.112  69.526  1.00  0.00           C
ATOM   7533  P   POPEa 292     102.982  52.602  69.166  1.00  0.00           P
ATOM   7534  O13 POPEa 292     102.282  53.822  68.726  1.00  0.00           O
ATOM   7535  O14 POPEa 292     103.522  52.642  70.546  1.00  0.00           O
ATOM   7536  O11 POPEa 292     104.152  52.252  68.166  1.00  0.00           O
ATOM   7537  O12 POPEa 292     101.962  51.382  69.026  1.00  0.00           O
ATOM   7538  C1  POPEa 292     103.942  51.972  66.776  1.00  0.00           C
ATOM   7541  C2  POPEa 292     103.682  53.272  65.966  1.00  0.00           C
ATOM   7543  O21 POPEa 292     103.502  53.002  64.566  1.00  0.00           O
ATOM   7544  C21 POPEa 292     102.322  52.512  64.216  1.00  0.00           C
ATOM   7545  O22 POPEa 292     101.462  52.082  64.966  1.00  0.00           O
ATOM   7546  C22 POPEa 292     102.152  52.672  62.706  1.00  0.00           C
ATOM   7549  C3  POPEa 292     104.842  54.312  66.126  1.00  0.00           C
ATOM   7552  O31 POPEa 292     104.322  55.642  66.146  1.00  0.00           O
ATOM   7553  C31 POPEa 292     104.252  56.492  65.106  1.00  0.00           C
ATOM   7554  O32 POPEa 292     103.822  57.622  65.216  1.00  0.00           O
ATOM   7555  C32 POPEa 292     104.722  55.922  63.756  1.00  0.00           C
ATOM   7558  C23 POPEa 292     101.652  51.382  62.026  1.00  0.00           C
ATOM   7561  C24 POPEa 292     101.232  51.612  60.566  1.00  0.00           C
ATOM   7564  C25 POPEa 292      99.722  51.832  60.396  1.00  0.00           C
ATOM   7567  C26 POPEa 292      99.272  51.702  58.936  1.00  0.00           C
ATOM   7570  C27 POPEa 292      97.742  51.542  58.816  1.00  0.00           C
ATOM   7573  C28 POPEa 292      96.992  52.852  58.466  1.00  0.00           C
ATOM   7576  C29 POPEa 292      97.192  53.302  57.046  1.00  0.00           C
ATOM   7578 0C21 POPEa 292      96.702  52.672  55.956  1.00  0.00           C
ATOM   7580 1C21 POPEa 292      95.842  51.432  55.976  1.00  0.00           C
ATOM   7583 2C21 POPEa 292      94.562  51.572  55.136  1.00  0.00           C
ATOM   7586 3C21 POPEa 292      93.422  50.692  55.676  1.00  0.00           C
ATOM   7589 4C21 POPEa 292      92.302  50.482  54.636  1.00  0.00           C
ATOM   7592 5C21 POPEa 292      91.302  51.642  54.526  1.00  0.00           C
ATOM   7595 6C21 POPEa 292      90.302  51.492  53.366  1.00  0.00           C
ATOM   7598 7C21 POPEa 292      89.132  52.482  53.396  1.00  0.00           C
ATOM   7601 8C21 POPEa 292      87.772  51.812  53.626  1.00  0.00           C
ATOM   7605  C33 POPEa 292     104.092  56.712  62.586  1.00  0.00           C
ATOM   7608  C34 POPEa 292     104.162  56.012  61.216  1.00  0.00           C
ATOM   7611  C35 POPEa 292     105.572  55.892  60.616  1.00  0.00           C
ATOM   7614  C36 POPEa 292     105.572  55.492  59.126  1.00  0.00           C
ATOM   7617  C37 POPEa 292     106.842  55.932  58.386  1.00  0.00           C
ATOM   7620  C38 POPEa 292     106.662  56.182  56.886  1.00  0.00           C
ATOM   7623  C39 POPEa 292     107.002  55.002  55.956  1.00  0.00           C
ATOM   7626 0C31 POPEa 292     106.452  55.282  54.546  1.00  0.00           C
ATOM   7629 1C31 POPEa 292     106.922  54.282  53.476  1.00  0.00           C
ATOM   7632 2C31 POPEa 292     105.902  54.152  52.326  1.00  0.00           C
ATOM   7635 3C31 POPEa 292     106.492  53.752  50.966  1.00  0.00           C
ATOM   7638 4C31 POPEa 292     107.472  52.572  51.006  1.00  0.00           C
ATOM   7641 5C31 POPEa 292     107.772  52.052  49.586  1.00  0.00           C
ATOM   7644 6C31 POPEa 292     108.942  51.062  49.526  1.00  0.00           C
ATOM   7648  NH3 POPEb 293      37.962 127.266  69.386  1.00  0.00           N
ATOM   7652  C12 POPEb 293      38.632 126.816  70.646  1.00  0.00           C
ATOM   7655  C11 POPEb 293      39.532 125.592  70.396  1.00  0.00           C
ATOM   7658  P   POPEb 293      38.782 123.932  72.276  1.00  0.00           P
ATOM   7659  O13 POPEb 293      39.232 122.572  71.926  1.00  0.00           O
ATOM   7660  O14 POPEb 293      38.772 124.332  73.696  1.00  0.00           O
ATOM   7661  O11 POPEb 293      37.442 124.302  71.546  1.00  0.00           O
ATOM   7662  O12 POPEb 293      39.812 124.902  71.606  1.00  0.00           O
ATOM   7663  C1  POPEb 293      36.342 123.412  71.456  1.00  0.00           C
ATOM   7666  C2  POPEb 293      35.702 123.542  70.056  1.00  0.00           C
ATOM   7668  O21 POPEb 293      34.452 122.832  70.056  1.00  0.00           O
ATOM   7669  C21 POPEb 293      33.592 123.232  69.116  1.00  0.00           C
ATOM   7670  O22 POPEb 293      33.592 124.332  68.586  1.00  0.00           O
ATOM   7671  C22 POPEb 293      32.692 122.052  68.726  1.00  0.00           C
ATOM   7674  C3  POPEb 293      36.622 122.962  68.956  1.00  0.00           C
ATOM   7677  O31 POPEb 293      36.112 123.282  67.646  1.00  0.00           O
ATOM   7678  C31 POPEb 293      36.472 124.492  67.226  1.00  0.00           C
ATOM   7679  O32 POPEb 293      37.272 125.222  67.796  1.00  0.00           O
ATOM   7680  C32 POPEb 293      35.682 124.882  65.976  1.00  0.00           C
ATOM   7683  C23 POPEb 293      32.132 122.222  67.296  1.00  0.00           C
ATOM   7686  C24 POPEb 293      31.052 121.192  66.916  1.00  0.00           C
ATOM   7689  C25 POPEb 293      30.712 121.182  65.406  1.00  0.00           C
ATOM   7692  C26 POPEb 293      30.352 122.542  64.766  1.00  0.00           C
ATOM   7695  C27 POPEb 293      31.572 123.412  64.386  1.00  0.00           C
ATOM   7698  C28 POPEb 293      31.242 124.552  63.406  1.00  0.00           C
ATOM   7701  C29 POPEb 293      31.212 124.072  61.986  1.00  0.00           C
ATOM   7703 0C21 POPEb 293      31.912 124.562  60.936  1.00  0.00           C
ATOM   7705 1C21 POPEb 293      32.852 125.752  60.936  1.00  0.00           C
ATOM   7708 2C21 POPEb 293      32.472 126.826  59.886  1.00  0.00           C
ATOM   7711 3C21 POPEb 293      32.572 126.342  58.426  1.00  0.00           C
ATOM   7714 4C21 POPEb 293      31.962 127.306  57.406  1.00  0.00           C
ATOM   7717 5C21 POPEb 293      32.882 128.436  56.906  1.00  0.00           C
ATOM   7720 6C21 POPEb 293      34.152 127.946  56.206  1.00  0.00           C
ATOM   7723 7C21 POPEb 293      34.792 129.016  55.316  1.00  0.00           C
ATOM   7726 8C21 POPEb 293      36.172 128.606  54.786  1.00  0.00           C
ATOM   7730  C33 POPEb 293      36.392 125.932  65.086  1.00  0.00           C
ATOM   7733  C34 POPEb 293      35.382 126.846  64.396  1.00  0.00           C
ATOM   7736  C35 POPEb 293      35.692 127.136  62.916  1.00  0.00           C
ATOM   7739  C36 POPEb 293      37.042 127.806  62.646  1.00  0.00           C
ATOM   7742  C37 POPEb 293      37.142 128.216  61.176  1.00  0.00           C
ATOM   7745  C38 POPEb 293      38.512 128.766  60.766  1.00  0.00           C
ATOM   7748  C39 POPEb 293      38.532 129.226  59.296  1.00  0.00           C
ATOM   7751 0C31 POPEb 293      39.002 128.166  58.276  1.00  0.00           C
ATOM   7754 1C31 POPEb 293      38.362 126.776  58.386  1.00  0.00           C
ATOM   7757 2C31 POPEb 293      38.922 125.782  57.356  1.00  0.00           C
ATOM   7760 3C31 POPEb 293      38.452 126.052  55.916  1.00  0.00           C
ATOM   7763 4C31 POPEb 293      39.362 125.392  54.866  1.00  0.00           C
ATOM   7766 5C31 POPEb 293      38.852 125.622  53.436  1.00  0.00           C
ATOM   7769 6C31 POPEb 293      39.862 125.232  52.356  1.00  0.00           C
ATOM   7773  NH3 POPEc 294      86.212  49.492  29.816  1.00  0.00           N
ATOM   7777  C12 POPEc 294      84.842  49.792  30.356  1.00  0.00           C
ATOM   7780  C11 POPEc 294      83.852  48.612  30.226  1.00  0.00           C
ATOM   7783  P   POPEc 294      84.882  46.202  30.156  1.00  0.00           P
ATOM   7784  O13 POPEc 294      83.832  45.572  29.346  1.00  0.00           O
ATOM   7785  O14 POPEc 294      86.102  46.672  29.446  1.00  0.00           O
ATOM   7786  O11 POPEc 294      85.312  45.232  31.306  1.00  0.00           O
ATOM   7787  O12 POPEc 294      84.322  47.462  30.926  1.00  0.00           O
ATOM   7788  C1  POPEc 294      84.392  45.092  32.396  1.00  0.00           C
ATOM   7791  C2  POPEc 294      84.762  46.072  33.526  1.00  0.00           C
ATOM   7793  O21 POPEc 294      85.372  45.392  34.646  1.00  0.00           O
ATOM   7794  C21 POPEc 294      84.582  44.542  35.276  1.00  0.00           C
ATOM   7795  O22 POPEc 294      83.402  44.332  35.056  1.00  0.00           O
ATOM   7796  C22 POPEc 294      85.422  43.822  36.316  1.00  0.00           C
ATOM   7799  C3  POPEc 294      83.582  46.992  33.966  1.00  0.00           C
ATOM   7802  O31 POPEc 294      83.792  47.502  35.286  1.00  0.00           O
ATOM   7803  C31 POPEc 294      84.802  48.362  35.366  1.00  0.00           C
ATOM   7804  O32 POPEc 294      85.412  48.842  34.426  1.00  0.00           O
ATOM   7805  C32 POPEc 294      85.132  48.622  36.826  1.00  0.00           C
ATOM   7808  C23 POPEc 294      85.542  44.672  37.596  1.00  0.00           C
ATOM   7811  C24 POPEc 294      86.392  43.982  38.666  1.00  0.00           C
ATOM   7814  C25 POPEc 294      86.072  44.532  40.056  1.00  0.00           C
ATOM   7817  C26 POPEc 294      86.742  43.742  41.176  1.00  0.00           C
ATOM   7820  C27 POPEc 294      86.222  44.162  42.556  1.00  0.00           C
ATOM   7823  C28 POPEc 294      86.682  43.202  43.666  1.00  0.00           C
ATOM   7826  C29 POPEc 294      86.312  43.752  45.026  1.00  0.00           C
ATOM   7828 0C21 POPEc 294      87.192  44.062  45.996  1.00  0.00           C
ATOM   7830 1C21 POPEc 294      88.682  43.872  45.866  1.00  0.00           C
ATOM   7833 2C21 POPEc 294      89.472  43.902  47.186  1.00  0.00           C
ATOM   7836 3C21 POPEc 294      90.902  43.412  46.956  1.00  0.00           C
ATOM   7839 4C21 POPEc 294      91.822  43.502  48.176  1.00  0.00           C
ATOM   7842 5C21 POPEc 294      93.162  42.822  47.906  1.00  0.00           C
ATOM   7845 6C21 POPEc 294      94.212  43.032  49.006  1.00  0.00           C
ATOM   7848 7C21 POPEc 294      95.542  42.332  48.666  1.00  0.00           C
ATOM   7851 8C21 POPEc 294      96.672  42.642  49.646  1.00  0.00           C
ATOM   7855  C33 POPEc 294      86.632  48.432  37.036  1.00  0.00           C
ATOM   7858  C34 POPEc 294      87.052  48.442  38.496  1.00  0.00           C
ATOM   7861  C35 POPEc 294      88.562  48.262  38.596  1.00  0.00           C
ATOM   7864  C36 POPEc 294      89.072  48.312  40.026  1.00  0.00           C
ATOM   7867  C37 POPEc 294      90.572  47.982  40.086  1.00  0.00           C
ATOM   7870  C38 POPEc 294      91.182  48.392  41.426  1.00  0.00           C
ATOM   7873  C39 POPEc 294      90.702  47.522  42.586  1.00  0.00           C
ATOM   7876 0C31 POPEc 294      91.002  48.202  43.916  1.00  0.00           C
ATOM   7879 1C31 POPEc 294      90.892  47.242  45.106  1.00  0.00           C
ATOM   7882 2C31 POPEc 294      91.062  47.952  46.466  1.00  0.00           C
ATOM   7885 3C31 POPEc 294      92.162  49.022  46.496  1.00  0.00           C
ATOM   7888 4C31 POPEc 294      92.332  49.662  47.876  1.00  0.00           C
ATOM   7891 5C31 POPEc 294      93.382  50.772  47.886  1.00  0.00           C
ATOM   7894 6C31 POPEc 294      93.472  51.522  49.216  1.00  0.00           C
ATOM   7898  NH3 POPEd 295      61.852  54.632  34.036  1.00  0.00           N
ATOM   7902  C12 POPEd 295      61.632  56.082  34.356  1.00  0.00           C
ATOM   7905  C11 POPEd 295      60.622  56.722  33.416  1.00  0.00           C
ATOM   7908  P   POPEd 295      59.182  58.902  33.546  1.00  0.00           P
ATOM   7909  O13 POPEd 295      59.522  60.312  33.236  1.00  0.00           O
ATOM   7910  O14 POPEd 295      58.232  58.222  32.666  1.00  0.00           O
ATOM   7911  O11 POPEd 295      58.562  58.912  35.006  1.00  0.00           O
ATOM   7912  O12 POPEd 295      60.502  58.082  33.806  1.00  0.00           O
ATOM   7913  C1  POPEd 295      58.982  59.922  35.916  1.00  0.00           C
ATOM   7916  C2  POPEd 295      58.132  61.202  35.726  1.00  0.00           C
ATOM   7918  O21 POPEd 295      58.462  62.082  36.806  1.00  0.00           O
ATOM   7919  C21 POPEd 295      58.122  63.352  36.646  1.00  0.00           C
ATOM   7920  O22 POPEd 295      57.682  63.862  35.626  1.00  0.00           O
ATOM   7921  C22 POPEd 295      58.282  64.032  38.016  1.00  0.00           C
ATOM   7924  C3  POPEd 295      56.612  60.772  35.666  1.00  0.00           C
ATOM   7927  O31 POPEd 295      55.702  61.612  36.426  1.00  0.00           O
ATOM   7928  C31 POPEd 295      54.532  61.862  35.856  1.00  0.00           C
ATOM   7929  O32 POPEd 295      54.252  61.622  34.686  1.00  0.00           O
ATOM   7930  C32 POPEd 295      53.572  62.512  36.866  1.00  0.00           C
ATOM   7933  C23 POPEd 295      57.752  65.482  38.046  1.00  0.00           C
ATOM   7936  C24 POPEd 295      57.672  66.112  39.436  1.00  0.00           C
ATOM   7939  C25 POPEd 295      57.452  67.632  39.326  1.00  0.00           C
ATOM   7942  C26 POPEd 295      57.212  68.372  40.656  1.00  0.00           C
ATOM   7945  C27 POPEd 295      58.502  68.772  41.376  1.00  0.00           C
ATOM   7948  C28 POPEd 295      58.312  69.762  42.546  1.00  0.00           C
ATOM   7951  C29 POPEd 295      58.022  69.102  43.876  1.00  0.00           C
ATOM   7953 0C21 POPEd 295      57.212  69.542  44.856  1.00  0.00           C
ATOM   7955 1C21 POPEd 295      56.432  70.832  44.906  1.00  0.00           C
ATOM   7958 2C21 POPEd 295      56.472  71.472  46.306  1.00  0.00           C
ATOM   7961 3C21 POPEd 295      55.612  70.772  47.366  1.00  0.00           C
ATOM   7964 4C21 POPEd 295      55.682  71.462  48.746  1.00  0.00           C
ATOM   7967 5C21 POPEd 295      54.332  71.632  49.446  1.00  0.00           C
ATOM   7970 6C21 POPEd 295      53.782  70.402  50.186  1.00  0.00           C
ATOM   7973 7C21 POPEd 295      52.592  70.782  51.086  1.00  0.00           C
ATOM   7976 8C21 POPEd 295      51.562  69.672  51.296  1.00  0.00           C
ATOM   7980  C33 POPEd 295      53.422  61.852  38.266  1.00  0.00           C
ATOM   7983  C34 POPEd 295      52.862  62.832  39.306  1.00  0.00           C
ATOM   7986  C35 POPEd 295      52.632  62.222  40.706  1.00  0.00           C
ATOM   7989  C36 POPEd 295      52.492  63.272  41.826  1.00  0.00           C
ATOM   7992  C37 POPEd 295      52.232  62.642  43.216  1.00  0.00           C
ATOM   7995  C38 POPEd 295      52.652  63.562  44.366  1.00  0.00           C
ATOM   7998  C39 POPEd 295      52.242  63.082  45.776  1.00  0.00           C
ATOM   8001 0C31 POPEd 295      50.792  63.432  46.146  1.00  0.00           C
ATOM   8004 1C31 POPEd 295      50.472  63.152  47.626  1.00  0.00           C
ATOM   8007 2C31 POPEd 295      49.002  63.412  47.996  1.00  0.00           C
ATOM   8010 3C31 POPEd 295      48.642  64.902  48.176  1.00  0.00           C
ATOM   8013 4C31 POPEd 295      48.832  65.382  49.616  1.00  0.00           C
ATOM   8016 5C31 POPEd 295      48.642  66.902  49.786  1.00  0.00           C
ATOM   8019 6C31 POPEd 295      48.752  67.372  51.236  1.00  0.00           C
ATOM   8023  NH3 POPEe 296     111.822  60.022  26.336  1.00  0.00           N
ATOM   8027  C12 POPEe 296     112.102  61.472  26.646  1.00  0.00           C
ATOM   8030  C11 POPEe 296     112.162  62.252  25.336  1.00  0.00           C
ATOM   8033  P   POPEe 296     112.982  64.432  24.316  1.00  0.00           P
ATOM   8034  O13 POPEe 296     114.342  64.072  23.846  1.00  0.00           O
ATOM   8035  O14 POPEe 296     111.902  64.362  23.316  1.00  0.00           O
ATOM   8036  O11 POPEe 296     113.032  65.932  24.786  1.00  0.00           O
ATOM   8037  O12 POPEe 296     112.612  63.572  25.596  1.00  0.00           O
ATOM   8038  C1  POPEe 296     112.672  66.302  26.116  1.00  0.00           C
ATOM   8041  C2  POPEe 296     113.892  66.132  27.046  1.00  0.00           C
ATOM   8043  O21 POPEe 296     113.392  66.302  28.386  1.00  0.00           O
ATOM   8044  C21 POPEe 296     113.922  65.482  29.276  1.00  0.00           C
ATOM   8045  O22 POPEe 296     114.792  64.652  29.056  1.00  0.00           O
ATOM   8046  C22 POPEe 296     113.242  65.742  30.626  1.00  0.00           C
ATOM   8049  C3  POPEe 296     114.992  67.182  26.686  1.00  0.00           C
ATOM   8052  O31 POPEe 296     116.322  66.732  27.046  1.00  0.00           O
ATOM   8053  C31 POPEe 296     116.622  67.052  28.316  1.00  0.00           C
ATOM   8054  O32 POPEe 296     115.902  67.692  29.066  1.00  0.00           O
ATOM   8055  C32 POPEe 296     117.972  66.472  28.726  1.00  0.00           C
ATOM   8058  C23 POPEe 296     113.582  64.772  31.786  1.00  0.00           C
ATOM   8061  C24 POPEe 296     112.592  64.972  32.946  1.00  0.00           C
ATOM   8064  C25 POPEe 296     112.802  64.062  34.166  1.00  0.00           C
ATOM   8067  C26 POPEe 296     111.922  64.522  35.336  1.00  0.00           C
ATOM   8070  C27 POPEe 296     111.922  63.582  36.556  1.00  0.00           C
ATOM   8073  C28 POPEe 296     110.912  64.072  37.626  1.00  0.00           C
ATOM   8076  C29 POPEe 296     110.632  63.082  38.736  1.00  0.00           C
ATOM   8078 0C21 POPEe 296     110.732  63.322  40.056  1.00  0.00           C
ATOM   8080 1C21 POPEe 296     111.202  64.602  40.686  1.00  0.00           C
ATOM   8083 2C21 POPEe 296     111.662  64.422  42.146  1.00  0.00           C
ATOM   8086 3C21 POPEe 296     110.492  64.422  43.146  1.00  0.00           C
ATOM   8089 4C21 POPEe 296     110.972  64.362  44.606  1.00  0.00           C
ATOM   8092 5C21 POPEe 296     109.822  64.542  45.606  1.00  0.00           C
ATOM   8095 6C21 POPEe 296     110.282  64.542  47.076  1.00  0.00           C
ATOM   8098 7C21 POPEe 296     109.142  64.782  48.066  1.00  0.00           C
ATOM   8101 8C21 POPEe 296     109.612  64.882  49.526  1.00  0.00           C
ATOM   8105  C33 POPEe 296     117.862  65.642  30.036  1.00  0.00           C
ATOM   8108  C34 POPEe 296     119.212  65.332  30.676  1.00  0.00           C
ATOM   8111  C35 POPEe 296     119.092  64.472  31.946  1.00  0.00           C
ATOM   8114  C36 POPEe 296     120.362  64.462  32.816  1.00  0.00           C
ATOM   8117  C37 POPEe 296     121.602  63.912  32.096  1.00  0.00           C
ATOM   8120  C38 POPEe 296     122.902  64.002  32.926  1.00  0.00           C
ATOM   8123  C39 POPEe 296     122.902  63.112  34.176  1.00  0.00           C
ATOM   8126 0C31 POPEe 296     122.522  63.842  35.476  1.00  0.00           C
ATOM   8129 1C31 POPEe 296     122.012  62.902  36.566  1.00  0.00           C
ATOM   8132 2C31 POPEe 296     121.602  63.662  37.826  1.00  0.00           C
ATOM   8135 3C31 POPEe 296     120.642  62.902  38.746  1.00  0.00           C
ATOM   8138 4C31 POPEe 296     121.332  62.252  39.946  1.00  0.00           C
ATOM   8141 5C31 POPEe 296     120.312  61.592  40.886  1.00  0.00           C
ATOM   8144 6C31 POPEe 296     120.902  61.172  42.236  1.00  0.00           C
ATOM   8148  NH3 POPEf 297      40.582  50.102  29.866  1.00  0.00           N
ATOM   8152  C12 POPEf 297      39.212  50.412  30.416  1.00  0.00           C
ATOM   8155  C11 POPEf 297      38.232  49.332  29.956  1.00  0.00           C
ATOM   8158  P   POPEf 297      35.792  49.872  30.826  1.00  0.00           P
ATOM   8159  O13 POPEf 297      36.002  51.272  31.236  1.00  0.00           O
ATOM   8160  O14 POPEf 297      35.262  49.592  29.476  1.00  0.00           O
ATOM   8161  O11 POPEf 297      35.002  49.092  31.966  1.00  0.00           O
ATOM   8162  O12 POPEf 297      37.192  49.162  30.886  1.00  0.00           O
ATOM   8163  C1  POPEf 297      35.342  49.332  33.346  1.00  0.00           C
ATOM   8166  C2  POPEf 297      36.712  48.722  33.766  1.00  0.00           C
ATOM   8168  O21 POPEf 297      36.652  47.642  34.706  1.00  0.00           O
ATOM   8169  C21 POPEf 297      36.122  47.862  35.886  1.00  0.00           C
ATOM   8170  O22 POPEf 297      35.442  48.812  36.216  1.00  0.00           O
ATOM   8171  C22 POPEf 297      36.562  46.732  36.816  1.00  0.00           C
ATOM   8174  C3  POPEf 297      37.762  49.812  34.146  1.00  0.00           C
ATOM   8177  O31 POPEf 297      37.412  50.572  35.316  1.00  0.00           O
ATOM   8178  C31 POPEf 297      38.182  50.422  36.386  1.00  0.00           C
ATOM   8179  O32 POPEf 297      39.112  49.622  36.476  1.00  0.00           O
ATOM   8180  C32 POPEf 297      37.692  51.332  37.496  1.00  0.00           C
ATOM   8183  C23 POPEf 297      35.792  46.742  38.146  1.00  0.00           C
ATOM   8186  C24 POPEf 297      36.472  45.892  39.226  1.00  0.00           C
ATOM   8189  C25 POPEf 297      35.512  45.572  40.376  1.00  0.00           C
ATOM   8192  C26 POPEf 297      36.182  44.922  41.586  1.00  0.00           C
ATOM   8195  C27 POPEf 297      35.122  44.362  42.556  1.00  0.00           C
ATOM   8198  C28 POPEf 297      35.702  43.932  43.916  1.00  0.00           C
ATOM   8201  C29 POPEf 297      35.902  45.102  44.846  1.00  0.00           C
ATOM   8203 0C21 POPEf 297      35.912  45.022  46.186  1.00  0.00           C
ATOM   8205 1C21 POPEf 297      35.762  43.752  46.986  1.00  0.00           C
ATOM   8208 2C21 POPEf 297      34.922  43.912  48.276  1.00  0.00           C
ATOM   8211 3C21 POPEf 297      33.412  43.962  47.996  1.00  0.00           C
ATOM   8214 4C21 POPEf 297      32.552  43.952  49.266  1.00  0.00           C
ATOM   8217 5C21 POPEf 297      31.052  43.932  48.926  1.00  0.00           C
ATOM   8220 6C21 POPEf 297      30.142  43.802  50.156  1.00  0.00           C
ATOM   8223 7C21 POPEf 297      28.672  43.652  49.766  1.00  0.00           C
ATOM   8226 8C21 POPEf 297      27.722  43.422  50.946  1.00  0.00           C
ATOM   8230  C33 POPEf 297      38.562  51.272  38.786  1.00  0.00           C
ATOM   8233  C34 POPEf 297      37.742  50.872  40.016  1.00  0.00           C
ATOM   8236  C35 POPEf 297      38.492  51.152  41.326  1.00  0.00           C
ATOM   8239  C36 POPEf 297      37.762  50.592  42.546  1.00  0.00           C
ATOM   8242  C37 POPEf 297      38.412  51.032  43.866  1.00  0.00           C
ATOM   8245  C38 POPEf 297      38.102  50.092  45.046  1.00  0.00           C
ATOM   8248  C39 POPEf 297      39.212  50.042  46.096  1.00  0.00           C
ATOM   8251 0C31 POPEf 297      39.452  51.372  46.826  1.00  0.00           C
ATOM   8254 1C31 POPEf 297      40.432  51.232  47.996  1.00  0.00           C
ATOM   8257 2C31 POPEf 297      40.682  52.542  48.746  1.00  0.00           C
ATOM   8260 3C31 POPEf 297      41.392  52.332  50.086  1.00  0.00           C
ATOM   8263 4C31 POPEf 297      41.752  53.642  50.796  1.00  0.00           C
ATOM   8266 5C31 POPEf 297      42.292  53.402  52.216  1.00  0.00           C
ATOM   8269 6C31 POPEf 297      42.762  54.682  52.916  1.00  0.00           C
ATOM   8273  NH3 POPEg 298       6.272  32.562  65.246  1.00  0.00           N
ATOM   8277  C12 POPEg 298       7.472  33.432  65.476  1.00  0.00           C
ATOM   8280  C11 POPEg 298       8.432  32.782  66.476  1.00  0.00           C
ATOM   8283  P   POPEg 298      10.892  33.612  65.776  1.00  0.00           P
ATOM   8284  O13 POPEg 298      11.082  35.042  65.446  1.00  0.00           O
ATOM   8285  O14 POPEg 298      11.902  32.942  66.626  1.00  0.00           O
ATOM   8286  O11 POPEg 298      10.522  32.752  64.476  1.00  0.00           O
ATOM   8287  O12 POPEg 298       9.582  33.582  66.636  1.00  0.00           O
ATOM   8288  C1  POPEg 298      10.612  33.272  63.136  1.00  0.00           C
ATOM   8291  C2  POPEg 298      11.422  32.352  62.146  1.00  0.00           C
ATOM   8293  O21 POPEg 298      10.812  32.372  60.836  1.00  0.00           O
ATOM   8294  C21 POPEg 298      11.272  33.342  60.056  1.00  0.00           C
ATOM   8295  O22 POPEg 298      12.082  34.182  60.366  1.00  0.00           O
ATOM   8296  C22 POPEg 298      10.622  33.232  58.676  1.00  0.00           C
ATOM   8299  C3  POPEg 298      11.472  30.862  62.536  1.00  0.00           C
ATOM   8302  O31 POPEg 298      12.312  30.142  61.606  1.00  0.00           O
ATOM   8303  C31 POPEg 298      11.792  29.052  61.076  1.00  0.00           C
ATOM   8304  O32 POPEg 298      10.762  28.502  61.436  1.00  0.00           O
ATOM   8305  C32 POPEg 298      12.662  28.612  59.896  1.00  0.00           C
ATOM   8308  C23 POPEg 298      10.082  34.612  58.226  1.00  0.00           C
ATOM   8311  C24 POPEg 298       8.902  34.472  57.266  1.00  0.00           C
ATOM   8314  C25 POPEg 298       9.252  33.702  55.986  1.00  0.00           C
ATOM   8317  C26 POPEg 298      10.102  34.512  54.996  1.00  0.00           C
ATOM   8320  C27 POPEg 298      10.032  33.912  53.586  1.00  0.00           C
ATOM   8323  C28 POPEg 298      10.872  34.712  52.566  1.00  0.00           C
ATOM   8326  C29 POPEg 298      11.082  33.952  51.286  1.00  0.00           C
ATOM   8328 0C21 POPEg 298      10.892  34.382  50.026  1.00  0.00           C
ATOM   8330 1C21 POPEg 298      10.422  35.742  49.576  1.00  0.00           C
ATOM   8333 2C21 POPEg 298      11.442  36.472  48.676  1.00  0.00           C
ATOM   8336 3C21 POPEg 298      12.522  37.222  49.476  1.00  0.00           C
ATOM   8339 4C21 POPEg 298      13.482  38.032  48.576  1.00  0.00           C
ATOM   8342 5C21 POPEg 298      13.882  39.392  49.156  1.00  0.00           C
ATOM   8345 6C21 POPEg 298      14.602  39.302  50.516  1.00  0.00           C
ATOM   8348 7C21 POPEg 298      14.682  40.672  51.206  1.00  0.00           C
ATOM   8351 8C21 POPEg 298      15.352  40.612  52.576  1.00  0.00           C
ATOM   8355  C33 POPEg 298      11.902  27.682  58.916  1.00  0.00           C
ATOM   8358  C34 POPEg 298      12.582  27.632  57.546  1.00  0.00           C
ATOM   8361  C35 POPEg 298      12.252  28.872  56.706  1.00  0.00           C
ATOM   8364  C36 POPEg 298      13.392  29.322  55.786  1.00  0.00           C
ATOM   8367  C37 POPEg 298      13.042  30.612  55.046  1.00  0.00           C
ATOM   8370  C38 POPEg 298      14.242  31.262  54.356  1.00  0.00           C
ATOM   8373  C39 POPEg 298      13.892  32.622  53.736  1.00  0.00           C
ATOM   8376 0C31 POPEg 298      15.072  33.302  53.026  1.00  0.00           C
ATOM   8379 1C31 POPEg 298      14.692  34.692  52.486  1.00  0.00           C
ATOM   8382 2C31 POPEg 298      15.792  35.402  51.686  1.00  0.00           C
ATOM   8385 3C31 POPEg 298      17.122  35.562  52.426  1.00  0.00           C
ATOM   8388 4C31 POPEg 298      18.092  36.512  51.716  1.00  0.00           C
ATOM   8391 5C31 POPEg 298      19.532  36.342  52.196  1.00  0.00           C
ATOM   8394 6C31 POPEg 298      20.482  37.432  51.696  1.00  0.00           C
ATOM   8398  NH3 POPEh 299     133.086  19.922  72.476  1.00  0.00           N
ATOM   8402  C12 POPEh 299     131.636  20.332  72.386  1.00  0.00           C
ATOM   8405  C11 POPEh 299     130.796  19.522  73.376  1.00  0.00           C
ATOM   8408  P   POPEh 299     128.432  19.592  72.196  1.00  0.00           P
ATOM   8409  O13 POPEh 299     127.282  18.852  72.736  1.00  0.00           O
ATOM   8410  O14 POPEh 299     128.112  20.812  71.436  1.00  0.00           O
ATOM   8411  O11 POPEh 299     129.276  18.642  71.246  1.00  0.00           O
ATOM   8412  O12 POPEh 299     129.446  19.952  73.356  1.00  0.00           O
ATOM   8413  C1  POPEh 299     128.892  17.292  70.936  1.00  0.00           C
ATOM   8416  C2  POPEh 299     129.426  16.872  69.516  1.00  0.00           C
ATOM   8418  O21 POPEh 299     129.516  15.422  69.406  1.00  0.00           O
ATOM   8419  C21 POPEh 299     129.436  15.022  68.116  1.00  0.00           C
ATOM   8420  O22 POPEh 299     129.096  15.752  67.206  1.00  0.00           O
ATOM   8421  C22 POPEh 299     129.846  13.562  67.936  1.00  0.00           C
ATOM   8424  C3  POPEh 299     130.816  17.572  69.256  1.00  0.00           C
ATOM   8427  O31 POPEh 299     131.726  16.872  68.386  1.00  0.00           O
ATOM   8428  C31 POPEh 299     131.846  17.062  67.056  1.00  0.00           C
ATOM   8429  O32 POPEh 299     132.696  16.492  66.386  1.00  0.00           O
ATOM   8430  C32 POPEh 299     130.876  18.082  66.476  1.00  0.00           C
ATOM   8433  C23 POPEh 299     130.746  13.352  66.686  1.00  0.00           C
ATOM   8436  C24 POPEh 299     130.006  13.312  65.336  1.00  0.00           C
ATOM   8439  C25 POPEh 299     130.966  13.402  64.136  1.00  0.00           C
ATOM   8442  C26 POPEh 299     130.326  13.062  62.776  1.00  0.00           C
ATOM   8445  C27 POPEh 299     131.216  13.482  61.586  1.00  0.00           C
ATOM   8448  C28 POPEh 299     130.876  12.812  60.236  1.00  0.00           C
ATOM   8451  C29 POPEh 299     131.406  11.402  60.146  1.00  0.00           C
ATOM   8453 0C21 POPEh 299     131.166  10.502  59.176  1.00  0.00           C
ATOM   8455 1C21 POPEh 299     130.286  10.692  57.966  1.00  0.00           C
ATOM   8458 2C21 POPEh 299     130.786  11.702  56.916  1.00  0.00           C
ATOM   8461 3C21 POPEh 299     129.876  11.722  55.686  1.00  0.00           C
ATOM   8464 4C21 POPEh 299     130.186  12.832  54.676  1.00  0.00           C
ATOM   8467 5C21 POPEh 299     128.952  13.142  53.826  1.00  0.00           C
ATOM   8470 6C21 POPEh 299     129.086  14.252  52.776  1.00  0.00           C
ATOM   8473 7C21 POPEh 299     127.722  14.512  52.106  1.00  0.00           C
ATOM   8476 8C21 POPEh 299     127.732  15.512  50.956  1.00  0.00           C
ATOM   8480  C33 POPEh 299     130.596  17.752  64.996  1.00  0.00           C
ATOM   8483  C34 POPEh 299     129.456  18.602  64.426  1.00  0.00           C
ATOM   8486  C35 POPEh 299     129.002  18.122  63.046  1.00  0.00           C
ATOM   8489  C36 POPEh 299     128.482  16.672  63.046  1.00  0.00           C
ATOM   8492  C37 POPEh 299     127.692  16.262  61.796  1.00  0.00           C
ATOM   8495  C38 POPEh 299     126.212  16.702  61.806  1.00  0.00           C
ATOM   8498  C39 POPEh 299     125.892  18.052  61.146  1.00  0.00           C
ATOM   8501 0C31 POPEh 299     126.112  18.102  59.626  1.00  0.00           C
ATOM   8504 1C31 POPEh 299     125.992  19.532  59.086  1.00  0.00           C
ATOM   8507 2C31 POPEh 299     125.962  19.632  57.556  1.00  0.00           C
ATOM   8510 3C31 POPEh 299     124.602  19.252  56.936  1.00  0.00           C
ATOM   8513 4C31 POPEh 299     124.482  19.672  55.466  1.00  0.00           C
ATOM   8516 5C31 POPEh 299     123.092  19.362  54.886  1.00  0.00           C
ATOM   8519 6C31 POPEh 299     122.892  19.852  53.446  1.00  0.00           C
ATOM   8523  NH3 POPEi 300      58.382 126.272  26.376  1.00  0.00           N
ATOM   8527  C12 POPEi 300      57.372 126.776  25.376  1.00  0.00           C
ATOM   8530  C11 POPEi 300      56.392 125.662  24.926  1.00  0.00           C
ATOM   8533  P   POPEi 300      53.972 126.632  24.706  1.00  0.00           P
ATOM   8534  O13 POPEi 300      53.302 127.556  23.786  1.00  0.00           O
ATOM   8535  O14 POPEi 300      53.202 125.462  25.186  1.00  0.00           O
ATOM   8536  O11 POPEi 300      54.492 127.496  25.926  1.00  0.00           O
ATOM   8537  O12 POPEi 300      55.362 126.182  24.076  1.00  0.00           O
ATOM   8538  C1  POPEi 300      53.842 127.576  27.186  1.00  0.00           C
ATOM   8541  C2  POPEi 300      54.852 127.146  28.276  1.00  0.00           C
ATOM   8543  O21 POPEi 300      54.612 125.782  28.666  1.00  0.00           O
ATOM   8544  C21 POPEi 300      55.672 125.202  29.216  1.00  0.00           C
ATOM   8545  O22 POPEi 300      56.802 125.672  29.226  1.00  0.00           O
ATOM   8546  C22 POPEi 300      55.262 123.842  29.796  1.00  0.00           C
ATOM   8549  C3  POPEi 300      54.912 128.126  29.496  1.00  0.00           C
ATOM   8552  O31 POPEi 300      53.952 127.836  30.536  1.00  0.00           O
ATOM   8553  C31 POPEi 300      54.432 127.266  31.626  1.00  0.00           C
ATOM   8554  O32 POPEi 300      55.592 126.936  31.816  1.00  0.00           O
ATOM   8555  C32 POPEi 300      53.292 127.106  32.636  1.00  0.00           C
ATOM   8558  C23 POPEi 300      56.382 122.862  30.236  1.00  0.00           C
ATOM   8561  C24 POPEi 300      57.452 123.452  31.156  1.00  0.00           C
ATOM   8564  C25 POPEi 300      58.282 122.362  31.826  1.00  0.00           C
ATOM   8567  C26 POPEi 300      59.422 122.922  32.666  1.00  0.00           C
ATOM   8570  C27 POPEi 300      60.272 121.822  33.306  1.00  0.00           C
ATOM   8573  C28 POPEi 300      61.322 122.402  34.266  1.00  0.00           C
ATOM   8576  C29 POPEi 300      62.302 121.362  34.746  1.00  0.00           C
ATOM   8578 0C21 POPEi 300      63.302 121.592  35.616  1.00  0.00           C
ATOM   8580 1C21 POPEi 300      63.592 122.932  36.256  1.00  0.00           C
ATOM   8583 2C21 POPEi 300      64.582 123.752  35.416  1.00  0.00           C
ATOM   8586 3C21 POPEi 300      64.762 125.182  35.946  1.00  0.00           C
ATOM   8589 4C21 POPEi 300      65.672 126.022  35.036  1.00  0.00           C
ATOM   8592 5C21 POPEi 300      67.162 125.752  35.266  1.00  0.00           C
ATOM   8595 6C21 POPEi 300      68.012 125.982  34.006  1.00  0.00           C
ATOM   8598 7C21 POPEi 300      69.492 125.682  34.266  1.00  0.00           C
ATOM   8601 8C21 POPEi 300      70.402 126.082  33.106  1.00  0.00           C
ATOM   8605  C33 POPEi 300      53.792 127.066  34.096  1.00  0.00           C
ATOM   8608  C34 POPEi 300      52.692 126.706  35.096  1.00  0.00           C
ATOM   8611  C35 POPEi 300      53.232 126.676  36.536  1.00  0.00           C
ATOM   8614  C36 POPEi 300      52.702 125.512  37.386  1.00  0.00           C
ATOM   8617  C37 POPEi 300      53.552 125.342  38.656  1.00  0.00           C
ATOM   8620  C38 POPEi 300      53.222 124.062  39.446  1.00  0.00           C
ATOM   8623  C39 POPEi 300      52.332 124.302  40.676  1.00  0.00           C
ATOM   8626 0C31 POPEi 300      53.042 125.082  41.796  1.00  0.00           C
ATOM   8629 1C31 POPEi 300      52.162 125.252  43.036  1.00  0.00           C
ATOM   8632 2C31 POPEi 300      52.912 125.922  44.196  1.00  0.00           C
ATOM   8635 3C31 POPEi 300      52.162 125.842  45.536  1.00  0.00           C
ATOM   8638 4C31 POPEi 300      52.102 124.412  46.086  1.00  0.00           C
ATOM   8641 5C31 POPEi 300      51.352 124.302  47.406  1.00  0.00           C
ATOM   8644 6C31 POPEi 300      51.352 122.862  47.936  1.00  0.00           C
ATOM   8648  NH3 POPEj 301      80.092  66.162  28.106  1.00  0.00           N
ATOM   8652  C12 POPEj 301      80.072  66.962  29.366  1.00  0.00           C
ATOM   8655  C11 POPEj 301      79.042  68.082  29.186  1.00  0.00           C
ATOM   8658  P   POPEj 301      80.122  69.852  27.566  1.00  0.00           P
ATOM   8659  O13 POPEj 301      81.162  69.362  26.646  1.00  0.00           O
ATOM   8660  O14 POPEj 301      79.312  70.982  27.116  1.00  0.00           O
ATOM   8661  O11 POPEj 301      80.772  70.132  28.986  1.00  0.00           O
ATOM   8662  O12 POPEj 301      79.152  68.662  27.886  1.00  0.00           O
ATOM   8663  C1  POPEj 301      80.762  71.402  29.656  1.00  0.00           C
ATOM   8666  C2  POPEj 301      80.012  71.392  31.026  1.00  0.00           C
ATOM   8668  O21 POPEj 301      79.732  72.752  31.426  1.00  0.00           O
ATOM   8669  C21 POPEj 301      80.762  73.372  32.016  1.00  0.00           C
ATOM   8670  O22 POPEj 301      81.942  73.132  31.846  1.00  0.00           O
ATOM   8671  C22 POPEj 301      80.262  74.312  33.106  1.00  0.00           C
ATOM   8674  C3  POPEj 301      80.692  70.562  32.176  1.00  0.00           C
ATOM   8677  O31 POPEj 301      80.252  71.022  33.476  1.00  0.00           O
ATOM   8678  C31 POPEj 301      80.662  70.322  34.526  1.00  0.00           C
ATOM   8679  O32 POPEj 301      81.242  69.252  34.466  1.00  0.00           O
ATOM   8680  C32 POPEj 301      80.272  71.062  35.806  1.00  0.00           C
ATOM   8683  C23 POPEj 301      81.402  75.132  33.756  1.00  0.00           C
ATOM   8686  C24 POPEj 301      80.892  76.182  34.746  1.00  0.00           C
ATOM   8689  C25 POPEj 301      80.522  75.642  36.136  1.00  0.00           C
ATOM   8692  C26 POPEj 301      79.832  76.722  36.986  1.00  0.00           C
ATOM   8695  C27 POPEj 301      79.142  76.172  38.236  1.00  0.00           C
ATOM   8698  C28 POPEj 301      78.362  77.252  39.026  1.00  0.00           C
ATOM   8701  C29 POPEj 301      79.262  78.302  39.626  1.00  0.00           C
ATOM   8703 0C21 POPEj 301      78.992  79.082  40.686  1.00  0.00           C
ATOM   8705 1C21 POPEj 301      77.712  79.112  41.486  1.00  0.00           C
ATOM   8708 2C21 POPEj 301      76.792  80.272  41.046  1.00  0.00           C
ATOM   8711 3C21 POPEj 301      77.432  81.662  41.156  1.00  0.00           C
ATOM   8714 4C21 POPEj 301      76.492  82.792  40.696  1.00  0.00           C
ATOM   8717 5C21 POPEj 301      77.092  84.192  40.906  1.00  0.00           C
ATOM   8720 6C21 POPEj 301      76.242  85.302  40.286  1.00  0.00           C
ATOM   8723 7C21 POPEj 301      76.722  86.712  40.656  1.00  0.00           C
ATOM   8726 8C21 POPEj 301      75.902  87.812  39.976  1.00  0.00           C
ATOM   8730  C33 POPEj 301      80.892  70.452  37.086  1.00  0.00           C
ATOM   8733  C34 POPEj 301      80.412  71.132  38.386  1.00  0.00           C
ATOM   8736  C35 POPEj 301      81.432  72.162  38.896  1.00  0.00           C
ATOM   8739  C36 POPEj 301      80.932  72.992  40.096  1.00  0.00           C
ATOM   8742  C37 POPEj 301      81.942  74.072  40.526  1.00  0.00           C
ATOM   8745  C38 POPEj 301      82.522  73.882  41.936  1.00  0.00           C
ATOM   8748  C39 POPEj 301      81.522  74.142  43.066  1.00  0.00           C
ATOM   8751 0C31 POPEj 301      82.182  74.102  44.456  1.00  0.00           C
ATOM   8754 1C31 POPEj 301      81.152  74.102  45.596  1.00  0.00           C
ATOM   8757 2C31 POPEj 301      81.802  74.052  46.976  1.00  0.00           C
ATOM   8760 3C31 POPEj 301      80.782  73.902  48.116  1.00  0.00           C
ATOM   8763 4C31 POPEj 301      80.052  75.202  48.456  1.00  0.00           C
ATOM   8766 5C31 POPEj 301      79.062  75.042  49.626  1.00  0.00           C
ATOM   8769 6C31 POPEj 301      78.622  76.362  50.246  1.00  0.00           C
ATOM   8773  NH3 POPEk 302      82.472  84.192  69.656  1.00  0.00           N
ATOM   8777  C12 POPEk 302      83.112  85.022  70.746  1.00  0.00           C
ATOM   8780  C11 POPEk 302      82.712  86.502  70.666  1.00  0.00           C
ATOM   8783  P   POPEk 302      80.142  86.932  70.126  1.00  0.00           P
ATOM   8784  O13 POPEk 302      79.052  86.102  70.676  1.00  0.00           O
ATOM   8785  O14 POPEk 302      79.842  88.362  69.946  1.00  0.00           O
ATOM   8786  O11 POPEk 302      80.672  86.322  68.776  1.00  0.00           O
ATOM   8787  O12 POPEk 302      81.372  86.762  71.096  1.00  0.00           O
ATOM   8788  C1  POPEk 302      80.292  86.942  67.526  1.00  0.00           C
ATOM   8791  C2  POPEk 302      80.482  85.922  66.376  1.00  0.00           C
ATOM   8793  O21 POPEk 302      81.592  86.292  65.516  1.00  0.00           O
ATOM   8794  C21 POPEk 302      82.742  85.792  65.926  1.00  0.00           C
ATOM   8795  O22 POPEk 302      83.022  85.482  67.066  1.00  0.00           O
ATOM   8796  C22 POPEk 302      83.622  85.542  64.676  1.00  0.00           C
ATOM   8799  C3  POPEk 302      79.222  85.752  65.496  1.00  0.00           C
ATOM   8802  O31 POPEk 302      79.412  84.612  64.626  1.00  0.00           O
ATOM   8803  C31 POPEk 302      78.502  84.462  63.686  1.00  0.00           C
ATOM   8804  O32 POPEk 302      77.672  85.282  63.346  1.00  0.00           O
ATOM   8805  C32 POPEk 302      78.612  83.052  63.116  1.00  0.00           C
ATOM   8808  C23 POPEk 302      82.992  84.522  63.676  1.00  0.00           C
ATOM   8811  C24 POPEk 302      83.112  84.902  62.186  1.00  0.00           C
ATOM   8814  C25 POPEk 302      84.412  84.522  61.476  1.00  0.00           C
ATOM   8817  C26 POPEk 302      84.402  85.032  60.026  1.00  0.00           C
ATOM   8820  C27 POPEk 302      85.582  84.542  59.166  1.00  0.00           C
ATOM   8823  C28 POPEk 302      85.452  84.982  57.696  1.00  0.00           C
ATOM   8826  C29 POPEk 302      86.732  84.762  56.916  1.00  0.00           C
ATOM   8828 0C21 POPEk 302      87.362  85.662  56.136  1.00  0.00           C
ATOM   8830 1C21 POPEk 302      86.932  87.072  55.816  1.00  0.00           C
ATOM   8833 2C21 POPEk 302      86.542  87.272  54.336  1.00  0.00           C
ATOM   8836 3C21 POPEk 302      87.752  87.382  53.386  1.00  0.00           C
ATOM   8839 4C21 POPEk 302      87.372  87.332  51.896  1.00  0.00           C
ATOM   8842 5C21 POPEk 302      86.542  88.512  51.396  1.00  0.00           C
ATOM   8845 6C21 POPEk 302      86.022  88.282  49.966  1.00  0.00           C
ATOM   8848 7C21 POPEk 302      85.372  89.532  49.356  1.00  0.00           C
ATOM   8851 8C21 POPEk 302      84.692  89.272  48.006  1.00  0.00           C
ATOM   8855  C33 POPEk 302      78.352  83.062  61.596  1.00  0.00           C
ATOM   8858  C34 POPEk 302      79.512  83.732  60.846  1.00  0.00           C
ATOM   8861  C35 POPEk 302      79.162  84.032  59.396  1.00  0.00           C
ATOM   8864  C36 POPEk 302      80.362  84.512  58.576  1.00  0.00           C
ATOM   8867  C37 POPEk 302      79.932  85.162  57.266  1.00  0.00           C
ATOM   8870  C38 POPEk 302      81.112  85.402  56.316  1.00  0.00           C
ATOM   8873  C39 POPEk 302      80.702  86.242  55.106  1.00  0.00           C
ATOM   8876 0C31 POPEk 302      81.722  86.172  53.966  1.00  0.00           C
ATOM   8879 1C31 POPEk 302      81.542  84.922  53.096  1.00  0.00           C
ATOM   8882 2C31 POPEk 302      82.632  84.782  52.036  1.00  0.00           C
ATOM   8885 3C31 POPEk 302      82.262  83.822  50.886  1.00  0.00           C
ATOM   8888 4C31 POPEk 302      81.902  82.402  51.336  1.00  0.00           C
ATOM   8891 5C31 POPEk 302      81.792  81.432  50.146  1.00  0.00           C
ATOM   8894 6C31 POPEk 302      81.482  79.992  50.556  1.00  0.00           C
ATOM   8898  NH3 POPEl 303     108.012  72.402  25.006  1.00  0.00           N
ATOM   8902  C12 POPEl 303     108.842  73.662  24.946  1.00  0.00           C
ATOM   8905  C11 POPEl 303     110.172  73.612  25.746  1.00  0.00           C
ATOM   8908  P   POPEl 303     110.772  71.102  26.346  1.00  0.00           P
ATOM   8909  O13 POPEl 303     112.062  71.182  25.626  1.00  0.00           O
ATOM   8910  O14 POPEl 303     109.682  70.432  25.606  1.00  0.00           O
ATOM   8911  O11 POPEl 303     111.012  70.472  27.776  1.00  0.00           O
ATOM   8912  O12 POPEl 303     110.252  72.552  26.706  1.00  0.00           O
ATOM   8913  C1  POPEl 303     112.002  71.062  28.626  1.00  0.00           C
ATOM   8916  C2  POPEl 303     111.372  71.872  29.796  1.00  0.00           C
ATOM   8918  O21 POPEl 303     111.812  71.402  31.076  1.00  0.00           O
ATOM   8919  C21 POPEl 303     113.092  71.482  31.426  1.00  0.00           C
ATOM   8920  O22 POPEl 303     113.982  72.012  30.806  1.00  0.00           O
ATOM   8921  C22 POPEl 303     113.222  70.822  32.806  1.00  0.00           C
ATOM   8924  C3  POPEl 303     109.822  71.802  29.816  1.00  0.00           C
ATOM   8927  O31 POPEl 303     109.262  72.622  30.866  1.00  0.00           O
ATOM   8928  C31 POPEl 303     107.982  72.342  31.126  1.00  0.00           C
ATOM   8929  O32 POPEl 303     107.332  71.462  30.586  1.00  0.00           O
ATOM   8930  C32 POPEl 303     107.472  73.312  32.186  1.00  0.00           C
ATOM   8933  C23 POPEl 303     113.952  71.722  33.836  1.00  0.00           C
ATOM   8936  C24 POPEl 303     113.632  71.312  35.286  1.00  0.00           C
ATOM   8939  C25 POPEl 303     114.022  69.872  35.656  1.00  0.00           C
ATOM   8942  C26 POPEl 303     112.872  69.072  36.286  1.00  0.00           C
ATOM   8945  C27 POPEl 303     113.322  67.932  37.226  1.00  0.00           C
ATOM   8948  C28 POPEl 303     113.542  68.362  38.696  1.00  0.00           C
ATOM   8951  C29 POPEl 303     114.892  68.952  39.026  1.00  0.00           C
ATOM   8953 0C21 POPEl 303     115.382  69.212  40.256  1.00  0.00           C
ATOM   8955 1C21 POPEl 303     114.712  69.052  41.606  1.00  0.00           C
ATOM   8958 2C21 POPEl 303     113.202  69.342  41.696  1.00  0.00           C
ATOM   8961 3C21 POPEl 303     112.652  69.272  43.136  1.00  0.00           C
ATOM   8964 4C21 POPEl 303     111.122  69.242  43.156  1.00  0.00           C
ATOM   8967 5C21 POPEl 303     110.532  69.032  44.556  1.00  0.00           C
ATOM   8970 6C21 POPEl 303     110.712  70.242  45.476  1.00  0.00           C
ATOM   8973 7C21 POPEl 303     110.062  70.042  46.846  1.00  0.00           C
ATOM   8976 8C21 POPEl 303     110.092  71.292  47.716  1.00  0.00           C
ATOM   8980  C33 POPEl 303     106.952  74.622  31.546  1.00  0.00           C
ATOM   8983  C34 POPEl 303     107.092  75.852  32.456  1.00  0.00           C
ATOM   8986  C35 POPEl 303     106.332  75.742  33.786  1.00  0.00           C
ATOM   8989  C36 POPEl 303     106.092  77.132  34.386  1.00  0.00           C
ATOM   8992  C37 POPEl 303     105.402  77.122  35.756  1.00  0.00           C
ATOM   8995  C38 POPEl 303     104.672  78.452  36.016  1.00  0.00           C
ATOM   8998  C39 POPEl 303     104.072  78.562  37.426  1.00  0.00           C
ATOM   9001 0C31 POPEl 303     105.062  79.132  38.446  1.00  0.00           C
ATOM   9004 1C31 POPEl 303     104.462  79.172  39.856  1.00  0.00           C
ATOM   9007 2C31 POPEl 303     105.492  79.472  40.966  1.00  0.00           C
ATOM   9010 3C31 POPEl 303     104.842  79.422  42.346  1.00  0.00           C
ATOM   9013 4C31 POPEl 303     105.792  78.952  43.456  1.00  0.00           C
ATOM   9016 5C31 POPEl 303     105.032  78.642  44.756  1.00  0.00           C
ATOM   9019 6C31 POPEl 303     105.872  77.932  45.816  1.00  0.00           C
ATOM   9023  NH3 POPEm 304      74.812  40.712  68.936  1.00  0.00           N
ATOM   9027  C12 POPEm 304      75.952  39.752  68.826  1.00  0.00           C
ATOM   9030  C11 POPEm 304      76.992  40.202  67.796  1.00  0.00           C
ATOM   9033  P   POPEm 304      79.572  40.142  68.146  1.00  0.00           P
ATOM   9034  O13 POPEm 304      79.432  41.102  69.276  1.00  0.00           O
ATOM   9035  O14 POPEm 304      80.742  39.242  68.116  1.00  0.00           O
ATOM   9036  O11 POPEm 304      79.632  41.042  66.866  1.00  0.00           O
ATOM   9037  O12 POPEm 304      78.182  39.412  67.926  1.00  0.00           O
ATOM   9038  C1  POPEm 304      79.562  40.472  65.556  1.00  0.00           C
ATOM   9041  C2  POPEm 304      80.522  41.232  64.596  1.00  0.00           C
ATOM   9043  O21 POPEm 304      80.602  40.762  63.236  1.00  0.00           O
ATOM   9044  C21 POPEm 304      79.702  40.022  62.636  1.00  0.00           C
ATOM   9045  O22 POPEm 304      78.892  39.262  63.146  1.00  0.00           O
ATOM   9046  C22 POPEm 304      79.812  40.232  61.126  1.00  0.00           C
ATOM   9049  C3  POPEm 304      81.952  41.372  65.216  1.00  0.00           C
ATOM   9052  O31 POPEm 304      82.802  42.142  64.356  1.00  0.00           O
ATOM   9053  C31 POPEm 304      84.102  42.072  64.616  1.00  0.00           C
ATOM   9054  O32 POPEm 304      84.632  41.502  65.546  1.00  0.00           O
ATOM   9055  C32 POPEm 304      84.842  42.722  63.446  1.00  0.00           C
ATOM   9058  C23 POPEm 304      79.772  41.712  60.696  1.00  0.00           C
ATOM   9061  C24 POPEm 304      80.842  42.062  59.656  1.00  0.00           C
ATOM   9064  C25 POPEm 304      80.482  41.672  58.216  1.00  0.00           C
ATOM   9067  C26 POPEm 304      81.172  40.382  57.776  1.00  0.00           C
ATOM   9070  C27 POPEm 304      81.102  40.132  56.256  1.00  0.00           C
ATOM   9073  C28 POPEm 304      79.932  39.222  55.826  1.00  0.00           C
ATOM   9076  C29 POPEm 304      78.582  39.882  55.916  1.00  0.00           C
ATOM   9078 0C21 POPEm 304      77.732  40.122  54.906  1.00  0.00           C
ATOM   9080 1C21 POPEm 304      77.932  39.772  53.456  1.00  0.00           C
ATOM   9083 2C21 POPEm 304      77.152  38.502  53.096  1.00  0.00           C
ATOM   9086 3C21 POPEm 304      77.602  37.922  51.746  1.00  0.00           C
ATOM   9089 4C21 POPEm 304      76.722  36.772  51.266  1.00  0.00           C
ATOM   9092 5C21 POPEm 304      77.142  36.232  49.896  1.00  0.00           C
ATOM   9095 6C21 POPEm 304      78.402  35.352  49.936  1.00  0.00           C
ATOM   9098 7C21 POPEm 304      78.912  35.012  48.536  1.00  0.00           C
ATOM   9101 8C21 POPEm 304      80.132  34.082  48.536  1.00  0.00           C
ATOM   9105  C33 POPEm 304      84.412  42.112  62.096  1.00  0.00           C
ATOM   9108  C34 POPEm 304      85.182  42.712  60.936  1.00  0.00           C
ATOM   9111  C35 POPEm 304      84.892  41.992  59.606  1.00  0.00           C
ATOM   9114  C36 POPEm 304      85.232  42.852  58.376  1.00  0.00           C
ATOM   9117  C37 POPEm 304      84.052  42.942  57.406  1.00  0.00           C
ATOM   9120  C38 POPEm 304      84.262  44.002  56.306  1.00  0.00           C
ATOM   9123  C39 POPEm 304      84.852  43.432  55.006  1.00  0.00           C
ATOM   9126 0C31 POPEm 304      83.822  42.672  54.166  1.00  0.00           C
ATOM   9129 1C31 POPEm 304      84.392  42.172  52.826  1.00  0.00           C
ATOM   9132 2C31 POPEm 304      83.322  41.522  51.946  1.00  0.00           C
ATOM   9135 3C31 POPEm 304      83.852  41.102  50.566  1.00  0.00           C
ATOM   9138 4C31 POPEm 304      82.742  40.582  49.636  1.00  0.00           C
ATOM   9141 5C31 POPEm 304      82.612  39.052  49.636  1.00  0.00           C
ATOM   9144 6C31 POPEm 304      81.372  38.552  48.886  1.00  0.00           C
ATOM   9148  NH3 POPEn 305       9.532  49.782  25.616  1.00  0.00           N
ATOM   9152  C12 POPEn 305       8.352  50.342  24.906  1.00  0.00           C
ATOM   9155  C11 POPEn 305       7.652  51.462  25.666  1.00  0.00           C
ATOM   9158  P   POPEn 305       5.292  51.272  24.556  1.00  0.00           P
ATOM   9159  O13 POPEn 305       4.302  52.272  24.086  1.00  0.00           O
ATOM   9160  O14 POPEn 305       5.522  50.082  23.716  1.00  0.00           O
ATOM   9161  O11 POPEn 305       4.952  50.792  26.016  1.00  0.00           O
ATOM   9162  O12 POPEn 305       6.672  52.012  24.796  1.00  0.00           O
ATOM   9163  C1  POPEn 305       3.692  50.222  26.336  1.00  0.00           C
ATOM   9166  C2  POPEn 305       3.652  49.912  27.856  1.00  0.00           C
ATOM   9168  O21 POPEn 305       3.712  51.152  28.576  1.00  0.00           O
ATOM   9169  C21 POPEn 305       3.092  51.152  29.726  1.00  0.00           C
ATOM   9170  O22 POPEn 305       2.472  50.232  30.216  1.00  0.00           O
ATOM   9171  C22 POPEn 305       3.162  52.562  30.326  1.00  0.00           C
ATOM   9174  C3  POPEn 305       4.862  49.002  28.236  1.00  0.00           C
ATOM   9177  O31 POPEn 305       4.922  48.722  29.646  1.00  0.00           O
ATOM   9178  C31 POPEn 305       4.132  47.732  30.026  1.00  0.00           C
ATOM   9179  O32 POPEn 305       3.412  47.092  29.286  1.00  0.00           O
ATOM   9180  C32 POPEn 305       4.322  47.402  31.496  1.00  0.00           C
ATOM   9183  C23 POPEn 305       2.872  52.592  31.836  1.00  0.00           C
ATOM   9186  C24 POPEn 305       2.522  54.002  32.326  1.00  0.00           C
ATOM   9189  C25 POPEn 305       2.092  54.042  33.796  1.00  0.00           C
ATOM   9192  C26 POPEn 305       3.262  53.952  34.786  1.00  0.00           C
ATOM   9195  C27 POPEn 305       2.802  53.572  36.206  1.00  0.00           C
ATOM   9198  C28 POPEn 305       3.922  53.712  37.256  1.00  0.00           C
ATOM   9201  C29 POPEn 305       3.552  53.092  38.576  1.00  0.00           C
ATOM   9203 0C21 POPEn 305       3.642  53.642  39.806  1.00  0.00           C
ATOM   9205 1C21 POPEn 305       4.162  55.012  40.176  1.00  0.00           C
ATOM   9208 2C21 POPEn 305       5.172  54.952  41.346  1.00  0.00           C
ATOM   9211 3C21 POPEn 305       5.512  56.342  41.906  1.00  0.00           C
ATOM   9214 4C21 POPEn 305       6.402  56.292  43.156  1.00  0.00           C
ATOM   9217 5C21 POPEn 305       6.772  57.682  43.686  1.00  0.00           C
ATOM   9220 6C21 POPEn 305       7.432  57.632  45.076  1.00  0.00           C
ATOM   9223 7C21 POPEn 305       7.922  59.012  45.526  1.00  0.00           C
ATOM   9226 8C21 POPEn 305       8.472  59.022  46.966  1.00  0.00           C
ATOM   9230  C33 POPEn 305       4.502  48.622  32.426  1.00  0.00           C
ATOM   9233  C34 POPEn 305       5.722  48.422  33.326  1.00  0.00           C
ATOM   9236  C35 POPEn 305       5.592  47.202  34.256  1.00  0.00           C
ATOM   9239  C36 POPEn 305       4.562  47.422  35.366  1.00  0.00           C
ATOM   9242  C37 POPEn 305       4.452  46.232  36.326  1.00  0.00           C
ATOM   9245  C38 POPEn 305       3.372  46.452  37.396  1.00  0.00           C
ATOM   9248  C39 POPEn 305       3.612  47.692  38.256  1.00  0.00           C
ATOM   9251 0C31 POPEn 305       2.732  47.702  39.516  1.00  0.00           C
ATOM   9254 1C31 POPEn 305       3.072  48.852  40.466  1.00  0.00           C
ATOM   9257 2C31 POPEn 305       2.512  48.592  41.876  1.00  0.00           C
ATOM   9260 3C31 POPEn 305       2.952  49.632  42.906  1.00  0.00           C
ATOM   9263 4C31 POPEn 305       2.072  50.892  42.926  1.00  0.00           C
ATOM   9266 5C31 POPEn 305       2.522  51.892  43.996  1.00  0.00           C
ATOM   9269 6C31 POPEn 305       1.552  53.052  44.196  1.00  0.00           C
ATOM   9273  NH3 POPEo 306       4.012  41.702  25.556  1.00  0.00           N
ATOM   9277  C12 POPEo 306       3.142  41.412  24.376  1.00  0.00           C
ATOM   9280  C11 POPEo 306       2.052  40.412  24.746  1.00  0.00           C
ATOM   9283  P   POPEo 306       2.052  38.922  26.906  1.00  0.00           P
ATOM   9284  O13 POPEo 306       0.582  39.042  26.946  1.00  0.00           O
ATOM   9285  O14 POPEo 306       2.602  37.612  27.276  1.00  0.00           O
ATOM   9286  O11 POPEo 306       2.702  40.042  27.816  1.00  0.00           O
ATOM   9287  O12 POPEo 306       2.602  39.312  25.486  1.00  0.00           O
ATOM   9288  C1  POPEo 306       2.272  40.172  29.196  1.00  0.00           C
ATOM   9291  C2  POPEo 306       1.462  41.492  29.396  1.00  0.00           C
ATOM   9293  O21 POPEo 306       2.312  42.482  30.006  1.00  0.00           O
ATOM   9294  C21 POPEo 306       3.232  42.992  29.206  1.00  0.00           C
ATOM   9295  O22 POPEo 306       3.222  42.912  27.986  1.00  0.00           O
ATOM   9296  C22 POPEo 306       4.262  43.762  30.036  1.00  0.00           C
ATOM   9299  C3  POPEo 306       0.192  41.342  30.276  1.00  0.00           C
ATOM   9302  O31 POPEo 306      -0.832  42.232  29.826  1.00  0.00           O
ATOM   9303  C31 POPEo 306      -1.302  43.302  30.506  1.00  0.00           C
ATOM   9304  O32 POPEo 306      -2.382  43.822  30.236  1.00  0.00           O
ATOM   9305  C32 POPEo 306      -0.312  43.932  31.496  1.00  0.00           C
ATOM   9308  C23 POPEo 306       5.592  42.992  30.166  1.00  0.00           C
ATOM   9311  C24 POPEo 306       6.452  43.502  31.346  1.00  0.00           C
ATOM   9314  C25 POPEo 306       5.942  42.952  32.686  1.00  0.00           C
ATOM   9317  C26 POPEo 306       6.742  43.422  33.906  1.00  0.00           C
ATOM   9320  C27 POPEo 306       6.182  42.792  35.196  1.00  0.00           C
ATOM   9323  C28 POPEo 306       6.992  43.122  36.456  1.00  0.00           C
ATOM   9326  C29 POPEo 306       6.272  42.612  37.676  1.00  0.00           C
ATOM   9328 0C21 POPEo 306       6.522  42.982  38.946  1.00  0.00           C
ATOM   9330 1C21 POPEo 306       7.612  43.922  39.376  1.00  0.00           C
ATOM   9333 2C21 POPEo 306       7.832  43.892  40.896  1.00  0.00           C
ATOM   9336 3C21 POPEo 306       8.322  42.532  41.436  1.00  0.00           C
ATOM   9339 4C21 POPEo 306       7.422  41.962  42.546  1.00  0.00           C
ATOM   9342 5C21 POPEo 306       7.922  40.612  43.086  1.00  0.00           C
ATOM   9345 6C21 POPEo 306       9.092  40.772  44.076  1.00  0.00           C
ATOM   9348 7C21 POPEo 306       9.912  39.492  44.246  1.00  0.00           C
ATOM   9351 8C21 POPEo 306      11.102  39.672  45.196  1.00  0.00           C
ATOM   9355  C33 POPEo 306      -0.722  43.792  32.976  1.00  0.00           C
ATOM   9358  C34 POPEo 306      -0.212  44.962  33.836  1.00  0.00           C
ATOM   9361  C35 POPEo 306      -0.542  44.782  35.316  1.00  0.00           C
ATOM   9364  C36 POPEo 306       0.462  43.892  36.066  1.00  0.00           C
ATOM   9367  C37 POPEo 306      -0.062  43.542  37.456  1.00  0.00           C
ATOM   9370  C38 POPEo 306       1.022  43.052  38.426  1.00  0.00           C
ATOM   9373  C39 POPEo 306       0.532  43.042  39.886  1.00  0.00           C
ATOM   9376 0C31 POPEo 306       0.392  44.462  40.466  1.00  0.00           C
ATOM   9379 1C31 POPEo 306      -0.082  44.482  41.936  1.00  0.00           C
ATOM   9382 2C31 POPEo 306       0.942  43.952  42.946  1.00  0.00           C
ATOM   9385 3C31 POPEo 306       2.192  44.842  43.046  1.00  0.00           C
ATOM   9388 4C31 POPEo 306       3.142  44.462  44.186  1.00  0.00           C
ATOM   9391 5C31 POPEo 306       4.172  45.572  44.456  1.00  0.00           C
ATOM   9394 6C31 POPEo 306       5.312  45.152  45.386  1.00  0.00           C
ATOM   9398  NH3 POPEp 307      69.732  96.402  25.766  1.00  0.00           N
ATOM   9402  C12 POPEp 307      70.892  97.362  25.726  1.00  0.00           C
ATOM   9405  C11 POPEp 307      70.592  98.702  25.006  1.00  0.00           C
ATOM   9408  P   POPEp 307      68.492  99.552  26.326  1.00  0.00           P
ATOM   9409  O13 POPEp 307      67.882  98.402  25.626  1.00  0.00           O
ATOM   9410  O14 POPEp 307      67.792 100.842  26.186  1.00  0.00           O
ATOM   9411  O11 POPEp 307      68.752  99.152  27.826  1.00  0.00           O
ATOM   9412  O12 POPEp 307      69.972  99.692  25.836  1.00  0.00           O
ATOM   9413  C1  POPEp 307      68.612 100.082  28.896  1.00  0.00           C
ATOM   9416  C2  POPEp 307      69.932 100.832  29.176  1.00  0.00           C
ATOM   9418  O21 POPEp 307      70.382 100.672  30.536  1.00  0.00           O
ATOM   9419  C21 POPEp 307      69.602 101.162  31.486  1.00  0.00           C
ATOM   9420  O22 POPEp 307      68.522 101.702  31.326  1.00  0.00           O
ATOM   9421  C22 POPEp 307      70.302 100.912  32.836  1.00  0.00           C
ATOM   9424  C3  POPEp 307      69.852 102.322  28.716  1.00  0.00           C
ATOM   9427  O31 POPEp 307      71.002 103.052  29.196  1.00  0.00           O
ATOM   9428  C31 POPEp 307      71.172 104.242  28.606  1.00  0.00           C
ATOM   9429  O32 POPEp 307      70.462 104.692  27.716  1.00  0.00           O
ATOM   9430  C32 POPEp 307      72.382 104.902  29.246  1.00  0.00           C
ATOM   9433  C23 POPEp 307      69.642 101.622  34.046  1.00  0.00           C
ATOM   9436  C24 POPEp 307      70.412 101.422  35.366  1.00  0.00           C
ATOM   9439  C25 POPEp 307      69.692 100.512  36.376  1.00  0.00           C
ATOM   9442  C26 POPEp 307      70.532 100.112  37.606  1.00  0.00           C
ATOM   9445  C27 POPEp 307      71.222 101.292  38.326  1.00  0.00           C
ATOM   9448  C28 POPEp 307      72.072 100.872  39.546  1.00  0.00           C
ATOM   9451  C29 POPEp 307      71.272 100.392  40.736  1.00  0.00           C
ATOM   9453 0C21 POPEp 307      71.732 100.312  42.006  1.00  0.00           C
ATOM   9455 1C21 POPEp 307      73.112 100.692  42.476  1.00  0.00           C
ATOM   9458 2C21 POPEp 307      73.092 101.712  43.636  1.00  0.00           C
ATOM   9461 3C21 POPEp 307      74.492 102.262  43.946  1.00  0.00           C
ATOM   9464 4C21 POPEp 307      74.492 103.302  45.076  1.00  0.00           C
ATOM   9467 5C21 POPEp 307      75.892 103.572  45.646  1.00  0.00           C
ATOM   9470 6C21 POPEp 307      76.302 102.542  46.706  1.00  0.00           C
ATOM   9473 7C21 POPEp 307      77.672 102.822  47.336  1.00  0.00           C
ATOM   9476 8C21 POPEp 307      77.882 102.072  48.656  1.00  0.00           C
ATOM   9480  C33 POPEp 307      72.072 105.352  30.696  1.00  0.00           C
ATOM   9483  C34 POPEp 307      73.332 105.532  31.556  1.00  0.00           C
ATOM   9486  C35 POPEp 307      73.022 106.142  32.926  1.00  0.00           C
ATOM   9489  C36 POPEp 307      72.202 105.242  33.876  1.00  0.00           C
ATOM   9492  C37 POPEp 307      71.792 106.002  35.136  1.00  0.00           C
ATOM   9495  C38 POPEp 307      71.262 105.142  36.296  1.00  0.00           C
ATOM   9498  C39 POPEp 307      71.232 105.922  37.626  1.00  0.00           C
ATOM   9501 0C31 POPEp 307      70.412 107.212  37.576  1.00  0.00           C
ATOM   9504 1C31 POPEp 307      70.562 108.102  38.826  1.00  0.00           C
ATOM   9507 2C31 POPEp 307      69.262 108.222  39.646  1.00  0.00           C
ATOM   9510 3C31 POPEp 307      69.352 109.332  40.696  1.00  0.00           C
ATOM   9513 4C31 POPEp 307      68.022 109.572  41.426  1.00  0.00           C
ATOM   9516 5C31 POPEp 307      68.122 110.692  42.476  1.00  0.00           C
ATOM   9519 6C31 POPEp 307      66.822 110.922  43.246  1.00  0.00           C
ATOM   9523  NH3 POPEq 308      84.432   9.492  26.286  1.00  0.00           N
ATOM   9527  C12 POPEq 308      83.052   8.892  26.296  1.00  0.00           C
ATOM   9530  C11 POPEq 308      82.472   8.752  24.876  1.00  0.00           C
ATOM   9533  P   POPEq 308      81.002   6.822  23.806  1.00  0.00           P
ATOM   9534  O13 POPEq 308      79.652   7.112  23.276  1.00  0.00           O
ATOM   9535  O14 POPEq 308      82.122   6.632  22.866  1.00  0.00           O
ATOM   9536  O11 POPEq 308      80.912   5.502  24.676  1.00  0.00           O
ATOM   9537  O12 POPEq 308      81.342   7.882  24.926  1.00  0.00           O
ATOM   9538  C1  POPEq 308      81.962   5.202  25.606  1.00  0.00           C
ATOM   9541  C2  POPEq 308      81.392   5.122  27.056  1.00  0.00           C
ATOM   9543  O21 POPEq 308      81.842   6.252  27.836  1.00  0.00           O
ATOM   9544  C21 POPEq 308      81.092   6.542  28.906  1.00  0.00           C
ATOM   9545  O22 POPEq 308      79.992   6.082  29.146  1.00  0.00           O
ATOM   9546  C22 POPEq 308      81.872   7.482  29.826  1.00  0.00           C
ATOM   9549  C3  POPEq 308      81.812   3.792  27.766  1.00  0.00           C
ATOM   9552  O31 POPEq 308      80.982   3.542  28.926  1.00  0.00           O
ATOM   9553  C31 POPEq 308      79.802   3.052  28.566  1.00  0.00           C
ATOM   9554  O32 POPEq 308      79.542   2.552  27.496  1.00  0.00           O
ATOM   9555  C32 POPEq 308      78.712   3.312  29.596  1.00  0.00           C
ATOM   9558  C23 POPEq 308      81.472   7.322  31.306  1.00  0.00           C
ATOM   9561  C24 POPEq 308      82.122   8.402  32.176  1.00  0.00           C
ATOM   9564  C25 POPEq 308      81.882   8.242  33.686  1.00  0.00           C
ATOM   9567  C26 POPEq 308      80.432   8.422  34.196  1.00  0.00           C
ATOM   9570  C27 POPEq 308      80.402   8.462  35.736  1.00  0.00           C
ATOM   9573  C28 POPEq 308      78.992   8.562  36.376  1.00  0.00           C
ATOM   9576  C29 POPEq 308      79.102   8.462  37.886  1.00  0.00           C
ATOM   9578 0C21 POPEq 308      78.472   9.212  38.806  1.00  0.00           C
ATOM   9580 1C21 POPEq 308      77.502  10.332  38.546  1.00  0.00           C
ATOM   9583 2C21 POPEq 308      77.192  11.222  39.766  1.00  0.00           C
ATOM   9586 3C21 POPEq 308      76.502  10.482  40.936  1.00  0.00           C
ATOM   9589 4C21 POPEq 308      75.832  11.412  41.966  1.00  0.00           C
ATOM   9592 5C21 POPEq 308      74.672  12.252  41.396  1.00  0.00           C
ATOM   9595 6C21 POPEq 308      73.372  12.182  42.216  1.00  0.00           C
ATOM   9598 7C21 POPEq 308      72.262  13.022  41.566  1.00  0.00           C
ATOM   9601 8C21 POPEq 308      70.912  13.002  42.286  1.00  0.00           C
ATOM   9605  C33 POPEq 308      79.102   2.972  31.046  1.00  0.00           C
ATOM   9608  C34 POPEq 308      78.052   3.552  31.986  1.00  0.00           C
ATOM   9611  C35 POPEq 308      78.052   2.922  33.376  1.00  0.00           C
ATOM   9614  C36 POPEq 308      79.402   2.922  34.096  1.00  0.00           C
ATOM   9617  C37 POPEq 308      79.372   1.932  35.266  1.00  0.00           C
ATOM   9620  C38 POPEq 308      79.982   2.462  36.576  1.00  0.00           C
ATOM   9623  C39 POPEq 308      79.022   2.232  37.766  1.00  0.00           C
ATOM   9626 0C31 POPEq 308      78.642   0.762  37.996  1.00  0.00           C
ATOM   9629 1C31 POPEq 308      77.132   0.572  38.226  1.00  0.00           C
ATOM   9632 2C31 POPEq 308      76.752  -0.908  38.396  1.00  0.00           C
ATOM   9635 3C31 POPEq 308      75.242  -1.148  38.546  1.00  0.00           C
ATOM   9638 4C31 POPEq 308      74.672  -0.738  39.906  1.00  0.00           C
ATOM   9641 5C31 POPEq 308      73.212  -1.198  40.066  1.00  0.00           C
ATOM   9644 6C31 POPEq 308      72.632  -0.928  41.456  1.00  0.00           C
ATOM   9648  NH3 POPEr 309     122.552   2.372  31.346  1.00  0.00           N
ATOM   9652  C12 POPEr 309     122.602   1.122  32.166  1.00  0.00           C
ATOM   9655  C11 POPEr 309     122.682  -0.108  31.276  1.00  0.00           C
ATOM   9658  P   POPEr 309     123.852  -1.838  32.836  1.00  0.00           P
ATOM   9659  O13 POPEr 309     123.602  -3.252  33.146  1.00  0.00           O
ATOM   9660  O14 POPEr 309     125.062  -1.588  32.016  1.00  0.00           O
ATOM   9661  O11 POPEr 309     123.952  -0.958  34.136  1.00  0.00           O
ATOM   9662  O12 POPEr 309     122.582  -1.268  32.086  1.00  0.00           O
ATOM   9663  C1  POPEr 309     122.942  -0.888  35.126  1.00  0.00           C
ATOM   9666  C2  POPEr 309     123.492  -0.288  36.456  1.00  0.00           C
ATOM   9668  O21 POPEr 309     124.092   1.002  36.156  1.00  0.00           O
ATOM   9669  C21 POPEr 309     124.322   1.772  37.206  1.00  0.00           C
ATOM   9670  O22 POPEr 309     124.312   1.442  38.376  1.00  0.00           O
ATOM   9671  C22 POPEr 309     124.422   3.242  36.816  1.00  0.00           C
ATOM   9674  C3  POPEr 309     124.462  -1.338  37.106  1.00  0.00           C
ATOM   9677  O31 POPEr 309     124.842  -1.108  38.486  1.00  0.00           O
ATOM   9678  C31 POPEr 309     123.842  -1.138  39.366  1.00  0.00           C
ATOM   9679  O32 POPEr 309     122.702  -1.488  39.116  1.00  0.00           O
ATOM   9680  C32 POPEr 309     124.312  -0.658  40.726  1.00  0.00           C
ATOM   9683  C23 POPEr 309     123.922   4.052  38.036  1.00  0.00           C
ATOM   9686  C24 POPEr 309     123.792   5.542  37.766  1.00  0.00           C
ATOM   9689  C25 POPEr 309     122.522   6.152  38.356  1.00  0.00           C
ATOM   9692  C26 POPEr 309     122.522   7.672  38.206  1.00  0.00           C
ATOM   9695  C27 POPEr 309     121.132   8.282  38.406  1.00  0.00           C
ATOM   9698  C28 POPEr 309     121.212   9.732  38.896  1.00  0.00           C
ATOM   9701  C29 POPEr 309     121.442   9.822  40.386  1.00  0.00           C
ATOM   9703 0C21 POPEr 309     121.392  10.962  41.096  1.00  0.00           C
ATOM   9705 1C21 POPEr 309     121.122  12.322  40.516  1.00  0.00           C
ATOM   9708 2C21 POPEr 309     120.162  13.212  41.336  1.00  0.00           C
ATOM   9711 3C21 POPEr 309     119.832  14.472  40.536  1.00  0.00           C
ATOM   9714 4C21 POPEr 309     118.902  15.482  41.226  1.00  0.00           C
ATOM   9717 5C21 POPEr 309     118.632  16.702  40.326  1.00  0.00           C
ATOM   9720 6C21 POPEr 309     119.842  17.632  40.156  1.00  0.00           C
ATOM   9723 7C21 POPEr 309     119.642  18.712  39.076  1.00  0.00           C
ATOM   9726 8C21 POPEr 309     120.842  19.652  38.936  1.00  0.00           C
ATOM   9730  C33 POPEr 309     123.262  -0.828  41.856  1.00  0.00           C
ATOM   9733  C34 POPEr 309     123.932  -0.788  43.236  1.00  0.00           C
ATOM   9736  C35 POPEr 309     123.002  -1.108  44.406  1.00  0.00           C
ATOM   9739  C36 POPEr 309     123.802  -1.488  45.656  1.00  0.00           C
ATOM   9742  C37 POPEr 309     122.942  -1.848  46.876  1.00  0.00           C
ATOM   9745  C38 POPEr 309     123.792  -1.968  48.156  1.00  0.00           C
ATOM   9748  C39 POPEr 309     122.982  -1.868  49.446  1.00  0.00           C
ATOM   9751 0C31 POPEr 309     122.232  -3.142  49.846  1.00  0.00           C
ATOM   9754 1C31 POPEr 309     121.322  -2.872  51.056  1.00  0.00           C
ATOM   9757 2C31 POPEr 309     120.782  -4.132  51.746  1.00  0.00           C
ATOM   9760 3C31 POPEr 309     120.122  -5.132  50.786  1.00  0.00           C
ATOM   9763 4C31 POPEr 309     119.202  -6.122  51.516  1.00  0.00           C
ATOM   9766 5C31 POPEr 309     118.662  -7.212  50.596  1.00  0.00           C
ATOM   9769 6C31 POPEr 309     117.492  -7.992  51.206  1.00  0.00           C
ATOM   9773  NH3 POPEs 310      61.422  42.382  74.346  1.00  0.00           N
ATOM   9777  C12 POPEs 310      60.152  41.692  73.876  1.00  0.00           C
ATOM   9780  C11 POPEs 310      59.072  42.692  73.366  1.00  0.00           C
ATOM   9783  P   POPEs 310      56.582  41.782  73.536  1.00  0.00           P
ATOM   9784  O13 POPEs 310      56.212  40.352  73.366  1.00  0.00           O
ATOM   9785  O14 POPEs 310      56.722  42.262  74.916  1.00  0.00           O
ATOM   9786  O11 POPEs 310      55.502  42.642  72.756  1.00  0.00           O
ATOM   9787  O12 POPEs 310      57.952  42.022  72.776  1.00  0.00           O
ATOM   9788  C1  POPEs 310      55.392  44.072  72.936  1.00  0.00           C
ATOM   9791  C2  POPEs 310      56.042  44.872  71.756  1.00  0.00           C
ATOM   9793  O21 POPEs 310      55.792  46.292  71.696  1.00  0.00           O
ATOM   9794  C21 POPEs 310      55.622  47.072  72.726  1.00  0.00           C
ATOM   9795  O22 POPEs 310      55.682  46.792  73.896  1.00  0.00           O
ATOM   9796  C22 POPEs 310      55.312  48.482  72.196  1.00  0.00           C
ATOM   9799  C3  POPEs 310      55.572  44.362  70.366  1.00  0.00           C
ATOM   9802  O31 POPEs 310      56.182  45.162  69.306  1.00  0.00           O
ATOM   9803  C31 POPEs 310      55.362  45.962  68.636  1.00  0.00           C
ATOM   9804  O32 POPEs 310      54.152  45.872  68.586  1.00  0.00           O
ATOM   9805  C32 POPEs 310      56.132  47.172  68.076  1.00  0.00           C
ATOM   9808  C23 POPEs 310      53.792  48.692  72.046  1.00  0.00           C
ATOM   9811  C24 POPEs 310      53.092  47.982  70.856  1.00  0.00           C
ATOM   9814  C25 POPEs 310      53.032  48.852  69.596  1.00  0.00           C
ATOM   9817  C26 POPEs 310      52.142  48.342  68.436  1.00  0.00           C
ATOM   9820  C27 POPEs 310      52.552  48.982  67.096  1.00  0.00           C
ATOM   9823  C28 POPEs 310      51.802  48.492  65.826  1.00  0.00           C
ATOM   9826  C29 POPEs 310      50.322  48.782  65.696  1.00  0.00           C
ATOM   9828 0C21 POPEs 310      49.742  49.972  65.446  1.00  0.00           C
ATOM   9830 1C21 POPEs 310      50.442  51.302  65.356  1.00  0.00           C
ATOM   9833 2C21 POPEs 310      50.592  51.902  63.946  1.00  0.00           C
ATOM   9836 3C21 POPEs 310      49.332  52.542  63.356  1.00  0.00           C
ATOM   9839 4C21 POPEs 310      49.682  53.582  62.276  1.00  0.00           C
ATOM   9842 5C21 POPEs 310      49.852  55.002  62.826  1.00  0.00           C
ATOM   9845 6C21 POPEs 310      50.452  55.962  61.786  1.00  0.00           C
ATOM   9848 7C21 POPEs 310      50.622  57.402  62.306  1.00  0.00           C
ATOM   9851 8C21 POPEs 310      49.302  58.122  62.636  1.00  0.00           C
ATOM   9855  C33 POPEs 310      56.822  47.012  66.706  1.00  0.00           C
ATOM   9858  C34 POPEs 310      55.872  47.132  65.516  1.00  0.00           C
ATOM   9861  C35 POPEs 310      55.802  48.532  64.866  1.00  0.00           C
ATOM   9864  C36 POPEs 310      55.072  48.512  63.516  1.00  0.00           C
ATOM   9867  C37 POPEs 310      54.792  49.892  62.896  1.00  0.00           C
ATOM   9870  C38 POPEs 310      54.322  49.772  61.446  1.00  0.00           C
ATOM   9873  C39 POPEs 310      53.772  51.082  60.846  1.00  0.00           C
ATOM   9876 0C31 POPEs 310      54.842  52.032  60.296  1.00  0.00           C
ATOM   9879 1C31 POPEs 310      54.252  53.142  59.416  1.00  0.00           C
ATOM   9882 2C31 POPEs 310      55.262  53.672  58.386  1.00  0.00           C
ATOM   9885 3C31 POPEs 310      54.672  54.672  57.376  1.00  0.00           C
ATOM   9888 4C31 POPEs 310      55.712  55.092  56.336  1.00  0.00           C
ATOM   9891 5C31 POPEs 310      55.172  55.962  55.206  1.00  0.00           C
ATOM   9894 6C31 POPEs 310      56.272  56.372  54.216  1.00  0.00           C
ATOM   9898  NH3 POPEt 311      94.282  26.892  28.266  1.00  0.00           N
ATOM   9902  C12 POPEt 311      94.062  25.392  28.326  1.00  0.00           C
ATOM   9905  C11 POPEt 311      93.002  25.022  29.396  1.00  0.00           C
ATOM   9908  P   POPEt 311      91.352  23.112  28.706  1.00  0.00           P
ATOM   9909  O13 POPEt 311      91.632  23.012  27.266  1.00  0.00           O
ATOM   9910  O14 POPEt 311      90.222  23.982  29.096  1.00  0.00           O
ATOM   9911  O11 POPEt 311      91.122  21.662  29.266  1.00  0.00           O
ATOM   9912  O12 POPEt 311      92.692  23.622  29.376  1.00  0.00           O
ATOM   9913  C1  POPEt 311      92.062  20.972  30.086  1.00  0.00           C
ATOM   9916  C2  POPEt 311      91.872  21.352  31.586  1.00  0.00           C
ATOM   9918  O21 POPEt 311      92.912  22.222  32.056  1.00  0.00           O
ATOM   9919  C21 POPEt 311      94.102  21.702  32.256  1.00  0.00           C
ATOM   9920  O22 POPEt 311      94.482  20.592  31.896  1.00  0.00           O
ATOM   9921  C22 POPEt 311      94.922  22.672  33.106  1.00  0.00           C
ATOM   9924  C3  POPEt 311      91.642  20.112  32.506  1.00  0.00           C
ATOM   9927  O31 POPEt 311      91.752  20.432  33.916  1.00  0.00           O
ATOM   9928  C31 POPEt 311      91.542  19.372  34.696  1.00  0.00           C
ATOM   9929  O32 POPEt 311      91.242  18.262  34.296  1.00  0.00           O
ATOM   9930  C32 POPEt 311      91.712  19.762  36.156  1.00  0.00           C
ATOM   9933  C23 POPEt 311      95.662  21.922  34.226  1.00  0.00           C
ATOM   9936  C24 POPEt 311      96.052  22.792  35.426  1.00  0.00           C
ATOM   9939  C25 POPEt 311      94.852  23.332  36.206  1.00  0.00           C
ATOM   9942  C26 POPEt 311      95.182  23.672  37.666  1.00  0.00           C
ATOM   9945  C27 POPEt 311      94.082  24.522  38.306  1.00  0.00           C
ATOM   9948  C28 POPEt 311      94.062  24.452  39.846  1.00  0.00           C
ATOM   9951  C29 POPEt 311      93.202  25.542  40.426  1.00  0.00           C
ATOM   9953 0C21 POPEt 311      91.942  25.442  40.896  1.00  0.00           C
ATOM   9955 1C21 POPEt 311      91.092  24.192  40.936  1.00  0.00           C
ATOM   9958 2C21 POPEt 311      90.992  23.632  42.366  1.00  0.00           C
ATOM   9961 3C21 POPEt 311      90.122  24.462  43.326  1.00  0.00           C
ATOM   9964 4C21 POPEt 311      90.202  23.912  44.756  1.00  0.00           C
ATOM   9967 5C21 POPEt 311      89.602  24.842  45.816  1.00  0.00           C
ATOM   9970 6C21 POPEt 311      89.892  24.342  47.226  1.00  0.00           C
ATOM   9973 7C21 POPEt 311      89.532  25.342  48.326  1.00  0.00           C
ATOM   9976 8C21 POPEt 311      90.002  24.872  49.696  1.00  0.00           C
ATOM   9980  C33 POPEt 311      92.832  18.952  36.846  1.00  0.00           C
ATOM   9983  C34 POPEt 311      93.422  19.692  38.066  1.00  0.00           C
ATOM   9986  C35 POPEt 311      92.402  19.982  39.176  1.00  0.00           C
ATOM   9989  C36 POPEt 311      91.982  18.752  39.986  1.00  0.00           C
ATOM   9992  C37 POPEt 311      90.832  19.102  40.936  1.00  0.00           C
ATOM   9995  C38 POPEt 311      90.712  18.202  42.166  1.00  0.00           C
ATOM   9998  C39 POPEt 311      89.702  18.782  43.156  1.00  0.00           C
ATOM  10001 0C31 POPEt 311      89.742  18.172  44.556  1.00  0.00           C
ATOM  10004 1C31 POPEt 311      88.342  17.772  45.036  1.00  0.00           C
ATOM  10007 2C31 POPEt 311      88.262  17.342  46.506  1.00  0.00           C
ATOM  10010 3C31 POPEt 311      88.502  18.472  47.516  1.00  0.00           C
ATOM  10013 4C31 POPEt 311      87.582  19.692  47.346  1.00  0.00           C
ATOM  10016 5C31 POPEt 311      87.842  20.792  48.396  1.00  0.00           C
ATOM  10019 6C31 POPEt 311      86.962  22.022  48.186  1.00  0.00           C
ATOM  10023  NH3 POPEu 312      73.322  67.592  27.716  1.00  0.00           N
ATOM  10027  C12 POPEu 312      71.962  67.002  27.416  1.00  0.00           C
ATOM  10030  C11 POPEu 312      71.032  67.192  28.626  1.00  0.00           C
ATOM  10033  P   POPEu 312      68.472  67.242  28.096  1.00  0.00           P
ATOM  10034  O13 POPEu 312      67.332  66.312  28.266  1.00  0.00           O
ATOM  10035  O14 POPEu 312      68.652  67.912  26.786  1.00  0.00           O
ATOM  10036  O11 POPEu 312      68.422  68.272  29.286  1.00  0.00           O
ATOM  10037  O12 POPEu 312      69.812  66.462  28.436  1.00  0.00           O
ATOM  10038  C1  POPEu 312      68.352  67.702  30.606  1.00  0.00           C
ATOM  10041  C2  POPEu 312      68.332  68.812  31.676  1.00  0.00           C
ATOM  10043  O21 POPEu 312      68.112  68.212  32.966  1.00  0.00           O
ATOM  10044  C21 POPEu 312      69.172  67.732  33.586  1.00  0.00           C
ATOM  10045  O22 POPEu 312      70.322  67.802  33.186  1.00  0.00           O
ATOM  10046  C22 POPEu 312      68.702  67.152  34.926  1.00  0.00           C
ATOM  10049  C3  POPEu 312      67.182  69.812  31.386  1.00  0.00           C
ATOM  10052  O31 POPEu 312      67.252  70.982  32.236  1.00  0.00           O
ATOM  10053  C31 POPEu 312      68.082  71.922  31.826  1.00  0.00           C
ATOM  10054  O32 POPEu 312      68.692  71.942  30.776  1.00  0.00           O
ATOM  10055  C32 POPEu 312      68.172  73.002  32.876  1.00  0.00           C
ATOM  10058  C23 POPEu 312      69.842  66.672  35.846  1.00  0.00           C
ATOM  10061  C24 POPEu 312      69.342  66.292  37.256  1.00  0.00           C
ATOM  10064  C25 POPEu 312      70.402  66.572  38.336  1.00  0.00           C
ATOM  10067  C26 POPEu 312      69.862  66.602  39.776  1.00  0.00           C
ATOM  10070  C27 POPEu 312      69.902  65.252  40.506  1.00  0.00           C
ATOM  10073  C28 POPEu 312      69.682  65.412  42.026  1.00  0.00           C
ATOM  10076  C29 POPEu 312      69.712  64.102  42.766  1.00  0.00           C
ATOM  10078 0C21 POPEu 312      70.412  63.802  43.886  1.00  0.00           C
ATOM  10080 1C21 POPEu 312      71.342  64.682  44.676  1.00  0.00           C
ATOM  10083 2C21 POPEu 312      70.792  64.982  46.086  1.00  0.00           C
ATOM  10086 3C21 POPEu 312      71.812  65.732  46.966  1.00  0.00           C
ATOM  10089 4C21 POPEu 312      71.202  66.332  48.246  1.00  0.00           C
ATOM  10092 5C21 POPEu 312      70.632  65.302  49.236  1.00  0.00           C
ATOM  10095 6C21 POPEu 312      70.042  65.992  50.466  1.00  0.00           C
ATOM  10098 7C21 POPEu 312      69.342  65.042  51.436  1.00  0.00           C
ATOM  10101 8C21 POPEu 312      68.662  65.772  52.596  1.00  0.00           C
ATOM  10105  C33 POPEu 312      69.122  72.572  34.016  1.00  0.00           C
ATOM  10108  C34 POPEu 312      68.962  73.452  35.246  1.00  0.00           C
ATOM  10111  C35 POPEu 312      69.162  74.952  34.976  1.00  0.00           C
ATOM  10114  C36 POPEu 312      69.522  75.752  36.236  1.00  0.00           C
ATOM  10117  C37 POPEu 312      69.032  77.202  36.196  1.00  0.00           C
ATOM  10120  C38 POPEu 312      69.292  77.982  37.496  1.00  0.00           C
ATOM  10123  C39 POPEu 312      70.772  78.292  37.706  1.00  0.00           C
ATOM  10126 0C31 POPEu 312      71.102  78.652  39.156  1.00  0.00           C
ATOM  10129 1C31 POPEu 312      72.602  78.952  39.356  1.00  0.00           C
ATOM  10132 2C31 POPEu 312      73.102  78.572  40.756  1.00  0.00           C
ATOM  10135 3C31 POPEu 312      72.552  79.462  41.876  1.00  0.00           C
ATOM  10138 4C31 POPEu 312      72.852  78.872  43.256  1.00  0.00           C
ATOM  10141 5C31 POPEu 312      72.362  79.742  44.426  1.00  0.00           C
ATOM  10144 6C31 POPEu 312      73.232  80.972  44.686  1.00  0.00           C
ATOM  10148  NH3 POPEv 313     123.082  68.882  65.726  1.00  0.00           N
ATOM  10152  C12 POPEv 313     122.832  68.462  67.156  1.00  0.00           C
ATOM  10155  C11 POPEv 313     123.802  69.202  68.106  1.00  0.00           C
ATOM  10158  P   POPEv 313     123.132  71.692  67.856  1.00  0.00           P
ATOM  10159  O13 POPEv 313     123.712  72.552  68.896  1.00  0.00           O
ATOM  10160  O14 POPEv 313     121.782  71.142  68.136  1.00  0.00           O
ATOM  10161  O11 POPEv 313     123.142  72.372  66.446  1.00  0.00           O
ATOM  10162  O12 POPEv 313     124.142  70.502  67.616  1.00  0.00           O
ATOM  10163  C1  POPEv 313     124.092  73.402  66.156  1.00  0.00           C
ATOM  10166  C2  POPEv 313     124.382  73.472  64.626  1.00  0.00           C
ATOM  10168  O21 POPEv 313     123.222  74.012  63.986  1.00  0.00           O
ATOM  10169  C21 POPEv 313     123.212  74.572  62.786  1.00  0.00           C
ATOM  10170  O22 POPEv 313     122.272  75.222  62.376  1.00  0.00           O
ATOM  10171  C22 POPEv 313     124.442  74.332  61.896  1.00  0.00           C
ATOM  10174  C3  POPEv 313     124.832  72.072  64.076  1.00  0.00           C
ATOM  10177  O31 POPEv 313     123.742  71.232  63.626  1.00  0.00           O
ATOM  10178  C31 POPEv 313     123.762  70.812  62.346  1.00  0.00           C
ATOM  10179  O32 POPEv 313     124.762  70.842  61.636  1.00  0.00           O
ATOM  10180  C32 POPEv 313     122.382  70.312  61.936  1.00  0.00           C
ATOM  10183  C23 POPEv 313     124.232  74.802  60.426  1.00  0.00           C
ATOM  10186  C24 POPEv 313     125.422  74.472  59.516  1.00  0.00           C
ATOM  10189  C25 POPEv 313     125.332  75.162  58.146  1.00  0.00           C
ATOM  10192  C26 POPEv 313     126.402  74.682  57.146  1.00  0.00           C
ATOM  10195  C27 POPEv 313     126.402  75.502  55.846  1.00  0.00           C
ATOM  10198  C28 POPEv 313     127.422  75.032  54.796  1.00  0.00           C
ATOM  10201  C29 POPEv 313     126.992  73.732  54.156  1.00  0.00           C
ATOM  10203 0C21 POPEv 313     126.722  73.492  52.866  1.00  0.00           C
ATOM  10205 1C21 POPEv 313     126.842  74.432  51.696  1.00  0.00           C
ATOM  10208 2C21 POPEv 313     127.692  73.802  50.576  1.00  0.00           C
ATOM  10211 3C21 POPEv 313     129.156  73.542  50.986  1.00  0.00           C
ATOM  10214 4C21 POPEv 313     129.536  72.052  51.066  1.00  0.00           C
ATOM  10217 5C21 POPEv 313     129.676  71.402  49.676  1.00  0.00           C
ATOM  10220 6C21 POPEv 313     130.396  70.052  49.706  1.00  0.00           C
ATOM  10223 7C21 POPEv 313     130.686  69.552  48.276  1.00  0.00           C
ATOM  10226 8C21 POPEv 313     131.366  68.182  48.196  1.00  0.00           C
ATOM  10230  C33 POPEv 313     121.602  71.252  60.976  1.00  0.00           C
ATOM  10233  C34 POPEv 313     120.652  70.472  60.056  1.00  0.00           C
ATOM  10236  C35 POPEv 313     119.562  71.282  59.326  1.00  0.00           C
ATOM  10239  C36 POPEv 313     120.062  72.422  58.416  1.00  0.00           C
ATOM  10242  C37 POPEv 313     120.152  73.762  59.146  1.00  0.00           C
ATOM  10245  C38 POPEv 313     120.402  74.992  58.246  1.00  0.00           C
ATOM  10248  C39 POPEv 313     119.202  75.372  57.386  1.00  0.00           C
ATOM  10251 0C31 POPEv 313     119.372  74.982  55.916  1.00  0.00           C
ATOM  10254 1C31 POPEv 313     118.032  74.832  55.196  1.00  0.00           C
ATOM  10257 2C31 POPEv 313     118.212  74.532  53.696  1.00  0.00           C
ATOM  10260 3C31 POPEv 313     116.882  74.222  52.996  1.00  0.00           C
ATOM  10263 4C31 POPEv 313     115.982  75.452  52.816  1.00  0.00           C
ATOM  10266 5C31 POPEv 313     114.622  75.092  52.186  1.00  0.00           C
ATOM  10269 6C31 POPEv 313     113.692  76.302  52.026  1.00  0.00           C
ATOM  10273  NH3 POPEw 314      24.972  92.172  67.776  1.00  0.00           N
ATOM  10277  C12 POPEw 314      25.182  93.012  66.566  1.00  0.00           C
ATOM  10280  C11 POPEw 314      25.832  94.322  66.986  1.00  0.00           C
ATOM  10283  P   POPEw 314      25.852  96.822  66.516  1.00  0.00           P
ATOM  10284  O13 POPEw 314      24.902  97.862  66.096  1.00  0.00           O
ATOM  10285  O14 POPEw 314      26.242  96.882  67.946  1.00  0.00           O
ATOM  10286  O11 POPEw 314      27.142  96.782  65.626  1.00  0.00           O
ATOM  10287  O12 POPEw 314      25.222  95.392  66.276  1.00  0.00           O
ATOM  10288  C1  POPEw 314      27.092  96.312  64.276  1.00  0.00           C
ATOM  10291  C2  POPEw 314      28.492  95.822  63.786  1.00  0.00           C
ATOM  10293  O21 POPEw 314      28.342  94.522  63.186  1.00  0.00           O
ATOM  10294  C21 POPEw 314      27.792  94.512  61.976  1.00  0.00           C
ATOM  10295  O22 POPEw 314      27.412  95.492  61.356  1.00  0.00           O
ATOM  10296  C22 POPEw 314      27.792  93.062  61.496  1.00  0.00           C
ATOM  10299  C3  POPEw 314      29.552  95.762  64.936  1.00  0.00           C
ATOM  10302  O31 POPEw 314      30.902  95.582  64.426  1.00  0.00           O
ATOM  10303  C31 POPEw 314      31.132  94.342  63.986  1.00  0.00           C
ATOM  10304  O32 POPEw 314      30.572  93.352  64.376  1.00  0.00           O
ATOM  10305  C32 POPEw 314      32.112  94.352  62.836  1.00  0.00           C
ATOM  10308  C23 POPEw 314      27.342  92.852  60.026  1.00  0.00           C
ATOM  10311  C24 POPEw 314      28.312  91.932  59.256  1.00  0.00           C
ATOM  10314  C25 POPEw 314      27.762  91.492  57.896  1.00  0.00           C
ATOM  10317  C26 POPEw 314      28.732  90.582  57.146  1.00  0.00           C
ATOM  10320  C27 POPEw 314      28.272  90.172  55.736  1.00  0.00           C
ATOM  10323  C28 POPEw 314      29.132  89.042  55.136  1.00  0.00           C
ATOM  10326  C29 POPEw 314      28.822  87.682  55.716  1.00  0.00           C
ATOM  10328 0C21 POPEw 314      28.362  86.622  55.026  1.00  0.00           C
ATOM  10330 1C21 POPEw 314      28.112  86.572  53.546  1.00  0.00           C
ATOM  10333 2C21 POPEw 314      26.702  87.042  53.116  1.00  0.00           C
ATOM  10336 3C21 POPEw 314      25.642  85.932  53.156  1.00  0.00           C
ATOM  10339 4C21 POPEw 314      24.892  85.812  54.496  1.00  0.00           C
ATOM  10342 5C21 POPEw 314      23.902  84.642  54.466  1.00  0.00           C
ATOM  10345 6C21 POPEw 314      22.852  84.682  55.596  1.00  0.00           C
ATOM  10348 7C21 POPEw 314      21.792  83.582  55.426  1.00  0.00           C
ATOM  10351 8C21 POPEw 314      20.552  83.792  56.296  1.00  0.00           C
ATOM  10355  C33 POPEw 314      31.372  94.712  61.546  1.00  0.00           C
ATOM  10358  C34 POPEw 314      32.312  94.872  60.356  1.00  0.00           C
ATOM  10361  C35 POPEw 314      31.832  95.972  59.416  1.00  0.00           C
ATOM  10364  C36 POPEw 314      32.722  96.032  58.186  1.00  0.00           C
ATOM  10367  C37 POPEw 314      32.462  97.282  57.346  1.00  0.00           C
ATOM  10370  C38 POPEw 314      33.552  97.432  56.296  1.00  0.00           C
ATOM  10373  C39 POPEw 314      33.412  98.682  55.426  1.00  0.00           C
ATOM  10376 0C31 POPEw 314      32.112  98.692  54.636  1.00  0.00           C
ATOM  10379 1C31 POPEw 314      32.182  99.642  53.446  1.00  0.00           C
ATOM  10382 2C31 POPEw 314      30.902  99.632  52.606  1.00  0.00           C
ATOM  10385 3C31 POPEw 314      29.712 100.302  53.296  1.00  0.00           C
ATOM  10388 4C31 POPEw 314      28.422 100.092  52.496  1.00  0.00           C
ATOM  10391 5C31 POPEw 314      27.192 100.632  53.206  1.00  0.00           C
ATOM  10394 6C31 POPEw 314      25.902 100.362  52.426  1.00  0.00           C
ATOM  10398  NH3 POPEx 315      38.302  64.762  69.986  1.00  0.00           N
ATOM  10402  C12 POPEx 315      38.582  66.122  70.576  1.00  0.00           C
ATOM  10405  C11 POPEx 315      37.852  67.232  69.806  1.00  0.00           C
ATOM  10408  P   POPEx 315      38.812  69.352  71.076  1.00  0.00           P
ATOM  10409  O13 POPEx 315      38.152  70.402  71.886  1.00  0.00           O
ATOM  10410  O14 POPEx 315      39.872  68.522  71.686  1.00  0.00           O
ATOM  10411  O11 POPEx 315      39.222  69.962  69.686  1.00  0.00           O
ATOM  10412  O12 POPEx 315      37.672  68.372  70.626  1.00  0.00           O
ATOM  10413  C1  POPEx 315      40.572  70.082  69.286  1.00  0.00           C
ATOM  10416  C2  POPEx 315      40.602  70.592  67.826  1.00  0.00           C
ATOM  10418  O21 POPEx 315      41.972  70.842  67.486  1.00  0.00           O
ATOM  10419  C21 POPEx 315      42.312  70.592  66.236  1.00  0.00           C
ATOM  10420  O22 POPEx 315      41.572  70.162  65.366  1.00  0.00           O
ATOM  10421  C22 POPEx 315      43.802  70.882  66.096  1.00  0.00           C
ATOM  10424  C3  POPEx 315      39.742  71.882  67.686  1.00  0.00           C
ATOM  10427  O31 POPEx 315      39.772  72.382  66.326  1.00  0.00           O
ATOM  10428  C31 POPEx 315      40.362  73.572  66.166  1.00  0.00           C
ATOM  10429  O32 POPEx 315      40.702  74.332  67.046  1.00  0.00           O
ATOM  10430  C32 POPEx 315      40.572  73.822  64.666  1.00  0.00           C
ATOM  10433  C23 POPEx 315      44.382  70.692  64.666  1.00  0.00           C
ATOM  10436  C24 POPEx 315      44.642  69.232  64.296  1.00  0.00           C
ATOM  10439  C25 POPEx 315      45.732  69.042  63.226  1.00  0.00           C
ATOM  10442  C26 POPEx 315      45.412  69.612  61.846  1.00  0.00           C
ATOM  10445  C27 POPEx 315      46.482  69.212  60.826  1.00  0.00           C
ATOM  10448  C28 POPEx 315      46.052  69.382  59.356  1.00  0.00           C
ATOM  10451  C29 POPEx 315      45.972  70.812  58.896  1.00  0.00           C
ATOM  10453 0C21 POPEx 315      46.652  71.342  57.856  1.00  0.00           C
ATOM  10455 1C21 POPEx 315      47.572  70.562  56.956  1.00  0.00           C
ATOM  10458 2C21 POPEx 315      48.102  71.362  55.756  1.00  0.00           C
ATOM  10461 3C21 POPEx 315      46.992  71.932  54.856  1.00  0.00           C
ATOM  10464 4C21 POPEx 315      47.482  72.402  53.476  1.00  0.00           C
ATOM  10467 5C21 POPEx 315      48.522  73.532  53.536  1.00  0.00           C
ATOM  10470 6C21 POPEx 315      48.892  74.062  52.146  1.00  0.00           C
ATOM  10473 7C21 POPEx 315      49.952  75.182  52.166  1.00  0.00           C
ATOM  10476 8C21 POPEx 315      51.352  74.692  52.556  1.00  0.00           C
ATOM  10480  C33 POPEx 315      42.072  73.982  64.306  1.00  0.00           C
ATOM  10483  C34 POPEx 315      42.472  73.302  62.996  1.00  0.00           C
ATOM  10486  C35 POPEx 315      42.012  74.002  61.716  1.00  0.00           C
ATOM  10489  C36 POPEx 315      42.562  73.242  60.496  1.00  0.00           C
ATOM  10492  C37 POPEx 315      42.032  73.752  59.146  1.00  0.00           C
ATOM  10495  C38 POPEx 315      42.492  72.862  57.976  1.00  0.00           C
ATOM  10498  C39 POPEx 315      42.082  73.412  56.606  1.00  0.00           C
ATOM  10501 0C31 POPEx 315      42.912  74.622  56.156  1.00  0.00           C
ATOM  10504 1C31 POPEx 315      42.272  75.352  54.966  1.00  0.00           C
ATOM  10507 2C31 POPEx 315      43.032  76.612  54.536  1.00  0.00           C
ATOM  10510 3C31 POPEx 315      44.502  76.352  54.186  1.00  0.00           C
ATOM  10513 4C31 POPEx 315      45.182  77.562  53.536  1.00  0.00           C
ATOM  10516 5C31 POPEx 315      46.682  77.342  53.336  1.00  0.00           C
ATOM  10519 6C31 POPEx 315      47.382  78.562  52.756  1.00  0.00           C
ATOM  10523  NH3 POPEy 316      82.982 113.742  68.446  1.00  0.00           N
ATOM  10527  C12 POPEy 316      83.272 112.502  69.216  1.00  0.00           C
ATOM  10530  C11 POPEy 316      82.182 112.392  70.276  1.00  0.00           C
ATOM  10533  P   POPEy 316      80.972 110.292  71.246  1.00  0.00           P
ATOM  10534  O13 POPEy 316      81.422 108.922  71.566  1.00  0.00           O
ATOM  10535  O14 POPEy 316      80.202 111.062  72.236  1.00  0.00           O
ATOM  10536  O11 POPEy 316      80.182 110.262  69.876  1.00  0.00           O
ATOM  10537  O12 POPEy 316      82.272 111.122  70.886  1.00  0.00           O
ATOM  10538  C1  POPEy 316      80.892 110.092  68.646  1.00  0.00           C
ATOM  10541  C2  POPEy 316      79.972 109.462  67.566  1.00  0.00           C
ATOM  10543  O21 POPEy 316      80.682 109.312  66.326  1.00  0.00           O
ATOM  10544  C21 POPEy 316      81.812 108.642  66.386  1.00  0.00           C
ATOM  10545  O22 POPEy 316      82.102 107.782  67.196  1.00  0.00           O
ATOM  10546  C22 POPEy 316      82.772 109.302  65.396  1.00  0.00           C
ATOM  10549  C3  POPEy 316      78.742 110.382  67.336  1.00  0.00           C
ATOM  10552  O31 POPEy 316      79.092 111.612  66.666  1.00  0.00           O
ATOM  10553  C31 POPEy 316      78.862 111.622  65.356  1.00  0.00           C
ATOM  10554  O32 POPEy 316      78.392 110.702  64.716  1.00  0.00           O
ATOM  10555  C32 POPEy 316      79.202 113.022  64.816  1.00  0.00           C
ATOM  10558  C23 POPEy 316      83.802 108.332  64.776  1.00  0.00           C
ATOM  10561  C24 POPEy 316      83.532 108.152  63.286  1.00  0.00           C
ATOM  10564  C25 POPEy 316      84.562 107.252  62.596  1.00  0.00           C
ATOM  10567  C26 POPEy 316      84.482 107.412  61.076  1.00  0.00           C
ATOM  10570  C27 POPEy 316      85.152 106.252  60.326  1.00  0.00           C
ATOM  10573  C28 POPEy 316      85.252 106.462  58.806  1.00  0.00           C
ATOM  10576  C29 POPEy 316      83.902 106.732  58.186  1.00  0.00           C
ATOM  10578 0C21 POPEy 316      83.152 105.912  57.436  1.00  0.00           C
ATOM  10580 1C21 POPEy 316      83.502 104.512  57.016  1.00  0.00           C
ATOM  10583 2C21 POPEy 316      83.852 104.482  55.526  1.00  0.00           C
ATOM  10586 3C21 POPEy 316      84.222 103.072  55.056  1.00  0.00           C
ATOM  10589 4C21 POPEy 316      84.792 103.032  53.636  1.00  0.00           C
ATOM  10592 5C21 POPEy 316      86.212 103.612  53.566  1.00  0.00           C
ATOM  10595 6C21 POPEy 316      86.952 103.242  52.276  1.00  0.00           C
ATOM  10598 7C21 POPEy 316      88.372 103.812  52.236  1.00  0.00           C
ATOM  10601 8C21 POPEy 316      89.172 103.322  51.026  1.00  0.00           C
ATOM  10605  C33 POPEy 316      79.202 113.112  63.276  1.00  0.00           C
ATOM  10608  C34 POPEy 316      80.322 112.292  62.646  1.00  0.00           C
ATOM  10611  C35 POPEy 316      79.982 111.912  61.216  1.00  0.00           C
ATOM  10614  C36 POPEy 316      81.042 111.002  60.626  1.00  0.00           C
ATOM  10617  C37 POPEy 316      80.862 110.802  59.116  1.00  0.00           C
ATOM  10620  C38 POPEy 316      81.912 109.822  58.586  1.00  0.00           C
ATOM  10623  C39 POPEy 316      82.172 109.982  57.096  1.00  0.00           C
ATOM  10626 0C31 POPEy 316      81.092 109.362  56.206  1.00  0.00           C
ATOM  10629 1C31 POPEy 316      81.532 109.502  54.746  1.00  0.00           C
ATOM  10632 2C31 POPEy 316      80.682 108.772  53.716  1.00  0.00           C
ATOM  10635 3C31 POPEy 316      81.292 109.022  52.326  1.00  0.00           C
ATOM  10638 4C31 POPEy 316      80.492 108.462  51.156  1.00  0.00           C
ATOM  10641 5C31 POPEy 316      81.032 109.052  49.836  1.00  0.00           C
ATOM  10644 6C31 POPEy 316      80.442 108.442  48.566  1.00  0.00           C
ATOM  10648  NH3 POPEz 317      78.442 122.692  68.306  1.00  0.00           N
ATOM  10652  C12 POPEz 317      78.562 121.612  69.346  1.00  0.00           C
ATOM  10655  C11 POPEz 317      80.042 121.462  69.796  1.00  0.00           C
ATOM  10658  P   POPEz 317      80.612 118.932  70.256  1.00  0.00           P
ATOM  10659  O13 POPEz 317      81.922 118.902  69.556  1.00  0.00           O
ATOM  10660  O14 POPEz 317      80.422 118.012  71.396  1.00  0.00           O
ATOM  10661  O11 POPEz 317      79.482 118.712  69.156  1.00  0.00           O
ATOM  10662  O12 POPEz 317      80.242 120.402  70.726  1.00  0.00           O
ATOM  10663  C1  POPEz 317      79.362 117.412  68.546  1.00  0.00           C
ATOM  10666  C2  POPEz 317      78.672 117.372  67.146  1.00  0.00           C
ATOM  10668  O21 POPEz 317      79.522 118.102  66.246  1.00  0.00           O
ATOM  10669  C21 POPEz 317      79.552 117.722  64.986  1.00  0.00           C
ATOM  10670  O22 POPEz 317      78.922 116.802  64.496  1.00  0.00           O
ATOM  10671  C22 POPEz 317      80.562 118.612  64.246  1.00  0.00           C
ATOM  10674  C3  POPEz 317      77.192 117.882  67.156  1.00  0.00           C
ATOM  10677  O31 POPEz 317      76.532 117.842  65.856  1.00  0.00           O
ATOM  10678  C31 POPEz 317      75.922 116.722  65.496  1.00  0.00           C
ATOM  10679  O32 POPEz 317      75.822 115.702  66.176  1.00  0.00           O
ATOM  10680  C32 POPEz 317      75.422 116.892  64.056  1.00  0.00           C
ATOM  10683  C23 POPEz 317      80.542 118.462  62.706  1.00  0.00           C
ATOM  10686  C24 POPEz 317      81.772 119.132  62.086  1.00  0.00           C
ATOM  10689  C25 POPEz 317      81.812 119.062  60.546  1.00  0.00           C
ATOM  10692  C26 POPEz 317      80.602 119.732  59.896  1.00  0.00           C
ATOM  10695  C27 POPEz 317      80.952 120.452  58.586  1.00  0.00           C
ATOM  10698  C28 POPEz 317      79.802 121.342  58.066  1.00  0.00           C
ATOM  10701  C29 POPEz 317      78.732 120.522  57.396  1.00  0.00           C
ATOM  10703 0C21 POPEz 317      78.392 120.542  56.096  1.00  0.00           C
ATOM  10705 1C21 POPEz 317      79.032 121.382  55.016  1.00  0.00           C
ATOM  10708 2C21 POPEz 317      79.412 120.552  53.776  1.00  0.00           C
ATOM  10711 3C21 POPEz 317      80.072 121.422  52.706  1.00  0.00           C
ATOM  10714 4C21 POPEz 317      80.442 120.652  51.446  1.00  0.00           C
ATOM  10717 5C21 POPEz 317      81.172 121.542  50.436  1.00  0.00           C
ATOM  10720 6C21 POPEz 317      81.122 120.992  49.006  1.00  0.00           C
ATOM  10723 7C21 POPEz 317      81.872 121.902  48.026  1.00  0.00           C
ATOM  10726 8C21 POPEz 317      81.582 121.612  46.556  1.00  0.00           C
ATOM  10730  C33 POPEz 317      74.922 115.572  63.406  1.00  0.00           C
ATOM  10733  C34 POPEz 317      74.812 115.652  61.866  1.00  0.00           C
ATOM  10736  C35 POPEz 317      76.182 115.582  61.166  1.00  0.00           C
ATOM  10739  C36 POPEz 317      76.112 115.622  59.636  1.00  0.00           C
ATOM  10742  C37 POPEz 317      77.492 115.332  59.046  1.00  0.00           C
ATOM  10745  C38 POPEz 317      77.612 115.382  57.506  1.00  0.00           C
ATOM  10748  C39 POPEz 317      79.032 114.962  57.116  1.00  0.00           C
ATOM  10751 0C31 POPEz 317      79.352 114.932  55.616  1.00  0.00           C
ATOM  10754 1C31 POPEz 317      80.802 114.462  55.426  1.00  0.00           C
ATOM  10757 2C31 POPEz 317      81.272 114.262  53.976  1.00  0.00           C
ATOM  10760 3C31 POPEz 317      82.812 114.132  53.886  1.00  0.00           C
ATOM  10763 4C31 POPEz 317      83.412 113.052  54.796  1.00  0.00           C
ATOM  10766 5C31 POPEz 317      84.922 113.202  54.996  1.00  0.00           C
ATOM  10769 6C31 POPEz 317      85.452 112.312  56.116  1.00  0.00           C
ATOM  10773  NH3 POPE0 318       9.122  59.592  24.246  1.00  0.00           N
ATOM  10777  C12 POPE0 318       9.652  58.282  23.716  1.00  0.00           C
ATOM  10780  C11 POPE0 318      10.792  58.502  22.716  1.00  0.00           C
ATOM  10783  P   POPE0 318      12.442  56.472  22.976  1.00  0.00           P
ATOM  10784  O13 POPE0 318      12.182  55.032  22.806  1.00  0.00           O
ATOM  10785  O14 POPE0 318      13.742  56.962  22.466  1.00  0.00           O
ATOM  10786  O11 POPE0 318      12.272  56.912  24.476  1.00  0.00           O
ATOM  10787  O12 POPE0 318      11.282  57.252  22.226  1.00  0.00           O
ATOM  10788  C1  POPE0 318      13.102  56.632  25.596  1.00  0.00           C
ATOM  10791  C2  POPE0 318      12.282  56.042  26.796  1.00  0.00           C
ATOM  10793  O21 POPE0 318      12.982  56.292  28.046  1.00  0.00           O
ATOM  10794  C21 POPE0 318      12.222  56.172  29.136  1.00  0.00           C
ATOM  10795  O22 POPE0 318      11.012  56.032  29.176  1.00  0.00           O
ATOM  10796  C22 POPE0 318      13.102  56.152  30.396  1.00  0.00           C
ATOM  10799  C3  POPE0 318      12.082  54.522  26.526  1.00  0.00           C
ATOM  10802  O31 POPE0 318      11.542  53.742  27.616  1.00  0.00           O
ATOM  10803  C31 POPE0 318      10.962  52.622  27.186  1.00  0.00           C
ATOM  10804  O32 POPE0 318      10.922  52.242  26.026  1.00  0.00           O
ATOM  10805  C32 POPE0 318      10.502  51.782  28.366  1.00  0.00           C
ATOM  10808  C23 POPE0 318      12.532  55.232  31.516  1.00  0.00           C
ATOM  10811  C24 POPE0 318      12.902  55.652  32.956  1.00  0.00           C
ATOM  10814  C25 POPE0 318      12.012  55.072  34.076  1.00  0.00           C
ATOM  10817  C26 POPE0 318      11.892  53.542  34.206  1.00  0.00           C
ATOM  10820  C27 POPE0 318      13.162  52.772  34.626  1.00  0.00           C
ATOM  10823  C28 POPE0 318      12.832  51.392  35.236  1.00  0.00           C
ATOM  10826  C29 POPE0 318      14.032  50.482  35.246  1.00  0.00           C
ATOM  10828 0C21 POPE0 318      14.462  49.652  36.216  1.00  0.00           C
ATOM  10830 1C21 POPE0 318      13.842  49.412  37.566  1.00  0.00           C
ATOM  10833 2C21 POPE0 318      14.442  50.352  38.636  1.00  0.00           C
ATOM  10836 3C21 POPE0 318      15.972  50.252  38.796  1.00  0.00           C
ATOM  10839 4C21 POPE0 318      16.552  51.362  39.686  1.00  0.00           C
ATOM  10842 5C21 POPE0 318      16.042  51.372  41.136  1.00  0.00           C
ATOM  10845 6C21 POPE0 318      16.462  50.132  41.926  1.00  0.00           C
ATOM  10848 7C21 POPE0 318      16.052  50.212  43.406  1.00  0.00           C
ATOM  10851 8C21 POPE0 318      16.522  49.002  44.206  1.00  0.00           C
ATOM  10855  C33 POPE0 318       9.232  52.312  29.066  1.00  0.00           C
ATOM  10858  C34 POPE0 318       8.562  51.212  29.906  1.00  0.00           C
ATOM  10861  C35 POPE0 318       7.612  51.722  30.996  1.00  0.00           C
ATOM  10864  C36 POPE0 318       8.352  52.402  32.146  1.00  0.00           C
ATOM  10867  C37 POPE0 318       7.442  52.782  33.326  1.00  0.00           C
ATOM  10870  C38 POPE0 318       8.192  53.662  34.346  1.00  0.00           C
ATOM  10873  C39 POPE0 318       7.352  54.022  35.566  1.00  0.00           C
ATOM  10876 0C31 POPE0 318       8.012  55.112  36.426  1.00  0.00           C
ATOM  10879 1C31 POPE0 318       7.212  55.392  37.696  1.00  0.00           C
ATOM  10882 2C31 POPE0 318       7.682  56.632  38.466  1.00  0.00           C
ATOM  10885 3C31 POPE0 318       9.012  56.422  39.206  1.00  0.00           C
ATOM  10888 4C31 POPE0 318       9.282  57.572  40.186  1.00  0.00           C
ATOM  10891 5C31 POPE0 318      10.552  57.382  41.026  1.00  0.00           C
ATOM  10894 6C31 POPE0 318      10.722  58.472  42.096  1.00  0.00           C
ATOM  10898  NH3 POPE1 319      78.622  32.252  28.076  1.00  0.00           N
ATOM  10902  C12 POPE1 319      77.172  32.442  27.686  1.00  0.00           C
ATOM  10905  C11 POPE1 319      76.472  33.562  28.496  1.00  0.00           C
ATOM  10908  P   POPE1 319      74.152  34.882  28.496  1.00  0.00           P
ATOM  10909  O13 POPE1 319      74.982  36.022  28.966  1.00  0.00           O
ATOM  10910  O14 POPE1 319      73.122  35.172  27.466  1.00  0.00           O
ATOM  10911  O11 POPE1 319      73.432  34.352  29.806  1.00  0.00           O
ATOM  10912  O12 POPE1 319      75.122  33.702  28.046  1.00  0.00           O
ATOM  10913  C1  POPE1 319      72.262  35.092  30.206  1.00  0.00           C
ATOM  10916  C2  POPE1 319      71.302  34.242  31.076  1.00  0.00           C
ATOM  10918  O21 POPE1 319      70.022  34.862  31.236  1.00  0.00           O
ATOM  10919  C21 POPE1 319      69.942  36.022  31.836  1.00  0.00           C
ATOM  10920  O22 POPE1 319      70.882  36.652  32.316  1.00  0.00           O
ATOM  10921  C22 POPE1 319      68.502  36.502  31.746  1.00  0.00           C
ATOM  10924  C3  POPE1 319      71.912  33.782  32.426  1.00  0.00           C
ATOM  10927  O31 POPE1 319      70.972  32.972  33.136  1.00  0.00           O
ATOM  10928  C31 POPE1 319      71.222  32.532  34.366  1.00  0.00           C
ATOM  10929  O32 POPE1 319      70.592  31.632  34.906  1.00  0.00           O
ATOM  10930  C32 POPE1 319      72.312  33.282  35.116  1.00  0.00           C
ATOM  10933  C23 POPE1 319      68.152  37.732  32.606  1.00  0.00           C
ATOM  10936  C24 POPE1 319      67.982  37.422  34.106  1.00  0.00           C
ATOM  10939  C25 POPE1 319      67.032  38.432  34.776  1.00  0.00           C
ATOM  10942  C26 POPE1 319      66.902  38.302  36.296  1.00  0.00           C
ATOM  10945  C27 POPE1 319      65.942  39.362  36.866  1.00  0.00           C
ATOM  10948  C28 POPE1 319      65.992  39.552  38.406  1.00  0.00           C
ATOM  10951  C29 POPE1 319      65.742  38.292  39.206  1.00  0.00           C
ATOM  10953 0C21 POPE1 319      64.692  37.972  39.986  1.00  0.00           C
ATOM  10955 1C21 POPE1 319      63.442  38.762  40.266  1.00  0.00           C
ATOM  10958 2C21 POPE1 319      63.222  39.112  41.756  1.00  0.00           C
ATOM  10961 3C21 POPE1 319      63.972  40.362  42.206  1.00  0.00           C
ATOM  10964 4C21 POPE1 319      63.632  40.842  43.636  1.00  0.00           C
ATOM  10967 5C21 POPE1 319      64.362  40.082  44.746  1.00  0.00           C
ATOM  10970 6C21 POPE1 319      64.112  40.682  46.146  1.00  0.00           C
ATOM  10973 7C21 POPE1 319      64.892  39.932  47.236  1.00  0.00           C
ATOM  10976 8C21 POPE1 319      64.812  40.592  48.616  1.00  0.00           C
ATOM  10980  C33 POPE1 319      71.802  34.552  35.836  1.00  0.00           C
ATOM  10983  C34 POPE1 319      72.332  34.702  37.276  1.00  0.00           C
ATOM  10986  C35 POPE1 319      72.082  33.452  38.136  1.00  0.00           C
ATOM  10989  C36 POPE1 319      71.922  33.742  39.636  1.00  0.00           C
ATOM  10992  C37 POPE1 319      72.112  32.472  40.466  1.00  0.00           C
ATOM  10995  C38 POPE1 319      71.602  32.592  41.906  1.00  0.00           C
ATOM  10998  C39 POPE1 319      72.262  33.712  42.716  1.00  0.00           C
ATOM  11001 0C31 POPE1 319      71.862  33.702  44.206  1.00  0.00           C
ATOM  11004 1C31 POPE1 319      70.342  33.702  44.416  1.00  0.00           C
ATOM  11007 2C31 POPE1 319      69.902  34.012  45.846  1.00  0.00           C
ATOM  11010 3C31 POPE1 319      68.422  34.412  45.926  1.00  0.00           C
ATOM  11013 4C31 POPE1 319      68.152  35.832  45.416  1.00  0.00           C
ATOM  11016 5C31 POPE1 319      66.702  36.042  44.986  1.00  0.00           C
ATOM  11019 6C31 POPE1 319      66.502  37.362  44.236  1.00  0.00           C
ATOM  11023  NH3 POPE2 320      -0.132  79.202  69.856  1.00  0.00           N
ATOM  11027  C12 POPE2 320       0.312  80.602  70.256  1.00  0.00           C
ATOM  11030  C11 POPE2 320       1.192  81.292  69.186  1.00  0.00           C
ATOM  11033  P   POPE2 320       2.692  83.452  68.926  1.00  0.00           P
ATOM  11034  O13 POPE2 320       2.742  84.822  69.486  1.00  0.00           O
ATOM  11035  O14 POPE2 320       3.932  82.652  68.926  1.00  0.00           O
ATOM  11036  O11 POPE2 320       2.202  83.592  67.426  1.00  0.00           O
ATOM  11037  O12 POPE2 320       1.492  82.642  69.576  1.00  0.00           O
ATOM  11038  C1  POPE2 320       2.762  82.912  66.286  1.00  0.00           C
ATOM  11041  C2  POPE2 320       3.042  83.952  65.166  1.00  0.00           C
ATOM  11043  O21 POPE2 320       2.232  83.682  63.996  1.00  0.00           O
ATOM  11044  C21 POPE2 320       2.042  84.782  63.256  1.00  0.00           C
ATOM  11045  O22 POPE2 320       2.382  85.902  63.596  1.00  0.00           O
ATOM  11046  C22 POPE2 320       1.292  84.482  61.956  1.00  0.00           C
ATOM  11049  C3  POPE2 320       4.562  84.162  64.816  1.00  0.00           C
ATOM  11052  O31 POPE2 320       5.012  83.452  63.636  1.00  0.00           O
ATOM  11053  C31 POPE2 320       5.712  82.352  63.846  1.00  0.00           C
ATOM  11054  O32 POPE2 320       5.942  81.852  64.936  1.00  0.00           O
ATOM  11055  C32 POPE2 320       6.242  81.822  62.516  1.00  0.00           C
ATOM  11058  C23 POPE2 320       1.412  85.632  60.926  1.00  0.00           C
ATOM  11061  C24 POPE2 320       0.722  85.352  59.576  1.00  0.00           C
ATOM  11064  C25 POPE2 320       1.702  84.922  58.466  1.00  0.00           C
ATOM  11067  C26 POPE2 320       1.072  84.792  57.066  1.00  0.00           C
ATOM  11070  C27 POPE2 320       2.042  84.322  55.966  1.00  0.00           C
ATOM  11073  C28 POPE2 320       1.382  84.142  54.576  1.00  0.00           C
ATOM  11076  C29 POPE2 320       0.872  85.432  53.986  1.00  0.00           C
ATOM  11078 0C21 POPE2 320       1.022  85.862  52.716  1.00  0.00           C
ATOM  11080 1C21 POPE2 320       1.712  85.132  51.596  1.00  0.00           C
ATOM  11083 2C21 POPE2 320       3.172  85.592  51.406  1.00  0.00           C
ATOM  11086 3C21 POPE2 320       3.332  86.882  50.586  1.00  0.00           C
ATOM  11089 4C21 POPE2 320       4.742  87.462  50.756  1.00  0.00           C
ATOM  11092 5C21 POPE2 320       5.232  88.342  49.596  1.00  0.00           C
ATOM  11095 6C21 POPE2 320       4.392  89.592  49.316  1.00  0.00           C
ATOM  11098 7C21 POPE2 320       5.162  90.542  48.376  1.00  0.00           C
ATOM  11101 8C21 POPE2 320       4.382  91.782  47.956  1.00  0.00           C
ATOM  11105  C33 POPE2 320       6.412  80.282  62.446  1.00  0.00           C
ATOM  11108  C34 POPE2 320       5.182  79.472  62.036  1.00  0.00           C
ATOM  11111  C35 POPE2 320       4.922  79.462  60.516  1.00  0.00           C
ATOM  11114  C36 POPE2 320       5.612  78.322  59.766  1.00  0.00           C
ATOM  11117  C37 POPE2 320       5.632  78.562  58.256  1.00  0.00           C
ATOM  11120  C38 POPE2 320       6.352  77.452  57.486  1.00  0.00           C
ATOM  11123  C39 POPE2 320       6.842  77.902  56.096  1.00  0.00           C
ATOM  11126 0C31 POPE2 320       5.692  78.292  55.166  1.00  0.00           C
ATOM  11129 1C31 POPE2 320       6.192  78.832  53.816  1.00  0.00           C
ATOM  11132 2C31 POPE2 320       5.012  79.312  52.976  1.00  0.00           C
ATOM  11135 3C31 POPE2 320       5.402  79.972  51.646  1.00  0.00           C
ATOM  11138 4C31 POPE2 320       5.432  78.982  50.476  1.00  0.00           C
ATOM  11141 5C31 POPE2 320       5.592  79.702  49.136  1.00  0.00           C
ATOM  11144 6C31 POPE2 320       5.572  78.752  47.946  1.00  0.00           C
ATOM  11148  NH3 POPE3 321      15.252  22.802  69.176  1.00  0.00           N
ATOM  11152  C12 POPE3 321      16.282  22.982  70.256  1.00  0.00           C
ATOM  11155  C11 POPE3 321      17.072  21.672  70.446  1.00  0.00           C
ATOM  11158  P   POPE3 321      17.442  19.862  68.606  1.00  0.00           P
ATOM  11159  O13 POPE3 321      18.102  18.862  69.466  1.00  0.00           O
ATOM  11160  O14 POPE3 321      15.982  19.832  68.366  1.00  0.00           O
ATOM  11161  O11 POPE3 321      18.242  19.902  67.246  1.00  0.00           O
ATOM  11162  O12 POPE3 321      17.742  21.272  69.236  1.00  0.00           O
ATOM  11163  C1  POPE3 321      17.522  19.922  66.006  1.00  0.00           C
ATOM  11166  C2  POPE3 321      17.072  18.502  65.546  1.00  0.00           C
ATOM  11168  O21 POPE3 321      17.852  18.082  64.416  1.00  0.00           O
ATOM  11169  C21 POPE3 321      18.982  17.462  64.676  1.00  0.00           C
ATOM  11170  O22 POPE3 321      19.452  17.232  65.776  1.00  0.00           O
ATOM  11171  C22 POPE3 321      19.602  17.012  63.346  1.00  0.00           C
ATOM  11174  C3  POPE3 321      15.562  18.502  65.156  1.00  0.00           C
ATOM  11177  O31 POPE3 321      15.082  17.182  64.886  1.00  0.00           O
ATOM  11178  C31 POPE3 321      15.102  16.582  63.686  1.00  0.00           C
ATOM  11179  O32 POPE3 321      14.882  15.392  63.546  1.00  0.00           O
ATOM  11180  C32 POPE3 321      15.422  17.512  62.506  1.00  0.00           C
ATOM  11183  C23 POPE3 321      20.862  16.152  63.526  1.00  0.00           C
ATOM  11186  C24 POPE3 321      21.062  15.132  62.396  1.00  0.00           C
ATOM  11189  C25 POPE3 321      21.352  15.752  61.036  1.00  0.00           C
ATOM  11192  C26 POPE3 321      21.482  14.672  59.956  1.00  0.00           C
ATOM  11195  C27 POPE3 321      21.772  15.232  58.566  1.00  0.00           C
ATOM  11198  C28 POPE3 321      21.922  14.162  57.476  1.00  0.00           C
ATOM  11201  C29 POPE3 321      23.132  13.282  57.666  1.00  0.00           C
ATOM  11203 0C21 POPE3 321      24.202  13.202  56.856  1.00  0.00           C
ATOM  11205 1C21 POPE3 321      24.402  13.952  55.566  1.00  0.00           C
ATOM  11208 2C21 POPE3 321      25.772  13.652  54.926  1.00  0.00           C
ATOM  11211 3C21 POPE3 321      25.822  13.932  53.416  1.00  0.00           C
ATOM  11214 4C21 POPE3 321      26.082  15.402  53.046  1.00  0.00           C
ATOM  11217 5C21 POPE3 321      26.022  15.662  51.526  1.00  0.00           C
ATOM  11220 6C21 POPE3 321      27.042  14.862  50.716  1.00  0.00           C
ATOM  11223 7C21 POPE3 321      26.872  15.022  49.196  1.00  0.00           C
ATOM  11226 8C21 POPE3 321      26.692  13.692  48.456  1.00  0.00           C
ATOM  11230  C33 POPE3 321      15.642  16.772  61.156  1.00  0.00           C
ATOM  11233  C34 POPE3 321      16.322  17.692  60.116  1.00  0.00           C
ATOM  11236  C35 POPE3 321      17.752  17.252  59.766  1.00  0.00           C
ATOM  11239  C36 POPE3 321      18.582  18.372  59.126  1.00  0.00           C
ATOM  11242  C37 POPE3 321      17.972  18.982  57.856  1.00  0.00           C
ATOM  11245  C38 POPE3 321      18.862  20.092  57.296  1.00  0.00           C
ATOM  11248  C39 POPE3 321      18.262  20.832  56.096  1.00  0.00           C
ATOM  11251 0C31 POPE3 321      18.102  19.992  54.826  1.00  0.00           C
ATOM  11254 1C31 POPE3 321      17.892  20.902  53.606  1.00  0.00           C
ATOM  11257 2C31 POPE3 321      17.782  20.142  52.286  1.00  0.00           C
ATOM  11260 3C31 POPE3 321      17.632  21.062  51.066  1.00  0.00           C
ATOM  11263 4C31 POPE3 321      18.802  22.042  50.896  1.00  0.00           C
ATOM  11266 5C31 POPE3 321      18.822  22.732  49.526  1.00  0.00           C
ATOM  11269 6C31 POPE3 321      20.052  23.612  49.326  1.00  0.00           C
ATOM  11273  NH3 POPE4 322      52.482  13.082  71.636  1.00  0.00           N
ATOM  11277  C12 POPE4 322      53.482  14.092  72.106  1.00  0.00           C
ATOM  11280  C11 POPE4 322      53.592  15.212  71.066  1.00  0.00           C
ATOM  11283  P   POPE4 322      51.322  16.462  71.566  1.00  0.00           P
ATOM  11284  O13 POPE4 322      50.112  15.632  71.806  1.00  0.00           O
ATOM  11285  O14 POPE4 322      52.092  16.892  72.766  1.00  0.00           O
ATOM  11286  O11 POPE4 322      50.972  17.662  70.626  1.00  0.00           O
ATOM  11287  O12 POPE4 322      52.302  15.642  70.636  1.00  0.00           O
ATOM  11288  C1  POPE4 322      50.472  17.342  69.316  1.00  0.00           C
ATOM  11291  C2  POPE4 322      50.422  18.612  68.456  1.00  0.00           C
ATOM  11293  O21 POPE4 322      50.002  18.262  67.126  1.00  0.00           O
ATOM  11294  C21 POPE4 322      50.832  17.742  66.276  1.00  0.00           C
ATOM  11295  O22 POPE4 322      52.032  17.542  66.416  1.00  0.00           O
ATOM  11296  C22 POPE4 322      50.042  17.412  65.006  1.00  0.00           C
ATOM  11299  C3  POPE4 322      51.742  19.402  68.576  1.00  0.00           C
ATOM  11302  O31 POPE4 322      51.822  20.412  67.556  1.00  0.00           O
ATOM  11303  C31 POPE4 322      53.042  20.852  67.386  1.00  0.00           C
ATOM  11304  O32 POPE4 322      54.002  20.562  68.086  1.00  0.00           O
ATOM  11305  C32 POPE4 322      53.072  21.662  66.086  1.00  0.00           C
ATOM  11308  C23 POPE4 322      50.142  15.902  64.676  1.00  0.00           C
ATOM  11311  C24 POPE4 322      49.632  15.552  63.276  1.00  0.00           C
ATOM  11314  C25 POPE4 322      50.362  16.322  62.166  1.00  0.00           C
ATOM  11317  C26 POPE4 322      50.252  15.612  60.816  1.00  0.00           C
ATOM  11320  C27 POPE4 322      50.852  16.382  59.636  1.00  0.00           C
ATOM  11323  C28 POPE4 322      50.842  15.592  58.316  1.00  0.00           C
ATOM  11326  C29 POPE4 322      51.772  14.402  58.326  1.00  0.00           C
ATOM  11328 0C21 POPE4 322      52.862  14.202  57.556  1.00  0.00           C
ATOM  11330 1C21 POPE4 322      53.432  15.152  56.536  1.00  0.00           C
ATOM  11333 2C21 POPE4 322      54.972  15.192  56.646  1.00  0.00           C
ATOM  11336 3C21 POPE4 322      55.622  16.112  55.606  1.00  0.00           C
ATOM  11339 4C21 POPE4 322      57.152  16.102  55.726  1.00  0.00           C
ATOM  11342 5C21 POPE4 322      57.872  16.662  54.496  1.00  0.00           C
ATOM  11345 6C21 POPE4 322      57.872  15.652  53.336  1.00  0.00           C
ATOM  11348 7C21 POPE4 322      58.502  16.192  52.046  1.00  0.00           C
ATOM  11351 8C21 POPE4 322      58.642  15.132  50.956  1.00  0.00           C
ATOM  11355  C33 POPE4 322      53.632  23.092  66.226  1.00  0.00           C
ATOM  11358  C34 POPE4 322      52.602  24.072  65.646  1.00  0.00           C
ATOM  11361  C35 POPE4 322      52.972  25.552  65.806  1.00  0.00           C
ATOM  11364  C36 POPE4 322      51.922  26.432  65.106  1.00  0.00           C
ATOM  11367  C37 POPE4 322      52.112  26.532  63.586  1.00  0.00           C
ATOM  11370  C38 POPE4 322      50.802  26.752  62.836  1.00  0.00           C
ATOM  11373  C39 POPE4 322      51.032  27.252  61.396  1.00  0.00           C
ATOM  11376 0C31 POPE4 322      49.732  27.232  60.586  1.00  0.00           C
ATOM  11379 1C31 POPE4 322      49.772  28.112  59.336  1.00  0.00           C
ATOM  11382 2C31 POPE4 322      50.052  27.312  58.056  1.00  0.00           C
ATOM  11385 3C31 POPE4 322      49.782  28.122  56.776  1.00  0.00           C
ATOM  11388 4C31 POPE4 322      48.292  28.322  56.466  1.00  0.00           C
ATOM  11391 5C31 POPE4 322      48.072  29.052  55.136  1.00  0.00           C
ATOM  11394 6C31 POPE4 322      46.602  29.122  54.686  1.00  0.00           C
ATOM  11398  NH3 POPE5 323      64.942 131.526  69.316  1.00  0.00           N
ATOM  11402  C12 POPE5 323      64.442 130.096  69.346  1.00  0.00           C
ATOM  11405  C11 POPE5 323      64.702 129.326  68.046  1.00  0.00           C
ATOM  11408  P   POPE5 323      63.902 127.106  66.896  1.00  0.00           P
ATOM  11409  O13 POPE5 323      62.502 127.246  66.486  1.00  0.00           O
ATOM  11410  O14 POPE5 323      64.942 127.386  65.886  1.00  0.00           O
ATOM  11411  O11 POPE5 323      64.132 125.632  67.456  1.00  0.00           O
ATOM  11412  O12 POPE5 323      64.212 127.986  68.196  1.00  0.00           O
ATOM  11413  C1  POPE5 323      63.722 124.492  66.676  1.00  0.00           C
ATOM  11416  C2  POPE5 323      64.762 124.112  65.596  1.00  0.00           C
ATOM  11418  O21 POPE5 323      64.342 122.972  64.826  1.00  0.00           O
ATOM  11419  C21 POPE5 323      64.902 121.782  65.016  1.00  0.00           C
ATOM  11420  O22 POPE5 323      65.192 121.282  66.096  1.00  0.00           O
ATOM  11421  C22 POPE5 323      65.132 121.112  63.666  1.00  0.00           C
ATOM  11424  C3  POPE5 323      66.192 124.022  66.186  1.00  0.00           C
ATOM  11427  O31 POPE5 323      67.152 123.772  65.146  1.00  0.00           O
ATOM  11428  C31 POPE5 323      68.352 123.412  65.546  1.00  0.00           C
ATOM  11429  O32 POPE5 323      68.632 122.632  66.436  1.00  0.00           O
ATOM  11430  C32 POPE5 323      69.352 124.152  64.656  1.00  0.00           C
ATOM  11433  C23 POPE5 323      66.572 120.572  63.466  1.00  0.00           C
ATOM  11436  C24 POPE5 323      67.252 121.152  62.216  1.00  0.00           C
ATOM  11439  C25 POPE5 323      66.632 120.682  60.896  1.00  0.00           C
ATOM  11442  C26 POPE5 323      67.122 121.532  59.706  1.00  0.00           C
ATOM  11445  C27 POPE5 323      66.722 120.942  58.346  1.00  0.00           C
ATOM  11448  C28 POPE5 323      67.112 121.842  57.166  1.00  0.00           C
ATOM  11451  C29 POPE5 323      67.232 121.062  55.886  1.00  0.00           C
ATOM  11453 0C21 POPE5 323      66.992 121.512  54.646  1.00  0.00           C
ATOM  11455 1C21 POPE5 323      66.602 122.922  54.276  1.00  0.00           C
ATOM  11458 2C21 POPE5 323      65.112 123.052  53.906  1.00  0.00           C
ATOM  11461 3C21 POPE5 323      64.712 124.512  53.626  1.00  0.00           C
ATOM  11464 4C21 POPE5 323      63.282 124.652  53.076  1.00  0.00           C
ATOM  11467 5C21 POPE5 323      63.242 124.692  51.536  1.00  0.00           C
ATOM  11470 6C21 POPE5 323      63.552 126.082  50.946  1.00  0.00           C
ATOM  11473 7C21 POPE5 323      62.292 126.956  50.796  1.00  0.00           C
ATOM  11476 8C21 POPE5 323      62.562 128.326  50.176  1.00  0.00           C
ATOM  11480  C33 POPE5 323      69.052 125.672  64.576  1.00  0.00           C
ATOM  11483  C34 POPE5 323      69.692 126.392  63.376  1.00  0.00           C
ATOM  11486  C35 POPE5 323      68.832 127.556  62.876  1.00  0.00           C
ATOM  11489  C36 POPE5 323      69.392 128.266  61.636  1.00  0.00           C
ATOM  11492  C37 POPE5 323      68.292 128.846  60.736  1.00  0.00           C
ATOM  11495  C38 POPE5 323      68.792 129.576  59.486  1.00  0.00           C
ATOM  11498  C39 POPE5 323      69.872 128.806  58.706  1.00  0.00           C
ATOM  11501 0C31 POPE5 323      70.272 129.476  57.376  1.00  0.00           C
ATOM  11504 1C31 POPE5 323      69.192 129.366  56.286  1.00  0.00           C
ATOM  11507 2C31 POPE5 323      69.562 130.096  54.986  1.00  0.00           C
ATOM  11510 3C31 POPE5 323      70.952 129.726  54.446  1.00  0.00           C
ATOM  11513 4C31 POPE5 323      71.192 130.216  53.016  1.00  0.00           C
ATOM  11516 5C31 POPE5 323      72.422 129.556  52.376  1.00  0.00           C
ATOM  11519 6C31 POPE5 323      72.772 130.146  51.006  1.00  0.00           C
ATOM  11523  NH3 POPE6 324      24.062 119.652  28.276  1.00  0.00           N
ATOM  11527  C12 POPE6 324      23.432 119.202  29.566  1.00  0.00           C
ATOM  11530  C11 POPE6 324      21.942 119.572  29.546  1.00  0.00           C
ATOM  11533  P   POPE6 324      19.842 118.502  28.336  1.00  0.00           P
ATOM  11534  O13 POPE6 324      18.942 119.622  27.936  1.00  0.00           O
ATOM  11535  O14 POPE6 324      19.772 117.262  27.546  1.00  0.00           O
ATOM  11536  O11 POPE6 324      19.402 118.222  29.816  1.00  0.00           O
ATOM  11537  O12 POPE6 324      21.322 119.032  28.386  1.00  0.00           O
ATOM  11538  C1  POPE6 324      19.422 116.942  30.436  1.00  0.00           C
ATOM  11541  C2  POPE6 324      19.002 117.042  31.926  1.00  0.00           C
ATOM  11543  O21 POPE6 324      19.812 117.992  32.636  1.00  0.00           O
ATOM  11544  C21 POPE6 324      19.492 119.252  32.496  1.00  0.00           C
ATOM  11545  O22 POPE6 324      18.462 119.682  31.956  1.00  0.00           O
ATOM  11546  C22 POPE6 324      20.552 120.122  33.156  1.00  0.00           C
ATOM  11549  C3  POPE6 324      19.092 115.692  32.686  1.00  0.00           C
ATOM  11552  O31 POPE6 324      18.492 115.852  33.986  1.00  0.00           O
ATOM  11553  C31 POPE6 324      19.292 116.322  34.936  1.00  0.00           C
ATOM  11554  O32 POPE6 324      20.512 116.402  34.866  1.00  0.00           O
ATOM  11555  C32 POPE6 324      18.452 116.842  36.096  1.00  0.00           C
ATOM  11558  C23 POPE6 324      20.252 120.442  34.636  1.00  0.00           C
ATOM  11561  C24 POPE6 324      20.572 121.912  34.946  1.00  0.00           C
ATOM  11564  C25 POPE6 324      20.272 122.332  36.386  1.00  0.00           C
ATOM  11567  C26 POPE6 324      21.122 121.582  37.426  1.00  0.00           C
ATOM  11570  C27 POPE6 324      21.172 122.342  38.756  1.00  0.00           C
ATOM  11573  C28 POPE6 324      21.862 121.562  39.886  1.00  0.00           C
ATOM  11576  C29 POPE6 324      21.002 120.432  40.416  1.00  0.00           C
ATOM  11578 0C21 POPE6 324      20.932 120.042  41.696  1.00  0.00           C
ATOM  11580 1C21 POPE6 324      21.692 120.632  42.856  1.00  0.00           C
ATOM  11583 2C21 POPE6 324      20.902 120.572  44.176  1.00  0.00           C
ATOM  11586 3C21 POPE6 324      21.072 119.222  44.886  1.00  0.00           C
ATOM  11589 4C21 POPE6 324      20.052 119.002  46.016  1.00  0.00           C
ATOM  11592 5C21 POPE6 324      18.652 118.652  45.496  1.00  0.00           C
ATOM  11595 6C21 POPE6 324      17.852 117.832  46.526  1.00  0.00           C
ATOM  11598 7C21 POPE6 324      16.602 117.172  45.956  1.00  0.00           C
ATOM  11601 8C21 POPE6 324      15.902 116.262  46.966  1.00  0.00           C
ATOM  11605  C33 POPE6 324      19.292 117.212  37.336  1.00  0.00           C
ATOM  11608  C34 POPE6 324      19.892 115.972  38.016  1.00  0.00           C
ATOM  11611  C35 POPE6 324      20.542 116.272  39.376  1.00  0.00           C
ATOM  11614  C36 POPE6 324      22.012 116.682  39.276  1.00  0.00           C
ATOM  11617  C37 POPE6 324      22.712 116.652  40.636  1.00  0.00           C
ATOM  11620  C38 POPE6 324      24.252 116.772  40.556  1.00  0.00           C
ATOM  11623  C39 POPE6 324      24.822 117.942  41.356  1.00  0.00           C
ATOM  11626 0C31 POPE6 324      24.592 117.812  42.866  1.00  0.00           C
ATOM  11629 1C31 POPE6 324      25.352 118.862  43.696  1.00  0.00           C
ATOM  11632 2C31 POPE6 324      24.892 118.862  45.156  1.00  0.00           C
ATOM  11635 3C31 POPE6 324      26.022 118.932  46.186  1.00  0.00           C
ATOM  11638 4C31 POPE6 324      25.552 118.502  47.576  1.00  0.00           C
ATOM  11641 5C31 POPE6 324      26.612 118.732  48.656  1.00  0.00           C
ATOM  11644 6C31 POPE6 324      26.302 118.022  49.976  1.00  0.00           C
ATOM  11648  NH3 POPE7 325      32.702  95.942  66.956  1.00  0.00           N
ATOM  11652  C12 POPE7 325      32.182  94.642  67.526  1.00  0.00           C
ATOM  11655  C11 POPE7 325      33.212  93.922  68.416  1.00  0.00           C
ATOM  11658  P   POPE7 325      33.662  91.492  69.316  1.00  0.00           P
ATOM  11659  O13 POPE7 325      35.052  92.012  69.416  1.00  0.00           O
[truncated: 1,812,825 more chars]
