# Supplementary material for: Characterizing Membrane Association and Periplasmic Transfer of Bacterial Lipoproteins through Molecular Dynamics Simulations
Source: Structure. 2020 Apr 7;28(4):475–487.e3. doi: 10.1016/j.str.2020.01.012 (PMC7139219; doi:10.1016/j.str.2020.01.012)
Supplement: Data S3. Final Coordinates from Simulations (M–X), Related to Figure 3 [file mmc5.zip › M-X/NLPI-3-atomistic.pdb]

TITLE     Protein
REMARK    THIS IS A SIMULATION BOX
CRYST1  129.369  129.369  132.511  90.00  90.00  90.00 P 1           1
MODEL        1
ATOM      1  N   CYSTA   1      70.385  47.734  71.421  1.00  0.00           N
ATOM      3  CA  CYSTA   1      71.104  48.594  72.360  1.00  0.00           C
ATOM      5  C   CYSTA   1      70.755  48.115  73.771  1.00  0.00           C
ATOM      6  O   CYSTA   1      71.035  48.755  74.771  1.00  0.00           O
ATOM      7  CB  CYSTA   1      70.665  50.075  72.260  1.00  0.00           C
ATOM     10  SG  CYSTA   1      70.255  50.705  70.601  1.00  0.00           S
ATOM     11  C1  CYSTA   1      71.883  50.694  69.800  1.00  0.00           C
ATOM     14  CA1 CYSTA   1      70.935  46.675  70.811  1.00  0.00           C
ATOM     15  OA1 CYSTA   1      70.215  45.735  70.500  1.00  0.00           O
ATOM     16  CA2 CYSTA   1      72.384  46.605  70.470  1.00  0.00           C
ATOM     19  C11 CYSTA   1      72.124  51.785  68.710  1.00  0.00           C
ATOM     21  O11 CYSTA   1      71.965  53.084  69.311  1.00  0.00           O
ATOM     22  CX1 CYSTA   1      72.195  54.155  68.570  1.00  0.00           C
ATOM     23  OX1 CYSTA   1      72.685  54.165  67.451  1.00  0.00           O
ATOM     24  CX2 CYSTA   1      71.755  55.395  69.360  1.00  0.00           C
ATOM     27  C12 CYSTA   1      71.265  51.575  67.420  1.00  0.00           C
ATOM     30  O12 CYSTA   1      69.884  51.985  67.580  1.00  0.00           O
ATOM     31  CD1 CYSTA   1      69.275  52.215  66.421  1.00  0.00           C
ATOM     32  OD1 CYSTA   1      68.655  51.414  65.750  1.00  0.00           O
ATOM     33  CD2 CYSTA   1      69.514  53.664  66.040  1.00  0.00           C
ATOM     36  CA3 CYSTA   1      73.155  45.764  71.510  1.00  0.00           C
ATOM     39  CA4 CYSTA   1      74.624  46.174  71.671  1.00  0.00           C
ATOM     42  CA5 CYSTA   1      75.655  45.146  71.170  1.00  0.00           C
ATOM     45  CA6 CYSTA   1      76.165  45.395  69.730  1.00  0.00           C
ATOM     48  CA7 CYSTA   1      75.045  45.625  68.720  1.00  0.00           C
ATOM     51  CA8 CYSTA   1      75.484  45.755  67.260  1.00  0.00           C
ATOM     54  CA9 CYSTA   1      74.455  46.546  66.451  1.00  0.00           C
ATOM     57 0CA1 CYSTA   1      73.155  45.795  66.150  1.00  0.00           C
ATOM     60 1CA1 CYSTA   1      73.244  44.836  64.960  1.00  0.00           C
ATOM     63 2CA1 CYSTA   1      71.844  44.584  64.390  1.00  0.00           C
ATOM     66 3CA1 CYSTA   1      71.755  43.766  63.101  1.00  0.00           C
ATOM     69 4CA1 CYSTA   1      71.375  44.604  61.861  1.00  0.00           C
ATOM     72 5CA1 CYSTA   1      69.954  45.175  61.890  1.00  0.00           C
ATOM     75 6CA1 CYSTA   1      69.415  45.635  60.541  1.00  0.00           C
ATOM     79  CD3 CYSTA   1      69.935  53.855  64.570  1.00  0.00           C
ATOM     82  CD4 CYSTA   1      71.405  53.524  64.250  1.00  0.00           C
ATOM     85  CD5 CYSTA   1      71.804  53.875  62.810  1.00  0.00           C
ATOM     88  CD6 CYSTA   1      71.255  55.234  62.390  1.00  0.00           C
ATOM     91  CD7 CYSTA   1      71.844  55.834  61.110  1.00  0.00           C
ATOM     94  CD8 CYSTA   1      71.104  57.145  60.800  1.00  0.00           C
ATOM     97  CD9 CYSTA   1      71.825  58.065  59.820  1.00  0.00           C
ATOM    100 0CD1 CYSTA   1      71.715  57.635  58.350  1.00  0.00           C
ATOM    103 1CD1 CYSTA   1      72.545  58.594  57.490  1.00  0.00           C
ATOM    106 2CD1 CYSTA   1      72.344  58.474  55.980  1.00  0.00           C
ATOM    109 3CD1 CYSTA   1      72.965  59.686  55.280  1.00  0.00           C
ATOM    112 4CD1 CYSTA   1      72.895  59.645  53.750  1.00  0.00           C
ATOM    115 5CD1 CYSTA   1      73.555  60.886  53.120  1.00  0.00           C
ATOM    118 6CD1 CYSTA   1      73.604  60.854  51.590  1.00  0.00           C
ATOM    122  CX3 CYSTA   1      71.145  56.565  68.521  1.00  0.00           C
ATOM    125  CX4 CYSTA   1      69.615  56.525  68.430  1.00  0.00           C
ATOM    128  CX5 CYSTA   1      68.875  57.825  68.840  1.00  0.00           C
ATOM    131  CX6 CYSTA   1      68.625  58.864  67.720  1.00  0.00           C
ATOM    134  CX7 CYSTA   1      67.354  59.706  67.980  1.00  0.00           C
ATOM    137  CX8 CYSTA   1      66.935  60.685  66.851  1.00  0.00           C
ATOM    140  CX9 CYSTA   1      67.715  61.985  66.720  1.00  0.00           C
ATOM    142 0CX1 CYSTA   1      67.235  63.176  66.290  1.00  0.00           C
ATOM    144 1CX1 CYSTA   1      65.825  63.444  65.790  1.00  0.00           C
ATOM    147 2CX1 CYSTA   1      65.715  64.455  64.620  1.00  0.00           C
ATOM    150 3CX1 CYSTA   1      65.645  65.945  65.040  1.00  0.00           C
ATOM    153 4CX1 CYSTA   1      65.024  66.905  64.000  1.00  0.00           C
ATOM    156 5CX1 CYSTA   1      65.835  67.215  62.720  1.00  0.00           C
ATOM    159 6CX1 CYSTA   1      66.725  68.465  62.800  1.00  0.00           C
ATOM    162 7CX1 CYSTA   1      67.375  68.836  61.460  1.00  0.00           C
ATOM    165 8CX1 CYSTA   1      68.185  70.135  61.490  1.00  0.00           C
ATOM    169  N   SER A   2      70.085  46.955  73.830  1.00  0.00           N
ATOM    171  CA  SER A   2      68.704  46.885  74.281  1.00  0.00           C
ATOM    173  CB  SER A   2      68.075  45.655  73.561  1.00  0.00           C
ATOM    176  OG  SER A   2      66.734  45.876  73.131  1.00  0.00           O
ATOM    178  C   SER A   2      68.604  46.754  75.780  1.00  0.00           C
ATOM    179  O   SER A   2      67.725  47.336  76.410  1.00  0.00           O
ATOM    180  N   ASN A   3      69.525  46.016  76.421  1.00  0.00           N
ATOM    182  CA  ASN A   3      69.383  45.604  77.800  1.00  0.00           C
ATOM    184  CB  ASN A   3      68.045  44.844  78.171  1.00  0.00           C
ATOM    187  CG  ASN A   3      67.685  43.465  77.580  1.00  0.00           C
ATOM    188  OD1 ASN A   3      66.725  42.855  78.061  1.00  0.00           O
ATOM    189  ND2 ASN A   3      68.424  42.965  76.580  1.00  0.00           N
ATOM    192  C   ASN A   3      70.633  44.814  78.140  1.00  0.00           C
ATOM    193  O   ASN A   3      70.985  43.844  77.470  1.00  0.00           O
ATOM    194  N   THR A   4      71.405  45.215  79.160  1.00  0.00           N
ATOM    196  CA  THR A   4      72.035  46.546  79.201  1.00  0.00           C
ATOM    198  CB  THR A   4      71.883  47.305  80.531  1.00  0.00           C
ATOM    200  OG1 THR A   4      72.695  48.485  80.630  1.00  0.00           O
ATOM    202  CG2 THR A   4      72.255  46.425  81.701  1.00  0.00           C
ATOM    206  C   THR A   4      73.475  46.396  78.730  1.00  0.00           C
ATOM    207  O   THR A   4      74.465  46.665  79.390  1.00  0.00           O
ATOM    208  N   SER A   5      73.585  45.854  77.501  1.00  0.00           N
ATOM    210  CA  SER A   5      74.805  45.234  76.991  1.00  0.00           C
ATOM    212  CB  SER A   5      76.064  46.115  76.900  1.00  0.00           C
ATOM    215  OG  SER A   5      75.905  47.206  75.991  1.00  0.00           O
ATOM    217  C   SER A   5      75.155  43.934  77.671  1.00  0.00           C
ATOM    218  O   SER A   5      74.773  43.685  78.810  1.00  0.00           O
ATOM    219  N   TRP A   6      75.874  43.046  76.951  1.00  0.00           N
ATOM    221  CA  TRP A   6      76.204  41.705  77.430  1.00  0.00           C
ATOM    223  CB  TRP A   6      76.765  40.764  76.281  1.00  0.00           C
ATOM    226  CG  TRP A   6      77.285  41.325  74.970  1.00  0.00           C
ATOM    227  CD1 TRP A   6      76.755  42.294  74.140  1.00  0.00           C
ATOM    229  NE1 TRP A   6      77.575  42.476  73.050  1.00  0.00           N
ATOM    231  CE2 TRP A   6      78.594  41.585  73.090  1.00  0.00           C
ATOM    232  CD2 TRP A   6      78.424  40.805  74.250  1.00  0.00           C
ATOM    233  CE3 TRP A   6      79.295  39.735  74.480  1.00  0.00           C
ATOM    235  CZ3 TRP A   6      80.324  39.505  73.561  1.00  0.00           C
ATOM    237  CZ2 TRP A   6      79.633  41.385  72.201  1.00  0.00           C
ATOM    239  CH2 TRP A   6      80.505  40.325  72.451  1.00  0.00           C
ATOM    241  C   TRP A   6      77.045  41.775  78.730  1.00  0.00           C
ATOM    242  O   TRP A   6      77.814  42.705  78.910  1.00  0.00           O
ATOM    243  N   ARG A   7      76.825  40.886  79.741  1.00  0.00           N
ATOM    245  CA  ARG A   7      76.924  39.435  79.650  1.00  0.00           C
ATOM    247  CB  ARG A   7      78.445  38.974  79.680  1.00  0.00           C
ATOM    250  CG  ARG A   7      79.535  39.984  79.220  1.00  0.00           C
ATOM    253  CD  ARG A   7      80.975  39.514  79.471  1.00  0.00           C
ATOM    256  NE  ARG A   7      81.924  40.535  78.910  1.00  0.00           N
ATOM    258  CZ  ARG A   7      83.244  40.504  79.120  1.00  0.00           C
ATOM    259  NH1 ARG A   7      84.025  41.504  78.751  1.00  0.00           N
ATOM    262  NH2 ARG A   7      83.794  39.475  79.720  1.00  0.00           N
ATOM    265  C   ARG A   7      76.165  38.805  80.870  1.00  0.00           C
ATOM    266  O   ARG A   7      76.734  38.555  81.931  1.00  0.00           O
ATOM    267  N   LYS A   8      74.825  38.555  80.790  1.00  0.00           N
ATOM    269  CA  LYS A   8      73.945  38.255  81.940  1.00  0.00           C
ATOM    271  CB  LYS A   8      74.195  36.906  82.730  1.00  0.00           C
ATOM    274  CG  LYS A   8      73.395  35.635  82.370  1.00  0.00           C
ATOM    277  CD  LYS A   8      73.744  34.444  83.300  1.00  0.00           C
ATOM    280  CE  LYS A   8      73.234  34.575  84.741  1.00  0.00           C
ATOM    283  NZ  LYS A   8      74.085  33.785  85.671  1.00  0.00           N
ATOM    287  C   LYS A   8      73.924  39.414  82.941  1.00  0.00           C
ATOM    288  O   LYS A   8      74.494  39.334  84.040  1.00  0.00           O
ATOM    289  N   SER A   9      73.345  40.584  82.570  1.00  0.00           N
ATOM    291  CA  SER A   9      73.774  41.824  83.230  1.00  0.00           C
ATOM    293  CB  SER A   9      74.975  42.476  82.480  1.00  0.00           C
ATOM    296  OG  SER A   9      76.165  41.684  82.600  1.00  0.00           O
ATOM    298  C   SER A   9      72.674  42.855  83.290  1.00  0.00           C
ATOM    299  O   SER A   9      72.885  44.035  83.531  1.00  0.00           O
ATOM    300  N   GLU A  10      71.424  42.406  83.090  1.00  0.00           N
ATOM    302  CA  GLU A  10      70.365  43.264  82.600  1.00  0.00           C
ATOM    304  CB  GLU A  10      69.234  42.435  81.950  1.00  0.00           C
ATOM    307  CG  GLU A  10      69.424  42.285  80.420  1.00  0.00           C
ATOM    310  CD  GLU A  10      70.594  41.395  79.990  1.00  0.00           C
ATOM    311  OE1 GLU A  10      71.755  41.614  80.451  1.00  0.00           O
ATOM    312  OE2 GLU A  10      70.335  40.465  79.190  1.00  0.00           O
ATOM    313  C   GLU A  10      69.854  44.285  83.601  1.00  0.00           C
ATOM    314  O   GLU A  10      69.285  45.315  83.260  1.00  0.00           O
ATOM    315  N   VAL A  11      70.105  44.025  84.891  1.00  0.00           N
ATOM    317  CA  VAL A  11      69.655  44.875  85.970  1.00  0.00           C
ATOM    319  CB  VAL A  11      69.315  43.955  87.150  1.00  0.00           C
ATOM    321  CG1 VAL A  11      69.365  44.645  88.531  1.00  0.00           C
ATOM    325  CG2 VAL A  11      67.914  43.376  86.890  1.00  0.00           C
ATOM    329  C   VAL A  11      70.674  45.956  86.290  1.00  0.00           C
ATOM    330  O   VAL A  11      70.395  46.926  86.991  1.00  0.00           O
ATOM    331  N   LEU A  12      71.905  45.834  85.721  1.00  0.00           N
ATOM    333  CA  LEU A  12      72.995  46.754  85.991  1.00  0.00           C
ATOM    335  CB  LEU A  12      74.185  46.076  86.711  1.00  0.00           C
ATOM    338  CG  LEU A  12      73.924  45.655  88.160  1.00  0.00           C
ATOM    340  CD1 LEU A  12      75.125  44.875  88.701  1.00  0.00           C
ATOM    344  CD2 LEU A  12      73.625  46.865  89.061  1.00  0.00           C
ATOM    348  C   LEU A  12      73.545  47.326  84.701  1.00  0.00           C
ATOM    349  O   LEU A  12      74.285  46.675  83.970  1.00  0.00           O
ATOM    350  N   ALA A  13      73.275  48.615  84.440  1.00  0.00           N
ATOM    352  CA  ALA A  13      74.085  49.435  83.580  1.00  0.00           C
ATOM    354  CB  ALA A  13      73.475  50.854  83.461  1.00  0.00           C
ATOM    358  C   ALA A  13      75.525  49.505  84.070  1.00  0.00           C
ATOM    359  O   ALA A  13      75.805  49.375  85.261  1.00  0.00           O
ATOM    360  N   VAL A  14      76.484  49.715  83.171  1.00  0.00           N
ATOM    362  CA  VAL A  14      77.825  50.075  83.631  1.00  0.00           C
ATOM    364  CB  VAL A  14      78.895  49.805  82.590  1.00  0.00           C
ATOM    366  CG1 VAL A  14      78.825  48.316  82.180  1.00  0.00           C
ATOM    370  CG2 VAL A  14      78.725  50.694  81.360  1.00  0.00           C
ATOM    374  C   VAL A  14      77.765  51.515  84.120  1.00  0.00           C
ATOM    375  O   VAL A  14      76.924  52.266  83.610  1.00  0.00           O
ATOM    376  N   PRO A  15      78.465  51.964  85.150  1.00  0.00           N
ATOM    377  CD  PRO A  15      79.555  51.245  85.800  1.00  0.00           C
ATOM    380  CA  PRO A  15      78.365  53.344  85.640  1.00  0.00           C
ATOM    382  CB  PRO A  15      79.383  53.415  86.781  1.00  0.00           C
ATOM    385  CG  PRO A  15      80.415  52.344  86.421  1.00  0.00           C
ATOM    388  C   PRO A  15      78.615  54.394  84.580  1.00  0.00           C
ATOM    389  O   PRO A  15      79.405  54.215  83.650  1.00  0.00           O
ATOM    390  N   LEU A  16      77.925  55.535  84.680  1.00  0.00           N
ATOM    392  CA  LEU A  16      78.264  56.705  83.921  1.00  0.00           C
ATOM    394  CB  LEU A  16      77.104  57.715  83.840  1.00  0.00           C
ATOM    397  CG  LEU A  16      75.805  57.075  83.300  1.00  0.00           C
ATOM    399  CD1 LEU A  16      74.704  58.135  83.210  1.00  0.00           C
ATOM    403  CD2 LEU A  16      75.985  56.406  81.931  1.00  0.00           C
ATOM    407  C   LEU A  16      79.545  57.336  84.410  1.00  0.00           C
ATOM    408  O   LEU A  16      79.805  57.505  85.601  1.00  0.00           O
ATOM    409  N   GLN A  17      80.405  57.614  83.430  1.00  0.00           N
ATOM    411  CA  GLN A  17      81.744  58.095  83.601  1.00  0.00           C
ATOM    413  CB  GLN A  17      82.735  57.066  82.980  1.00  0.00           C
ATOM    416  CG  GLN A  17      82.785  55.705  83.720  1.00  0.00           C
ATOM    419  CD  GLN A  17      82.934  55.825  85.230  1.00  0.00           C
ATOM    420  OE1 GLN A  17      82.315  55.086  86.010  1.00  0.00           O
ATOM    421  NE2 GLN A  17      83.855  56.705  85.681  1.00  0.00           N
ATOM    424  C   GLN A  17      81.865  59.435  82.880  1.00  0.00           C
ATOM    425  O   GLN A  17      81.154  59.626  81.890  1.00  0.00           O
ATOM    426  N   PRO A  18      82.695  60.374  83.321  1.00  0.00           N
ATOM    427  CD  PRO A  18      83.624  60.184  84.440  1.00  0.00           C
ATOM    430  CA  PRO A  18      82.884  61.655  82.661  1.00  0.00           C
ATOM    432  CB  PRO A  18      84.015  62.314  83.470  1.00  0.00           C
ATOM    435  CG  PRO A  18      84.745  61.164  84.170  1.00  0.00           C
ATOM    438  C   PRO A  18      83.225  61.546  81.171  1.00  0.00           C
ATOM    439  O   PRO A  18      84.265  60.956  80.850  1.00  0.00           O
ATOM    440  N   THR A  19      82.374  62.104  80.271  1.00  0.00           N
ATOM    442  CA  THR A  19      82.624  62.186  78.830  1.00  0.00           C
ATOM    444  CB  THR A  19      81.404  62.575  77.951  1.00  0.00           C
ATOM    446  OG1 THR A  19      81.725  62.695  76.570  1.00  0.00           O
ATOM    448  CG2 THR A  19      80.785  63.896  78.421  1.00  0.00           C
ATOM    452  C   THR A  19      83.834  63.046  78.530  1.00  0.00           C
ATOM    453  O   THR A  19      84.134  64.015  79.250  1.00  0.00           O
ATOM    454  N   LEU A  20      84.575  62.726  77.451  1.00  0.00           N
ATOM    456  CA  LEU A  20      85.755  63.436  76.991  1.00  0.00           C
ATOM    458  CB  LEU A  20      86.194  62.785  75.650  1.00  0.00           C
ATOM    461  CG  LEU A  20      87.684  62.874  75.281  1.00  0.00           C
ATOM    463  CD1 LEU A  20      87.934  62.224  73.910  1.00  0.00           C
ATOM    467  CD2 LEU A  20      88.185  64.315  75.311  1.00  0.00           C
ATOM    471  C   LEU A  20      85.464  64.925  76.790  1.00  0.00           C
ATOM    472  O   LEU A  20      86.184  65.805  77.271  1.00  0.00           O
ATOM    473  N   GLN A  21      84.305  65.234  76.160  1.00  0.00           N
ATOM    475  CA  GLN A  21      83.874  66.585  75.870  1.00  0.00           C
ATOM    477  CB  GLN A  21      82.574  66.616  75.021  1.00  0.00           C
ATOM    480  CG  GLN A  21      81.315  65.955  75.650  1.00  0.00           C
ATOM    483  CD  GLN A  21      80.093  65.915  74.710  1.00  0.00           C
ATOM    484  OE1 GLN A  21      80.154  66.385  73.570  1.00  0.00           O
ATOM    485  NE2 GLN A  21      78.945  65.405  75.211  1.00  0.00           N
ATOM    488  C   GLN A  21      83.734  67.456  77.120  1.00  0.00           C
ATOM    489  O   GLN A  21      84.244  68.566  77.190  1.00  0.00           O
ATOM    490  N   GLN A  22      83.123  66.925  78.201  1.00  0.00           N
ATOM    492  CA  GLN A  22      83.064  67.625  79.460  1.00  0.00           C
ATOM    494  CB  GLN A  22      82.255  66.854  80.510  1.00  0.00           C
ATOM    497  CG  GLN A  22      80.725  66.944  80.360  1.00  0.00           C
ATOM    500  CD  GLN A  22      80.105  66.094  81.460  1.00  0.00           C
ATOM    501  OE1 GLN A  22      80.604  64.984  81.660  1.00  0.00           O
ATOM    502  NE2 GLN A  22      79.064  66.605  82.160  1.00  0.00           N
ATOM    505  C   GLN A  22      84.424  67.955  80.061  1.00  0.00           C
ATOM    506  O   GLN A  22      84.634  69.085  80.500  1.00  0.00           O
ATOM    507  N   GLU A  23      85.384  67.006  80.050  1.00  0.00           N
ATOM    509  CA  GLU A  23      86.754  67.224  80.490  1.00  0.00           C
ATOM    511  CB  GLU A  23      87.525  65.874  80.480  1.00  0.00           C
ATOM    514  CG  GLU A  23      87.054  64.875  81.570  1.00  0.00           C
ATOM    517  CD  GLU A  23      87.425  65.274  83.000  1.00  0.00           C
ATOM    518  OE1 GLU A  23      88.085  66.325  83.200  1.00  0.00           O
ATOM    519  OE2 GLU A  23      87.094  64.465  83.900  1.00  0.00           O
ATOM    520  C   GLU A  23      87.484  68.285  79.671  1.00  0.00           C
ATOM    521  O   GLU A  23      88.144  69.185  80.190  1.00  0.00           O
ATOM    522  N   VAL A  24      87.304  68.245  78.330  1.00  0.00           N
ATOM    524  CA  VAL A  24      87.765  69.285  77.420  1.00  0.00           C
ATOM    526  CB  VAL A  24      87.495  68.875  75.980  1.00  0.00           C
ATOM    528  CG1 VAL A  24      87.703  70.024  74.980  1.00  0.00           C
ATOM    532  CG2 VAL A  24      88.414  67.684  75.650  1.00  0.00           C
ATOM    536  C   VAL A  24      87.185  70.665  77.701  1.00  0.00           C
ATOM    537  O   VAL A  24      87.924  71.645  77.790  1.00  0.00           O
ATOM    538  N   ILE A  25      85.855  70.774  77.910  1.00  0.00           N
ATOM    540  CA  ILE A  25      85.214  72.014  78.330  1.00  0.00           C
ATOM    542  CB  ILE A  25      83.675  71.965  78.241  1.00  0.00           C
ATOM    544  CG2 ILE A  25      83.074  73.124  79.061  1.00  0.00           C
ATOM    548  CG1 ILE A  25      83.155  72.115  76.781  1.00  0.00           C
ATOM    551  CD  ILE A  25      83.225  70.896  75.861  1.00  0.00           C
ATOM    555  C   ILE A  25      85.714  72.484  79.701  1.00  0.00           C
ATOM    556  O   ILE A  25      86.075  73.646  79.891  1.00  0.00           O
ATOM    557  N   LEU A  26      85.835  71.605  80.710  1.00  0.00           N
ATOM    559  CA  LEU A  26      86.324  71.984  82.020  1.00  0.00           C
ATOM    561  CB  LEU A  26      86.264  70.785  82.980  1.00  0.00           C
ATOM    564  CG  LEU A  26      85.704  71.115  84.370  1.00  0.00           C
ATOM    566  CD1 LEU A  26      85.804  69.844  85.220  1.00  0.00           C
ATOM    570  CD2 LEU A  26      86.395  72.305  85.070  1.00  0.00           C
ATOM    574  C   LEU A  26      87.745  72.554  82.010  1.00  0.00           C
ATOM    575  O   LEU A  26      88.045  73.576  82.640  1.00  0.00           O
ATOM    576  N   ALA A  27      88.635  71.936  81.220  1.00  0.00           N
ATOM    578  CA  ALA A  27      89.955  72.425  80.900  1.00  0.00           C
ATOM    580  CB  ALA A  27      90.623  71.365  80.000  1.00  0.00           C
ATOM    584  C   ALA A  27      89.965  73.774  80.190  1.00  0.00           C
ATOM    585  O   ALA A  27      90.755  74.665  80.480  1.00  0.00           O
ATOM    586  N   ARG A  28      89.035  73.984  79.241  1.00  0.00           N
ATOM    588  CA  ARG A  28      88.824  75.295  78.650  1.00  0.00           C
ATOM    590  CB  ARG A  28      87.645  75.226  77.660  1.00  0.00           C
ATOM    593  CG  ARG A  28      87.505  76.465  76.760  1.00  0.00           C
ATOM    596  CD  ARG A  28      88.514  76.554  75.610  1.00  0.00           C
ATOM    599  NE  ARG A  28      88.495  75.234  74.920  1.00  0.00           N
ATOM    601  CZ  ARG A  28      87.434  74.756  74.281  1.00  0.00           C
ATOM    602  NH1 ARG A  28      86.404  75.495  73.940  1.00  0.00           N
ATOM    605  NH2 ARG A  28      87.455  73.506  73.900  1.00  0.00           N
ATOM    608  C   ARG A  28      88.454  76.355  79.680  1.00  0.00           C
ATOM    609  O   ARG A  28      89.055  77.425  79.751  1.00  0.00           O
ATOM    610  N   MET A  29      87.474  76.035  80.550  1.00  0.00           N
ATOM    612  CA  MET A  29      86.914  76.936  81.530  1.00  0.00           C
ATOM    614  CB  MET A  29      85.734  76.265  82.271  1.00  0.00           C
ATOM    617  CG  MET A  29      84.505  76.044  81.390  1.00  0.00           C
ATOM    620  SD  MET A  29      83.274  75.005  82.220  1.00  0.00           S
ATOM    621  CE  MET A  29      81.945  76.206  82.061  1.00  0.00           C
ATOM    625  C   MET A  29      87.894  77.475  82.561  1.00  0.00           C
ATOM    626  O   MET A  29      87.924  78.675  82.840  1.00  0.00           O
ATOM    627  N   GLU A  30      88.764  76.624  83.140  1.00  0.00           N
ATOM    629  CA  GLU A  30      89.774  77.084  84.100  1.00  0.00           C
ATOM    631  CB  GLU A  30      90.515  75.874  84.720  1.00  0.00           C
ATOM    634  CG  GLU A  30      91.364  75.065  83.710  1.00  0.00           C
ATOM    637  CD  GLU A  30      91.975  73.794  84.270  1.00  0.00           C
ATOM    638  OE1 GLU A  30      91.564  73.354  85.370  1.00  0.00           O
ATOM    639  OE2 GLU A  30      92.875  73.234  83.610  1.00  0.00           O
ATOM    640  C   GLU A  30      90.755  78.094  83.510  1.00  0.00           C
ATOM    641  O   GLU A  30      91.084  79.105  84.130  1.00  0.00           O
ATOM    642  N   GLN A  31      91.164  77.914  82.241  1.00  0.00           N
ATOM    644  CA  GLN A  31      91.865  78.925  81.490  1.00  0.00           C
ATOM    646  CB  GLN A  31      92.294  78.365  80.110  1.00  0.00           C
ATOM    649  CG  GLN A  31      93.064  79.405  79.260  1.00  0.00           C
ATOM    652  CD  GLN A  31      93.594  78.914  77.910  1.00  0.00           C
ATOM    653  OE1 GLN A  31      94.405  79.635  77.320  1.00  0.00           O
ATOM    654  NE2 GLN A  31      93.115  77.755  77.400  1.00  0.00           N
ATOM    657  C   GLN A  31      91.084  80.234  81.281  1.00  0.00           C
ATOM    658  O   GLN A  31      91.634  81.325  81.460  1.00  0.00           O
ATOM    659  N   ILE A  32      89.785  80.164  80.910  1.00  0.00           N
ATOM    661  CA  ILE A  32      88.904  81.325  80.770  1.00  0.00           C
ATOM    663  CB  ILE A  32      87.565  80.965  80.110  1.00  0.00           C
ATOM    665  CG2 ILE A  32      86.674  82.226  79.990  1.00  0.00           C
ATOM    669  CG1 ILE A  32      87.765  80.365  78.701  1.00  0.00           C
ATOM    672  CD  ILE A  32      86.495  79.696  78.160  1.00  0.00           C
ATOM    676  C   ILE A  32      88.705  82.085  82.080  1.00  0.00           C
ATOM    677  O   ILE A  32      88.864  83.306  82.160  1.00  0.00           O
ATOM    678  N   LEU A  33      88.465  81.384  83.200  1.00  0.00           N
ATOM    680  CA  LEU A  33      88.395  82.015  84.520  1.00  0.00           C
ATOM    682  CB  LEU A  33      88.024  81.005  85.640  1.00  0.00           C
ATOM    685  CG  LEU A  33      86.515  80.724  85.821  1.00  0.00           C
ATOM    687  CD1 LEU A  33      85.975  79.626  84.910  1.00  0.00           C
ATOM    691  CD2 LEU A  33      86.294  80.316  87.281  1.00  0.00           C
ATOM    695  C   LEU A  33      89.694  82.734  84.930  1.00  0.00           C
ATOM    696  O   LEU A  33      89.685  83.695  85.710  1.00  0.00           O
ATOM    697  N   ALA A  34      90.844  82.266  84.421  1.00  0.00           N
ATOM    699  CA  ALA A  34      92.134  82.785  84.751  1.00  0.00           C
ATOM    701  CB  ALA A  34      93.204  81.706  84.510  1.00  0.00           C
ATOM    705  C   ALA A  34      92.474  84.015  83.930  1.00  0.00           C
ATOM    706  O   ALA A  34      93.465  84.696  84.211  1.00  0.00           O
ATOM    707  N   SER A  35      91.665  84.375  82.901  1.00  0.00           N
ATOM    709  CA  SER A  35      91.905  85.575  82.120  1.00  0.00           C
ATOM    711  CB  SER A  35      91.564  85.396  80.601  1.00  0.00           C
ATOM    714  OG  SER A  35      90.184  85.495  80.271  1.00  0.00           O
ATOM    716  C   SER A  35      91.184  86.785  82.720  1.00  0.00           C
ATOM    717  O   SER A  35      90.275  86.694  83.540  1.00  0.00           O
ATOM    718  N   ARG A  36      91.604  88.005  82.300  1.00  0.00           N
ATOM    720  CA  ARG A  36      90.914  89.245  82.631  1.00  0.00           C
ATOM    722  CB  ARG A  36      91.894  90.435  82.790  1.00  0.00           C
ATOM    725  CG  ARG A  36      93.015  90.195  83.820  1.00  0.00           C
ATOM    728  CD  ARG A  36      92.924  91.035  85.090  1.00  0.00           C
ATOM    731  NE  ARG A  36      93.274  92.436  84.711  1.00  0.00           N
ATOM    733  CZ  ARG A  36      92.724  93.484  85.290  1.00  0.00           C
ATOM    734  NH1 ARG A  36      92.154  93.434  86.470  1.00  0.00           N
ATOM    737  NH2 ARG A  36      92.703  94.656  84.711  1.00  0.00           N
ATOM    740  C   ARG A  36      89.914  89.594  81.551  1.00  0.00           C
ATOM    741  O   ARG A  36      89.464  90.736  81.440  1.00  0.00           O
ATOM    742  N   ALA A  37      89.505  88.624  80.700  1.00  0.00           N
ATOM    744  CA  ALA A  37      88.785  88.945  79.480  1.00  0.00           C
ATOM    746  CB  ALA A  37      89.093  87.886  78.400  1.00  0.00           C
ATOM    750  C   ALA A  37      87.285  88.965  79.710  1.00  0.00           C
ATOM    751  O   ALA A  37      86.515  89.054  78.760  1.00  0.00           O
ATOM    752  N   LEU A  38      86.854  88.875  80.991  1.00  0.00           N
ATOM    754  CA  LEU A  38      85.475  88.656  81.330  1.00  0.00           C
ATOM    756  CB  LEU A  38      85.195  87.384  82.180  1.00  0.00           C
ATOM    759  CG  LEU A  38      85.454  86.074  81.430  1.00  0.00           C
ATOM    761  CD1 LEU A  38      86.914  85.625  81.620  1.00  0.00           C
ATOM    765  CD2 LEU A  38      84.494  84.965  81.880  1.00  0.00           C
ATOM    769  C   LEU A  38      84.974  89.836  82.100  1.00  0.00           C
ATOM    770  O   LEU A  38      85.574  90.274  83.081  1.00  0.00           O
ATOM    771  N   THR A  39      83.824  90.396  81.721  1.00  0.00           N
ATOM    773  CA  THR A  39      83.085  91.296  82.600  1.00  0.00           C
ATOM    775  CB  THR A  39      82.154  92.215  81.840  1.00  0.00           C
ATOM    777  OG1 THR A  39      81.775  93.315  82.640  1.00  0.00           O
ATOM    779  CG2 THR A  39      80.874  91.496  81.400  1.00  0.00           C
ATOM    783  C   THR A  39      82.374  90.545  83.720  1.00  0.00           C
ATOM    784  O   THR A  39      82.434  89.315  83.840  1.00  0.00           O
ATOM    785  N   ASP A  40      81.725  91.264  84.641  1.00  0.00           N
ATOM    787  CA  ASP A  40      81.023  90.685  85.770  1.00  0.00           C
ATOM    789  CB  ASP A  40      80.464  91.846  86.630  1.00  0.00           C
ATOM    792  CG  ASP A  40      81.545  92.585  87.400  1.00  0.00           C
ATOM    793  OD1 ASP A  40      82.735  92.184  87.351  1.00  0.00           O
ATOM    794  OD2 ASP A  40      81.145  93.546  88.101  1.00  0.00           O
ATOM    795  C   ASP A  40      79.924  89.684  85.430  1.00  0.00           C
ATOM    796  O   ASP A  40      79.915  88.566  85.930  1.00  0.00           O
ATOM    797  N   ASP A  41      79.015  90.035  84.520  1.00  0.00           N
ATOM    799  CA  ASP A  41      77.984  89.136  84.051  1.00  0.00           C
ATOM    801  CB  ASP A  41      76.935  89.936  83.260  1.00  0.00           C
ATOM    804  CG  ASP A  41      76.185  90.864  84.191  1.00  0.00           C
ATOM    805  OD1 ASP A  41      76.335  90.775  85.441  1.00  0.00           O
ATOM    806  OD2 ASP A  41      75.385  91.685  83.671  1.00  0.00           O
ATOM    807  C   ASP A  41      78.475  87.935  83.251  1.00  0.00           C
ATOM    808  O   ASP A  41      77.995  86.815  83.461  1.00  0.00           O
ATOM    809  N   GLU A  42      79.494  88.115  82.391  1.00  0.00           N
ATOM    811  CA  GLU A  42      80.224  87.036  81.770  1.00  0.00           C
ATOM    813  CB  GLU A  42      81.355  87.605  80.870  1.00  0.00           C
ATOM    816  CG  GLU A  42      80.825  88.306  79.590  1.00  0.00           C
ATOM    819  CD  GLU A  42      81.884  89.105  78.860  1.00  0.00           C
ATOM    820  OE1 GLU A  42      83.004  89.255  79.390  1.00  0.00           O
ATOM    821  OE2 GLU A  42      81.564  89.676  77.781  1.00  0.00           O
ATOM    822  C   GLU A  42      80.854  86.124  82.801  1.00  0.00           C
ATOM    823  O   GLU A  42      80.665  84.915  82.771  1.00  0.00           O
ATOM    824  N   ARG A  43      81.553  86.675  83.820  1.00  0.00           N
ATOM    826  CA  ARG A  43      82.054  85.864  84.900  1.00  0.00           C
ATOM    828  CB  ARG A  43      82.835  86.655  85.991  1.00  0.00           C
ATOM    831  CG  ARG A  43      84.274  87.015  85.581  1.00  0.00           C
ATOM    834  CD  ARG A  43      85.203  87.135  86.791  1.00  0.00           C
ATOM    837  NE  ARG A  43      86.585  87.196  86.241  1.00  0.00           N
ATOM    839  CZ  ARG A  43      87.434  86.186  86.311  1.00  0.00           C
ATOM    840  NH1 ARG A  43      87.115  84.994  86.791  1.00  0.00           N
ATOM    843  NH2 ARG A  43      88.675  86.366  85.930  1.00  0.00           N
ATOM    846  C   ARG A  43      81.045  85.014  85.640  1.00  0.00           C
ATOM    847  O   ARG A  43      81.185  83.796  85.681  1.00  0.00           O
ATOM    848  N   ALA A  44      80.005  85.646  86.210  1.00  0.00           N
ATOM    850  CA  ALA A  44      78.975  85.014  87.020  1.00  0.00           C
ATOM    852  CB  ALA A  44      78.025  86.116  87.510  1.00  0.00           C
ATOM    856  C   ALA A  44      78.195  83.945  86.281  1.00  0.00           C
ATOM    857  O   ALA A  44      77.854  82.896  86.831  1.00  0.00           O
ATOM    858  N   GLN A  45      77.914  84.206  84.980  1.00  0.00           N
ATOM    860  CA  GLN A  45      77.375  83.224  84.090  1.00  0.00           C
ATOM    862  CB  GLN A  45      77.055  83.866  82.720  1.00  0.00           C
ATOM    865  CG  GLN A  45      76.384  82.896  81.721  1.00  0.00           C
ATOM    868  CD  GLN A  45      75.245  82.126  82.381  1.00  0.00           C
ATOM    869  OE1 GLN A  45      74.494  82.715  83.171  1.00  0.00           O
ATOM    870  NE2 GLN A  45      75.105  80.825  82.080  1.00  0.00           N
ATOM    873  C   GLN A  45      78.285  82.036  83.850  1.00  0.00           C
ATOM    874  O   GLN A  45      77.865  80.895  84.021  1.00  0.00           O
ATOM    875  N   LEU A  46      79.575  82.285  83.550  1.00  0.00           N
ATOM    877  CA  LEU A  46      80.575  81.244  83.361  1.00  0.00           C
ATOM    879  CB  LEU A  46      81.945  81.815  82.930  1.00  0.00           C
ATOM    882  CG  LEU A  46      83.004  80.734  82.600  1.00  0.00           C
ATOM    884  CD1 LEU A  46      82.554  79.854  81.421  1.00  0.00           C
ATOM    888  CD2 LEU A  46      84.335  81.384  82.251  1.00  0.00           C
ATOM    892  C   LEU A  46      80.764  80.374  84.580  1.00  0.00           C
ATOM    893  O   LEU A  46      80.914  79.155  84.501  1.00  0.00           O
ATOM    894  N   LEU A  47      80.764  80.994  85.780  1.00  0.00           N
ATOM    896  CA  LEU A  47      80.774  80.274  87.030  1.00  0.00           C
ATOM    898  CB  LEU A  47      80.805  81.185  88.280  1.00  0.00           C
ATOM    901  CG  LEU A  47      81.935  82.226  88.330  1.00  0.00           C
ATOM    903  CD1 LEU A  47      82.175  82.715  89.751  1.00  0.00           C
ATOM    907  CD2 LEU A  47      83.234  81.734  87.710  1.00  0.00           C
ATOM    911  C   LEU A  47      79.555  79.396  87.141  1.00  0.00           C
ATOM    912  O   LEU A  47      79.695  78.215  87.460  1.00  0.00           O
ATOM    913  N   TYR A  48      78.354  79.935  86.820  1.00  0.00           N
ATOM    915  CA  TYR A  48      77.104  79.205  86.890  1.00  0.00           C
ATOM    917  CB  TYR A  48      75.883  80.105  86.521  1.00  0.00           C
ATOM    920  CG  TYR A  48      74.624  79.285  86.480  1.00  0.00           C
ATOM    921  CD1 TYR A  48      73.975  78.965  87.671  1.00  0.00           C
ATOM    923  CE1 TYR A  48      72.935  78.014  87.690  1.00  0.00           C
ATOM    925  CZ  TYR A  48      72.545  77.404  86.490  1.00  0.00           C
ATOM    926  OH  TYR A  48      71.515  76.445  86.451  1.00  0.00           O
ATOM    928  CD2 TYR A  48      74.195  78.695  85.280  1.00  0.00           C
ATOM    930  CE2 TYR A  48      73.195  77.726  85.301  1.00  0.00           C
ATOM    932  C   TYR A  48      77.155  77.905  86.090  1.00  0.00           C
ATOM    933  O   TYR A  48      76.844  76.825  86.600  1.00  0.00           O
ATOM    934  N   GLU A  49      77.625  77.976  84.830  1.00  0.00           N
ATOM    936  CA  GLU A  49      77.695  76.844  83.940  1.00  0.00           C
ATOM    938  CB  GLU A  49      77.745  77.305  82.480  1.00  0.00           C
ATOM    941  CG  GLU A  49      78.924  78.256  82.211  1.00  0.00           C
ATOM    944  CD  GLU A  49      78.924  78.794  80.800  1.00  0.00           C
ATOM    945  OE1 GLU A  49      79.085  77.955  79.881  1.00  0.00           O
ATOM    946  OE2 GLU A  49      78.814  80.035  80.630  1.00  0.00           O
ATOM    947  C   GLU A  49      78.835  75.874  84.260  1.00  0.00           C
ATOM    948  O   GLU A  49      78.725  74.665  84.040  1.00  0.00           O
ATOM    949  N   ARG A  50      79.945  76.355  84.860  1.00  0.00           N
ATOM    951  CA  ARG A  50      80.975  75.506  85.420  1.00  0.00           C
ATOM    953  CB  ARG A  50      82.215  76.344  85.780  1.00  0.00           C
ATOM    956  CG  ARG A  50      83.484  75.525  86.110  1.00  0.00           C
ATOM    959  CD  ARG A  50      84.675  76.455  86.390  1.00  0.00           C
ATOM    962  NE  ARG A  50      85.865  75.655  86.851  1.00  0.00           N
ATOM    964  CZ  ARG A  50      86.725  76.125  87.750  1.00  0.00           C
ATOM    965  NH1 ARG A  50      86.445  77.146  88.521  1.00  0.00           N
ATOM    968  NH2 ARG A  50      87.875  75.514  87.941  1.00  0.00           N
ATOM    971  C   ARG A  50      80.454  74.715  86.620  1.00  0.00           C
ATOM    972  O   ARG A  50      80.744  73.535  86.810  1.00  0.00           O
ATOM    973  N   GLY A  51      79.624  75.366  87.460  1.00  0.00           N
ATOM    975  CA  GLY A  51      78.984  74.756  88.620  1.00  0.00           C
ATOM    978  C   GLY A  51      77.995  73.685  88.270  1.00  0.00           C
ATOM    979  O   GLY A  51      77.935  72.635  88.900  1.00  0.00           O
ATOM    980  N   VAL A  52      77.185  73.885  87.211  1.00  0.00           N
ATOM    982  CA  VAL A  52      76.295  72.815  86.740  1.00  0.00           C
ATOM    984  CB  VAL A  52      75.125  73.295  85.891  1.00  0.00           C
ATOM    986  CG1 VAL A  52      74.325  74.334  86.691  1.00  0.00           C
ATOM    990  CG2 VAL A  52      75.633  73.885  84.571  1.00  0.00           C
ATOM    994  C   VAL A  52      77.035  71.694  86.031  1.00  0.00           C
ATOM    995  O   VAL A  52      76.635  70.535  86.131  1.00  0.00           O
ATOM    996  N   LEU A  53      78.205  71.965  85.370  1.00  0.00           N
ATOM    998  CA  LEU A  53      79.115  70.874  85.050  1.00  0.00           C
ATOM   1000  CB  LEU A  53      80.354  71.315  84.230  1.00  0.00           C
ATOM   1003  CG  LEU A  53      80.135  71.734  82.771  1.00  0.00           C
ATOM   1005  CD1 LEU A  53      81.483  71.715  82.050  1.00  0.00           C
ATOM   1009  CD2 LEU A  53      79.145  70.815  82.030  1.00  0.00           C
ATOM   1013  C   LEU A  53      79.615  70.115  86.260  1.00  0.00           C
ATOM   1014  O   LEU A  53      79.465  68.905  86.330  1.00  0.00           O
ATOM   1015  N   TYR A  54      80.145  70.805  87.300  1.00  0.00           N
ATOM   1017  CA  TYR A  54      80.615  70.155  88.510  1.00  0.00           C
ATOM   1019  CB  TYR A  54      81.225  71.164  89.530  1.00  0.00           C
ATOM   1022  CG  TYR A  54      82.615  71.605  89.201  1.00  0.00           C
ATOM   1023  CD1 TYR A  54      83.654  70.675  89.021  1.00  0.00           C
ATOM   1025  CE1 TYR A  54      84.965  71.115  88.830  1.00  0.00           C
ATOM   1027  CZ  TYR A  54      85.265  72.475  88.860  1.00  0.00           C
ATOM   1028  OH  TYR A  54      86.585  72.935  88.771  1.00  0.00           O
ATOM   1030  CD2 TYR A  54      82.924  72.976  89.211  1.00  0.00           C
ATOM   1032  CE2 TYR A  54      84.244  73.404  89.051  1.00  0.00           C
ATOM   1034  C   TYR A  54      79.564  69.325  89.221  1.00  0.00           C
ATOM   1035  O   TYR A  54      79.865  68.215  89.671  1.00  0.00           O
ATOM   1036  N   ASP A  55      78.314  69.785  89.310  1.00  0.00           N
ATOM   1038  CA  ASP A  55      77.204  68.976  89.771  1.00  0.00           C
ATOM   1040  CB  ASP A  55      75.935  69.855  89.881  1.00  0.00           C
ATOM   1043  CG  ASP A  55      74.865  69.075  90.601  1.00  0.00           C
ATOM   1044  OD1 ASP A  55      75.055  68.785  91.810  1.00  0.00           O
ATOM   1045  OD2 ASP A  55      73.865  68.675  89.970  1.00  0.00           O
ATOM   1046  C   ASP A  55      76.955  67.726  88.911  1.00  0.00           C
ATOM   1047  O   ASP A  55      76.795  66.616  89.431  1.00  0.00           O
ATOM   1048  N   SER A  56      76.994  67.835  87.570  1.00  0.00           N
ATOM   1050  CA  SER A  56      76.745  66.705  86.670  1.00  0.00           C
ATOM   1052  CB  SER A  56      76.615  67.104  85.180  1.00  0.00           C
ATOM   1055  OG  SER A  56      75.445  67.895  84.980  1.00  0.00           O
ATOM   1057  C   SER A  56      77.825  65.635  86.740  1.00  0.00           C
ATOM   1058  O   SER A  56      77.585  64.484  86.411  1.00  0.00           O
ATOM   1059  N   LEU A  57      79.024  66.006  87.241  1.00  0.00           N
ATOM   1061  CA  LEU A  57      80.135  65.115  87.470  1.00  0.00           C
ATOM   1063  CB  LEU A  57      81.465  65.874  87.220  1.00  0.00           C
ATOM   1066  CG  LEU A  57      81.585  66.505  85.830  1.00  0.00           C
ATOM   1068  CD1 LEU A  57      82.814  67.425  85.741  1.00  0.00           C
ATOM   1072  CD2 LEU A  57      81.604  65.444  84.741  1.00  0.00           C
ATOM   1076  C   LEU A  57      80.174  64.646  88.911  1.00  0.00           C
ATOM   1077  O   LEU A  57      80.994  63.804  89.310  1.00  0.00           O
ATOM   1078  N   GLY A  58      79.275  65.164  89.760  1.00  0.00           N
ATOM   1080  CA  GLY A  58      79.195  64.794  91.160  1.00  0.00           C
ATOM   1083  C   GLY A  58      80.245  65.405  92.040  1.00  0.00           C
ATOM   1084  O   GLY A  58      80.525  64.904  93.130  1.00  0.00           O
ATOM   1085  N   LEU A  59      80.835  66.535  91.630  1.00  0.00           N
ATOM   1087  CA  LEU A  59      81.785  67.294  92.421  1.00  0.00           C
ATOM   1089  CB  LEU A  59      83.004  67.785  91.600  1.00  0.00           C
ATOM   1092  CG  LEU A  59      83.995  66.685  91.160  1.00  0.00           C
ATOM   1094  CD1 LEU A  59      83.584  65.955  89.881  1.00  0.00           C
ATOM   1098  CD2 LEU A  59      85.364  67.316  90.910  1.00  0.00           C
ATOM   1102  C   LEU A  59      81.105  68.485  93.081  1.00  0.00           C
ATOM   1103  O   LEU A  59      81.424  69.646  92.811  1.00  0.00           O
ATOM   1104  N   ARG A  60      80.145  68.225  93.990  1.00  0.00           N
ATOM   1106  CA  ARG A  60      79.304  69.245  94.590  1.00  0.00           C
ATOM   1108  CB  ARG A  60      78.255  68.654  95.570  1.00  0.00           C
ATOM   1111  CG  ARG A  60      77.055  67.965  94.900  1.00  0.00           C
ATOM   1114  CD  ARG A  60      77.215  66.524  94.400  1.00  0.00           C
ATOM   1117  NE  ARG A  60      77.655  65.594  95.480  1.00  0.00           N
ATOM   1119  CZ  ARG A  60      77.785  64.285  95.250  1.00  0.00           C
ATOM   1120  NH1 ARG A  60      77.634  63.785  94.040  1.00  0.00           N
ATOM   1123  NH2 ARG A  60      77.995  63.444  96.230  1.00  0.00           N
ATOM   1126  C   ARG A  60      80.055  70.366  95.301  1.00  0.00           C
ATOM   1127  O   ARG A  60      79.685  71.535  95.230  1.00  0.00           O
ATOM   1128  N   ALA A  61      81.154  70.035  95.991  1.00  0.00           N
ATOM   1130  CA  ALA A  61      82.005  70.994  96.650  1.00  0.00           C
ATOM   1132  CB  ALA A  61      83.144  70.195  97.281  1.00  0.00           C
ATOM   1136  C   ALA A  61      82.615  72.094  95.770  1.00  0.00           C
ATOM   1137  O   ALA A  61      82.574  73.274  96.120  1.00  0.00           O
ATOM   1138  N   LEU A  62      83.155  71.726  94.600  1.00  0.00           N
ATOM   1140  CA  LEU A  62      83.575  72.646  93.550  1.00  0.00           C
ATOM   1142  CB  LEU A  62      84.373  71.896  92.460  1.00  0.00           C
ATOM   1145  CG  LEU A  62      85.644  71.185  92.980  1.00  0.00           C
ATOM   1147  CD1 LEU A  62      86.404  70.495  91.851  1.00  0.00           C
ATOM   1151  CD2 LEU A  62      86.604  72.135  93.680  1.00  0.00           C
ATOM   1155  C   LEU A  62      82.404  73.404  92.951  1.00  0.00           C
ATOM   1156  O   LEU A  62      82.474  74.624  92.811  1.00  0.00           O
ATOM   1157  N   ALA A  63      81.264  72.734  92.680  1.00  0.00           N
ATOM   1159  CA  ALA A  63      80.084  73.374  92.141  1.00  0.00           C
ATOM   1161  CB  ALA A  63      78.984  72.305  91.971  1.00  0.00           C
ATOM   1165  C   ALA A  63      79.545  74.475  93.031  1.00  0.00           C
ATOM   1166  O   ALA A  63      79.275  75.584  92.590  1.00  0.00           O
ATOM   1167  N   ARG A  64      79.435  74.205  94.351  1.00  0.00           N
ATOM   1169  CA  ARG A  64      79.015  75.146  95.350  1.00  0.00           C
ATOM   1171  CB  ARG A  64      78.865  74.475  96.741  1.00  0.00           C
ATOM   1174  CG  ARG A  64      78.285  75.414  97.821  1.00  0.00           C
ATOM   1177  CD  ARG A  64      78.025  74.735  99.180  1.00  0.00           C
ATOM   1180  NE  ARG A  64      77.435  75.764 100.100  1.00  0.00           N
ATOM   1182  CZ  ARG A  64      76.975  75.535 101.320  1.00  0.00           C
ATOM   1183  NH1 ARG A  64      76.874  74.344 101.881  1.00  0.00           N
ATOM   1186  NH2 ARG A  64      76.604  76.565 102.051  1.00  0.00           N
ATOM   1189  C   ARG A  64      79.935  76.355  95.430  1.00  0.00           C
ATOM   1190  O   ARG A  64      79.445  77.475  95.531  1.00  0.00           O
ATOM   1191  N   ASN A  65      81.264  76.164  95.360  1.00  0.00           N
ATOM   1193  CA  ASN A  65      82.234  77.264  95.340  1.00  0.00           C
ATOM   1195  CB  ASN A  65      83.675  76.664  95.271  1.00  0.00           C
ATOM   1198  CG  ASN A  65      84.745  77.715  95.541  1.00  0.00           C
ATOM   1199  OD1 ASN A  65      84.575  78.524  96.451  1.00  0.00           O
ATOM   1200  ND2 ASN A  65      85.844  77.726  94.771  1.00  0.00           N
ATOM   1203  C   ASN A  65      82.024  78.234  94.180  1.00  0.00           C
ATOM   1204  O   ASN A  65      81.935  79.445  94.380  1.00  0.00           O
ATOM   1205  N   ASP A  66      81.854  77.695  92.951  1.00  0.00           N
ATOM   1207  CA  ASP A  66      81.495  78.474  91.770  1.00  0.00           C
ATOM   1209  CB  ASP A  66      81.474  77.605  90.480  1.00  0.00           C
ATOM   1212  CG  ASP A  66      82.843  77.084  90.070  1.00  0.00           C
ATOM   1213  OD1 ASP A  66      83.845  77.355  90.770  1.00  0.00           O
ATOM   1214  OD2 ASP A  66      82.915  76.434  89.000  1.00  0.00           O
ATOM   1215  C   ASP A  66      80.154  79.175  91.931  1.00  0.00           C
ATOM   1216  O   ASP A  66      80.044  80.386  91.701  1.00  0.00           O
ATOM   1217  N   PHE A  67      79.104  78.465  92.400  1.00  0.00           N
ATOM   1219  CA  PHE A  67      77.774  79.045  92.600  1.00  0.00           C
ATOM   1221  CB  PHE A  67      76.685  78.035  93.070  1.00  0.00           C
ATOM   1224  CG  PHE A  67      76.274  77.024  92.020  1.00  0.00           C
ATOM   1225  CD1 PHE A  67      75.755  77.435  90.790  1.00  0.00           C
ATOM   1227  CE1 PHE A  67      75.385  76.505  89.811  1.00  0.00           C
ATOM   1229  CZ  PHE A  67      75.505  75.146  90.080  1.00  0.00           C
ATOM   1231  CD2 PHE A  67      76.365  75.655  92.281  1.00  0.00           C
ATOM   1233  CE2 PHE A  67      76.005  74.715  91.300  1.00  0.00           C
ATOM   1235  C   PHE A  67      77.774  80.186  93.590  1.00  0.00           C
ATOM   1236  O   PHE A  67      77.195  81.235  93.340  1.00  0.00           O
ATOM   1237  N   SER A  68      78.454  80.024  94.741  1.00  0.00           N
ATOM   1239  CA  SER A  68      78.594  81.066  95.741  1.00  0.00           C
ATOM   1241  CB  SER A  68      79.344  80.545  97.000  1.00  0.00           C
ATOM   1244  OG  SER A  68      78.604  79.495  97.611  1.00  0.00           O
ATOM   1246  C   SER A  68      79.304  82.316  95.280  1.00  0.00           C
ATOM   1247  O   SER A  68      78.844  83.434  95.471  1.00  0.00           O
ATOM   1248  N   GLN A  69      80.435  82.135  94.580  1.00  0.00           N
ATOM   1250  CA  GLN A  69      81.175  83.205  93.970  1.00  0.00           C
ATOM   1252  CB  GLN A  69      82.474  82.616  93.410  1.00  0.00           C
ATOM   1255  CG  GLN A  69      83.495  83.674  92.941  1.00  0.00           C
ATOM   1258  CD  GLN A  69      84.785  83.075  92.381  1.00  0.00           C
ATOM   1259  OE1 GLN A  69      85.674  83.805  91.940  1.00  0.00           O
ATOM   1260  NE2 GLN A  69      84.885  81.725  92.330  1.00  0.00           N
ATOM   1263  C   GLN A  69      80.365  83.936  92.910  1.00  0.00           C
ATOM   1264  O   GLN A  69      80.385  85.164  92.811  1.00  0.00           O
ATOM   1265  N   ALA A  70      79.585  83.195  92.090  1.00  0.00           N
ATOM   1267  CA  ALA A  70      78.695  83.735  91.080  1.00  0.00           C
ATOM   1269  CB  ALA A  70      77.965  82.585  90.350  1.00  0.00           C
ATOM   1273  C   ALA A  70      77.645  84.656  91.660  1.00  0.00           C
ATOM   1274  O   ALA A  70      77.405  85.745  91.160  1.00  0.00           O
ATOM   1275  N   LEU A  71      77.045  84.225  92.780  1.00  0.00           N
ATOM   1277  CA  LEU A  71      76.045  84.936  93.561  1.00  0.00           C
ATOM   1279  CB  LEU A  71      75.633  83.984  94.701  1.00  0.00           C
ATOM   1282  CG  LEU A  71      74.255  84.234  95.331  1.00  0.00           C
ATOM   1284  CD1 LEU A  71      73.895  83.026  96.171  1.00  0.00           C
ATOM   1288  CD2 LEU A  71      74.195  85.495  96.190  1.00  0.00           C
ATOM   1292  C   LEU A  71      76.585  86.244  94.130  1.00  0.00           C
ATOM   1293  O   LEU A  71      75.945  87.296  94.170  1.00  0.00           O
ATOM   1294  N   ALA A  72      77.835  86.215  94.590  1.00  0.00           N
ATOM   1296  CA  ALA A  72      78.535  87.384  95.031  1.00  0.00           C
ATOM   1298  CB  ALA A  72      79.884  86.935  95.620  1.00  0.00           C
ATOM   1302  C   ALA A  72      78.725  88.446  93.940  1.00  0.00           C
ATOM   1303  O   ALA A  72      78.505  89.626  94.191  1.00  0.00           O
ATOM   1304  N   ILE A  73      79.115  88.065  92.701  1.00  0.00           N
ATOM   1306  CA  ILE A  73      79.085  88.965  91.530  1.00  0.00           C
ATOM   1308  CB  ILE A  73      79.915  88.455  90.340  1.00  0.00           C
ATOM   1310  CG2 ILE A  73      79.665  89.346  89.100  1.00  0.00           C
ATOM   1314  CG1 ILE A  73      81.445  88.455  90.601  1.00  0.00           C
ATOM   1317  CD  ILE A  73      82.005  87.234  91.330  1.00  0.00           C
ATOM   1321  C   ILE A  73      77.674  89.375  91.080  1.00  0.00           C
ATOM   1322  O   ILE A  73      77.395  90.526  90.751  1.00  0.00           O
ATOM   1323  N   ARG A  74      76.734  88.415  91.031  1.00  0.00           N
ATOM   1325  CA  ARG A  74      75.365  88.686  90.671  1.00  0.00           C
ATOM   1327  CB  ARG A  74      74.965  87.995  89.340  1.00  0.00           C
ATOM   1330  CG  ARG A  74      75.484  88.706  88.070  1.00  0.00           C
ATOM   1333  CD  ARG A  74      74.604  88.434  86.831  1.00  0.00           C
ATOM   1336  NE  ARG A  74      74.514  86.955  86.640  1.00  0.00           N
ATOM   1338  CZ  ARG A  74      74.915  86.285  85.570  1.00  0.00           C
ATOM   1339  NH1 ARG A  74      75.495  86.904  84.580  1.00  0.00           N
ATOM   1342  NH2 ARG A  74      74.665  84.994  85.471  1.00  0.00           N
ATOM   1345  C   ARG A  74      74.374  88.236  91.730  1.00  0.00           C
ATOM   1346  O   ARG A  74      74.115  87.036  91.861  1.00  0.00           O
ATOM   1347  N   PRO A  75      73.735  89.146  92.451  1.00  0.00           N
ATOM   1348  CD  PRO A  75      74.445  90.365  92.870  1.00  0.00           C
ATOM   1351  CA  PRO A  75      72.695  88.756  93.391  1.00  0.00           C
ATOM   1353  CB  PRO A  75      72.454  90.035  94.221  1.00  0.00           C
ATOM   1356  CG  PRO A  75      73.785  90.794  94.180  1.00  0.00           C
ATOM   1359  C   PRO A  75      71.344  88.265  92.820  1.00  0.00           C
ATOM   1360  O   PRO A  75      70.565  87.746  93.601  1.00  0.00           O
ATOM   1361  N   ASP A  76      71.014  88.494  91.530  1.00  0.00           N
ATOM   1363  CA  ASP A  76      69.655  88.406  90.970  1.00  0.00           C
ATOM   1365  CB  ASP A  76      69.295  89.684  90.110  1.00  0.00           C
ATOM   1368  CG  ASP A  76      67.804  89.895  89.790  1.00  0.00           C
ATOM   1369  OD1 ASP A  76      66.965  89.136  90.320  1.00  0.00           O
ATOM   1370  OD2 ASP A  76      67.454  90.895  89.100  1.00  0.00           O
ATOM   1371  C   ASP A  76      69.545  87.104  90.180  1.00  0.00           C
ATOM   1372  O   ASP A  76      68.844  87.015  89.180  1.00  0.00           O
ATOM   1373  N   MET A  77      70.285  86.055  90.581  1.00  0.00           N
ATOM   1375  CA  MET A  77      70.203  84.734  89.960  1.00  0.00           C
ATOM   1377  CB  MET A  77      71.615  84.105  89.751  1.00  0.00           C
ATOM   1380  CG  MET A  77      72.734  84.696  90.630  1.00  0.00           C
ATOM   1383  SD  MET A  77      74.383  83.965  90.451  1.00  0.00           S
ATOM   1384  CE  MET A  77      74.585  84.124  88.671  1.00  0.00           C
ATOM   1388  C   MET A  77      69.344  83.785  90.770  1.00  0.00           C
ATOM   1389  O   MET A  77      69.844  83.275  91.770  1.00  0.00           O
ATOM   1390  N   PRO A  78      68.104  83.465  90.441  1.00  0.00           N
ATOM   1391  CD  PRO A  78      67.255  84.225  89.520  1.00  0.00           C
ATOM   1394  CA  PRO A  78      67.335  82.476  91.180  1.00  0.00           C
ATOM   1396  CB  PRO A  78      65.883  82.664  90.700  1.00  0.00           C
ATOM   1399  CG  PRO A  78      66.035  83.335  89.331  1.00  0.00           C
ATOM   1402  C   PRO A  78      67.875  81.086  90.940  1.00  0.00           C
ATOM   1403  O   PRO A  78      67.655  80.204  91.770  1.00  0.00           O
ATOM   1404  N   GLU A  79      68.575  80.854  89.820  1.00  0.00           N
ATOM   1406  CA  GLU A  79      69.185  79.594  89.480  1.00  0.00           C
ATOM   1408  CB  GLU A  79      69.755  79.645  88.041  1.00  0.00           C
ATOM   1411  CG  GLU A  79      70.895  80.665  87.710  1.00  0.00           C
ATOM   1414  CD  GLU A  79      70.465  82.075  87.320  1.00  0.00           C
ATOM   1415  OE1 GLU A  79      69.383  82.555  87.720  1.00  0.00           O
ATOM   1416  OE2 GLU A  79      71.285  82.734  86.620  1.00  0.00           O
ATOM   1417  C   GLU A  79      70.215  79.075  90.490  1.00  0.00           C
ATOM   1418  O   GLU A  79      70.164  77.914  90.910  1.00  0.00           O
ATOM   1419  N   VAL A  80      71.134  79.935  91.001  1.00  0.00           N
ATOM   1421  CA  VAL A  80      72.104  79.525  92.030  1.00  0.00           C
ATOM   1423  CB  VAL A  80      73.234  80.525  92.311  1.00  0.00           C
ATOM   1425  CG1 VAL A  80      74.005  80.705  91.001  1.00  0.00           C
ATOM   1429  CG2 VAL A  80      72.765  81.875  92.870  1.00  0.00           C
ATOM   1433  C   VAL A  80      71.505  79.094  93.350  1.00  0.00           C
ATOM   1434  O   VAL A  80      71.874  78.054  93.890  1.00  0.00           O
ATOM   1435  N   PHE A  81      70.545  79.854  93.890  1.00  0.00           N
ATOM   1437  CA  PHE A  81      69.915  79.544  95.161  1.00  0.00           C
ATOM   1439  CB  PHE A  81      68.984  80.685  95.601  1.00  0.00           C
ATOM   1442  CG  PHE A  81      69.755  81.945  95.930  1.00  0.00           C
ATOM   1443  CD1 PHE A  81      70.215  82.176  97.240  1.00  0.00           C
ATOM   1445  CE1 PHE A  81      70.665  83.446  97.631  1.00  0.00           C
ATOM   1447  CZ  PHE A  81      70.695  84.486  96.701  1.00  0.00           C
ATOM   1449  CD2 PHE A  81      69.854  82.995  95.010  1.00  0.00           C
ATOM   1451  CE2 PHE A  81      70.285  84.264  95.380  1.00  0.00           C
ATOM   1453  C   PHE A  81      69.164  78.225  95.161  1.00  0.00           C
ATOM   1454  O   PHE A  81      69.164  77.515  96.160  1.00  0.00           O
ATOM   1455  N   ASN A  82      68.564  77.835  94.011  1.00  0.00           N
ATOM   1457  CA  ASN A  82      67.984  76.515  93.840  1.00  0.00           C
ATOM   1459  CB  ASN A  82      67.305  76.434  92.440  1.00  0.00           C
ATOM   1462  CG  ASN A  82      66.475  75.164  92.340  1.00  0.00           C
ATOM   1463  OD1 ASN A  82      65.575  74.975  93.160  1.00  0.00           O
ATOM   1464  ND2 ASN A  82      66.765  74.264  91.370  1.00  0.00           N
ATOM   1467  C   ASN A  82      69.015  75.395  94.030  1.00  0.00           C
ATOM   1468  O   ASN A  82      68.805  74.455  94.800  1.00  0.00           O
ATOM   1469  N   TYR A  83      70.203  75.506  93.410  1.00  0.00           N
ATOM   1471  CA  TYR A  83      71.325  74.615  93.680  1.00  0.00           C
ATOM   1473  CB  TYR A  83      72.515  74.865  92.710  1.00  0.00           C
ATOM   1476  CG  TYR A  83      72.285  74.145  91.411  1.00  0.00           C
ATOM   1477  CD1 TYR A  83      71.775  74.816  90.290  1.00  0.00           C
ATOM   1479  CE1 TYR A  83      71.575  74.124  89.090  1.00  0.00           C
ATOM   1481  CZ  TYR A  83      71.874  72.765  89.000  1.00  0.00           C
ATOM   1482  OH  TYR A  83      71.604  72.094  87.801  1.00  0.00           O
ATOM   1484  CD2 TYR A  83      72.634  72.795  91.300  1.00  0.00           C
ATOM   1486  CE2 TYR A  83      72.424  72.094  90.100  1.00  0.00           C
ATOM   1488  C   TYR A  83      71.835  74.624  95.110  1.00  0.00           C
ATOM   1489  O   TYR A  83      72.005  73.566  95.710  1.00  0.00           O
ATOM   1490  N   LEU A  84      72.035  75.815  95.721  1.00  0.00           N
ATOM   1492  CA  LEU A  84      72.445  75.945  97.111  1.00  0.00           C
ATOM   1494  CB  LEU A  84      72.664  77.425  97.531  1.00  0.00           C
ATOM   1497  CG  LEU A  84      73.715  78.215  96.711  1.00  0.00           C
ATOM   1499  CD1 LEU A  84      73.774  79.655  97.220  1.00  0.00           C
ATOM   1503  CD2 LEU A  84      75.125  77.594  96.730  1.00  0.00           C
ATOM   1507  C   LEU A  84      71.475  75.295  98.081  1.00  0.00           C
ATOM   1508  O   LEU A  84      71.874  74.565  98.990  1.00  0.00           O
ATOM   1509  N   GLY A  85      70.155  75.484  97.880  1.00  0.00           N
ATOM   1511  CA  GLY A  85      69.104  74.756  98.570  1.00  0.00           C
ATOM   1514  C   GLY A  85      69.215  73.256  98.482  1.00  0.00           C
ATOM   1515  O   GLY A  85      69.115  72.575  99.491  1.00  0.00           O
ATOM   1516  N   ILE A  86      69.475  72.684  97.281  1.00  0.00           N
ATOM   1518  CA  ILE A  86      69.704  71.255  97.080  1.00  0.00           C
ATOM   1520  CB  ILE A  86      69.755  70.844  95.601  1.00  0.00           C
ATOM   1522  CG2 ILE A  86      70.005  69.325  95.461  1.00  0.00           C
ATOM   1526  CG1 ILE A  86      68.454  71.225  94.840  1.00  0.00           C
ATOM   1529  CD  ILE A  86      68.634  71.255  93.311  1.00  0.00           C
ATOM   1533  C   ILE A  86      70.924  70.734  97.840  1.00  0.00           C
ATOM   1534  O   ILE A  86      70.883  69.705  98.511  1.00  0.00           O
ATOM   1535  N   TYR A  87      72.055  71.465  97.850  1.00  0.00           N
ATOM   1537  CA  TYR A  87      73.195  71.125  98.700  1.00  0.00           C
ATOM   1539  CB  TYR A  87      74.415  72.055  98.451  1.00  0.00           C
ATOM   1542  CG  TYR A  87      74.854  71.995  97.021  1.00  0.00           C
ATOM   1543  CD1 TYR A  87      74.844  70.774  96.320  1.00  0.00           C
ATOM   1545  CE1 TYR A  87      75.134  70.734  94.960  1.00  0.00           C
ATOM   1547  CZ  TYR A  87      75.515  71.905  94.300  1.00  0.00           C
ATOM   1548  OH  TYR A  87      75.814  71.804  92.951  1.00  0.00           O
ATOM   1550  CD2 TYR A  87      75.245  73.165  96.350  1.00  0.00           C
ATOM   1552  CE2 TYR A  87      75.565  73.116  94.991  1.00  0.00           C
ATOM   1554  C   TYR A  87      72.905  71.125 100.190  1.00  0.00           C
ATOM   1555  O   TYR A  87      73.305  70.226 100.930  1.00  0.00           O
ATOM   1556  N   LEU A  88      72.174  72.146 100.661  1.00  0.00           N
ATOM   1558  CA  LEU A  88      71.695  72.244 102.021  1.00  0.00           C
ATOM   1560  CB  LEU A  88      71.174  73.664 102.331  1.00  0.00           C
ATOM   1563  CG  LEU A  88      72.295  74.654 102.751  1.00  0.00           C
ATOM   1565  CD1 LEU A  88      73.415  74.875 101.730  1.00  0.00           C
ATOM   1569  CD2 LEU A  88      71.685  76.024 103.070  1.00  0.00           C
ATOM   1573  C   LEU A  88      70.734  71.135 102.410  1.00  0.00           C
ATOM   1574  O   LEU A  88      70.854  70.604 103.521  1.00  0.00           O
ATOM   1575  N   THR A  89      69.805  70.686 101.531  1.00  0.00           N
ATOM   1577  CA  THR A  89      69.054  69.455 101.820  1.00  0.00           C
ATOM   1579  CB  THR A  89      67.885  69.094 100.900  1.00  0.00           C
ATOM   1581  OG1 THR A  89      68.305  68.755  99.580  1.00  0.00           O
ATOM   1583  CG2 THR A  89      66.905  70.265 100.811  1.00  0.00           C
ATOM   1587  C   THR A  89      69.965  68.256 101.911  1.00  0.00           C
ATOM   1588  O   THR A  89      69.875  67.484 102.870  1.00  0.00           O
ATOM   1589  N   GLN A  90      70.924  68.084 100.970  1.00  0.00           N
ATOM   1591  CA  GLN A  90      71.865  66.975 100.951  1.00  0.00           C
ATOM   1593  CB  GLN A  90      72.804  67.024  99.711  1.00  0.00           C
ATOM   1596  CG  GLN A  90      72.095  66.705  98.371  1.00  0.00           C
ATOM   1599  CD  GLN A  90      73.075  66.844  97.201  1.00  0.00           C
ATOM   1600  OE1 GLN A  90      73.195  67.874  96.530  1.00  0.00           O
ATOM   1601  NE2 GLN A  90      73.865  65.774  96.960  1.00  0.00           N
ATOM   1604  C   GLN A  90      72.715  66.874 102.211  1.00  0.00           C
ATOM   1605  O   GLN A  90      73.035  65.785 102.690  1.00  0.00           O
ATOM   1606  N   ALA A  91      73.054  68.035 102.781  1.00  0.00           N
ATOM   1608  CA  ALA A  91      73.884  68.155 103.951  1.00  0.00           C
ATOM   1610  CB  ALA A  91      74.655  69.484 103.861  1.00  0.00           C
ATOM   1614  C   ALA A  91      73.085  68.104 105.240  1.00  0.00           C
ATOM   1615  O   ALA A  91      73.645  68.025 106.340  1.00  0.00           O
ATOM   1616  N   GLY A  92      71.745  68.025 105.131  1.00  0.00           N
ATOM   1618  CA  GLY A  92      70.835  67.844 106.251  1.00  0.00           C
ATOM   1621  C   GLY A  92      70.585  69.075 107.030  1.00  0.00           C
ATOM   1622  O   GLY A  92      70.295  69.024 108.221  1.00  0.00           O
ATOM   1623  N   ASN A  93      70.685  70.215 106.350  1.00  0.00           N
ATOM   1625  CA  ASN A  93      70.505  71.524 106.921  1.00  0.00           C
ATOM   1627  CB  ASN A  93      71.675  72.445 106.501  1.00  0.00           C
ATOM   1630  CG  ASN A  93      73.015  71.896 107.000  1.00  0.00           C
ATOM   1631  OD1 ASN A  93      73.174  71.225 108.020  1.00  0.00           O
ATOM   1632  ND2 ASN A  93      74.064  72.165 106.200  1.00  0.00           N
ATOM   1635  C   ASN A  93      69.195  72.035 106.370  1.00  0.00           C
ATOM   1636  O   ASN A  93      69.145  73.025 105.650  1.00  0.00           O
ATOM   1637  N   PHE A  94      68.085  71.315 106.660  1.00  0.00           N
ATOM   1639  CA  PHE A  94      66.785  71.524 106.021  1.00  0.00           C
ATOM   1641  CB  PHE A  94      65.725  70.495 106.480  1.00  0.00           C
ATOM   1644  CG  PHE A  94      66.274  69.116 106.300  1.00  0.00           C
ATOM   1645  CD1 PHE A  94      66.453  68.585 105.012  1.00  0.00           C
ATOM   1647  CE1 PHE A  94      67.005  67.305 104.840  1.00  0.00           C
ATOM   1649  CZ  PHE A  94      67.365  66.545 105.961  1.00  0.00           C
ATOM   1651  CD2 PHE A  94      66.604  68.334 107.410  1.00  0.00           C
ATOM   1653  CE2 PHE A  94      67.165  67.055 107.240  1.00  0.00           C
ATOM   1655  C   PHE A  94      66.255  72.925 106.262  1.00  0.00           C
ATOM   1656  O   PHE A  94      65.665  73.555 105.391  1.00  0.00           O
ATOM   1657  N   ASP A  95      66.484  73.436 107.480  1.00  0.00           N
ATOM   1659  CA  ASP A  95      66.075  74.756 107.900  1.00  0.00           C
ATOM   1661  CB  ASP A  95      66.395  74.896 109.411  1.00  0.00           C
ATOM   1664  CG  ASP A  95      65.674  73.875 110.281  1.00  0.00           C
ATOM   1665  OD1 ASP A  95      64.773  73.116 109.810  1.00  0.00           O
ATOM   1666  OD2 ASP A  95      65.985  73.844 111.501  1.00  0.00           O
ATOM   1667  C   ASP A  95      66.685  75.865 107.030  1.00  0.00           C
ATOM   1668  O   ASP A  95      66.005  76.764 106.540  1.00  0.00           O
ATOM   1669  N   ALA A  96      67.995  75.756 106.730  1.00  0.00           N
ATOM   1671  CA  ALA A  96      68.695  76.685 105.871  1.00  0.00           C
ATOM   1673  CB  ALA A  96      70.195  76.645 106.230  1.00  0.00           C
ATOM   1677  C   ALA A  96      68.454  76.425 104.381  1.00  0.00           C
ATOM   1678  O   ALA A  96      68.564  77.305 103.531  1.00  0.00           O
ATOM   1679  N   ALA A  97      68.054  75.184 104.010  1.00  0.00           N
ATOM   1681  CA  ALA A  97      67.545  74.885 102.690  1.00  0.00           C
ATOM   1683  CB  ALA A  97      67.314  73.374 102.520  1.00  0.00           C
ATOM   1687  C   ALA A  97      66.274  75.655 102.401  1.00  0.00           C
ATOM   1688  O   ALA A  97      66.125  76.225 101.330  1.00  0.00           O
ATOM   1689  N   TYR A  98      65.344  75.745 103.371  1.00  0.00           N
ATOM   1691  CA  TYR A  98      64.094  76.476 103.190  1.00  0.00           C
ATOM   1693  CB  TYR A  98      63.165  76.465 104.440  1.00  0.00           C
ATOM   1696  CG  TYR A  98      62.945  75.125 105.080  1.00  0.00           C
ATOM   1697  CD1 TYR A  98      62.775  73.934 104.331  1.00  0.00           C
ATOM   1699  CE1 TYR A  98      62.594  72.705 104.991  1.00  0.00           C
ATOM   1701  CZ  TYR A  98      62.584  72.646 106.381  1.00  0.00           C
ATOM   1702  OH  TYR A  98      62.444  71.425 107.071  1.00  0.00           O
ATOM   1704  CD2 TYR A  98      62.875  75.044 106.480  1.00  0.00           C
ATOM   1706  CE2 TYR A  98      62.705  73.815 107.131  1.00  0.00           C
ATOM   1708  C   TYR A  98      64.354  77.944 102.840  1.00  0.00           C
ATOM   1709  O   TYR A  98      63.755  78.455 101.890  1.00  0.00           O
ATOM   1710  N   GLU A  99      65.285  78.625 103.540  1.00  0.00           N
ATOM   1712  CA  GLU A  99      65.535  80.046 103.301  1.00  0.00           C
ATOM   1714  CB  GLU A  99      66.314  80.685 104.481  1.00  0.00           C
ATOM   1717  CG  GLU A  99      67.825  80.344 104.621  1.00  0.00           C
ATOM   1720  CD  GLU A  99      68.514  81.055 105.790  1.00  0.00           C
ATOM   1721  OE1 GLU A  99      67.905  81.855 106.540  1.00  0.00           O
ATOM   1722  OE2 GLU A  99      69.744  80.825 105.951  1.00  0.00           O
ATOM   1723  C   GLU A  99      66.225  80.316 101.971  1.00  0.00           C
ATOM   1724  O   GLU A  99      66.023  81.366 101.361  1.00  0.00           O
ATOM   1725  N   ALA A 100      67.014  79.344 101.470  1.00  0.00           N
ATOM   1727  CA  ALA A 100      67.475  79.315 100.090  1.00  0.00           C
ATOM   1729  CB  ALA A 100      68.545  78.205  99.960  1.00  0.00           C
ATOM   1733  C   ALA A 100      66.355  79.164  99.051  1.00  0.00           C
ATOM   1734  O   ALA A 100      66.325  79.854  98.031  1.00  0.00           O
ATOM   1735  N   PHE A 101      65.344  78.305  99.270  1.00  0.00           N
ATOM   1737  CA  PHE A 101      64.234  78.205  98.330  1.00  0.00           C
ATOM   1739  CB  PHE A 101      63.475  76.874  98.521  1.00  0.00           C
ATOM   1742  CG  PHE A 101      64.344  75.694  98.221  1.00  0.00           C
ATOM   1743  CD1 PHE A 101      64.935  75.546  96.951  1.00  0.00           C
ATOM   1745  CE1 PHE A 101      65.734  74.444  96.660  1.00  0.00           C
ATOM   1747  CZ  PHE A 101      65.945  73.465  97.641  1.00  0.00           C
ATOM   1749  CD2 PHE A 101      64.564  74.705  99.191  1.00  0.00           C
ATOM   1751  CE2 PHE A 101      65.365  73.594  98.902  1.00  0.00           C
ATOM   1753  C   PHE A 101      63.215  79.344  98.420  1.00  0.00           C
ATOM   1754  O   PHE A 101      62.535  79.676  97.450  1.00  0.00           O
ATOM   1755  N   ASP A 102      63.115  79.994  99.592  1.00  0.00           N
ATOM   1757  CA  ASP A 102      62.365  81.215  99.761  1.00  0.00           C
ATOM   1759  CB  ASP A 102      62.095  81.475 101.262  1.00  0.00           C
ATOM   1762  CG  ASP A 102      61.175  80.405 101.860  1.00  0.00           C
ATOM   1763  OD1 ASP A 102      60.475  79.665 101.110  1.00  0.00           O
ATOM   1764  OD2 ASP A 102      61.045  80.396 103.110  1.00  0.00           O
ATOM   1765  C   ASP A 102      63.045  82.374  99.031  1.00  0.00           C
ATOM   1766  O   ASP A 102      62.375  83.205  98.410  1.00  0.00           O
ATOM   1767  N   SER A 103      64.395  82.436  99.021  1.00  0.00           N
ATOM   1769  CA  SER A 103      65.115  83.364  98.171  1.00  0.00           C
ATOM   1771  CB  SER A 103      66.604  83.574  98.521  1.00  0.00           C
ATOM   1774  OG  SER A 103      67.424  82.424  98.321  1.00  0.00           O
ATOM   1776  C   SER A 103      64.935  83.105  96.691  1.00  0.00           C
ATOM   1777  O   SER A 103      64.773  84.054  95.921  1.00  0.00           O
ATOM   1778  N   VAL A 104      64.865  81.825  96.230  1.00  0.00           N
ATOM   1780  CA  VAL A 104      64.465  81.496  94.840  1.00  0.00           C
ATOM   1782  CB  VAL A 104      64.424  80.005  94.520  1.00  0.00           C
ATOM   1784  CG1 VAL A 104      64.094  79.805  93.041  1.00  0.00           C
ATOM   1788  CG2 VAL A 104      65.785  79.344  94.760  1.00  0.00           C
ATOM   1792  C   VAL A 104      63.125  82.104  94.501  1.00  0.00           C
ATOM   1793  O   VAL A 104      62.955  82.785  93.491  1.00  0.00           O
ATOM   1794  N   LEU A 105      62.174  81.904  95.410  1.00  0.00           N
ATOM   1796  CA  LEU A 105      60.825  82.345  95.201  1.00  0.00           C
ATOM   1798  CB  LEU A 105      59.915  81.685  96.250  1.00  0.00           C
ATOM   1801  CG  LEU A 105      58.454  81.605  95.790  1.00  0.00           C
ATOM   1803  CD1 LEU A 105      58.145  80.635  94.631  1.00  0.00           C
ATOM   1807  CD2 LEU A 105      57.555  81.314  96.991  1.00  0.00           C
ATOM   1811  C   LEU A 105      60.645  83.855  95.161  1.00  0.00           C
ATOM   1812  O   LEU A 105      59.915  84.365  94.310  1.00  0.00           O
ATOM   1813  N   GLU A 106      61.295  84.614  96.050  1.00  0.00           N
ATOM   1815  CA  GLU A 106      61.125  86.055  96.061  1.00  0.00           C
ATOM   1817  CB  GLU A 106      61.525  86.646  97.440  1.00  0.00           C
ATOM   1820  CG  GLU A 106      63.035  86.855  97.681  1.00  0.00           C
ATOM   1823  CD  GLU A 106      63.345  87.234  99.120  1.00  0.00           C
ATOM   1824  OE1 GLU A 106      62.444  87.254 100.001  1.00  0.00           O
ATOM   1825  OE2 GLU A 106      64.515  87.646  99.320  1.00  0.00           O
ATOM   1826  C   GLU A 106      61.815  86.734  94.881  1.00  0.00           C
ATOM   1827  O   GLU A 106      61.264  87.695  94.310  1.00  0.00           O
ATOM   1828  N   LEU A 107      62.985  86.235  94.410  1.00  0.00           N
ATOM   1830  CA  LEU A 107      63.575  86.664  93.150  1.00  0.00           C
ATOM   1832  CB  LEU A 107      64.965  86.004  92.890  1.00  0.00           C
ATOM   1835  CG  LEU A 107      66.134  86.825  93.470  1.00  0.00           C
ATOM   1837  CD1 LEU A 107      66.165  86.834  94.991  1.00  0.00           C
ATOM   1841  CD2 LEU A 107      67.485  86.296  92.980  1.00  0.00           C
ATOM   1845  C   LEU A 107      62.705  86.384  91.931  1.00  0.00           C
ATOM   1846  O   LEU A 107      62.514  87.266  91.080  1.00  0.00           O
ATOM   1847  N   ASP A 108      62.165  85.164  91.840  1.00  0.00           N
ATOM   1849  CA  ASP A 108      61.435  84.766  90.660  1.00  0.00           C
ATOM   1851  CB  ASP A 108      62.435  84.264  89.571  1.00  0.00           C
ATOM   1854  CG  ASP A 108      61.745  84.006  88.251  1.00  0.00           C
ATOM   1855  OD1 ASP A 108      60.545  84.396  88.140  1.00  0.00           O
ATOM   1856  OD2 ASP A 108      62.405  83.484  87.320  1.00  0.00           O
ATOM   1857  C   ASP A 108      60.345  83.744  91.001  1.00  0.00           C
ATOM   1858  O   ASP A 108      60.575  82.524  91.090  1.00  0.00           O
ATOM   1859  N   PRO A 109      59.095  84.175  91.160  1.00  0.00           N
ATOM   1860  CD  PRO A 109      58.785  85.565  91.530  1.00  0.00           C
ATOM   1863  CA  PRO A 109      58.005  83.275  91.500  1.00  0.00           C
ATOM   1865  CB  PRO A 109      56.845  84.215  91.900  1.00  0.00           C
ATOM   1868  CG  PRO A 109      57.545  85.475  92.410  1.00  0.00           C
ATOM   1871  C   PRO A 109      57.535  82.395  90.350  1.00  0.00           C
ATOM   1872  O   PRO A 109      56.535  81.706  90.520  1.00  0.00           O
ATOM   1873  N   THR A 110      58.235  82.395  89.201  1.00  0.00           N
ATOM   1875  CA  THR A 110      57.995  81.475  88.090  1.00  0.00           C
ATOM   1877  CB  THR A 110      58.134  82.196  86.740  1.00  0.00           C
ATOM   1879  OG1 THR A 110      57.165  81.776  85.780  1.00  0.00           O
ATOM   1881  CG2 THR A 110      59.525  82.104  86.080  1.00  0.00           C
ATOM   1885  C   THR A 110      58.995  80.344  88.171  1.00  0.00           C
ATOM   1886  O   THR A 110      58.995  79.405  87.370  1.00  0.00           O
ATOM   1887  N   TYR A 111      59.905  80.365  89.160  1.00  0.00           N
ATOM   1889  CA  TYR A 111      60.924  79.344  89.230  1.00  0.00           C
ATOM   1891  CB  TYR A 111      62.194  79.915  89.910  1.00  0.00           C
ATOM   1894  CG  TYR A 111      63.395  79.075  89.580  1.00  0.00           C
ATOM   1895  CD1 TYR A 111      63.564  77.804  90.180  1.00  0.00           C
ATOM   1897  CE1 TYR A 111      64.674  77.014  89.860  1.00  0.00           C
ATOM   1899  CZ  TYR A 111      65.625  77.495  88.960  1.00  0.00           C
ATOM   1900  OH  TYR A 111      66.734  76.694  88.671  1.00  0.00           O
ATOM   1902  CD2 TYR A 111      64.365  79.536  88.680  1.00  0.00           C
ATOM   1904  CE2 TYR A 111      65.484  78.745  88.370  1.00  0.00           C
ATOM   1906  C   TYR A 111      60.345  78.124  89.930  1.00  0.00           C
ATOM   1907  O   TYR A 111      60.395  77.955  91.150  1.00  0.00           O
ATOM   1908  N   ASN A 112      59.704  77.235  89.140  1.00  0.00           N
ATOM   1910  CA  ASN A 112      58.825  76.185  89.611  1.00  0.00           C
ATOM   1912  CB  ASN A 112      57.995  75.624  88.430  1.00  0.00           C
ATOM   1915  CG  ASN A 112      56.825  74.715  88.800  1.00  0.00           C
ATOM   1916  OD1 ASN A 112      56.585  73.695  88.140  1.00  0.00           O
ATOM   1917  ND2 ASN A 112      56.085  75.086  89.870  1.00  0.00           N
ATOM   1920  C   ASN A 112      59.535  75.075  90.370  1.00  0.00           C
ATOM   1921  O   ASN A 112      59.015  74.524  91.340  1.00  0.00           O
ATOM   1922  N   TYR A 113      60.775  74.735  89.951  1.00  0.00           N
ATOM   1924  CA  TYR A 113      61.595  73.646  90.471  1.00  0.00           C
ATOM   1926  CB  TYR A 113      62.875  73.415  89.641  1.00  0.00           C
ATOM   1929  CG  TYR A 113      62.485  72.646  88.410  1.00  0.00           C
ATOM   1930  CD1 TYR A 113      61.815  73.274  87.340  1.00  0.00           C
ATOM   1932  CE1 TYR A 113      61.355  72.524  86.250  1.00  0.00           C
ATOM   1934  CZ  TYR A 113      61.645  71.164  86.160  1.00  0.00           C
ATOM   1935  OH  TYR A 113      61.224  70.435  85.040  1.00  0.00           O
ATOM   1937  CD2 TYR A 113      62.755  71.265  88.321  1.00  0.00           C
ATOM   1939  CE2 TYR A 113      62.365  70.546  87.180  1.00  0.00           C
ATOM   1941  C   TYR A 113      61.924  73.794  91.931  1.00  0.00           C
ATOM   1942  O   TYR A 113      62.015  72.825  92.671  1.00  0.00           O
ATOM   1943  N   ALA A 114      62.005  75.044  92.400  1.00  0.00           N
ATOM   1945  CA  ALA A 114      62.104  75.366  93.790  1.00  0.00           C
ATOM   1947  CB  ALA A 114      62.125  76.874  93.881  1.00  0.00           C
ATOM   1951  C   ALA A 114      60.954  74.844  94.641  1.00  0.00           C
ATOM   1952  O   ALA A 114      61.175  74.396  95.751  1.00  0.00           O
ATOM   1953  N   HIS A 115      59.704  74.875  94.140  1.00  0.00           N
ATOM   1955  CA  HIS A 115      58.575  74.256  94.820  1.00  0.00           C
ATOM   1957  CB  HIS A 115      57.204  74.565  94.151  1.00  0.00           C
ATOM   1960  ND1 HIS A 115      56.064  76.524  95.230  1.00  0.00           N
ATOM   1961  CG  HIS A 115      56.815  76.024  94.170  1.00  0.00           C
ATOM   1962  CE1 HIS A 115      55.655  77.715  94.840  1.00  0.00           C
ATOM   1964  NE2 HIS A 115      56.115  78.014  93.601  1.00  0.00           N
ATOM   1966  CD2 HIS A 115      56.854  76.936  93.171  1.00  0.00           C
ATOM   1968  C   HIS A 115      58.764  72.755  94.980  1.00  0.00           C
ATOM   1969  O   HIS A 115      58.535  72.186  96.040  1.00  0.00           O
ATOM   1970  N   LEU A 116      59.255  72.035  93.951  1.00  0.00           N
ATOM   1972  CA  LEU A 116      59.665  70.655  94.151  1.00  0.00           C
ATOM   1974  CB  LEU A 116      60.135  70.005  92.831  1.00  0.00           C
ATOM   1977  CG  LEU A 116      60.525  68.514  92.941  1.00  0.00           C
ATOM   1979  CD1 LEU A 116      59.335  67.625  93.340  1.00  0.00           C
ATOM   1983  CD2 LEU A 116      61.125  68.006  91.640  1.00  0.00           C
ATOM   1987  C   LEU A 116      60.805  70.455  95.150  1.00  0.00           C
ATOM   1988  O   LEU A 116      60.715  69.665  96.080  1.00  0.00           O
ATOM   1989  N   ASN A 117      61.924  71.195  94.960  1.00  0.00           N
ATOM   1991  CA  ASN A 117      63.115  71.035  95.770  1.00  0.00           C
ATOM   1993  CB  ASN A 117      64.335  71.745  95.120  1.00  0.00           C
ATOM   1996  CG  ASN A 117      64.725  71.125  93.771  1.00  0.00           C
ATOM   1997  OD1 ASN A 117      64.844  71.785  92.750  1.00  0.00           O
ATOM   1998  ND2 ASN A 117      64.935  69.785  93.760  1.00  0.00           N
ATOM   2001  C   ASN A 117      62.895  71.434  97.220  1.00  0.00           C
ATOM   2002  O   ASN A 117      63.365  70.745  98.131  1.00  0.00           O
ATOM   2003  N   ARG A 118      62.125  72.515  97.471  1.00  0.00           N
ATOM   2005  CA  ARG A 118      61.585  72.874  98.762  1.00  0.00           C
ATOM   2007  CB  ARG A 118      60.895  74.264  98.700  1.00  0.00           C
ATOM   2010  CG  ARG A 118      60.465  74.826 100.080  1.00  0.00           C
ATOM   2013  CD  ARG A 118      60.165  76.325 100.131  1.00  0.00           C
ATOM   2016  NE  ARG A 118      58.945  76.515  99.311  1.00  0.00           N
ATOM   2018  CZ  ARG A 118      58.634  77.615  98.651  1.00  0.00           C
ATOM   2019  NH1 ARG A 118      59.225  78.774  98.850  1.00  0.00           N
ATOM   2022  NH2 ARG A 118      57.654  77.575  97.771  1.00  0.00           N
ATOM   2025  C   ARG A 118      60.645  71.825  99.331  1.00  0.00           C
ATOM   2026  O   ARG A 118      60.835  71.405 100.461  1.00  0.00           O
ATOM   2027  N   GLY A 119      59.685  71.285  98.550  1.00  0.00           N
ATOM   2029  CA  GLY A 119      58.815  70.195  98.980  1.00  0.00           C
ATOM   2032  C   GLY A 119      59.545  68.965  99.471  1.00  0.00           C
ATOM   2033  O   GLY A 119      59.255  68.436 100.531  1.00  0.00           O
ATOM   2034  N   ILE A 120      60.575  68.524  98.721  1.00  0.00           N
ATOM   2036  CA  ILE A 120      61.515  67.495  99.130  1.00  0.00           C
ATOM   2038  CB  ILE A 120      62.465  67.094  98.010  1.00  0.00           C
ATOM   2040  CG2 ILE A 120      63.365  65.945  98.521  1.00  0.00           C
ATOM   2044  CG1 ILE A 120      61.715  66.624  96.741  1.00  0.00           C
ATOM   2047  CD  ILE A 120      62.605  66.616  95.490  1.00  0.00           C
ATOM   2051  C   ILE A 120      62.305  67.866 100.391  1.00  0.00           C
ATOM   2052  O   ILE A 120      62.505  67.035 101.281  1.00  0.00           O
ATOM   2053  N   ALA A 121      62.765  69.124 100.531  1.00  0.00           N
ATOM   2055  CA  ALA A 121      63.405  69.604 101.750  1.00  0.00           C
ATOM   2057  CB  ALA A 121      63.795  71.094 101.620  1.00  0.00           C
ATOM   2061  C   ALA A 121      62.535  69.484 102.980  1.00  0.00           C
ATOM   2062  O   ALA A 121      62.965  69.045 104.051  1.00  0.00           O
ATOM   2063  N   LEU A 122      61.264  69.896 102.830  1.00  0.00           N
ATOM   2065  CA  LEU A 122      60.215  69.826 103.820  1.00  0.00           C
ATOM   2067  CB  LEU A 122      58.955  70.584 103.321  1.00  0.00           C
ATOM   2070  CG  LEU A 122      58.955  72.115 103.590  1.00  0.00           C
ATOM   2072  CD1 LEU A 122      59.965  72.914 102.801  1.00  0.00           C
ATOM   2076  CD2 LEU A 122      57.594  72.705 103.250  1.00  0.00           C
ATOM   2080  C   LEU A 122      59.875  68.396 104.241  1.00  0.00           C
ATOM   2081  O   LEU A 122      59.704  68.116 105.430  1.00  0.00           O
ATOM   2082  N   TYR A 123      59.835  67.456 103.280  1.00  0.00           N
ATOM   2084  CA  TYR A 123      59.655  66.035 103.521  1.00  0.00           C
ATOM   2086  CB  TYR A 123      59.575  65.325 102.141  1.00  0.00           C
ATOM   2089  CG  TYR A 123      59.475  63.836 102.271  1.00  0.00           C
ATOM   2090  CD1 TYR A 123      58.325  63.274 102.821  1.00  0.00           C
ATOM   2092  CE1 TYR A 123      58.205  61.885 102.961  1.00  0.00           C
ATOM   2094  CZ  TYR A 123      59.245  61.055 102.531  1.00  0.00           C
ATOM   2095  OH  TYR A 123      59.104  59.665 102.641  1.00  0.00           O
ATOM   2097  CD2 TYR A 123      60.525  62.995 101.851  1.00  0.00           C
ATOM   2099  CE2 TYR A 123      60.405  61.605 101.991  1.00  0.00           C
ATOM   2101  C   TYR A 123      60.744  65.405 104.411  1.00  0.00           C
ATOM   2102  O   TYR A 123      60.485  64.675 105.370  1.00  0.00           O
ATOM   2103  N   TYR A 124      62.025  65.734 104.141  1.00  0.00           N
ATOM   2105  CA  TYR A 124      63.165  65.205 104.880  1.00  0.00           C
ATOM   2107  CB  TYR A 124      64.435  65.175 103.990  1.00  0.00           C
ATOM   2110  CG  TYR A 124      64.395  64.015 103.020  1.00  0.00           C
ATOM   2111  CD1 TYR A 124      64.234  64.185 101.641  1.00  0.00           C
ATOM   2113  CE1 TYR A 124      64.255  63.074 100.780  1.00  0.00           C
ATOM   2115  CZ  TYR A 124      64.475  61.796 101.291  1.00  0.00           C
ATOM   2116  OH  TYR A 124      64.545  60.655 100.470  1.00  0.00           O
ATOM   2118  CD2 TYR A 124      64.604  62.726 103.521  1.00  0.00           C
ATOM   2120  CE2 TYR A 124      64.655  61.624 102.671  1.00  0.00           C
ATOM   2122  C   TYR A 124      63.435  65.965 106.171  1.00  0.00           C
ATOM   2123  O   TYR A 124      64.275  65.554 106.981  1.00  0.00           O
ATOM   2124  N   GLY A 125      62.665  67.055 106.381  1.00  0.00           N
ATOM   2126  CA  GLY A 125      62.635  67.874 107.580  1.00  0.00           C
ATOM   2129  C   GLY A 125      61.455  67.554 108.451  1.00  0.00           C
ATOM   2130  O   GLY A 125      61.305  68.135 109.530  1.00  0.00           O
ATOM   2131  N   GLY A 126      60.585  66.624 108.000  1.00  0.00           N
ATOM   2133  CA  GLY A 126      59.465  66.085 108.751  1.00  0.00           C
ATOM   2136  C   GLY A 126      58.314  67.024 108.902  1.00  0.00           C
ATOM   2137  O   GLY A 126      57.654  67.055 109.940  1.00  0.00           O
ATOM   2138  N   ARG A 127      58.045  67.825 107.860  1.00  0.00           N
ATOM   2140  CA  ARG A 127      56.975  68.794 107.830  1.00  0.00           C
ATOM   2142  CB  ARG A 127      57.474  70.255 107.980  1.00  0.00           C
ATOM   2145  CG  ARG A 127      58.634  70.686 107.061  1.00  0.00           C
ATOM   2148  CD  ARG A 127      59.155  72.115 107.281  1.00  0.00           C
ATOM   2151  NE  ARG A 127      59.715  72.244 108.671  1.00  0.00           N
ATOM   2153  CZ  ARG A 127      59.035  72.705 109.711  1.00  0.00           C
ATOM   2154  NH1 ARG A 127      57.805  73.165 109.611  1.00  0.00           N
ATOM   2157  NH2 ARG A 127      59.564  72.646 110.910  1.00  0.00           N
ATOM   2160  C   ARG A 127      56.125  68.544 106.610  1.00  0.00           C
ATOM   2161  O   ARG A 127      55.975  69.354 105.690  1.00  0.00           O
ATOM   2162  N   ASP A 128      55.575  67.316 106.571  1.00  0.00           N
ATOM   2164  CA  ASP A 128      54.995  66.685 105.400  1.00  0.00           C
ATOM   2166  CB  ASP A 128      54.735  65.184 105.661  1.00  0.00           C
ATOM   2169  CG  ASP A 128      55.965  64.465 106.190  1.00  0.00           C
ATOM   2170  OD1 ASP A 128      56.975  64.405 105.451  1.00  0.00           O
ATOM   2171  OD2 ASP A 128      55.905  63.955 107.340  1.00  0.00           O
ATOM   2172  C   ASP A 128      53.724  67.375 104.921  1.00  0.00           C
ATOM   2173  O   ASP A 128      53.454  67.445 103.721  1.00  0.00           O
ATOM   2174  N   LYS A 129      52.915  67.965 105.830  1.00  0.00           N
ATOM   2176  CA  LYS A 129      51.825  68.865 105.451  1.00  0.00           C
ATOM   2178  CB  LYS A 129      51.014  69.374 106.680  1.00  0.00           C
ATOM   2181  CG  LYS A 129      50.014  68.385 107.290  1.00  0.00           C
ATOM   2184  CD  LYS A 129      49.045  67.745 106.281  1.00  0.00           C
ATOM   2187  CE  LYS A 129      48.195  68.725 105.441  1.00  0.00           C
ATOM   2190  NZ  LYS A 129      47.425  67.976 104.430  1.00  0.00           N
ATOM   2194  C   LYS A 129      52.215  70.115 104.670  1.00  0.00           C
ATOM   2195  O   LYS A 129      51.575  70.476 103.690  1.00  0.00           O
ATOM   2196  N   LEU A 130      53.275  70.805 105.100  1.00  0.00           N
ATOM   2198  CA  LEU A 130      53.834  71.905 104.331  1.00  0.00           C
ATOM   2200  CB  LEU A 130      54.855  72.684 105.190  1.00  0.00           C
ATOM   2203  CG  LEU A 130      54.295  73.354 106.460  1.00  0.00           C
ATOM   2205  CD1 LEU A 130      55.435  74.145 107.131  1.00  0.00           C
ATOM   2209  CD2 LEU A 130      53.104  74.275 106.130  1.00  0.00           C
ATOM   2213  C   LEU A 130      54.465  71.445 103.010  1.00  0.00           C
ATOM   2214  O   LEU A 130      54.305  72.094 101.991  1.00  0.00           O
ATOM   2215  N   ALA A 131      55.145  70.274 103.010  1.00  0.00           N
ATOM   2217  CA  ALA A 131      55.705  69.665 101.820  1.00  0.00           C
ATOM   2219  CB  ALA A 131      56.355  68.315 102.170  1.00  0.00           C
ATOM   2223  C   ALA A 131      54.645  69.436 100.760  1.00  0.00           C
ATOM   2224  O   ALA A 131      54.825  69.735  99.592  1.00  0.00           O
ATOM   2225  N   GLN A 132      53.475  68.945 101.221  1.00  0.00           N
ATOM   2227  CA  GLN A 132      52.314  68.734 100.391  1.00  0.00           C
ATOM   2229  CB  GLN A 132      51.204  68.046 101.221  1.00  0.00           C
ATOM   2232  CG  GLN A 132      49.954  67.646 100.391  1.00  0.00           C
ATOM   2235  CD  GLN A 132      48.774  67.365 101.311  1.00  0.00           C
ATOM   2236  OE1 GLN A 132      48.895  66.975 102.471  1.00  0.00           O
ATOM   2237  NE2 GLN A 132      47.555  67.594 100.771  1.00  0.00           N
ATOM   2240  C   GLN A 132      51.815  69.975  99.660  1.00  0.00           C
ATOM   2241  O   GLN A 132      51.404  69.875  98.511  1.00  0.00           O
ATOM   2242  N   ASP A 133      51.835  71.164 100.281  1.00  0.00           N
ATOM   2244  CA  ASP A 133      51.465  72.375  99.571  1.00  0.00           C
ATOM   2246  CB  ASP A 133      51.395  73.585 100.550  1.00  0.00           C
ATOM   2249  CG  ASP A 133      50.535  74.724 100.020  1.00  0.00           C
ATOM   2250  OD1 ASP A 133      49.634  74.455  99.171  1.00  0.00           O
ATOM   2251  OD2 ASP A 133      50.655  75.854 100.540  1.00  0.00           O
ATOM   2252  C   ASP A 133      52.344  72.684  98.350  1.00  0.00           C
ATOM   2253  O   ASP A 133      51.845  72.795  97.232  1.00  0.00           O
ATOM   2254  N   ASP A 134      53.665  72.726  98.560  1.00  0.00           N
ATOM   2256  CA  ASP A 134      54.634  72.944  97.512  1.00  0.00           C
ATOM   2258  CB  ASP A 134      56.035  73.186  98.150  1.00  0.00           C
ATOM   2261  CG  ASP A 134      56.155  74.565  98.781  1.00  0.00           C
ATOM   2262  OD1 ASP A 134      55.634  75.575  98.260  1.00  0.00           O
ATOM   2263  OD2 ASP A 134      56.985  74.675  99.732  1.00  0.00           O
ATOM   2264  C   ASP A 134      54.674  71.825  96.460  1.00  0.00           C
ATOM   2265  O   ASP A 134      54.685  72.076  95.250  1.00  0.00           O
ATOM   2266  N   LEU A 135      54.645  70.546  96.890  1.00  0.00           N
ATOM   2268  CA  LEU A 135      54.555  69.385  96.010  1.00  0.00           C
ATOM   2270  CB  LEU A 135      54.725  68.054  96.790  1.00  0.00           C
ATOM   2273  CG  LEU A 135      56.125  67.866  97.410  1.00  0.00           C
ATOM   2275  CD1 LEU A 135      56.175  66.645  98.350  1.00  0.00           C
ATOM   2279  CD2 LEU A 135      57.225  67.765  96.340  1.00  0.00           C
ATOM   2283  C   LEU A 135      53.295  69.304  95.171  1.00  0.00           C
ATOM   2284  O   LEU A 135      53.354  68.995  93.970  1.00  0.00           O
ATOM   2285  N   LEU A 136      52.115  69.604  95.741  1.00  0.00           N
ATOM   2287  CA  LEU A 136      50.915  69.705  94.940  1.00  0.00           C
ATOM   2289  CB  LEU A 136      49.655  69.835  95.800  1.00  0.00           C
ATOM   2292  CG  LEU A 136      48.345  69.865  94.980  1.00  0.00           C
ATOM   2294  CD1 LEU A 136      48.035  68.524  94.291  1.00  0.00           C
ATOM   2298  CD2 LEU A 136      47.194  70.265  95.870  1.00  0.00           C
ATOM   2302  C   LEU A 136      50.944  70.826  93.921  1.00  0.00           C
ATOM   2303  O   LEU A 136      50.575  70.624  92.771  1.00  0.00           O
ATOM   2304  N   ALA A 137      51.435  72.014  94.320  1.00  0.00           N
ATOM   2306  CA  ALA A 137      51.625  73.146  93.430  1.00  0.00           C
ATOM   2308  CB  ALA A 137      52.194  74.334  94.230  1.00  0.00           C
ATOM   2312  C   ALA A 137      52.524  72.804  92.251  1.00  0.00           C
ATOM   2313  O   ALA A 137      52.215  73.084  91.101  1.00  0.00           O
ATOM   2314  N   PHE A 138      53.634  72.084  92.491  1.00  0.00           N
ATOM   2316  CA  PHE A 138      54.455  71.484  91.440  1.00  0.00           C
ATOM   2318  CB  PHE A 138      55.674  70.815  92.120  1.00  0.00           C
ATOM   2321  CG  PHE A 138      56.785  70.584  91.131  1.00  0.00           C
ATOM   2322  CD1 PHE A 138      57.444  71.694  90.601  1.00  0.00           C
ATOM   2324  CE1 PHE A 138      58.475  71.545  89.660  1.00  0.00           C
ATOM   2326  CZ  PHE A 138      58.865  70.265  89.260  1.00  0.00           C
ATOM   2328  CD2 PHE A 138      57.185  69.296  90.741  1.00  0.00           C
ATOM   2330  CE2 PHE A 138      58.225  69.135  89.800  1.00  0.00           C
ATOM   2332  C   PHE A 138      53.704  70.476  90.550  1.00  0.00           C
ATOM   2333  O   PHE A 138      53.815  70.495  89.320  1.00  0.00           O
ATOM   2334  N   TYR A 139      52.905  69.555  91.150  1.00  0.00           N
ATOM   2336  CA  TYR A 139      52.064  68.594  90.441  1.00  0.00           C
ATOM   2338  CB  TYR A 139      51.395  67.575  91.421  1.00  0.00           C
ATOM   2341  CG  TYR A 139      50.305  66.726  90.780  1.00  0.00           C
ATOM   2342  CD1 TYR A 139      50.634  65.535  90.120  1.00  0.00           C
ATOM   2344  CE1 TYR A 139      49.655  64.816  89.421  1.00  0.00           C
ATOM   2346  CZ  TYR A 139      48.335  65.255  89.400  1.00  0.00           C
ATOM   2347  OH  TYR A 139      47.355  64.484  88.730  1.00  0.00           O
ATOM   2349  CD2 TYR A 139      48.955  67.154  90.770  1.00  0.00           C
ATOM   2351  CE2 TYR A 139      47.985  66.434  90.070  1.00  0.00           C
ATOM   2353  C   TYR A 139      51.045  69.245  89.501  1.00  0.00           C
ATOM   2354  O   TYR A 139      50.915  68.815  88.361  1.00  0.00           O
ATOM   2355  N   GLN A 140      50.354  70.304  89.951  1.00  0.00           N
ATOM   2357  CA  GLN A 140      49.365  71.035  89.160  1.00  0.00           C
ATOM   2359  CB  GLN A 140      48.815  72.244  89.960  1.00  0.00           C
ATOM   2362  CG  GLN A 140      47.865  71.866  91.110  1.00  0.00           C
ATOM   2365  CD  GLN A 140      47.584  73.075  91.991  1.00  0.00           C
ATOM   2366  OE1 GLN A 140      47.975  74.226  91.760  1.00  0.00           O
ATOM   2367  NE2 GLN A 140      46.895  72.795  93.130  1.00  0.00           N
ATOM   2370  C   GLN A 140      49.875  71.585  87.850  1.00  0.00           C
ATOM   2371  O   GLN A 140      49.185  71.565  86.831  1.00  0.00           O
ATOM   2372  N   ASP A 141      51.105  72.115  87.860  1.00  0.00           N
ATOM   2374  CA  ASP A 141      51.825  72.675  86.750  1.00  0.00           C
ATOM   2376  CB  ASP A 141      53.104  73.354  87.330  1.00  0.00           C
ATOM   2379  CG  ASP A 141      52.755  74.675  88.010  1.00  0.00           C
ATOM   2380  OD1 ASP A 141      51.665  74.826  88.620  1.00  0.00           O
ATOM   2381  OD2 ASP A 141      53.634  75.584  87.941  1.00  0.00           O
ATOM   2382  C   ASP A 141      52.085  71.675  85.601  1.00  0.00           C
ATOM   2383  O   ASP A 141      51.845  71.984  84.440  1.00  0.00           O
ATOM   2384  N   ASP A 142      52.465  70.414  85.910  1.00  0.00           N
ATOM   2386  CA  ASP A 142      52.384  69.344  84.930  1.00  0.00           C
ATOM   2388  CB  ASP A 142      53.755  69.094  84.240  1.00  0.00           C
ATOM   2391  CG  ASP A 142      53.665  68.155  83.041  1.00  0.00           C
ATOM   2392  OD1 ASP A 142      52.535  67.715  82.710  1.00  0.00           O
ATOM   2393  OD2 ASP A 142      54.744  67.914  82.430  1.00  0.00           O
ATOM   2394  C   ASP A 142      51.815  68.046  85.531  1.00  0.00           C
ATOM   2395  O   ASP A 142      52.535  67.244  86.150  1.00  0.00           O
ATOM   2396  N   PRO A 143      50.535  67.745  85.311  1.00  0.00           N
ATOM   2397  CD  PRO A 143      49.515  68.774  85.120  1.00  0.00           C
ATOM   2400  CA  PRO A 143      49.954  66.505  85.790  1.00  0.00           C
ATOM   2402  CB  PRO A 143      48.444  66.734  85.660  1.00  0.00           C
ATOM   2405  CG  PRO A 143      48.295  68.234  85.840  1.00  0.00           C
ATOM   2408  C   PRO A 143      50.385  65.285  85.000  1.00  0.00           C
ATOM   2409  O   PRO A 143      49.995  64.194  85.410  1.00  0.00           O
ATOM   2410  N   ASN A 144      51.185  65.405  83.921  1.00  0.00           N
ATOM   2412  CA  ASN A 144      51.625  64.256  83.160  1.00  0.00           C
ATOM   2414  CB  ASN A 144      51.665  64.565  81.640  1.00  0.00           C
ATOM   2417  CG  ASN A 144      50.305  64.675  80.961  1.00  0.00           C
ATOM   2418  OD1 ASN A 144      49.335  64.035  81.381  1.00  0.00           O
ATOM   2419  ND2 ASN A 144      50.215  65.495  79.891  1.00  0.00           N
ATOM   2422  C   ASN A 144      53.025  63.825  83.580  1.00  0.00           C
ATOM   2423  O   ASN A 144      53.535  62.825  83.060  1.00  0.00           O
ATOM   2424  N   ASP A 145      53.685  64.514  84.550  1.00  0.00           N
ATOM   2426  CA  ASP A 145      55.035  64.194  84.960  1.00  0.00           C
ATOM   2428  CB  ASP A 145      55.814  65.506  85.201  1.00  0.00           C
ATOM   2431  CG  ASP A 145      57.274  65.234  85.510  1.00  0.00           C
ATOM   2432  OD1 ASP A 145      57.825  64.205  85.040  1.00  0.00           O
ATOM   2433  OD2 ASP A 145      57.905  66.115  86.141  1.00  0.00           O
ATOM   2434  C   ASP A 145      55.075  63.285  86.220  1.00  0.00           C
ATOM   2435  O   ASP A 145      54.805  63.774  87.320  1.00  0.00           O
ATOM   2436  N   PRO A 146      55.425  61.996  86.190  1.00  0.00           N
ATOM   2437  CD  PRO A 146      56.094  61.364  85.061  1.00  0.00           C
ATOM   2440  CA  PRO A 146      55.045  61.024  87.230  1.00  0.00           C
ATOM   2442  CB  PRO A 146      55.565  59.665  86.711  1.00  0.00           C
ATOM   2445  CG  PRO A 146      55.805  59.875  85.220  1.00  0.00           C
ATOM   2448  C   PRO A 146      55.705  61.285  88.550  1.00  0.00           C
ATOM   2449  O   PRO A 146      55.165  60.946  89.600  1.00  0.00           O
ATOM   2450  N   PHE A 147      56.924  61.815  88.491  1.00  0.00           N
ATOM   2452  CA  PHE A 147      57.795  62.094  89.600  1.00  0.00           C
ATOM   2454  CB  PHE A 147      59.165  62.516  89.030  1.00  0.00           C
ATOM   2457  CG  PHE A 147      59.665  61.355  88.190  1.00  0.00           C
ATOM   2458  CD1 PHE A 147      60.115  60.205  88.830  1.00  0.00           C
ATOM   2460  CE1 PHE A 147      60.515  59.085  88.101  1.00  0.00           C
ATOM   2462  CZ  PHE A 147      60.465  59.105  86.701  1.00  0.00           C
ATOM   2464  CD2 PHE A 147      59.634  61.385  86.781  1.00  0.00           C
ATOM   2466  CE2 PHE A 147      60.024  60.265  86.040  1.00  0.00           C
ATOM   2468  C   PHE A 147      57.225  63.125  90.550  1.00  0.00           C
ATOM   2469  O   PHE A 147      57.384  63.046  91.770  1.00  0.00           O
ATOM   2470  N   ARG A 148      56.445  64.075  90.010  1.00  0.00           N
ATOM   2472  CA  ARG A 148      55.634  64.984  90.811  1.00  0.00           C
ATOM   2474  CB  ARG A 148      54.935  66.006  89.881  1.00  0.00           C
ATOM   2477  CG  ARG A 148      55.884  66.624  88.820  1.00  0.00           C
ATOM   2480  CD  ARG A 148      55.345  67.895  88.150  1.00  0.00           C
ATOM   2483  NE  ARG A 148      56.375  68.425  87.190  1.00  0.00           N
ATOM   2485  CZ  ARG A 148      56.515  69.705  86.861  1.00  0.00           C
ATOM   2486  NH1 ARG A 148      55.655  70.646  87.190  1.00  0.00           N
ATOM   2489  NH2 ARG A 148      57.524  70.065  86.110  1.00  0.00           N
ATOM   2492  C   ARG A 148      54.604  64.245  91.660  1.00  0.00           C
ATOM   2493  O   ARG A 148      54.475  64.495  92.860  1.00  0.00           O
ATOM   2494  N   SER A 149      53.865  63.274  91.080  1.00  0.00           N
ATOM   2496  CA  SER A 149      52.965  62.375  91.800  1.00  0.00           C
ATOM   2498  CB  SER A 149      52.174  61.425  90.861  1.00  0.00           C
ATOM   2501  OG  SER A 149      51.565  62.174  89.820  1.00  0.00           O
ATOM   2503  C   SER A 149      53.634  61.476  92.811  1.00  0.00           C
ATOM   2504  O   SER A 149      53.155  61.296  93.930  1.00  0.00           O
ATOM   2505  N   LEU A 150      54.795  60.876  92.460  1.00  0.00           N
ATOM   2507  CA  LEU A 150      55.595  60.086  93.370  1.00  0.00           C
ATOM   2509  CB  LEU A 150      56.825  59.475  92.661  1.00  0.00           C
ATOM   2512  CG  LEU A 150      56.485  58.456  91.570  1.00  0.00           C
ATOM   2514  CD1 LEU A 150      57.735  58.194  90.741  1.00  0.00           C
ATOM   2518  CD2 LEU A 150      55.915  57.154  92.180  1.00  0.00           C
ATOM   2522  C   LEU A 150      56.115  60.844  94.571  1.00  0.00           C
ATOM   2523  O   LEU A 150      55.935  60.405  95.700  1.00  0.00           O
ATOM   2524  N   TRP A 151      56.695  62.045  94.361  1.00  0.00           N
ATOM   2526  CA  TRP A 151      57.055  62.915  95.461  1.00  0.00           C
ATOM   2528  CB  TRP A 151      57.865  64.155  94.991  1.00  0.00           C
ATOM   2531  CG  TRP A 151      59.315  63.836  94.751  1.00  0.00           C
ATOM   2532  CD1 TRP A 151      60.014  63.836  93.580  1.00  0.00           C
ATOM   2534  NE1 TRP A 151      61.305  63.415  93.820  1.00  0.00           N
ATOM   2536  CE2 TRP A 151      61.455  63.144  95.150  1.00  0.00           C
ATOM   2537  CD2 TRP A 151      60.224  63.404  95.780  1.00  0.00           C
ATOM   2538  CE3 TRP A 151      60.094  63.214  97.150  1.00  0.00           C
ATOM   2540  CZ3 TRP A 151      61.204  62.785  97.880  1.00  0.00           C
ATOM   2542  CZ2 TRP A 151      62.555  62.695  95.870  1.00  0.00           C
ATOM   2544  CH2 TRP A 151      62.415  62.524  97.251  1.00  0.00           C
ATOM   2546  C   TRP A 151      55.865  63.306  96.311  1.00  0.00           C
ATOM   2547  O   TRP A 151      55.935  63.285  97.541  1.00  0.00           O
ATOM   2548  N   LEU A 152      54.704  63.605  95.690  1.00  0.00           N
ATOM   2550  CA  LEU A 152      53.475  63.904  96.400  1.00  0.00           C
ATOM   2552  CB  LEU A 152      52.355  64.374  95.430  1.00  0.00           C
ATOM   2555  CG  LEU A 152      51.094  64.975  96.090  1.00  0.00           C
ATOM   2557  CD1 LEU A 152      50.445  66.014  95.171  1.00  0.00           C
ATOM   2561  CD2 LEU A 152      50.045  63.934  96.530  1.00  0.00           C
ATOM   2565  C   LEU A 152      53.005  62.765  97.300  1.00  0.00           C
ATOM   2566  O   LEU A 152      52.755  62.944  98.490  1.00  0.00           O
ATOM   2567  N   TYR A 153      52.965  61.535  96.750  1.00  0.00           N
ATOM   2569  CA  TYR A 153      52.675  60.304  97.430  1.00  0.00           C
ATOM   2571  CB  TYR A 153      52.615  59.135  96.390  1.00  0.00           C
ATOM   2574  CG  TYR A 153      52.555  57.785  97.061  1.00  0.00           C
ATOM   2575  CD1 TYR A 153      51.325  57.235  97.440  1.00  0.00           C
ATOM   2577  CE1 TYR A 153      51.274  56.064  98.210  1.00  0.00           C
ATOM   2579  CZ  TYR A 153      52.465  55.434  98.601  1.00  0.00           C
ATOM   2580  OH  TYR A 153      52.454  54.254  99.351  1.00  0.00           O
ATOM   2582  CD2 TYR A 153      53.735  57.126  97.430  1.00  0.00           C
ATOM   2584  CE2 TYR A 153      53.694  55.985  98.241  1.00  0.00           C
ATOM   2586  C   TYR A 153      53.615  60.005  98.601  1.00  0.00           C
ATOM   2587  O   TYR A 153      53.195  59.545  99.650  1.00  0.00           O
ATOM   2588  N   LEU A 154      54.935  60.254  98.420  1.00  0.00           N
ATOM   2590  CA  LEU A 154      55.944  60.046  99.440  1.00  0.00           C
ATOM   2592  CB  LEU A 154      57.375  60.385  98.921  1.00  0.00           C
ATOM   2595  CG  LEU A 154      58.255  59.184  98.470  1.00  0.00           C
ATOM   2597  CD1 LEU A 154      57.665  58.376  97.300  1.00  0.00           C
ATOM   2601  CD2 LEU A 154      59.634  59.686  98.040  1.00  0.00           C
ATOM   2605  C   LEU A 154      55.645  60.825 100.710  1.00  0.00           C
ATOM   2606  O   LEU A 154      55.735  60.285 101.811  1.00  0.00           O
ATOM   2607  N   ALA A 155      55.265  62.115 100.581  1.00  0.00           N
ATOM   2609  CA  ALA A 155      54.844  62.965 101.691  1.00  0.00           C
ATOM   2611  CB  ALA A 155      54.755  64.415 101.190  1.00  0.00           C
ATOM   2615  C   ALA A 155      53.514  62.586 102.331  1.00  0.00           C
ATOM   2616  O   ALA A 155      53.444  62.396 103.550  1.00  0.00           O
ATOM   2617  N   GLU A 156      52.435  62.396 101.521  1.00  0.00           N
ATOM   2619  CA  GLU A 156      51.105  62.024 102.021  1.00  0.00           C
ATOM   2621  CB  GLU A 156      49.995  62.035 100.930  1.00  0.00           C
ATOM   2624  CG  GLU A 156      49.564  63.456 100.461  1.00  0.00           C
ATOM   2627  CD  GLU A 156      48.195  63.474  99.761  1.00  0.00           C
ATOM   2628  OE1 GLU A 156      47.465  62.456  99.761  1.00  0.00           O
ATOM   2629  OE2 GLU A 156      47.815  64.576  99.270  1.00  0.00           O
ATOM   2630  C   GLU A 156      51.085  60.694 102.760  1.00  0.00           C
ATOM   2631  O   GLU A 156      50.375  60.546 103.762  1.00  0.00           O
ATOM   2632  N   GLN A 157      51.924  59.735 102.320  1.00  0.00           N
ATOM   2634  CA  GLN A 157      52.064  58.404 102.900  1.00  0.00           C
ATOM   2636  CB  GLN A 157      53.265  57.664 102.232  1.00  0.00           C
ATOM   2639  CG  GLN A 157      53.895  56.465 103.000  1.00  0.00           C
ATOM   2642  CD  GLN A 157      52.945  55.275 103.120  1.00  0.00           C
ATOM   2643  OE1 GLN A 157      52.435  54.844 102.080  1.00  0.00           O
ATOM   2644  NE2 GLN A 157      52.765  54.706 104.331  1.00  0.00           N
ATOM   2647  C   GLN A 157      52.295  58.395 104.390  1.00  0.00           C
ATOM   2648  O   GLN A 157      51.715  57.586 105.120  1.00  0.00           O
ATOM   2649  N   LYS A 158      53.155  59.285 104.901  1.00  0.00           N
ATOM   2651  CA  LYS A 158      53.485  59.365 106.311  1.00  0.00           C
ATOM   2653  CB  LYS A 158      54.615  60.385 106.510  1.00  0.00           C
ATOM   2656  CG  LYS A 158      55.994  59.836 106.122  1.00  0.00           C
ATOM   2659  CD  LYS A 158      57.055  60.895 106.440  1.00  0.00           C
ATOM   2662  CE  LYS A 158      58.485  60.465 106.171  1.00  0.00           C
ATOM   2665  NZ  LYS A 158      59.384  61.624 106.320  1.00  0.00           N
ATOM   2669  C   LYS A 158      52.325  59.686 107.240  1.00  0.00           C
ATOM   2670  O   LYS A 158      52.295  59.275 108.391  1.00  0.00           O
ATOM   2671  N   LEU A 159      51.355  60.476 106.741  1.00  0.00           N
ATOM   2673  CA  LEU A 159      50.185  60.876 107.491  1.00  0.00           C
ATOM   2675  CB  LEU A 159      49.625  62.215 106.960  1.00  0.00           C
ATOM   2678  CG  LEU A 159      50.545  63.436 107.141  1.00  0.00           C
ATOM   2680  CD1 LEU A 159      51.565  63.584 106.011  1.00  0.00           C
ATOM   2684  CD2 LEU A 159      49.694  64.695 107.220  1.00  0.00           C
ATOM   2688  C   LEU A 159      49.065  59.865 107.360  1.00  0.00           C
ATOM   2689  O   LEU A 159      48.485  59.426 108.350  1.00  0.00           O
ATOM   2690  N   ASP A 160      48.704  59.505 106.110  1.00  0.00           N
ATOM   2692  CA  ASP A 160      47.635  58.576 105.821  1.00  0.00           C
ATOM   2694  CB  ASP A 160      46.245  59.275 105.721  1.00  0.00           C
ATOM   2697  CG  ASP A 160      45.065  58.334 105.430  1.00  0.00           C
ATOM   2698  OD1 ASP A 160      45.285  57.115 105.190  1.00  0.00           O
ATOM   2699  OD2 ASP A 160      43.915  58.825 105.421  1.00  0.00           O
ATOM   2700  C   ASP A 160      48.015  57.864 104.521  1.00  0.00           C
ATOM   2701  O   ASP A 160      47.975  58.436 103.430  1.00  0.00           O
ATOM   2702  N   GLU A 161      48.365  56.565 104.631  1.00  0.00           N
ATOM   2704  CA  GLU A 161      48.655  55.735 103.470  1.00  0.00           C
ATOM   2706  CB  GLU A 161      49.175  54.345 103.910  1.00  0.00           C
ATOM   2709  CG  GLU A 161      49.325  53.285 102.781  1.00  0.00           C
ATOM   2712  CD  GLU A 161      49.835  51.955 103.301  1.00  0.00           C
ATOM   2713  OE1 GLU A 161      49.165  51.396 104.211  1.00  0.00           O
ATOM   2714  OE2 GLU A 161      50.875  51.455 102.801  1.00  0.00           O
ATOM   2715  C   GLU A 161      47.485  55.584 102.520  1.00  0.00           C
ATOM   2716  O   GLU A 161      47.645  55.665 101.300  1.00  0.00           O
ATOM   2717  N   LYS A 162      46.255  55.385 103.031  1.00  0.00           N
ATOM   2719  CA  LYS A 162      45.084  55.164 102.180  1.00  0.00           C
ATOM   2721  CB  LYS A 162      43.825  54.785 103.031  1.00  0.00           C
ATOM   2724  CG  LYS A 162      42.615  54.175 102.271  1.00  0.00           C
ATOM   2727  CD  LYS A 162      41.765  55.156 101.431  1.00  0.00           C
ATOM   2730  CE  LYS A 162      40.575  54.514 100.680  1.00  0.00           C
ATOM   2733  NZ  LYS A 162      39.505  54.105 101.600  1.00  0.00           N
ATOM   2737  C   LYS A 162      44.795  56.385 101.311  1.00  0.00           C
ATOM   2738  O   LYS A 162      44.585  56.266 100.100  1.00  0.00           O
ATOM   2739  N   GLN A 163      44.825  57.586 101.900  1.00  0.00           N
ATOM   2741  CA  GLN A 163      44.615  58.825 101.180  1.00  0.00           C
ATOM   2743  CB  GLN A 163      44.615  59.984 102.201  1.00  0.00           C
ATOM   2746  CG  GLN A 163      44.265  61.375 101.641  1.00  0.00           C
ATOM   2749  CD  GLN A 163      42.953  61.375 100.861  1.00  0.00           C
ATOM   2750  OE1 GLN A 163      41.955  60.746 101.221  1.00  0.00           O
ATOM   2751  NE2 GLN A 163      42.935  62.126  99.740  1.00  0.00           N
ATOM   2754  C   GLN A 163      45.634  59.046 100.070  1.00  0.00           C
ATOM   2755  O   GLN A 163      45.275  59.354  98.931  1.00  0.00           O
ATOM   2756  N   ALA A 164      46.935  58.796 100.360  1.00  0.00           N
ATOM   2758  CA  ALA A 164      48.035  58.844  99.421  1.00  0.00           C
ATOM   2760  CB  ALA A 164      49.325  58.516 100.190  1.00  0.00           C
ATOM   2764  C   ALA A 164      47.875  57.874  98.250  1.00  0.00           C
ATOM   2765  O   ALA A 164      48.015  58.235  97.080  1.00  0.00           O
ATOM   2766  N   LYS A 165      47.485  56.624  98.540  1.00  0.00           N
ATOM   2768  CA  LYS A 165      47.174  55.615  97.541  1.00  0.00           C
ATOM   2770  CB  LYS A 165      46.825  54.275  98.241  1.00  0.00           C
ATOM   2773  CG  LYS A 165      48.015  53.535  98.881  1.00  0.00           C
ATOM   2776  CD  LYS A 165      49.145  53.104  97.930  1.00  0.00           C
ATOM   2779  CE  LYS A 165      50.235  52.305  98.651  1.00  0.00           C
ATOM   2782  NZ  LYS A 165      49.685  51.016  99.061  1.00  0.00           N
ATOM   2786  C   LYS A 165      46.035  55.985  96.600  1.00  0.00           C
ATOM   2787  O   LYS A 165      46.115  55.785  95.390  1.00  0.00           O
ATOM   2788  N   GLU A 166      44.944  56.585  97.141  1.00  0.00           N
ATOM   2790  CA  GLU A 166      43.875  57.154  96.340  1.00  0.00           C
ATOM   2792  CB  GLU A 166      42.624  57.516  97.211  1.00  0.00           C
ATOM   2795  CG  GLU A 166      41.425  58.194  96.480  1.00  0.00           C
ATOM   2798  CD  GLU A 166      40.735  57.365  95.401  1.00  0.00           C
ATOM   2799  OE1 GLU A 166      40.265  56.245  95.730  1.00  0.00           O
ATOM   2800  OE2 GLU A 166      40.564  57.845  94.250  1.00  0.00           O
ATOM   2801  C   GLU A 166      44.305  58.316  95.451  1.00  0.00           C
ATOM   2802  O   GLU A 166      43.895  58.404  94.300  1.00  0.00           O
ATOM   2803  N   VAL A 167      45.175  59.235  95.961  1.00  0.00           N
ATOM   2805  CA  VAL A 167      45.505  60.434  95.210  1.00  0.00           C
ATOM   2807  CB  VAL A 167      45.965  61.614  96.070  1.00  0.00           C
ATOM   2809  CG1 VAL A 167      47.454  61.546  96.490  1.00  0.00           C
ATOM   2813  CG2 VAL A 167      45.665  62.934  95.320  1.00  0.00           C
ATOM   2817  C   VAL A 167      46.495  60.105  94.120  1.00  0.00           C
ATOM   2818  O   VAL A 167      46.415  60.635  93.010  1.00  0.00           O
ATOM   2819  N   LEU A 168      47.395  59.135  94.380  1.00  0.00           N
ATOM   2821  CA  LEU A 168      48.225  58.516  93.391  1.00  0.00           C
ATOM   2823  CB  LEU A 168      49.255  57.594  94.081  1.00  0.00           C
ATOM   2826  CG  LEU A 168      50.365  57.066  93.160  1.00  0.00           C
ATOM   2828  CD1 LEU A 168      51.255  58.194  92.620  1.00  0.00           C
ATOM   2832  CD2 LEU A 168      51.215  56.016  93.890  1.00  0.00           C
ATOM   2836  C   LEU A 168      47.444  57.765  92.320  1.00  0.00           C
ATOM   2837  O   LEU A 168      47.715  57.934  91.131  1.00  0.00           O
ATOM   2838  N   LYS A 169      46.415  56.964  92.690  1.00  0.00           N
ATOM   2840  CA  LYS A 169      45.515  56.325  91.730  1.00  0.00           C
ATOM   2842  CB  LYS A 169      44.494  55.415  92.470  1.00  0.00           C
ATOM   2845  CG  LYS A 169      43.594  54.496  91.610  1.00  0.00           C
ATOM   2848  CD  LYS A 169      42.425  55.114  90.811  1.00  0.00           C
ATOM   2851  CE  LYS A 169      41.465  56.006  91.600  1.00  0.00           C
ATOM   2854  NZ  LYS A 169      40.365  56.445  90.710  1.00  0.00           N
ATOM   2858  C   LYS A 169      44.744  57.326  90.881  1.00  0.00           C
ATOM   2859  O   LYS A 169      44.704  57.235  89.660  1.00  0.00           O
ATOM   2860  N   GLN A 170      44.175  58.354  91.530  1.00  0.00           N
ATOM   2862  CA  GLN A 170      43.494  59.464  90.891  1.00  0.00           C
ATOM   2864  CB  GLN A 170      42.945  60.385  92.010  1.00  0.00           C
ATOM   2867  CG  GLN A 170      42.194  61.624  91.500  1.00  0.00           C
ATOM   2870  CD  GLN A 170      41.725  62.465  92.690  1.00  0.00           C
ATOM   2871  OE1 GLN A 170      40.795  62.104  93.410  1.00  0.00           O
ATOM   2872  NE2 GLN A 170      42.355  63.646  92.860  1.00  0.00           N
ATOM   2875  C   GLN A 170      44.384  60.254  89.940  1.00  0.00           C
ATOM   2876  O   GLN A 170      43.995  60.555  88.811  1.00  0.00           O
ATOM   2877  N   HIS A 171      45.625  60.584  90.350  1.00  0.00           N
ATOM   2879  CA  HIS A 171      46.635  61.164  89.471  1.00  0.00           C
ATOM   2881  CB  HIS A 171      47.965  61.414  90.210  1.00  0.00           C
ATOM   2884  ND1 HIS A 171      48.995  62.516  92.160  1.00  0.00           N
ATOM   2885  CG  HIS A 171      47.925  62.456  91.290  1.00  0.00           C
ATOM   2886  CE1 HIS A 171      48.755  63.555  92.930  1.00  0.00           C
ATOM   2888  NE2 HIS A 171      47.594  64.155  92.610  1.00  0.00           N
ATOM   2890  CD2 HIS A 171      47.035  63.444  91.570  1.00  0.00           C
ATOM   2892  C   HIS A 171      46.985  60.296  88.280  1.00  0.00           C
ATOM   2893  O   HIS A 171      46.975  60.746  87.150  1.00  0.00           O
ATOM   2894  N   PHE A 172      47.235  58.984  88.501  1.00  0.00           N
ATOM   2896  CA  PHE A 172      47.545  58.035  87.440  1.00  0.00           C
ATOM   2898  CB  PHE A 172      47.805  56.635  88.060  1.00  0.00           C
ATOM   2901  CG  PHE A 172      48.065  55.546  87.050  1.00  0.00           C
ATOM   2902  CD1 PHE A 172      49.345  55.425  86.480  1.00  0.00           C
ATOM   2904  CE1 PHE A 172      49.645  54.365  85.630  1.00  0.00           C
ATOM   2906  CZ  PHE A 172      48.675  53.415  85.320  1.00  0.00           C
ATOM   2908  CD2 PHE A 172      47.075  54.604  86.701  1.00  0.00           C
ATOM   2910  CE2 PHE A 172      47.375  53.535  85.840  1.00  0.00           C
ATOM   2912  C   PHE A 172      46.455  57.925  86.381  1.00  0.00           C
ATOM   2913  O   PHE A 172      46.715  57.944  85.180  1.00  0.00           O
ATOM   2914  N   GLU A 173      45.195  57.804  86.840  1.00  0.00           N
ATOM   2916  CA  GLU A 173      44.025  57.765  85.991  1.00  0.00           C
ATOM   2918  CB  GLU A 173      42.815  57.396  86.880  1.00  0.00           C
ATOM   2921  CG  GLU A 173      41.465  57.294  86.141  1.00  0.00           C
ATOM   2924  CD  GLU A 173      40.805  58.646  85.900  1.00  0.00           C
ATOM   2925  OE1 GLU A 173      40.875  59.485  86.840  1.00  0.00           O
ATOM   2926  OE2 GLU A 173      40.255  58.864  84.781  1.00  0.00           O
ATOM   2927  C   GLU A 173      43.774  59.015  85.150  1.00  0.00           C
ATOM   2928  O   GLU A 173      43.444  58.914  83.960  1.00  0.00           O
ATOM   2929  N   LYS A 174      43.974  60.205  85.721  1.00  0.00           N
ATOM   2931  CA  LYS A 174      43.974  61.476  85.010  1.00  0.00           C
ATOM   2933  CB  LYS A 174      44.065  62.646  86.001  1.00  0.00           C
ATOM   2936  CG  LYS A 174      42.775  62.845  86.820  1.00  0.00           C
ATOM   2939  CD  LYS A 174      43.005  63.825  87.980  1.00  0.00           C
ATOM   2942  CE  LYS A 174      41.755  64.085  88.830  1.00  0.00           C
ATOM   2945  NZ  LYS A 174      40.755  64.844  88.060  1.00  0.00           N
ATOM   2949  C   LYS A 174      45.055  61.635  83.960  1.00  0.00           C
ATOM   2950  O   LYS A 174      44.855  62.274  82.930  1.00  0.00           O
ATOM   2951  N   SER A 175      46.264  61.115  84.240  1.00  0.00           N
ATOM   2953  CA  SER A 175      47.405  61.164  83.361  1.00  0.00           C
ATOM   2955  CB  SER A 175      48.694  60.565  83.980  1.00  0.00           C
ATOM   2958  OG  SER A 175      49.015  61.266  85.180  1.00  0.00           O
ATOM   2960  C   SER A 175      47.225  60.495  82.020  1.00  0.00           C
ATOM   2961  O   SER A 175      46.485  59.524  81.851  1.00  0.00           O
ATOM   2962  N   ASP A 176      47.985  60.985  81.031  1.00  0.00           N
ATOM   2964  CA  ASP A 176      48.215  60.405  79.730  1.00  0.00           C
ATOM   2966  CB  ASP A 176      49.225  61.396  79.101  1.00  0.00           C
ATOM   2969  CG  ASP A 176      49.215  61.364  77.590  1.00  0.00           C
ATOM   2970  OD1 ASP A 176      48.694  60.395  76.991  1.00  0.00           O
ATOM   2971  OD2 ASP A 176      49.774  62.326  77.010  1.00  0.00           O
ATOM   2972  C   ASP A 176      48.795  58.976  79.760  1.00  0.00           C
ATOM   2973  O   ASP A 176      48.435  58.084  78.990  1.00  0.00           O
ATOM   2974  N   LYS A 177      49.755  58.755  80.700  1.00  0.00           N
ATOM   2976  CA  LYS A 177      50.345  57.465  81.090  1.00  0.00           C
ATOM   2978  CB  LYS A 177      49.354  56.274  81.230  1.00  0.00           C
ATOM   2981  CG  LYS A 177      48.275  56.525  82.290  1.00  0.00           C
ATOM   2984  CD  LYS A 177      47.125  55.504  82.220  1.00  0.00           C
ATOM   2987  CE  LYS A 177      45.985  55.865  83.171  1.00  0.00           C
ATOM   2990  NZ  LYS A 177      44.814  55.016  82.901  1.00  0.00           N
ATOM   2994  C   LYS A 177      51.595  57.066  80.301  1.00  0.00           C
ATOM   2995  O   LYS A 177      52.255  56.055  80.550  1.00  0.00           O
ATOM   2996  N   GLU A 178      52.025  57.934  79.370  1.00  0.00           N
ATOM   2998  CA  GLU A 178      53.125  57.646  78.460  1.00  0.00           C
ATOM   3000  CB  GLU A 178      53.145  58.715  77.350  1.00  0.00           C
ATOM   3003  CG  GLU A 178      51.905  58.785  76.440  1.00  0.00           C
ATOM   3006  CD  GLU A 178      52.085  59.924  75.451  1.00  0.00           C
ATOM   3007  OE1 GLU A 178      52.905  60.834  75.750  1.00  0.00           O
ATOM   3008  OE2 GLU A 178      51.395  59.914  74.400  1.00  0.00           O
ATOM   3009  C   GLU A 178      54.525  57.715  79.031  1.00  0.00           C
ATOM   3010  O   GLU A 178      55.475  57.136  78.521  1.00  0.00           O
ATOM   3011  N   GLN A 179      54.764  58.516  80.080  1.00  0.00           N
ATOM   3013  CA  GLN A 179      56.055  58.604  80.751  1.00  0.00           C
ATOM   3015  CB  GLN A 179      56.094  59.774  81.740  1.00  0.00           C
ATOM   3018  CG  GLN A 179      55.935  61.156  81.080  1.00  0.00           C
ATOM   3021  CD  GLN A 179      57.185  61.554  80.290  1.00  0.00           C
ATOM   3022  OE1 GLN A 179      58.285  61.125  80.620  1.00  0.00           O
ATOM   3023  NE2 GLN A 179      57.015  62.456  79.300  1.00  0.00           N
ATOM   3026  C   GLN A 179      56.425  57.336  81.470  1.00  0.00           C
ATOM   3027  O   GLN A 179      55.595  56.715  82.131  1.00  0.00           O
ATOM   3028  N   TRP A 180      57.715  56.935  81.400  1.00  0.00           N
ATOM   3030  CA  TRP A 180      58.165  55.665  81.940  1.00  0.00           C
ATOM   3032  CB  TRP A 180      59.615  55.296  81.490  1.00  0.00           C
ATOM   3035  CG  TRP A 180      60.005  53.906  81.890  1.00  0.00           C
ATOM   3036  CD1 TRP A 180      59.735  52.765  81.160  1.00  0.00           C
ATOM   3038  NE1 TRP A 180      59.974  51.655  81.940  1.00  0.00           N
ATOM   3040  CE2 TRP A 180      60.335  52.056  83.190  1.00  0.00           C
ATOM   3041  CD2 TRP A 180      60.425  53.465  83.190  1.00  0.00           C
ATOM   3042  CE3 TRP A 180      60.805  54.135  84.351  1.00  0.00           C
ATOM   3044  CZ3 TRP A 180      61.014  53.386  85.510  1.00  0.00           C
ATOM   3046  CZ2 TRP A 180      60.515  51.315  84.340  1.00  0.00           C
ATOM   3048  CH2 TRP A 180      60.854  51.996  85.510  1.00  0.00           C
ATOM   3050  C   TRP A 180      57.995  55.615  83.461  1.00  0.00           C
ATOM   3051  O   TRP A 180      57.685  54.584  84.051  1.00  0.00           O
ATOM   3052  N   GLY A 181      58.095  56.775  84.140  1.00  0.00           N
ATOM   3054  CA  GLY A 181      57.805  56.854  85.570  1.00  0.00           C
ATOM   3057  C   GLY A 181      56.385  56.465  85.961  1.00  0.00           C
ATOM   3058  O   GLY A 181      56.134  56.115  87.111  1.00  0.00           O
ATOM   3059  N   TRP A 182      55.405  56.465  85.031  1.00  0.00           N
ATOM   3061  CA  TRP A 182      54.055  55.974  85.311  1.00  0.00           C
ATOM   3063  CB  TRP A 182      53.015  56.364  84.230  1.00  0.00           C
ATOM   3066  CG  TRP A 182      52.705  57.825  84.180  1.00  0.00           C
ATOM   3067  CD1 TRP A 182      52.915  58.646  83.111  1.00  0.00           C
ATOM   3069  NE1 TRP A 182      52.615  59.944  83.451  1.00  0.00           N
ATOM   3071  CE2 TRP A 182      52.204  59.976  84.760  1.00  0.00           C
ATOM   3072  CD2 TRP A 182      52.215  58.646  85.240  1.00  0.00           C
ATOM   3073  CE3 TRP A 182      51.785  58.386  86.551  1.00  0.00           C
ATOM   3075  CZ3 TRP A 182      51.344  59.444  87.340  1.00  0.00           C
ATOM   3077  CZ2 TRP A 182      51.854  61.024  85.570  1.00  0.00           C
ATOM   3079  CH2 TRP A 182      51.385  60.746  86.851  1.00  0.00           C
ATOM   3081  C   TRP A 182      54.005  54.475  85.480  1.00  0.00           C
ATOM   3082  O   TRP A 182      53.134  53.934  86.171  1.00  0.00           O
ATOM   3083  N   ASN A 183      54.974  53.755  84.900  1.00  0.00           N
ATOM   3085  CA  ASN A 183      55.255  52.365  85.171  1.00  0.00           C
ATOM   3087  CB  ASN A 183      56.404  51.935  84.240  1.00  0.00           C
ATOM   3090  CG  ASN A 183      56.455  50.444  84.051  1.00  0.00           C
ATOM   3091  OD1 ASN A 183      55.615  49.654  84.520  1.00  0.00           O
ATOM   3092  ND2 ASN A 183      57.514  50.016  83.330  1.00  0.00           N
ATOM   3095  C   ASN A 183      55.615  52.126  86.630  1.00  0.00           C
ATOM   3096  O   ASN A 183      55.135  51.194  87.281  1.00  0.00           O
ATOM   3097  N   ILE A 184      56.455  52.985  87.241  1.00  0.00           N
ATOM   3099  CA  ILE A 184      56.745  52.905  88.660  1.00  0.00           C
ATOM   3101  CB  ILE A 184      57.965  53.726  89.081  1.00  0.00           C
ATOM   3103  CG2 ILE A 184      57.635  55.054  89.781  1.00  0.00           C
ATOM   3107  CG1 ILE A 184      58.855  52.905  90.031  1.00  0.00           C
ATOM   3110  CD  ILE A 184      60.255  53.494  90.140  1.00  0.00           C
ATOM   3114  C   ILE A 184      55.515  53.176  89.510  1.00  0.00           C
ATOM   3115  O   ILE A 184      55.265  52.476  90.480  1.00  0.00           O
ATOM   3116  N   VAL A 185      54.665  54.135  89.100  1.00  0.00           N
ATOM   3118  CA  VAL A 185      53.424  54.464  89.771  1.00  0.00           C
ATOM   3120  CB  VAL A 185      52.765  55.676  89.120  1.00  0.00           C
ATOM   3122  CG1 VAL A 185      51.334  55.904  89.650  1.00  0.00           C
ATOM   3126  CG2 VAL A 185      53.625  56.935  89.370  1.00  0.00           C
ATOM   3130  C   VAL A 185      52.474  53.264  89.860  1.00  0.00           C
ATOM   3131  O   VAL A 185      51.895  52.995  90.910  1.00  0.00           O
ATOM   3132  N   GLU A 186      52.365  52.456  88.790  1.00  0.00           N
ATOM   3134  CA  GLU A 186      51.545  51.255  88.830  1.00  0.00           C
ATOM   3136  CB  GLU A 186      51.094  50.844  87.400  1.00  0.00           C
ATOM   3139  CG  GLU A 186      52.204  50.485  86.400  1.00  0.00           C
ATOM   3142  CD  GLU A 186      51.655  50.054  85.040  1.00  0.00           C
ATOM   3143  OE1 GLU A 186      50.805  49.124  84.980  1.00  0.00           O
ATOM   3144  OE2 GLU A 186      52.145  50.584  84.021  1.00  0.00           O
ATOM   3145  C   GLU A 186      52.125  50.094  89.631  1.00  0.00           C
ATOM   3146  O   GLU A 186      51.385  49.226  90.100  1.00  0.00           O
ATOM   3147  N   PHE A 187      53.444  50.054  89.900  1.00  0.00           N
ATOM   3149  CA  PHE A 187      53.985  49.235  90.991  1.00  0.00           C
ATOM   3151  CB  PHE A 187      55.535  49.155  90.881  1.00  0.00           C
ATOM   3154  CG  PHE A 187      56.155  48.386  92.020  1.00  0.00           C
ATOM   3155  CD1 PHE A 187      55.975  46.996  92.090  1.00  0.00           C
ATOM   3157  CE1 PHE A 187      56.474  46.274  93.181  1.00  0.00           C
ATOM   3159  CZ  PHE A 187      57.155  46.926  94.211  1.00  0.00           C
ATOM   3161  CD2 PHE A 187      56.875  49.035  93.031  1.00  0.00           C
ATOM   3163  CE2 PHE A 187      57.365  48.306  94.130  1.00  0.00           C
ATOM   3165  C   PHE A 187      53.465  49.654  92.381  1.00  0.00           C
ATOM   3166  O   PHE A 187      52.995  48.836  93.171  1.00  0.00           O
ATOM   3167  N   TYR A 188      53.475  50.985  92.661  1.00  0.00           N
ATOM   3169  CA  TYR A 188      52.955  51.595  93.881  1.00  0.00           C
ATOM   3171  CB  TYR A 188      53.205  53.135  93.921  1.00  0.00           C
ATOM   3174  CG  TYR A 188      54.585  53.535  94.380  1.00  0.00           C
ATOM   3175  CD1 TYR A 188      55.744  53.274  93.631  1.00  0.00           C
ATOM   3177  CE1 TYR A 188      56.985  53.804  94.030  1.00  0.00           C
ATOM   3179  CZ  TYR A 188      57.085  54.524  95.220  1.00  0.00           C
ATOM   3180  OH  TYR A 188      58.325  54.976  95.690  1.00  0.00           O
ATOM   3182  CD2 TYR A 188      54.704  54.285  95.560  1.00  0.00           C
ATOM   3184  CE2 TYR A 188      55.944  54.774  95.980  1.00  0.00           C
ATOM   3186  C   TYR A 188      51.495  51.336  94.180  1.00  0.00           C
ATOM   3187  O   TYR A 188      51.105  51.086  95.331  1.00  0.00           O
ATOM   3188  N   LEU A 189      50.625  51.375  93.160  1.00  0.00           N
ATOM   3190  CA  LEU A 189      49.255  50.936  93.280  1.00  0.00           C
ATOM   3192  CB  LEU A 189      48.415  51.266  92.010  1.00  0.00           C
ATOM   3195  CG  LEU A 189      47.885  52.715  91.921  1.00  0.00           C
ATOM   3197  CD1 LEU A 189      48.955  53.785  91.630  1.00  0.00           C
ATOM   3201  CD2 LEU A 189      46.775  52.765  90.870  1.00  0.00           C
ATOM   3205  C   LEU A 189      49.135  49.455  93.631  1.00  0.00           C
ATOM   3206  O   LEU A 189      48.235  49.046  94.370  1.00  0.00           O
ATOM   3207  N   GLY A 190      50.045  48.604  93.101  1.00  0.00           N
ATOM   3209  CA  GLY A 190      50.005  47.154  93.230  1.00  0.00           C
ATOM   3212  C   GLY A 190      49.384  46.504  92.020  1.00  0.00           C
ATOM   3213  O   GLY A 190      48.965  45.345  92.071  1.00  0.00           O
ATOM   3214  N   ASN A 191      49.315  47.235  90.891  1.00  0.00           N
ATOM   3216  CA  ASN A 191      48.805  46.715  89.631  1.00  0.00           C
ATOM   3218  CB  ASN A 191      48.834  47.765  88.491  1.00  0.00           C
ATOM   3221  CG  ASN A 191      47.845  48.875  88.760  1.00  0.00           C
ATOM   3222  OD1 ASN A 191      47.104  48.836  89.741  1.00  0.00           O
ATOM   3223  ND2 ASN A 191      47.805  49.896  87.870  1.00  0.00           N
ATOM   3226  C   ASN A 191      49.655  45.555  89.160  1.00  0.00           C
ATOM   3227  O   ASN A 191      49.145  44.524  88.720  1.00  0.00           O
ATOM   3228  N   ILE A 192      50.975  45.746  89.310  1.00  0.00           N
ATOM   3230  CA  ILE A 192      52.015  44.944  88.720  1.00  0.00           C
ATOM   3232  CB  ILE A 192      52.695  45.676  87.561  1.00  0.00           C
ATOM   3234  CG2 ILE A 192      51.635  46.024  86.500  1.00  0.00           C
ATOM   3238  CG1 ILE A 192      53.505  46.926  87.980  1.00  0.00           C
ATOM   3241  CD  ILE A 192      54.485  47.424  86.910  1.00  0.00           C
ATOM   3245  C   ILE A 192      53.035  44.615  89.800  1.00  0.00           C
ATOM   3246  O   ILE A 192      53.055  45.205  90.881  1.00  0.00           O
ATOM   3247  N   SER A 193      53.925  43.636  89.540  1.00  0.00           N
ATOM   3249  CA  SER A 193      54.995  43.246  90.441  1.00  0.00           C
ATOM   3251  CB  SER A 193      55.235  41.705  90.420  1.00  0.00           C
ATOM   3254  OG  SER A 193      55.735  41.245  89.170  1.00  0.00           O
ATOM   3256  C   SER A 193      56.285  44.015  90.201  1.00  0.00           C
ATOM   3257  O   SER A 193      56.425  44.794  89.260  1.00  0.00           O
ATOM   3258  N   GLU A 194      57.274  43.844  91.110  1.00  0.00           N
ATOM   3260  CA  GLU A 194      58.605  44.415  91.001  1.00  0.00           C
ATOM   3262  CB  GLU A 194      59.415  44.065  92.271  1.00  0.00           C
ATOM   3265  CG  GLU A 194      60.865  44.604  92.251  1.00  0.00           C
ATOM   3268  CD  GLU A 194      61.645  44.184  93.491  1.00  0.00           C
ATOM   3269  OE1 GLU A 194      61.765  42.965  93.741  1.00  0.00           O
ATOM   3270  OE2 GLU A 194      62.174  45.086  94.201  1.00  0.00           O
ATOM   3271  C   GLU A 194      59.354  43.885  89.790  1.00  0.00           C
ATOM   3272  O   GLU A 194      59.965  44.594  89.000  1.00  0.00           O
ATOM   3273  N   GLN A 195      59.235  42.554  89.611  1.00  0.00           N
ATOM   3275  CA  GLN A 195      59.835  41.815  88.531  1.00  0.00           C
ATOM   3277  CB  GLN A 195      59.424  40.325  88.650  1.00  0.00           C
ATOM   3280  CG  GLN A 195      59.974  39.505  87.460  1.00  0.00           C
ATOM   3283  CD  GLN A 195      59.774  37.995  87.510  1.00  0.00           C
ATOM   3284  OE1 GLN A 195      59.135  37.424  88.381  1.00  0.00           O
ATOM   3285  NE2 GLN A 195      60.325  37.315  86.480  1.00  0.00           N
ATOM   3288  C   GLN A 195      59.415  42.305  87.160  1.00  0.00           C
ATOM   3289  O   GLN A 195      60.235  42.554  86.271  1.00  0.00           O
ATOM   3290  N   THR A 196      58.095  42.495  86.991  1.00  0.00           N
ATOM   3292  CA  THR A 196      57.495  43.014  85.790  1.00  0.00           C
ATOM   3294  CB  THR A 196      55.965  42.885  85.730  1.00  0.00           C
ATOM   3296  OG1 THR A 196      55.305  43.516  86.810  1.00  0.00           O
ATOM   3298  CG2 THR A 196      55.555  41.414  85.811  1.00  0.00           C
ATOM   3302  C   THR A 196      57.935  44.444  85.531  1.00  0.00           C
ATOM   3303  O   THR A 196      58.235  44.826  84.390  1.00  0.00           O
ATOM   3304  N   LEU A 197      58.025  45.304  86.581  1.00  0.00           N
ATOM   3306  CA  LEU A 197      58.524  46.655  86.430  1.00  0.00           C
ATOM   3308  CB  LEU A 197      58.475  47.375  87.801  1.00  0.00           C
ATOM   3311  CG  LEU A 197      59.135  48.766  87.860  1.00  0.00           C
ATOM   3313  CD1 LEU A 197      58.314  49.814  87.090  1.00  0.00           C
ATOM   3317  CD2 LEU A 197      59.335  49.175  89.310  1.00  0.00           C
ATOM   3321  C   LEU A 197      59.944  46.705  85.891  1.00  0.00           C
ATOM   3322  O   LEU A 197      60.224  47.396  84.910  1.00  0.00           O
ATOM   3323  N   MET A 198      60.845  45.886  86.470  1.00  0.00           N
ATOM   3325  CA  MET A 198      62.185  45.685  85.991  1.00  0.00           C
ATOM   3327  CB  MET A 198      62.925  44.756  86.991  1.00  0.00           C
ATOM   3330  CG  MET A 198      63.104  45.395  88.391  1.00  0.00           C
ATOM   3333  SD  MET A 198      64.255  46.796  88.451  1.00  0.00           S
ATOM   3334  CE  MET A 198      65.695  45.725  88.701  1.00  0.00           C
ATOM   3338  C   MET A 198      62.264  45.146  84.561  1.00  0.00           C
ATOM   3339  O   MET A 198      63.104  45.535  83.771  1.00  0.00           O
ATOM   3340  N   GLU A 199      61.365  44.215  84.180  1.00  0.00           N
ATOM   3342  CA  GLU A 199      61.285  43.685  82.831  1.00  0.00           C
ATOM   3344  CB  GLU A 199      60.295  42.495  82.780  1.00  0.00           C
ATOM   3347  CG  GLU A 199      60.415  41.635  81.500  1.00  0.00           C
ATOM   3350  CD  GLU A 199      61.775  40.965  81.350  1.00  0.00           C
ATOM   3351  OE1 GLU A 199      62.615  41.064  82.290  1.00  0.00           O
ATOM   3352  OE2 GLU A 199      62.035  40.374  80.261  1.00  0.00           O
ATOM   3353  C   GLU A 199      60.944  44.715  81.750  1.00  0.00           C
ATOM   3354  O   GLU A 199      61.604  44.814  80.710  1.00  0.00           O
ATOM   3355  N   ARG A 200      59.935  45.565  82.061  1.00  0.00           N
ATOM   3357  CA  ARG A 200      59.564  46.745  81.320  1.00  0.00           C
ATOM   3359  CB  ARG A 200      58.285  47.406  81.931  1.00  0.00           C
ATOM   3362  CG  ARG A 200      56.935  46.684  81.670  1.00  0.00           C
ATOM   3365  CD  ARG A 200      55.695  47.465  82.180  1.00  0.00           C
ATOM   3368  NE  ARG A 200      54.505  46.554  82.201  1.00  0.00           N
ATOM   3370  CZ  ARG A 200      53.335  46.796  82.790  1.00  0.00           C
ATOM   3371  NH1 ARG A 200      53.035  48.004  83.200  1.00  0.00           N
ATOM   3374  NH2 ARG A 200      52.495  45.806  82.980  1.00  0.00           N
ATOM   3377  C   ARG A 200      60.674  47.796  81.220  1.00  0.00           C
ATOM   3378  O   ARG A 200      60.915  48.386  80.171  1.00  0.00           O
ATOM   3379  N   LEU A 201      61.425  48.014  82.320  1.00  0.00           N
ATOM   3381  CA  LEU A 201      62.605  48.864  82.370  1.00  0.00           C
ATOM   3383  CB  LEU A 201      63.125  48.875  83.820  1.00  0.00           C
ATOM   3386  CG  LEU A 201      64.585  49.285  84.081  1.00  0.00           C
ATOM   3388  CD1 LEU A 201      64.805  50.746  83.720  1.00  0.00           C
ATOM   3392  CD2 LEU A 201      64.875  49.046  85.560  1.00  0.00           C
ATOM   3396  C   LEU A 201      63.704  48.456  81.411  1.00  0.00           C
ATOM   3397  O   LEU A 201      64.304  49.275  80.721  1.00  0.00           O
ATOM   3398  N   LYS A 202      63.995  47.154  81.300  1.00  0.00           N
ATOM   3400  CA  LYS A 202      64.905  46.635  80.301  1.00  0.00           C
ATOM   3402  CB  LYS A 202      65.075  45.114  80.490  1.00  0.00           C
ATOM   3405  CG  LYS A 202      65.775  44.696  81.800  1.00  0.00           C
ATOM   3408  CD  LYS A 202      65.285  43.344  82.351  1.00  0.00           C
ATOM   3411  CE  LYS A 202      65.445  42.094  81.451  1.00  0.00           C
ATOM   3414  NZ  LYS A 202      64.585  42.045  80.240  1.00  0.00           N
ATOM   3418  C   LYS A 202      64.435  46.885  78.870  1.00  0.00           C
ATOM   3419  O   LYS A 202      65.185  47.314  78.000  1.00  0.00           O
ATOM   3420  N   ALA A 203      63.145  46.614  78.610  1.00  0.00           N
ATOM   3422  CA  ALA A 203      62.505  46.834  77.330  1.00  0.00           C
ATOM   3424  CB  ALA A 203      61.094  46.226  77.370  1.00  0.00           C
ATOM   3428  C   ALA A 203      62.415  48.285  76.830  1.00  0.00           C
ATOM   3429  O   ALA A 203      62.615  48.544  75.640  1.00  0.00           O
ATOM   3430  N   ASP A 204      62.045  49.275  77.671  1.00  0.00           N
ATOM   3432  CA  ASP A 204      61.965  50.665  77.230  1.00  0.00           C
ATOM   3434  CB  ASP A 204      61.355  51.585  78.340  1.00  0.00           C
ATOM   3437  CG  ASP A 204      60.924  52.934  77.760  1.00  0.00           C
ATOM   3438  OD1 ASP A 204      60.024  52.915  76.870  1.00  0.00           O
ATOM   3439  OD2 ASP A 204      61.404  54.004  78.230  1.00  0.00           O
ATOM   3440  C   ASP A 204      63.295  51.255  76.770  1.00  0.00           C
ATOM   3441  O   ASP A 204      63.375  52.005  75.800  1.00  0.00           O
ATOM   3442  N   ALA A 205      64.365  50.936  77.531  1.00  0.00           N
ATOM   3444  CA  ALA A 205      65.525  51.775  77.631  1.00  0.00           C
ATOM   3446  CB  ALA A 205      66.064  51.675  79.061  1.00  0.00           C
ATOM   3450  C   ALA A 205      66.585  51.465  76.580  1.00  0.00           C
ATOM   3451  O   ALA A 205      66.874  50.315  76.251  1.00  0.00           O
ATOM   3452  N   THR A 206      67.145  52.516  75.951  1.00  0.00           N
ATOM   3454  CA  THR A 206      67.564  52.505  74.561  1.00  0.00           C
ATOM   3456  CB  THR A 206      67.035  53.745  73.840  1.00  0.00           C
ATOM   3458  OG1 THR A 206      67.225  54.875  74.680  1.00  0.00           O
ATOM   3460  CG2 THR A 206      65.525  53.594  73.650  1.00  0.00           C
ATOM   3464  C   THR A 206      69.054  52.495  74.360  1.00  0.00           C
ATOM   3465  O   THR A 206      69.525  52.586  73.230  1.00  0.00           O
ATOM   3466  N   ASP A 207      69.814  52.326  75.461  1.00  0.00           N
ATOM   3468  CA  ASP A 207      71.265  52.375  75.550  1.00  0.00           C
ATOM   3470  CB  ASP A 207      71.984  53.474  74.710  1.00  0.00           C
ATOM   3473  CG  ASP A 207      71.854  54.924  75.190  1.00  0.00           C
ATOM   3474  OD1 ASP A 207      71.335  55.215  76.300  1.00  0.00           O
ATOM   3475  OD2 ASP A 207      72.435  55.755  74.451  1.00  0.00           O
ATOM   3476  C   ASP A 207      71.625  52.516  77.010  1.00  0.00           C
ATOM   3477  O   ASP A 207      70.764  52.605  77.890  1.00  0.00           O
ATOM   3478  N   ASN A 208      72.935  52.516  77.311  1.00  0.00           N
ATOM   3480  CA  ASN A 208      73.445  52.586  78.660  1.00  0.00           C
ATOM   3482  CB  ASN A 208      74.975  52.344  78.650  1.00  0.00           C
ATOM   3485  CG  ASN A 208      75.484  52.066  80.061  1.00  0.00           C
ATOM   3486  OD1 ASN A 208      75.335  50.946  80.560  1.00  0.00           O
ATOM   3487  ND2 ASN A 208      76.125  53.065  80.710  1.00  0.00           N
ATOM   3490  C   ASN A 208      73.065  53.844  79.430  1.00  0.00           C
ATOM   3491  O   ASN A 208      72.825  53.745  80.630  1.00  0.00           O
ATOM   3492  N   THR A 209      73.045  55.046  78.800  1.00  0.00           N
ATOM   3494  CA  THR A 209      72.695  56.274  79.510  1.00  0.00           C
ATOM   3496  CB  THR A 209      73.174  57.575  78.840  1.00  0.00           C
ATOM   3498  OG1 THR A 209      72.995  58.715  79.650  1.00  0.00           O
ATOM   3500  CG2 THR A 209      72.494  57.885  77.510  1.00  0.00           C
ATOM   3504  C   THR A 209      71.225  56.285  79.891  1.00  0.00           C
ATOM   3505  O   THR A 209      70.883  56.525  81.040  1.00  0.00           O
ATOM   3506  N   SER A 210      70.344  55.844  78.951  1.00  0.00           N
ATOM   3508  CA  SER A 210      68.914  55.625  79.201  1.00  0.00           C
ATOM   3510  CB  SER A 210      68.255  55.184  77.851  1.00  0.00           C
ATOM   3513  OG  SER A 210      66.865  54.836  77.940  1.00  0.00           O
ATOM   3515  C   SER A 210      68.665  54.604  80.311  1.00  0.00           C
ATOM   3516  O   SER A 210      67.954  54.854  81.290  1.00  0.00           O
ATOM   3517  N   LEU A 211      69.374  53.465  80.261  1.00  0.00           N
ATOM   3519  CA  LEU A 211      69.354  52.495  81.340  1.00  0.00           C
ATOM   3521  CB  LEU A 211      70.125  51.215  80.910  1.00  0.00           C
ATOM   3524  CG  LEU A 211      69.275  50.335  79.960  1.00  0.00           C
ATOM   3526  CD1 LEU A 211      70.094  49.636  78.870  1.00  0.00           C
ATOM   3530  CD2 LEU A 211      68.405  49.334  80.751  1.00  0.00           C
ATOM   3534  C   LEU A 211      69.875  53.025  82.680  1.00  0.00           C
ATOM   3535  O   LEU A 211      69.234  52.845  83.710  1.00  0.00           O
ATOM   3536  N   ALA A 212      71.014  53.726  82.740  1.00  0.00           N
ATOM   3538  CA  ALA A 212      71.545  54.296  83.951  1.00  0.00           C
ATOM   3540  CB  ALA A 212      72.914  54.924  83.620  1.00  0.00           C
ATOM   3544  C   ALA A 212      70.633  55.325  84.600  1.00  0.00           C
ATOM   3545  O   ALA A 212      70.435  55.315  85.821  1.00  0.00           O
ATOM   3546  N   GLU A 213      70.045  56.215  83.781  1.00  0.00           N
ATOM   3548  CA  GLU A 213      69.094  57.215  84.191  1.00  0.00           C
ATOM   3550  CB  GLU A 213      68.795  58.084  82.951  1.00  0.00           C
ATOM   3553  CG  GLU A 213      67.995  59.354  83.270  1.00  0.00           C
ATOM   3556  CD  GLU A 213      67.854  60.254  82.050  1.00  0.00           C
ATOM   3557  OE1 GLU A 213      67.055  59.886  81.160  1.00  0.00           O
ATOM   3558  OE2 GLU A 213      68.514  61.336  82.020  1.00  0.00           O
ATOM   3559  C   GLU A 213      67.814  56.635  84.790  1.00  0.00           C
ATOM   3560  O   GLU A 213      67.445  56.964  85.921  1.00  0.00           O
ATOM   3561  N   HIS A 214      67.195  55.655  84.110  1.00  0.00           N
ATOM   3563  CA  HIS A 214      66.075  54.896  84.641  1.00  0.00           C
ATOM   3565  CB  HIS A 214      65.405  53.976  83.590  1.00  0.00           C
ATOM   3568  ND1 HIS A 214      64.435  53.825  81.360  1.00  0.00           N
ATOM   3569  CG  HIS A 214      64.685  54.615  82.460  1.00  0.00           C
ATOM   3570  CE1 HIS A 214      63.785  54.594  80.510  1.00  0.00           C
ATOM   3572  NE2 HIS A 214      63.594  55.834  81.021  1.00  0.00           N
ATOM   3574  CD2 HIS A 214      64.164  55.854  82.281  1.00  0.00           C
ATOM   3576  C   HIS A 214      66.414  54.025  85.840  1.00  0.00           C
ATOM   3577  O   HIS A 214      65.585  53.855  86.740  1.00  0.00           O
ATOM   3578  N   LEU A 215      67.625  53.424  85.910  1.00  0.00           N
ATOM   3580  CA  LEU A 215      68.104  52.754  87.120  1.00  0.00           C
ATOM   3582  CB  LEU A 215      69.525  52.104  86.991  1.00  0.00           C
ATOM   3585  CG  LEU A 215      69.695  50.825  86.131  1.00  0.00           C
ATOM   3587  CD1 LEU A 215      70.965  50.065  86.521  1.00  0.00           C
ATOM   3591  CD2 LEU A 215      68.494  49.875  86.180  1.00  0.00           C
ATOM   3595  C   LEU A 215      68.155  53.706  88.300  1.00  0.00           C
ATOM   3596  O   LEU A 215      67.734  53.365  89.400  1.00  0.00           O
ATOM   3597  N   SER A 216      68.655  54.944  88.111  1.00  0.00           N
ATOM   3599  CA  SER A 216      68.744  55.956  89.160  1.00  0.00           C
ATOM   3601  CB  SER A 216      69.335  57.285  88.620  1.00  0.00           C
ATOM   3604  OG  SER A 216      69.555  58.246  89.660  1.00  0.00           O
ATOM   3606  C   SER A 216      67.395  56.245  89.771  1.00  0.00           C
ATOM   3607  O   SER A 216      67.195  56.146  90.980  1.00  0.00           O
ATOM   3608  N   GLU A 217      66.395  56.504  88.900  1.00  0.00           N
ATOM   3610  CA  GLU A 217      65.024  56.665  89.300  1.00  0.00           C
ATOM   3612  CB  GLU A 217      64.195  57.084  88.070  1.00  0.00           C
ATOM   3615  CG  GLU A 217      64.633  58.424  87.460  1.00  0.00           C
ATOM   3618  CD  GLU A 217      63.745  58.785  86.281  1.00  0.00           C
ATOM   3619  OE1 GLU A 217      63.435  57.864  85.480  1.00  0.00           O
ATOM   3620  OE2 GLU A 217      63.345  59.976  86.171  1.00  0.00           O
ATOM   3621  C   GLU A 217      64.383  55.434  89.930  1.00  0.00           C
ATOM   3622  O   GLU A 217      63.895  55.485  91.061  1.00  0.00           O
ATOM   3623  N   THR A 218      64.445  54.275  89.230  1.00  0.00           N
ATOM   3625  CA  THR A 218      63.764  53.046  89.641  1.00  0.00           C
ATOM   3627  CB  THR A 218      63.925  51.865  88.671  1.00  0.00           C
ATOM   3629  OG1 THR A 218      63.285  52.136  87.440  1.00  0.00           O
ATOM   3631  CG2 THR A 218      63.255  50.584  89.191  1.00  0.00           C
ATOM   3635  C   THR A 218      64.215  52.586  91.001  1.00  0.00           C
ATOM   3636  O   THR A 218      63.435  52.244  91.890  1.00  0.00           O
ATOM   3637  N   ASN A 219      65.545  52.586  91.180  1.00  0.00           N
ATOM   3639  CA  ASN A 219      66.195  52.084  92.351  1.00  0.00           C
ATOM   3641  CB  ASN A 219      67.703  51.854  92.050  1.00  0.00           C
ATOM   3644  CG  ASN A 219      67.914  50.904  90.861  1.00  0.00           C
ATOM   3645  OD1 ASN A 219      67.005  50.226  90.390  1.00  0.00           O
ATOM   3646  ND2 ASN A 219      69.164  50.806  90.360  1.00  0.00           N
ATOM   3649  C   ASN A 219      65.924  52.934  93.601  1.00  0.00           C
ATOM   3650  O   ASN A 219      65.665  52.396  94.671  1.00  0.00           O
ATOM   3651  N   PHE A 220      65.895  54.296  93.491  1.00  0.00           N
ATOM   3653  CA  PHE A 220      65.505  55.135  94.620  1.00  0.00           C
ATOM   3655  CB  PHE A 220      65.705  56.635  94.221  1.00  0.00           C
ATOM   3658  CG  PHE A 220      65.145  57.605  95.240  1.00  0.00           C
ATOM   3659  CD1 PHE A 220      65.795  57.775  96.470  1.00  0.00           C
ATOM   3661  CE1 PHE A 220      65.255  58.604  97.460  1.00  0.00           C
ATOM   3663  CZ  PHE A 220      64.064  59.285  97.220  1.00  0.00           C
ATOM   3665  CD2 PHE A 220      63.945  58.295  95.010  1.00  0.00           C
ATOM   3667  CE2 PHE A 220      63.405  59.135  95.991  1.00  0.00           C
ATOM   3669  C   PHE A 220      64.085  54.906  95.161  1.00  0.00           C
ATOM   3670  O   PHE A 220      63.885  54.636  96.340  1.00  0.00           O
ATOM   3671  N   TYR A 221      63.075  54.965  94.270  1.00  0.00           N
ATOM   3673  CA  TYR A 221      61.675  54.744  94.611  1.00  0.00           C
ATOM   3675  CB  TYR A 221      60.775  55.054  93.391  1.00  0.00           C
ATOM   3678  CG  TYR A 221      60.795  56.535  93.111  1.00  0.00           C
ATOM   3679  CD1 TYR A 221      60.265  57.456  94.030  1.00  0.00           C
ATOM   3681  CE1 TYR A 221      60.345  58.836  93.781  1.00  0.00           C
ATOM   3683  CZ  TYR A 221      60.944  59.296  92.610  1.00  0.00           C
ATOM   3684  OH  TYR A 221      61.085  60.676  92.381  1.00  0.00           O
ATOM   3686  CD2 TYR A 221      61.325  57.014  91.900  1.00  0.00           C
ATOM   3688  CE2 TYR A 221      61.425  58.395  91.660  1.00  0.00           C
ATOM   3690  C   TYR A 221      61.365  53.344  95.140  1.00  0.00           C
ATOM   3691  O   TYR A 221      60.615  53.176  96.110  1.00  0.00           O
ATOM   3692  N   LEU A 222      61.945  52.285  94.550  1.00  0.00           N
ATOM   3694  CA  LEU A 222      61.825  50.956  95.120  1.00  0.00           C
ATOM   3696  CB  LEU A 222      62.194  49.844  94.130  1.00  0.00           C
ATOM   3699  CG  LEU A 222      61.055  49.444  93.171  1.00  0.00           C
ATOM   3701  CD1 LEU A 222      60.535  50.565  92.271  1.00  0.00           C
ATOM   3705  CD2 LEU A 222      61.535  48.274  92.320  1.00  0.00           C
ATOM   3709  C   LEU A 222      62.514  50.806  96.470  1.00  0.00           C
ATOM   3710  O   LEU A 222      61.955  50.205  97.380  1.00  0.00           O
ATOM   3711  N   GLY A 223      63.704  51.406  96.660  1.00  0.00           N
ATOM   3713  CA  GLY A 223      64.354  51.504  97.970  1.00  0.00           C
ATOM   3716  C   GLY A 223      63.505  52.215  98.990  1.00  0.00           C
ATOM   3717  O   GLY A 223      63.365  51.775 100.131  1.00  0.00           O
ATOM   3718  N   LYS A 224      62.835  53.316  98.581  1.00  0.00           N
ATOM   3720  CA  LYS A 224      61.884  54.065  99.370  1.00  0.00           C
ATOM   3722  CB  LYS A 224      61.355  55.254  98.531  1.00  0.00           C
ATOM   3725  CG  LYS A 224      60.935  56.425  99.421  1.00  0.00           C
ATOM   3728  CD  LYS A 224      62.134  57.314  99.771  1.00  0.00           C
ATOM   3731  CE  LYS A 224      61.835  58.344 100.850  1.00  0.00           C
ATOM   3734  NZ  LYS A 224      61.845  57.664 102.150  1.00  0.00           N
ATOM   3738  C   LYS A 224      60.685  53.235  99.831  1.00  0.00           C
ATOM   3739  O   LYS A 224      60.265  53.295 100.982  1.00  0.00           O
ATOM   3740  N   TYR A 225      60.105  52.414  98.921  1.00  0.00           N
ATOM   3742  CA  TYR A 225      59.085  51.434  99.230  1.00  0.00           C
ATOM   3744  CB  TYR A 225      58.545  50.854  97.900  1.00  0.00           C
ATOM   3747  CG  TYR A 225      57.555  49.735  98.061  1.00  0.00           C
ATOM   3748  CD1 TYR A 225      56.215  50.035  98.330  1.00  0.00           C
ATOM   3750  CE1 TYR A 225      55.265  49.004  98.441  1.00  0.00           C
ATOM   3752  CZ  TYR A 225      55.665  47.664  98.321  1.00  0.00           C
ATOM   3753  OH  TYR A 225      54.735  46.614  98.490  1.00  0.00           O
ATOM   3755  CD2 TYR A 225      57.945  48.395  97.910  1.00  0.00           C
ATOM   3757  CE2 TYR A 225      56.994  47.365  98.040  1.00  0.00           C
ATOM   3759  C   TYR A 225      59.505  50.325 100.190  1.00  0.00           C
ATOM   3760  O   TYR A 225      58.774  49.965 101.110  1.00  0.00           O
ATOM   3761  N   TYR A 226      60.715  49.766 100.020  1.00  0.00           N
ATOM   3763  CA  TYR A 226      61.274  48.855 100.990  1.00  0.00           C
ATOM   3765  CB  TYR A 226      62.615  48.264 100.491  1.00  0.00           C
ATOM   3768  CG  TYR A 226      62.344  47.196  99.481  1.00  0.00           C
ATOM   3769  CD1 TYR A 226      61.685  46.024  99.910  1.00  0.00           C
ATOM   3771  CE1 TYR A 226      61.485  44.965  99.031  1.00  0.00           C
ATOM   3773  CZ  TYR A 226      61.945  45.046  97.710  1.00  0.00           C
ATOM   3774  OH  TYR A 226      61.735  43.955  96.840  1.00  0.00           O
ATOM   3776  CD2 TYR A 226      62.815  47.266  98.161  1.00  0.00           C
ATOM   3778  CE2 TYR A 226      62.615  46.194  97.281  1.00  0.00           C
ATOM   3780  C   TYR A 226      61.445  49.485 102.360  1.00  0.00           C
ATOM   3781  O   TYR A 226      61.045  48.945 103.391  1.00  0.00           O
ATOM   3782  N   LEU A 227      61.955  50.725 102.380  1.00  0.00           N
ATOM   3784  CA  LEU A 227      62.104  51.525 103.570  1.00  0.00           C
ATOM   3786  CB  LEU A 227      62.724  52.895 103.210  1.00  0.00           C
ATOM   3789  CG  LEU A 227      63.185  53.766 104.390  1.00  0.00           C
ATOM   3791  CD1 LEU A 227      64.315  54.654 103.910  1.00  0.00           C
ATOM   3795  CD2 LEU A 227      62.095  54.665 105.001  1.00  0.00           C
ATOM   3799  C   LEU A 227      60.795  51.745 104.300  1.00  0.00           C
ATOM   3800  O   LEU A 227      60.725  51.635 105.520  1.00  0.00           O
ATOM   3801  N   SER A 228      59.704  52.014 103.560  1.00  0.00           N
ATOM   3803  CA  SER A 228      58.405  52.266 104.171  1.00  0.00           C
ATOM   3805  CB  SER A 228      57.435  52.985 103.210  1.00  0.00           C
ATOM   3808  OG  SER A 228      57.145  52.244 102.030  1.00  0.00           O
ATOM   3810  C   SER A 228      57.735  51.044 104.740  1.00  0.00           C
ATOM   3811  O   SER A 228      56.924  51.125 105.650  1.00  0.00           O
ATOM   3812  N   LEU A 229      58.134  49.844 104.290  1.00  0.00           N
ATOM   3814  CA  LEU A 229      57.724  48.594 104.891  1.00  0.00           C
ATOM   3816  CB  LEU A 229      57.885  47.444 103.870  1.00  0.00           C
ATOM   3819  CG  LEU A 229      56.965  47.594 102.652  1.00  0.00           C
ATOM   3821  CD1 LEU A 229      57.255  46.525 101.610  1.00  0.00           C
ATOM   3825  CD2 LEU A 229      55.505  47.484 103.040  1.00  0.00           C
ATOM   3829  C   LEU A 229      58.524  48.235 106.122  1.00  0.00           C
ATOM   3830  O   LEU A 229      58.185  47.294 106.831  1.00  0.00           O
ATOM   3831  N   GLY A 230      59.634  48.955 106.381  1.00  0.00           N
ATOM   3833  CA  GLY A 230      60.595  48.586 107.410  1.00  0.00           C
ATOM   3836  C   GLY A 230      61.535  47.495 106.981  1.00  0.00           C
ATOM   3837  O   GLY A 230      62.204  46.894 107.811  1.00  0.00           O
ATOM   3838  N   ASP A 231      61.645  47.256 105.661  1.00  0.00           N
ATOM   3840  CA  ASP A 231      62.695  46.414 105.111  1.00  0.00           C
ATOM   3842  CB  ASP A 231      62.204  45.535 103.951  1.00  0.00           C
ATOM   3845  CG  ASP A 231      63.265  44.556 103.482  1.00  0.00           C
ATOM   3846  OD1 ASP A 231      64.424  44.566 103.990  1.00  0.00           O
ATOM   3847  OD2 ASP A 231      62.935  43.755 102.580  1.00  0.00           O
ATOM   3848  C   ASP A 231      63.904  47.274 104.771  1.00  0.00           C
ATOM   3849  O   ASP A 231      64.115  47.745 103.641  1.00  0.00           O
ATOM   3850  N   LEU A 232      64.755  47.505 105.780  1.00  0.00           N
ATOM   3852  CA  LEU A 232      65.965  48.285 105.650  1.00  0.00           C
ATOM   3854  CB  LEU A 232      66.615  48.576 107.021  1.00  0.00           C
ATOM   3857  CG  LEU A 232      65.905  49.584 107.921  1.00  0.00           C
ATOM   3859  CD1 LEU A 232      64.445  49.254 108.260  1.00  0.00           C
ATOM   3863  CD2 LEU A 232      66.725  49.686 109.211  1.00  0.00           C
ATOM   3867  C   LEU A 232      67.035  47.684 104.751  1.00  0.00           C
ATOM   3868  O   LEU A 232      67.745  48.415 104.071  1.00  0.00           O
ATOM   3869  N   ASP A 233      67.235  46.355 104.800  1.00  0.00           N
ATOM   3871  CA  ASP A 233      68.305  45.685 104.080  1.00  0.00           C
ATOM   3873  CB  ASP A 233      68.494  44.254 104.621  1.00  0.00           C
ATOM   3876  CG  ASP A 233      69.795  43.674 104.110  1.00  0.00           C
ATOM   3877  OD1 ASP A 233      70.674  44.435 103.610  1.00  0.00           O
ATOM   3878  OD2 ASP A 233      70.015  42.444 104.241  1.00  0.00           O
ATOM   3879  C   ASP A 233      68.094  45.705 102.570  1.00  0.00           C
ATOM   3880  O   ASP A 233      68.984  46.064 101.790  1.00  0.00           O
ATOM   3881  N   SER A 234      66.844  45.425 102.141  1.00  0.00           N
ATOM   3883  CA  SER A 234      66.424  45.685 100.771  1.00  0.00           C
ATOM   3885  CB  SER A 234      64.965  45.265 100.480  1.00  0.00           C
ATOM   3888  OG  SER A 234      64.755  43.875 100.721  1.00  0.00           O
ATOM   3890  C   SER A 234      66.545  47.145 100.410  1.00  0.00           C
ATOM   3891  O   SER A 234      67.185  47.495  99.430  1.00  0.00           O
ATOM   3892  N   ALA A 235      66.045  48.074 101.251  1.00  0.00           N
ATOM   3894  CA  ALA A 235      66.134  49.496 100.990  1.00  0.00           C
ATOM   3896  CB  ALA A 235      65.435  50.275 102.121  1.00  0.00           C
ATOM   3900  C   ALA A 235      67.564  50.005 100.842  1.00  0.00           C
ATOM   3901  O   ALA A 235      67.885  50.685  99.872  1.00  0.00           O
ATOM   3902  N   THR A 236      68.465  49.575 101.741  1.00  0.00           N
ATOM   3904  CA  THR A 236      69.884  49.886 101.730  1.00  0.00           C
ATOM   3906  CB  THR A 236      70.655  49.254 102.910  1.00  0.00           C
ATOM   3908  OG1 THR A 236      70.195  49.744 104.150  1.00  0.00           O
ATOM   3910  CG2 THR A 236      72.155  49.584 102.921  1.00  0.00           C
ATOM   3914  C   THR A 236      70.575  49.444 100.461  1.00  0.00           C
ATOM   3915  O   THR A 236      71.375  50.156  99.840  1.00  0.00           O
ATOM   3916  N   ALA A 237      70.265  48.214  99.991  1.00  0.00           N
ATOM   3918  CA  ALA A 237      70.775  47.705  98.730  1.00  0.00           C
ATOM   3920  CB  ALA A 237      70.285  46.255  98.521  1.00  0.00           C
ATOM   3924  C   ALA A 237      70.344  48.524  97.531  1.00  0.00           C
ATOM   3925  O   ALA A 237      71.174  48.914  96.711  1.00  0.00           O
ATOM   3926  N   LEU A 238      69.054  48.864  97.440  1.00  0.00           N
ATOM   3928  CA  LEU A 238      68.505  49.645  96.360  1.00  0.00           C
ATOM   3930  CB  LEU A 238      66.965  49.575  96.360  1.00  0.00           C
ATOM   3933  CG  LEU A 238      66.414  48.295  95.690  1.00  0.00           C
ATOM   3935  CD1 LEU A 238      66.274  47.104  96.620  1.00  0.00           C
ATOM   3939  CD2 LEU A 238      65.064  48.555  95.031  1.00  0.00           C
ATOM   3943  C   LEU A 238      69.015  51.076  96.241  1.00  0.00           C
ATOM   3944  O   LEU A 238      69.234  51.575  95.150  1.00  0.00           O
ATOM   3945  N   PHE A 239      69.265  51.785  97.360  1.00  0.00           N
ATOM   3947  CA  PHE A 239      69.945  53.074  97.300  1.00  0.00           C
ATOM   3949  CB  PHE A 239      69.965  53.774  98.680  1.00  0.00           C
ATOM   3952  CG  PHE A 239      68.555  54.015  99.171  1.00  0.00           C
ATOM   3953  CD1 PHE A 239      67.605  54.756  98.441  1.00  0.00           C
ATOM   3955  CE1 PHE A 239      66.314  54.956  98.940  1.00  0.00           C
ATOM   3957  CZ  PHE A 239      65.965  54.435 100.190  1.00  0.00           C
ATOM   3959  CD2 PHE A 239      68.174  53.485 100.400  1.00  0.00           C
ATOM   3961  CE2 PHE A 239      66.895  53.685 100.920  1.00  0.00           C
ATOM   3963  C   PHE A 239      71.355  52.995  96.750  1.00  0.00           C
ATOM   3964  O   PHE A 239      71.785  53.815  95.940  1.00  0.00           O
ATOM   3965  N   LYS A 240      72.115  51.944  97.131  1.00  0.00           N
ATOM   3967  CA  LYS A 240      73.415  51.605  96.580  1.00  0.00           C
ATOM   3969  CB  LYS A 240      74.085  50.434  97.351  1.00  0.00           C
ATOM   3972  CG  LYS A 240      74.525  50.795  98.791  1.00  0.00           C
ATOM   3975  CD  LYS A 240      75.045  49.575  99.571  1.00  0.00           C
ATOM   3978  CE  LYS A 240      75.304  49.844 101.060  1.00  0.00           C
ATOM   3981  NZ  LYS A 240      75.435  48.586 101.840  1.00  0.00           N
ATOM   3985  C   LYS A 240      73.374  51.336  95.070  1.00  0.00           C
ATOM   3986  O   LYS A 240      74.145  51.905  94.310  1.00  0.00           O
ATOM   3987  N   LEU A 241      72.395  50.546  94.580  1.00  0.00           N
ATOM   3989  CA  LEU A 241      72.095  50.405  93.160  1.00  0.00           C
ATOM   3991  CB  LEU A 241      71.005  49.324  92.910  1.00  0.00           C
ATOM   3994  CG  LEU A 241      71.255  47.915  93.501  1.00  0.00           C
ATOM   3996  CD1 LEU A 241      70.075  46.975  93.200  1.00  0.00           C
ATOM   4000  CD2 LEU A 241      72.555  47.274  93.020  1.00  0.00           C
ATOM   4004  C   LEU A 241      71.685  51.715  92.460  1.00  0.00           C
ATOM   4005  O   LEU A 241      72.045  51.975  91.311  1.00  0.00           O
ATOM   4006  N   ALA A 242      70.895  52.586  93.111  1.00  0.00           N
ATOM   4008  CA  ALA A 242      70.505  53.906  92.620  1.00  0.00           C
ATOM   4010  CB  ALA A 242      69.475  54.556  93.570  1.00  0.00           C
ATOM   4014  C   ALA A 242      71.635  54.906  92.410  1.00  0.00           C
ATOM   4015  O   ALA A 242      71.635  55.655  91.440  1.00  0.00           O
ATOM   4016  N   VAL A 243      72.605  54.944  93.330  1.00  0.00           N
ATOM   4018  CA  VAL A 243      73.785  55.795  93.221  1.00  0.00           C
ATOM   4020  CB  VAL A 243      74.325  56.136  94.611  1.00  0.00           C
ATOM   4022  CG1 VAL A 243      74.915  54.886  95.280  1.00  0.00           C
ATOM   4026  CG2 VAL A 243      75.354  57.274  94.561  1.00  0.00           C
ATOM   4030  C   VAL A 243      74.865  55.175  92.330  1.00  0.00           C
ATOM   4031  O   VAL A 243      75.685  55.876  91.740  1.00  0.00           O
ATOM   4032  N   ALA A 244      74.875  53.825  92.150  1.00  0.00           N
ATOM   4034  CA  ALA A 244      75.895  53.084  91.421  1.00  0.00           C
ATOM   4036  CB  ALA A 244      75.655  51.565  91.540  1.00  0.00           C
ATOM   4040  C   ALA A 244      75.985  53.424  89.951  1.00  0.00           C
ATOM   4041  O   ALA A 244      77.035  53.306  89.310  1.00  0.00           O
ATOM   4042  N   ASN A 245      74.884  53.896  89.361  1.00  0.00           N
ATOM   4044  CA  ASN A 245      74.835  54.315  87.980  1.00  0.00           C
ATOM   4046  CB  ASN A 245      73.405  54.155  87.410  1.00  0.00           C
ATOM   4049  CG  ASN A 245      72.405  54.744  88.391  1.00  0.00           C
ATOM   4050  OD1 ASN A 245      72.415  55.956  88.631  1.00  0.00           O
ATOM   4051  ND2 ASN A 245      71.554  53.896  89.000  1.00  0.00           N
ATOM   4054  C   ASN A 245      75.425  55.685  87.710  1.00  0.00           C
ATOM   4055  O   ASN A 245      75.725  55.985  86.561  1.00  0.00           O
ATOM   4056  N   ASN A 246      75.645  56.515  88.760  1.00  0.00           N
ATOM   4058  CA  ASN A 246      76.435  57.726  88.690  1.00  0.00           C
ATOM   4060  CB  ASN A 246      77.895  57.535  88.160  1.00  0.00           C
ATOM   4063  CG  ASN A 246      78.774  56.785  89.151  1.00  0.00           C
ATOM   4064  OD1 ASN A 246      78.454  56.585  90.331  1.00  0.00           O
ATOM   4065  ND2 ASN A 246      79.975  56.375  88.671  1.00  0.00           N
ATOM   4068  C   ASN A 246      75.705  58.875  88.000  1.00  0.00           C
ATOM   4069  O   ASN A 246      76.314  59.785  87.440  1.00  0.00           O
ATOM   4070  N   VAL A 247      74.365  58.885  88.010  1.00  0.00           N
ATOM   4072  CA  VAL A 247      73.585  59.944  87.410  1.00  0.00           C
ATOM   4074  CB  VAL A 247      72.204  59.464  87.001  1.00  0.00           C
ATOM   4076  CG1 VAL A 247      71.515  60.555  86.160  1.00  0.00           C
ATOM   4080  CG2 VAL A 247      72.314  58.176  86.171  1.00  0.00           C
ATOM   4084  C   VAL A 247      73.485  61.146  88.370  1.00  0.00           C
ATOM   4085  O   VAL A 247      72.515  61.344  89.090  1.00  0.00           O
ATOM   4086  N   HIS A 248      74.555  61.955  88.440  1.00  0.00           N
ATOM   4088  CA  HIS A 248      74.865  62.765  89.611  1.00  0.00           C
ATOM   4090  CB  HIS A 248      76.314  63.274  89.520  1.00  0.00           C
ATOM   4093  ND1 HIS A 248      77.765  61.425  90.420  1.00  0.00           N
ATOM   4094  CG  HIS A 248      77.354  62.206  89.351  1.00  0.00           C
ATOM   4095  CE1 HIS A 248      78.844  60.806  89.980  1.00  0.00           C
ATOM   4097  NE2 HIS A 248      79.145  61.125  88.710  1.00  0.00           N
ATOM   4099  CD2 HIS A 248      78.195  62.024  88.300  1.00  0.00           C
ATOM   4101  C   HIS A 248      73.965  63.984  89.790  1.00  0.00           C
ATOM   4102  O   HIS A 248      73.844  64.535  90.891  1.00  0.00           O
ATOM   4103  N   ASN A 249      73.305  64.436  88.710  1.00  0.00           N
ATOM   4105  CA  ASN A 249      72.405  65.565  88.701  1.00  0.00           C
ATOM   4107  CB  ASN A 249      72.494  66.294  87.320  1.00  0.00           C
ATOM   4110  CG  ASN A 249      72.165  65.414  86.101  1.00  0.00           C
ATOM   4111  OD1 ASN A 249      72.185  64.185  86.171  1.00  0.00           O
ATOM   4112  ND2 ASN A 249      71.795  66.055  84.970  1.00  0.00           N
ATOM   4115  C   ASN A 249      70.954  65.125  88.970  1.00  0.00           C
ATOM   4116  O   ASN A 249      70.075  65.965  89.170  1.00  0.00           O
ATOM   4117  N   PHE A 250      70.665  63.815  89.021  1.00  0.00           N
ATOM   4119  CA  PHE A 250      69.325  63.334  89.310  1.00  0.00           C
ATOM   4121  CB  PHE A 250      69.064  61.875  88.840  1.00  0.00           C
ATOM   4124  CG  PHE A 250      68.435  61.894  87.470  1.00  0.00           C
ATOM   4125  CD1 PHE A 250      68.953  62.705  86.451  1.00  0.00           C
ATOM   4127  CE1 PHE A 250      68.314  62.775  85.210  1.00  0.00           C
ATOM   4129  CZ  PHE A 250      67.155  62.035  84.980  1.00  0.00           C
ATOM   4131  CD2 PHE A 250      67.285  61.136  87.220  1.00  0.00           C
ATOM   4133  CE2 PHE A 250      66.645  61.206  85.980  1.00  0.00           C
ATOM   4135  C   PHE A 250      68.914  63.485  90.751  1.00  0.00           C
ATOM   4136  O   PHE A 250      69.695  63.255  91.670  1.00  0.00           O
ATOM   4137  N   VAL A 251      67.634  63.844  90.961  1.00  0.00           N
ATOM   4139  CA  VAL A 251      67.025  64.045  92.260  1.00  0.00           C
ATOM   4141  CB  VAL A 251      65.554  64.436  92.030  1.00  0.00           C
ATOM   4143  CG1 VAL A 251      64.685  64.366  93.300  1.00  0.00           C
ATOM   4147  CG2 VAL A 251      65.505  65.865  91.460  1.00  0.00           C
ATOM   4151  C   VAL A 251      67.155  62.785  93.090  1.00  0.00           C
ATOM   4152  O   VAL A 251      67.674  62.775  94.211  1.00  0.00           O
ATOM   4153  N   GLU A 252      66.804  61.655  92.480  1.00  0.00           N
ATOM   4155  CA  GLU A 252      66.874  60.315  93.010  1.00  0.00           C
ATOM   4157  CB  GLU A 252      66.274  59.385  91.940  1.00  0.00           C
ATOM   4160  CG  GLU A 252      64.755  59.626  91.770  1.00  0.00           C
ATOM   4163  CD  GLU A 252      64.375  60.795  90.870  1.00  0.00           C
ATOM   4164  OE1 GLU A 252      65.274  61.425  90.261  1.00  0.00           O
ATOM   4165  OE2 GLU A 252      63.155  61.115  90.850  1.00  0.00           O
ATOM   4166  C   GLU A 252      68.255  59.886  93.461  1.00  0.00           C
ATOM   4167  O   GLU A 252      68.415  59.315  94.540  1.00  0.00           O
ATOM   4168  N   HIS A 253      69.304  60.205  92.690  1.00  0.00           N
ATOM   4170  CA  HIS A 253      70.695  59.995  93.081  1.00  0.00           C
ATOM   4172  CB  HIS A 253      71.604  60.405  91.900  1.00  0.00           C
ATOM   4175  ND1 HIS A 253      73.924  60.774  92.730  1.00  0.00           N
ATOM   4176  CG  HIS A 253      73.025  59.984  92.050  1.00  0.00           C
ATOM   4177  CE1 HIS A 253      75.094  60.205  92.540  1.00  0.00           C
ATOM   4179  NE2 HIS A 253      74.985  59.095  91.760  1.00  0.00           N
ATOM   4181  CD2 HIS A 253      73.655  58.955  91.440  1.00  0.00           C
ATOM   4183  C   HIS A 253      71.104  60.764  94.340  1.00  0.00           C
ATOM   4184  O   HIS A 253      71.695  60.205  95.271  1.00  0.00           O
ATOM   4185  N   ARG A 254      70.734  62.056  94.431  1.00  0.00           N
ATOM   4187  CA  ARG A 254      70.965  62.855  95.630  1.00  0.00           C
ATOM   4189  CB  ARG A 254      70.545  64.344  95.480  1.00  0.00           C
ATOM   4192  CG  ARG A 254      71.445  65.205  94.571  1.00  0.00           C
ATOM   4195  CD  ARG A 254      70.883  65.435  93.150  1.00  0.00           C
ATOM   4198  NE  ARG A 254      70.915  66.896  92.820  1.00  0.00           N
ATOM   4200  CZ  ARG A 254      72.025  67.615  92.750  1.00  0.00           C
ATOM   4201  NH1 ARG A 254      73.215  67.065  92.811  1.00  0.00           N
ATOM   4204  NH2 ARG A 254      71.975  68.905  92.550  1.00  0.00           N
ATOM   4207  C   ARG A 254      70.274  62.326  96.890  1.00  0.00           C
ATOM   4208  O   ARG A 254      70.865  62.285  97.970  1.00  0.00           O
ATOM   4209  N   TYR A 255      69.005  61.926  96.760  1.00  0.00           N
ATOM   4211  CA  TYR A 255      68.215  61.476  97.880  1.00  0.00           C
ATOM   4213  CB  TYR A 255      66.725  61.885  97.720  1.00  0.00           C
ATOM   4216  CG  TYR A 255      66.615  63.395  97.710  1.00  0.00           C
ATOM   4217  CD1 TYR A 255      66.795  64.155  98.881  1.00  0.00           C
ATOM   4219  CE1 TYR A 255      66.715  65.565  98.830  1.00  0.00           C
ATOM   4221  CZ  TYR A 255      66.545  66.225  97.620  1.00  0.00           C
ATOM   4222  OH  TYR A 255      66.495  67.625  97.561  1.00  0.00           O
ATOM   4224  CD2 TYR A 255      66.305  64.075  96.521  1.00  0.00           C
ATOM   4226  CE2 TYR A 255      66.335  65.476  96.460  1.00  0.00           C
ATOM   4228  C   TYR A 255      68.405  59.995  98.210  1.00  0.00           C
ATOM   4229  O   TYR A 255      68.205  59.594  99.351  1.00  0.00           O
ATOM   4230  N   ALA A 256      68.895  59.165  97.271  1.00  0.00           N
ATOM   4232  CA  ALA A 256      69.465  57.855  97.561  1.00  0.00           C
ATOM   4234  CB  ALA A 256      69.854  57.136  96.250  1.00  0.00           C
ATOM   4238  C   ALA A 256      70.674  57.915  98.461  1.00  0.00           C
ATOM   4239  O   ALA A 256      70.764  57.224  99.471  1.00  0.00           O
ATOM   4240  N   LEU A 257      71.604  58.844  98.171  1.00  0.00           N
ATOM   4242  CA  LEU A 257      72.703  59.215  99.061  1.00  0.00           C
ATOM   4244  CB  LEU A 257      73.625  60.285  98.400  1.00  0.00           C
ATOM   4247  CG  LEU A 257      74.564  59.756  97.300  1.00  0.00           C
ATOM   4249  CD1 LEU A 257      75.255  60.924  96.561  1.00  0.00           C
ATOM   4253  CD2 LEU A 257      75.604  58.785  97.880  1.00  0.00           C
ATOM   4257  C   LEU A 257      72.255  59.735 100.421  1.00  0.00           C
ATOM   4258  O   LEU A 257      72.814  59.385 101.451  1.00  0.00           O
ATOM   4259  N   LEU A 258      71.204  60.595 100.441  1.00  0.00           N
ATOM   4261  CA  LEU A 258      70.585  61.076 101.671  1.00  0.00           C
ATOM   4263  CB  LEU A 258      69.465  62.094 101.320  1.00  0.00           C
ATOM   4266  CG  LEU A 258      68.875  62.965 102.450  1.00  0.00           C
ATOM   4268  CD1 LEU A 258      68.094  62.235 103.560  1.00  0.00           C
ATOM   4272  CD2 LEU A 258      69.945  63.885 103.061  1.00  0.00           C
ATOM   4276  C   LEU A 258      69.975  59.956 102.512  1.00  0.00           C
ATOM   4277  O   LEU A 258      70.185  59.865 103.710  1.00  0.00           O
ATOM   4278  N   GLU A 259      69.234  59.035 101.870  1.00  0.00           N
ATOM   4280  CA  GLU A 259      68.735  57.845 102.520  1.00  0.00           C
ATOM   4282  CB  GLU A 259      67.745  57.115 101.600  1.00  0.00           C
ATOM   4285  CG  GLU A 259      66.424  57.895 101.402  1.00  0.00           C
ATOM   4288  CD  GLU A 259      65.484  57.825 102.590  1.00  0.00           C
ATOM   4289  OE1 GLU A 259      65.805  57.215 103.641  1.00  0.00           O
ATOM   4290  OE2 GLU A 259      64.354  58.376 102.430  1.00  0.00           O
ATOM   4291  C   GLU A 259      69.825  56.915 103.020  1.00  0.00           C
ATOM   4292  O   GLU A 259      69.764  56.425 104.150  1.00  0.00           O
ATOM   4293  N   LEU A 260      70.883  56.684 102.220  1.00  0.00           N
ATOM   4295  CA  LEU A 260      72.055  55.895 102.590  1.00  0.00           C
ATOM   4297  CB  LEU A 260      73.025  55.764 101.370  1.00  0.00           C
ATOM   4300  CG  LEU A 260      73.895  54.485 101.221  1.00  0.00           C
ATOM   4302  CD1 LEU A 260      74.935  54.636 100.111  1.00  0.00           C
ATOM   4306  CD2 LEU A 260      74.545  53.995 102.531  1.00  0.00           C
ATOM   4310  C   LEU A 260      72.785  56.495 103.800  1.00  0.00           C
ATOM   4311  O   LEU A 260      73.145  55.785 104.751  1.00  0.00           O
ATOM   4312  N   SER A 261      72.995  57.835 103.830  1.00  0.00           N
ATOM   4314  CA  SER A 261      73.545  58.535 104.991  1.00  0.00           C
ATOM   4316  CB  SER A 261      73.924  60.016 104.720  1.00  0.00           C
ATOM   4319  OG  SER A 261      72.804  60.834 104.360  1.00  0.00           O
ATOM   4321  C   SER A 261      72.685  58.474 106.230  1.00  0.00           C
ATOM   4322  O   SER A 261      73.195  58.214 107.320  1.00  0.00           O
ATOM   4323  N   LEU A 262      71.365  58.685 106.081  1.00  0.00           N
ATOM   4325  CA  LEU A 262      70.365  58.594 107.131  1.00  0.00           C
ATOM   4327  CB  LEU A 262      68.995  59.015 106.531  1.00  0.00           C
ATOM   4330  CG  LEU A 262      67.804  59.124 107.512  1.00  0.00           C
ATOM   4332  CD1 LEU A 262      67.104  57.775 107.781  1.00  0.00           C
ATOM   4336  CD2 LEU A 262      68.195  59.836 108.811  1.00  0.00           C
ATOM   4340  C   LEU A 262      70.285  57.224 107.771  1.00  0.00           C
ATOM   4341  O   LEU A 262      70.265  57.094 109.001  1.00  0.00           O
ATOM   4342  N   LEU A 263      70.304  56.164 106.951  1.00  0.00           N
ATOM   4344  CA  LEU A 263      70.414  54.785 107.372  1.00  0.00           C
ATOM   4346  CB  LEU A 263      70.314  53.914 106.110  1.00  0.00           C
ATOM   4349  CG  LEU A 263      70.005  52.406 106.270  1.00  0.00           C
ATOM   4351  CD1 LEU A 263      71.215  51.585 106.680  1.00  0.00           C
ATOM   4355  CD2 LEU A 263      68.805  52.136 107.180  1.00  0.00           C
ATOM   4359  C   LEU A 263      71.715  54.524 108.101  1.00  0.00           C
ATOM   4360  O   LEU A 263      71.734  53.906 109.160  1.00  0.00           O
ATOM   4361  N   GLY A 264      72.835  55.054 107.561  1.00  0.00           N
ATOM   4363  CA  GLY A 264      74.145  54.984 108.171  1.00  0.00           C
ATOM   4366  C   GLY A 264      74.225  55.655 109.510  1.00  0.00           C
ATOM   4367  O   GLY A 264      75.035  55.275 110.340  1.00  0.00           O
ATOM   4368  N   GLN A 265      73.395  56.675 109.771  1.00  0.00           N
ATOM   4370  CA  GLN A 265      73.325  57.314 111.081  1.00  0.00           C
ATOM   4372  CB  GLN A 265      72.625  58.694 110.961  1.00  0.00           C
ATOM   4375  CG  GLN A 265      73.494  59.785 110.281  1.00  0.00           C
ATOM   4378  CD  GLN A 265      72.765  60.735 109.320  1.00  0.00           C
ATOM   4379  OE1 GLN A 265      73.365  61.234 108.371  1.00  0.00           O
ATOM   4380  NE2 GLN A 265      71.475  61.055 109.600  1.00  0.00           N
ATOM   4383  C   GLN A 265      72.655  56.535 112.220  1.00  0.00           C
ATOM   4384  O   GLN A 265      72.865  56.885 113.381  1.00  0.00           O
ATOM   4385  N   ASP A 266      71.825  55.514 111.921  1.00  0.00           N
ATOM   4387  CA  ASP A 266      70.965  54.865 112.891  1.00  0.00           C
ATOM   4389  CB  ASP A 266      69.615  54.594 112.180  1.00  0.00           C
ATOM   4392  CG  ASP A 266      68.435  54.444 113.120  1.00  0.00           C
ATOM   4393  OD1 ASP A 266      68.494  54.814 114.320  1.00  0.00           O
ATOM   4394  OD2 ASP A 266      67.354  54.065 112.580  1.00  0.00           O
ATOM   4395  C   ASP A 266      71.615  53.544 113.391  1.00  0.00           C
ATOM   4396  OT1 ASP A 266      72.215  53.564 114.500  1.00  0.00           O
ATOM   4397  OT2 ASP A 266      71.594  52.524 112.660  1.00  0.00           O
ATOM   4398  NH3 POPEB 267      23.985 101.904  71.410  1.00  0.00           N
ATOM   4402  C12 POPEB 267      25.035 102.226  70.410  1.00  0.00           C
ATOM   4405  C11 POPEB 267      24.715 103.574  69.790  1.00  0.00           C
ATOM   4408  P   POPEB 267      25.495 105.105  67.900  1.00  0.00           P
ATOM   4409  O13 POPEB 267      24.145 105.186  67.311  1.00  0.00           O
ATOM   4410  O14 POPEB 267      25.965 106.296  68.650  1.00  0.00           O
ATOM   4411  O11 POPEB 267      26.595 104.796  66.811  1.00  0.00           O
ATOM   4412  O12 POPEB 267      25.675 103.826  68.771  1.00  0.00           O
ATOM   4413  C1  POPEB 267      26.255 104.346  65.491  1.00  0.00           C
ATOM   4416  C2  POPEB 267      26.355 105.545  64.510  1.00  0.00           C
ATOM   4418  O21 POPEB 267      26.205 105.125  63.140  1.00  0.00           O
ATOM   4419  C21 POPEB 267      24.955 105.035  62.701  1.00  0.00           C
ATOM   4420  O22 POPEB 267      23.955 105.076  63.410  1.00  0.00           O
ATOM   4421  C22 POPEB 267      24.935 104.854  61.190  1.00  0.00           C
ATOM   4424  C3  POPEB 267      27.745 106.226  64.671  1.00  0.00           C
ATOM   4427  O31 POPEB 267      27.815 107.436  63.910  1.00  0.00           O
ATOM   4428  C31 POPEB 267      28.225 107.476  62.631  1.00  0.00           C
ATOM   4429  O32 POPEB 267      27.975 108.415  61.900  1.00  0.00           O
ATOM   4430  C32 POPEB 267      29.185 106.344  62.250  1.00  0.00           C
ATOM   4433  C23 POPEB 267      25.815 103.686  60.671  1.00  0.00           C
ATOM   4436  C24 POPEB 267      25.295 103.115  59.351  1.00  0.00           C
ATOM   4439  C25 POPEB 267      25.855 103.756  58.080  1.00  0.00           C
ATOM   4442  C26 POPEB 267      25.065 103.315  56.840  1.00  0.00           C
ATOM   4445  C27 POPEB 267      25.785 103.546  55.511  1.00  0.00           C
ATOM   4448  C28 POPEB 267      26.285 102.244  54.851  1.00  0.00           C
ATOM   4451  C29 POPEB 267      26.925 102.546  53.521  1.00  0.00           C
ATOM   4453 0C21 POPEB 267      26.905 101.776  52.410  1.00  0.00           C
ATOM   4455 1C21 POPEB 267      26.295 100.405  52.280  1.00  0.00           C
ATOM   4458 2C21 POPEB 267      25.475 100.164  51.000  1.00  0.00           C
ATOM   4461 3C21 POPEB 267      25.465  98.674  50.651  1.00  0.00           C
ATOM   4464 4C21 POPEB 267      24.595  98.286  49.440  1.00  0.00           C
ATOM   4467 5C21 POPEB 267      23.095  98.224  49.760  1.00  0.00           C
ATOM   4470 6C21 POPEB 267      22.655  96.986  50.541  1.00  0.00           C
ATOM   4473 7C21 POPEB 267      21.185  97.075  50.960  1.00  0.00           C
ATOM   4476 8C21 POPEB 267      20.695  95.806  51.641  1.00  0.00           C
ATOM   4480  C33 POPEB 267      29.825 106.554  60.850  1.00  0.00           C
ATOM   4483  C34 POPEB 267      30.935 105.535  60.560  1.00  0.00           C
ATOM   4486  C35 POPEB 267      31.085 105.186  59.070  1.00  0.00           C
ATOM   4489  C36 POPEB 267      29.955 104.285  58.550  1.00  0.00           C
ATOM   4492  C37 POPEB 267      29.935 104.185  57.020  1.00  0.00           C
ATOM   4495  C38 POPEB 267      31.215 103.586  56.440  1.00  0.00           C
ATOM   4498  C39 POPEB 267      31.085 103.215  54.951  1.00  0.00           C
ATOM   4501 0C31 POPEB 267      30.955 104.416  54.010  1.00  0.00           C
ATOM   4504 1C31 POPEB 267      30.865 103.965  52.550  1.00  0.00           C
ATOM   4507 2C31 POPEB 267      31.205 105.085  51.560  1.00  0.00           C
ATOM   4510 3C31 POPEB 267      31.215 104.585  50.110  1.00  0.00           C
ATOM   4513 4C31 POPEB 267      29.825 104.604  49.471  1.00  0.00           C
ATOM   4516 5C31 POPEB 267      29.835 103.965  48.081  1.00  0.00           C
ATOM   4519 6C31 POPEB 267      28.525 104.136  47.320  1.00  0.00           C
ATOM   4523  NH3 POPEC 268      82.365  21.994  27.710  1.00  0.00           N
ATOM   4527  C12 POPEC 268      83.015  23.295  28.030  1.00  0.00           C
ATOM   4530  C11 POPEC 268      83.804  23.145  29.310  1.00  0.00           C
ATOM   4533  P   POPEC 268      83.734  25.324  30.650  1.00  0.00           P
ATOM   4534  O13 POPEC 268      82.505  25.894  30.050  1.00  0.00           O
ATOM   4535  O14 POPEC 268      83.615  24.574  31.920  1.00  0.00           O
ATOM   4536  O11 POPEC 268      84.734  26.525  30.790  1.00  0.00           O
ATOM   4537  O12 POPEC 268      84.424  24.406  29.570  1.00  0.00           O
ATOM   4538  C1  POPEC 268      84.464  27.524  31.780  1.00  0.00           C
ATOM   4541  C2  POPEC 268      85.674  27.625  32.700  1.00  0.00           C
ATOM   4543  O21 POPEC 268      85.674  26.474  33.570  1.00  0.00           O
ATOM   4544  C21 POPEC 268      86.865  26.125  34.021  1.00  0.00           C
ATOM   4545  O22 POPEC 268      87.894  26.746  33.810  1.00  0.00           O
ATOM   4546  C22 POPEC 268      86.695  24.836  34.830  1.00  0.00           C
ATOM   4549  C3  POPEC 268      85.664  28.965  33.490  1.00  0.00           C
ATOM   4552  O31 POPEC 268      84.594  28.944  34.460  1.00  0.00           O
ATOM   4553  C31 POPEC 268      84.934  29.476  35.620  1.00  0.00           C
ATOM   4554  O32 POPEC 268      85.904  30.184  35.811  1.00  0.00           O
ATOM   4555  C32 POPEC 268      84.114  28.834  36.730  1.00  0.00           C
ATOM   4558  C23 POPEC 268      87.843  24.514  35.811  1.00  0.00           C
ATOM   4561  C24 POPEC 268      87.794  23.035  36.230  1.00  0.00           C
ATOM   4564  C25 POPEC 268      88.855  22.584  37.240  1.00  0.00           C
ATOM   4567  C26 POPEC 268      88.584  23.024  38.681  1.00  0.00           C
ATOM   4570  C27 POPEC 268      89.654  22.444  39.631  1.00  0.00           C
ATOM   4573  C28 POPEC 268      89.445  22.775  41.120  1.00  0.00           C
ATOM   4576  C29 POPEC 268      89.314  24.246  41.400  1.00  0.00           C
ATOM   4578 0C21 POPEC 268      88.895  24.774  42.561  1.00  0.00           C
ATOM   4580 1C21 POPEC 268      88.505  24.004  43.800  1.00  0.00           C
ATOM   4583 2C21 POPEC 268      89.694  23.934  44.771  1.00  0.00           C
ATOM   4586 3C21 POPEC 268      89.335  23.226  46.080  1.00  0.00           C
ATOM   4589 4C21 POPEC 268      90.515  23.125  47.070  1.00  0.00           C
ATOM   4592 5C21 POPEC 268      91.014  24.504  47.521  1.00  0.00           C
ATOM   4595 6C21 POPEC 268      91.774  24.476  48.860  1.00  0.00           C
ATOM   4598 7C21 POPEC 268      92.154  25.875  49.340  1.00  0.00           C
ATOM   4601 8C21 POPEC 268      92.674  25.914  50.780  1.00  0.00           C
ATOM   4605  C33 POPEC 268      84.305  27.295  36.740  1.00  0.00           C
ATOM   4608  C34 POPEC 268      83.924  26.684  38.090  1.00  0.00           C
ATOM   4611  C35 POPEC 268      84.424  25.254  38.340  1.00  0.00           C
ATOM   4614  C36 POPEC 268      83.495  24.184  37.750  1.00  0.00           C
ATOM   4617  C37 POPEC 268      83.964  22.764  38.100  1.00  0.00           C
ATOM   4620  C38 POPEC 268      82.975  21.705  37.620  1.00  0.00           C
ATOM   4623  C39 POPEC 268      83.414  20.254  37.820  1.00  0.00           C
ATOM   4626 0C31 POPEC 268      82.294  19.254  37.500  1.00  0.00           C
ATOM   4629 1C31 POPEC 268      82.755  17.805  37.640  1.00  0.00           C
ATOM   4632 2C31 POPEC 268      81.655  16.816  38.080  1.00  0.00           C
ATOM   4635 3C31 POPEC 268      80.464  16.724  37.110  1.00  0.00           C
ATOM   4638 4C31 POPEC 268      80.814  16.134  35.741  1.00  0.00           C
ATOM   4641 5C31 POPEC 268      79.575  15.904  34.861  1.00  0.00           C
ATOM   4644 6C31 POPEC 268      79.954  15.424  33.460  1.00  0.00           C
ATOM   4648  NH3 POPED 269     123.764 103.656  23.860  1.00  0.00           N
ATOM   4652  C12 POPED 269     122.674 103.075  23.010  1.00  0.00           C
ATOM   4655  C11 POPED 269     121.453 102.695  23.840  1.00  0.00           C
ATOM   4658  P   POPED 269     119.195 103.344  22.660  1.00  0.00           P
ATOM   4659  O13 POPED 269     119.615 104.734  22.980  1.00  0.00           O
ATOM   4660  O14 POPED 269     118.624 103.096  21.320  1.00  0.00           O
ATOM   4661  O11 POPED 269     118.094 102.914  23.701  1.00  0.00           O
ATOM   4662  O12 POPED 269     120.384 102.324  22.960  1.00  0.00           O
ATOM   4663  C1  POPED 269     118.225 103.286  25.080  1.00  0.00           C
ATOM   4666  C2  POPED 269     117.355 102.374  25.980  1.00  0.00           C
ATOM   4668  O21 POPED 269     117.274 102.925  27.300  1.00  0.00           O
ATOM   4669  C21 POPED 269     118.325 102.896  28.070  1.00  0.00           C
ATOM   4670  O22 POPED 269     119.464 102.616  27.760  1.00  0.00           O
ATOM   4671  C22 POPED 269     117.854 103.325  29.460  1.00  0.00           C
ATOM   4674  C3  POPED 269     117.775 100.864  25.960  1.00  0.00           C
ATOM   4677  O31 POPED 269     116.884 100.064  26.770  1.00  0.00           O
ATOM   4678  C31 POPED 269     117.355  99.556  27.901  1.00  0.00           C
ATOM   4679  O32 POPED 269     118.535  99.556  28.230  1.00  0.00           O
ATOM   4680  C32 POPED 269     116.194  98.984  28.720  1.00  0.00           C
ATOM   4683  C23 POPED 269     119.015 103.645  30.440  1.00  0.00           C
ATOM   4686  C24 POPED 269     118.514 104.245  31.760  1.00  0.00           C
ATOM   4689  C25 POPED 269     119.654 104.486  32.760  1.00  0.00           C
ATOM   4692  C26 POPED 269     120.095 103.224  33.500  1.00  0.00           C
ATOM   4695  C27 POPED 269     121.215 103.546  34.500  1.00  0.00           C
ATOM   4698  C28 POPED 269     121.593 102.354  35.401  1.00  0.00           C
ATOM   4701  C29 POPED 269     122.754 102.746  36.290  1.00  0.00           C
ATOM   4703 0C21 POPED 269     122.714 102.965  37.610  1.00  0.00           C
ATOM   4705 1C21 POPED 269     121.515 102.835  38.521  1.00  0.00           C
ATOM   4708 2C21 POPED 269     120.714 104.146  38.650  1.00  0.00           C
ATOM   4711 3C21 POPED 269     119.564 104.006  39.660  1.00  0.00           C
ATOM   4714 4C21 POPED 269     118.694 105.274  39.750  1.00  0.00           C
ATOM   4717 5C21 POPED 269     117.355 104.994  40.450  1.00  0.00           C
ATOM   4720 6C21 POPED 269     116.504 106.244  40.741  1.00  0.00           C
ATOM   4723 7C21 POPED 269     115.245 105.895  41.540  1.00  0.00           C
ATOM   4726 8C21 POPED 269     114.384 107.094  41.940  1.00  0.00           C
ATOM   4730  C33 POPED 269     116.625  98.265  30.021  1.00  0.00           C
ATOM   4733  C34 POPED 269     115.674  97.126  30.420  1.00  0.00           C
ATOM   4736  C35 POPED 269     116.084  96.384  31.700  1.00  0.00           C
ATOM   4739  C36 POPED 269     115.464  96.986  32.960  1.00  0.00           C
ATOM   4742  C37 POPED 269     115.714  96.174  34.240  1.00  0.00           C
ATOM   4745  C38 POPED 269     114.904  96.745  35.410  1.00  0.00           C
ATOM   4748  C39 POPED 269     115.203  96.206  36.820  1.00  0.00           C
ATOM   4751 0C31 POPED 269     114.974  97.285  37.890  1.00  0.00           C
ATOM   4754 1C31 POPED 269     115.314  96.855  39.330  1.00  0.00           C
ATOM   4757 2C31 POPED 269     114.615  97.674  40.420  1.00  0.00           C
ATOM   4760 3C31 POPED 269     115.044  97.254  41.840  1.00  0.00           C
ATOM   4763 4C31 POPED 269     114.284  97.975  42.961  1.00  0.00           C
ATOM   4766 5C31 POPED 269     114.634  97.424  44.351  1.00  0.00           C
ATOM   4769 6C31 POPED 269     114.015  98.215  45.511  1.00  0.00           C
ATOM   4773  NH3 POPEE 270     107.005 102.704  29.480  1.00  0.00           N
ATOM   4777  C12 POPEE 270     108.074 103.476  30.200  1.00  0.00           C
ATOM   4780  C11 POPEE 270     109.064 104.076  29.210  1.00  0.00           C
ATOM   4783  P   POPEE 270     111.364 102.914  28.890  1.00  0.00           P
ATOM   4784  O13 POPEE 270     111.945 101.834  28.070  1.00  0.00           O
ATOM   4785  O14 POPEE 270     111.975 104.264  28.820  1.00  0.00           O
ATOM   4786  O11 POPEE 270     111.315 102.436  30.390  1.00  0.00           O
ATOM   4787  O12 POPEE 270     109.804 103.014  28.590  1.00  0.00           O
ATOM   4788  C1  POPEE 270     112.274 101.545  30.970  1.00  0.00           C
ATOM   4791  C2  POPEE 270     112.164 101.585  32.521  1.00  0.00           C
ATOM   4793  O21 POPEE 270     111.844 100.274  33.010  1.00  0.00           O
ATOM   4794  C21 POPEE 270     112.414  99.956  34.160  1.00  0.00           C
ATOM   4795  O22 POPEE 270     113.484 100.365  34.570  1.00  0.00           O
ATOM   4796  C22 POPEE 270     111.495  98.975  34.870  1.00  0.00           C
ATOM   4799  C3  POPEE 270     111.014 102.546  32.930  1.00  0.00           C
ATOM   4802  O31 POPEE 270     110.545 102.456  34.280  1.00  0.00           O
ATOM   4803  C31 POPEE 270     111.264 103.075  35.190  1.00  0.00           C
ATOM   4804  O32 POPEE 270     112.455 103.335  35.120  1.00  0.00           O
ATOM   4805  C32 POPEE 270     110.335 103.476  36.330  1.00  0.00           C
ATOM   4808  C23 POPEE 270     111.884  98.774  36.350  1.00  0.00           C
ATOM   4811  C24 POPEE 270     111.525  99.945  37.291  1.00  0.00           C
ATOM   4814  C25 POPEE 270     112.075  99.696  38.701  1.00  0.00           C
ATOM   4817  C26 POPEE 270     111.674 100.715  39.771  1.00  0.00           C
ATOM   4820  C27 POPEE 270     112.754 101.764  40.030  1.00  0.00           C
ATOM   4823  C28 POPEE 270     112.665 102.415  41.431  1.00  0.00           C
ATOM   4826  C29 POPEE 270     113.204 101.475  42.491  1.00  0.00           C
ATOM   4828 0C21 POPEE 270     113.815 101.805  43.640  1.00  0.00           C
ATOM   4830 1C21 POPEE 270     114.035 103.185  44.200  1.00  0.00           C
ATOM   4833 2C21 POPEE 270     113.304 103.335  45.550  1.00  0.00           C
ATOM   4836 3C21 POPEE 270     113.924 102.576  46.730  1.00  0.00           C
ATOM   4839 4C21 POPEE 270     112.954 102.576  47.920  1.00  0.00           C
ATOM   4842 5C21 POPEE 270     113.575 102.366  49.320  1.00  0.00           C
ATOM   4845 6C21 POPEE 270     113.475 100.934  49.870  1.00  0.00           C
ATOM   4848 7C21 POPEE 270     113.895 100.844  51.340  1.00  0.00           C
ATOM   4851 8C21 POPEE 270     113.244  99.676  52.100  1.00  0.00           C
ATOM   4855  C33 POPEE 270     111.024 104.385  37.370  1.00  0.00           C
ATOM   4858  C34 POPEE 270     110.054 104.945  38.420  1.00  0.00           C
ATOM   4861  C35 POPEE 270     110.655 104.994  39.830  1.00  0.00           C
ATOM   4864  C36 POPEE 270     109.885 105.946  40.760  1.00  0.00           C
ATOM   4867  C37 POPEE 270     110.324 105.906  42.230  1.00  0.00           C
ATOM   4870  C38 POPEE 270     109.505 104.936  43.101  1.00  0.00           C
ATOM   4873  C39 POPEE 270     109.934 104.965  44.570  1.00  0.00           C
ATOM   4876 0C31 POPEE 270     108.964 104.206  45.500  1.00  0.00           C
ATOM   4879 1C31 POPEE 270     109.373 104.185  46.991  1.00  0.00           C
ATOM   4882 2C31 POPEE 270     109.774 105.565  47.550  1.00  0.00           C
ATOM   4885 3C31 POPEE 270     109.654 105.705  49.080  1.00  0.00           C
ATOM   4888 4C31 POPEE 270     110.195 104.515  49.890  1.00  0.00           C
ATOM   4891 5C31 POPEE 270     110.394 104.854  51.381  1.00  0.00           C
ATOM   4894 6C31 POPEE 270     110.585 103.624  52.260  1.00  0.00           C
ATOM   4898  NH3 POPEF 271      55.685  71.245  31.521  1.00  0.00           N
ATOM   4902  C12 POPEF 271      54.265  70.756  31.721  1.00  0.00           C
ATOM   4905  C11 POPEF 271      53.454  70.734  30.401  1.00  0.00           C
ATOM   4908  P   POPEF 271      50.835  70.896  30.780  1.00  0.00           P
ATOM   4909  O13 POPEF 271      50.695  71.925  29.720  1.00  0.00           O
ATOM   4910  O14 POPEF 271      49.685  69.975  30.910  1.00  0.00           O
ATOM   4911  O11 POPEF 271      51.134  71.575  32.170  1.00  0.00           O
ATOM   4912  O12 POPEF 271      52.185  70.105  30.550  1.00  0.00           O
ATOM   4913  C1  POPEF 271      51.375  72.976  32.361  1.00  0.00           C
ATOM   4916  C2  POPEF 271      50.825  73.436  33.740  1.00  0.00           C
ATOM   4918  O21 POPEF 271      51.825  74.005  34.611  1.00  0.00           O
ATOM   4919  C21 POPEF 271      52.785  73.225  35.080  1.00  0.00           C
ATOM   4920  O22 POPEF 271      53.104  72.124  34.660  1.00  0.00           O
ATOM   4921  C22 POPEF 271      53.444  73.934  36.271  1.00  0.00           C
ATOM   4924  C3  POPEF 271      50.005  72.326  34.460  1.00  0.00           C
ATOM   4927  O31 POPEF 271      49.365  72.844  35.640  1.00  0.00           O
ATOM   4928  C31 POPEF 271      49.625  72.264  36.800  1.00  0.00           C
ATOM   4929  O32 POPEF 271      50.395  71.344  36.991  1.00  0.00           O
ATOM   4930  C32 POPEF 271      48.805  73.025  37.840  1.00  0.00           C
ATOM   4933  C23 POPEF 271      53.785  72.944  37.420  1.00  0.00           C
ATOM   4936  C24 POPEF 271      54.095  73.615  38.771  1.00  0.00           C
ATOM   4939  C25 POPEF 271      52.854  74.205  39.480  1.00  0.00           C
ATOM   4942  C26 POPEF 271      53.125  74.646  40.940  1.00  0.00           C
ATOM   4945  C27 POPEF 271      53.314  73.445  41.890  1.00  0.00           C
ATOM   4948  C28 POPEF 271      53.494  73.804  43.381  1.00  0.00           C
ATOM   4951  C29 POPEF 271      53.735  72.544  44.190  1.00  0.00           C
ATOM   4953 0C21 POPEF 271      52.965  72.035  45.160  1.00  0.00           C
ATOM   4955 1C21 POPEF 271      51.685  72.635  45.700  1.00  0.00           C
ATOM   4958 2C21 POPEF 271      51.415  72.264  47.170  1.00  0.00           C
ATOM   4961 3C21 POPEF 271      50.935  70.815  47.370  1.00  0.00           C
ATOM   4964 4C21 POPEF 271      50.405  70.565  48.790  1.00  0.00           C
ATOM   4967 5C21 POPEF 271      49.564  69.275  48.900  1.00  0.00           C
ATOM   4970 6C21 POPEF 271      48.755  69.194  50.201  1.00  0.00           C
ATOM   4973 7C21 POPEF 271      47.695  68.084  50.190  1.00  0.00           C
ATOM   4976 8C21 POPEF 271      46.815  68.065  51.440  1.00  0.00           C
ATOM   4980  C33 POPEF 271      48.665  72.365  39.220  1.00  0.00           C
ATOM   4983  C34 POPEF 271      47.695  73.225  40.050  1.00  0.00           C
ATOM   4986  C35 POPEF 271      47.665  72.905  41.540  1.00  0.00           C
ATOM   4989  C36 POPEF 271      47.055  74.085  42.300  1.00  0.00           C
ATOM   4992  C37 POPEF 271      46.895  73.855  43.800  1.00  0.00           C
ATOM   4995  C38 POPEF 271      46.334  75.094  44.510  1.00  0.00           C
ATOM   4998  C39 POPEF 271      47.375  76.164  44.830  1.00  0.00           C
ATOM   5001 0C31 POPEF 271      48.225  75.834  46.060  1.00  0.00           C
ATOM   5004 1C31 POPEF 271      49.315  76.885  46.311  1.00  0.00           C
ATOM   5007 2C31 POPEF 271      50.055  76.734  47.650  1.00  0.00           C
ATOM   5010 3C31 POPEF 271      49.215  77.135  48.870  1.00  0.00           C
ATOM   5013 4C31 POPEF 271      48.875  78.635  48.900  1.00  0.00           C
ATOM   5016 5C31 POPEF 271      48.055  79.035  50.131  1.00  0.00           C
ATOM   5019 6C31 POPEF 271      47.625  80.495  50.100  1.00  0.00           C
ATOM   5023  NH3 POPEG 272      -0.114  90.234  25.541  1.00  0.00           N
ATOM   5027  C12 POPEG 272       1.196  89.845  24.881  1.00  0.00           C
ATOM   5030  C11 POPEG 272       2.326  90.854  25.190  1.00  0.00           C
ATOM   5033  P   POPEG 272       4.695  89.744  24.910  1.00  0.00           P
ATOM   5034  O13 POPEG 272       5.455  89.225  23.740  1.00  0.00           O
ATOM   5035  O14 POPEG 272       5.505  90.505  25.880  1.00  0.00           O
ATOM   5036  O11 POPEG 272       3.915  88.566  25.620  1.00  0.00           O
ATOM   5037  O12 POPEG 272       3.485  90.625  24.380  1.00  0.00           O
ATOM   5038  C1  POPEG 272       4.615  87.654  26.470  1.00  0.00           C
ATOM   5041  C2  POPEG 272       4.685  88.105  27.960  1.00  0.00           C
ATOM   5043  O21 POPEG 272       5.525  87.145  28.631  1.00  0.00           O
ATOM   5044  C21 POPEG 272       5.965  87.406  29.850  1.00  0.00           C
ATOM   5045  O22 POPEG 272       5.795  88.426  30.480  1.00  0.00           O
ATOM   5046  C22 POPEG 272       6.905  86.335  30.350  1.00  0.00           C
ATOM   5049  C3  POPEG 272       3.255  88.255  28.561  1.00  0.00           C
ATOM   5052  O31 POPEG 272       3.245  88.954  29.820  1.00  0.00           O
ATOM   5053  C31 POPEG 272       2.996  88.205  30.900  1.00  0.00           C
ATOM   5054  O32 POPEG 272       2.776  87.005  30.880  1.00  0.00           O
ATOM   5055  C32 POPEG 272       3.126  89.035  32.181  1.00  0.00           C
ATOM   5058  C23 POPEG 272       6.835  86.116  31.880  1.00  0.00           C
ATOM   5061  C24 POPEG 272       8.045  85.295  32.350  1.00  0.00           C
ATOM   5064  C25 POPEG 272       7.845  84.594  33.701  1.00  0.00           C
ATOM   5067  C26 POPEG 272       7.875  85.565  34.881  1.00  0.00           C
ATOM   5070  C27 POPEG 272       7.805  84.836  36.220  1.00  0.00           C
ATOM   5073  C28 POPEG 272       7.765  85.794  37.431  1.00  0.00           C
ATOM   5076  C29 POPEG 272       7.415  85.035  38.681  1.00  0.00           C
ATOM   5078 0C21 POPEG 272       8.065  85.046  39.850  1.00  0.00           C
ATOM   5080 1C21 POPEG 272       9.275  85.885  40.190  1.00  0.00           C
ATOM   5083 2C21 POPEG 272       9.595  85.806  41.700  1.00  0.00           C
ATOM   5086 3C21 POPEG 272       8.585  86.535  42.590  1.00  0.00           C
ATOM   5089 4C21 POPEG 272       8.605  86.046  44.040  1.00  0.00           C
ATOM   5092 5C21 POPEG 272       7.695  86.875  44.960  1.00  0.00           C
ATOM   5095 6C21 POPEG 272       7.485  86.244  46.340  1.00  0.00           C
ATOM   5098 7C21 POPEG 272       6.675  87.135  47.290  1.00  0.00           C
ATOM   5101 8C21 POPEG 272       6.445  86.496  48.660  1.00  0.00           C
ATOM   5105  C33 POPEG 272       2.876  88.185  33.440  1.00  0.00           C
ATOM   5108  C34 POPEG 272       3.066  88.965  34.740  1.00  0.00           C
ATOM   5111  C35 POPEG 272       2.666  88.154  35.970  1.00  0.00           C
ATOM   5114  C36 POPEG 272       3.016  88.875  37.280  1.00  0.00           C
ATOM   5117  C37 POPEG 272       2.646  88.055  38.530  1.00  0.00           C
ATOM   5120  C38 POPEG 272       3.265  88.574  39.840  1.00  0.00           C
ATOM   5123  C39 POPEG 272       4.805  88.546  39.810  1.00  0.00           C
ATOM   5126 0C31 POPEG 272       5.455  88.484  41.190  1.00  0.00           C
ATOM   5129 1C31 POPEG 272       5.395  89.805  41.980  1.00  0.00           C
ATOM   5132 2C31 POPEG 272       6.005  89.626  43.370  1.00  0.00           C
ATOM   5135 3C31 POPEG 272       6.245  90.934  44.150  1.00  0.00           C
ATOM   5138 4C31 POPEG 272       4.995  91.795  44.300  1.00  0.00           C
ATOM   5141 5C31 POPEG 272       5.165  92.925  45.330  1.00  0.00           C
ATOM   5144 6C31 POPEG 272       5.185  92.445  46.791  1.00  0.00           C
ATOM   5148  NH3 POPEH 273      50.845  37.995  26.280  1.00  0.00           N
ATOM   5152  C12 POPEH 273      51.695  38.375  27.460  1.00  0.00           C
ATOM   5155  C11 POPEH 273      52.854  39.264  27.020  1.00  0.00           C
ATOM   5158  P   POPEH 273      53.865  41.094  28.670  1.00  0.00           P
ATOM   5159  O13 POPEH 273      55.115  41.484  27.960  1.00  0.00           O
ATOM   5160  O14 POPEH 273      52.665  41.955  28.510  1.00  0.00           O
ATOM   5161  O11 POPEH 273      54.185  40.795  30.190  1.00  0.00           O
ATOM   5162  O12 POPEH 273      53.564  39.636  28.181  1.00  0.00           O
ATOM   5163  C1  POPEH 273      54.755  41.815  31.010  1.00  0.00           C
ATOM   5166  C2  POPEH 273      55.055  41.325  32.460  1.00  0.00           C
ATOM   5168  O21 POPEH 273      55.415  42.524  33.160  1.00  0.00           O
ATOM   5169  C21 POPEH 273      55.345  42.516  34.470  1.00  0.00           C
ATOM   5170  O22 POPEH 273      55.065  41.546  35.160  1.00  0.00           O
ATOM   5171  C22 POPEH 273      55.535  43.934  34.990  1.00  0.00           C
ATOM   5174  C3  POPEH 273      56.145  40.205  32.530  1.00  0.00           C
ATOM   5177  O31 POPEH 273      56.035  39.375  33.720  1.00  0.00           O
ATOM   5178  C31 POPEH 273      57.045  39.375  34.590  1.00  0.00           C
ATOM   5179  O32 POPEH 273      58.115  39.935  34.440  1.00  0.00           O
ATOM   5180  C32 POPEH 273      56.655  38.575  35.840  1.00  0.00           C
ATOM   5183  C23 POPEH 273      55.755  44.004  36.521  1.00  0.00           C
ATOM   5186  C24 POPEH 273      55.655  45.434  37.070  1.00  0.00           C
ATOM   5189  C25 POPEH 273      55.645  45.434  38.611  1.00  0.00           C
ATOM   5192  C26 POPEH 273      55.405  46.796  39.271  1.00  0.00           C
ATOM   5195  C27 POPEH 273      55.255  46.635  40.791  1.00  0.00           C
ATOM   5198  C28 POPEH 273      54.744  47.885  41.550  1.00  0.00           C
ATOM   5201  C29 POPEH 273      53.305  48.194  41.220  1.00  0.00           C
ATOM   5203 0C21 POPEH 273      52.244  47.976  42.000  1.00  0.00           C
ATOM   5205 1C21 POPEH 273      52.235  47.386  43.390  1.00  0.00           C
ATOM   5208 2C21 POPEH 273      52.444  45.854  43.470  1.00  0.00           C
ATOM   5211 3C21 POPEH 273      51.585  45.215  44.570  1.00  0.00           C
ATOM   5214 4C21 POPEH 273      52.055  43.804  44.980  1.00  0.00           C
ATOM   5217 5C21 POPEH 273      52.615  43.766  46.410  1.00  0.00           C
ATOM   5220 6C21 POPEH 273      51.515  43.774  47.491  1.00  0.00           C
ATOM   5223 7C21 POPEH 273      52.055  44.165  48.870  1.00  0.00           C
ATOM   5226 8C21 POPEH 273      51.024  44.025  49.991  1.00  0.00           C
ATOM   5230  C33 POPEH 273      57.425  39.046  37.090  1.00  0.00           C
ATOM   5233  C34 POPEH 273      57.095  38.235  38.350  1.00  0.00           C
ATOM   5236  C35 POPEH 273      55.615  38.235  38.750  1.00  0.00           C
ATOM   5239  C36 POPEH 273      55.415  37.845  40.220  1.00  0.00           C
ATOM   5242  C37 POPEH 273      53.955  37.875  40.690  1.00  0.00           C
ATOM   5245  C38 POPEH 273      53.795  37.574  42.201  1.00  0.00           C
ATOM   5248  C39 POPEH 273      54.555  38.565  43.081  1.00  0.00           C
ATOM   5251 0C31 POPEH 273      54.335  38.415  44.590  1.00  0.00           C
ATOM   5254 1C31 POPEH 273      55.094  39.524  45.340  1.00  0.00           C
ATOM   5257 2C31 POPEH 273      55.105  39.395  46.870  1.00  0.00           C
ATOM   5260 3C31 POPEH 273      53.715  39.505  47.510  1.00  0.00           C
ATOM   5263 4C31 POPEH 273      53.805  39.706  49.030  1.00  0.00           C
ATOM   5266 5C31 POPEH 273      52.435  39.954  49.670  1.00  0.00           C
ATOM   5269 6C31 POPEH 273      52.514  40.234  51.180  1.00  0.00           C
ATOM   5273  NH3 POPEI 274     105.035  72.055  30.890  1.00  0.00           N
ATOM   5277  C12 POPEI 274     105.685  70.915  30.140  1.00  0.00           C
ATOM   5280  C11 POPEI 274     107.215  70.994  30.140  1.00  0.00           C
ATOM   5283  P   POPEI 274     108.004  68.506  30.401  1.00  0.00           P
ATOM   5284  O13 POPEI 274     107.234  67.385  29.850  1.00  0.00           O
ATOM   5285  O14 POPEI 274     109.475  68.295  30.480  1.00  0.00           O
ATOM   5286  O11 POPEI 274     107.355  68.914  31.780  1.00  0.00           O
ATOM   5287  O12 POPEI 274     107.794  69.835  29.530  1.00  0.00           O
ATOM   5288  C1  POPEI 274     107.905  68.535  33.021  1.00  0.00           C
ATOM   5291  C2  POPEI 274     106.824  68.646  34.120  1.00  0.00           C
ATOM   5293  O21 POPEI 274     107.365  67.944  35.260  1.00  0.00           O
ATOM   5294  C21 POPEI 274     107.674  68.695  36.271  1.00  0.00           C
ATOM   5295  O22 POPEI 274     107.554  69.914  36.350  1.00  0.00           O
ATOM   5296  C22 POPEI 274     108.255  67.815  37.350  1.00  0.00           C
ATOM   5299  C3  POPEI 274     105.483  67.984  33.701  1.00  0.00           C
ATOM   5302  O31 POPEI 274     104.715  67.586  34.840  1.00  0.00           O
ATOM   5303  C31 POPEI 274     104.004  68.506  35.460  1.00  0.00           C
ATOM   5304  O32 POPEI 274     103.874  69.665  35.120  1.00  0.00           O
ATOM   5305  C32 POPEI 274     103.365  67.815  36.670  1.00  0.00           C
ATOM   5308  C23 POPEI 274     108.204  68.474  38.740  1.00  0.00           C
ATOM   5311  C24 POPEI 274     108.924  67.554  39.710  1.00  0.00           C
ATOM   5314  C25 POPEI 274     108.824  67.955  41.190  1.00  0.00           C
ATOM   5317  C26 POPEI 274     109.314  69.374  41.490  1.00  0.00           C
ATOM   5320  C27 POPEI 274     109.384  69.635  43.000  1.00  0.00           C
ATOM   5323  C28 POPEI 274     109.815  71.076  43.330  1.00  0.00           C
ATOM   5326  C29 POPEI 274     109.855  71.294  44.820  1.00  0.00           C
ATOM   5328 0C21 POPEI 274     110.944  71.616  45.550  1.00  0.00           C
ATOM   5330 1C21 POPEI 274     112.344  71.834  45.040  1.00  0.00           C
ATOM   5333 2C21 POPEI 274     113.204  70.554  45.120  1.00  0.00           C
ATOM   5336 3C21 POPEI 274     113.465  70.065  46.550  1.00  0.00           C
ATOM   5339 4C21 POPEI 274     114.424  68.865  46.560  1.00  0.00           C
ATOM   5342 5C21 POPEI 274     114.564  68.205  47.940  1.00  0.00           C
ATOM   5345 6C21 POPEI 274     115.483  66.984  47.870  1.00  0.00           C
ATOM   5348 7C21 POPEI 274     115.685  66.285  49.230  1.00  0.00           C
ATOM   5351 8C21 POPEI 274     116.765  65.205  49.190  1.00  0.00           C
ATOM   5355  C33 POPEI 274     102.894  68.755  37.811  1.00  0.00           C
ATOM   5358  C34 POPEI 274     102.474  67.935  39.040  1.00  0.00           C
ATOM   5361  C35 POPEI 274     101.733  68.725  40.120  1.00  0.00           C
ATOM   5364  C36 POPEI 274     102.535  69.885  40.741  1.00  0.00           C
ATOM   5367  C37 POPEI 274     101.725  70.635  41.810  1.00  0.00           C
ATOM   5370  C38 POPEI 274     102.365  71.944  42.280  1.00  0.00           C
ATOM   5373  C39 POPEI 274     103.404  71.796  43.410  1.00  0.00           C
ATOM   5376 0C31 POPEI 274     102.824  71.365  44.771  1.00  0.00           C
ATOM   5379 1C31 POPEI 274     103.755  71.726  45.931  1.00  0.00           C
ATOM   5382 2C31 POPEI 274     103.374  71.094  47.280  1.00  0.00           C
ATOM   5385 3C31 POPEI 274     102.034  71.594  47.860  1.00  0.00           C
ATOM   5388 4C31 POPEI 274     101.795  71.066  49.291  1.00  0.00           C
ATOM   5391 5C31 POPEI 274     100.475  71.545  49.900  1.00  0.00           C
ATOM   5394 6C31 POPEI 274     100.195  70.925  51.271  1.00  0.00           C
ATOM   5398  NH3 POPEJ 275      16.165  46.805  67.840  1.00  0.00           N
ATOM   5402  C12 POPEJ 275      16.895  45.485  67.900  1.00  0.00           C
ATOM   5405  C11 POPEJ 275      18.365  45.655  68.300  1.00  0.00           C
ATOM   5408  P   POPEJ 275      19.005  43.306  69.250  1.00  0.00           P
ATOM   5409  O13 POPEJ 275      19.695  43.815  70.461  1.00  0.00           O
ATOM   5410  O14 POPEJ 275      17.585  42.915  69.460  1.00  0.00           O
ATOM   5411  O11 POPEJ 275      19.855  42.104  68.701  1.00  0.00           O
ATOM   5412  O12 POPEJ 275      19.065  44.415  68.120  1.00  0.00           O
ATOM   5413  C1  POPEJ 275      20.145  41.905  67.320  1.00  0.00           C
ATOM   5416  C2  POPEJ 275      21.525  42.505  66.940  1.00  0.00           C
ATOM   5418  O21 POPEJ 275      21.555  42.925  65.561  1.00  0.00           O
ATOM   5419  C21 POPEJ 275      21.385  41.975  64.671  1.00  0.00           C
ATOM   5420  O22 POPEJ 275      21.405  40.774  64.881  1.00  0.00           O
ATOM   5421  C22 POPEJ 275      21.035  42.594  63.330  1.00  0.00           C
ATOM   5424  C3  POPEJ 275      22.715  41.585  67.381  1.00  0.00           C
ATOM   5427  O31 POPEJ 275      23.955  42.285  67.241  1.00  0.00           O
ATOM   5428  C31 POPEJ 275      25.055  41.565  67.360  1.00  0.00           C
ATOM   5429  O32 POPEJ 275      25.115  40.385  67.631  1.00  0.00           O
ATOM   5430  C32 POPEJ 275      26.255  42.424  67.021  1.00  0.00           C
ATOM   5433  C23 POPEJ 275      21.395  41.645  62.171  1.00  0.00           C
ATOM   5436  C24 POPEJ 275      21.075  42.274  60.820  1.00  0.00           C
ATOM   5439  C25 POPEJ 275      21.535  41.406  59.650  1.00  0.00           C
ATOM   5442  C26 POPEJ 275      20.625  40.205  59.351  1.00  0.00           C
ATOM   5445  C27 POPEJ 275      21.235  39.305  58.270  1.00  0.00           C
ATOM   5448  C28 POPEJ 275      20.375  38.084  57.910  1.00  0.00           C
ATOM   5451  C29 POPEJ 275      18.995  38.465  57.430  1.00  0.00           C
ATOM   5453 0C21 POPEJ 275      18.665  38.764  56.160  1.00  0.00           C
ATOM   5455 1C21 POPEJ 275      19.625  38.796  54.991  1.00  0.00           C
ATOM   5458 2C21 POPEJ 275      18.925  39.264  53.710  1.00  0.00           C
ATOM   5461 3C21 POPEJ 275      19.855  39.245  52.480  1.00  0.00           C
ATOM   5464 4C21 POPEJ 275      19.155  39.836  51.250  1.00  0.00           C
ATOM   5467 5C21 POPEJ 275      20.084  39.954  50.030  1.00  0.00           C
ATOM   5470 6C21 POPEJ 275      20.405  38.625  49.351  1.00  0.00           C
ATOM   5473 7C21 POPEJ 275      21.275  38.824  48.111  1.00  0.00           C
ATOM   5476 8C21 POPEJ 275      21.645  37.514  47.410  1.00  0.00           C
ATOM   5480  C33 POPEJ 275      26.005  43.264  65.760  1.00  0.00           C
ATOM   5483  C34 POPEJ 275      27.315  43.726  65.120  1.00  0.00           C
ATOM   5486  C35 POPEJ 275      27.055  44.774  64.031  1.00  0.00           C
ATOM   5489  C36 POPEJ 275      27.755  44.426  62.710  1.00  0.00           C
ATOM   5492  C37 POPEJ 275      27.425  45.434  61.610  1.00  0.00           C
ATOM   5495  C38 POPEJ 275      28.115  45.086  60.290  1.00  0.00           C
ATOM   5498  C39 POPEJ 275      27.885  46.136  59.190  1.00  0.00           C
ATOM   5501 0C31 POPEJ 275      28.925  46.064  58.060  1.00  0.00           C
ATOM   5504 1C31 POPEJ 275      28.835  44.774  57.230  1.00  0.00           C
ATOM   5507 2C31 POPEJ 275      30.035  44.556  56.311  1.00  0.00           C
ATOM   5510 3C31 POPEJ 275      30.215  45.625  55.220  1.00  0.00           C
ATOM   5513 4C31 POPEJ 275      31.365  45.275  54.270  1.00  0.00           C
ATOM   5516 5C31 POPEJ 275      31.535  46.285  53.120  1.00  0.00           C
ATOM   5519 6C31 POPEJ 275      32.785  46.044  52.271  1.00  0.00           C
ATOM   5523  NH3 POPEK 276      96.684 109.645  32.090  1.00  0.00           N
ATOM   5527  C12 POPEK 276      97.635 109.305  30.990  1.00  0.00           C
ATOM   5530  C11 POPEK 276      97.145 108.014  30.310  1.00  0.00           C
ATOM   5533  P   POPEK 276      99.134 106.355  30.240  1.00  0.00           P
ATOM   5534  O13 POPEK 276      98.505 105.024  30.330  1.00  0.00           O
ATOM   5535  O14 POPEK 276     100.454 106.454  29.580  1.00  0.00           O
ATOM   5536  O11 POPEK 276      99.335 106.945  31.710  1.00  0.00           O
ATOM   5537  O12 POPEK 276      98.174 107.395  29.550  1.00  0.00           O
ATOM   5538  C1  POPEK 276      99.144 106.116  32.870  1.00  0.00           C
ATOM   5541  C2  POPEK 276      99.675 106.764  34.190  1.00  0.00           C
ATOM   5543  O21 POPEK 276      98.584 107.085  35.100  1.00  0.00           O
ATOM   5544  C21 POPEK 276      98.284 106.124  35.980  1.00  0.00           C
ATOM   5545  O22 POPEK 276      98.785 105.014  36.010  1.00  0.00           O
ATOM   5546  C22 POPEK 276      97.225 106.605  36.970  1.00  0.00           C
ATOM   5549  C3  POPEK 276     100.545 108.035  33.910  1.00  0.00           C
ATOM   5552  O31 POPEK 276     100.884 108.805  35.080  1.00  0.00           O
ATOM   5553  C31 POPEK 276     102.085 108.604  35.611  1.00  0.00           C
ATOM   5554  O32 POPEK 276     103.024 109.385  35.560  1.00  0.00           O
ATOM   5555  C32 POPEK 276     102.085 107.275  36.370  1.00  0.00           C
ATOM   5558  C23 POPEK 276      96.894 105.495  38.010  1.00  0.00           C
ATOM   5561  C24 POPEK 276      96.054 105.955  39.220  1.00  0.00           C
ATOM   5564  C25 POPEK 276      96.704 107.085  40.030  1.00  0.00           C
ATOM   5567  C26 POPEK 276      96.224 107.176  41.490  1.00  0.00           C
ATOM   5570  C27 POPEK 276      96.515 108.555  42.111  1.00  0.00           C
ATOM   5573  C28 POPEK 276      96.145 108.706  43.601  1.00  0.00           C
ATOM   5576  C29 POPEK 276      97.215 108.224  44.541  1.00  0.00           C
ATOM   5578 0C21 POPEK 276      97.745 108.924  45.570  1.00  0.00           C
ATOM   5580 1C21 POPEK 276      97.355 110.316  46.021  1.00  0.00           C
ATOM   5583 2C21 POPEK 276      97.294 110.425  47.550  1.00  0.00           C
ATOM   5586 3C21 POPEK 276      96.964 111.855  48.020  1.00  0.00           C
ATOM   5589 4C21 POPEK 276      96.754 111.945  49.541  1.00  0.00           C
ATOM   5592 5C21 POPEK 276      97.754 112.874  50.251  1.00  0.00           C
ATOM   5595 6C21 POPEK 276      99.225 112.415  50.181  1.00  0.00           C
ATOM   5598 7C21 POPEK 276     100.135 113.306  51.021  1.00  0.00           C
ATOM   5601 8C21 POPEK 276     101.593 112.844  51.050  1.00  0.00           C
ATOM   5605  C33 POPEK 276     102.785 107.384  37.740  1.00  0.00           C
ATOM   5608  C34 POPEK 276     102.175 106.404  38.740  1.00  0.00           C
ATOM   5611  C35 POPEK 276     102.605 106.675  40.190  1.00  0.00           C
ATOM   5614  C36 POPEK 276     101.765 105.885  41.190  1.00  0.00           C
ATOM   5617  C37 POPEK 276     101.844 106.424  42.620  1.00  0.00           C
ATOM   5620  C38 POPEK 276     100.814 105.745  43.530  1.00  0.00           C
ATOM   5623  C39 POPEK 276     100.795 106.366  44.930  1.00  0.00           C
ATOM   5626 0C31 POPEK 276      99.984 105.535  45.940  1.00  0.00           C
ATOM   5629 1C31 POPEK 276     100.235 106.004  47.380  1.00  0.00           C
ATOM   5632 2C31 POPEK 276      99.834 104.965  48.440  1.00  0.00           C
ATOM   5635 3C31 POPEK 276     100.714 105.076  49.701  1.00  0.00           C
ATOM   5638 4C31 POPEK 276     100.555 106.396  50.461  1.00  0.00           C
ATOM   5641 5C31 POPEK 276     101.634 106.585  51.530  1.00  0.00           C
ATOM   5644 6C31 POPEK 276     101.504 107.886  52.330  1.00  0.00           C
ATOM   5648  NH3 POPEL 277      57.785  40.676  28.230  1.00  0.00           N
ATOM   5652  C12 POPEL 277      57.965  39.205  27.940  1.00  0.00           C
ATOM   5655  C11 POPEL 277      56.655  38.425  27.980  1.00  0.00           C
ATOM   5658  P   POPEL 277      55.915  35.956  27.810  1.00  0.00           P
ATOM   5659  O13 POPEL 277      54.505  36.365  27.990  1.00  0.00           O
ATOM   5660  O14 POPEL 277      56.115  34.755  26.970  1.00  0.00           O
ATOM   5661  O11 POPEL 277      56.505  35.664  29.240  1.00  0.00           O
ATOM   5662  O12 POPEL 277      56.845  37.145  27.350  1.00  0.00           O
ATOM   5663  C1  POPEL 277      57.305  34.494  29.400  1.00  0.00           C
ATOM   5666  C2  POPEL 277      57.615  34.245  30.890  1.00  0.00           C
ATOM   5668  O21 POPEL 277      56.495  34.344  31.780  1.00  0.00           O
ATOM   5669  C21 POPEL 277      55.345  33.764  31.521  1.00  0.00           C
ATOM   5670  O22 POPEL 277      55.014  33.135  30.541  1.00  0.00           O
ATOM   5671  C22 POPEL 277      54.445  33.956  32.771  1.00  0.00           C
ATOM   5674  C3  POPEL 277      58.694  35.255  31.370  1.00  0.00           C
ATOM   5677  O31 POPEL 277      59.285  34.774  32.590  1.00  0.00           O
ATOM   5678  C31 POPEL 277      58.974  35.375  33.701  1.00  0.00           C
ATOM   5679  O32 POPEL 277      58.395  36.445  33.820  1.00  0.00           O
ATOM   5680  C32 POPEL 277      59.585  34.584  34.850  1.00  0.00           C
ATOM   5683  C23 POPEL 277      55.245  34.155  34.090  1.00  0.00           C
ATOM   5686  C24 POPEL 277      54.435  34.054  35.401  1.00  0.00           C
ATOM   5689  C25 POPEL 277      53.724  32.715  35.681  1.00  0.00           C
ATOM   5692  C26 POPEL 277      54.035  32.185  37.100  1.00  0.00           C
ATOM   5695  C27 POPEL 277      53.325  30.875  37.470  1.00  0.00           C
ATOM   5698  C28 POPEL 277      53.915  30.194  38.730  1.00  0.00           C
ATOM   5701  C29 POPEL 277      55.215  29.485  38.440  1.00  0.00           C
ATOM   5703 0C21 POPEL 277      55.685  28.375  39.050  1.00  0.00           C
ATOM   5705 1C21 POPEL 277      55.045  27.654  40.210  1.00  0.00           C
ATOM   5708 2C21 POPEL 277      56.045  27.264  41.320  1.00  0.00           C
ATOM   5711 3C21 POPEL 277      55.305  26.825  42.590  1.00  0.00           C
ATOM   5714 4C21 POPEL 277      56.165  26.145  43.671  1.00  0.00           C
ATOM   5717 5C21 POPEL 277      57.365  26.976  44.170  1.00  0.00           C
ATOM   5720 6C21 POPEL 277      57.775  26.554  45.601  1.00  0.00           C
ATOM   5723 7C21 POPEL 277      59.155  27.045  46.030  1.00  0.00           C
ATOM   5726 8C21 POPEL 277      59.445  26.764  47.510  1.00  0.00           C
ATOM   5730  C33 POPEL 277      58.995  34.944  36.220  1.00  0.00           C
ATOM   5733  C34 POPEL 277      59.855  34.354  37.350  1.00  0.00           C
ATOM   5736  C35 POPEL 277      59.235  34.525  38.740  1.00  0.00           C
ATOM   5739  C36 POPEL 277      58.085  33.544  38.980  1.00  0.00           C
ATOM   5742  C37 POPEL 277      57.535  33.586  40.420  1.00  0.00           C
ATOM   5745  C38 POPEL 277      56.635  32.385  40.710  1.00  0.00           C
ATOM   5748  C39 POPEL 277      55.935  32.455  42.070  1.00  0.00           C
ATOM   5751 0C31 POPEL 277      55.105  31.194  42.360  1.00  0.00           C
ATOM   5754 1C31 POPEL 277      53.655  31.516  42.760  1.00  0.00           C
ATOM   5757 2C31 POPEL 277      52.825  30.234  42.961  1.00  0.00           C
ATOM   5760 3C31 POPEL 277      51.355  30.496  43.300  1.00  0.00           C
ATOM   5763 4C31 POPEL 277      51.145  31.254  44.611  1.00  0.00           C
ATOM   5766 5C31 POPEL 277      49.665  31.474  44.951  1.00  0.00           C
ATOM   5769 6C31 POPEL 277      49.455  32.285  46.230  1.00  0.00           C
ATOM   5773  NH3 POPEM 278      44.755  16.715  27.521  1.00  0.00           N
ATOM   5777  C12 POPEM 278      44.814  18.024  26.770  1.00  0.00           C
ATOM   5780  C11 POPEM 278      44.265  17.894  25.340  1.00  0.00           C
ATOM   5783  P   POPEM 278      42.335  16.574  24.170  1.00  0.00           P
ATOM   5784  O13 POPEM 278      42.344  17.514  23.020  1.00  0.00           O
ATOM   5785  O14 POPEM 278      43.025  15.274  24.000  1.00  0.00           O
ATOM   5786  O11 POPEM 278      40.865  16.344  24.660  1.00  0.00           O
ATOM   5787  O12 POPEM 278      42.985  17.305  25.410  1.00  0.00           O
ATOM   5788  C1  POPEM 278      40.245  17.045  25.730  1.00  0.00           C
ATOM   5791  C2  POPEM 278      39.744  16.064  26.830  1.00  0.00           C
ATOM   5793  O21 POPEM 278      39.845  16.705  28.130  1.00  0.00           O
ATOM   5794  C21 POPEM 278      38.825  16.414  28.950  1.00  0.00           C
ATOM   5795  O22 POPEM 278      37.935  15.635  28.710  1.00  0.00           O
ATOM   5796  C22 POPEM 278      38.945  17.184  30.271  1.00  0.00           C
ATOM   5799  C3  POPEM 278      40.625  14.795  26.770  1.00  0.00           C
ATOM   5802  O31 POPEM 278      40.525  13.974  27.940  1.00  0.00           O
ATOM   5803  C31 POPEM 278      41.505  14.085  28.810  1.00  0.00           C
ATOM   5804  O32 POPEM 278      42.435  14.875  28.760  1.00  0.00           O
ATOM   5805  C32 POPEM 278      41.375  12.915  29.790  1.00  0.00           C
ATOM   5808  C23 POPEM 278      37.815  16.834  31.290  1.00  0.00           C
ATOM   5811  C24 POPEM 278      38.264  16.005  32.510  1.00  0.00           C
ATOM   5814  C25 POPEM 278      39.165  16.774  33.490  1.00  0.00           C
ATOM   5817  C26 POPEM 278      39.485  15.934  34.750  1.00  0.00           C
ATOM   5820  C27 POPEM 278      40.295  16.674  35.820  1.00  0.00           C
ATOM   5823  C28 POPEM 278      40.755  15.774  36.980  1.00  0.00           C
ATOM   5826  C29 POPEM 278      39.645  15.184  37.811  1.00  0.00           C
ATOM   5828 0C21 POPEM 278      39.695  14.015  38.480  1.00  0.00           C
ATOM   5830 1C21 POPEM 278      40.875  13.064  38.521  1.00  0.00           C
ATOM   5833 2C21 POPEM 278      40.494  11.604  38.800  1.00  0.00           C
ATOM   5836 3C21 POPEM 278      40.105  11.305  40.260  1.00  0.00           C
ATOM   5839 4C21 POPEM 278      40.195   9.795  40.570  1.00  0.00           C
ATOM   5842 5C21 POPEM 278      39.695   9.404  41.971  1.00  0.00           C
ATOM   5845 6C21 POPEM 278      38.194   9.074  42.000  1.00  0.00           C
ATOM   5848 7C21 POPEM 278      37.785   8.354  43.291  1.00  0.00           C
ATOM   5851 8C21 POPEM 278      36.305   7.944  43.330  1.00  0.00           C
ATOM   5855  C33 POPEM 278      42.285  12.984  31.030  1.00  0.00           C
ATOM   5858  C34 POPEM 278      41.655  13.684  32.240  1.00  0.00           C
ATOM   5861  C35 POPEM 278      42.475  13.434  33.530  1.00  0.00           C
ATOM   5864  C36 POPEM 278      43.904  14.004  33.470  1.00  0.00           C
ATOM   5867  C37 POPEM 278      44.774  13.534  34.640  1.00  0.00           C
ATOM   5870  C38 POPEM 278      44.475  14.215  35.980  1.00  0.00           C
ATOM   5873  C39 POPEM 278      45.055  13.404  37.150  1.00  0.00           C
ATOM   5876 0C31 POPEM 278      44.764  13.994  38.530  1.00  0.00           C
ATOM   5879 1C31 POPEM 278      44.814  12.915  39.610  1.00  0.00           C
ATOM   5882 2C31 POPEM 278      44.875  13.444  41.050  1.00  0.00           C
ATOM   5885 3C31 POPEM 278      43.735  14.404  41.410  1.00  0.00           C
ATOM   5888 4C31 POPEM 278      43.735  14.714  42.910  1.00  0.00           C
ATOM   5891 5C31 POPEM 278      42.685  15.754  43.300  1.00  0.00           C
ATOM   5894 6C31 POPEM 278      42.575  15.914  44.820  1.00  0.00           C
ATOM   5898  NH3 POPEN 279      98.134 117.234  74.130  1.00  0.00           N
ATOM   5902  C12 POPEN 279      96.695 117.674  73.921  1.00  0.00           C
ATOM   5905  C11 POPEN 279      96.355 119.045  74.561  1.00  0.00           C
ATOM   5908  P   POPEN 279      94.424 120.844  74.190  1.00  0.00           P
ATOM   5909  O13 POPEN 279      93.164 121.016  74.960  1.00  0.00           O
ATOM   5910  O14 POPEN 279      95.555 121.764  74.451  1.00  0.00           O
ATOM   5911  O11 POPEN 279      94.035 120.825  72.671  1.00  0.00           O
ATOM   5912  O12 POPEN 279      94.955 119.346  74.400  1.00  0.00           O
ATOM   5913  C1  POPEN 279      94.615 121.745  71.760  1.00  0.00           C
ATOM   5916  C2  POPEN 279      94.004 121.554  70.351  1.00  0.00           C
ATOM   5918  O21 POPEN 279      94.295 122.704  69.550  1.00  0.00           O
ATOM   5919  C21 POPEN 279      95.494 122.774  69.031  1.00  0.00           C
ATOM   5920  O22 POPEN 279      96.445 122.085  69.340  1.00  0.00           O
ATOM   5921  C22 POPEN 279      95.475 123.814  67.910  1.00  0.00           C
ATOM   5924  C3  POPEN 279      92.455 121.404  70.400  1.00  0.00           C
ATOM   5927  O31 POPEN 279      91.835 122.085  69.281  1.00  0.00           O
ATOM   5928  C31 POPEN 279      91.044 121.384  68.491  1.00  0.00           C
ATOM   5929  O32 POPEN 279      90.585 120.285  68.740  1.00  0.00           O
ATOM   5930  C32 POPEN 279      90.844 122.114  67.160  1.00  0.00           C
ATOM   5933  C23 POPEN 279      95.534 123.205  66.480  1.00  0.00           C
ATOM   5936  C24 POPEN 279      94.654 123.975  65.491  1.00  0.00           C
ATOM   5939  C25 POPEN 279      94.865 123.586  64.010  1.00  0.00           C
ATOM   5942  C26 POPEN 279      96.205 124.076  63.440  1.00  0.00           C
ATOM   5945  C27 POPEN 279      96.334 123.875  61.921  1.00  0.00           C
ATOM   5948  C28 POPEN 279      95.784 125.076  61.110  1.00  0.00           C
ATOM   5951  C29 POPEN 279      95.534 124.796  59.640  1.00  0.00           C
ATOM   5953 0C21 POPEN 279      96.404 124.385  58.701  1.00  0.00           C
ATOM   5955 1C21 POPEN 279      97.894 124.164  58.850  1.00  0.00           C
ATOM   5958 2C21 POPEN 279      98.705 124.816  57.710  1.00  0.00           C
ATOM   5961 3C21 POPEN 279      98.594 124.076  56.360  1.00  0.00           C
ATOM   5964 4C21 POPEN 279      99.204 124.866  55.190  1.00  0.00           C
ATOM   5967 5C21 POPEN 279      98.964 124.185  53.840  1.00  0.00           C
ATOM   5970 6C21 POPEN 279      99.475 124.994  52.640  1.00  0.00           C
ATOM   5973 7C21 POPEN 279      98.985 124.416  51.300  1.00  0.00           C
ATOM   5976 8C21 POPEN 279      99.624 125.035  50.061  1.00  0.00           C
ATOM   5980  C33 POPEN 279      90.025 121.285  66.141  1.00  0.00           C
ATOM   5983  C34 POPEN 279      89.874 121.986  64.771  1.00  0.00           C
ATOM   5986  C35 POPEN 279      89.225 121.055  63.730  1.00  0.00           C
ATOM   5989  C36 POPEN 279      89.025 121.694  62.340  1.00  0.00           C
ATOM   5992  C37 POPEN 279      88.374 120.695  61.360  1.00  0.00           C
ATOM   5995  C38 POPEN 279      88.034 121.226  59.960  1.00  0.00           C
ATOM   5998  C39 POPEN 279      89.233 121.305  59.000  1.00  0.00           C
ATOM   6001 0C31 POPEN 279      88.804 121.116  57.530  1.00  0.00           C
ATOM   6004 1C31 POPEN 279      89.965 121.116  56.521  1.00  0.00           C
ATOM   6007 2C31 POPEN 279      89.484 120.765  55.100  1.00  0.00           C
ATOM   6010 3C31 POPEN 279      90.623 120.425  54.120  1.00  0.00           C
ATOM   6013 4C31 POPEN 279      91.535 121.605  53.760  1.00  0.00           C
ATOM   6016 5C31 POPEN 279      92.654 121.226  52.780  1.00  0.00           C
ATOM   6019 6C31 POPEN 279      93.575 122.395  52.410  1.00  0.00           C
ATOM   6023  NH3 POPEO 280       3.076  40.415  68.260  1.00  0.00           N
ATOM   6027  C12 POPEO 280       4.105  41.515  68.451  1.00  0.00           C
ATOM   6030  C11 POPEO 280       3.675  42.575  69.491  1.00  0.00           C
ATOM   6033  P   POPEO 280       4.945  44.886  69.070  1.00  0.00           P
ATOM   6034  O13 POPEO 280       4.065  45.865  69.751  1.00  0.00           O
ATOM   6035  O14 POPEO 280       6.405  45.164  69.000  1.00  0.00           O
ATOM   6036  O11 POPEO 280       4.295  44.645  67.660  1.00  0.00           O
ATOM   6037  O12 POPEO 280       4.745  43.474  69.800  1.00  0.00           O
ATOM   6038  C1  POPEO 280       3.515  45.676  67.021  1.00  0.00           C
ATOM   6041  C2  POPEO 280       4.425  46.434  66.021  1.00  0.00           C
ATOM   6043  O21 POPEO 280       3.845  47.465  65.211  1.00  0.00           O
ATOM   6044  C21 POPEO 280       2.566  47.754  65.110  1.00  0.00           C
ATOM   6045  O22 POPEO 280       1.616  47.206  65.650  1.00  0.00           O
ATOM   6046  C22 POPEO 280       2.466  49.025  64.250  1.00  0.00           C
ATOM   6049  C3  POPEO 280       5.135  45.364  65.131  1.00  0.00           C
ATOM   6052  O31 POPEO 280       6.035  45.924  64.171  1.00  0.00           O
ATOM   6053  C31 POPEO 280       7.205  46.315  64.660  1.00  0.00           C
ATOM   6054  O32 POPEO 280       7.535  46.344  65.820  1.00  0.00           O
ATOM   6055  C32 POPEO 280       8.125  46.684  63.500  1.00  0.00           C
ATOM   6058  C23 POPEO 280       2.976  48.855  62.790  1.00  0.00           C
ATOM   6061  C24 POPEO 280       3.136  50.205  62.070  1.00  0.00           C
ATOM   6064  C25 POPEO 280       3.725  50.094  60.650  1.00  0.00           C
ATOM   6067  C26 POPEO 280       2.756  49.496  59.611  1.00  0.00           C
ATOM   6070  C27 POPEO 280       2.846  50.205  58.250  1.00  0.00           C
ATOM   6073  C28 POPEO 280       2.566  49.285  57.061  1.00  0.00           C
ATOM   6076  C29 POPEO 280       3.765  48.436  56.721  1.00  0.00           C
ATOM   6078 0C21 POPEO 280       4.635  48.646  55.721  1.00  0.00           C
ATOM   6080 1C21 POPEO 280       4.615  49.756  54.701  1.00  0.00           C
ATOM   6083 2C21 POPEO 280       4.865  49.245  53.271  1.00  0.00           C
ATOM   6086 3C21 POPEO 280       6.315  48.836  53.011  1.00  0.00           C
ATOM   6089 4C21 POPEO 280       6.595  48.446  51.550  1.00  0.00           C
ATOM   6092 5C21 POPEO 280       8.015  48.825  51.120  1.00  0.00           C
ATOM   6095 6C21 POPEO 280       8.435  48.264  49.760  1.00  0.00           C
ATOM   6098 7C21 POPEO 280       9.785  48.836  49.300  1.00  0.00           C
ATOM   6101 8C21 POPEO 280      10.355  48.176  48.041  1.00  0.00           C
ATOM   6105  C33 POPEO 280       7.725  46.215  62.070  1.00  0.00           C
ATOM   6108  C34 POPEO 280       8.815  46.684  61.110  1.00  0.00           C
ATOM   6111  C35 POPEO 280       8.625  46.414  59.611  1.00  0.00           C
ATOM   6114  C36 POPEO 280       9.805  47.056  58.860  1.00  0.00           C
ATOM   6117  C37 POPEO 280      10.065  46.535  57.440  1.00  0.00           C
ATOM   6120  C38 POPEO 280      11.395  47.084  56.880  1.00  0.00           C
ATOM   6123  C39 POPEO 280      11.925  46.325  55.660  1.00  0.00           C
ATOM   6126 0C31 POPEO 280      11.095  46.554  54.390  1.00  0.00           C
ATOM   6129 1C31 POPEO 280      11.385  45.535  53.291  1.00  0.00           C
ATOM   6132 2C31 POPEO 280      10.585  45.816  52.021  1.00  0.00           C
ATOM   6135 3C31 POPEO 280      10.305  44.566  51.171  1.00  0.00           C
ATOM   6138 4C31 POPEO 280       9.325  43.594  51.851  1.00  0.00           C
ATOM   6141 5C31 POPEO 280       8.765  42.524  50.900  1.00  0.00           C
ATOM   6144 6C31 POPEO 280       7.725  41.614  51.571  1.00  0.00           C
ATOM   6148  NH3 POPEP 281      39.674  73.186  29.820  1.00  0.00           N
ATOM   6152  C12 POPEP 281      40.035  71.825  30.340  1.00  0.00           C
ATOM   6155  C11 POPEP 281      40.975  71.076  29.400  1.00  0.00           C
ATOM   6158  P   POPEP 281      42.545  69.075  30.150  1.00  0.00           P
ATOM   6159  O13 POPEP 281      42.294  67.625  30.180  1.00  0.00           O
ATOM   6160  O14 POPEP 281      43.514  69.555  29.140  1.00  0.00           O
ATOM   6161  O11 POPEP 281      43.055  69.555  31.550  1.00  0.00           O
ATOM   6162  O12 POPEP 281      41.154  69.764  29.920  1.00  0.00           O
ATOM   6163  C1  POPEP 281      42.194  69.665  32.680  1.00  0.00           C
ATOM   6166  C2  POPEP 281      42.495  68.524  33.681  1.00  0.00           C
ATOM   6168  O21 POPEP 281      41.715  68.715  34.881  1.00  0.00           O
ATOM   6169  C21 POPEP 281      40.475  68.245  34.780  1.00  0.00           C
ATOM   6170  O22 POPEP 281      39.985  67.705  33.800  1.00  0.00           O
ATOM   6171  C22 POPEP 281      39.805  68.436  36.131  1.00  0.00           C
ATOM   6174  C3  POPEP 281      44.015  68.445  34.021  1.00  0.00           C
ATOM   6177  O31 POPEP 281      44.275  67.475  35.060  1.00  0.00           O
ATOM   6178  C31 POPEP 281      44.354  67.984  36.290  1.00  0.00           C
ATOM   6179  O32 POPEP 281      44.245  69.175  36.570  1.00  0.00           O
ATOM   6180  C32 POPEP 281      44.575  66.896  37.350  1.00  0.00           C
ATOM   6183  C23 POPEP 281      38.685  67.396  36.360  1.00  0.00           C
ATOM   6186  C24 POPEP 281      37.965  67.575  37.700  1.00  0.00           C
ATOM   6189  C25 POPEP 281      38.915  67.765  38.880  1.00  0.00           C
ATOM   6192  C26 POPEP 281      38.194  67.774  40.230  1.00  0.00           C
ATOM   6195  C27 POPEP 281      39.105  68.256  41.370  1.00  0.00           C
ATOM   6198  C28 POPEP 281      38.365  68.264  42.720  1.00  0.00           C
ATOM   6201  C29 POPEP 281      39.195  68.855  43.830  1.00  0.00           C
ATOM   6203 0C21 POPEP 281      38.825  68.925  45.120  1.00  0.00           C
ATOM   6205 1C21 POPEP 281      37.525  68.436  45.690  1.00  0.00           C
ATOM   6208 2C21 POPEP 281      37.745  67.294  46.711  1.00  0.00           C
ATOM   6211 3C21 POPEP 281      36.424  66.834  47.351  1.00  0.00           C
ATOM   6214 4C21 POPEP 281      36.615  65.675  48.350  1.00  0.00           C
ATOM   6217 5C21 POPEP 281      36.735  64.304  47.670  1.00  0.00           C
ATOM   6220 6C21 POPEP 281      36.765  63.135  48.660  1.00  0.00           C
ATOM   6223 7C21 POPEP 281      36.775  61.764  47.961  1.00  0.00           C
ATOM   6226 8C21 POPEP 281      36.765  60.574  48.931  1.00  0.00           C
ATOM   6230  C33 POPEP 281      43.285  66.645  38.170  1.00  0.00           C
ATOM   6233  C34 POPEP 281      43.535  66.055  39.570  1.00  0.00           C
ATOM   6236  C35 POPEP 281      43.904  67.124  40.620  1.00  0.00           C
ATOM   6239  C36 POPEP 281      43.524  66.694  42.050  1.00  0.00           C
ATOM   6242  C37 POPEP 281      43.704  67.815  43.090  1.00  0.00           C
ATOM   6245  C38 POPEP 281      43.075  67.475  44.440  1.00  0.00           C
ATOM   6248  C39 POPEP 281      43.314  68.566  45.490  1.00  0.00           C
ATOM   6251 0C31 POPEP 281      42.475  68.404  46.770  1.00  0.00           C
ATOM   6254 1C31 POPEP 281      42.883  67.224  47.650  1.00  0.00           C
ATOM   6257 2C31 POPEP 281      41.895  66.955  48.800  1.00  0.00           C
ATOM   6260 3C31 POPEP 281      41.595  68.186  49.670  1.00  0.00           C
ATOM   6263 4C31 POPEP 281      40.595  67.885  50.791  1.00  0.00           C
ATOM   6266 5C31 POPEP 281      40.125  69.155  51.521  1.00  0.00           C
ATOM   6269 6C31 POPEP 281      39.055  68.896  52.580  1.00  0.00           C
ATOM   6273  NH3 POPEQ 282      83.015  21.156  70.710  1.00  0.00           N
ATOM   6277  C12 POPEQ 282      83.675  20.735  72.000  1.00  0.00           C
ATOM   6280  C11 POPEQ 282      85.203  20.654  71.860  1.00  0.00           C
ATOM   6283  P   POPEQ 282      87.145  20.014  73.510  1.00  0.00           P
ATOM   6284  O13 POPEQ 282      87.395  21.444  73.830  1.00  0.00           O
ATOM   6285  O14 POPEQ 282      87.294  18.994  74.561  1.00  0.00           O
ATOM   6286  O11 POPEQ 282      88.034  19.574  72.271  1.00  0.00           O
ATOM   6287  O12 POPEQ 282      85.714  19.795  72.880  1.00  0.00           O
ATOM   6288  C1  POPEQ 282      88.804  20.496  71.500  1.00  0.00           C
ATOM   6291  C2  POPEQ 282      89.755  19.706  70.550  1.00  0.00           C
ATOM   6293  O21 POPEQ 282      90.305  20.556  69.530  1.00  0.00           O
ATOM   6294  C21 POPEQ 282      91.285  21.354  69.910  1.00  0.00           C
ATOM   6295  O22 POPEQ 282      91.644  21.565  71.050  1.00  0.00           O
ATOM   6296  C22 POPEQ 282      91.975  21.906  68.670  1.00  0.00           C
ATOM   6299  C3  POPEQ 282      89.015  18.535  69.850  1.00  0.00           C
ATOM   6302  O31 POPEQ 282      89.815  17.894  68.830  1.00  0.00           O
ATOM   6303  C31 POPEQ 282      89.764  18.454  67.620  1.00  0.00           C
ATOM   6304  O32 POPEQ 282      89.004  19.324  67.251  1.00  0.00           O
ATOM   6305  C32 POPEQ 282      90.874  17.854  66.770  1.00  0.00           C
ATOM   6308  C23 POPEQ 282      91.145  22.996  67.951  1.00  0.00           C
ATOM   6311  C24 POPEQ 282      91.564  23.205  66.500  1.00  0.00           C
ATOM   6314  C25 POPEQ 282      90.975  24.514  65.951  1.00  0.00           C
ATOM   6317  C26 POPEQ 282      91.194  24.685  64.451  1.00  0.00           C
ATOM   6320  C27 POPEQ 282      90.984  26.135  64.000  1.00  0.00           C
ATOM   6323  C28 POPEQ 282      90.634  26.244  62.510  1.00  0.00           C
ATOM   6326  C29 POPEQ 282      90.364  27.684  62.150  1.00  0.00           C
ATOM   6328 0C21 POPEQ 282      90.895  28.386  61.120  1.00  0.00           C
ATOM   6330 1C21 POPEQ 282      91.835  27.854  60.070  1.00  0.00           C
ATOM   6333 2C21 POPEQ 282      93.274  28.386  60.210  1.00  0.00           C
ATOM   6336 3C21 POPEQ 282      93.395  29.906  60.110  1.00  0.00           C
ATOM   6339 4C21 POPEQ 282      94.755  30.315  59.541  1.00  0.00           C
ATOM   6342 5C21 POPEQ 282      95.105  31.795  59.750  1.00  0.00           C
ATOM   6345 6C21 POPEQ 282      96.374  32.175  58.990  1.00  0.00           C
ATOM   6348 7C21 POPEQ 282      96.945  33.524  59.390  1.00  0.00           C
ATOM   6351 8C21 POPEQ 282      98.164  33.904  58.550  1.00  0.00           C
ATOM   6355  C33 POPEQ 282      90.804  18.234  65.281  1.00  0.00           C
ATOM   6358  C34 POPEQ 282      92.054  17.785  64.521  1.00  0.00           C
ATOM   6361  C35 POPEQ 282      91.844  17.815  63.010  1.00  0.00           C
ATOM   6364  C36 POPEQ 282      93.155  17.635  62.230  1.00  0.00           C
ATOM   6367  C37 POPEQ 282      92.975  17.834  60.710  1.00  0.00           C
ATOM   6370  C38 POPEQ 282      94.204  17.344  59.930  1.00  0.00           C
ATOM   6373  C39 POPEQ 282      94.074  17.444  58.400  1.00  0.00           C
ATOM   6376 0C31 POPEQ 282      94.174  18.885  57.880  1.00  0.00           C
ATOM   6379 1C31 POPEQ 282      95.165  19.024  56.721  1.00  0.00           C
ATOM   6382 2C31 POPEQ 282      95.214  20.444  56.150  1.00  0.00           C
ATOM   6385 3C31 POPEQ 282      94.064  20.764  55.181  1.00  0.00           C
ATOM   6388 4C31 POPEQ 282      94.454  20.635  53.701  1.00  0.00           C
ATOM   6391 5C31 POPEQ 282      93.384  21.226  52.771  1.00  0.00           C
ATOM   6394 6C31 POPEQ 282      93.794  21.274  51.300  1.00  0.00           C
ATOM   6398  NH3 POPER 283      88.645 123.764  72.650  1.00  0.00           N
ATOM   6402  C12 POPER 283      88.974 125.225  72.391  1.00  0.00           C
ATOM   6405  C11 POPER 283      90.483 125.495  72.381  1.00  0.00           C
ATOM   6408  P   POPER 283      90.534 127.696  70.930  1.00  0.00           P
ATOM   6409  O13 POPER 283      89.134 128.146  70.890  1.00  0.00           O
ATOM   6410  O14 POPER 283      91.625 128.695  70.790  1.00  0.00           O
ATOM   6411  O11 POPER 283      90.695 126.566  69.850  1.00  0.00           O
ATOM   6412  O12 POPER 283      90.755 126.896  72.280  1.00  0.00           O
ATOM   6413  C1  POPER 283      91.075 126.764  68.491  1.00  0.00           C
ATOM   6416  C2  POPER 283      89.944 127.215  67.510  1.00  0.00           C
ATOM   6418  O21 POPER 283      90.174 126.624  66.210  1.00  0.00           O
ATOM   6419  C21 POPER 283      91.245 127.005  65.540  1.00  0.00           C
ATOM   6420  O22 POPER 283      91.975 127.944  65.811  1.00  0.00           O
ATOM   6421  C22 POPER 283      91.495 126.035  64.381  1.00  0.00           C
ATOM   6424  C3  POPER 283      89.794 128.775  67.490  1.00  0.00           C
ATOM   6427  O31 POPER 283      89.184 129.344  66.300  1.00  0.00           O
ATOM   6428  C31 POPER 283      87.964 129.835  66.470  1.00  0.00           C
ATOM   6429  O32 POPER 283      87.285 129.726  67.480  1.00  0.00           O
ATOM   6430  C32 POPER 283      87.484 130.575  65.220  1.00  0.00           C
ATOM   6433  C23 POPER 283      90.275 125.835  63.451  1.00  0.00           C
ATOM   6436  C24 POPER 283      90.574 124.906  62.260  1.00  0.00           C
ATOM   6439  C25 POPER 283      91.515 125.514  61.210  1.00  0.00           C
ATOM   6442  C26 POPER 283      91.704 124.656  59.951  1.00  0.00           C
ATOM   6445  C27 POPER 283      92.334 123.275  60.201  1.00  0.00           C
ATOM   6448  C28 POPER 283      92.684 122.535  58.890  1.00  0.00           C
ATOM   6451  C29 POPER 283      93.123 121.116  59.100  1.00  0.00           C
ATOM   6453 0C21 POPER 283      93.624 120.316  58.140  1.00  0.00           C
ATOM   6455 1C21 POPER 283      93.804 120.685  56.690  1.00  0.00           C
ATOM   6458 2C21 POPER 283      95.265 120.915  56.260  1.00  0.00           C
ATOM   6461 3C21 POPER 283      96.084 119.635  56.010  1.00  0.00           C
ATOM   6464 4C21 POPER 283      97.274 119.906  55.080  1.00  0.00           C
ATOM   6467 5C21 POPER 283      98.034 118.634  54.670  1.00  0.00           C
ATOM   6470 6C21 POPER 283      98.934 118.896  53.451  1.00  0.00           C
ATOM   6473 7C21 POPER 283      99.605 117.646  52.870  1.00  0.00           C
ATOM   6476 8C21 POPER 283     100.424 117.886  51.600  1.00  0.00           C
ATOM   6480  C33 POPER 283      87.395 129.665  63.970  1.00  0.00           C
ATOM   6483  C34 POPER 283      88.624 129.785  63.060  1.00  0.00           C
ATOM   6486  C35 POPER 283      88.554 130.964  62.080  1.00  0.00           C
ATOM   6489  C36 POPER 283      87.595 130.736  60.900  1.00  0.00           C
ATOM   6492  C37 POPER 283      87.574 131.895  59.900  1.00  0.00           C
ATOM   6495  C38 POPER 283      86.704 131.615  58.660  1.00  0.00           C
ATOM   6498  C39 POPER 283      87.465 130.906  57.540  1.00  0.00           C
ATOM   6501 0C31 POPER 283      86.665 130.805  56.230  1.00  0.00           C
ATOM   6504 1C31 POPER 283      87.535 130.484  55.010  1.00  0.00           C
ATOM   6507 2C31 POPER 283      86.854 130.815  53.671  1.00  0.00           C
ATOM   6510 3C31 POPER 283      85.704 129.874  53.271  1.00  0.00           C
ATOM   6513 4C31 POPER 283      86.175 128.445  52.940  1.00  0.00           C
ATOM   6516 5C31 POPER 283      85.135 127.646  52.140  1.00  0.00           C
ATOM   6519 6C31 POPER 283      85.604 126.244  51.740  1.00  0.00           C
ATOM   6523  NH3 POPES 284     128.404   8.035  27.130  1.00  0.00           N
ATOM   6527  C12 POPES 284     127.684   9.365  27.190  1.00  0.00           C
ATOM   6530  C11 POPES 284     128.635  10.574  27.020  1.00  0.00           C
ATOM   6533  P   POPES 284     126.924  12.535  27.620  1.00  0.00           P
ATOM   6534  O13 POPES 284     126.075  13.464  26.851  1.00  0.00           O
ATOM   6535  O14 POPES 284     127.635  13.095  28.790  1.00  0.00           O
ATOM   6536  O11 POPES 284     126.054  11.394  28.250  1.00  0.00           O
ATOM   6537  O12 POPES 284     127.964  11.785  26.680  1.00  0.00           O
ATOM   6538  C1  POPES 284     124.694  11.554  28.660  1.00  0.00           C
ATOM   6541  C2  POPES 284     124.524  11.255  30.170  1.00  0.00           C
ATOM   6543  O21 POPES 284     123.115  11.125  30.490  1.00  0.00           O
ATOM   6544  C21 POPES 284     122.905  10.265  31.480  1.00  0.00           C
ATOM   6545  O22 POPES 284     123.624   9.334  31.780  1.00  0.00           O
ATOM   6546  C22 POPES 284     121.744  10.764  32.361  1.00  0.00           C
ATOM   6549  C3  POPES 284     125.145  12.394  31.030  1.00  0.00           C
ATOM   6552  O31 POPES 284     125.214  12.084  32.440  1.00  0.00           O
ATOM   6553  C31 POPES 284     124.454  12.824  33.241  1.00  0.00           C
ATOM   6554  O32 POPES 284     123.584  13.604  32.880  1.00  0.00           O
ATOM   6555  C32 POPES 284     124.895  12.614  34.690  1.00  0.00           C
ATOM   6558  C23 POPES 284     121.854  10.164  33.780  1.00  0.00           C
ATOM   6561  C24 POPES 284     121.024  10.914  34.830  1.00  0.00           C
ATOM   6564  C25 POPES 284     120.995  10.184  36.181  1.00  0.00           C
ATOM   6567  C26 POPES 284     122.315  10.234  36.980  1.00  0.00           C
ATOM   6570  C27 POPES 284     123.234   9.014  36.760  1.00  0.00           C
ATOM   6573  C28 POPES 284     124.454   8.974  37.710  1.00  0.00           C
ATOM   6576  C29 POPES 284     125.364  10.164  37.570  1.00  0.00           C
ATOM   6578 0C21 POPES 284     126.164  10.674  38.521  1.00  0.00           C
ATOM   6580 1C21 POPES 284     126.374  10.094  39.900  1.00  0.00           C
ATOM   6583 2C21 POPES 284     125.364  10.624  40.920  1.00  0.00           C
ATOM   6586 3C21 POPES 284     125.574  12.104  41.290  1.00  0.00           C
ATOM   6589 4C21 POPES 284     124.585  12.544  42.380  1.00  0.00           C
ATOM   6592 5C21 POPES 284     124.934  13.914  42.970  1.00  0.00           C
ATOM   6595 6C21 POPES 284     124.575  15.094  42.070  1.00  0.00           C
ATOM   6598 7C21 POPES 284     124.904  16.444  42.720  1.00  0.00           C
ATOM   6601 8C21 POPES 284     124.305  17.644  41.980  1.00  0.00           C
ATOM   6605  C33 POPES 284     124.804  13.914  35.521  1.00  0.00           C
ATOM   6608  C34 POPES 284     125.203  13.684  36.991  1.00  0.00           C
ATOM   6611  C35 POPES 284     125.235  14.934  37.881  1.00  0.00           C
ATOM   6614  C36 POPES 284     126.625  15.604  37.920  1.00  0.00           C
ATOM   6617  C37 POPES 284     126.593  17.125  38.000  1.00  0.00           C
ATOM   6620  C38 POPES 284     127.945  17.854  37.890  1.00  0.00           C
ATOM   6623  C39 POPES 284     128.924  17.545  39.020  1.00  0.00           C
ATOM   6626 0C31 POPES 284     128.335  17.774  40.420  1.00  0.00           C
ATOM   6629 1C31 POPES 284     129.395  18.035  41.501  1.00  0.00           C
ATOM   6632 2C31 POPES 284     130.154  19.365  41.311  1.00  0.00           C
ATOM   6635 3C31 POPES 284     131.005  19.715  42.540  1.00  0.00           C
ATOM   6638 4C31 POPES 284     131.945  20.905  42.280  1.00  0.00           C
ATOM   6641 5C31 POPES 284     132.843  21.215  43.480  1.00  0.00           C
ATOM   6644 6C31 POPES 284     132.294  22.295  44.410  1.00  0.00           C
ATOM   6648  NH3 POPET 285      71.883   6.984  70.750  1.00  0.00           N
ATOM   6652  C12 POPET 285      72.745   5.774  71.001  1.00  0.00           C
ATOM   6655  C11 POPET 285      73.935   6.024  71.940  1.00  0.00           C
ATOM   6658  P   POPET 285      75.265   4.434  73.590  1.00  0.00           P
ATOM   6659  O13 POPET 285      75.594   5.694  74.311  1.00  0.00           O
ATOM   6660  O14 POPET 285      74.525   3.414  74.360  1.00  0.00           O
ATOM   6661  O11 POPET 285      76.604   3.754  73.050  1.00  0.00           O
ATOM   6662  O12 POPET 285      74.555   4.764  72.201  1.00  0.00           O
ATOM   6663  C1  POPET 285      77.485   4.524  72.230  1.00  0.00           C
ATOM   6666  C2  POPET 285      78.424   3.655  71.321  1.00  0.00           C
ATOM   6668  O21 POPET 285      79.064   4.504  70.351  1.00  0.00           O
ATOM   6669  C21 POPET 285      79.954   5.345  70.870  1.00  0.00           C
ATOM   6670  O22 POPET 285      80.314   5.374  72.030  1.00  0.00           O
ATOM   6671  C22 POPET 285      80.424   6.354  69.830  1.00  0.00           C
ATOM   6674  C3  POPET 285      77.655   2.514  70.570  1.00  0.00           C
ATOM   6677  O31 POPET 285      78.523   1.485  70.050  1.00  0.00           O
ATOM   6678  C31 POPET 285      78.704   1.215  68.740  1.00  0.00           C
ATOM   6679  O32 POPET 285      79.295   0.225  68.350  1.00  0.00           O
ATOM   6680  C32 POPET 285      78.165   2.274  67.760  1.00  0.00           C
ATOM   6683  C23 POPET 285      79.854   6.174  68.410  1.00  0.00           C
ATOM   6686  C24 POPET 285      80.245   7.344  67.510  1.00  0.00           C
ATOM   6689  C25 POPET 285      79.633   7.245  66.110  1.00  0.00           C
ATOM   6692  C26 POPET 285      80.685   7.294  64.990  1.00  0.00           C
ATOM   6695  C27 POPET 285      80.105   6.844  63.640  1.00  0.00           C
ATOM   6698  C28 POPET 285      81.115   7.024  62.500  1.00  0.00           C
ATOM   6701  C29 POPET 285      80.655   6.414  61.201  1.00  0.00           C
ATOM   6703 0C21 POPET 285      81.445   5.845  60.271  1.00  0.00           C
ATOM   6705 1C21 POPET 285      82.954   5.774  60.310  1.00  0.00           C
ATOM   6708 2C21 POPET 285      83.584   6.274  59.000  1.00  0.00           C
ATOM   6711 3C21 POPET 285      83.535   5.245  57.850  1.00  0.00           C
ATOM   6714 4C21 POPET 285      83.964   5.794  56.480  1.00  0.00           C
ATOM   6717 5C21 POPET 285      85.124   6.804  56.530  1.00  0.00           C
ATOM   6720 6C21 POPET 285      85.475   7.334  55.140  1.00  0.00           C
ATOM   6723 7C21 POPET 285      86.315   8.615  55.181  1.00  0.00           C
ATOM   6726 8C21 POPET 285      86.504   9.234  53.790  1.00  0.00           C
ATOM   6730  C33 POPET 285      78.615   1.994  66.300  1.00  0.00           C
ATOM   6733  C34 POPET 285      78.104   3.024  65.281  1.00  0.00           C
ATOM   6736  C35 POPET 285      78.555   2.734  63.840  1.00  0.00           C
ATOM   6739  C36 POPET 285      77.715   3.474  62.780  1.00  0.00           C
ATOM   6742  C37 POPET 285      78.305   3.374  61.370  1.00  0.00           C
ATOM   6745  C38 POPET 285      77.395   3.964  60.280  1.00  0.00           C
ATOM   6748  C39 POPET 285      78.104   4.294  58.960  1.00  0.00           C
ATOM   6751 0C31 POPET 285      78.884   3.124  58.350  1.00  0.00           C
ATOM   6754 1C31 POPET 285      79.595   3.504  57.050  1.00  0.00           C
ATOM   6757 2C31 POPET 285      80.285   2.324  56.350  1.00  0.00           C
ATOM   6760 3C31 POPET 285      81.434   1.704  57.171  1.00  0.00           C
ATOM   6763 4C31 POPET 285      82.145   0.565  56.420  1.00  0.00           C
ATOM   6766 5C31 POPET 285      83.164  -0.175  57.300  1.00  0.00           C
ATOM   6769 6C31 POPET 285      83.775  -1.405  56.630  1.00  0.00           C
ATOM   6773  NH3 POPEU 286      66.365  97.424  31.220  1.00  0.00           N
ATOM   6777  C12 POPEU 286      65.484  97.056  30.070  1.00  0.00           C
ATOM   6780  C11 POPEU 286      64.455  95.976  30.440  1.00  0.00           C
ATOM   6783  P   POPEU 286      62.035  96.215  31.540  1.00  0.00           P
ATOM   6784  O13 POPEU 286      61.725  95.285  32.640  1.00  0.00           O
ATOM   6785  O14 POPEU 286      61.465  95.926  30.200  1.00  0.00           O
ATOM   6786  O11 POPEU 286      61.535  97.646  31.931  1.00  0.00           O
ATOM   6787  O12 POPEU 286      63.575  96.496  31.430  1.00  0.00           O
ATOM   6788  C1  POPEU 286      61.344  98.005  33.311  1.00  0.00           C
ATOM   6791  C2  POPEU 286      62.665  98.455  34.010  1.00  0.00           C
ATOM   6793  O21 POPEU 286      62.295  98.954  35.320  1.00  0.00           O
ATOM   6794  C21 POPEU 286      63.225  98.855  36.280  1.00  0.00           C
ATOM   6795  O22 POPEU 286      64.395  98.555  36.131  1.00  0.00           O
ATOM   6796  C22 POPEU 286      62.535  99.215  37.610  1.00  0.00           C
ATOM   6799  C3  POPEU 286      63.365  99.536  33.120  1.00  0.00           C
ATOM   6802  O31 POPEU 286      64.344 100.326  33.820  1.00  0.00           O
ATOM   6803  C31 POPEU 286      63.875 101.424  34.380  1.00  0.00           C
ATOM   6804  O32 POPEU 286      62.715 101.815  34.300  1.00  0.00           O
ATOM   6805  C32 POPEU 286      64.945 102.065  35.240  1.00  0.00           C
ATOM   6808  C23 POPEU 286      63.365  98.835  38.860  1.00  0.00           C
ATOM   6811  C24 POPEU 286      62.815  99.404  40.190  1.00  0.00           C
ATOM   6814  C25 POPEU 286      63.694  99.035  41.400  1.00  0.00           C
ATOM   6817  C26 POPEU 286      63.585 100.046  42.561  1.00  0.00           C
ATOM   6820  C27 POPEU 286      64.633  99.824  43.660  1.00  0.00           C
ATOM   6823  C28 POPEU 286      64.725 100.955  44.701  1.00  0.00           C
ATOM   6826  C29 POPEU 286      63.485 101.016  45.570  1.00  0.00           C
ATOM   6828 0C21 POPEU 286      63.444 101.046  46.910  1.00  0.00           C
ATOM   6830 1C21 POPEU 286      64.645 101.086  47.830  1.00  0.00           C
ATOM   6833 2C21 POPEU 286      64.285 101.524  49.270  1.00  0.00           C
ATOM   6836 3C21 POPEU 286      63.724 102.956  49.361  1.00  0.00           C
ATOM   6839 4C21 POPEU 286      63.335 103.325  50.800  1.00  0.00           C
ATOM   6842 5C21 POPEU 286      62.395 104.544  50.870  1.00  0.00           C
ATOM   6845 6C21 POPEU 286      63.075 105.895  50.581  1.00  0.00           C
ATOM   6848 7C21 POPEU 286      62.085 107.056  50.771  1.00  0.00           C
ATOM   6851 8C21 POPEU 286      62.745 108.434  50.811  1.00  0.00           C
ATOM   6855  C33 POPEU 286      64.405 103.306  35.980  1.00  0.00           C
ATOM   6858  C34 POPEU 286      65.525 104.234  36.440  1.00  0.00           C
ATOM   6861  C35 POPEU 286      64.994 105.625  36.820  1.00  0.00           C
ATOM   6864  C36 POPEU 286      66.134 106.615  37.080  1.00  0.00           C
ATOM   6867  C37 POPEU 286      65.645 108.045  37.320  1.00  0.00           C
ATOM   6870  C38 POPEU 286      66.815 109.035  37.490  1.00  0.00           C
ATOM   6873  C39 POPEU 286      66.375 110.465  37.830  1.00  0.00           C
ATOM   6876 0C31 POPEU 286      65.795 110.615  39.250  1.00  0.00           C
ATOM   6879 1C31 POPEU 286      64.395 111.256  39.280  1.00  0.00           C
ATOM   6882 2C31 POPEU 286      63.774 111.326  40.681  1.00  0.00           C
ATOM   6885 3C31 POPEU 286      63.104 110.014  41.110  1.00  0.00           C
ATOM   6888 4C31 POPEU 286      62.675 110.046  42.580  1.00  0.00           C
ATOM   6891 5C31 POPEU 286      61.264 109.505  42.850  1.00  0.00           C
ATOM   6894 6C31 POPEU 286      60.905 109.495  44.340  1.00  0.00           C
ATOM   6898  NH3 POPEV 287       6.835  77.955  70.360  1.00  0.00           N
ATOM   6902  C12 POPEV 287       7.115  77.205  71.640  1.00  0.00           C
ATOM   6905  C11 POPEV 287       6.665  75.734  71.601  1.00  0.00           C
ATOM   6908  P   POPEV 287       7.205  73.474  72.870  1.00  0.00           P
ATOM   6909  O13 POPEV 287       8.585  72.984  72.650  1.00  0.00           O
ATOM   6910  O14 POPEV 287       6.485  73.006  74.080  1.00  0.00           O
ATOM   6911  O11 POPEV 287       6.355  73.014  71.610  1.00  0.00           O
ATOM   6912  O12 POPEV 287       7.135  75.065  72.771  1.00  0.00           O
ATOM   6913  C1  POPEV 287       6.555  71.775  70.921  1.00  0.00           C
ATOM   6916  C2  POPEV 287       5.705  71.715  69.600  1.00  0.00           C
ATOM   6918  O21 POPEV 287       6.495  71.355  68.451  1.00  0.00           O
ATOM   6919  C21 POPEV 287       5.885  70.546  67.580  1.00  0.00           C
ATOM   6920  O22 POPEV 287       4.855  69.925  67.790  1.00  0.00           O
ATOM   6921  C22 POPEV 287       6.685  70.514  66.271  1.00  0.00           C
ATOM   6924  C3  POPEV 287       5.015  73.054  69.300  1.00  0.00           C
ATOM   6927  O31 POPEV 287       4.165  72.984  68.131  1.00  0.00           O
ATOM   6928  C31 POPEV 287       2.996  72.385  68.340  1.00  0.00           C
ATOM   6929  O32 POPEV 287       2.626  71.944  69.430  1.00  0.00           O
ATOM   6930  C32 POPEV 287       2.296  72.235  66.991  1.00  0.00           C
ATOM   6933  C23 POPEV 287       6.285  69.385  65.290  1.00  0.00           C
ATOM   6936  C24 POPEV 287       4.865  69.565  64.741  1.00  0.00           C
ATOM   6939  C25 POPEV 287       4.695  69.164  63.270  1.00  0.00           C
ATOM   6942  C26 POPEV 287       5.085  67.726  62.930  1.00  0.00           C
ATOM   6945  C27 POPEV 287       4.275  67.205  61.730  1.00  0.00           C
ATOM   6948  C28 POPEV 287       4.805  65.896  61.110  1.00  0.00           C
ATOM   6951  C29 POPEV 287       5.375  66.076  59.720  1.00  0.00           C
ATOM   6953 0C21 POPEV 287       4.705  65.874  58.561  1.00  0.00           C
ATOM   6955 1C21 POPEV 287       3.255  65.476  58.451  1.00  0.00           C
ATOM   6958 2C21 POPEV 287       2.606  65.945  57.131  1.00  0.00           C
ATOM   6961 3C21 POPEV 287       1.106  65.604  57.050  1.00  0.00           C
ATOM   6964 4C21 POPEV 287       0.316  66.505  56.090  1.00  0.00           C
ATOM   6967 5C21 POPEV 287       0.646  66.304  54.600  1.00  0.00           C
ATOM   6970 6C21 POPEV 287      -0.024  67.375  53.720  1.00  0.00           C
ATOM   6973 7C21 POPEV 287       0.286  67.205  52.230  1.00  0.00           C
ATOM   6976 8C21 POPEV 287      -0.034  68.445  51.400  1.00  0.00           C
ATOM   6980  C33 POPEV 287       0.906  71.575  67.050  1.00  0.00           C
ATOM   6983  C34 POPEV 287       0.256  71.434  65.660  1.00  0.00           C
ATOM   6986  C35 POPEV 287      -0.444  72.726  65.201  1.00  0.00           C
ATOM   6989  C36 POPEV 287      -0.914  72.684  63.740  1.00  0.00           C
ATOM   6992  C37 POPEV 287      -1.674  73.965  63.381  1.00  0.00           C
ATOM   6995  C38 POPEV 287      -2.114  74.085  61.910  1.00  0.00           C
ATOM   6998  C39 POPEV 287      -1.904  75.506  61.350  1.00  0.00           C
ATOM   7001 0C31 POPEV 287      -0.424  75.865  61.110  1.00  0.00           C
ATOM   7004 1C31 POPEV 287       0.156  75.234  59.840  1.00  0.00           C
ATOM   7007 2C31 POPEV 287       1.696  75.115  59.870  1.00  0.00           C
ATOM   7010 3C31 POPEV 287       2.446  76.434  60.070  1.00  0.00           C
ATOM   7013 4C31 POPEV 287       3.945  76.265  59.780  1.00  0.00           C
ATOM   7016 5C31 POPEV 287       4.775  77.535  60.030  1.00  0.00           C
ATOM   7019 6C31 POPEV 287       6.235  77.385  59.600  1.00  0.00           C
ATOM   7023  NH3 POPEW 288     115.254  21.244  67.711  1.00  0.00           N
ATOM   7027  C12 POPEW 288     116.224  21.135  68.850  1.00  0.00           C
ATOM   7030  C11 POPEW 288     117.665  21.235  68.320  1.00  0.00           C
ATOM   7033  P   POPEW 288     119.494  21.805  70.150  1.00  0.00           P
ATOM   7034  O13 POPEW 288     118.974  23.184  69.990  1.00  0.00           O
ATOM   7035  O14 POPEW 288     119.605  21.274  71.521  1.00  0.00           O
ATOM   7036  O11 POPEW 288     120.855  21.665  69.340  1.00  0.00           O
ATOM   7037  O12 POPEW 288     118.554  20.824  69.340  1.00  0.00           O
ATOM   7038  C1  POPEW 288     120.844  21.694  67.910  1.00  0.00           C
ATOM   7041  C2  POPEW 288     122.274  21.735  67.280  1.00  0.00           C
ATOM   7043  O21 POPEW 288     122.905  20.434  67.330  1.00  0.00           O
ATOM   7044  C21 POPEW 288     122.595  19.655  66.290  1.00  0.00           C
ATOM   7045  O22 POPEW 288     121.744  19.895  65.461  1.00  0.00           O
ATOM   7046  C22 POPEW 288     123.654  18.564  66.190  1.00  0.00           C
ATOM   7049  C3  POPEW 288     123.195  22.804  67.961  1.00  0.00           C
ATOM   7052  O31 POPEW 288     124.585  22.455  68.010  1.00  0.00           O
ATOM   7053  C31 POPEW 288     125.454  22.584  66.991  1.00  0.00           C
ATOM   7054  O32 POPEW 288     126.604  22.194  67.061  1.00  0.00           O
ATOM   7055  C32 POPEW 288     124.934  23.285  65.730  1.00  0.00           C
ATOM   7058  C23 POPEW 288     124.804  19.065  65.290  1.00  0.00           C
ATOM   7061  C24 POPEW 288     126.014  18.135  65.211  1.00  0.00           C
ATOM   7064  C25 POPEW 288     125.804  16.895  64.340  1.00  0.00           C
ATOM   7067  C26 POPEW 288     125.674  15.604  65.141  1.00  0.00           C
ATOM   7070  C27 POPEW 288     125.644  14.384  64.220  1.00  0.00           C
ATOM   7073  C28 POPEW 288     125.784  13.064  64.980  1.00  0.00           C
ATOM   7076  C29 POPEW 288     127.194  12.774  65.451  1.00  0.00           C
ATOM   7078 0C21 POPEW 288     127.805  11.585  65.370  1.00  0.00           C
ATOM   7080 1C21 POPEW 288     127.145  10.324  64.870  1.00  0.00           C
ATOM   7083 2C21 POPEW 288     127.234  10.085  63.350  1.00  0.00           C
ATOM   7086 3C21 POPEW 288     128.234   8.984  62.961  1.00  0.00           C
ATOM   7089 4C21 POPEW 288     128.123   8.625  61.470  1.00  0.00           C
ATOM   7092 5C21 POPEW 288     128.775   7.274  61.140  1.00  0.00           C
ATOM   7095 6C21 POPEW 288     128.815   6.964  59.631  1.00  0.00           C
ATOM   7098 7C21 POPEW 288     127.444   6.674  59.000  1.00  0.00           C
ATOM   7101 8C21 POPEW 288     127.124   5.174  58.881  1.00  0.00           C
ATOM   7105  C33 POPEW 288     125.704  22.764  64.480  1.00  0.00           C
ATOM   7108  C34 POPEW 288     125.184  23.335  63.150  1.00  0.00           C
ATOM   7111  C35 POPEW 288     125.975  22.824  61.950  1.00  0.00           C
ATOM   7114  C36 POPEW 288     125.445  23.354  60.611  1.00  0.00           C
ATOM   7117  C37 POPEW 288     126.154  22.715  59.410  1.00  0.00           C
ATOM   7120  C38 POPEW 288     125.534  23.115  58.060  1.00  0.00           C
ATOM   7123  C39 POPEW 288     125.865  24.545  57.610  1.00  0.00           C
ATOM   7126 0C31 POPEW 288     127.255  24.664  56.960  1.00  0.00           C
ATOM   7129 1C31 POPEW 288     127.395  25.886  56.030  1.00  0.00           C
ATOM   7132 2C31 POPEW 288     128.775  25.965  55.360  1.00  0.00           C
ATOM   7135 3C31 POPEW 288     128.855  27.045  54.261  1.00  0.00           C
ATOM   7138 4C31 POPEW 288     128.034  26.676  53.020  1.00  0.00           C
ATOM   7141 5C31 POPEW 288     128.304  27.555  51.791  1.00  0.00           C
ATOM   7144 6C31 POPEW 288     127.535  27.085  50.550  1.00  0.00           C
ATOM   7148  NH3 POPEX 289      86.805 129.076  71.860  1.00  0.00           N
ATOM   7152  C12 POPEX 289      85.394 128.585  72.090  1.00  0.00           C
ATOM   7155  C11 POPEX 289      85.135 127.165  71.550  1.00  0.00           C
ATOM   7158  P   POPEX 289      84.874 124.645  72.210  1.00  0.00           P
ATOM   7159  O13 POPEX 289      86.054 123.844  72.590  1.00  0.00           O
ATOM   7160  O14 POPEX 289      83.575 124.234  72.800  1.00  0.00           O
ATOM   7161  O11 POPEX 289      84.844 124.665  70.631  1.00  0.00           O
ATOM   7162  O12 POPEX 289      85.203 126.165  72.580  1.00  0.00           O
ATOM   7163  C1  POPEX 289      83.635 124.645  69.870  1.00  0.00           C
ATOM   7166  C2  POPEX 289      83.834 125.085  68.390  1.00  0.00           C
ATOM   7168  O21 POPEX 289      84.755 124.206  67.690  1.00  0.00           O
ATOM   7169  C21 POPEX 289      84.165 123.446  66.770  1.00  0.00           C
ATOM   7170  O22 POPEX 289      82.964 123.335  66.640  1.00  0.00           O
ATOM   7171  C22 POPEX 289      85.195 122.865  65.790  1.00  0.00           C
ATOM   7174  C3  POPEX 289      84.373 126.535  68.230  1.00  0.00           C
ATOM   7177  O31 POPEX 289      84.174 126.986  66.870  1.00  0.00           O
ATOM   7178  C31 POPEX 289      85.145 126.675  66.030  1.00  0.00           C
ATOM   7179  O32 POPEX 289      86.255 126.285  66.340  1.00  0.00           O
ATOM   7180  C32 POPEX 289      84.675 126.885  64.590  1.00  0.00           C
ATOM   7183  C23 POPEX 289      84.464 122.145  64.631  1.00  0.00           C
ATOM   7186  C24 POPEX 289      85.354 121.664  63.480  1.00  0.00           C
ATOM   7189  C25 POPEX 289      84.654 120.635  62.560  1.00  0.00           C
ATOM   7192  C26 POPEX 289      83.535 121.186  61.660  1.00  0.00           C
ATOM   7195  C27 POPEX 289      83.074 120.134  60.620  1.00  0.00           C
ATOM   7198  C28 POPEX 289      81.775 120.514  59.860  1.00  0.00           C
ATOM   7201  C29 POPEX 289      81.255 119.325  59.100  1.00  0.00           C
ATOM   7203 0C21 POPEX 289      80.645 119.276  57.901  1.00  0.00           C
ATOM   7205 1C21 POPEX 289      80.314 120.435  57.000  1.00  0.00           C
ATOM   7208 2C21 POPEX 289      79.994 120.006  55.550  1.00  0.00           C
ATOM   7211 3C21 POPEX 289      81.235 119.495  54.800  1.00  0.00           C
ATOM   7214 4C21 POPEX 289      81.064 119.385  53.271  1.00  0.00           C
ATOM   7217 5C21 POPEX 289      80.055 118.315  52.830  1.00  0.00           C
ATOM   7220 6C21 POPEX 289      80.275 117.905  51.370  1.00  0.00           C
ATOM   7223 7C21 POPEX 289      79.415 116.694  50.960  1.00  0.00           C
ATOM   7226 8C21 POPEX 289      79.795 116.116  49.600  1.00  0.00           C
ATOM   7230  C33 POPEX 289      85.664 126.314  63.550  1.00  0.00           C
ATOM   7233  C34 POPEX 289      85.314 126.785  62.131  1.00  0.00           C
ATOM   7236  C35 POPEX 289      86.504 126.834  61.160  1.00  0.00           C
ATOM   7239  C36 POPEX 289      86.544 125.666  60.170  1.00  0.00           C
ATOM   7242  C37 POPEX 289      87.695 125.794  59.160  1.00  0.00           C
ATOM   7245  C38 POPEX 289      87.665 124.665  58.120  1.00  0.00           C
ATOM   7248  C39 POPEX 289      87.425 125.146  56.680  1.00  0.00           C
ATOM   7251 0C31 POPEX 289      88.715 125.584  55.960  1.00  0.00           C
ATOM   7254 1C31 POPEX 289      88.495 125.864  54.471  1.00  0.00           C
ATOM   7257 2C31 POPEX 289      89.605 125.274  53.580  1.00  0.00           C
ATOM   7260 3C31 POPEX 289      89.274 125.355  52.080  1.00  0.00           C
ATOM   7263 4C31 POPEX 289      90.294 124.614  51.210  1.00  0.00           C
ATOM   7266 5C31 POPEX 289      89.955 124.684  49.710  1.00  0.00           C
ATOM   7269 6C31 POPEX 289      91.054 124.094  48.830  1.00  0.00           C
ATOM   7273  NH3 POPEY 290      71.734  48.896  29.580  1.00  0.00           N
ATOM   7277  C12 POPEY 290      70.454  48.125  29.361  1.00  0.00           C
ATOM   7280  C11 POPEY 290      70.705  46.684  28.890  1.00  0.00           C
ATOM   7283  P   POPEY 290      68.785  45.265  29.990  1.00  0.00           P
ATOM   7284  O13 POPEY 290      69.005  43.804  29.900  1.00  0.00           O
ATOM   7285  O14 POPEY 290      67.415  45.755  30.220  1.00  0.00           O
ATOM   7286  O11 POPEY 290      69.645  45.806  31.201  1.00  0.00           O
ATOM   7287  O12 POPEY 290      69.475  45.974  28.750  1.00  0.00           O
ATOM   7288  C1  POPEY 290      69.285  45.455  32.550  1.00  0.00           C
ATOM   7291  C2  POPEY 290      70.285  44.426  33.130  1.00  0.00           C
ATOM   7293  O21 POPEY 290      70.145  44.305  34.570  1.00  0.00           O
ATOM   7294  C21 POPEY 290      70.484  45.335  35.330  1.00  0.00           C
ATOM   7295  O22 POPEY 290      70.905  46.414  34.931  1.00  0.00           O
ATOM   7296  C22 POPEY 290      70.145  45.016  36.800  1.00  0.00           C
ATOM   7299  C3  POPEY 290      71.734  44.706  32.640  1.00  0.00           C
ATOM   7302  O31 POPEY 290      72.674  43.755  33.181  1.00  0.00           O
ATOM   7303  C31 POPEY 290      73.634  43.354  32.361  1.00  0.00           C
ATOM   7304  O32 POPEY 290      73.884  43.855  31.271  1.00  0.00           O
ATOM   7305  C32 POPEY 290      74.354  42.145  32.960  1.00  0.00           C
ATOM   7308  C23 POPEY 290      70.304  46.255  37.720  1.00  0.00           C
ATOM   7311  C24 POPEY 290      69.755  46.076  39.150  1.00  0.00           C
ATOM   7314  C25 POPEY 290      70.575  45.195  40.110  1.00  0.00           C
ATOM   7317  C26 POPEY 290      70.064  45.245  41.571  1.00  0.00           C
ATOM   7320  C27 POPEY 290      70.883  44.305  42.480  1.00  0.00           C
ATOM   7323  C28 POPEY 290      70.554  44.385  43.990  1.00  0.00           C
ATOM   7326  C29 POPEY 290      69.325  43.594  44.361  1.00  0.00           C
ATOM   7328 0C21 POPEY 290      69.164  42.785  45.430  1.00  0.00           C
ATOM   7330 1C21 POPEY 290      70.155  42.484  46.530  1.00  0.00           C
ATOM   7333 2C21 POPEY 290      70.115  43.516  47.681  1.00  0.00           C
ATOM   7336 3C21 POPEY 290      70.633  42.944  49.021  1.00  0.00           C
ATOM   7339 4C21 POPEY 290      70.895  44.046  50.061  1.00  0.00           C
ATOM   7342 5C21 POPEY 290      70.895  43.524  51.510  1.00  0.00           C
ATOM   7345 6C21 POPEY 290      71.475  44.584  52.451  1.00  0.00           C
ATOM   7348 7C21 POPEY 290      71.285  44.334  53.951  1.00  0.00           C
ATOM   7351 8C21 POPEY 290      71.854  45.476  54.810  1.00  0.00           C
ATOM   7355  C33 POPEY 290      74.494  42.224  34.491  1.00  0.00           C
ATOM   7358  C34 POPEY 290      73.335  41.614  35.290  1.00  0.00           C
ATOM   7361  C35 POPEY 290      73.454  41.996  36.771  1.00  0.00           C
ATOM   7364  C36 POPEY 290      72.424  41.304  37.670  1.00  0.00           C
ATOM   7367  C37 POPEY 290      72.545  41.715  39.150  1.00  0.00           C
ATOM   7370  C38 POPEY 290      72.095  40.574  40.050  1.00  0.00           C
ATOM   7373  C39 POPEY 290      71.965  40.816  41.560  1.00  0.00           C
ATOM   7376 0C31 POPEY 290      71.765  39.524  42.370  1.00  0.00           C
ATOM   7379 1C31 POPEY 290      71.414  39.764  43.840  1.00  0.00           C
ATOM   7382 2C31 POPEY 290      71.185  38.456  44.611  1.00  0.00           C
ATOM   7385 3C31 POPEY 290      71.035  38.694  46.120  1.00  0.00           C
ATOM   7388 4C31 POPEY 290      71.075  37.375  46.901  1.00  0.00           C
ATOM   7391 5C31 POPEY 290      71.174  37.524  48.420  1.00  0.00           C
ATOM   7394 6C31 POPEY 290      72.445  38.215  48.920  1.00  0.00           C
ATOM   7398  NH3 POPEZ 291       9.395  11.434  28.650  1.00  0.00           N
ATOM   7402  C12 POPEZ 291       8.015  11.474  28.050  1.00  0.00           C
ATOM   7405  C11 POPEZ 291       7.795  12.744  27.190  1.00  0.00           C
ATOM   7408  P   POPEZ 291       5.745  14.274  26.760  1.00  0.00           P
ATOM   7409  O13 POPEZ 291       6.645  15.244  26.090  1.00  0.00           O
ATOM   7410  O14 POPEZ 291       4.375  14.036  26.230  1.00  0.00           O
ATOM   7411  O11 POPEZ 291       5.665  14.704  28.270  1.00  0.00           O
ATOM   7412  O12 POPEZ 291       6.425  12.844  26.820  1.00  0.00           O
ATOM   7413  C1  POPEZ 291       5.125  13.854  29.260  1.00  0.00           C
ATOM   7416  C2  POPEZ 291       5.145  14.575  30.630  1.00  0.00           C
ATOM   7418  O21 POPEZ 291       5.095  13.584  31.660  1.00  0.00           O
ATOM   7419  C21 POPEZ 291       6.245  13.054  32.040  1.00  0.00           C
ATOM   7420  O22 POPEZ 291       7.295  13.095  31.430  1.00  0.00           O
ATOM   7421  C22 POPEZ 291       5.935  12.255  33.311  1.00  0.00           C
ATOM   7424  C3  POPEZ 291       3.965  15.574  30.840  1.00  0.00           C
ATOM   7427  O31 POPEZ 291       3.755  15.764  32.260  1.00  0.00           O
ATOM   7428  C31 POPEZ 291       3.435  16.944  32.740  1.00  0.00           C
ATOM   7429  O32 POPEZ 291       3.186  17.944  32.080  1.00  0.00           O
ATOM   7430  C32 POPEZ 291       3.385  16.895  34.271  1.00  0.00           C
ATOM   7433  C23 POPEZ 291       6.785  12.655  34.540  1.00  0.00           C
ATOM   7436  C24 POPEZ 291       6.055  12.295  35.840  1.00  0.00           C
ATOM   7439  C25 POPEZ 291       5.555  10.834  35.920  1.00  0.00           C
ATOM   7442  C26 POPEZ 291       6.665   9.784  35.811  1.00  0.00           C
ATOM   7445  C27 POPEZ 291       6.115   8.354  35.681  1.00  0.00           C
ATOM   7448  C28 POPEZ 291       7.225   7.304  35.690  1.00  0.00           C
ATOM   7451  C29 POPEZ 291       6.725   5.944  35.271  1.00  0.00           C
ATOM   7453 0C21 POPEZ 291       6.895   4.774  35.900  1.00  0.00           C
ATOM   7455 1C21 POPEZ 291       7.675   4.514  37.160  1.00  0.00           C
ATOM   7458 2C21 POPEZ 291       6.795   4.134  38.370  1.00  0.00           C
ATOM   7461 3C21 POPEZ 291       7.645   3.674  39.550  1.00  0.00           C
ATOM   7464 4C21 POPEZ 291       6.795   3.354  40.780  1.00  0.00           C
ATOM   7467 5C21 POPEZ 291       7.625   2.794  41.940  1.00  0.00           C
ATOM   7470 6C21 POPEZ 291       6.785   2.484  43.190  1.00  0.00           C
ATOM   7473 7C21 POPEZ 291       5.695   1.435  42.940  1.00  0.00           C
ATOM   7476 8C21 POPEZ 291       5.315   0.635  44.190  1.00  0.00           C
ATOM   7480  C33 POPEZ 291       2.996  15.535  34.890  1.00  0.00           C
ATOM   7483  C34 POPEZ 291       2.996  15.535  36.430  1.00  0.00           C
ATOM   7486  C35 POPEZ 291       2.316  14.295  37.021  1.00  0.00           C
ATOM   7489  C36 POPEZ 291       2.156  14.314  38.550  1.00  0.00           C
ATOM   7492  C37 POPEZ 291       1.456  13.045  39.070  1.00  0.00           C
ATOM   7495  C38 POPEZ 291       1.326  12.965  40.601  1.00  0.00           C
ATOM   7498  C39 POPEZ 291       0.316  13.974  41.150  1.00  0.00           C
ATOM   7501 0C31 POPEZ 291       0.016  13.744  42.640  1.00  0.00           C
ATOM   7504 1C31 POPEZ 291      -0.644  14.974  43.260  1.00  0.00           C
ATOM   7507 2C31 POPEZ 291      -1.184  14.725  44.681  1.00  0.00           C
ATOM   7510 3C31 POPEZ 291      -0.544  15.615  45.750  1.00  0.00           C
ATOM   7513 4C31 POPEZ 291      -0.714  17.104  45.480  1.00  0.00           C
ATOM   7516 5C31 POPEZ 291      -0.254  17.955  46.670  1.00  0.00           C
ATOM   7519 6C31 POPEZ 291      -0.034  19.414  46.300  1.00  0.00           C
ATOM   7523  NH3 POPEa 292      15.475  41.266  69.010  1.00  0.00           N
ATOM   7527  C12 POPEa 292      14.785  40.956  70.320  1.00  0.00           C
ATOM   7530  C11 POPEa 292      14.185  42.206  71.021  1.00  0.00           C
ATOM   7533  P   POPEa 292      11.645  42.344  70.220  1.00  0.00           P
ATOM   7534  O13 POPEa 292      10.695  43.456  69.951  1.00  0.00           O
ATOM   7535  O14 POPEa 292      11.255  41.455  71.340  1.00  0.00           O
ATOM   7536  O11 POPEa 292      11.755  41.484  68.930  1.00  0.00           O
ATOM   7537  O12 POPEa 292      13.135  42.845  70.300  1.00  0.00           O
ATOM   7538  C1  POPEa 292      10.855  41.546  67.830  1.00  0.00           C
ATOM   7541  C2  POPEa 292      11.375  42.444  66.660  1.00  0.00           C
ATOM   7543  O21 POPEa 292      10.735  42.045  65.430  1.00  0.00           O
ATOM   7544  C21 POPEa 292       9.415  42.215  65.390  1.00  0.00           C
ATOM   7545  O22 POPEa 292       8.785  42.934  66.141  1.00  0.00           O
ATOM   7546  C22 POPEa 292       8.805  41.364  64.270  1.00  0.00           C
ATOM   7549  C3  POPEa 292      12.935  42.354  66.500  1.00  0.00           C
ATOM   7552  O31 POPEa 292      13.415  42.976  65.281  1.00  0.00           O
ATOM   7553  C31 POPEa 292      14.745  43.255  65.320  1.00  0.00           C
ATOM   7554  O32 POPEa 292      15.465  42.885  66.230  1.00  0.00           O
ATOM   7555  C32 POPEa 292      15.145  44.194  64.180  1.00  0.00           C
ATOM   7558  C23 POPEa 292       9.675  41.296  62.990  1.00  0.00           C
ATOM   7561  C24 POPEa 292       9.635  42.605  62.201  1.00  0.00           C
ATOM   7564  C25 POPEa 292      10.995  42.985  61.581  1.00  0.00           C
ATOM   7567  C26 POPEa 292      11.295  42.274  60.250  1.00  0.00           C
ATOM   7570  C27 POPEa 292      10.355  42.745  59.130  1.00  0.00           C
ATOM   7573  C28 POPEa 292      10.815  42.314  57.730  1.00  0.00           C
ATOM   7576  C29 POPEa 292       9.915  42.825  56.630  1.00  0.00           C
ATOM   7578 0C21 POPEa 292       8.705  42.336  56.320  1.00  0.00           C
ATOM   7580 1C21 POPEa 292       8.035  41.146  56.960  1.00  0.00           C
ATOM   7583 2C21 POPEa 292       7.645  40.094  55.900  1.00  0.00           C
ATOM   7586 3C21 POPEa 292       8.815  39.615  55.030  1.00  0.00           C
ATOM   7589 4C21 POPEa 292       8.465  38.444  54.110  1.00  0.00           C
ATOM   7592 5C21 POPEa 292       9.635  38.104  53.171  1.00  0.00           C
ATOM   7595 6C21 POPEa 292       9.385  36.875  52.300  1.00  0.00           C
ATOM   7598 7C21 POPEa 292      10.485  36.684  51.250  1.00  0.00           C
ATOM   7601 8C21 POPEa 292      10.205  35.524  50.290  1.00  0.00           C
ATOM   7605  C33 POPEa 292      16.385  43.766  63.350  1.00  0.00           C
ATOM   7608  C34 POPEa 292      16.925  44.886  62.430  1.00  0.00           C
ATOM   7611  C35 POPEa 292      15.845  45.635  61.630  1.00  0.00           C
ATOM   7614  C36 POPEa 292      16.305  46.076  60.240  1.00  0.00           C
ATOM   7617  C37 POPEa 292      15.175  46.745  59.440  1.00  0.00           C
ATOM   7620  C38 POPEa 292      15.575  47.084  57.990  1.00  0.00           C
ATOM   7623  C39 POPEa 292      15.625  45.865  57.061  1.00  0.00           C
ATOM   7626 0C31 POPEa 292      16.215  46.226  55.690  1.00  0.00           C
ATOM   7629 1C31 POPEa 292      16.055  45.114  54.650  1.00  0.00           C
ATOM   7632 2C31 POPEa 292      17.005  45.304  53.460  1.00  0.00           C
ATOM   7635 3C31 POPEa 292      16.505  44.645  52.170  1.00  0.00           C
ATOM   7638 4C31 POPEa 292      15.465  45.504  51.440  1.00  0.00           C
ATOM   7641 5C31 POPEa 292      14.955  44.896  50.131  1.00  0.00           C
ATOM   7644 6C31 POPEa 292      13.945  45.795  49.421  1.00  0.00           C
ATOM   7648  NH3 POPEb 293     125.464  58.365  72.781  1.00  0.00           N
ATOM   7652  C12 POPEb 293     125.214  56.926  72.410  1.00  0.00           C
ATOM   7655  C11 POPEb 293     123.715  56.595  72.251  1.00  0.00           C
ATOM   7658  P   POPEb 293     121.665  58.155  72.631  1.00  0.00           P
ATOM   7659  O13 POPEb 293     121.044  56.944  73.201  1.00  0.00           O
ATOM   7660  O14 POPEb 293     122.013  59.285  73.521  1.00  0.00           O
ATOM   7661  O11 POPEb 293     120.755  58.685  71.451  1.00  0.00           O
ATOM   7662  O12 POPEb 293     122.954  57.726  71.820  1.00  0.00           O
ATOM   7663  C1  POPEb 293     120.504  57.874  70.311  1.00  0.00           C
ATOM   7666  C2  POPEb 293     120.515  58.766  69.070  1.00  0.00           C
ATOM   7668  O21 POPEb 293     119.965  58.065  67.930  1.00  0.00           O
ATOM   7669  C21 POPEb 293     120.674  57.126  67.340  1.00  0.00           C
ATOM   7670  O22 POPEb 293     121.593  56.476  67.811  1.00  0.00           O
ATOM   7671  C22 POPEb 293     120.245  57.136  65.861  1.00  0.00           C
ATOM   7674  C3  POPEb 293     121.924  59.405  68.830  1.00  0.00           C
ATOM   7677  O31 POPEb 293     122.124  59.875  67.490  1.00  0.00           O
ATOM   7678  C31 POPEb 293     121.264  60.755  67.000  1.00  0.00           C
ATOM   7679  O32 POPEb 293     120.454  61.414  67.631  1.00  0.00           O
ATOM   7680  C32 POPEb 293     121.504  60.746  65.500  1.00  0.00           C
ATOM   7683  C23 POPEb 293     120.035  55.764  65.190  1.00  0.00           C
ATOM   7686  C24 POPEb 293     119.505  56.016  63.771  1.00  0.00           C
ATOM   7689  C25 POPEb 293     118.895  54.805  63.060  1.00  0.00           C
ATOM   7692  C26 POPEb 293     118.104  55.275  61.830  1.00  0.00           C
ATOM   7695  C27 POPEb 293     117.425  54.155  61.040  1.00  0.00           C
ATOM   7698  C28 POPEb 293     116.424  54.756  60.030  1.00  0.00           C
ATOM   7701  C29 POPEb 293     115.685  53.734  59.190  1.00  0.00           C
ATOM   7703 0C21 POPEb 293     115.265  53.925  57.920  1.00  0.00           C
ATOM   7705 1C21 POPEb 293     115.454  55.184  57.100  1.00  0.00           C
ATOM   7708 2C21 POPEb 293     116.445  55.016  55.931  1.00  0.00           C
ATOM   7711 3C21 POPEb 293     115.844  54.365  54.670  1.00  0.00           C
ATOM   7714 4C21 POPEb 293     116.795  54.496  53.460  1.00  0.00           C
ATOM   7717 5C21 POPEb 293     116.184  54.085  52.111  1.00  0.00           C
ATOM   7720 6C21 POPEb 293     115.483  55.205  51.330  1.00  0.00           C
ATOM   7723 7C21 POPEb 293     115.224  54.836  49.860  1.00  0.00           C
ATOM   7726 8C21 POPEb 293     114.254  55.816  49.190  1.00  0.00           C
ATOM   7730  C33 POPEb 293     120.424  61.445  64.640  1.00  0.00           C
ATOM   7733  C34 POPEb 293     120.483  60.985  63.171  1.00  0.00           C
ATOM   7736  C35 POPEb 293     121.873  60.965  62.510  1.00  0.00           C
ATOM   7739  C36 POPEb 293     121.924  60.125  61.230  1.00  0.00           C
ATOM   7742  C37 POPEb 293     121.495  60.886  59.970  1.00  0.00           C
ATOM   7745  C38 POPEb 293     122.474  60.655  58.820  1.00  0.00           C
ATOM   7748  C39 POPEb 293     122.024  61.315  57.510  1.00  0.00           C
ATOM   7751 0C31 POPEb 293     123.085  61.125  56.420  1.00  0.00           C
ATOM   7754 1C31 POPEb 293     122.684  61.735  55.070  1.00  0.00           C
ATOM   7757 2C31 POPEb 293     123.444  61.094  53.890  1.00  0.00           C
ATOM   7760 3C31 POPEb 293     122.915  59.696  53.550  1.00  0.00           C
ATOM   7763 4C31 POPEb 293     123.745  58.984  52.480  1.00  0.00           C
ATOM   7766 5C31 POPEb 293     123.185  57.594  52.170  1.00  0.00           C
ATOM   7769 6C31 POPEb 293     124.035  56.785  51.201  1.00  0.00           C
ATOM   7773  NH3 POPEc 294      61.245  97.244  27.860  1.00  0.00           N
ATOM   7777  C12 POPEc 294      60.235  96.506  27.030  1.00  0.00           C
ATOM   7780  C11 POPEc 294      58.805  96.805  27.500  1.00  0.00           C
ATOM   7783  P   POPEc 294      58.405  99.375  27.740  1.00  0.00           P
ATOM   7784  O13 POPEc 294      59.615  99.305  28.600  1.00  0.00           O
ATOM   7785  O14 POPEc 294      58.305 100.505  26.800  1.00  0.00           O
ATOM   7786  O11 POPEc 294      57.104  99.315  28.620  1.00  0.00           O
ATOM   7787  O12 POPEc 294      58.354  98.026  26.940  1.00  0.00           O
ATOM   7788  C1  POPEc 294      57.085  98.945  30.000  1.00  0.00           C
ATOM   7791  C2  POPEc 294      55.725  99.325  30.670  1.00  0.00           C
ATOM   7793  O21 POPEc 294      55.935  99.836  31.990  1.00  0.00           O
ATOM   7794  C21 POPEc 294      56.415  98.996  32.901  1.00  0.00           C
ATOM   7795  O22 POPEc 294      56.835  97.855  32.690  1.00  0.00           O
ATOM   7796  C22 POPEc 294      56.315  99.726  34.230  1.00  0.00           C
ATOM   7799  C3  POPEc 294      54.575  98.275  30.650  1.00  0.00           C
ATOM   7802  O31 POPEc 294      53.295  98.904  30.910  1.00  0.00           O
ATOM   7803  C31 POPEc 294      52.835  98.835  32.170  1.00  0.00           C
ATOM   7804  O32 POPEc 294      53.424  98.315  33.101  1.00  0.00           O
ATOM   7805  C32 POPEc 294      51.445  99.474  32.240  1.00  0.00           C
ATOM   7808  C23 POPEc 294      56.655  98.866  35.451  1.00  0.00           C
ATOM   7811  C24 POPEc 294      56.365  99.604  36.750  1.00  0.00           C
ATOM   7814  C25 POPEc 294      56.585  98.744  38.000  1.00  0.00           C
ATOM   7817  C26 POPEc 294      56.435  99.556  39.291  1.00  0.00           C
ATOM   7820  C27 POPEc 294      56.645  98.726  40.570  1.00  0.00           C
ATOM   7823  C28 POPEc 294      57.185  99.575  41.740  1.00  0.00           C
ATOM   7826  C29 POPEc 294      58.634  99.915  41.530  1.00  0.00           C
ATOM   7828 0C21 POPEc 294      59.435 100.615  42.360  1.00  0.00           C
ATOM   7830 1C21 POPEc 294      59.035 101.244  43.671  1.00  0.00           C
ATOM   7833 2C21 POPEc 294      59.974 102.406  44.040  1.00  0.00           C
ATOM   7836 3C21 POPEc 294      59.704 102.965  45.440  1.00  0.00           C
ATOM   7839 4C21 POPEc 294      60.565 104.194  45.750  1.00  0.00           C
ATOM   7842 5C21 POPEc 294      60.455 104.696  47.201  1.00  0.00           C
ATOM   7845 6C21 POPEc 294      59.005 104.945  47.660  1.00  0.00           C
ATOM   7848 7C21 POPEc 294      58.925 105.765  48.951  1.00  0.00           C
ATOM   7851 8C21 POPEc 294      57.505 105.946  49.480  1.00  0.00           C
ATOM   7855  C33 POPEc 294      50.744  99.455  33.620  1.00  0.00           C
ATOM   7858  C34 POPEc 294      50.845 100.786  34.380  1.00  0.00           C
ATOM   7861  C35 POPEc 294      52.274 101.074  34.840  1.00  0.00           C
ATOM   7864  C36 POPEc 294      52.435 102.445  35.490  1.00  0.00           C
ATOM   7867  C37 POPEc 294      51.785 102.585  36.870  1.00  0.00           C
ATOM   7870  C38 POPEc 294      51.845 104.045  37.361  1.00  0.00           C
ATOM   7873  C39 POPEc 294      51.425 104.194  38.820  1.00  0.00           C
ATOM   7876 0C31 POPEc 294      52.575 103.914  39.780  1.00  0.00           C
ATOM   7879 1C31 POPEc 294      52.194 104.105  41.250  1.00  0.00           C
ATOM   7882 2C31 POPEc 294      53.325 103.645  42.170  1.00  0.00           C
ATOM   7885 3C31 POPEc 294      52.905 103.546  43.630  1.00  0.00           C
ATOM   7888 4C31 POPEc 294      53.865 102.674  44.450  1.00  0.00           C
ATOM   7891 5C31 POPEc 294      53.494 102.616  45.931  1.00  0.00           C
ATOM   7894 6C31 POPEc 294      54.365 101.636  46.720  1.00  0.00           C
ATOM   7898  NH3 POPEd 295      73.965  55.315  32.980  1.00  0.00           N
ATOM   7902  C12 POPEd 295      73.424  54.015  32.460  1.00  0.00           C
ATOM   7905  C11 POPEd 295      72.664  54.175  31.150  1.00  0.00           C
ATOM   7908  P   POPEd 295      70.975  52.145  30.880  1.00  0.00           P
ATOM   7909  O13 POPEd 295      70.633  51.504  29.600  1.00  0.00           O
ATOM   7910  O14 POPEd 295      71.145  51.174  31.980  1.00  0.00           O
ATOM   7911  O11 POPEd 295      69.915  53.255  31.290  1.00  0.00           O
ATOM   7912  O12 POPEd 295      72.344  52.874  30.681  1.00  0.00           O
ATOM   7913  C1  POPEd 295      68.523  52.864  31.320  1.00  0.00           C
ATOM   7916  C2  POPEd 295      68.065  52.456  32.750  1.00  0.00           C
ATOM   7918  O21 POPEd 295      68.015  51.016  32.920  1.00  0.00           O
ATOM   7919  C21 POPEd 295      66.994  50.395  32.350  1.00  0.00           C
ATOM   7920  O22 POPEd 295      66.225  50.865  31.530  1.00  0.00           O
ATOM   7921  C22 POPEd 295      66.955  48.934  32.810  1.00  0.00           C
ATOM   7924  C3  POPEd 295      66.745  53.176  33.171  1.00  0.00           C
ATOM   7927  O31 POPEd 295      66.085  52.535  34.280  1.00  0.00           O
ATOM   7928  C31 POPEd 295      65.915  53.144  35.460  1.00  0.00           C
ATOM   7929  O32 POPEd 295      65.064  52.825  36.271  1.00  0.00           O
ATOM   7930  C32 POPEd 295      66.965  54.215  35.750  1.00  0.00           C
ATOM   7933  C23 POPEd 295      66.505  48.774  34.291  1.00  0.00           C
ATOM   7936  C24 POPEd 295      67.335  47.734  35.050  1.00  0.00           C
ATOM   7939  C25 POPEd 295      66.905  46.274  34.811  1.00  0.00           C
ATOM   7942  C26 POPEd 295      65.655  45.886  35.611  1.00  0.00           C
ATOM   7945  C27 POPEd 295      65.585  44.405  36.040  1.00  0.00           C
ATOM   7948  C28 POPEd 295      64.354  44.114  36.931  1.00  0.00           C
ATOM   7951  C29 POPEd 295      64.365  42.734  37.550  1.00  0.00           C
ATOM   7953 0C21 POPEd 295      63.405  42.215  38.340  1.00  0.00           C
ATOM   7955 1C21 POPEd 295      62.104  42.895  38.730  1.00  0.00           C
ATOM   7958 2C21 POPEd 295      60.865  41.985  38.890  1.00  0.00           C
ATOM   7961 3C21 POPEd 295      60.135  42.266  40.220  1.00  0.00           C
ATOM   7964 4C21 POPEd 295      58.945  41.344  40.520  1.00  0.00           C
ATOM   7967 5C21 POPEd 295      57.605  41.805  39.910  1.00  0.00           C
ATOM   7970 6C21 POPEd 295      56.515  42.056  40.970  1.00  0.00           C
ATOM   7973 7C21 POPEd 295      55.105  42.084  40.360  1.00  0.00           C
ATOM   7976 8C21 POPEd 295      54.015  42.546  41.340  1.00  0.00           C
ATOM   7980  C33 POPEd 295      67.064  54.514  37.271  1.00  0.00           C
ATOM   7983  C34 POPEd 295      68.145  53.685  37.980  1.00  0.00           C
ATOM   7986  C35 POPEd 295      67.895  52.174  38.111  1.00  0.00           C
ATOM   7989  C36 POPEd 295      69.185  51.484  38.580  1.00  0.00           C
ATOM   7992  C37 POPEd 295      69.005  50.135  39.271  1.00  0.00           C
ATOM   7995  C38 POPEd 295      68.523  50.296  40.730  1.00  0.00           C
ATOM   7998  C39 POPEd 295      68.655  49.035  41.590  1.00  0.00           C
ATOM   8001 0C31 POPEd 295      67.415  48.125  41.641  1.00  0.00           C
ATOM   8004 1C31 POPEd 295      66.765  47.825  40.280  1.00  0.00           C
ATOM   8007 2C31 POPEd 295      65.535  46.905  40.370  1.00  0.00           C
ATOM   8010 3C31 POPEd 295      65.814  45.535  41.000  1.00  0.00           C
ATOM   8013 4C31 POPEd 295      64.545  44.706  41.210  1.00  0.00           C
ATOM   8016 5C31 POPEd 295      64.805  43.436  42.021  1.00  0.00           C
ATOM   8019 6C31 POPEd 295      63.535  42.675  42.400  1.00  0.00           C
ATOM   8023  NH3 POPEe 296      55.515 114.355  30.160  1.00  0.00           N
ATOM   8027  C12 POPEe 296      56.745 114.976  29.550  1.00  0.00           C
ATOM   8030  C11 POPEe 296      57.755 113.896  29.130  1.00  0.00           C
ATOM   8033  P   POPEe 296      60.275 114.365  29.740  1.00  0.00           P
ATOM   8034  O13 POPEe 296      60.935 113.084  29.400  1.00  0.00           O
ATOM   8035  O14 POPEe 296      61.085 115.596  29.640  1.00  0.00           O
ATOM   8036  O11 POPEe 296      59.615 114.285  31.170  1.00  0.00           O
ATOM   8037  O12 POPEe 296      59.005 114.505  28.810  1.00  0.00           O
ATOM   8038  C1  POPEe 296      60.305 113.805  32.320  1.00  0.00           C
ATOM   8041  C2  POPEe 296      59.305 113.115  33.280  1.00  0.00           C
ATOM   8043  O21 POPEe 296      59.995 112.865  34.520  1.00  0.00           O
ATOM   8044  C21 POPEe 296      59.245 112.734  35.580  1.00  0.00           C
ATOM   8045  O22 POPEe 296      58.065 113.055  35.690  1.00  0.00           O
ATOM   8046  C22 POPEe 296      60.084 112.114  36.710  1.00  0.00           C
ATOM   8049  C3  POPEe 296      58.735 111.795  32.670  1.00  0.00           C
ATOM   8052  O31 POPEe 296      57.635 111.274  33.431  1.00  0.00           O
ATOM   8053  C31 POPEe 296      56.415 111.646  33.030  1.00  0.00           C
ATOM   8054  O32 POPEe 296      56.165 112.395  32.090  1.00  0.00           O
ATOM   8055  C32 POPEe 296      55.345 111.124  34.010  1.00  0.00           C
ATOM   8058  C23 POPEe 296      59.215 111.764  37.930  1.00  0.00           C
ATOM   8061  C24 POPEe 296      59.895 111.004  39.070  1.00  0.00           C
ATOM   8064  C25 POPEe 296      58.834 110.615  40.120  1.00  0.00           C
ATOM   8067  C26 POPEe 296      58.494 111.764  41.090  1.00  0.00           C
ATOM   8070  C27 POPEe 296      57.215 111.506  41.901  1.00  0.00           C
ATOM   8073  C28 POPEe 296      57.125 112.316  43.210  1.00  0.00           C
ATOM   8076  C29 POPEe 296      57.174 113.805  43.011  1.00  0.00           C
ATOM   8078 0C21 POPEe 296      56.815 114.726  43.931  1.00  0.00           C
ATOM   8080 1C21 POPEe 296      56.355 114.425  45.330  1.00  0.00           C
ATOM   8083 2C21 POPEe 296      56.835 115.456  46.360  1.00  0.00           C
ATOM   8086 3C21 POPEe 296      56.245 115.164  47.740  1.00  0.00           C
ATOM   8089 4C21 POPEe 296      56.615 116.206  48.811  1.00  0.00           C
ATOM   8092 5C21 POPEe 296      55.785 116.066  50.090  1.00  0.00           C
ATOM   8095 6C21 POPEe 296      55.944 114.726  50.811  1.00  0.00           C
ATOM   8098 7C21 POPEe 296      55.024 114.575  52.030  1.00  0.00           C
ATOM   8101 8C21 POPEe 296      55.165 113.236  52.760  1.00  0.00           C
ATOM   8105  C33 POPEe 296      55.845 110.295  35.230  1.00  0.00           C
ATOM   8108  C34 POPEe 296      54.674 109.895  36.140  1.00  0.00           C
ATOM   8111  C35 POPEe 296      55.094 109.445  37.560  1.00  0.00           C
ATOM   8114  C36 POPEe 296      53.885 109.305  38.500  1.00  0.00           C
ATOM   8117  C37 POPEe 296      54.175 109.684  39.960  1.00  0.00           C
ATOM   8120  C38 POPEe 296      52.905 109.796  40.830  1.00  0.00           C
ATOM   8123  C39 POPEe 296      52.035 108.535  40.830  1.00  0.00           C
ATOM   8126 0C31 POPEe 296      50.695 108.686  41.571  1.00  0.00           C
ATOM   8129 1C31 POPEe 296      49.704 107.594  41.150  1.00  0.00           C
ATOM   8132 2C31 POPEe 296      48.325 107.686  41.831  1.00  0.00           C
ATOM   8135 3C31 POPEe 296      48.335 107.366  43.330  1.00  0.00           C
ATOM   8138 4C31 POPEe 296      49.055 106.055  43.690  1.00  0.00           C
ATOM   8141 5C31 POPEe 296      48.815 105.605  45.131  1.00  0.00           C
ATOM   8144 6C31 POPEe 296      49.744 104.455  45.560  1.00  0.00           C
ATOM   8148  NH3 POPEf 297       0.015  52.435  27.690  1.00  0.00           N
ATOM   8152  C12 POPEf 297       0.206  51.834  26.330  1.00  0.00           C
ATOM   8155  C11 POPEf 297       1.176  50.655  26.410  1.00  0.00           C
ATOM   8158  P   POPEf 297       2.486  48.934  25.030  1.00  0.00           P
ATOM   8159  O13 POPEf 297       1.976  47.845  24.170  1.00  0.00           O
ATOM   8160  O14 POPEf 297       3.804  49.514  24.720  1.00  0.00           O
ATOM   8161  O11 POPEf 297       2.456  48.465  26.510  1.00  0.00           O
ATOM   8162  O12 POPEf 297       1.426  50.114  25.100  1.00  0.00           O
ATOM   8163  C1  POPEf 297       3.525  47.825  27.170  1.00  0.00           C
ATOM   8166  C2  POPEf 297       3.665  48.404  28.580  1.00  0.00           C
ATOM   8168  O21 POPEf 297       4.665  47.646  29.260  1.00  0.00           O
ATOM   8169  C21 POPEf 297       5.455  48.325  30.050  1.00  0.00           C
ATOM   8170  O22 POPEf 297       5.514  49.545  30.120  1.00  0.00           O
ATOM   8171  C22 POPEf 297       6.335  47.365  30.830  1.00  0.00           C
ATOM   8174  C3  POPEf 297       2.296  48.255  29.280  1.00  0.00           C
ATOM   8177  O31 POPEf 297       2.386  48.465  30.690  1.00  0.00           O
ATOM   8178  C31 POPEf 297       2.396  47.354  31.420  1.00  0.00           C
ATOM   8179  O32 POPEf 297       2.506  46.215  31.010  1.00  0.00           O
ATOM   8180  C32 POPEf 297       2.216  47.715  32.870  1.00  0.00           C
ATOM   8183  C23 POPEf 297       6.274  47.535  32.361  1.00  0.00           C
ATOM   8186  C24 POPEf 297       7.135  46.434  33.000  1.00  0.00           C
ATOM   8189  C25 POPEf 297       7.354  46.575  34.510  1.00  0.00           C
ATOM   8192  C26 POPEf 297       6.055  46.495  35.320  1.00  0.00           C
ATOM   8195  C27 POPEf 297       6.325  46.255  36.810  1.00  0.00           C
ATOM   8198  C28 POPEf 297       5.064  46.274  37.690  1.00  0.00           C
ATOM   8201  C29 POPEf 297       4.035  45.285  37.221  1.00  0.00           C
ATOM   8203 0C21 POPEf 297       3.415  44.334  37.940  1.00  0.00           C
ATOM   8205 1C21 POPEf 297       3.564  44.085  39.410  1.00  0.00           C
ATOM   8208 2C21 POPEf 297       2.556  43.025  39.870  1.00  0.00           C
ATOM   8211 3C21 POPEf 297       2.645  42.726  41.370  1.00  0.00           C
ATOM   8214 4C21 POPEf 297       1.376  42.014  41.861  1.00  0.00           C
ATOM   8217 5C21 POPEf 297       1.435  41.595  43.330  1.00  0.00           C
ATOM   8220 6C21 POPEf 297       0.056  41.146  43.820  1.00  0.00           C
ATOM   8223 7C21 POPEf 297       0.096  40.335  45.131  1.00  0.00           C
ATOM   8226 8C21 POPEf 297      -1.294  39.914  45.611  1.00  0.00           C
ATOM   8230  C33 POPEf 297       1.925  46.484  33.760  1.00  0.00           C
ATOM   8233  C34 POPEf 297       1.535  46.955  35.150  1.00  0.00           C
ATOM   8236  C35 POPEf 297       0.756  45.936  35.990  1.00  0.00           C
ATOM   8239  C36 POPEf 297       0.476  46.546  37.370  1.00  0.00           C
ATOM   8242  C37 POPEf 297      -0.344  45.665  38.311  1.00  0.00           C
ATOM   8245  C38 POPEf 297      -0.995  46.476  39.440  1.00  0.00           C
ATOM   8248  C39 POPEf 297      -0.025  47.305  40.290  1.00  0.00           C
ATOM   8251 0C31 POPEf 297       0.696  46.484  41.370  1.00  0.00           C
ATOM   8254 1C31 POPEf 297      -0.104  46.385  42.670  1.00  0.00           C
ATOM   8257 2C31 POPEf 297       0.556  45.455  43.680  1.00  0.00           C
ATOM   8260 3C31 POPEf 297       0.106  45.714  45.120  1.00  0.00           C
ATOM   8263 4C31 POPEf 297       0.565  44.604  46.070  1.00  0.00           C
ATOM   8266 5C31 POPEf 297       0.206  44.906  47.521  1.00  0.00           C
ATOM   8269 6C31 POPEf 297       0.185  43.694  48.460  1.00  0.00           C
ATOM   8273  NH3 POPEg 298      93.115  68.104  77.610  1.00  0.00           N
ATOM   8277  C12 POPEg 298      93.915  67.554  76.451  1.00  0.00           C
ATOM   8280  C11 POPEg 298      94.424  66.125  76.760  1.00  0.00           C
ATOM   8283  P   POPEg 298      92.064  64.816  76.671  1.00  0.00           P
ATOM   8284  O13 POPEg 298      91.854  63.436  77.180  1.00  0.00           O
ATOM   8285  O14 POPEg 298      91.593  65.985  77.451  1.00  0.00           O
ATOM   8286  O11 POPEg 298      91.434  64.956  75.240  1.00  0.00           O
ATOM   8287  O12 POPEg 298      93.584  65.054  76.321  1.00  0.00           O
ATOM   8288  C1  POPEg 298      91.935  64.205  74.140  1.00  0.00           C
ATOM   8291  C2  POPEg 298      90.995  64.425  72.940  1.00  0.00           C
ATOM   8293  O21 POPEg 298      91.485  63.654  71.820  1.00  0.00           O
ATOM   8294  C21 POPEg 298      90.534  63.235  70.991  1.00  0.00           C
ATOM   8295  O22 POPEg 298      89.354  63.494  71.061  1.00  0.00           O
ATOM   8296  C22 POPEg 298      91.175  62.476  69.840  1.00  0.00           C
ATOM   8299  C3  POPEg 298      90.865  65.945  72.641  1.00  0.00           C
ATOM   8302  O31 POPEg 298      89.494  66.294  72.360  1.00  0.00           O
ATOM   8303  C31 POPEg 298      88.985  66.434  71.141  1.00  0.00           C
ATOM   8304  O32 POPEg 298      87.794  66.495  70.890  1.00  0.00           O
ATOM   8305  C32 POPEg 298      90.054  66.685  70.071  1.00  0.00           C
ATOM   8308  C23 POPEg 298      90.124  61.944  68.840  1.00  0.00           C
ATOM   8311  C24 POPEg 298      90.685  61.266  67.580  1.00  0.00           C
ATOM   8314  C25 POPEg 298      91.355  59.896  67.800  1.00  0.00           C
ATOM   8317  C26 POPEg 298      90.424  58.836  68.421  1.00  0.00           C
ATOM   8320  C27 POPEg 298      90.725  57.386  67.991  1.00  0.00           C
ATOM   8323  C28 POPEg 298      89.885  56.905  66.790  1.00  0.00           C
ATOM   8326  C29 POPEg 298      90.224  57.586  65.480  1.00  0.00           C
ATOM   8328 0C21 POPEg 298      90.275  57.024  64.260  1.00  0.00           C
ATOM   8330 1C21 POPEg 298      89.955  55.595  63.890  1.00  0.00           C
ATOM   8333 2C21 POPEg 298      88.624  55.495  63.111  1.00  0.00           C
ATOM   8336 3C21 POPEg 298      88.654  56.194  61.740  1.00  0.00           C
ATOM   8339 4C21 POPEg 298      87.264  56.455  61.150  1.00  0.00           C
ATOM   8342 5C21 POPEg 298      86.485  55.184  60.770  1.00  0.00           C
ATOM   8345 6C21 POPEg 298      85.135  55.535  60.110  1.00  0.00           C
ATOM   8348 7C21 POPEg 298      84.204  54.324  60.010  1.00  0.00           C
ATOM   8351 8C21 POPEg 298      82.875  54.615  59.310  1.00  0.00           C
ATOM   8355  C33 POPEg 298      89.435  67.084  68.720  1.00  0.00           C
ATOM   8358  C34 POPEg 298      89.134  65.885  67.820  1.00  0.00           C
ATOM   8361  C35 POPEg 298      90.405  65.374  67.131  1.00  0.00           C
ATOM   8364  C36 POPEg 298      90.195  65.086  65.640  1.00  0.00           C
ATOM   8367  C37 POPEg 298      91.495  64.594  65.010  1.00  0.00           C
ATOM   8370  C38 POPEg 298      91.515  64.555  63.480  1.00  0.00           C
ATOM   8373  C39 POPEg 298      90.445  63.646  62.890  1.00  0.00           C
ATOM   8376 0C31 POPEg 298      90.664  63.425  61.390  1.00  0.00           C
ATOM   8379 1C31 POPEg 298      89.494  62.705  60.721  1.00  0.00           C
ATOM   8382 2C31 POPEg 298      89.815  62.266  59.291  1.00  0.00           C
ATOM   8385 3C31 POPEg 298      88.565  61.996  58.451  1.00  0.00           C
ATOM   8388 4C31 POPEg 298      87.554  61.064  59.140  1.00  0.00           C
ATOM   8391 5C31 POPEg 298      86.515  60.504  58.171  1.00  0.00           C
ATOM   8394 6C31 POPEg 298      85.464  59.654  58.881  1.00  0.00           C
ATOM   8398  NH3 POPEh 299      37.645  35.094  67.451  1.00  0.00           N
ATOM   8402  C12 POPEh 299      37.965  34.344  68.710  1.00  0.00           C
ATOM   8405  C11 POPEh 299      37.235  32.995  68.710  1.00  0.00           C
ATOM   8408  P   POPEh 299      36.275  31.934  70.930  1.00  0.00           P
ATOM   8409  O13 POPEh 299      36.665  30.645  71.540  1.00  0.00           O
ATOM   8410  O14 POPEh 299      35.955  33.075  71.820  1.00  0.00           O
ATOM   8411  O11 POPEh 299      34.975  31.746  70.040  1.00  0.00           O
ATOM   8412  O12 POPEh 299      37.444  32.344  69.960  1.00  0.00           O
ATOM   8413  C1  POPEh 299      34.735  30.514  69.360  1.00  0.00           C
ATOM   8416  C2  POPEh 299      33.385  30.505  68.590  1.00  0.00           C
ATOM   8418  O21 POPEh 299      33.535  29.494  67.560  1.00  0.00           O
ATOM   8419  C21 POPEh 299      32.465  28.754  67.330  1.00  0.00           C
ATOM   8420  O22 POPEh 299      31.395  28.875  67.890  1.00  0.00           O
ATOM   8421  C22 POPEh 299      32.825  27.635  66.350  1.00  0.00           C
ATOM   8424  C3  POPEh 299      33.035  31.914  68.020  1.00  0.00           C
ATOM   8427  O31 POPEh 299      31.775  32.005  67.320  1.00  0.00           O
ATOM   8428  C31 POPEh 299      31.875  31.914  65.991  1.00  0.00           C
ATOM   8429  O32 POPEh 299      32.865  31.535  65.400  1.00  0.00           O
ATOM   8430  C32 POPEh 299      30.545  32.354  65.360  1.00  0.00           C
ATOM   8433  C23 POPEh 299      32.035  27.684  65.010  1.00  0.00           C
ATOM   8436  C24 POPEh 299      32.835  28.324  63.870  1.00  0.00           C
ATOM   8439  C25 POPEh 299      32.305  27.934  62.480  1.00  0.00           C
ATOM   8442  C26 POPEh 299      33.115  28.565  61.330  1.00  0.00           C
ATOM   8445  C27 POPEh 299      32.725  27.975  59.960  1.00  0.00           C
ATOM   8448  C28 POPEh 299      33.505  28.594  58.790  1.00  0.00           C
ATOM   8451  C29 POPEh 299      33.125  27.965  57.480  1.00  0.00           C
ATOM   8453 0C21 POPEh 299      33.955  27.455  56.540  1.00  0.00           C
ATOM   8455 1C21 POPEh 299      35.465  27.444  56.620  1.00  0.00           C
ATOM   8458 2C21 POPEh 299      36.155  26.395  55.730  1.00  0.00           C
ATOM   8461 3C21 POPEh 299      37.645  26.746  55.511  1.00  0.00           C
ATOM   8464 4C21 POPEh 299      38.424  25.735  54.681  1.00  0.00           C
ATOM   8467 5C21 POPEh 299      39.845  26.226  54.370  1.00  0.00           C
ATOM   8470 6C21 POPEh 299      40.705  25.205  53.630  1.00  0.00           C
ATOM   8473 7C21 POPEh 299      42.104  25.744  53.280  1.00  0.00           C
ATOM   8476 8C21 POPEh 299      42.995  24.725  52.570  1.00  0.00           C
ATOM   8480  C33 POPEh 299      30.725  33.264  64.130  1.00  0.00           C
ATOM   8483  C34 POPEh 299      31.125  32.514  62.860  1.00  0.00           C
ATOM   8486  C35 POPEh 299      31.185  33.425  61.620  1.00  0.00           C
ATOM   8489  C36 POPEh 299      31.495  32.636  60.350  1.00  0.00           C
ATOM   8492  C37 POPEh 299      31.265  33.415  59.050  1.00  0.00           C
ATOM   8495  C38 POPEh 299      31.455  32.524  57.820  1.00  0.00           C
ATOM   8498  C39 POPEh 299      31.075  33.215  56.501  1.00  0.00           C
ATOM   8501 0C31 POPEh 299      31.465  32.364  55.280  1.00  0.00           C
ATOM   8504 1C31 POPEh 299      30.825  32.854  53.980  1.00  0.00           C
ATOM   8507 2C31 POPEh 299      31.305  32.046  52.771  1.00  0.00           C
ATOM   8510 3C31 POPEh 299      30.455  32.274  51.521  1.00  0.00           C
ATOM   8513 4C31 POPEh 299      30.995  31.516  50.300  1.00  0.00           C
ATOM   8516 5C31 POPEh 299      29.895  30.854  49.460  1.00  0.00           C
ATOM   8519 6C31 POPEh 299      30.445  30.115  48.230  1.00  0.00           C
ATOM   8523  NH3 POPEi 300      63.564  32.535  27.120  1.00  0.00           N
ATOM   8527  C12 POPEi 300      63.524  31.385  26.150  1.00  0.00           C
ATOM   8530  C11 POPEi 300      62.115  30.935  25.681  1.00  0.00           C
ATOM   8533  P   POPEi 300      59.895  29.744  26.290  1.00  0.00           P
ATOM   8534  O13 POPEi 300      58.685  30.604  26.430  1.00  0.00           O
ATOM   8535  O14 POPEi 300      60.105  29.114  24.970  1.00  0.00           O
ATOM   8536  O11 POPEi 300      59.865  28.625  27.400  1.00  0.00           O
ATOM   8537  O12 POPEi 300      61.204  30.584  26.721  1.00  0.00           O
ATOM   8538  C1  POPEi 300      59.415  28.795  28.730  1.00  0.00           C
ATOM   8541  C2  POPEi 300      60.575  28.414  29.690  1.00  0.00           C
ATOM   8543  O21 POPEi 300      60.115  28.335  31.050  1.00  0.00           O
ATOM   8544  C21 POPEi 300      59.895  29.444  31.700  1.00  0.00           C
ATOM   8545  O22 POPEi 300      59.805  30.575  31.230  1.00  0.00           O
ATOM   8546  C22 POPEi 300      59.844  29.104  33.190  1.00  0.00           C
ATOM   8549  C3  POPEi 300      61.795  29.365  29.490  1.00  0.00           C
ATOM   8552  O31 POPEi 300      62.584  29.476  30.700  1.00  0.00           O
ATOM   8553  C31 POPEi 300      63.195  30.645  30.810  1.00  0.00           C
ATOM   8554  O32 POPEi 300      63.375  31.434  29.890  1.00  0.00           O
ATOM   8555  C32 POPEi 300      63.645  30.844  32.260  1.00  0.00           C
ATOM   8558  C23 POPEi 300      58.925  30.066  33.960  1.00  0.00           C
ATOM   8561  C24 POPEi 300      59.424  30.444  35.360  1.00  0.00           C
ATOM   8564  C25 POPEi 300      59.285  29.316  36.390  1.00  0.00           C
ATOM   8567  C26 POPEi 300      59.795  29.755  37.770  1.00  0.00           C
ATOM   8570  C27 POPEi 300      59.774  28.635  38.820  1.00  0.00           C
ATOM   8573  C28 POPEi 300      60.235  29.146  40.201  1.00  0.00           C
ATOM   8576  C29 POPEi 300      60.125  28.075  41.250  1.00  0.00           C
ATOM   8578 0C21 POPEi 300      61.145  27.494  41.921  1.00  0.00           C
ATOM   8580 1C21 POPEi 300      62.615  27.764  41.740  1.00  0.00           C
ATOM   8583 2C21 POPEi 300      63.485  26.525  42.050  1.00  0.00           C
ATOM   8586 3C21 POPEi 300      63.505  25.465  40.940  1.00  0.00           C
ATOM   8589 4C21 POPEi 300      64.245  24.184  41.360  1.00  0.00           C
ATOM   8592 5C21 POPEi 300      64.535  23.194  40.220  1.00  0.00           C
ATOM   8595 6C21 POPEi 300      63.285  22.785  39.431  1.00  0.00           C
ATOM   8598 7C21 POPEi 300      63.524  21.595  38.490  1.00  0.00           C
ATOM   8601 8C21 POPEi 300      62.314  21.285  37.600  1.00  0.00           C
ATOM   8605  C33 POPEi 300      62.545  31.516  33.140  1.00  0.00           C
ATOM   8608  C34 POPEi 300      62.995  32.854  33.750  1.00  0.00           C
ATOM   8611  C35 POPEi 300      64.055  32.715  34.840  1.00  0.00           C
ATOM   8614  C36 POPEi 300      63.475  32.524  36.250  1.00  0.00           C
ATOM   8617  C37 POPEi 300      64.585  32.675  37.291  1.00  0.00           C
ATOM   8620  C38 POPEi 300      64.204  32.224  38.710  1.00  0.00           C
ATOM   8623  C39 POPEi 300      63.535  33.296  39.570  1.00  0.00           C
ATOM   8626 0C31 POPEi 300      63.505  32.854  41.050  1.00  0.00           C
ATOM   8629 1C31 POPEi 300      63.015  33.925  42.021  1.00  0.00           C
ATOM   8632 2C31 POPEi 300      61.555  33.744  42.480  1.00  0.00           C
ATOM   8635 3C31 POPEi 300      61.334  32.485  43.340  1.00  0.00           C
ATOM   8638 4C31 POPEi 300      59.905  32.354  43.860  1.00  0.00           C
ATOM   8641 5C31 POPEi 300      59.645  31.045  44.600  1.00  0.00           C
ATOM   8644 6C31 POPEi 300      58.195  30.905  45.061  1.00  0.00           C
ATOM   8648  NH3 POPEj 301      98.945  26.184  27.460  1.00  0.00           N
ATOM   8652  C12 POPEj 301      98.365  27.315  26.651  1.00  0.00           C
ATOM   8655  C11 POPEj 301      98.934  27.524  25.230  1.00  0.00           C
ATOM   8658  P   POPEj 301     101.445  28.094  24.610  1.00  0.00           P
ATOM   8659  O13 POPEj 301     102.654  27.225  24.620  1.00  0.00           O
ATOM   8660  O14 POPEj 301     101.065  28.726  23.340  1.00  0.00           O
ATOM   8661  O11 POPEj 301     101.504  29.135  25.830  1.00  0.00           O
ATOM   8662  O12 POPEj 301     100.294  27.136  25.110  1.00  0.00           O
ATOM   8663  C1  POPEj 301     101.884  28.535  27.090  1.00  0.00           C
ATOM   8666  C2  POPEj 301     101.964  29.535  28.290  1.00  0.00           C
ATOM   8668  O21 POPEj 301     102.455  28.854  29.460  1.00  0.00           O
ATOM   8669  C21 POPEj 301     101.754  27.854  29.980  1.00  0.00           C
ATOM   8670  O22 POPEj 301     100.685  27.415  29.560  1.00  0.00           O
ATOM   8671  C22 POPEj 301     102.484  27.344  31.230  1.00  0.00           C
ATOM   8674  C3  POPEj 301     100.655  30.315  28.580  1.00  0.00           C
ATOM   8677  O31 POPEj 301     100.685  30.854  29.930  1.00  0.00           O
ATOM   8678  C31 POPEj 301      99.694  30.426  30.720  1.00  0.00           C
ATOM   8679  O32 POPEj 301      98.705  29.836  30.330  1.00  0.00           O
ATOM   8680  C32 POPEj 301      99.965  30.774  32.190  1.00  0.00           C
ATOM   8683  C23 POPEj 301     101.665  26.334  32.080  1.00  0.00           C
ATOM   8686  C24 POPEj 301     102.334  26.075  33.440  1.00  0.00           C
ATOM   8689  C25 POPEj 301     101.385  25.545  34.540  1.00  0.00           C
ATOM   8692  C26 POPEj 301     102.085  25.475  35.910  1.00  0.00           C
ATOM   8695  C27 POPEj 301     101.124  25.224  37.080  1.00  0.00           C
ATOM   8698  C28 POPEj 301     101.865  25.035  38.420  1.00  0.00           C
ATOM   8701  C29 POPEj 301     101.184  24.035  39.320  1.00  0.00           C
ATOM   8703 0C21 POPEj 301     101.585  23.705  40.560  1.00  0.00           C
ATOM   8705 1C21 POPEj 301     102.735  24.305  41.340  1.00  0.00           C
ATOM   8708 2C21 POPEj 301     103.964  23.394  41.480  1.00  0.00           C
ATOM   8711 3C21 POPEj 301     104.745  23.715  42.760  1.00  0.00           C
ATOM   8714 4C21 POPEj 301     106.184  23.164  42.790  1.00  0.00           C
ATOM   8717 5C21 POPEj 301     106.884  23.524  44.110  1.00  0.00           C
ATOM   8720 6C21 POPEj 301     108.384  23.205  44.130  1.00  0.00           C
ATOM   8723 7C21 POPEj 301     109.044  23.694  45.430  1.00  0.00           C
ATOM   8726 8C21 POPEj 301     110.534  23.364  45.511  1.00  0.00           C
ATOM   8730  C33 POPEj 301      99.074  30.004  33.220  1.00  0.00           C
ATOM   8733  C34 POPEj 301      99.855  29.074  34.170  1.00  0.00           C
ATOM   8736  C35 POPEj 301     100.714  29.774  35.240  1.00  0.00           C
ATOM   8739  C36 POPEj 301      99.904  30.396  36.400  1.00  0.00           C
ATOM   8742  C37 POPEj 301     100.795  31.115  37.420  1.00  0.00           C
ATOM   8745  C38 POPEj 301      99.995  31.875  38.490  1.00  0.00           C
ATOM   8748  C39 POPEj 301     100.804  33.014  39.140  1.00  0.00           C
ATOM   8751 0C31 POPEj 301      99.974  33.805  40.160  1.00  0.00           C
ATOM   8754 1C31 POPEj 301     100.555  35.185  40.500  1.00  0.00           C
ATOM   8757 2C31 POPEj 301      99.934  35.715  41.800  1.00  0.00           C
ATOM   8760 3C31 POPEj 301     100.254  37.185  42.120  1.00  0.00           C
ATOM   8763 4C31 POPEj 301      99.424  37.675  43.320  1.00  0.00           C
ATOM   8766 5C31 POPEj 301      99.475  39.184  43.521  1.00  0.00           C
ATOM   8769 6C31 POPEj 301      98.295  39.724  44.331  1.00  0.00           C
ATOM   8773  NH3 POPEk 302      41.344  18.705  65.470  1.00  0.00           N
ATOM   8777  C12 POPEk 302      41.655  20.155  65.260  1.00  0.00           C
ATOM   8780  C11 POPEk 302      42.535  20.664  66.410  1.00  0.00           C
ATOM   8783  P   POPEk 302      45.005  20.035  66.001  1.00  0.00           P
ATOM   8784  O13 POPEk 302      45.345  21.455  66.150  1.00  0.00           O
ATOM   8785  O14 POPEk 302      45.975  19.024  66.500  1.00  0.00           O
ATOM   8786  O11 POPEk 302      44.645  19.685  64.510  1.00  0.00           O
ATOM   8787  O12 POPEk 302      43.615  19.765  66.690  1.00  0.00           O
ATOM   8788  C1  POPEk 302      45.695  19.604  63.540  1.00  0.00           C
ATOM   8791  C2  POPEk 302      45.094  19.594  62.111  1.00  0.00           C
ATOM   8793  O21 POPEk 302      46.204  19.695  61.170  1.00  0.00           O
ATOM   8794  C21 POPEk 302      46.045  18.955  60.080  1.00  0.00           C
ATOM   8795  O22 POPEk 302      45.115  18.194  59.890  1.00  0.00           O
ATOM   8796  C22 POPEk 302      47.255  19.125  59.140  1.00  0.00           C
ATOM   8799  C3  POPEk 302      44.075  20.764  61.890  1.00  0.00           C
ATOM   8802  O31 POPEk 302      42.735  20.304  61.590  1.00  0.00           O
ATOM   8803  C31 POPEk 302      42.344  20.324  60.320  1.00  0.00           C
ATOM   8804  O32 POPEk 302      42.945  20.844  59.400  1.00  0.00           O
ATOM   8805  C32 POPEk 302      41.064  19.545  60.150  1.00  0.00           C
ATOM   8808  C23 POPEk 302      46.955  18.955  57.631  1.00  0.00           C
ATOM   8811  C24 POPEk 302      48.195  18.974  56.730  1.00  0.00           C
ATOM   8814  C25 POPEk 302      47.875  19.094  55.230  1.00  0.00           C
ATOM   8817  C26 POPEk 302      47.565  20.524  54.771  1.00  0.00           C
ATOM   8820  C27 POPEk 302      47.435  20.664  53.241  1.00  0.00           C
ATOM   8823  C28 POPEk 302      47.314  22.125  52.751  1.00  0.00           C
ATOM   8826  C29 POPEk 302      48.564  22.934  52.970  1.00  0.00           C
ATOM   8828 0C21 POPEk 302      48.755  24.215  52.610  1.00  0.00           C
ATOM   8830 1C21 POPEk 302      47.755  25.104  51.901  1.00  0.00           C
ATOM   8833 2C21 POPEk 302      47.465  26.425  52.670  1.00  0.00           C
ATOM   8836 3C21 POPEk 302      46.615  26.244  53.940  1.00  0.00           C
ATOM   8839 4C21 POPEk 302      46.255  27.594  54.580  1.00  0.00           C
ATOM   8842 5C21 POPEk 302      46.455  27.664  56.101  1.00  0.00           C
ATOM   8845 6C21 POPEk 302      47.915  27.524  56.530  1.00  0.00           C
ATOM   8848 7C21 POPEk 302      48.095  27.635  58.050  1.00  0.00           C
ATOM   8851 8C21 POPEk 302      49.535  27.325  58.491  1.00  0.00           C
ATOM   8855  C33 POPEk 302      41.405  18.135  59.611  1.00  0.00           C
ATOM   8858  C34 POPEk 302      40.225  17.365  59.030  1.00  0.00           C
ATOM   8861  C35 POPEk 302      40.725  16.055  58.400  1.00  0.00           C
ATOM   8864  C36 POPEk 302      39.775  15.514  57.340  1.00  0.00           C
ATOM   8867  C37 POPEk 302      39.985  14.036  57.050  1.00  0.00           C
ATOM   8870  C38 POPEk 302      39.125  13.564  55.870  1.00  0.00           C
ATOM   8873  C39 POPEk 302      38.835  12.054  55.850  1.00  0.00           C
ATOM   8876 0C31 POPEk 302      40.094  11.194  55.870  1.00  0.00           C
ATOM   8879 1C31 POPEk 302      39.825   9.694  55.741  1.00  0.00           C
ATOM   8882 2C31 POPEk 302      40.234   9.094  54.390  1.00  0.00           C
ATOM   8885 3C31 POPEk 302      39.475   9.654  53.181  1.00  0.00           C
ATOM   8888 4C31 POPEk 302      40.015   9.104  51.861  1.00  0.00           C
ATOM   8891 5C31 POPEk 302      39.325   9.694  50.630  1.00  0.00           C
ATOM   8894 6C31 POPEk 302      39.975   9.254  49.310  1.00  0.00           C
ATOM   8898  NH3 POPEl 303      71.675   8.384  29.120  1.00  0.00           N
ATOM   8902  C12 POPEl 303      70.174   8.464  29.110  1.00  0.00           C
ATOM   8905  C11 POPEl 303      69.764   9.575  28.130  1.00  0.00           C
ATOM   8908  P   POPEl 303      67.885  11.244  27.590  1.00  0.00           P
ATOM   8909  O13 POPEl 303      68.935  11.774  26.700  1.00  0.00           O
ATOM   8910  O14 POPEl 303      66.545  11.014  26.990  1.00  0.00           O
ATOM   8911  O11 POPEl 303      67.755  12.274  28.771  1.00  0.00           O
ATOM   8912  O12 POPEl 303      68.374   9.884  28.260  1.00  0.00           O
ATOM   8913  C1  POPEl 303      67.454  12.024  30.130  1.00  0.00           C
ATOM   8916  C2  POPEl 303      68.725  11.974  31.050  1.00  0.00           C
ATOM   8918  O21 POPEl 303      68.485  12.644  32.290  1.00  0.00           O
ATOM   8919  C21 POPEl 303      67.765  12.004  33.181  1.00  0.00           C
ATOM   8920  O22 POPEl 303      67.204  10.934  33.030  1.00  0.00           O
ATOM   8921  C22 POPEl 303      67.715  12.835  34.470  1.00  0.00           C
ATOM   8924  C3  POPEl 303      69.985  12.655  30.440  1.00  0.00           C
ATOM   8927  O31 POPEl 303      71.115  12.484  31.330  1.00  0.00           O
ATOM   8928  C31 POPEl 303      71.965  11.515  31.080  1.00  0.00           C
ATOM   8929  O32 POPEl 303      72.045  10.865  30.050  1.00  0.00           O
ATOM   8930  C32 POPEl 303      72.865  11.234  32.290  1.00  0.00           C
ATOM   8933  C23 POPEl 303      67.475  11.944  35.710  1.00  0.00           C
ATOM   8936  C24 POPEl 303      67.264  12.754  37.000  1.00  0.00           C
ATOM   8939  C25 POPEl 303      66.655  11.904  38.120  1.00  0.00           C
ATOM   8942  C26 POPEl 303      66.435  12.705  39.410  1.00  0.00           C
ATOM   8945  C27 POPEl 303      65.565  11.934  40.420  1.00  0.00           C
ATOM   8948  C28 POPEl 303      65.115  12.774  41.630  1.00  0.00           C
ATOM   8951  C29 POPEl 303      64.055  13.774  41.241  1.00  0.00           C
ATOM   8953 0C21 POPEl 303      63.065  14.224  42.021  1.00  0.00           C
ATOM   8955 1C21 POPEl 303      62.805  13.864  43.470  1.00  0.00           C
ATOM   8958 2C21 POPEl 303      61.305  13.905  43.830  1.00  0.00           C
ATOM   8961 3C21 POPEl 303      60.485  12.804  43.130  1.00  0.00           C
ATOM   8964 4C21 POPEl 303      59.005  12.754  43.570  1.00  0.00           C
ATOM   8967 5C21 POPEl 303      58.145  13.885  42.990  1.00  0.00           C
ATOM   8970 6C21 POPEl 303      56.955  13.354  42.190  1.00  0.00           C
ATOM   8973 7C21 POPEl 303      56.094  14.474  41.580  1.00  0.00           C
ATOM   8976 8C21 POPEl 303      54.895  13.964  40.791  1.00  0.00           C
ATOM   8980  C33 POPEl 303      72.954  12.384  33.311  1.00  0.00           C
ATOM   8983  C34 POPEl 303      73.825  13.534  32.810  1.00  0.00           C
ATOM   8986  C35 POPEl 303      73.465  14.834  33.530  1.00  0.00           C
ATOM   8989  C36 POPEl 303      74.445  15.975  33.241  1.00  0.00           C
ATOM   8992  C37 POPEl 303      73.855  17.325  33.631  1.00  0.00           C
ATOM   8995  C38 POPEl 303      74.744  18.505  33.250  1.00  0.00           C
ATOM   8998  C39 POPEl 303      73.965  19.815  33.350  1.00  0.00           C
ATOM   9001 0C31 POPEl 303      74.844  21.054  33.200  1.00  0.00           C
ATOM   9004 1C31 POPEl 303      74.035  22.354  33.101  1.00  0.00           C
ATOM   9007 2C31 POPEl 303      74.735  23.556  33.730  1.00  0.00           C
ATOM   9010 3C31 POPEl 303      73.935  24.865  33.660  1.00  0.00           C
ATOM   9013 4C31 POPEl 303      72.734  24.915  34.620  1.00  0.00           C
ATOM   9016 5C31 POPEl 303      72.064  26.295  34.611  1.00  0.00           C
ATOM   9019 6C31 POPEl 303      70.905  26.434  35.601  1.00  0.00           C
ATOM   9023  NH3 POPEm 304      74.135 124.155  69.680  1.00  0.00           N
ATOM   9027  C12 POPEm 304      74.195 122.855  68.910  1.00  0.00           C
ATOM   9030  C11 POPEm 304      72.854 122.594  68.210  1.00  0.00           C
ATOM   9033  P   POPEm 304      72.384 120.014  68.311  1.00  0.00           P
ATOM   9034  O13 POPEm 304      71.994 120.316  69.701  1.00  0.00           O
ATOM   9035  O14 POPEm 304      71.375 119.255  67.531  1.00  0.00           O
ATOM   9036  O11 POPEm 304      73.735 119.175  68.280  1.00  0.00           O
ATOM   9037  O12 POPEm 304      72.814 121.335  67.550  1.00  0.00           O
ATOM   9038  C1  POPEm 304      74.435 118.965  67.040  1.00  0.00           C
ATOM   9041  C2  POPEm 304      74.555 117.445  66.730  1.00  0.00           C
ATOM   9043  O21 POPEm 304      75.035 117.266  65.390  1.00  0.00           O
ATOM   9044  C21 POPEm 304      75.695 116.116  65.211  1.00  0.00           C
ATOM   9045  O22 POPEm 304      76.204 115.456  66.080  1.00  0.00           O
ATOM   9046  C22 POPEm 304      75.685 115.745  63.740  1.00  0.00           C
ATOM   9049  C3  POPEm 304      73.155 116.776  66.870  1.00  0.00           C
ATOM   9052  O31 POPEm 304      73.185 115.355  66.610  1.00  0.00           O
ATOM   9053  C31 POPEm 304      72.005 114.766  66.671  1.00  0.00           C
ATOM   9054  O32 POPEm 304      70.924 115.326  66.760  1.00  0.00           O
ATOM   9055  C32 POPEm 304      72.204 113.245  66.640  1.00  0.00           C
ATOM   9058  C23 POPEm 304      74.875 114.455  63.470  1.00  0.00           C
ATOM   9061  C24 POPEm 304      74.715 114.245  61.960  1.00  0.00           C
ATOM   9064  C25 POPEm 304      73.875 113.014  61.620  1.00  0.00           C
ATOM   9067  C26 POPEm 304      73.575 112.914  60.120  1.00  0.00           C
ATOM   9070  C27 POPEm 304      72.485 111.865  59.820  1.00  0.00           C
ATOM   9073  C28 POPEm 304      72.085 111.825  58.330  1.00  0.00           C
ATOM   9076  C29 POPEm 304      70.825 111.016  58.150  1.00  0.00           C
ATOM   9078 0C21 POPEm 304      70.575 110.064  57.220  1.00  0.00           C
ATOM   9080 1C21 POPEm 304      71.515 109.585  56.140  1.00  0.00           C
ATOM   9083 2C21 POPEm 304      71.134 108.185  55.620  1.00  0.00           C
ATOM   9086 3C21 POPEm 304      71.524 107.044  56.581  1.00  0.00           C
ATOM   9089 4C21 POPEm 304      70.975 105.685  56.130  1.00  0.00           C
ATOM   9092 5C21 POPEm 304      71.704 104.474  56.750  1.00  0.00           C
ATOM   9095 6C21 POPEm 304      71.775 104.495  58.291  1.00  0.00           C
ATOM   9098 7C21 POPEm 304      72.564 103.315  58.860  1.00  0.00           C
ATOM   9101 8C21 POPEm 304      72.645 103.325  60.390  1.00  0.00           C
ATOM   9105  C33 POPEm 304      71.804 112.585  65.290  1.00  0.00           C
ATOM   9108  C34 POPEm 304      70.495 111.795  65.390  1.00  0.00           C
ATOM   9111  C35 POPEm 304      70.115 111.046  64.101  1.00  0.00           C
ATOM   9114  C36 POPEm 304      69.374 111.904  63.070  1.00  0.00           C
ATOM   9117  C37 POPEm 304      68.975 111.086  61.851  1.00  0.00           C
ATOM   9120  C38 POPEm 304      67.984 111.785  60.900  1.00  0.00           C
ATOM   9123  C39 POPEm 304      68.485 113.125  60.331  1.00  0.00           C
ATOM   9126 0C31 POPEm 304      67.685 113.555  59.090  1.00  0.00           C
ATOM   9129 1C31 POPEm 304      68.094 114.915  58.521  1.00  0.00           C
ATOM   9132 2C31 POPEm 304      67.305 115.256  57.260  1.00  0.00           C
ATOM   9135 3C31 POPEm 304      67.703 114.385  56.070  1.00  0.00           C
ATOM   9138 4C31 POPEm 304      67.064 114.884  54.780  1.00  0.00           C
ATOM   9141 5C31 POPEm 304      67.975 114.684  53.570  1.00  0.00           C
ATOM   9144 6C31 POPEm 304      67.335 115.295  52.330  1.00  0.00           C
ATOM   9148  NH3 POPEn 305      94.664  99.445  31.050  1.00  0.00           N
ATOM   9152  C12 POPEn 305      94.305  98.896  29.700  1.00  0.00           C
ATOM   9155  C11 POPEn 305      92.805  99.054  29.370  1.00  0.00           C
ATOM   9158  P   POPEn 305      91.404  98.236  31.440  1.00  0.00           P
ATOM   9159  O13 POPEn 305      92.215  99.295  32.100  1.00  0.00           O
ATOM   9160  O14 POPEn 305      89.944  98.395  31.420  1.00  0.00           O
ATOM   9161  O11 POPEn 305      91.844  96.855  32.050  1.00  0.00           O
ATOM   9162  O12 POPEn 305      91.975  98.065  29.980  1.00  0.00           O
ATOM   9163  C1  POPEn 305      91.404  96.436  33.340  1.00  0.00           C
ATOM   9166  C2  POPEn 305      90.354  95.316  33.230  1.00  0.00           C
ATOM   9168  O21 POPEn 305      90.044  94.915  34.570  1.00  0.00           O
ATOM   9169  C21 POPEn 305      88.804  94.505  34.760  1.00  0.00           C
ATOM   9170  O22 POPEn 305      87.934  94.465  33.910  1.00  0.00           O
ATOM   9171  C22 POPEn 305      88.654  93.936  36.160  1.00  0.00           C
ATOM   9174  C3  POPEn 305      90.884  94.105  32.400  1.00  0.00           C
ATOM   9177  O31 POPEn 305      89.834  93.166  32.050  1.00  0.00           O
ATOM   9178  C31 POPEn 305      89.715  92.094  32.830  1.00  0.00           C
ATOM   9179  O32 POPEn 305      90.394  91.846  33.810  1.00  0.00           O
ATOM   9180  C32 POPEn 305      88.514  91.274  32.370  1.00  0.00           C
ATOM   9183  C23 POPEn 305      87.425  94.505  36.920  1.00  0.00           C
ATOM   9186  C24 POPEn 305      87.605  94.355  38.430  1.00  0.00           C
ATOM   9189  C25 POPEn 305      87.624  92.896  38.920  1.00  0.00           C
ATOM   9192  C26 POPEn 305      86.224  92.305  39.131  1.00  0.00           C
ATOM   9195  C27 POPEn 305      86.224  91.235  40.230  1.00  0.00           C
ATOM   9198  C28 POPEn 305      84.834  90.955  40.820  1.00  0.00           C
ATOM   9201  C29 POPEn 305      83.964  90.125  39.910  1.00  0.00           C
ATOM   9203 0C21 POPEn 305      83.234  89.054  40.251  1.00  0.00           C
ATOM   9205 1C21 POPEn 305      83.115  88.465  41.641  1.00  0.00           C
ATOM   9208 2C21 POPEn 305      81.835  88.996  42.310  1.00  0.00           C
ATOM   9211 3C21 POPEn 305      81.525  88.265  43.620  1.00  0.00           C
ATOM   9214 4C21 POPEn 305      80.044  88.406  44.021  1.00  0.00           C
ATOM   9217 5C21 POPEn 305      79.865  89.085  45.380  1.00  0.00           C
ATOM   9220 6C21 POPEn 305      78.395  89.385  45.681  1.00  0.00           C
ATOM   9223 7C21 POPEn 305      78.234  90.076  47.041  1.00  0.00           C
ATOM   9226 8C21 POPEn 305      76.795  90.484  47.330  1.00  0.00           C
ATOM   9230  C33 POPEn 305      88.535  89.836  32.940  1.00  0.00           C
ATOM   9233  C34 POPEn 305      87.154  89.185  33.021  1.00  0.00           C
ATOM   9236  C35 POPEn 305      86.324  89.676  34.210  1.00  0.00           C
ATOM   9239  C36 POPEn 305      84.855  89.824  33.800  1.00  0.00           C
ATOM   9242  C37 POPEn 305      83.924  90.204  34.940  1.00  0.00           C
ATOM   9245  C38 POPEn 305      82.484  90.405  34.450  1.00  0.00           C
ATOM   9248  C39 POPEn 305      81.465  90.444  35.601  1.00  0.00           C
ATOM   9251 0C31 POPEn 305      81.635  91.664  36.510  1.00  0.00           C
ATOM   9254 1C31 POPEn 305      81.075  91.414  37.910  1.00  0.00           C
ATOM   9257 2C31 POPEn 305      81.343  92.594  38.840  1.00  0.00           C
ATOM   9260 3C31 POPEn 305      80.755  92.424  40.251  1.00  0.00           C
ATOM   9263 4C31 POPEn 305      79.395  91.725  40.340  1.00  0.00           C
ATOM   9266 5C31 POPEn 305      78.884  91.734  41.781  1.00  0.00           C
ATOM   9269 6C31 POPEn 305      77.494  91.145  41.931  1.00  0.00           C
ATOM   9273  NH3 POPEo 306      46.024  70.105  29.930  1.00  0.00           N
ATOM   9277  C12 POPEo 306      46.134  71.545  30.320  1.00  0.00           C
ATOM   9280  C11 POPEo 306      44.875  71.955  31.080  1.00  0.00           C
ATOM   9283  P   POPEo 306      43.764  73.934  32.260  1.00  0.00           P
ATOM   9284  O13 POPEo 306      43.915  75.414  32.280  1.00  0.00           O
ATOM   9285  O14 POPEo 306      42.484  73.436  31.690  1.00  0.00           O
ATOM   9286  O11 POPEo 306      43.925  73.404  33.730  1.00  0.00           O
ATOM   9287  O12 POPEo 306      44.995  73.305  31.521  1.00  0.00           O
ATOM   9288  C1  POPEo 306      45.035  73.844  34.520  1.00  0.00           C
ATOM   9291  C2  POPEo 306      44.704  73.815  36.040  1.00  0.00           C
ATOM   9293  O21 POPEo 306      45.755  74.576  36.640  1.00  0.00           O
ATOM   9294  C21 POPEo 306      45.505  75.274  37.730  1.00  0.00           C
ATOM   9295  O22 POPEo 306      44.505  75.215  38.430  1.00  0.00           O
ATOM   9296  C22 POPEo 306      46.665  76.265  37.881  1.00  0.00           C
ATOM   9299  C3  POPEo 306      44.674  72.344  36.540  1.00  0.00           C
ATOM   9302  O31 POPEo 306      43.965  72.154  37.790  1.00  0.00           O
ATOM   9303  C31 POPEo 306      42.654  71.975  37.620  1.00  0.00           C
ATOM   9304  O32 POPEo 306      42.035  72.175  36.600  1.00  0.00           O
ATOM   9305  C32 POPEo 306      42.005  71.344  38.870  1.00  0.00           C
ATOM   9308  C23 POPEo 306      46.635  77.055  39.210  1.00  0.00           C
ATOM   9311  C24 POPEo 306      47.444  78.365  39.120  1.00  0.00           C
ATOM   9314  C25 POPEo 306      47.465  79.135  40.450  1.00  0.00           C
ATOM   9317  C26 POPEo 306      48.365  78.474  41.510  1.00  0.00           C
ATOM   9320  C27 POPEo 306      49.494  79.405  41.971  1.00  0.00           C
ATOM   9323  C28 POPEo 306      50.354  78.785  43.081  1.00  0.00           C
ATOM   9326  C29 POPEo 306      51.385  79.755  43.601  1.00  0.00           C
ATOM   9328 0C21 POPEo 306      51.264  80.495  44.710  1.00  0.00           C
ATOM   9330 1C21 POPEo 306      50.075  80.514  45.630  1.00  0.00           C
ATOM   9333 2C21 POPEo 306      49.855  81.865  46.350  1.00  0.00           C
ATOM   9336 3C21 POPEo 306      50.935  82.104  47.410  1.00  0.00           C
ATOM   9339 4C21 POPEo 306      50.634  83.255  48.390  1.00  0.00           C
ATOM   9342 5C21 POPEo 306      51.805  83.465  49.361  1.00  0.00           C
ATOM   9345 6C21 POPEo 306      51.515  84.465  50.490  1.00  0.00           C
ATOM   9348 7C21 POPEo 306      52.685  84.544  51.480  1.00  0.00           C
ATOM   9351 8C21 POPEo 306      52.485  85.565  52.600  1.00  0.00           C
ATOM   9355  C33 POPEo 306      42.174  72.124  40.201  1.00  0.00           C
ATOM   9358  C34 POPEo 306      43.405  71.664  41.000  1.00  0.00           C
ATOM   9361  C35 POPEo 306      43.625  72.435  42.320  1.00  0.00           C
ATOM   9364  C36 POPEo 306      42.484  72.305  43.350  1.00  0.00           C
ATOM   9367  C37 POPEo 306      42.825  73.014  44.670  1.00  0.00           C
ATOM   9370  C38 POPEo 306      41.725  72.925  45.741  1.00  0.00           C
ATOM   9373  C39 POPEo 306      42.085  73.675  47.030  1.00  0.00           C
ATOM   9376 0C31 POPEo 306      41.005  73.555  48.111  1.00  0.00           C
ATOM   9379 1C31 POPEo 306      41.395  74.215  49.440  1.00  0.00           C
ATOM   9382 2C31 POPEo 306      40.255  74.226  50.461  1.00  0.00           C
ATOM   9385 3C31 POPEo 306      40.645  74.715  51.861  1.00  0.00           C
ATOM   9388 4C31 POPEo 306      41.455  73.685  52.670  1.00  0.00           C
ATOM   9391 5C31 POPEo 306      41.695  74.116  54.120  1.00  0.00           C
ATOM   9394 6C31 POPEo 306      42.335  73.025  54.980  1.00  0.00           C
ATOM   9398  NH3 POPEp 307       4.595  11.984  24.300  1.00  0.00           N
ATOM   9402  C12 POPEp 307       4.035  10.634  24.670  1.00  0.00           C
ATOM   9405  C11 POPEp 307       2.616  10.725  25.260  1.00  0.00           C
ATOM   9408  P   POPEp 307       1.966   8.134  25.040  1.00  0.00           P
ATOM   9409  O13 POPEp 307       0.616   7.515  25.050  1.00  0.00           O
ATOM   9410  O14 POPEp 307       3.026   7.544  24.200  1.00  0.00           O
ATOM   9411  O11 POPEp 307       2.486   8.134  26.540  1.00  0.00           O
ATOM   9412  O12 POPEp 307       1.796   9.675  24.780  1.00  0.00           O
ATOM   9413  C1  POPEp 307       2.696   6.804  27.060  1.00  0.00           C
ATOM   9416  C2  POPEp 307       3.385   6.834  28.431  1.00  0.00           C
ATOM   9418  O21 POPEp 307       2.636   7.745  29.270  1.00  0.00           O
ATOM   9419  C21 POPEp 307       2.716   7.434  30.550  1.00  0.00           C
ATOM   9420  O22 POPEp 307       3.415   6.604  31.070  1.00  0.00           O
ATOM   9421  C22 POPEp 307       1.826   8.414  31.310  1.00  0.00           C
ATOM   9424  C3  POPEp 307       4.885   7.234  28.310  1.00  0.00           C
ATOM   9427  O31 POPEp 307       5.605   6.635  29.390  1.00  0.00           O
ATOM   9428  C31 POPEp 307       6.895   6.884  29.460  1.00  0.00           C
ATOM   9429  O32 POPEp 307       7.485   7.745  28.810  1.00  0.00           O
ATOM   9430  C32 POPEp 307       7.465   5.935  30.520  1.00  0.00           C
ATOM   9433  C23 POPEp 307       2.696   9.434  32.070  1.00  0.00           C
ATOM   9436  C24 POPEp 307       1.896  10.634  32.570  1.00  0.00           C
ATOM   9439  C25 POPEp 307       0.716  10.274  33.490  1.00  0.00           C
ATOM   9442  C26 POPEp 307       1.156   9.894  34.920  1.00  0.00           C
ATOM   9445  C27 POPEp 307      -0.044   9.805  35.861  1.00  0.00           C
ATOM   9448  C28 POPEp 307       0.346   9.564  37.340  1.00  0.00           C
ATOM   9451  C29 POPEp 307      -0.564   8.554  38.000  1.00  0.00           C
ATOM   9453 0C21 POPEp 307      -0.224   7.655  38.940  1.00  0.00           C
ATOM   9455 1C21 POPEp 307       1.116   7.494  39.620  1.00  0.00           C
ATOM   9458 2C21 POPEp 307       0.976   7.494  41.150  1.00  0.00           C
ATOM   9461 3C21 POPEp 307       0.966   8.894  41.770  1.00  0.00           C
ATOM   9464 4C21 POPEp 307       0.446   8.894  43.221  1.00  0.00           C
ATOM   9467 5C21 POPEp 307      -0.974   9.475  43.320  1.00  0.00           C
ATOM   9470 6C21 POPEp 307      -1.534   9.424  44.750  1.00  0.00           C
ATOM   9473 7C21 POPEp 307      -2.874  10.164  44.880  1.00  0.00           C
ATOM   9476 8C21 POPEp 307      -3.484  10.094  46.280  1.00  0.00           C
ATOM   9480  C33 POPEp 307       8.925   6.224  30.920  1.00  0.00           C
ATOM   9483  C34 POPEp 307       9.415   5.345  32.080  1.00  0.00           C
ATOM   9486  C35 POPEp 307      10.755   5.845  32.630  1.00  0.00           C
ATOM   9489  C36 POPEp 307      11.385   4.944  33.710  1.00  0.00           C
ATOM   9492  C37 POPEp 307      12.605   5.624  34.330  1.00  0.00           C
ATOM   9495  C38 POPEp 307      13.285   4.834  35.451  1.00  0.00           C
ATOM   9498  C39 POPEp 307      14.425   5.665  36.080  1.00  0.00           C
ATOM   9501 0C31 POPEp 307      15.255   4.904  37.120  1.00  0.00           C
ATOM   9504 1C31 POPEp 307      16.365   5.794  37.700  1.00  0.00           C
ATOM   9507 2C31 POPEp 307      17.205   5.115  38.790  1.00  0.00           C
ATOM   9510 3C31 POPEp 307      18.105   3.984  38.271  1.00  0.00           C
ATOM   9513 4C31 POPEp 307      18.995   3.424  39.380  1.00  0.00           C
ATOM   9516 5C31 POPEp 307      19.855   2.244  38.920  1.00  0.00           C
ATOM   9519 6C31 POPEp 307      20.595   1.575  40.080  1.00  0.00           C
ATOM   9523  NH3 POPEq 308      58.265  82.094  28.960  1.00  0.00           N
ATOM   9527  C12 POPEq 308      57.605  80.794  29.351  1.00  0.00           C
ATOM   9530  C11 POPEq 308      57.064  79.976  28.130  1.00  0.00           C
ATOM   9533  P   POPEq 308      55.055  81.576  27.560  1.00  0.00           P
ATOM   9534  O13 POPEq 308      55.604  82.925  27.790  1.00  0.00           O
ATOM   9535  O14 POPEq 308      53.965  81.375  26.590  1.00  0.00           O
ATOM   9536  O11 POPEq 308      54.595  80.984  28.960  1.00  0.00           O
ATOM   9537  O12 POPEq 308      56.305  80.685  27.150  1.00  0.00           O
ATOM   9538  C1  POPEq 308      53.774  81.805  29.811  1.00  0.00           C
ATOM   9541  C2  POPEq 308      53.505  81.095  31.170  1.00  0.00           C
ATOM   9543  O21 POPEq 308      52.835  81.974  32.090  1.00  0.00           O
ATOM   9544  C21 POPEq 308      53.545  82.896  32.720  1.00  0.00           C
ATOM   9545  O22 POPEq 308      54.575  83.406  32.330  1.00  0.00           O
ATOM   9546  C22 POPEq 308      52.845  83.265  34.021  1.00  0.00           C
ATOM   9549  C3  POPEq 308      54.825  80.475  31.710  1.00  0.00           C
ATOM   9552  O31 POPEq 308      54.715  79.924  33.050  1.00  0.00           O
ATOM   9553  C31 POPEq 308      55.875  79.315  33.350  1.00  0.00           C
ATOM   9554  O32 POPEq 308      56.795  79.155  32.570  1.00  0.00           O
ATOM   9555  C32 POPEq 308      56.005  79.045  34.840  1.00  0.00           C
ATOM   9558  C23 POPEq 308      53.524  82.576  35.210  1.00  0.00           C
ATOM   9561  C24 POPEq 308      52.854  82.896  36.540  1.00  0.00           C
ATOM   9564  C25 POPEq 308      53.615  82.275  37.720  1.00  0.00           C
ATOM   9567  C26 POPEq 308      52.965  82.585  39.080  1.00  0.00           C
ATOM   9570  C27 POPEq 308      53.844  82.094  40.240  1.00  0.00           C
ATOM   9573  C28 POPEq 308      53.275  82.445  41.620  1.00  0.00           C
ATOM   9576  C29 POPEq 308      54.265  82.114  42.710  1.00  0.00           C
ATOM   9578 0C21 POPEq 308      54.475  82.835  43.820  1.00  0.00           C
ATOM   9580 1C21 POPEq 308      53.685  84.066  44.230  1.00  0.00           C
ATOM   9583 2C21 POPEq 308      53.815  84.375  45.730  1.00  0.00           C
ATOM   9586 3C21 POPEq 308      55.154  85.035  46.090  1.00  0.00           C
ATOM   9589 4C21 POPEq 308      55.354  85.246  47.600  1.00  0.00           C
ATOM   9592 5C21 POPEq 308      56.635  86.046  47.880  1.00  0.00           C
ATOM   9595 6C21 POPEq 308      57.125  85.984  49.340  1.00  0.00           C
ATOM   9598 7C21 POPEq 308      56.224  86.694  50.350  1.00  0.00           C
ATOM   9601 8C21 POPEq 308      56.835  86.725  51.750  1.00  0.00           C
ATOM   9605  C33 POPEq 308      56.945  80.116  35.440  1.00  0.00           C
ATOM   9608  C34 POPEq 308      57.615  79.705  36.750  1.00  0.00           C
ATOM   9611  C35 POPEq 308      56.645  79.575  37.920  1.00  0.00           C
ATOM   9614  C36 POPEq 308      57.355  79.304  39.250  1.00  0.00           C
ATOM   9617  C37 POPEq 308      56.365  78.815  40.310  1.00  0.00           C
ATOM   9620  C38 POPEq 308      56.935  78.836  41.730  1.00  0.00           C
ATOM   9623  C39 POPEq 308      55.845  78.445  42.740  1.00  0.00           C
ATOM   9626 0C31 POPEq 308      56.165  78.865  44.170  1.00  0.00           C
ATOM   9629 1C31 POPEq 308      54.925  78.755  45.061  1.00  0.00           C
ATOM   9632 2C31 POPEq 308      55.175  79.234  46.490  1.00  0.00           C
ATOM   9635 3C31 POPEq 308      53.915  79.205  47.360  1.00  0.00           C
ATOM   9638 4C31 POPEq 308      54.215  79.665  48.790  1.00  0.00           C
ATOM   9641 5C31 POPEq 308      53.005  79.604  49.720  1.00  0.00           C
ATOM   9644 6C31 POPEq 308      53.275  80.204  51.101  1.00  0.00           C
ATOM   9648  NH3 POPEr 309      14.925  84.334  28.140  1.00  0.00           N
ATOM   9652  C12 POPEr 309      16.255  83.796  28.570  1.00  0.00           C
ATOM   9655  C11 POPEr 309      17.195  83.656  27.350  1.00  0.00           C
ATOM   9658  P   POPEr 309      19.645  83.826  28.361  1.00  0.00           P
ATOM   9659  O13 POPEr 309      20.785  82.886  28.540  1.00  0.00           O
ATOM   9660  O14 POPEr 309      20.005  85.006  27.550  1.00  0.00           O
ATOM   9661  O11 POPEr 309      19.005  84.245  29.740  1.00  0.00           O
ATOM   9662  O12 POPEr 309      18.455  83.055  27.650  1.00  0.00           O
ATOM   9663  C1  POPEr 309      19.635  85.116  30.681  1.00  0.00           C
ATOM   9666  C2  POPEr 309      19.935  84.334  31.990  1.00  0.00           C
ATOM   9668  O21 POPEr 309      18.795  84.255  32.870  1.00  0.00           O
ATOM   9669  C21 POPEr 309      18.315  85.386  33.381  1.00  0.00           C
ATOM   9670  O22 POPEr 309      18.845  86.475  33.370  1.00  0.00           O
ATOM   9671  C22 POPEr 309      16.895  85.134  33.910  1.00  0.00           C
ATOM   9674  C3  POPEr 309      21.264  84.766  32.680  1.00  0.00           C
ATOM   9677  O31 POPEr 309      21.815  83.665  33.451  1.00  0.00           O
ATOM   9678  C31 POPEr 309      21.705  83.764  34.780  1.00  0.00           C
ATOM   9679  O32 POPEr 309      21.264  84.726  35.380  1.00  0.00           O
ATOM   9680  C32 POPEr 309      22.225  82.476  35.420  1.00  0.00           C
ATOM   9683  C23 POPEr 309      16.755  85.386  35.420  1.00  0.00           C
ATOM   9686  C24 POPEr 309      17.525  84.346  36.240  1.00  0.00           C
ATOM   9689  C25 POPEr 309      17.225  84.365  37.740  1.00  0.00           C
ATOM   9692  C26 POPEr 309      15.805  83.914  38.120  1.00  0.00           C
ATOM   9695  C27 POPEr 309      15.605  83.616  39.610  1.00  0.00           C
ATOM   9698  C28 POPEr 309      14.335  82.785  39.900  1.00  0.00           C
ATOM   9701  C29 POPEr 309      12.975  83.446  39.880  1.00  0.00           C
ATOM   9703 0C21 POPEr 309      11.805  82.804  40.080  1.00  0.00           C
ATOM   9705 1C21 POPEr 309      11.625  81.314  40.321  1.00  0.00           C
ATOM   9708 2C21 POPEr 309      11.025  80.926  41.690  1.00  0.00           C
ATOM   9711 3C21 POPEr 309      11.865  81.344  42.910  1.00  0.00           C
ATOM   9714 4C21 POPEr 309      11.115  82.244  43.900  1.00  0.00           C
ATOM   9717 5C21 POPEr 309       9.985  81.506  44.640  1.00  0.00           C
ATOM   9720 6C21 POPEr 309       9.365  82.354  45.760  1.00  0.00           C
ATOM   9723 7C21 POPEr 309       8.305  81.594  46.571  1.00  0.00           C
ATOM   9726 8C21 POPEr 309       7.725  82.406  47.720  1.00  0.00           C
ATOM   9730  C33 POPEr 309      21.445  82.114  36.690  1.00  0.00           C
ATOM   9733  C34 POPEr 309      21.865  82.944  37.910  1.00  0.00           C
ATOM   9736  C35 POPEr 309      21.035  82.625  39.160  1.00  0.00           C
ATOM   9739  C36 POPEr 309      21.334  83.586  40.310  1.00  0.00           C
ATOM   9742  C37 POPEr 309      22.675  83.294  40.990  1.00  0.00           C
ATOM   9745  C38 POPEr 309      23.225  84.515  41.750  1.00  0.00           C
ATOM   9748  C39 POPEr 309      22.235  85.195  42.710  1.00  0.00           C
ATOM   9751 0C31 POPEr 309      22.975  86.156  43.650  1.00  0.00           C
ATOM   9754 1C31 POPEr 309      22.025  87.056  44.460  1.00  0.00           C
ATOM   9757 2C31 POPEr 309      22.715  87.804  45.611  1.00  0.00           C
ATOM   9760 3C31 POPEr 309      23.145  86.896  46.781  1.00  0.00           C
ATOM   9763 4C31 POPEr 309      21.975  86.145  47.430  1.00  0.00           C
ATOM   9766 5C31 POPEr 309      22.395  85.344  48.671  1.00  0.00           C
ATOM   9769 6C31 POPEr 309      21.235  84.696  49.410  1.00  0.00           C
ATOM   9773  NH3 POPEs 310       5.015  98.255  69.160  1.00  0.00           N
ATOM   9777  C12 POPEs 310       6.235  97.445  69.500  1.00  0.00           C
ATOM   9780  C11 POPEs 310       5.845  96.046  69.990  1.00  0.00           C
ATOM   9783  P   POPEs 310       7.925  95.316  71.410  1.00  0.00           P
ATOM   9784  O13 POPEs 310       7.455  96.484  72.180  1.00  0.00           O
ATOM   9785  O14 POPEs 310       7.845  94.006  72.090  1.00  0.00           O
ATOM   9786  O11 POPEs 310       9.355  95.596  70.840  1.00  0.00           O
ATOM   9787  O12 POPEs 310       6.995  95.215  70.120  1.00  0.00           O
ATOM   9788  C1  POPEs 310       9.995  94.684  69.930  1.00  0.00           C
ATOM   9791  C2  POPEs 310       9.675  95.024  68.451  1.00  0.00           C
ATOM   9793  O21 POPEs 310       8.535  94.255  68.040  1.00  0.00           O
ATOM   9794  C21 POPEs 310       7.775  94.796  67.111  1.00  0.00           C
ATOM   9795  O22 POPEs 310       7.855  95.934  66.680  1.00  0.00           O
ATOM   9796  C22 POPEs 310       6.755  93.756  66.640  1.00  0.00           C
ATOM   9799  C3  POPEs 310      10.845  94.665  67.501  1.00  0.00           C
ATOM   9802  O31 POPEs 310      10.895  95.535  66.360  1.00  0.00           O
ATOM   9803  C31 POPEs 310      11.715  96.576  66.500  1.00  0.00           C
ATOM   9804  O32 POPEs 310      12.505  96.745  67.410  1.00  0.00           O
ATOM   9805  C32 POPEs 310      11.495  97.555  65.330  1.00  0.00           C
ATOM   9808  C23 POPEs 310       6.175  94.045  65.230  1.00  0.00           C
ATOM   9811  C24 POPEs 310       7.205  94.285  64.110  1.00  0.00           C
ATOM   9814  C25 POPEs 310       8.215  93.146  63.930  1.00  0.00           C
ATOM   9817  C26 POPEs 310       7.765  92.044  62.971  1.00  0.00           C
ATOM   9820  C27 POPEs 310       8.815  90.946  62.950  1.00  0.00           C
ATOM   9823  C28 POPEs 310       8.865  90.055  61.700  1.00  0.00           C
ATOM   9826  C29 POPEs 310       7.835  88.954  61.690  1.00  0.00           C
ATOM   9828 0C21 POPEs 310       6.875  88.764  60.780  1.00  0.00           C
ATOM   9830 1C21 POPEs 310       6.585  89.604  59.550  1.00  0.00           C
ATOM   9833 2C21 POPEs 310       5.145  90.154  59.541  1.00  0.00           C
ATOM   9836 3C21 POPEs 310       4.065  89.054  59.580  1.00  0.00           C
ATOM   9839 4C21 POPEs 310       2.626  89.575  59.410  1.00  0.00           C
ATOM   9842 5C21 POPEs 310       2.196  89.796  57.950  1.00  0.00           C
ATOM   9845 6C21 POPEs 310       2.116  91.274  57.530  1.00  0.00           C
ATOM   9848 7C21 POPEs 310       1.426  91.445  56.171  1.00  0.00           C
ATOM   9851 8C21 POPEs 310       1.256  92.905  55.741  1.00  0.00           C
ATOM   9855  C33 POPEs 310      11.865  97.015  63.920  1.00  0.00           C
ATOM   9858  C34 POPEs 310      10.875  95.984  63.350  1.00  0.00           C
ATOM   9861  C35 POPEs 310      11.125  95.724  61.861  1.00  0.00           C
ATOM   9864  C36 POPEs 310      10.445  94.455  61.310  1.00  0.00           C
ATOM   9867  C37 POPEs 310      10.925  94.124  59.890  1.00  0.00           C
ATOM   9870  C38 POPEs 310      10.495  92.756  59.361  1.00  0.00           C
ATOM   9873  C39 POPEs 310      11.145  92.415  58.010  1.00  0.00           C
ATOM   9876 0C31 POPEs 310      10.665  93.315  56.851  1.00  0.00           C
ATOM   9879 1C31 POPEs 310      10.615  92.605  55.490  1.00  0.00           C
ATOM   9882 2C31 POPEs 310       9.705  91.375  55.531  1.00  0.00           C
ATOM   9885 3C31 POPEs 310       9.175  90.895  54.180  1.00  0.00           C
ATOM   9888 4C31 POPEs 310       8.235  89.696  54.380  1.00  0.00           C
ATOM   9891 5C31 POPEs 310       7.405  89.355  53.151  1.00  0.00           C
ATOM   9894 6C31 POPEs 310       6.335  88.294  53.420  1.00  0.00           C
ATOM   9898  NH3 POPEt 311      84.435  84.325  34.500  1.00  0.00           N
ATOM   9902  C12 POPEt 311      83.325  84.295  33.480  1.00  0.00           C
ATOM   9905  C11 POPEt 311      82.484  85.575  33.521  1.00  0.00           C
ATOM   9908  P   POPEt 311      79.935  85.596  32.771  1.00  0.00           P
ATOM   9909  O13 POPEt 311      79.655  86.885  33.410  1.00  0.00           O
ATOM   9910  O14 POPEt 311      79.204  85.344  31.521  1.00  0.00           O
ATOM   9911  O11 POPEt 311      79.564  84.455  33.790  1.00  0.00           O
ATOM   9912  O12 POPEt 311      81.483  85.484  32.510  1.00  0.00           O
ATOM   9913  C1  POPEt 311      79.383  84.645  35.190  1.00  0.00           C
ATOM   9916  C2  POPEt 311      79.985  83.434  35.951  1.00  0.00           C
ATOM   9918  O21 POPEt 311      81.395  83.604  36.140  1.00  0.00           O
ATOM   9919  C21 POPEt 311      81.874  84.435  37.080  1.00  0.00           C
ATOM   9920  O22 POPEt 311      82.994  84.915  36.980  1.00  0.00           O
ATOM   9921  C22 POPEt 311      80.914  84.656  38.260  1.00  0.00           C
ATOM   9924  C3  POPEt 311      79.764  82.114  35.150  1.00  0.00           C
ATOM   9927  O31 POPEt 311      80.354  80.955  35.780  1.00  0.00           O
ATOM   9928  C31 POPEt 311      79.764  80.665  36.950  1.00  0.00           C
ATOM   9929  O32 POPEt 311      78.744  81.185  37.350  1.00  0.00           O
ATOM   9930  C32 POPEt 311      80.585  79.635  37.710  1.00  0.00           C
ATOM   9933  C23 POPEt 311      81.515  85.505  39.400  1.00  0.00           C
ATOM   9936  C24 POPEt 311      80.415  86.066  40.321  1.00  0.00           C
ATOM   9939  C25 POPEt 311      79.704  85.035  41.220  1.00  0.00           C
ATOM   9942  C26 POPEt 311      80.665  84.346  42.201  1.00  0.00           C
ATOM   9945  C27 POPEt 311      79.994  83.954  43.521  1.00  0.00           C
ATOM   9948  C28 POPEt 311      80.994  83.364  44.530  1.00  0.00           C
ATOM   9951  C29 POPEt 311      80.354  83.195  45.881  1.00  0.00           C
ATOM   9953 0C21 POPEt 311      79.764  82.085  46.350  1.00  0.00           C
ATOM   9955 1C21 POPEt 311      79.655  80.765  45.640  1.00  0.00           C
ATOM   9958 2C21 POPEt 311      79.575  79.565  46.600  1.00  0.00           C
ATOM   9961 3C21 POPEt 311      80.795  79.385  47.521  1.00  0.00           C
ATOM   9964 4C21 POPEt 311      80.545  78.305  48.580  1.00  0.00           C
ATOM   9967 5C21 POPEt 311      81.714  78.135  49.561  1.00  0.00           C
ATOM   9970 6C21 POPEt 311      81.315  77.355  50.820  1.00  0.00           C
ATOM   9973 7C21 POPEt 311      82.505  77.094  51.761  1.00  0.00           C
ATOM   9976 8C21 POPEt 311      82.105  76.434  53.070  1.00  0.00           C
ATOM   9980  C33 POPEt 311      81.215  80.326  38.931  1.00  0.00           C
ATOM   9983  C34 POPEt 311      81.765  79.325  39.940  1.00  0.00           C
ATOM   9986  C35 POPEt 311      82.474  80.014  41.110  1.00  0.00           C
ATOM   9989  C36 POPEt 311      83.094  79.005  42.080  1.00  0.00           C
ATOM   9992  C37 POPEt 311      83.675  79.645  43.350  1.00  0.00           C
ATOM   9995  C38 POPEt 311      83.945  78.605  44.450  1.00  0.00           C
ATOM   9998  C39 POPEt 311      85.025  77.565  44.090  1.00  0.00           C
ATOM  10001 0C31 POPEt 311      85.095  76.455  45.140  1.00  0.00           C
ATOM  10004 1C31 POPEt 311      86.224  75.444  44.900  1.00  0.00           C
ATOM  10007 2C31 POPEt 311      86.245  74.296  45.920  1.00  0.00           C
ATOM  10010 3C31 POPEt 311      86.453  74.764  47.370  1.00  0.00           C
ATOM  10013 4C31 POPEt 311      86.733  73.605  48.330  1.00  0.00           C
ATOM  10016 5C31 POPEt 311      87.005  74.094  49.760  1.00  0.00           C
ATOM  10019 6C31 POPEt 311      87.355  72.976  50.730  1.00  0.00           C
ATOM  10023  NH3 POPEu 312      87.274 103.275  29.221  1.00  0.00           N
ATOM  10027  C12 POPEu 312      88.024 103.764  28.010  1.00  0.00           C
ATOM  10030  C11 POPEu 312      87.544 105.146  27.490  1.00  0.00           C
ATOM  10033  P   POPEu 312      85.035 105.465  28.181  1.00  0.00           P
ATOM  10034  O13 POPEu 312      84.284 106.675  27.780  1.00  0.00           O
ATOM  10035  O14 POPEu 312      84.274 104.234  28.480  1.00  0.00           O
ATOM  10036  O11 POPEu 312      85.944 105.815  29.431  1.00  0.00           O
ATOM  10037  O12 POPEu 312      86.154 105.134  27.111  1.00  0.00           O
ATOM  10038  C1  POPEu 312      85.335 106.145  30.670  1.00  0.00           C
ATOM  10041  C2  POPEu 312      86.415 106.384  31.740  1.00  0.00           C
ATOM  10043  O21 POPEu 312      85.944 105.946  33.030  1.00  0.00           O
ATOM  10044  C21 POPEu 312      86.255 104.705  33.361  1.00  0.00           C
ATOM  10045  O22 POPEu 312      86.574 103.814  32.600  1.00  0.00           O
ATOM  10046  C22 POPEu 312      86.154 104.614  34.881  1.00  0.00           C
ATOM  10049  C3  POPEu 312      86.835 107.874  31.820  1.00  0.00           C
ATOM  10052  O31 POPEu 312      87.814 108.045  32.860  1.00  0.00           O
ATOM  10053  C31 POPEu 312      87.465 108.205  34.140  1.00  0.00           C
ATOM  10054  O32 POPEu 312      88.164 107.816  35.070  1.00  0.00           O
ATOM  10055  C32 POPEu 312      86.105 108.896  34.330  1.00  0.00           C
ATOM  10058  C23 POPEu 312      86.634 103.275  35.471  1.00  0.00           C
ATOM  10061  C24 POPEu 312      87.624 103.504  36.610  1.00  0.00           C
ATOM  10064  C25 POPEu 312      86.954 103.965  37.920  1.00  0.00           C
ATOM  10067  C26 POPEu 312      87.994 104.285  38.990  1.00  0.00           C
ATOM  10070  C27 POPEu 312      87.554 103.924  40.410  1.00  0.00           C
ATOM  10073  C28 POPEu 312      88.645 104.276  41.440  1.00  0.00           C
ATOM  10076  C29 POPEu 312      88.554 103.484  42.730  1.00  0.00           C
ATOM  10078 0C21 POPEu 312      87.535 103.434  43.580  1.00  0.00           C
ATOM  10080 1C21 POPEu 312      86.264 104.225  43.460  1.00  0.00           C
ATOM  10083 2C21 POPEu 312      85.524 104.355  44.800  1.00  0.00           C
ATOM  10086 3C21 POPEu 312      86.334 105.055  45.910  1.00  0.00           C
ATOM  10089 4C21 POPEu 312      85.454 105.526  47.070  1.00  0.00           C
ATOM  10092 5C21 POPEu 312      84.605 104.416  47.720  1.00  0.00           C
ATOM  10095 6C21 POPEu 312      83.635 104.965  48.771  1.00  0.00           C
ATOM  10098 7C21 POPEu 312      82.875 103.855  49.510  1.00  0.00           C
ATOM  10101 8C21 POPEu 312      81.874 104.385  50.541  1.00  0.00           C
ATOM  10105  C33 POPEu 312      85.664 109.015  35.800  1.00  0.00           C
ATOM  10108  C34 POPEu 312      84.745 107.865  36.240  1.00  0.00           C
ATOM  10111  C35 POPEu 312      84.755 107.704  37.770  1.00  0.00           C
ATOM  10114  C36 POPEu 312      83.834 106.594  38.320  1.00  0.00           C
ATOM  10117  C37 POPEu 312      83.904 106.605  39.850  1.00  0.00           C
ATOM  10120  C38 POPEu 312      82.983 105.615  40.581  1.00  0.00           C
ATOM  10123  C39 POPEu 312      82.814 106.074  42.041  1.00  0.00           C
ATOM  10126 0C31 POPEu 312      81.975 105.186  42.970  1.00  0.00           C
ATOM  10129 1C31 POPEu 312      81.725 105.926  44.281  1.00  0.00           C
ATOM  10132 2C31 POPEu 312      81.424 105.055  45.511  1.00  0.00           C
ATOM  10135 3C31 POPEu 312      79.965 104.575  45.620  1.00  0.00           C
ATOM  10138 4C31 POPEu 312      79.655 104.035  47.021  1.00  0.00           C
ATOM  10141 5C31 POPEu 312      78.215 103.525  47.170  1.00  0.00           C
ATOM  10144 6C31 POPEu 312      77.854 103.096  48.601  1.00  0.00           C
ATOM  10148  NH3 POPEv 313     116.294  13.024  66.061  1.00  0.00           N
ATOM  10152  C12 POPEv 313     116.555  14.465  65.631  1.00  0.00           C
ATOM  10155  C11 POPEv 313     115.424  15.444  66.040  1.00  0.00           C
ATOM  10158  P   POPEv 313     116.404  17.885  66.430  1.00  0.00           P
ATOM  10159  O13 POPEv 313     116.014  19.254  66.010  1.00  0.00           O
ATOM  10160  O14 POPEv 313     116.124  17.594  67.860  1.00  0.00           O
ATOM  10161  O11 POPEv 313     117.915  17.604  66.070  1.00  0.00           O
ATOM  10162  O12 POPEv 313     115.655  16.795  65.570  1.00  0.00           O
ATOM  10163  C1  POPEv 313     118.694  18.505  65.271  1.00  0.00           C
ATOM  10166  C2  POPEv 313     119.484  17.785  64.140  1.00  0.00           C
ATOM  10168  O21 POPEv 313     120.214  18.795  63.440  1.00  0.00           O
ATOM  10169  C21 POPEv 313     121.304  18.414  62.810  1.00  0.00           C
ATOM  10170  O22 POPEv 313     121.854  17.334  62.890  1.00  0.00           O
ATOM  10171  C22 POPEv 313     121.774  19.585  61.940  1.00  0.00           C
ATOM  10174  C3  POPEv 313     118.535  17.094  63.140  1.00  0.00           C
ATOM  10177  O31 POPEv 313     119.265  16.394  62.100  1.00  0.00           O
ATOM  10178  C31 POPEv 313     119.254  15.075  62.150  1.00  0.00           C
ATOM  10179  O32 POPEv 313     118.684  14.424  63.020  1.00  0.00           O
ATOM  10180  C32 POPEv 313     119.865  14.465  60.890  1.00  0.00           C
ATOM  10183  C23 POPEv 313     122.775  19.144  60.861  1.00  0.00           C
ATOM  10186  C24 POPEv 313     122.735  20.024  59.611  1.00  0.00           C
ATOM  10189  C25 POPEv 313     123.435  19.334  58.440  1.00  0.00           C
ATOM  10192  C26 POPEv 313     123.225  19.994  57.080  1.00  0.00           C
ATOM  10195  C27 POPEv 313     123.885  19.184  55.940  1.00  0.00           C
ATOM  10198  C28 POPEv 313     123.134  17.885  55.590  1.00  0.00           C
ATOM  10201  C29 POPEv 313     123.995  16.955  54.771  1.00  0.00           C
ATOM  10203 0C21 POPEv 313     123.764  16.494  53.521  1.00  0.00           C
ATOM  10205 1C21 POPEv 313     122.595  16.785  52.620  1.00  0.00           C
ATOM  10208 2C21 POPEv 313     123.034  17.125  51.180  1.00  0.00           C
ATOM  10211 3C21 POPEv 313     123.475  18.584  51.010  1.00  0.00           C
ATOM  10214 4C21 POPEv 313     124.055  18.894  49.620  1.00  0.00           C
ATOM  10217 5C21 POPEv 313     123.495  20.164  48.960  1.00  0.00           C
ATOM  10220 6C21 POPEv 313     123.544  21.414  49.840  1.00  0.00           C
ATOM  10223 7C21 POPEv 313     123.134  22.684  49.080  1.00  0.00           C
ATOM  10226 8C21 POPEv 313     122.983  23.914  49.980  1.00  0.00           C
ATOM  10230  C33 POPEv 313     120.434  15.455  59.840  1.00  0.00           C
ATOM  10233  C34 POPEv 313     120.664  14.795  58.470  1.00  0.00           C
ATOM  10236  C35 POPEv 313     121.574  13.555  58.550  1.00  0.00           C
ATOM  10239  C36 POPEv 313     121.814  12.865  57.201  1.00  0.00           C
ATOM  10242  C37 POPEv 313     122.584  13.705  56.180  1.00  0.00           C
ATOM  10245  C38 POPEv 313     122.864  12.944  54.870  1.00  0.00           C
ATOM  10248  C39 POPEv 313     124.155  12.104  54.921  1.00  0.00           C
ATOM  10251 0C31 POPEv 313     124.265  11.164  53.710  1.00  0.00           C
ATOM  10254 1C31 POPEv 313     125.604  10.394  53.660  1.00  0.00           C
ATOM  10257 2C31 POPEv 313     125.695   9.375  52.510  1.00  0.00           C
ATOM  10260 3C31 POPEv 313     124.513   8.394  52.480  1.00  0.00           C
ATOM  10263 4C31 POPEv 313     124.834   7.084  51.761  1.00  0.00           C
ATOM  10266 5C31 POPEv 313     123.635   6.125  51.781  1.00  0.00           C
ATOM  10269 6C31 POPEv 313     123.934   4.745  51.190  1.00  0.00           C
ATOM  10273  NH3 POPEw 314     103.594  54.315  75.790  1.00  0.00           N
ATOM  10277  C12 POPEw 314     102.805  55.156  74.820  1.00  0.00           C
ATOM  10280  C11 POPEw 314     102.864  56.665  75.131  1.00  0.00           C
ATOM  10283  P   POPEw 314     100.564  57.874  74.790  1.00  0.00           P
ATOM  10284  O13 POPEw 314     100.685  59.315  75.050  1.00  0.00           O
ATOM  10285  O14 POPEw 314     100.184  57.035  75.940  1.00  0.00           O
ATOM  10286  O11 POPEw 314      99.554  57.664  73.590  1.00  0.00           O
ATOM  10287  O12 POPEw 314     101.975  57.365  74.260  1.00  0.00           O
ATOM  10288  C1  POPEw 314      99.974  57.224  72.300  1.00  0.00           C
ATOM  10291  C2  POPEw 314     100.145  55.705  72.300  1.00  0.00           C
ATOM  10293  O21 POPEw 314     100.454  55.285  70.951  1.00  0.00           O
ATOM  10294  C21 POPEw 314     101.474  54.435  70.921  1.00  0.00           C
ATOM  10295  O22 POPEw 314     102.054  53.976  71.881  1.00  0.00           O
ATOM  10296  C22 POPEw 314     101.824  54.065  69.471  1.00  0.00           C
ATOM  10299  C3  POPEw 314      98.855  54.995  72.800  1.00  0.00           C
ATOM  10302  O31 POPEw 314      99.174  53.656  73.201  1.00  0.00           O
ATOM  10303  C31 POPEw 314      98.195  52.745  73.361  1.00  0.00           C
ATOM  10304  O32 POPEw 314      98.234  51.865  74.211  1.00  0.00           O
ATOM  10305  C32 POPEw 314      97.094  52.815  72.311  1.00  0.00           C
ATOM  10308  C23 POPEw 314     103.144  53.255  69.300  1.00  0.00           C
ATOM  10311  C24 POPEw 314     102.915  51.865  68.710  1.00  0.00           C
ATOM  10314  C25 POPEw 314     104.195  51.016  68.631  1.00  0.00           C
ATOM  10317  C26 POPEw 314     105.114  51.296  67.430  1.00  0.00           C
ATOM  10320  C27 POPEw 314     104.505  50.825  66.100  1.00  0.00           C
ATOM  10323  C28 POPEw 314     105.504  50.806  64.940  1.00  0.00           C
ATOM  10326  C29 POPEw 314     104.844  50.325  63.670  1.00  0.00           C
ATOM  10328 0C21 POPEw 314     105.434  49.636  62.680  1.00  0.00           C
ATOM  10330 1C21 POPEw 314     106.884  49.226  62.640  1.00  0.00           C
ATOM  10333 2C21 POPEw 314     107.425  48.984  61.220  1.00  0.00           C
ATOM  10336 3C21 POPEw 314     107.514  50.275  60.380  1.00  0.00           C
ATOM  10339 4C21 POPEw 314     107.875  49.995  58.920  1.00  0.00           C
ATOM  10342 5C21 POPEw 314     108.404  51.266  58.241  1.00  0.00           C
ATOM  10345 6C21 POPEw 314     108.785  51.055  56.770  1.00  0.00           C
ATOM  10348 7C21 POPEw 314     109.634  52.224  56.241  1.00  0.00           C
ATOM  10351 8C21 POPEw 314     109.944  52.136  54.740  1.00  0.00           C
ATOM  10355  C33 POPEw 314      97.605  52.565  70.870  1.00  0.00           C
ATOM  10358  C34 POPEw 314      96.445  52.575  69.870  1.00  0.00           C
ATOM  10361  C35 POPEw 314      96.824  53.046  68.470  1.00  0.00           C
ATOM  10364  C36 POPEw 314      97.304  51.915  67.550  1.00  0.00           C
ATOM  10367  C37 POPEw 314      97.714  52.456  66.170  1.00  0.00           C
ATOM  10370  C38 POPEw 314      97.605  51.406  65.050  1.00  0.00           C
ATOM  10373  C39 POPEw 314      96.194  51.285  64.451  1.00  0.00           C
ATOM  10376 0C31 POPEw 314      95.814  52.476  63.550  1.00  0.00           C
ATOM  10379 1C31 POPEw 314      94.494  52.244  62.810  1.00  0.00           C
ATOM  10382 2C31 POPEw 314      94.044  53.474  62.000  1.00  0.00           C
ATOM  10385 3C31 POPEw 314      92.525  53.564  61.851  1.00  0.00           C
ATOM  10388 4C31 POPEw 314      91.884  52.516  60.931  1.00  0.00           C
ATOM  10391 5C31 POPEw 314      92.064  52.815  59.440  1.00  0.00           C
ATOM  10394 6C31 POPEw 314      91.255  51.875  58.530  1.00  0.00           C
ATOM  10398  NH3 POPEx 315       7.405  12.045  67.320  1.00  0.00           N
ATOM  10402  C12 POPEx 315       8.205  13.165  67.951  1.00  0.00           C
ATOM  10405  C11 POPEx 315       7.685  14.564  67.560  1.00  0.00           C
ATOM  10408  P   POPEx 315       8.945  16.885  67.820  1.00  0.00           P
ATOM  10409  O13 POPEx 315       8.645  18.024  68.710  1.00  0.00           O
ATOM  10410  O14 POPEx 315      10.385  16.684  67.540  1.00  0.00           O
ATOM  10411  O11 POPEx 315       8.125  17.104  66.490  1.00  0.00           O
ATOM  10412  O12 POPEx 315       8.315  15.554  68.390  1.00  0.00           O
ATOM  10413  C1  POPEx 315       8.845  17.075  65.250  1.00  0.00           C
ATOM  10416  C2  POPEx 315       8.185  17.955  64.180  1.00  0.00           C
ATOM  10418  O21 POPEx 315       9.195  18.215  63.171  1.00  0.00           O
ATOM  10419  C21 POPEx 315       8.685  18.334  61.950  1.00  0.00           C
ATOM  10420  O22 POPEx 315       7.525  18.145  61.640  1.00  0.00           O
ATOM  10421  C22 POPEx 315       9.765  18.744  60.960  1.00  0.00           C
ATOM  10424  C3  POPEx 315       7.655  19.305  64.760  1.00  0.00           C
ATOM  10427  O31 POPEx 315       7.085  20.094  63.701  1.00  0.00           O
ATOM  10428  C31 POPEx 315       6.645  21.285  64.040  1.00  0.00           C
ATOM  10429  O32 POPEx 315       6.685  21.785  65.150  1.00  0.00           O
ATOM  10430  C32 POPEx 315       6.155  21.976  62.771  1.00  0.00           C
ATOM  10433  C23 POPEx 315       9.245  19.885  60.060  1.00  0.00           C
ATOM  10436  C24 POPEx 315      10.285  20.355  59.040  1.00  0.00           C
ATOM  10439  C25 POPEx 315       9.785  21.546  58.221  1.00  0.00           C
ATOM  10442  C26 POPEx 315       9.095  21.184  56.900  1.00  0.00           C
ATOM  10445  C27 POPEx 315      10.075  21.174  55.730  1.00  0.00           C
ATOM  10448  C28 POPEx 315       9.355  21.015  54.380  1.00  0.00           C
ATOM  10451  C29 POPEx 315      10.215  21.425  53.210  1.00  0.00           C
ATOM  10453 0C21 POPEx 315       9.875  22.274  52.220  1.00  0.00           C
ATOM  10455 1C21 POPEx 315       8.565  22.996  52.041  1.00  0.00           C
ATOM  10458 2C21 POPEx 315       7.685  22.336  50.951  1.00  0.00           C
ATOM  10461 3C21 POPEx 315       6.385  23.115  50.700  1.00  0.00           C
ATOM  10464 4C21 POPEx 315       5.275  22.255  50.080  1.00  0.00           C
ATOM  10467 5C21 POPEx 315       3.945  23.014  49.940  1.00  0.00           C
ATOM  10470 6C21 POPEx 315       3.895  24.004  48.771  1.00  0.00           C
ATOM  10473 7C21 POPEx 315       2.566  24.764  48.720  1.00  0.00           C
ATOM  10476 8C21 POPEx 315       2.386  25.594  47.451  1.00  0.00           C
ATOM  10480  C33 POPEx 315       5.115  23.084  63.031  1.00  0.00           C
ATOM  10483  C34 POPEx 315       4.975  24.035  61.840  1.00  0.00           C
ATOM  10486  C35 POPEx 315       4.305  23.456  60.590  1.00  0.00           C
ATOM  10489  C36 POPEx 315       2.806  23.244  60.800  1.00  0.00           C
ATOM  10492  C37 POPEx 315       1.946  23.354  59.541  1.00  0.00           C
ATOM  10495  C38 POPEx 315       1.266  24.725  59.400  1.00  0.00           C
ATOM  10498  C39 POPEx 315       2.206  25.914  59.151  1.00  0.00           C
ATOM  10501 0C31 POPEx 315       2.916  25.824  57.800  1.00  0.00           C
ATOM  10504 1C31 POPEx 315       3.236  27.206  57.201  1.00  0.00           C
ATOM  10507 2C31 POPEx 315       3.755  27.085  55.771  1.00  0.00           C
ATOM  10510 3C31 POPEx 315       3.655  28.394  54.991  1.00  0.00           C
ATOM  10513 4C31 POPEx 315       3.965  28.215  53.500  1.00  0.00           C
ATOM  10516 5C31 POPEx 315       3.815  29.514  52.710  1.00  0.00           C
ATOM  10519 6C31 POPEx 315       3.815  29.305  51.190  1.00  0.00           C
ATOM  10523  NH3 POPEy 316      41.924   4.604  66.251  1.00  0.00           N
ATOM  10527  C12 POPEy 316      40.604   4.894  66.921  1.00  0.00           C
ATOM  10530  C11 POPEy 316      39.405   4.854  65.951  1.00  0.00           C
ATOM  10533  P   POPEy 316      36.825   5.254  65.921  1.00  0.00           P
ATOM  10534  O13 POPEy 316      36.275   3.904  65.730  1.00  0.00           O
ATOM  10535  O14 POPEy 316      35.985   6.214  66.660  1.00  0.00           O
ATOM  10536  O11 POPEy 316      37.215   5.924  64.530  1.00  0.00           O
ATOM  10537  O12 POPEy 316      38.235   5.234  66.660  1.00  0.00           O
ATOM  10538  C1  POPEy 316      36.175   6.524  63.740  1.00  0.00           C
ATOM  10541  C2  POPEy 316      35.515   5.494  62.790  1.00  0.00           C
ATOM  10543  O21 POPEy 316      35.565   5.995  61.440  1.00  0.00           O
ATOM  10544  C21 POPEy 316      35.625   5.064  60.490  1.00  0.00           C
ATOM  10545  O22 POPEy 316      35.935   3.904  60.660  1.00  0.00           O
ATOM  10546  C22 POPEy 316      35.195   5.705  59.160  1.00  0.00           C
ATOM  10549  C3  POPEy 316      34.045   5.184  63.181  1.00  0.00           C
ATOM  10552  O31 POPEy 316      33.525   4.134  62.350  1.00  0.00           O
ATOM  10553  C31 POPEy 316      32.275   3.804  62.570  1.00  0.00           C
ATOM  10554  O32 POPEy 316      31.515   4.344  63.361  1.00  0.00           O
ATOM  10555  C32 POPEy 316      31.925   2.594  61.721  1.00  0.00           C
ATOM  10558  C23 POPEy 316      33.675   5.984  59.120  1.00  0.00           C
ATOM  10561  C24 POPEy 316      32.975   5.205  58.000  1.00  0.00           C
ATOM  10564  C25 POPEy 316      31.535   5.654  57.710  1.00  0.00           C
ATOM  10567  C26 POPEy 316      31.465   7.155  57.400  1.00  0.00           C
ATOM  10570  C27 POPEy 316      30.305   7.584  56.501  1.00  0.00           C
ATOM  10573  C28 POPEy 316      30.805   8.455  55.330  1.00  0.00           C
ATOM  10576  C29 POPEy 316      29.675   8.964  54.471  1.00  0.00           C
ATOM  10578 0C21 POPEy 316      29.645   9.004  53.130  1.00  0.00           C
ATOM  10580 1C21 POPEy 316      30.755   8.585  52.201  1.00  0.00           C
ATOM  10583 2C21 POPEy 316      30.905   9.545  51.010  1.00  0.00           C
ATOM  10586 3C21 POPEy 316      31.355  10.975  51.381  1.00  0.00           C
ATOM  10589 4C21 POPEy 316      31.585  11.814  50.120  1.00  0.00           C
ATOM  10592 5C21 POPEy 316      32.145  13.224  50.370  1.00  0.00           C
ATOM  10595 6C21 POPEy 316      31.265  14.124  51.250  1.00  0.00           C
ATOM  10598 7C21 POPEy 316      31.585  15.615  51.050  1.00  0.00           C
ATOM  10601 8C21 POPEy 316      30.835  16.544  52.021  1.00  0.00           C
ATOM  10605  C33 POPEy 316      32.125   1.305  62.530  1.00  0.00           C
ATOM  10608  C34 POPEy 316      31.715   0.055  61.740  1.00  0.00           C
ATOM  10611  C35 POPEy 316      32.425  -0.175  60.410  1.00  0.00           C
ATOM  10614  C36 POPEy 316      33.935  -0.375  60.541  1.00  0.00           C
ATOM  10617  C37 POPEy 316      34.565  -0.865  59.240  1.00  0.00           C
ATOM  10620  C38 POPEy 316      36.075  -1.075  59.361  1.00  0.00           C
ATOM  10623  C39 POPEy 316      36.455  -2.255  60.261  1.00  0.00           C
ATOM  10626 0C31 POPEy 316      37.975  -2.415  60.390  1.00  0.00           C
ATOM  10629 1C31 POPEy 316      38.345  -3.735  61.080  1.00  0.00           C
ATOM  10632 2C31 POPEy 316      39.845  -3.944  61.320  1.00  0.00           C
ATOM  10635 3C31 POPEy 316      40.715  -3.865  60.060  1.00  0.00           C
ATOM  10638 4C31 POPEy 316      40.525  -5.055  59.110  1.00  0.00           C
ATOM  10641 5C31 POPEy 316      41.245  -4.845  57.780  1.00  0.00           C
ATOM  10644 6C31 POPEy 316      41.274  -6.095  56.900  1.00  0.00           C
ATOM  10648  NH3 POPEz 317      52.355  45.676  68.720  1.00  0.00           N
ATOM  10652  C12 POPEz 317      52.775  44.345  68.140  1.00  0.00           C
ATOM  10655  C11 POPEz 317      53.545  44.535  66.820  1.00  0.00           C
ATOM  10658  P   POPEz 317      52.835  42.456  65.520  1.00  0.00           P
ATOM  10659  O13 POPEz 317      52.134  43.344  64.590  1.00  0.00           O
ATOM  10660  O14 POPEz 317      51.994  41.775  66.540  1.00  0.00           O
ATOM  10661  O11 POPEz 317      53.564  41.315  64.701  1.00  0.00           O
ATOM  10662  O12 POPEz 317      53.965  43.264  66.260  1.00  0.00           O
ATOM  10663  C1  POPEz 317      52.935  40.854  63.491  1.00  0.00           C
ATOM  10666  C2  POPEz 317      53.785  41.195  62.241  1.00  0.00           C
ATOM  10668  O21 POPEz 317      54.985  40.385  62.230  1.00  0.00           O
ATOM  10669  C21 POPEz 317      54.844  39.175  61.730  1.00  0.00           C
ATOM  10670  O22 POPEz 317      53.815  38.684  61.300  1.00  0.00           O
ATOM  10671  C22 POPEz 317      56.215  38.514  61.700  1.00  0.00           C
ATOM  10674  C3  POPEz 317      54.185  42.684  62.160  1.00  0.00           C
ATOM  10677  O31 POPEz 317      54.965  42.864  60.980  1.00  0.00           O
ATOM  10678  C31 POPEz 317      55.325  44.095  60.690  1.00  0.00           C
ATOM  10679  O32 POPEz 317      55.005  45.094  61.300  1.00  0.00           O
ATOM  10680  C32 POPEz 317      56.215  44.065  59.450  1.00  0.00           C
ATOM  10683  C23 POPEz 317      56.435  37.845  60.331  1.00  0.00           C
ATOM  10686  C24 POPEz 317      57.885  37.885  59.860  1.00  0.00           C
ATOM  10689  C25 POPEz 317      58.415  39.264  59.450  1.00  0.00           C
ATOM  10692  C26 POPEz 317      59.674  39.125  58.600  1.00  0.00           C
ATOM  10695  C27 POPEz 317      60.385  40.455  58.340  1.00  0.00           C
ATOM  10698  C28 POPEz 317      61.555  40.315  57.340  1.00  0.00           C
ATOM  10701  C29 POPEz 317      62.255  41.635  57.220  1.00  0.00           C
ATOM  10703 0C21 POPEz 317      62.405  42.386  56.120  1.00  0.00           C
ATOM  10705 1C21 POPEz 317      62.005  42.035  54.710  1.00  0.00           C
ATOM  10708 2C21 POPEz 317      62.995  42.646  53.690  1.00  0.00           C
ATOM  10711 3C21 POPEz 317      64.415  42.056  53.780  1.00  0.00           C
ATOM  10714 4C21 POPEz 317      65.535  43.104  53.931  1.00  0.00           C
ATOM  10717 5C21 POPEz 317      65.545  43.815  55.290  1.00  0.00           C
ATOM  10720 6C21 POPEz 317      66.775  44.724  55.461  1.00  0.00           C
ATOM  10723 7C21 POPEz 317      66.725  45.546  56.760  1.00  0.00           C
ATOM  10726 8C21 POPEz 317      67.975  46.406  56.991  1.00  0.00           C
ATOM  10730  C33 POPEz 317      56.344  42.646  58.860  1.00  0.00           C
ATOM  10733  C34 POPEz 317      56.935  42.656  57.451  1.00  0.00           C
ATOM  10736  C35 POPEz 317      55.854  42.934  56.390  1.00  0.00           C
ATOM  10739  C36 POPEz 317      55.335  41.655  55.741  1.00  0.00           C
ATOM  10742  C37 POPEz 317      56.245  41.174  54.611  1.00  0.00           C
ATOM  10745  C38 POPEz 317      55.814  39.826  54.010  1.00  0.00           C
ATOM  10748  C39 POPEz 317      55.994  39.756  52.491  1.00  0.00           C
ATOM  10751 0C31 POPEz 317      57.425  39.995  51.971  1.00  0.00           C
ATOM  10754 1C31 POPEz 317      57.444  40.035  50.430  1.00  0.00           C
ATOM  10757 2C31 POPEz 317      58.805  40.325  49.790  1.00  0.00           C
ATOM  10760 3C31 POPEz 317      58.625  40.825  48.350  1.00  0.00           C
ATOM  10763 4C31 POPEz 317      59.935  41.125  47.600  1.00  0.00           C
ATOM  10766 5C31 POPEz 317      59.674  41.764  46.230  1.00  0.00           C
ATOM  10769 6C31 POPEz 317      60.944  42.154  45.470  1.00  0.00           C
ATOM  10773  NH3 POPE0 318      58.475  95.765  31.620  1.00  0.00           N
ATOM  10777  C12 POPE0 318      57.865  94.715  30.730  1.00  0.00           C
ATOM  10780  C11 POPE0 318      56.645  95.256  29.980  1.00  0.00           C
ATOM  10783  P   POPE0 318      54.604  93.674  30.180  1.00  0.00           P
ATOM  10784  O13 POPE0 318      54.235  92.305  29.780  1.00  0.00           O
ATOM  10785  O14 POPE0 318      53.575  94.726  30.030  1.00  0.00           O
ATOM  10786  O11 POPE0 318      55.165  93.656  31.660  1.00  0.00           O
ATOM  10787  O12 POPE0 318      55.895  94.185  29.420  1.00  0.00           O
ATOM  10788  C1  POPE0 318      54.835  94.585  32.700  1.00  0.00           C
ATOM  10791  C2  POPE0 318      54.375  93.835  33.990  1.00  0.00           C
ATOM  10793  O21 POPE0 318      53.244  94.525  34.550  1.00  0.00           O
ATOM  10794  C21 POPE0 318      53.524  95.675  35.110  1.00  0.00           C
ATOM  10795  O22 POPE0 318      54.604  96.235  35.120  1.00  0.00           O
ATOM  10796  C22 POPE0 318      52.285  96.156  35.840  1.00  0.00           C
ATOM  10799  C3  POPE0 318      55.515  93.525  35.030  1.00  0.00           C
ATOM  10802  O31 POPE0 318      54.995  92.785  36.160  1.00  0.00           O
ATOM  10803  C31 POPE0 318      55.785  92.734  37.250  1.00  0.00           C
ATOM  10804  O32 POPE0 318      56.785  93.406  37.431  1.00  0.00           O
ATOM  10805  C32 POPE0 318      55.195  91.685  38.200  1.00  0.00           C
ATOM  10808  C23 POPE0 318      52.565  97.366  36.750  1.00  0.00           C
ATOM  10811  C24 POPE0 318      51.255  97.975  37.271  1.00  0.00           C
ATOM  10814  C25 POPE0 318      51.505  99.185  38.181  1.00  0.00           C
ATOM  10817  C26 POPE0 318      51.945  98.785  39.590  1.00  0.00           C
ATOM  10820  C27 POPE0 318      52.465  99.994  40.391  1.00  0.00           C
ATOM  10823  C28 POPE0 318      51.715 100.225  41.711  1.00  0.00           C
ATOM  10826  C29 POPE0 318      50.315 100.724  41.490  1.00  0.00           C
ATOM  10828 0C21 POPE0 318      49.225 100.386  42.201  1.00  0.00           C
ATOM  10830 1C21 POPE0 318      49.205  99.435  43.381  1.00  0.00           C
ATOM  10833 2C21 POPE0 318      48.995 100.186  44.701  1.00  0.00           C
ATOM  10836 3C21 POPE0 318      49.235  99.276  45.920  1.00  0.00           C
ATOM  10839 4C21 POPE0 318      48.345  99.645  47.111  1.00  0.00           C
ATOM  10842 5C21 POPE0 318      48.535 101.095  47.600  1.00  0.00           C
ATOM  10845 6C21 POPE0 318      47.594 101.375  48.780  1.00  0.00           C
ATOM  10848 7C21 POPE0 318      47.815 102.756  49.410  1.00  0.00           C
ATOM  10851 8C21 POPE0 318      46.775 103.084  50.490  1.00  0.00           C
ATOM  10855  C33 POPE0 318      56.115  91.264  39.380  1.00  0.00           C
ATOM  10858  C34 POPE0 318      56.375  92.395  40.380  1.00  0.00           C
ATOM  10861  C35 POPE0 318      56.955  91.885  41.711  1.00  0.00           C
ATOM  10864  C36 POPE0 318      57.435  92.995  42.650  1.00  0.00           C
ATOM  10867  C37 POPE0 318      56.344  94.015  43.041  1.00  0.00           C
ATOM  10870  C38 POPE0 318      56.845  94.945  44.150  1.00  0.00           C
ATOM  10873  C39 POPE0 318      55.775  95.864  44.760  1.00  0.00           C
ATOM  10876 0C31 POPE0 318      56.365  96.624  45.951  1.00  0.00           C
ATOM  10879 1C31 POPE0 318      55.375  97.345  46.870  1.00  0.00           C
ATOM  10882 2C31 POPE0 318      56.014  97.585  48.250  1.00  0.00           C
ATOM  10885 3C31 POPE0 318      55.744  98.965  48.870  1.00  0.00           C
ATOM  10888 4C31 POPE0 318      56.545  99.164  50.170  1.00  0.00           C
ATOM  10891 5C31 POPE0 318      56.305 100.526  50.820  1.00  0.00           C
ATOM  10894 6C31 POPE0 318      57.085 101.675  50.170  1.00  0.00           C
ATOM  10898  NH3 POPE1 319     124.654  15.385  28.020  1.00  0.00           N
ATOM  10902  C12 POPE1 319     123.505  15.964  27.280  1.00  0.00           C
ATOM  10905  C11 POPE1 319     123.435  17.444  27.630  1.00  0.00           C
ATOM  10908  P   POPE1 319     125.623  18.795  28.150  1.00  0.00           P
ATOM  10909  O13 POPE1 319     125.763  17.885  29.300  1.00  0.00           O
ATOM  10910  O14 POPE1 319     126.865  19.065  27.390  1.00  0.00           O
ATOM  10911  O11 POPE1 319     124.965  20.155  28.590  1.00  0.00           O
ATOM  10912  O12 POPE1 319     124.605  18.125  27.170  1.00  0.00           O
ATOM  10913  C1  POPE1 319     125.515  20.965  29.630  1.00  0.00           C
ATOM  10916  C2  POPE1 319     124.575  20.956  30.861  1.00  0.00           C
ATOM  10918  O21 POPE1 319     124.794  22.094  31.700  1.00  0.00           O
ATOM  10919  C21 POPE1 319     125.865  22.094  32.470  1.00  0.00           C
ATOM  10920  O22 POPE1 319     126.945  21.584  32.230  1.00  0.00           O
ATOM  10921  C22 POPE1 319     125.483  22.796  33.780  1.00  0.00           C
ATOM  10924  C3  POPE1 319     124.605  19.585  31.630  1.00  0.00           C
ATOM  10927  O31 POPE1 319     124.093  19.594  32.980  1.00  0.00           O
ATOM  10928  C31 POPE1 319     122.794  19.844  33.130  1.00  0.00           C
ATOM  10929  O32 POPE1 319     122.064  20.334  32.290  1.00  0.00           O
ATOM  10930  C32 POPE1 319     122.344  19.344  34.510  1.00  0.00           C
ATOM  10933  C23 POPE1 319     125.874  21.965  35.021  1.00  0.00           C
ATOM  10936  C24 POPE1 319     125.224  22.434  36.330  1.00  0.00           C
ATOM  10939  C25 POPE1 319     125.534  21.465  37.470  1.00  0.00           C
ATOM  10942  C26 POPE1 319     125.695  22.104  38.860  1.00  0.00           C
ATOM  10945  C27 POPE1 319     126.075  21.045  39.910  1.00  0.00           C
ATOM  10948  C28 POPE1 319     126.665  21.605  41.230  1.00  0.00           C
ATOM  10951  C29 POPE1 319     125.655  22.295  42.100  1.00  0.00           C
ATOM  10953 0C21 POPE1 319     125.944  22.965  43.230  1.00  0.00           C
ATOM  10955 1C21 POPE1 319     127.325  23.156  43.811  1.00  0.00           C
ATOM  10958 2C21 POPE1 319     127.334  23.684  45.260  1.00  0.00           C
ATOM  10961 3C21 POPE1 319     127.204  22.574  46.320  1.00  0.00           C
ATOM  10964 4C21 POPE1 319     127.145  23.104  47.760  1.00  0.00           C
ATOM  10967 5C21 POPE1 319     127.294  21.976  48.800  1.00  0.00           C
ATOM  10970 6C21 POPE1 319     128.745  21.764  49.291  1.00  0.00           C
ATOM  10973 7C21 POPE1 319     128.864  20.566  50.240  1.00  0.00           C
ATOM  10976 8C21 POPE1 319     129.914  20.724  51.340  1.00  0.00           C
ATOM  10980  C33 POPE1 319     120.995  19.924  35.010  1.00  0.00           C
ATOM  10983  C34 POPE1 319     120.343  19.055  36.100  1.00  0.00           C
ATOM  10986  C35 POPE1 319     121.154  18.875  37.400  1.00  0.00           C
ATOM  10989  C36 POPE1 319     121.315  20.145  38.250  1.00  0.00           C
ATOM  10992  C37 POPE1 319     121.504  19.844  39.750  1.00  0.00           C
ATOM  10995  C38 POPE1 319     121.644  21.104  40.611  1.00  0.00           C
ATOM  10998  C39 POPE1 319     122.034  20.754  42.050  1.00  0.00           C
ATOM  11001 0C31 POPE1 319     121.935  21.965  42.990  1.00  0.00           C
ATOM  11004 1C31 POPE1 319     122.404  21.665  44.410  1.00  0.00           C
ATOM  11007 2C31 POPE1 319     122.365  22.896  45.321  1.00  0.00           C
ATOM  11010 3C31 POPE1 319     120.935  23.386  45.620  1.00  0.00           C
ATOM  11013 4C31 POPE1 319     120.925  24.604  46.550  1.00  0.00           C
ATOM  11016 5C31 POPE1 319     119.524  25.004  47.000  1.00  0.00           C
ATOM  11019 6C31 POPE1 319     119.524  26.194  47.961  1.00  0.00           C
ATOM  11023  NH3 POPE2 320      91.135 119.365  74.320  1.00  0.00           N
ATOM  11027  C12 POPE2 320      91.464 118.695  72.991  1.00  0.00           C
ATOM  11030  C11 POPE2 320      90.245 118.586  72.050  1.00  0.00           C
ATOM  11033  P   POPE2 320      89.955 116.035  71.570  1.00  0.00           P
ATOM  11034  O13 POPE2 320      88.584 115.745  71.100  1.00  0.00           O
ATOM  11035  O14 POPE2 320      90.184 115.955  73.040  1.00  0.00           O
ATOM  11036  O11 POPE2 320      91.014 115.146  70.800  1.00  0.00           O
ATOM  11037  O12 POPE2 320      90.354 117.506  71.110  1.00  0.00           O
ATOM  11038  C1  POPE2 320      91.194 115.295  69.390  1.00  0.00           C
ATOM  11041  C2  POPE2 320      92.395 116.235  69.061  1.00  0.00           C
ATOM  11043  O21 POPE2 320      92.465 116.384  67.620  1.00  0.00           O
ATOM  11044  C21 POPE2 320      92.994 117.535  67.180  1.00  0.00           C
ATOM  11045  O22 POPE2 320      93.584 118.354  67.851  1.00  0.00           O
ATOM  11046  C22 POPE2 320      92.674 117.654  65.690  1.00  0.00           C
ATOM  11049  C3  POPE2 320      93.694 115.635  69.640  1.00  0.00           C
ATOM  11052  O31 POPE2 320      94.645 116.664  69.900  1.00  0.00           O
ATOM  11053  C31 POPE2 320      95.925 116.414  70.220  1.00  0.00           C
ATOM  11054  O32 POPE2 320      96.725 117.305  70.491  1.00  0.00           O
ATOM  11055  C32 POPE2 320      96.345 114.945  70.271  1.00  0.00           C
ATOM  11058  C23 POPE2 320      93.565 118.604  64.850  1.00  0.00           C
ATOM  11061  C24 POPE2 320      92.905 118.945  63.500  1.00  0.00           C
ATOM  11064  C25 POPE2 320      92.414 117.725  62.701  1.00  0.00           C
ATOM  11067  C26 POPE2 320      91.593 118.115  61.460  1.00  0.00           C
ATOM  11070  C27 POPE2 320      90.935 116.904  60.780  1.00  0.00           C
ATOM  11073  C28 POPE2 320      89.995 117.324  59.640  1.00  0.00           C
ATOM  11076  C29 POPE2 320      89.324 116.156  58.970  1.00  0.00           C
ATOM  11078 0C21 POPE2 320      89.414 115.786  57.680  1.00  0.00           C
ATOM  11080 1C21 POPE2 320      90.254 116.424  56.610  1.00  0.00           C
ATOM  11083 2C21 POPE2 320      90.954 115.405  55.681  1.00  0.00           C
ATOM  11086 3C21 POPE2 320      90.044 114.775  54.600  1.00  0.00           C
ATOM  11089 4C21 POPE2 320      89.384 113.446  55.000  1.00  0.00           C
ATOM  11092 5C21 POPE2 320      88.535 112.874  53.850  1.00  0.00           C
ATOM  11095 6C21 POPE2 320      87.745 111.615  54.220  1.00  0.00           C
ATOM  11098 7C21 POPE2 320      86.994 111.066  53.000  1.00  0.00           C
ATOM  11101 8C21 POPE2 320      86.044 109.906  53.311  1.00  0.00           C
ATOM  11105  C33 POPE2 320      97.605 114.684  69.410  1.00  0.00           C
ATOM  11108  C34 POPE2 320      98.544 113.674  70.071  1.00  0.00           C
ATOM  11111  C35 POPE2 320      99.874 113.535  69.320  1.00  0.00           C
ATOM  11114  C36 POPE2 320      99.825 112.646  68.070  1.00  0.00           C
ATOM  11117  C37 POPE2 320     101.005 112.914  67.120  1.00  0.00           C
ATOM  11120  C38 POPE2 320     101.374 111.745  66.201  1.00  0.00           C
ATOM  11123  C39 POPE2 320     102.054 110.565  66.921  1.00  0.00           C
ATOM  11126 0C31 POPE2 320     103.475 110.885  67.440  1.00  0.00           C
ATOM  11129 1C31 POPE2 320     104.585 110.596  66.430  1.00  0.00           C
ATOM  11132 2C31 POPE2 320     105.314 109.255  66.680  1.00  0.00           C
ATOM  11135 3C31 POPE2 320     106.544 109.105  65.780  1.00  0.00           C
ATOM  11138 4C31 POPE2 320     107.814 108.656  66.521  1.00  0.00           C
ATOM  11141 5C31 POPE2 320     109.074 109.285  65.900  1.00  0.00           C
ATOM  11144 6C31 POPE2 320     110.364 108.975  66.680  1.00  0.00           C
ATOM  11148  NH3 POPE3 321      13.145  74.334  70.650  1.00  0.00           N
ATOM  11152  C12 POPE3 321      14.555  74.865  70.620  1.00  0.00           C
ATOM  11155  C11 POPE3 321      15.505  74.075  71.550  1.00  0.00           C
ATOM  11158  P   POPE3 321      17.405  75.865  72.010  1.00  0.00           P
ATOM  11159  O13 POPE3 321      16.605  76.385  73.131  1.00  0.00           O
ATOM  11160  O14 POPE3 321      18.845  75.675  72.340  1.00  0.00           O
ATOM  11161  O11 POPE3 321      17.345  76.925  70.830  1.00  0.00           O
ATOM  11162  O12 POPE3 321      16.845  74.524  71.391  1.00  0.00           O
ATOM  11163  C1  POPE3 321      18.115  76.645  69.660  1.00  0.00           C
ATOM  11166  C2  POPE3 321      17.725  77.586  68.480  1.00  0.00           C
ATOM  11168  O21 POPE3 321      18.595  77.316  67.370  1.00  0.00           O
ATOM  11169  C21 POPE3 321      18.445  76.125  66.800  1.00  0.00           C
ATOM  11170  O22 POPE3 321      17.565  75.315  67.040  1.00  0.00           O
ATOM  11171  C22 POPE3 321      19.525  75.904  65.750  1.00  0.00           C
ATOM  11174  C3  POPE3 321      17.845  79.116  68.850  1.00  0.00           C
ATOM  11177  O31 POPE3 321      17.485  79.985  67.750  1.00  0.00           O
ATOM  11178  C31 POPE3 321      18.175  81.145  67.631  1.00  0.00           C
ATOM  11179  O32 POPE3 321      18.975  81.594  68.421  1.00  0.00           O
ATOM  11180  C32 POPE3 321      17.835  81.805  66.290  1.00  0.00           C
ATOM  11183  C23 POPE3 321      18.945  75.295  64.451  1.00  0.00           C
ATOM  11186  C24 POPE3 321      20.025  74.785  63.480  1.00  0.00           C
ATOM  11189  C25 POPE3 321      20.765  75.904  62.750  1.00  0.00           C
ATOM  11192  C26 POPE3 321      22.085  75.455  62.100  1.00  0.00           C
ATOM  11195  C27 POPE3 321      22.895  76.624  61.530  1.00  0.00           C
ATOM  11198  C28 POPE3 321      24.175  76.206  60.780  1.00  0.00           C
ATOM  11201  C29 POPE3 321      25.315  75.774  61.670  1.00  0.00           C
ATOM  11203 0C21 POPE3 321      26.355  74.995  61.320  1.00  0.00           C
ATOM  11205 1C21 POPE3 321      26.575  74.354  59.960  1.00  0.00           C
ATOM  11208 2C21 POPE3 321      26.854  72.844  60.060  1.00  0.00           C
ATOM  11211 3C21 POPE3 321      26.575  72.146  58.720  1.00  0.00           C
ATOM  11214 4C21 POPE3 321      26.725  70.624  58.800  1.00  0.00           C
ATOM  11217 5C21 POPE3 321      25.835  69.935  57.750  1.00  0.00           C
ATOM  11220 6C21 POPE3 321      25.995  68.425  57.720  1.00  0.00           C
ATOM  11223 7C21 POPE3 321      24.785  67.745  57.080  1.00  0.00           C
ATOM  11226 8C21 POPE3 321      25.035  66.285  56.730  1.00  0.00           C
ATOM  11230  C33 POPE3 321      18.845  81.384  65.190  1.00  0.00           C
ATOM  11233  C34 POPE3 321      18.755  79.874  64.900  1.00  0.00           C
ATOM  11236  C35 POPE3 321      19.565  79.374  63.701  1.00  0.00           C
ATOM  11239  C36 POPE3 321      19.025  79.915  62.381  1.00  0.00           C
ATOM  11242  C37 POPE3 321      19.695  79.315  61.140  1.00  0.00           C
ATOM  11245  C38 POPE3 321      19.505  80.215  59.910  1.00  0.00           C
ATOM  11248  C39 POPE3 321      20.135  79.645  58.640  1.00  0.00           C
ATOM  11251 0C31 POPE3 321      20.315  80.715  57.560  1.00  0.00           C
ATOM  11254 1C31 POPE3 321      20.725  80.134  56.210  1.00  0.00           C
ATOM  11257 2C31 POPE3 321      21.065  81.235  55.181  1.00  0.00           C
ATOM  11260 3C31 POPE3 321      22.565  81.296  54.870  1.00  0.00           C
ATOM  11263 4C31 POPE3 321      22.935  82.476  53.960  1.00  0.00           C
ATOM  11266 5C31 POPE3 321      24.415  82.494  53.580  1.00  0.00           C
ATOM  11269 6C31 POPE3 321      24.805  83.715  52.730  1.00  0.00           C
ATOM  11273  NH3 POPE4 322     121.285  77.664  71.971  1.00  0.00           N
ATOM  11277  C12 POPE4 322     121.754  78.896  71.230  1.00  0.00           C
ATOM  11280  C11 POPE4 322     121.224  80.204  71.851  1.00  0.00           C
ATOM  11283  P   POPE4 322     119.295  81.855  71.120  1.00  0.00           P
ATOM  11284  O13 POPE4 322     117.854  81.725  70.861  1.00  0.00           O
ATOM  11285  O14 POPE4 322     119.664  82.756  72.230  1.00  0.00           O
ATOM  11286  O11 POPE4 322     120.105  82.234  69.820  1.00  0.00           O
ATOM  11287  O12 POPE4 322     119.874  80.414  71.461  1.00  0.00           O
ATOM  11288  C1  POPE4 322     120.305  81.285  68.771  1.00  0.00           C
ATOM  11291  C2  POPE4 322     119.675  81.825  67.480  1.00  0.00           C
ATOM  11293  O21 POPE4 322     120.005  80.864  66.451  1.00  0.00           O
ATOM  11294  C21 POPE4 322     119.015  80.525  65.640  1.00  0.00           C
ATOM  11295  O22 POPE4 322     117.924  81.055  65.540  1.00  0.00           O
ATOM  11296  C22 POPE4 322     119.424  79.264  64.900  1.00  0.00           C
ATOM  11299  C3  POPE4 322     120.265  83.224  67.160  1.00  0.00           C
ATOM  11302  O31 POPE4 322     119.715  83.735  65.940  1.00  0.00           O
ATOM  11303  C31 POPE4 322     118.654  84.525  66.061  1.00  0.00           C
ATOM  11304  O32 POPE4 322     118.255  85.046  67.090  1.00  0.00           O
ATOM  11305  C32 POPE4 322     118.045  84.705  64.660  1.00  0.00           C
ATOM  11308  C23 POPE4 322     120.434  79.495  63.771  1.00  0.00           C
ATOM  11311  C24 POPE4 322     119.755  79.334  62.410  1.00  0.00           C
ATOM  11314  C25 POPE4 322     120.725  79.285  61.240  1.00  0.00           C
ATOM  11317  C26 POPE4 322     119.955  79.396  59.920  1.00  0.00           C
ATOM  11320  C27 POPE4 322     120.814  79.145  58.680  1.00  0.00           C
ATOM  11323  C28 POPE4 322     120.035  79.354  57.370  1.00  0.00           C
ATOM  11326  C29 POPE4 322     119.664  80.794  57.171  1.00  0.00           C
ATOM  11328 0C21 POPE4 322     119.025  81.305  56.101  1.00  0.00           C
ATOM  11330 1C21 POPE4 322     118.565  80.545  54.880  1.00  0.00           C
ATOM  11333 2C21 POPE4 322     119.144  81.195  53.620  1.00  0.00           C
ATOM  11336 3C21 POPE4 322     118.755  80.456  52.330  1.00  0.00           C
ATOM  11339 4C21 POPE4 322     119.365  81.076  51.060  1.00  0.00           C
ATOM  11342 5C21 POPE4 322     120.895  81.025  51.040  1.00  0.00           C
ATOM  11345 6C21 POPE4 322     121.515  81.605  49.760  1.00  0.00           C
ATOM  11348 7C21 POPE4 322     123.055  81.585  49.820  1.00  0.00           C
ATOM  11351 8C21 POPE4 322     123.694  82.135  48.550  1.00  0.00           C
ATOM  11355  C33 POPE4 322     118.384  86.074  64.031  1.00  0.00           C
ATOM  11358  C34 POPE4 322     117.805  86.274  62.620  1.00  0.00           C
ATOM  11361  C35 POPE4 322     118.325  85.304  61.540  1.00  0.00           C
ATOM  11364  C36 POPE4 322     117.584  85.444  60.201  1.00  0.00           C
ATOM  11367  C37 POPE4 322     117.894  84.276  59.260  1.00  0.00           C
ATOM  11370  C38 POPE4 322     117.075  84.255  57.961  1.00  0.00           C
ATOM  11373  C39 POPE4 322     117.325  85.456  57.030  1.00  0.00           C
ATOM  11376 0C31 POPE4 322     116.935  85.116  55.581  1.00  0.00           C
ATOM  11379 1C31 POPE4 322     116.674  86.335  54.690  1.00  0.00           C
ATOM  11382 2C31 POPE4 322     116.275  85.906  53.271  1.00  0.00           C
ATOM  11385 3C31 POPE4 322     115.784  87.065  52.390  1.00  0.00           C
ATOM  11388 4C31 POPE4 322     115.074  86.605  51.110  1.00  0.00           C
ATOM  11391 5C31 POPE4 322     115.884  85.685  50.201  1.00  0.00           C
ATOM  11394 6C31 POPE4 322     115.174  85.444  48.860  1.00  0.00           C
ATOM  11398  NH3 POPE5 323     111.854  71.896  74.110  1.00  0.00           N
ATOM  11402  C12 POPE5 323     112.934  72.734  73.470  1.00  0.00           C
ATOM  11405  C11 POPE5 323     112.495  74.054  72.790  1.00  0.00           C
ATOM  11408  P   POPE5 323     114.184  74.995  70.881  1.00  0.00           P
ATOM  11409  O13 POPE5 323     114.654  76.385  70.750  1.00  0.00           O
ATOM  11410  O14 POPE5 323     115.145  73.905  70.601  1.00  0.00           O
ATOM  11411  O11 POPE5 323     112.924  74.735  69.960  1.00  0.00           O
ATOM  11412  O12 POPE5 323     113.635  74.805  72.360  1.00  0.00           O
ATOM  11413  C1  POPE5 323     113.174  74.344  68.600  1.00  0.00           C
ATOM  11416  C2  POPE5 323     111.935  73.635  68.000  1.00  0.00           C
ATOM  11418  O21 POPE5 323     112.344  72.554  67.131  1.00  0.00           O
ATOM  11419  C21 POPE5 323     111.525  71.515  67.120  1.00  0.00           C
ATOM  11420  O22 POPE5 323     110.744  71.206  68.000  1.00  0.00           O
ATOM  11421  C22 POPE5 323     111.695  70.756  65.811  1.00  0.00           C
ATOM  11424  C3  POPE5 323     110.984  74.594  67.241  1.00  0.00           C
ATOM  11427  O31 POPE5 323     109.934  73.825  66.620  1.00  0.00           O
ATOM  11428  C31 POPE5 323     108.964  74.555  66.090  1.00  0.00           C
ATOM  11429  O32 POPE5 323     108.824  75.756  66.230  1.00  0.00           O
ATOM  11430  C32 POPE5 323     108.074  73.635  65.250  1.00  0.00           C
ATOM  11433  C23 POPE5 323     110.634  69.654  65.620  1.00  0.00           C
ATOM  11436  C24 POPE5 323     110.944  68.794  64.390  1.00  0.00           C
ATOM  11439  C25 POPE5 323     109.725  68.006  63.890  1.00  0.00           C
ATOM  11442  C26 POPE5 323     110.114  66.874  62.940  1.00  0.00           C
ATOM  11445  C27 POPE5 323     108.904  66.076  62.420  1.00  0.00           C
ATOM  11448  C28 POPE5 323     108.675  66.195  60.900  1.00  0.00           C
ATOM  11451  C29 POPE5 323     107.964  67.456  60.520  1.00  0.00           C
ATOM  11453 0C21 POPE5 323     106.725  67.565  60.000  1.00  0.00           C
ATOM  11455 1C21 POPE5 323     105.763  66.434  59.720  1.00  0.00           C
ATOM  11458 2C21 POPE5 323     105.445  66.225  58.221  1.00  0.00           C
ATOM  11461 3C21 POPE5 323     104.554  67.316  57.610  1.00  0.00           C
ATOM  11464 4C21 POPE5 323     103.924  66.844  56.300  1.00  0.00           C
ATOM  11467 5C21 POPE5 323     103.284  67.976  55.480  1.00  0.00           C
ATOM  11470 6C21 POPE5 323     102.154  68.745  56.160  1.00  0.00           C
ATOM  11473 7C21 POPE5 323     101.544  69.805  55.240  1.00  0.00           C
ATOM  11476 8C21 POPE5 323     100.343  70.514  55.861  1.00  0.00           C
ATOM  11480  C33 POPE5 323     108.664  73.404  63.830  1.00  0.00           C
ATOM  11483  C34 POPE5 323     108.244  72.076  63.181  1.00  0.00           C
ATOM  11486  C35 POPE5 323     106.744  71.775  63.311  1.00  0.00           C
ATOM  11489  C36 POPE5 323     106.285  70.616  62.420  1.00  0.00           C
ATOM  11492  C37 POPE5 323     104.844  70.226  62.750  1.00  0.00           C
ATOM  11495  C38 POPE5 323     104.195  69.296  61.711  1.00  0.00           C
ATOM  11498  C39 POPE5 323     102.714  69.015  62.041  1.00  0.00           C
ATOM  11501 0C31 POPE5 323     101.765  69.015  60.840  1.00  0.00           C
ATOM  11504 1C31 POPE5 323     100.305  69.045  61.320  1.00  0.00           C
ATOM  11507 2C31 POPE5 323      99.284  69.315  60.210  1.00  0.00           C
ATOM  11510 3C31 POPE5 323      99.055  68.124  59.270  1.00  0.00           C
ATOM  11513 4C31 POPE5 323      97.915  68.396  58.280  1.00  0.00           C
ATOM  11516 5C31 POPE5 323      97.584  67.175  57.420  1.00  0.00           C
ATOM  11519 6C31 POPE5 323      96.424  67.425  56.451  1.00  0.00           C
ATOM  11523  NH3 POPE6 324      30.405 114.124  20.500  1.00  0.00           N
ATOM  11527  C12 POPE6 324      29.715 112.804  20.750  1.00  0.00           C
ATOM  11530  C11 POPE6 324      30.725 111.646  20.830  1.00  0.00           C
ATOM  11533  P   POPE6 324      32.475 112.244  22.700  1.00  0.00           P
ATOM  11534  O13 POPE6 324      32.255 113.674  22.390  1.00  0.00           O
ATOM  11535  O14 POPE6 324      33.775 111.636  22.390  1.00  0.00           O
ATOM  11536  O11 POPE6 324      32.295 112.145  24.260  1.00  0.00           O
ATOM  11537  O12 POPE6 324      31.225 111.445  22.160  1.00  0.00           O
ATOM  11538  C1  POPE6 324      31.085 112.654  24.810  1.00  0.00           C
ATOM  11541  C2  POPE6 324      31.095 112.485  26.330  1.00  0.00           C
ATOM  11543  O21 POPE6 324      32.075 113.446  26.810  1.00  0.00           O
ATOM  11544  C21 POPE6 324      31.755 113.996  27.971  1.00  0.00           C
ATOM  11545  O22 POPE6 324      30.925 113.566  28.740  1.00  0.00           O
ATOM  11546  C22 POPE6 324      32.695 115.164  28.270  1.00  0.00           C
ATOM  11549  C3  POPE6 324      31.415 110.976  26.630  1.00  0.00           C
ATOM  11552  O31 POPE6 324      31.365 110.625  28.020  1.00  0.00           O
ATOM  11553  C31 POPE6 324      32.475 110.895  28.670  1.00  0.00           C
ATOM  11554  O32 POPE6 324      33.485 111.344  28.140  1.00  0.00           O
ATOM  11555  C32 POPE6 324      32.325 110.514  30.140  1.00  0.00           C
ATOM  11558  C23 POPE6 324      31.935 116.465  28.570  1.00  0.00           C
ATOM  11561  C24 POPE6 324      32.825 117.605  29.090  1.00  0.00           C
ATOM  11564  C25 POPE6 324      33.345 117.445  30.520  1.00  0.00           C
ATOM  11567  C26 POPE6 324      32.225 117.266  31.560  1.00  0.00           C
ATOM  11570  C27 POPE6 324      32.775 117.085  32.980  1.00  0.00           C
ATOM  11573  C28 POPE6 324      31.655 116.805  34.010  1.00  0.00           C
ATOM  11576  C29 POPE6 324      32.065 115.765  35.021  1.00  0.00           C
ATOM  11578 0C21 POPE6 324      31.895 115.794  36.360  1.00  0.00           C
ATOM  11580 1C21 POPE6 324      31.265 116.896  37.180  1.00  0.00           C
ATOM  11583 2C21 POPE6 324      32.005 117.165  38.510  1.00  0.00           C
ATOM  11586 3C21 POPE6 324      31.915 115.994  39.500  1.00  0.00           C
ATOM  11589 4C21 POPE6 324      32.755 116.186  40.771  1.00  0.00           C
ATOM  11592 5C21 POPE6 324      32.525 115.035  41.761  1.00  0.00           C
ATOM  11595 6C21 POPE6 324      33.445 115.076  42.990  1.00  0.00           C
ATOM  11598 7C21 POPE6 324      33.095 114.006  44.021  1.00  0.00           C
ATOM  11601 8C21 POPE6 324      34.025 113.996  45.230  1.00  0.00           C
ATOM  11605  C33 POPE6 324      31.165 111.285  30.820  1.00  0.00           C
ATOM  11608  C34 POPE6 324      30.825 110.815  32.240  1.00  0.00           C
ATOM  11611  C35 POPE6 324      29.595 111.554  32.790  1.00  0.00           C
ATOM  11614  C36 POPE6 324      29.095 111.055  34.151  1.00  0.00           C
ATOM  11617  C37 POPE6 324      29.385 111.995  35.330  1.00  0.00           C
ATOM  11620  C38 POPE6 324      28.865 111.404  36.650  1.00  0.00           C
ATOM  11623  C39 POPE6 324      29.305 112.145  37.920  1.00  0.00           C
ATOM  11626 0C31 POPE6 324      28.575 113.465  38.210  1.00  0.00           C
ATOM  11629 1C31 POPE6 324      28.715 113.844  39.701  1.00  0.00           C
ATOM  11632 2C31 POPE6 324      28.075 115.195  40.061  1.00  0.00           C
ATOM  11635 3C31 POPE6 324      28.275 115.596  41.530  1.00  0.00           C
ATOM  11638 4C31 POPE6 324      27.125 115.186  42.480  1.00  0.00           C
ATOM  11641 5C31 POPE6 324      27.125 113.706  42.880  1.00  0.00           C
ATOM  11644 6C31 POPE6 324      26.125 113.385  43.990  1.00  0.00           C
ATOM  11648  NH3 POPE7 325      97.584  28.754  74.400  1.00  0.00           N
ATOM  11652  C12 POPE7 325      98.895  29.494  74.580  1.00  0.00           C
ATOM  11655  C11 POPE7 325      98.794  30.975  74.150  1.00  0.00           C
ATOM  11658  P   POPE7 325     100.054  32.574  75.890  1.00  0.00           P
ATOM  11659  O13 POPE7 325      99.804  34.025  75.951  1.00  0.00           O
[truncated: 1,812,825 more chars]
