# Supplementary material for: Characterizing Membrane Association and Periplasmic Transfer of Bacterial Lipoproteins through Molecular Dynamics Simulations
Source: Structure. 2020 Apr 7;28(4):475–487.e3. doi: 10.1016/j.str.2020.01.012 (PMC7139219; doi:10.1016/j.str.2020.01.012)
Supplement: Data S3. Final Coordinates from Simulations (M–X), Related to Figure 3 [file mmc5.zip › M-X/NLPI-4-atomistic.pdb]

TITLE     Protein
REMARK    THIS IS A SIMULATION BOX
CRYST1  129.244  129.244  132.635  90.00  90.00  90.00 P 1           1
MODEL        1
ATOM      1  N   CYSTA   1      76.537  80.282  68.935  1.00  0.00           N
ATOM      3  CA  CYSTA   1      75.327  80.802  68.315  1.00  0.00           C
ATOM      5  C   CYSTA   1      74.787  81.872  69.205  1.00  0.00           C
ATOM      6  O   CYSTA   1      74.907  83.052  68.885  1.00  0.00           O
ATOM      7  CB  CYSTA   1      74.227  79.752  67.975  1.00  0.00           C
ATOM     10  SG  CYSTA   1      74.897  78.502  66.845  1.00  0.00           S
ATOM     11  C1  CYSTA   1      73.657  77.162  66.965  1.00  0.00           C
ATOM     14  CA1 CYSTA   1      77.777  80.412  68.455  1.00  0.00           C
ATOM     15  OA1 CYSTA   1      78.707  80.222  69.205  1.00  0.00           O
ATOM     16  CA2 CYSTA   1      78.047  80.692  67.005  1.00  0.00           C
ATOM     19  C11 CYSTA   1      72.817  76.902  65.685  1.00  0.00           C
ATOM     21  O11 CYSTA   1      73.737  77.032  64.605  1.00  0.00           O
ATOM     22  CX1 CYSTA   1      73.387  76.562  63.435  1.00  0.00           C
ATOM     23  OX1 CYSTA   1      72.457  75.812  63.195  1.00  0.00           O
ATOM     24  CX2 CYSTA   1      74.327  77.162  62.405  1.00  0.00           C
ATOM     27  C12 CYSTA   1      71.567  77.842  65.555  1.00  0.00           C
ATOM     30  O12 CYSTA   1      71.317  78.342  64.225  1.00  0.00           O
ATOM     31  CD1 CYSTA   1      70.227  77.912  63.605  1.00  0.00           C
ATOM     32  OD1 CYSTA   1      69.467  77.042  63.995  1.00  0.00           O
ATOM     33  CD2 CYSTA   1      70.067  78.702  62.305  1.00  0.00           C
ATOM     36  CA3 CYSTA   1      77.897  82.172  66.565  1.00  0.00           C
ATOM     39  CA4 CYSTA   1      77.467  82.232  65.085  1.00  0.00           C
ATOM     42  CA5 CYSTA   1      76.617  83.452  64.735  1.00  0.00           C
ATOM     45  CA6 CYSTA   1      76.077  83.392  63.295  1.00  0.00           C
ATOM     48  CA7 CYSTA   1      77.107  83.772  62.235  1.00  0.00           C
ATOM     51  CA8 CYSTA   1      77.667  82.602  61.415  1.00  0.00           C
ATOM     54  CA9 CYSTA   1      78.647  83.122  60.355  1.00  0.00           C
ATOM     57 0CA1 CYSTA   1      79.437  82.072  59.565  1.00  0.00           C
ATOM     60 1CA1 CYSTA   1      78.607  81.352  58.475  1.00  0.00           C
ATOM     63 2CA1 CYSTA   1      79.357  80.202  57.795  1.00  0.00           C
ATOM     66 3CA1 CYSTA   1      78.437  79.192  57.095  1.00  0.00           C
ATOM     69 4CA1 CYSTA   1      77.917  79.652  55.725  1.00  0.00           C
ATOM     72 5CA1 CYSTA   1      78.647  78.972  54.555  1.00  0.00           C
ATOM     75 6CA1 CYSTA   1      77.977  79.212  53.195  1.00  0.00           C
ATOM     79  CD3 CYSTA   1      69.567  77.832  61.125  1.00  0.00           C
ATOM     82  CD4 CYSTA   1      70.537  76.702  60.775  1.00  0.00           C
ATOM     85  CD5 CYSTA   1      70.357  76.152  59.355  1.00  0.00           C
ATOM     88  CD6 CYSTA   1      68.957  75.572  59.095  1.00  0.00           C
ATOM     91  CD7 CYSTA   1      68.817  74.972  57.695  1.00  0.00           C
ATOM     94  CD8 CYSTA   1      67.497  74.232  57.465  1.00  0.00           C
ATOM     97  CD9 CYSTA   1      67.307  73.752  56.015  1.00  0.00           C
ATOM    100 0CD1 CYSTA   1      66.687  74.812  55.085  1.00  0.00           C
ATOM    103 1CD1 CYSTA   1      65.247  74.472  54.635  1.00  0.00           C
ATOM    106 2CD1 CYSTA   1      64.457  75.742  54.275  1.00  0.00           C
ATOM    109 3CD1 CYSTA   1      63.007  75.532  53.795  1.00  0.00           C
ATOM    112 4CD1 CYSTA   1      62.797  75.382  52.275  1.00  0.00           C
ATOM    115 5CD1 CYSTA   1      63.667  76.292  51.405  1.00  0.00           C
ATOM    118 6CD1 CYSTA   1      63.227  76.332  49.945  1.00  0.00           C
ATOM    122  CX3 CYSTA   1      74.017  78.652  62.175  1.00  0.00           C
ATOM    125  CX4 CYSTA   1      75.237  79.392  61.625  1.00  0.00           C
ATOM    128  CX5 CYSTA   1      75.087  80.022  60.235  1.00  0.00           C
ATOM    131  CX6 CYSTA   1      74.297  79.222  59.195  1.00  0.00           C
ATOM    134  CX7 CYSTA   1      74.327  79.902  57.815  1.00  0.00           C
ATOM    137  CX8 CYSTA   1      73.567  79.082  56.765  1.00  0.00           C
ATOM    140  CX9 CYSTA   1      73.317  79.812  55.475  1.00  0.00           C
ATOM    142 0CX1 CYSTA   1      72.917  79.202  54.345  1.00  0.00           C
ATOM    144 1CX1 CYSTA   1      72.667  77.712  54.285  1.00  0.00           C
ATOM    147 2CX1 CYSTA   1      71.917  77.172  53.055  1.00  0.00           C
ATOM    150 3CX1 CYSTA   1      71.687  75.662  53.245  1.00  0.00           C
ATOM    153 4CX1 CYSTA   1      71.047  74.922  52.065  1.00  0.00           C
ATOM    156 5CX1 CYSTA   1      69.547  74.612  52.275  1.00  0.00           C
ATOM    159 6CX1 CYSTA   1      69.147  73.242  51.715  1.00  0.00           C
ATOM    162 7CX1 CYSTA   1      67.687  72.872  52.035  1.00  0.00           C
ATOM    165 8CX1 CYSTA   1      67.267  71.532  51.435  1.00  0.00           C
ATOM    169  N   SER A   2      74.227  81.512  70.365  1.00  0.00           N
ATOM    171  CA  SER A   2      73.807  82.492  71.325  1.00  0.00           C
ATOM    173  CB  SER A   2      72.307  82.312  71.605  1.00  0.00           C
ATOM    176  OG  SER A   2      71.697  83.482  72.135  1.00  0.00           O
ATOM    178  C   SER A   2      74.587  82.252  72.605  1.00  0.00           C
ATOM    179  O   SER A   2      74.267  81.422  73.455  1.00  0.00           O
ATOM    180  N   ASN A   3      75.657  83.042  72.775  1.00  0.00           N
ATOM    182  CA  ASN A   3      76.297  83.262  74.045  1.00  0.00           C
ATOM    184  CB  ASN A   3      77.637  82.472  74.195  1.00  0.00           C
ATOM    187  CG  ASN A   3      77.547  81.052  74.755  1.00  0.00           C
ATOM    188  OD1 ASN A   3      78.527  80.302  74.775  1.00  0.00           O
ATOM    189  ND2 ASN A   3      76.407  80.662  75.335  1.00  0.00           N
ATOM    192  C   ASN A   3      76.577  84.762  74.135  1.00  0.00           C
ATOM    193  O   ASN A   3      77.047  85.392  73.195  1.00  0.00           O
ATOM    194  N   THR A   4      76.287  85.432  75.265  1.00  0.00           N
ATOM    196  CA  THR A   4      76.257  84.842  76.595  1.00  0.00           C
ATOM    198  CB  THR A   4      77.417  85.292  77.515  1.00  0.00           C
ATOM    200  OG1 THR A   4      77.187  86.462  78.275  1.00  0.00           O
ATOM    202  CG2 THR A   4      78.687  85.522  76.685  1.00  0.00           C
ATOM    206  C   THR A   4      74.887  85.022  77.245  1.00  0.00           C
ATOM    207  O   THR A   4      74.537  84.202  78.085  1.00  0.00           O
ATOM    208  N   SER A   5      74.087  86.022  76.815  1.00  0.00           N
ATOM    210  CA  SER A   5      72.617  86.142  76.905  1.00  0.00           C
ATOM    212  CB  SER A   5      71.887  84.972  76.245  1.00  0.00           C
ATOM    215  OG  SER A   5      70.557  85.362  75.905  1.00  0.00           O
ATOM    217  C   SER A   5      71.987  86.342  78.275  1.00  0.00           C
ATOM    218  O   SER A   5      70.817  86.692  78.435  1.00  0.00           O
ATOM    219  N   TRP A   6      72.777  86.192  79.335  1.00  0.00           N
ATOM    221  CA  TRP A   6      72.367  86.542  80.665  1.00  0.00           C
ATOM    223  CB  TRP A   6      71.957  85.302  81.545  1.00  0.00           C
ATOM    226  CG  TRP A   6      71.217  84.122  80.975  1.00  0.00           C
ATOM    227  CD1 TRP A   6      71.757  82.862  81.075  1.00  0.00           C
ATOM    229  NE1 TRP A   6      70.787  81.912  80.835  1.00  0.00           N
ATOM    231  CE2 TRP A   6      69.637  82.522  80.495  1.00  0.00           C
ATOM    232  CD2 TRP A   6      69.857  83.922  80.545  1.00  0.00           C
ATOM    233  CE3 TRP A   6      68.807  84.782  80.195  1.00  0.00           C
ATOM    235  CZ3 TRP A   6      67.597  84.202  79.765  1.00  0.00           C
ATOM    237  CZ2 TRP A   6      68.417  81.962  80.165  1.00  0.00           C
ATOM    239  CH2 TRP A   6      67.397  82.822  79.775  1.00  0.00           C
ATOM    241  C   TRP A   6      73.557  87.292  81.255  1.00  0.00           C
ATOM    242  O   TRP A   6      74.157  88.162  80.615  1.00  0.00           O
ATOM    243  N   ARG A   7      73.947  86.972  82.505  1.00  0.00           N
ATOM    245  CA  ARG A   7      75.117  87.532  83.145  1.00  0.00           C
ATOM    247  CB  ARG A   7      76.337  86.562  83.295  1.00  0.00           C
ATOM    250  CG  ARG A   7      76.117  85.142  83.845  1.00  0.00           C
ATOM    253  CD  ARG A   7      77.367  84.242  83.735  1.00  0.00           C
ATOM    256  NE  ARG A   7      78.257  84.402  84.945  1.00  0.00           N
ATOM    258  CZ  ARG A   7      78.947  83.392  85.465  1.00  0.00           C
ATOM    259  NH1 ARG A   7      79.447  83.522  86.675  1.00  0.00           N
ATOM    262  NH2 ARG A   7      79.067  82.222  84.875  1.00  0.00           N
ATOM    265  C   ARG A   7      74.737  88.222  84.425  1.00  0.00           C
ATOM    266  O   ARG A   7      75.407  88.042  85.435  1.00  0.00           O
ATOM    267  N   LYS A   8      73.637  89.022  84.375  1.00  0.00           N
ATOM    269  CA  LYS A   8      73.227  90.092  85.285  1.00  0.00           C
ATOM    271  CB  LYS A   8      73.997  91.402  84.955  1.00  0.00           C
ATOM    274  CG  LYS A   8      74.557  92.212  86.135  1.00  0.00           C
ATOM    277  CD  LYS A   8      75.167  93.572  85.745  1.00  0.00           C
ATOM    280  CE  LYS A   8      76.217  93.462  84.625  1.00  0.00           C
ATOM    283  NZ  LYS A   8      77.287  94.462  84.805  1.00  0.00           N
ATOM    287  C   LYS A   8      73.087  89.802  86.775  1.00  0.00           C
ATOM    288  O   LYS A   8      72.077  90.172  87.385  1.00  0.00           O
ATOM    289  N   SER A   9      74.067  89.112  87.395  1.00  0.00           N
ATOM    291  CA  SER A   9      74.287  88.912  88.815  1.00  0.00           C
ATOM    293  CB  SER A   9      74.187  90.202  89.675  1.00  0.00           C
ATOM    296  OG  SER A   9      75.047  91.252  89.215  1.00  0.00           O
ATOM    298  C   SER A   9      73.377  87.852  89.415  1.00  0.00           C
ATOM    299  O   SER A   9      73.827  86.822  89.905  1.00  0.00           O
ATOM    300  N   GLU A  10      72.067  88.112  89.345  1.00  0.00           N
ATOM    302  CA  GLU A  10      71.027  87.472  90.125  1.00  0.00           C
ATOM    304  CB  GLU A  10      69.977  88.592  90.375  1.00  0.00           C
ATOM    307  CG  GLU A  10      68.967  88.282  91.495  1.00  0.00           C
ATOM    310  CD  GLU A  10      69.067  89.332  92.605  1.00  0.00           C
ATOM    311  OE1 GLU A  10      69.767  89.022  93.615  1.00  0.00           O
ATOM    312  OE2 GLU A  10      68.487  90.432  92.445  1.00  0.00           O
ATOM    313  C   GLU A  10      70.387  86.342  89.335  1.00  0.00           C
ATOM    314  O   GLU A  10      69.597  85.562  89.845  1.00  0.00           O
ATOM    315  N   VAL A  11      70.767  86.212  88.055  1.00  0.00           N
ATOM    317  CA  VAL A  11      70.467  85.072  87.195  1.00  0.00           C
ATOM    319  CB  VAL A  11      70.907  85.332  85.755  1.00  0.00           C
ATOM    321  CG1 VAL A  11      71.077  84.022  84.935  1.00  0.00           C
ATOM    325  CG2 VAL A  11      69.847  86.232  85.085  1.00  0.00           C
ATOM    329  C   VAL A  11      71.037  83.782  87.745  1.00  0.00           C
ATOM    330  O   VAL A  11      70.427  82.722  87.645  1.00  0.00           O
ATOM    331  N   LEU A  12      72.237  83.842  88.315  1.00  0.00           N
ATOM    333  CA  LEU A  12      72.927  82.692  88.845  1.00  0.00           C
ATOM    335  CB  LEU A  12      74.417  82.732  88.445  1.00  0.00           C
ATOM    338  CG  LEU A  12      74.637  82.452  86.955  1.00  0.00           C
ATOM    340  CD1 LEU A  12      76.117  82.622  86.655  1.00  0.00           C
ATOM    344  CD2 LEU A  12      74.227  81.022  86.585  1.00  0.00           C
ATOM    348  C   LEU A  12      72.837  82.592  90.345  1.00  0.00           C
ATOM    349  O   LEU A  12      73.067  83.542  91.075  1.00  0.00           O
ATOM    350  N   ALA A  13      72.537  81.372  90.825  1.00  0.00           N
ATOM    352  CA  ALA A  13      72.927  80.912  92.135  1.00  0.00           C
ATOM    354  CB  ALA A  13      72.047  79.712  92.535  1.00  0.00           C
ATOM    358  C   ALA A  13      74.387  80.532  92.175  1.00  0.00           C
ATOM    359  O   ALA A  13      74.947  80.062  91.185  1.00  0.00           O
ATOM    360  N   VAL A  14      75.057  80.702  93.345  1.00  0.00           N
ATOM    362  CA  VAL A  14      76.367  80.082  93.545  1.00  0.00           C
ATOM    364  CB  VAL A  14      77.147  80.622  94.755  1.00  0.00           C
ATOM    366  CG1 VAL A  14      77.347  82.142  94.585  1.00  0.00           C
ATOM    370  CG2 VAL A  14      76.497  80.292  96.105  1.00  0.00           C
ATOM    374  C   VAL A  14      76.217  78.562  93.585  1.00  0.00           C
ATOM    375  O   VAL A  14      75.177  78.092  94.065  1.00  0.00           O
ATOM    376  N   PRO A  15      77.137  77.742  93.075  1.00  0.00           N
ATOM    377  CD  PRO A  15      78.487  78.142  92.635  1.00  0.00           C
ATOM    380  CA  PRO A  15      76.977  76.292  93.015  1.00  0.00           C
ATOM    382  CB  PRO A  15      78.287  75.782  92.385  1.00  0.00           C
ATOM    385  CG  PRO A  15      79.307  76.852  92.735  1.00  0.00           C
ATOM    388  C   PRO A  15      76.707  75.652  94.355  1.00  0.00           C
ATOM    389  O   PRO A  15      77.287  76.032  95.365  1.00  0.00           O
ATOM    390  N   LEU A  16      75.787  74.672  94.405  1.00  0.00           N
ATOM    392  CA  LEU A  16      75.527  73.922  95.605  1.00  0.00           C
ATOM    394  CB  LEU A  16      74.187  73.162  95.545  1.00  0.00           C
ATOM    397  CG  LEU A  16      72.947  74.082  95.395  1.00  0.00           C
ATOM    399  CD1 LEU A  16      71.647  73.252  95.395  1.00  0.00           C
ATOM    403  CD2 LEU A  16      72.867  75.182  96.465  1.00  0.00           C
ATOM    407  C   LEU A  16      76.647  72.982  96.015  1.00  0.00           C
ATOM    408  O   LEU A  16      77.197  72.192  95.245  1.00  0.00           O
ATOM    409  N   GLN A  17      77.017  73.062  97.295  1.00  0.00           N
ATOM    411  CA  GLN A  17      78.207  72.442  97.835  1.00  0.00           C
ATOM    413  CB  GLN A  17      79.137  73.532  98.425  1.00  0.00           C
ATOM    416  CG  GLN A  17      79.597  74.562  97.365  1.00  0.00           C
ATOM    419  CD  GLN A  17      80.157  73.912  96.095  1.00  0.00           C
ATOM    420  OE1 GLN A  17      79.597  73.942  94.995  1.00  0.00           O
ATOM    421  NE2 GLN A  17      81.327  73.262  96.235  1.00  0.00           N
ATOM    424  C   GLN A  17      77.797  71.492  98.925  1.00  0.00           C
ATOM    425  O   GLN A  17      76.787  71.752  99.575  1.00  0.00           O
ATOM    426  N   PRO A  18      78.487  70.392  99.205  1.00  0.00           N
ATOM    427  CD  PRO A  18      79.747  69.972  98.585  1.00  0.00           C
ATOM    430  CA  PRO A  18      78.147  69.552 100.345  1.00  0.00           C
ATOM    432  CB  PRO A  18      79.177  68.422 100.305  1.00  0.00           C
ATOM    435  CG  PRO A  18      80.387  69.072  99.635  1.00  0.00           C
ATOM    438  C   PRO A  18      78.177  70.322 101.655  1.00  0.00           C
ATOM    439  O   PRO A  18      79.187  70.872 102.085  1.00  0.00           O
ATOM    440  N   THR A  19      77.027  70.342 102.335  1.00  0.00           N
ATOM    442  CA  THR A  19      76.867  70.882 103.655  1.00  0.00           C
ATOM    444  CB  THR A  19      75.397  71.092 104.015  1.00  0.00           C
ATOM    446  OG1 THR A  19      75.207  71.622 105.315  1.00  0.00           O
ATOM    448  CG2 THR A  19      74.647  69.752 103.935  1.00  0.00           C
ATOM    452  C   THR A  19      77.627  70.052 104.675  1.00  0.00           C
ATOM    453  O   THR A  19      77.897  68.862 104.485  1.00  0.00           O
ATOM    454  N   LEU A  20      78.027  70.672 105.795  1.00  0.00           N
ATOM    456  CA  LEU A  20      78.817  70.072 106.845  1.00  0.00           C
ATOM    458  CB  LEU A  20      79.047  71.152 107.925  1.00  0.00           C
ATOM    461  CG  LEU A  20      80.307  70.992 108.815  1.00  0.00           C
ATOM    463  CD1 LEU A  20      80.207  72.002 109.975  1.00  0.00           C
ATOM    467  CD2 LEU A  20      80.487  69.572 109.335  1.00  0.00           C
ATOM    471  C   LEU A  20      78.127  68.822 107.405  1.00  0.00           C
ATOM    472  O   LEU A  20      78.727  67.772 107.595  1.00  0.00           O
ATOM    473  N   GLN A  21      76.797  68.892 107.605  1.00  0.00           N
ATOM    475  CA  GLN A  21      76.027  67.742 108.045  1.00  0.00           C
ATOM    477  CB  GLN A  21      74.537  68.112 108.295  1.00  0.00           C
ATOM    480  CG  GLN A  21      73.807  68.682 107.055  1.00  0.00           C
ATOM    483  CD  GLN A  21      72.357  69.052 107.355  1.00  0.00           C
ATOM    484  OE1 GLN A  21      71.947  69.142 108.515  1.00  0.00           O
ATOM    485  NE2 GLN A  21      71.537  69.222 106.285  1.00  0.00           N
ATOM    488  C   GLN A  21      76.117  66.532 107.115  1.00  0.00           C
ATOM    489  O   GLN A  21      76.307  65.422 107.595  1.00  0.00           O
ATOM    490  N   GLN A  22      76.067  66.702 105.775  1.00  0.00           N
ATOM    492  CA  GLN A  22      76.157  65.582 104.855  1.00  0.00           C
ATOM    494  CB  GLN A  22      75.917  66.032 103.395  1.00  0.00           C
ATOM    497  CG  GLN A  22      74.417  66.222 103.105  1.00  0.00           C
ATOM    500  CD  GLN A  22      74.177  66.642 101.655  1.00  0.00           C
ATOM    501  OE1 GLN A  22      74.597  67.712 101.225  1.00  0.00           O
ATOM    502  NE2 GLN A  22      73.477  65.782 100.895  1.00  0.00           N
ATOM    505  C   GLN A  22      77.437  64.782 104.935  1.00  0.00           C
ATOM    506  O   GLN A  22      77.447  63.552 104.995  1.00  0.00           O
ATOM    507  N   GLU A  23      78.567  65.512 105.015  1.00  0.00           N
ATOM    509  CA  GLU A  23      79.877  64.952 105.295  1.00  0.00           C
ATOM    511  CB  GLU A  23      80.937  66.092 105.265  1.00  0.00           C
ATOM    514  CG  GLU A  23      81.177  66.692 103.865  1.00  0.00           C
ATOM    517  CD  GLU A  23      82.027  65.792 102.965  1.00  0.00           C
ATOM    518  OE1 GLU A  23      82.227  64.592 103.245  1.00  0.00           O
ATOM    519  OE2 GLU A  23      82.547  66.352 101.955  1.00  0.00           O
ATOM    520  C   GLU A  23      79.977  64.222 106.635  1.00  0.00           C
ATOM    521  O   GLU A  23      80.507  63.122 106.735  1.00  0.00           O
ATOM    522  N   VAL A  24      79.457  64.822 107.725  1.00  0.00           N
ATOM    524  CA  VAL A  24      79.437  64.192 109.035  1.00  0.00           C
ATOM    526  CB  VAL A  24      78.997  65.172 110.125  1.00  0.00           C
ATOM    528  CG1 VAL A  24      78.897  64.472 111.495  1.00  0.00           C
ATOM    532  CG2 VAL A  24      80.047  66.292 110.235  1.00  0.00           C
ATOM    536  C   VAL A  24      78.637  62.902 109.105  1.00  0.00           C
ATOM    537  O   VAL A  24      79.077  61.912 109.685  1.00  0.00           O
ATOM    538  N   ILE A  25      77.427  62.862 108.495  1.00  0.00           N
ATOM    540  CA  ILE A  25      76.677  61.632 108.325  1.00  0.00           C
ATOM    542  CB  ILE A  25      75.247  61.872 107.835  1.00  0.00           C
ATOM    544  CG2 ILE A  25      74.607  60.552 107.325  1.00  0.00           C
ATOM    548  CG1 ILE A  25      74.327  62.412 108.955  1.00  0.00           C
ATOM    551  CD  ILE A  25      74.457  63.892 109.315  1.00  0.00           C
ATOM    555  C   ILE A  25      77.437  60.602 107.495  1.00  0.00           C
ATOM    556  O   ILE A  25      77.557  59.442 107.865  1.00  0.00           O
ATOM    557  N   LEU A  26      78.057  61.002 106.365  1.00  0.00           N
ATOM    559  CA  LEU A  26      78.817  60.082 105.525  1.00  0.00           C
ATOM    561  CB  LEU A  26      79.317  60.792 104.245  1.00  0.00           C
ATOM    564  CG  LEU A  26      79.047  60.032 102.935  1.00  0.00           C
ATOM    566  CD1 LEU A  26      79.647  60.852 101.775  1.00  0.00           C
ATOM    570  CD2 LEU A  26      79.577  58.592 102.945  1.00  0.00           C
ATOM    574  C   LEU A  26      80.007  59.422 106.245  1.00  0.00           C
ATOM    575  O   LEU A  26      80.247  58.222 106.115  1.00  0.00           O
ATOM    576  N   ALA A  27      80.757  60.212 107.035  1.00  0.00           N
ATOM    578  CA  ALA A  27      81.777  59.752 107.965  1.00  0.00           C
ATOM    580  CB  ALA A  27      82.437  60.982 108.615  1.00  0.00           C
ATOM    584  C   ALA A  27      81.237  58.822 109.045  1.00  0.00           C
ATOM    585  O   ALA A  27      81.827  57.802 109.395  1.00  0.00           O
ATOM    586  N   ARG A  28      80.037  59.102 109.595  1.00  0.00           N
ATOM    588  CA  ARG A  28      79.387  58.172 110.515  1.00  0.00           C
ATOM    590  CB  ARG A  28      78.017  58.722 110.985  1.00  0.00           C
ATOM    593  CG  ARG A  28      77.357  57.922 112.135  1.00  0.00           C
ATOM    596  CD  ARG A  28      77.957  58.082 113.535  1.00  0.00           C
ATOM    599  NE  ARG A  28      78.097  59.542 113.825  1.00  0.00           N
ATOM    601  CZ  ARG A  28      77.097  60.392 113.985  1.00  0.00           C
ATOM    602  NH1 ARG A  28      75.827  60.062 114.025  1.00  0.00           N
ATOM    605  NH2 ARG A  28      77.407  61.672 114.015  1.00  0.00           N
ATOM    608  C   ARG A  28      79.097  56.822 109.855  1.00  0.00           C
ATOM    609  O   ARG A  28      79.347  55.752 110.405  1.00  0.00           O
ATOM    610  N   MET A  29      78.567  56.882 108.625  1.00  0.00           N
ATOM    612  CA  MET A  29      78.147  55.732 107.875  1.00  0.00           C
ATOM    614  CB  MET A  29      77.487  56.162 106.555  1.00  0.00           C
ATOM    617  CG  MET A  29      76.127  56.842 106.775  1.00  0.00           C
ATOM    620  SD  MET A  29      75.487  57.572 105.255  1.00  0.00           S
ATOM    621  CE  MET A  29      73.987  56.572 105.335  1.00  0.00           C
ATOM    625  C   MET A  29      79.227  54.732 107.585  1.00  0.00           C
ATOM    626  O   MET A  29      79.027  53.542 107.805  1.00  0.00           O
ATOM    627  N   GLU A  30      80.417  55.182 107.145  1.00  0.00           N
ATOM    629  CA  GLU A  30      81.487  54.282 106.795  1.00  0.00           C
ATOM    631  CB  GLU A  30      82.607  55.072 106.095  1.00  0.00           C
ATOM    634  CG  GLU A  30      83.407  56.022 107.005  1.00  0.00           C
ATOM    637  CD  GLU A  30      84.547  56.692 106.265  1.00  0.00           C
ATOM    638  OE1 GLU A  30      84.717  56.422 105.045  1.00  0.00           O
ATOM    639  OE2 GLU A  30      85.247  57.522 106.915  1.00  0.00           O
ATOM    640  C   GLU A  30      81.967  53.462 107.985  1.00  0.00           C
ATOM    641  O   GLU A  30      82.197  52.252 107.875  1.00  0.00           O
ATOM    642  N   GLN A  31      82.057  54.082 109.185  1.00  0.00           N
ATOM    644  CA  GLN A  31      82.277  53.412 110.455  1.00  0.00           C
ATOM    646  CB  GLN A  31      82.347  54.492 111.565  1.00  0.00           C
ATOM    649  CG  GLN A  31      82.597  53.922 112.985  1.00  0.00           C
ATOM    652  CD  GLN A  31      82.557  54.982 114.085  1.00  0.00           C
ATOM    653  OE1 GLN A  31      82.627  54.632 115.265  1.00  0.00           O
ATOM    654  NE2 GLN A  31      82.437  56.282 113.715  1.00  0.00           N
ATOM    657  C   GLN A  31      81.217  52.392 110.845  1.00  0.00           C
ATOM    658  O   GLN A  31      81.537  51.262 111.195  1.00  0.00           O
ATOM    659  N   ILE A  32      79.917  52.762 110.725  1.00  0.00           N
ATOM    661  CA  ILE A  32      78.807  51.852 110.945  1.00  0.00           C
ATOM    663  CB  ILE A  32      77.447  52.552 110.805  1.00  0.00           C
ATOM    665  CG2 ILE A  32      76.307  51.532 110.985  1.00  0.00           C
ATOM    669  CG1 ILE A  32      77.257  53.702 111.825  1.00  0.00           C
ATOM    672  CD  ILE A  32      76.117  54.632 111.425  1.00  0.00           C
ATOM    676  C   ILE A  32      78.857  50.652 109.995  1.00  0.00           C
ATOM    677  O   ILE A  32      78.797  49.502 110.405  1.00  0.00           O
ATOM    678  N   LEU A  33      79.127  50.912 108.695  1.00  0.00           N
ATOM    680  CA  LEU A  33      79.407  49.902 107.695  1.00  0.00           C
ATOM    682  CB  LEU A  33      79.567  50.522 106.285  1.00  0.00           C
ATOM    685  CG  LEU A  33      78.257  50.722 105.485  1.00  0.00           C
ATOM    687  CD1 LEU A  33      77.677  52.132 105.585  1.00  0.00           C
ATOM    691  CD2 LEU A  33      78.537  50.462 104.015  1.00  0.00           C
ATOM    695  C   LEU A  33      80.597  48.992 107.985  1.00  0.00           C
ATOM    696  O   LEU A  33      80.587  47.842 107.555  1.00  0.00           O
ATOM    697  N   ALA A  34      81.647  49.472 108.695  1.00  0.00           N
ATOM    699  CA  ALA A  34      82.827  48.702 109.065  1.00  0.00           C
ATOM    701  CB  ALA A  34      84.017  49.672 109.175  1.00  0.00           C
ATOM    705  C   ALA A  34      82.657  47.992 110.405  1.00  0.00           C
ATOM    706  O   ALA A  34      83.587  47.422 110.975  1.00  0.00           O
ATOM    707  N   SER A  35      81.427  48.012 110.945  1.00  0.00           N
ATOM    709  CA  SER A  35      81.127  47.252 112.125  1.00  0.00           C
ATOM    711  CB  SER A  35      80.417  48.072 113.255  1.00  0.00           C
ATOM    714  OG  SER A  35      78.997  47.972 113.225  1.00  0.00           O
ATOM    716  C   SER A  35      80.387  46.002 111.735  1.00  0.00           C
ATOM    717  O   SER A  35      79.827  45.842 110.655  1.00  0.00           O
ATOM    718  N   ARG A  36      80.367  45.042 112.675  1.00  0.00           N
ATOM    720  CA  ARG A  36      79.627  43.822 112.575  1.00  0.00           C
ATOM    722  CB  ARG A  36      80.407  42.782 113.415  1.00  0.00           C
ATOM    725  CG  ARG A  36      81.787  42.382 112.855  1.00  0.00           C
ATOM    728  CD  ARG A  36      81.777  41.142 111.955  1.00  0.00           C
ATOM    731  NE  ARG A  36      81.357  39.982 112.805  1.00  0.00           N
ATOM    733  CZ  ARG A  36      80.687  38.932 112.355  1.00  0.00           C
ATOM    734  NH1 ARG A  36      80.547  38.682 111.075  1.00  0.00           N
ATOM    737  NH2 ARG A  36      80.257  38.002 113.175  1.00  0.00           N
ATOM    740  C   ARG A  36      78.227  43.982 113.155  1.00  0.00           C
ATOM    741  O   ARG A  36      77.477  43.022 113.265  1.00  0.00           O
ATOM    742  N   ALA A  37      77.817  45.212 113.545  1.00  0.00           N
ATOM    744  CA  ALA A  37      76.697  45.412 114.455  1.00  0.00           C
ATOM    746  CB  ALA A  37      76.877  46.752 115.195  1.00  0.00           C
ATOM    750  C   ALA A  37      75.357  45.442 113.755  1.00  0.00           C
ATOM    751  O   ALA A  37      74.337  45.732 114.385  1.00  0.00           O
ATOM    752  N   LEU A  38      75.307  45.132 112.455  1.00  0.00           N
ATOM    754  CA  LEU A  38      74.137  45.262 111.645  1.00  0.00           C
ATOM    756  CB  LEU A  38      74.407  46.032 110.325  1.00  0.00           C
ATOM    759  CG  LEU A  38      74.787  47.512 110.525  1.00  0.00           C
ATOM    761  CD1 LEU A  38      76.297  47.692 110.705  1.00  0.00           C
ATOM    765  CD2 LEU A  38      74.297  48.402 109.385  1.00  0.00           C
ATOM    769  C   LEU A  38      73.607  43.892 111.305  1.00  0.00           C
ATOM    770  O   LEU A  38      74.357  42.962 110.995  1.00  0.00           O
ATOM    771  N   THR A  39      72.287  43.742 111.335  1.00  0.00           N
ATOM    773  CA  THR A  39      71.647  42.632 110.645  1.00  0.00           C
ATOM    775  CB  THR A  39      70.297  42.352 111.265  1.00  0.00           C
ATOM    777  OG1 THR A  39      69.827  41.062 110.915  1.00  0.00           O
ATOM    779  CG2 THR A  39      69.257  43.392 110.855  1.00  0.00           C
ATOM    783  C   THR A  39      71.567  42.902 109.155  1.00  0.00           C
ATOM    784  O   THR A  39      71.877  44.002 108.685  1.00  0.00           O
ATOM    785  N   ASP A  40      71.177  41.912 108.345  1.00  0.00           N
ATOM    787  CA  ASP A  40      71.087  42.022 106.905  1.00  0.00           C
ATOM    789  CB  ASP A  40      70.687  40.622 106.375  1.00  0.00           C
ATOM    792  CG  ASP A  40      71.747  39.562 106.615  1.00  0.00           C
ATOM    793  OD1 ASP A  40      72.947  39.922 106.715  1.00  0.00           O
ATOM    794  OD2 ASP A  40      71.357  38.362 106.585  1.00  0.00           O
ATOM    795  C   ASP A  40      70.137  43.152 106.455  1.00  0.00           C
ATOM    796  O   ASP A  40      70.517  44.012 105.655  1.00  0.00           O
ATOM    797  N   ASP A  41      68.927  43.262 107.045  1.00  0.00           N
ATOM    799  CA  ASP A  41      68.007  44.362 106.815  1.00  0.00           C
ATOM    801  CB  ASP A  41      66.677  44.142 107.575  1.00  0.00           C
ATOM    804  CG  ASP A  41      65.907  42.952 107.035  1.00  0.00           C
ATOM    805  OD1 ASP A  41      65.767  42.852 105.795  1.00  0.00           O
ATOM    806  OD2 ASP A  41      65.377  42.182 107.885  1.00  0.00           O
ATOM    807  C   ASP A  41      68.557  45.752 107.195  1.00  0.00           C
ATOM    808  O   ASP A  41      68.327  46.732 106.475  1.00  0.00           O
ATOM    809  N   GLU A  42      69.267  45.882 108.335  1.00  0.00           N
ATOM    811  CA  GLU A  42      69.977  47.092 108.755  1.00  0.00           C
ATOM    813  CB  GLU A  42      70.477  46.972 110.215  1.00  0.00           C
ATOM    816  CG  GLU A  42      69.357  46.952 111.305  1.00  0.00           C
ATOM    819  CD  GLU A  42      69.777  46.272 112.625  1.00  0.00           C
ATOM    820  OE1 GLU A  42      70.967  45.852 112.705  1.00  0.00           O
ATOM    821  OE2 GLU A  42      68.907  46.042 113.505  1.00  0.00           O
ATOM    822  C   GLU A  42      71.117  47.482 107.825  1.00  0.00           C
ATOM    823  O   GLU A  42      71.257  48.642 107.445  1.00  0.00           O
ATOM    824  N   ARG A  43      71.927  46.522 107.345  1.00  0.00           N
ATOM    826  CA  ARG A  43      72.837  46.782 106.255  1.00  0.00           C
ATOM    828  CB  ARG A  43      73.697  45.552 105.865  1.00  0.00           C
ATOM    831  CG  ARG A  43      74.797  45.222 106.885  1.00  0.00           C
ATOM    834  CD  ARG A  43      75.857  44.282 106.295  1.00  0.00           C
ATOM    837  NE  ARG A  43      77.087  44.312 107.145  1.00  0.00           N
ATOM    839  CZ  ARG A  43      77.917  45.342 107.245  1.00  0.00           C
ATOM    840  NH1 ARG A  43      77.757  46.442 106.535  1.00  0.00           N
ATOM    843  NH2 ARG A  43      79.017  45.322 107.965  1.00  0.00           N
ATOM    846  C   ARG A  43      72.167  47.302 104.995  1.00  0.00           C
ATOM    847  O   ARG A  43      72.427  48.422 104.565  1.00  0.00           O
ATOM    848  N   ALA A  44      71.227  46.532 104.405  1.00  0.00           N
ATOM    850  CA  ALA A  44      70.597  46.852 103.135  1.00  0.00           C
ATOM    852  CB  ALA A  44      69.647  45.712 102.755  1.00  0.00           C
ATOM    856  C   ALA A  44      69.847  48.192 103.135  1.00  0.00           C
ATOM    857  O   ALA A  44      69.907  48.952 102.165  1.00  0.00           O
ATOM    858  N   GLN A  45      69.157  48.512 104.235  1.00  0.00           N
ATOM    860  CA  GLN A  45      68.657  49.862 104.465  1.00  0.00           C
ATOM    862  CB  GLN A  45      67.787  49.902 105.735  1.00  0.00           C
ATOM    865  CG  GLN A  45      67.217  51.302 106.095  1.00  0.00           C
ATOM    868  CD  GLN A  45      66.407  51.892 104.945  1.00  0.00           C
ATOM    869  OE1 GLN A  45      65.507  51.242 104.405  1.00  0.00           O
ATOM    870  NE2 GLN A  45      66.697  53.142 104.545  1.00  0.00           N
ATOM    873  C   GLN A  45      69.717  50.952 104.555  1.00  0.00           C
ATOM    874  O   GLN A  45      69.627  51.962 103.865  1.00  0.00           O
ATOM    875  N   LEU A  46      70.777  50.752 105.365  1.00  0.00           N
ATOM    877  CA  LEU A  46      71.907  51.672 105.495  1.00  0.00           C
ATOM    879  CB  LEU A  46      72.917  51.212 106.575  1.00  0.00           C
ATOM    882  CG  LEU A  46      74.097  52.182 106.845  1.00  0.00           C
ATOM    884  CD1 LEU A  46      73.617  53.562 107.345  1.00  0.00           C
ATOM    888  CD2 LEU A  46      75.057  51.592 107.875  1.00  0.00           C
ATOM    892  C   LEU A  46      72.647  51.932 104.185  1.00  0.00           C
ATOM    893  O   LEU A  46      73.047  53.052 103.885  1.00  0.00           O
ATOM    894  N   LEU A  47      72.857  50.892 103.355  1.00  0.00           N
ATOM    896  CA  LEU A  47      73.487  51.002 102.055  1.00  0.00           C
ATOM    898  CB  LEU A  47      73.697  49.632 101.375  1.00  0.00           C
ATOM    901  CG  LEU A  47      74.397  48.512 102.185  1.00  0.00           C
ATOM    903  CD1 LEU A  47      75.047  47.502 101.235  1.00  0.00           C
ATOM    907  CD2 LEU A  47      75.387  49.012 103.235  1.00  0.00           C
ATOM    911  C   LEU A  47      72.667  51.872 101.115  1.00  0.00           C
ATOM    912  O   LEU A  47      73.187  52.752 100.435  1.00  0.00           O
ATOM    913  N   TYR A  48      71.337  51.682 101.095  1.00  0.00           N
ATOM    915  CA  TYR A  48      70.427  52.502 100.315  1.00  0.00           C
ATOM    917  CB  TYR A  48      68.977  51.962 100.475  1.00  0.00           C
ATOM    920  CG  TYR A  48      67.947  52.822  99.775  1.00  0.00           C
ATOM    921  CD1 TYR A  48      67.717  52.612  98.415  1.00  0.00           C
ATOM    923  CE1 TYR A  48      66.877  53.462  97.685  1.00  0.00           C
ATOM    925  CZ  TYR A  48      66.187  54.492  98.355  1.00  0.00           C
ATOM    926  OH  TYR A  48      65.307  55.312  97.635  1.00  0.00           O
ATOM    928  CD2 TYR A  48      67.257  53.852 100.435  1.00  0.00           C
ATOM    930  CE2 TYR A  48      66.377  54.682  99.725  1.00  0.00           C
ATOM    932  C   TYR A  48      70.477  53.972 100.695  1.00  0.00           C
ATOM    933  O   TYR A  48      70.577  54.842  99.845  1.00  0.00           O
ATOM    934  N   GLU A  49      70.447  54.282 102.005  1.00  0.00           N
ATOM    936  CA  GLU A  49      70.457  55.672 102.425  1.00  0.00           C
ATOM    938  CB  GLU A  49      69.927  55.872 103.855  1.00  0.00           C
ATOM    941  CG  GLU A  49      70.707  55.042 104.885  1.00  0.00           C
ATOM    944  CD  GLU A  49      70.107  55.172 106.255  1.00  0.00           C
ATOM    945  OE1 GLU A  49      70.287  56.232 106.905  1.00  0.00           O
ATOM    946  OE2 GLU A  49      69.487  54.162 106.695  1.00  0.00           O
ATOM    947  C   GLU A  49      71.817  56.332 102.245  1.00  0.00           C
ATOM    948  O   GLU A  49      71.927  57.532 102.015  1.00  0.00           O
ATOM    949  N   ARG A  50      72.907  55.542 102.285  1.00  0.00           N
ATOM    951  CA  ARG A  50      74.207  55.992 101.855  1.00  0.00           C
ATOM    953  CB  ARG A  50      75.247  54.942 102.265  1.00  0.00           C
ATOM    956  CG  ARG A  50      76.687  55.472 102.195  1.00  0.00           C
ATOM    959  CD  ARG A  50      77.647  54.452 102.755  1.00  0.00           C
ATOM    962  NE  ARG A  50      79.047  54.912 102.465  1.00  0.00           N
ATOM    964  CZ  ARG A  50      80.027  54.072 102.195  1.00  0.00           C
ATOM    965  NH1 ARG A  50      79.777  52.812 101.905  1.00  0.00           N
ATOM    968  NH2 ARG A  50      81.277  54.502 102.195  1.00  0.00           N
ATOM    971  C   ARG A  50      74.267  56.272 100.355  1.00  0.00           C
ATOM    972  O   ARG A  50      74.847  57.262  99.895  1.00  0.00           O
ATOM    973  N   GLY A  51      73.607  55.412  99.545  1.00  0.00           N
ATOM    975  CA  GLY A  51      73.477  55.562  98.105  1.00  0.00           C
ATOM    978  C   GLY A  51      72.717  56.792  97.705  1.00  0.00           C
ATOM    979  O   GLY A  51      73.157  57.542  96.825  1.00  0.00           O
ATOM    980  N   VAL A  52      71.577  57.082  98.345  1.00  0.00           N
ATOM    982  CA  VAL A  52      70.857  58.322  98.115  1.00  0.00           C
ATOM    984  CB  VAL A  52      69.407  58.332  98.605  1.00  0.00           C
ATOM    986  CG1 VAL A  52      68.617  57.192  97.945  1.00  0.00           C
ATOM    990  CG2 VAL A  52      69.387  58.182 100.125  1.00  0.00           C
ATOM    994  C   VAL A  52      71.617  59.552  98.605  1.00  0.00           C
ATOM    995  O   VAL A  52      71.567  60.592  97.945  1.00  0.00           O
ATOM    996  N   LEU A  53      72.437  59.492  99.695  1.00  0.00           N
ATOM    998  CA  LEU A  53      73.397  60.562  99.955  1.00  0.00           C
ATOM   1000  CB  LEU A  53      74.257  60.372 101.245  1.00  0.00           C
ATOM   1003  CG  LEU A  53      73.547  60.462 102.605  1.00  0.00           C
ATOM   1005  CD1 LEU A  53      74.597  60.772 103.675  1.00  0.00           C
ATOM   1009  CD2 LEU A  53      72.437  61.512 102.665  1.00  0.00           C
ATOM   1013  C   LEU A  53      74.397  60.742  98.825  1.00  0.00           C
ATOM   1014  O   LEU A  53      74.557  61.842  98.315  1.00  0.00           O
ATOM   1015  N   TYR A  54      75.027  59.662  98.345  1.00  0.00           N
ATOM   1017  CA  TYR A  54      75.977  59.712  97.245  1.00  0.00           C
ATOM   1019  CB  TYR A  54      76.587  58.332  96.945  1.00  0.00           C
ATOM   1022  CG  TYR A  54      77.657  57.942  97.905  1.00  0.00           C
ATOM   1023  CD1 TYR A  54      78.747  58.812  98.115  1.00  0.00           C
ATOM   1025  CE1 TYR A  54      79.827  58.402  98.895  1.00  0.00           C
ATOM   1027  CZ  TYR A  54      79.847  57.132  99.465  1.00  0.00           C
ATOM   1028  OH  TYR A  54      80.957  56.722 100.235  1.00  0.00           O
ATOM   1030  CD2 TYR A  54      77.687  56.662  98.475  1.00  0.00           C
ATOM   1032  CE2 TYR A  54      78.777  56.262  99.255  1.00  0.00           C
ATOM   1034  C   TYR A  54      75.407  60.272  95.965  1.00  0.00           C
ATOM   1035  O   TYR A  54      76.077  61.052  95.275  1.00  0.00           O
ATOM   1036  N   ASP A  55      74.157  59.912  95.625  1.00  0.00           N
ATOM   1038  CA  ASP A  55      73.427  60.522  94.525  1.00  0.00           C
ATOM   1040  CB  ASP A  55      72.087  59.792  94.275  1.00  0.00           C
ATOM   1043  CG  ASP A  55      71.507  60.242  92.945  1.00  0.00           C
ATOM   1044  OD1 ASP A  55      72.077  59.902  91.875  1.00  0.00           O
ATOM   1045  OD2 ASP A  55      70.497  60.982  92.945  1.00  0.00           O
ATOM   1046  C   ASP A  55      73.237  62.032  94.735  1.00  0.00           C
ATOM   1047  O   ASP A  55      73.527  62.832  93.845  1.00  0.00           O
ATOM   1048  N   SER A  56      72.877  62.482  95.945  1.00  0.00           N
ATOM   1050  CA  SER A  56      72.687  63.902  96.235  1.00  0.00           C
ATOM   1052  CB  SER A  56      72.137  64.112  97.655  1.00  0.00           C
ATOM   1055  OG  SER A  56      70.887  63.452  97.755  1.00  0.00           O
ATOM   1057  C   SER A  56      73.947  64.742  96.145  1.00  0.00           C
ATOM   1058  O   SER A  56      73.857  65.962  96.025  1.00  0.00           O
ATOM   1059  N   LEU A  57      75.127  64.112  96.225  1.00  0.00           N
ATOM   1061  CA  LEU A  57      76.417  64.782  96.215  1.00  0.00           C
ATOM   1063  CB  LEU A  57      77.367  64.052  97.195  1.00  0.00           C
ATOM   1066  CG  LEU A  57      76.897  64.002  98.665  1.00  0.00           C
ATOM   1068  CD1 LEU A  57      77.777  63.012  99.445  1.00  0.00           C
ATOM   1072  CD2 LEU A  57      76.847  65.382  99.315  1.00  0.00           C
ATOM   1076  C   LEU A  57      77.077  64.722  94.845  1.00  0.00           C
ATOM   1077  O   LEU A  57      78.087  65.382  94.585  1.00  0.00           O
ATOM   1078  N   GLY A  58      76.517  63.932  93.915  1.00  0.00           N
ATOM   1080  CA  GLY A  58      77.017  63.802  92.555  1.00  0.00           C
ATOM   1083  C   GLY A  58      77.907  62.622  92.335  1.00  0.00           C
ATOM   1084  O   GLY A  58      78.507  62.482  91.275  1.00  0.00           O
ATOM   1085  N   LEU A  59      77.997  61.692  93.295  1.00  0.00           N
ATOM   1087  CA  LEU A  59      78.917  60.572  93.275  1.00  0.00           C
ATOM   1089  CB  LEU A  59      79.717  60.402  94.595  1.00  0.00           C
ATOM   1092  CG  LEU A  59      80.787  61.502  94.855  1.00  0.00           C
ATOM   1094  CD1 LEU A  59      80.197  62.792  95.425  1.00  0.00           C
ATOM   1098  CD2 LEU A  59      81.877  61.012  95.805  1.00  0.00           C
ATOM   1102  C   LEU A  59      78.177  59.292  92.905  1.00  0.00           C
ATOM   1103  O   LEU A  59      78.107  58.322  93.655  1.00  0.00           O
ATOM   1104  N   ARG A  60      77.637  59.262  91.665  1.00  0.00           N
ATOM   1106  CA  ARG A  60      76.817  58.192  91.125  1.00  0.00           C
ATOM   1108  CB  ARG A  60      76.337  58.502  89.675  1.00  0.00           C
ATOM   1111  CG  ARG A  60      75.207  59.542  89.565  1.00  0.00           C
ATOM   1114  CD  ARG A  60      75.537  61.022  89.595  1.00  0.00           C
ATOM   1117  NE  ARG A  60      76.457  61.442  88.495  1.00  0.00           N
ATOM   1119  CZ  ARG A  60      76.727  62.722  88.285  1.00  0.00           C
ATOM   1120  NH1 ARG A  60      76.207  63.662  89.045  1.00  0.00           N
ATOM   1123  NH2 ARG A  60      77.497  63.072  87.275  1.00  0.00           N
ATOM   1126  C   ARG A  60      77.467  56.802  91.115  1.00  0.00           C
ATOM   1127  O   ARG A  60      76.807  55.792  91.335  1.00  0.00           O
ATOM   1128  N   ALA A  61      78.777  56.732  90.825  1.00  0.00           N
ATOM   1130  CA  ALA A  61      79.517  55.492  90.875  1.00  0.00           C
ATOM   1132  CB  ALA A  61      80.937  55.762  90.345  1.00  0.00           C
ATOM   1136  C   ALA A  61      79.557  54.822  92.265  1.00  0.00           C
ATOM   1137  O   ALA A  61      79.247  53.642  92.395  1.00  0.00           O
ATOM   1138  N   LEU A  62      79.827  55.602  93.335  1.00  0.00           N
ATOM   1140  CA  LEU A  62      79.727  55.162  94.725  1.00  0.00           C
ATOM   1142  CB  LEU A  62      80.227  56.232  95.745  1.00  0.00           C
ATOM   1145  CG  LEU A  62      81.727  56.572  95.665  1.00  0.00           C
ATOM   1147  CD1 LEU A  62      82.167  57.592  96.715  1.00  0.00           C
ATOM   1151  CD2 LEU A  62      82.607  55.322  95.815  1.00  0.00           C
ATOM   1155  C   LEU A  62      78.327  54.762  95.105  1.00  0.00           C
ATOM   1156  O   LEU A  62      78.107  53.712  95.705  1.00  0.00           O
ATOM   1157  N   ALA A  63      77.327  55.572  94.705  1.00  0.00           N
ATOM   1159  CA  ALA A  63      75.937  55.282  94.955  1.00  0.00           C
ATOM   1161  CB  ALA A  63      75.107  56.442  94.385  1.00  0.00           C
ATOM   1165  C   ALA A  63      75.457  53.962  94.345  1.00  0.00           C
ATOM   1166  O   ALA A  63      74.827  53.152  95.025  1.00  0.00           O
ATOM   1167  N   ARG A  64      75.807  53.662  93.075  1.00  0.00           N
ATOM   1169  CA  ARG A  64      75.507  52.402  92.435  1.00  0.00           C
ATOM   1171  CB  ARG A  64      75.917  52.422  90.935  1.00  0.00           C
ATOM   1174  CG  ARG A  64      75.587  51.132  90.145  1.00  0.00           C
ATOM   1177  CD  ARG A  64      75.797  51.252  88.625  1.00  0.00           C
ATOM   1180  NE  ARG A  64      75.677  49.892  87.995  1.00  0.00           N
ATOM   1182  CZ  ARG A  64      75.387  49.702  86.715  1.00  0.00           C
ATOM   1183  NH1 ARG A  64      75.507  50.642  85.815  1.00  0.00           N
ATOM   1186  NH2 ARG A  64      74.987  48.522  86.285  1.00  0.00           N
ATOM   1189  C   ARG A  64      76.107  51.192  93.155  1.00  0.00           C
ATOM   1190  O   ARG A  64      75.467  50.152  93.245  1.00  0.00           O
ATOM   1191  N   ASN A  65      77.347  51.302  93.695  1.00  0.00           N
ATOM   1193  CA  ASN A  65      77.977  50.232  94.465  1.00  0.00           C
ATOM   1195  CB  ASN A  65      79.417  50.662  94.885  1.00  0.00           C
ATOM   1198  CG  ASN A  65      80.257  49.462  95.335  1.00  0.00           C
ATOM   1199  OD1 ASN A  65      79.987  48.322  94.935  1.00  0.00           O
ATOM   1200  ND2 ASN A  65      81.247  49.702  96.215  1.00  0.00           N
ATOM   1203  C   ASN A  65      77.187  49.832  95.695  1.00  0.00           C
ATOM   1204  O   ASN A  65      76.877  48.652  95.885  1.00  0.00           O
ATOM   1205  N   ASP A  66      76.777  50.812  96.515  1.00  0.00           N
ATOM   1207  CA  ASP A  66      75.927  50.582  97.665  1.00  0.00           C
ATOM   1209  CB  ASP A  66      75.837  51.882  98.505  1.00  0.00           C
ATOM   1212  CG  ASP A  66      77.137  52.112  99.255  1.00  0.00           C
ATOM   1213  OD1 ASP A  66      78.037  51.242  99.225  1.00  0.00           O
ATOM   1214  OD2 ASP A  66      77.247  53.162  99.945  1.00  0.00           O
ATOM   1215  C   ASP A  66      74.537  50.052  97.325  1.00  0.00           C
ATOM   1216  O   ASP A  66      74.047  49.102  97.925  1.00  0.00           O
ATOM   1217  N   PHE A  67      73.867  50.622  96.315  1.00  0.00           N
ATOM   1219  CA  PHE A  67      72.567  50.122  95.875  1.00  0.00           C
ATOM   1221  CB  PHE A  67      71.977  51.032  94.785  1.00  0.00           C
ATOM   1224  CG  PHE A  67      71.637  52.422  95.255  1.00  0.00           C
ATOM   1225  CD1 PHE A  67      70.817  52.622  96.375  1.00  0.00           C
ATOM   1227  CE1 PHE A  67      70.327  53.902  96.675  1.00  0.00           C
ATOM   1229  CZ  PHE A  67      70.677  54.982  95.875  1.00  0.00           C
ATOM   1231  CD2 PHE A  67      72.017  53.542  94.495  1.00  0.00           C
ATOM   1233  CE2 PHE A  67      71.547  54.812  94.805  1.00  0.00           C
ATOM   1235  C   PHE A  67      72.537  48.702  95.325  1.00  0.00           C
ATOM   1236  O   PHE A  67      71.697  47.882  95.675  1.00  0.00           O
ATOM   1237  N   SER A  68      73.507  48.342  94.445  1.00  0.00           N
ATOM   1239  CA  SER A  68      73.697  46.972  93.995  1.00  0.00           C
ATOM   1241  CB  SER A  68      74.827  46.862  92.935  1.00  0.00           C
ATOM   1244  OG  SER A  68      74.387  47.312  91.655  1.00  0.00           O
ATOM   1246  C   SER A  68      73.997  46.012  95.125  1.00  0.00           C
ATOM   1247  O   SER A  68      73.447  44.912  95.205  1.00  0.00           O
ATOM   1248  N   GLN A  69      74.867  46.422  96.065  1.00  0.00           N
ATOM   1250  CA  GLN A  69      75.217  45.662  97.235  1.00  0.00           C
ATOM   1252  CB  GLN A  69      76.317  46.442  97.975  1.00  0.00           C
ATOM   1255  CG  GLN A  69      77.007  45.612  99.065  1.00  0.00           C
ATOM   1258  CD  GLN A  69      78.167  46.282  99.785  1.00  0.00           C
ATOM   1259  OE1 GLN A  69      78.637  45.712 100.775  1.00  0.00           O
ATOM   1260  NE2 GLN A  69      78.617  47.462  99.335  1.00  0.00           N
ATOM   1263  C   GLN A  69      74.037  45.382  98.155  1.00  0.00           C
ATOM   1264  O   GLN A  69      73.847  44.272  98.645  1.00  0.00           O
ATOM   1265  N   ALA A  70      73.177  46.402  98.365  1.00  0.00           N
ATOM   1267  CA  ALA A  70      71.947  46.362  99.135  1.00  0.00           C
ATOM   1269  CB  ALA A  70      71.277  47.752  99.065  1.00  0.00           C
ATOM   1273  C   ALA A  70      70.997  45.332  98.585  1.00  0.00           C
ATOM   1274  O   ALA A  70      70.447  44.502  99.305  1.00  0.00           O
ATOM   1275  N   LEU A  71      70.857  45.342  97.245  1.00  0.00           N
ATOM   1277  CA  LEU A  71      70.057  44.442  96.435  1.00  0.00           C
ATOM   1279  CB  LEU A  71      70.187  44.912  94.965  1.00  0.00           C
ATOM   1282  CG  LEU A  71      68.977  44.662  94.045  1.00  0.00           C
ATOM   1284  CD1 LEU A  71      69.217  45.382  92.715  1.00  0.00           C
ATOM   1288  CD2 LEU A  71      68.687  43.182  93.765  1.00  0.00           C
ATOM   1292  C   LEU A  71      70.507  42.992  96.585  1.00  0.00           C
ATOM   1293  O   LEU A  71      69.717  42.042  96.625  1.00  0.00           O
ATOM   1294  N   ALA A  72      71.827  42.752  96.695  1.00  0.00           N
ATOM   1296  CA  ALA A  72      72.377  41.442  96.975  1.00  0.00           C
ATOM   1298  CB  ALA A  72      73.917  41.472  96.905  1.00  0.00           C
ATOM   1302  C   ALA A  72      71.937  40.852  98.305  1.00  0.00           C
ATOM   1303  O   ALA A  72      71.597  39.672  98.375  1.00  0.00           O
ATOM   1304  N   ILE A  73      71.927  41.652  99.395  1.00  0.00           N
ATOM   1306  CA  ILE A  73      71.327  41.292 100.665  1.00  0.00           C
ATOM   1308  CB  ILE A  73      71.797  42.252 101.765  1.00  0.00           C
ATOM   1310  CG2 ILE A  73      70.957  42.042 103.025  1.00  0.00           C
ATOM   1314  CG1 ILE A  73      73.277  42.022 102.165  1.00  0.00           C
ATOM   1317  CD  ILE A  73      74.307  42.702 101.265  1.00  0.00           C
ATOM   1321  C   ILE A  73      69.797  41.172 100.625  1.00  0.00           C
ATOM   1322  O   ILE A  73      69.227  40.142 100.995  1.00  0.00           O
ATOM   1323  N   ARG A  74      69.087  42.202 100.115  1.00  0.00           N
ATOM   1325  CA  ARG A  74      67.627  42.202 100.015  1.00  0.00           C
ATOM   1327  CB  ARG A  74      66.977  43.412 100.715  1.00  0.00           C
ATOM   1330  CG  ARG A  74      66.837  43.332 102.245  1.00  0.00           C
ATOM   1333  CD  ARG A  74      65.697  44.202 102.795  1.00  0.00           C
ATOM   1336  NE  ARG A  74      65.877  45.652 102.385  1.00  0.00           N
ATOM   1338  CZ  ARG A  74      65.987  46.682 103.215  1.00  0.00           C
ATOM   1339  NH1 ARG A  74      66.017  46.482 104.515  1.00  0.00           N
ATOM   1342  NH2 ARG A  74      66.057  47.932 102.775  1.00  0.00           N
ATOM   1345  C   ARG A  74      67.157  42.312  98.575  1.00  0.00           C
ATOM   1346  O   ARG A  74      67.297  43.382  97.985  1.00  0.00           O
ATOM   1347  N   PRO A  75      66.547  41.322  97.955  1.00  0.00           N
ATOM   1348  CD  PRO A  75      66.777  39.922  98.305  1.00  0.00           C
ATOM   1351  CA  PRO A  75      66.107  41.502  96.575  1.00  0.00           C
ATOM   1353  CB  PRO A  75      65.967  40.072  96.045  1.00  0.00           C
ATOM   1356  CG  PRO A  75      66.887  39.262  96.945  1.00  0.00           C
ATOM   1359  C   PRO A  75      64.807  42.262  96.435  1.00  0.00           C
ATOM   1360  O   PRO A  75      64.447  42.542  95.305  1.00  0.00           O
ATOM   1361  N   ASP A  76      64.087  42.582  97.525  1.00  0.00           N
ATOM   1363  CA  ASP A  76      62.697  43.002  97.435  1.00  0.00           C
ATOM   1365  CB  ASP A  76      61.947  42.282  98.575  1.00  0.00           C
ATOM   1368  CG  ASP A  76      60.447  42.152  98.355  1.00  0.00           C
ATOM   1369  OD1 ASP A  76      60.027  41.972  97.185  1.00  0.00           O
ATOM   1370  OD2 ASP A  76      59.747  42.012  99.395  1.00  0.00           O
ATOM   1371  C   ASP A  76      62.567  44.522  97.475  1.00  0.00           C
ATOM   1372  O   ASP A  76      61.567  45.092  97.895  1.00  0.00           O
ATOM   1373  N   MET A  77      63.607  45.242  97.035  1.00  0.00           N
ATOM   1375  CA  MET A  77      63.657  46.692  97.035  1.00  0.00           C
ATOM   1377  CB  MET A  77      65.007  47.242  97.575  1.00  0.00           C
ATOM   1380  CG  MET A  77      66.187  46.242  97.495  1.00  0.00           C
ATOM   1383  SD  MET A  77      67.797  46.902  98.035  1.00  0.00           S
ATOM   1384  CE  MET A  77      67.437  47.082  99.805  1.00  0.00           C
ATOM   1388  C   MET A  77      63.317  47.272  95.655  1.00  0.00           C
ATOM   1389  O   MET A  77      64.177  47.272  94.775  1.00  0.00           O
ATOM   1390  N   PRO A  78      62.127  47.832  95.405  1.00  0.00           N
ATOM   1391  CD  PRO A  78      60.927  47.612  96.215  1.00  0.00           C
ATOM   1394  CA  PRO A  78      61.817  48.502  94.155  1.00  0.00           C
ATOM   1396  CB  PRO A  78      60.277  48.662  94.175  1.00  0.00           C
ATOM   1399  CG  PRO A  78      59.907  48.592  95.665  1.00  0.00           C
ATOM   1402  C   PRO A  78      62.537  49.822  94.075  1.00  0.00           C
ATOM   1403  O   PRO A  78      62.847  50.292  92.975  1.00  0.00           O
ATOM   1404  N   GLU A  79      62.817  50.462  95.225  1.00  0.00           N
ATOM   1406  CA  GLU A  79      63.527  51.722  95.265  1.00  0.00           C
ATOM   1408  CB  GLU A  79      63.447  52.392  96.665  1.00  0.00           C
ATOM   1411  CG  GLU A  79      64.107  51.602  97.815  1.00  0.00           C
ATOM   1414  CD  GLU A  79      63.237  50.552  98.485  1.00  0.00           C
ATOM   1415  OE1 GLU A  79      62.207  50.102  97.935  1.00  0.00           O
ATOM   1416  OE2 GLU A  79      63.617  50.212  99.645  1.00  0.00           O
ATOM   1417  C   GLU A  79      64.957  51.692  94.705  1.00  0.00           C
ATOM   1418  O   GLU A  79      65.347  52.612  93.975  1.00  0.00           O
ATOM   1419  N   VAL A  80      65.777  50.632  94.945  1.00  0.00           N
ATOM   1421  CA  VAL A  80      67.037  50.472  94.225  1.00  0.00           C
ATOM   1423  CB  VAL A  80      68.007  49.392  94.715  1.00  0.00           C
ATOM   1425  CG1 VAL A  80      68.427  49.722  96.155  1.00  0.00           C
ATOM   1429  CG2 VAL A  80      67.447  47.962  94.615  1.00  0.00           C
ATOM   1433  C   VAL A  80      66.867  50.312  92.735  1.00  0.00           C
ATOM   1434  O   VAL A  80      67.557  50.972  91.965  1.00  0.00           O
ATOM   1435  N   PHE A  81      65.917  49.482  92.245  1.00  0.00           N
ATOM   1437  CA  PHE A  81      65.747  49.252  90.825  1.00  0.00           C
ATOM   1439  CB  PHE A  81      64.677  48.182  90.525  1.00  0.00           C
ATOM   1442  CG  PHE A  81      65.137  46.812  90.905  1.00  0.00           C
ATOM   1443  CD1 PHE A  81      66.127  46.172  90.155  1.00  0.00           C
ATOM   1445  CE1 PHE A  81      66.427  44.812  90.375  1.00  0.00           C
ATOM   1447  CZ  PHE A  81      65.757  44.112  91.385  1.00  0.00           C
ATOM   1449  CD2 PHE A  81      64.467  46.092  91.905  1.00  0.00           C
ATOM   1451  CE2 PHE A  81      64.787  44.752  92.165  1.00  0.00           C
ATOM   1453  C   PHE A  81      65.477  50.532  90.045  1.00  0.00           C
ATOM   1454  O   PHE A  81      66.017  50.762  88.955  1.00  0.00           O
ATOM   1455  N   ASN A  82      64.687  51.452  90.645  1.00  0.00           N
ATOM   1457  CA  ASN A  82      64.447  52.772  90.105  1.00  0.00           C
ATOM   1459  CB  ASN A  82      63.417  53.482  91.025  1.00  0.00           C
ATOM   1462  CG  ASN A  82      62.817  54.692  90.325  1.00  0.00           C
ATOM   1463  OD1 ASN A  82      62.247  54.532  89.245  1.00  0.00           O
ATOM   1464  ND2 ASN A  82      62.937  55.912  90.905  1.00  0.00           N
ATOM   1467  C   ASN A  82      65.717  53.612  89.945  1.00  0.00           C
ATOM   1468  O   ASN A  82      65.997  54.162  88.875  1.00  0.00           O
ATOM   1469  N   TYR A  83      66.577  53.662  90.975  1.00  0.00           N
ATOM   1471  CA  TYR A  83      67.897  54.262  90.865  1.00  0.00           C
ATOM   1473  CB  TYR A  83      68.607  54.392  92.245  1.00  0.00           C
ATOM   1476  CG  TYR A  83      68.227  55.642  92.965  1.00  0.00           C
ATOM   1477  CD1 TYR A  83      67.317  55.602  94.035  1.00  0.00           C
ATOM   1479  CE1 TYR A  83      67.017  56.772  94.745  1.00  0.00           C
ATOM   1481  CZ  TYR A  83      67.657  57.962  94.405  1.00  0.00           C
ATOM   1482  OH  TYR A  83      67.347  59.142  95.095  1.00  0.00           O
ATOM   1484  CD2 TYR A  83      68.877  56.842  92.645  1.00  0.00           C
ATOM   1486  CE2 TYR A  83      68.587  58.002  93.375  1.00  0.00           C
ATOM   1488  C   TYR A  83      68.837  53.592  89.885  1.00  0.00           C
ATOM   1489  O   TYR A  83      69.527  54.262  89.115  1.00  0.00           O
ATOM   1490  N   LEU A  84      68.887  52.232  89.825  1.00  0.00           N
ATOM   1492  CA  LEU A  84      69.657  51.542  88.805  1.00  0.00           C
ATOM   1494  CB  LEU A  84      69.687  50.002  89.015  1.00  0.00           C
ATOM   1497  CG  LEU A  84      70.167  49.502  90.405  1.00  0.00           C
ATOM   1499  CD1 LEU A  84      70.097  47.972  90.455  1.00  0.00           C
ATOM   1503  CD2 LEU A  84      71.537  50.022  90.885  1.00  0.00           C
ATOM   1507  C   LEU A  84      69.177  51.892  87.395  1.00  0.00           C
ATOM   1508  O   LEU A  84      69.987  52.162  86.515  1.00  0.00           O
ATOM   1509  N   GLY A  85      67.857  51.982  87.175  1.00  0.00           N
ATOM   1511  CA  GLY A  85      67.287  52.482  85.935  1.00  0.00           C
ATOM   1514  C   GLY A  85      67.717  53.892  85.575  1.00  0.00           C
ATOM   1515  O   GLY A  85      68.117  54.132  84.435  1.00  0.00           O
ATOM   1516  N   ILE A  86      67.697  54.842  86.535  1.00  0.00           N
ATOM   1518  CA  ILE A  86      68.197  56.212  86.325  1.00  0.00           C
ATOM   1520  CB  ILE A  86      67.897  57.172  87.485  1.00  0.00           C
ATOM   1522  CG2 ILE A  86      68.407  58.592  87.135  1.00  0.00           C
ATOM   1526  CG1 ILE A  86      66.387  57.242  87.815  1.00  0.00           C
ATOM   1529  CD  ILE A  86      66.097  57.802  89.215  1.00  0.00           C
ATOM   1533  C   ILE A  86      69.677  56.272  85.965  1.00  0.00           C
ATOM   1534  O   ILE A  86      70.087  57.012  85.075  1.00  0.00           O
ATOM   1535  N   TYR A  87      70.557  55.462  86.605  1.00  0.00           N
ATOM   1537  CA  TYR A  87      71.937  55.342  86.145  1.00  0.00           C
ATOM   1539  CB  TYR A  87      72.797  54.402  87.035  1.00  0.00           C
ATOM   1542  CG  TYR A  87      72.907  54.912  88.435  1.00  0.00           C
ATOM   1543  CD1 TYR A  87      73.247  56.262  88.655  1.00  0.00           C
ATOM   1545  CE1 TYR A  87      73.277  56.762  89.955  1.00  0.00           C
ATOM   1547  CZ  TYR A  87      72.977  55.952  91.035  1.00  0.00           C
ATOM   1548  OH  TYR A  87      72.927  56.582  92.285  1.00  0.00           O
ATOM   1550  CD2 TYR A  87      72.667  54.082  89.545  1.00  0.00           C
ATOM   1552  CE2 TYR A  87      72.677  54.602  90.845  1.00  0.00           C
ATOM   1554  C   TYR A  87      72.097  54.852  84.725  1.00  0.00           C
ATOM   1555  O   TYR A  87      72.877  55.402  83.955  1.00  0.00           O
ATOM   1556  N   LEU A  88      71.347  53.802  84.355  1.00  0.00           N
ATOM   1558  CA  LEU A  88      71.327  53.252  83.025  1.00  0.00           C
ATOM   1560  CB  LEU A  88      70.617  51.882  83.035  1.00  0.00           C
ATOM   1563  CG  LEU A  88      71.537  50.702  83.405  1.00  0.00           C
ATOM   1565  CD1 LEU A  88      72.307  50.792  84.735  1.00  0.00           C
ATOM   1569  CD2 LEU A  88      70.697  49.432  83.435  1.00  0.00           C
ATOM   1573  C   LEU A  88      70.817  54.192  81.945  1.00  0.00           C
ATOM   1574  O   LEU A  88      71.397  54.262  80.875  1.00  0.00           O
ATOM   1575  N   THR A  89      69.747  54.992  82.195  1.00  0.00           N
ATOM   1577  CA  THR A  89      69.367  56.062  81.265  1.00  0.00           C
ATOM   1579  CB  THR A  89      68.097  56.812  81.625  1.00  0.00           C
ATOM   1581  OG1 THR A  89      68.127  57.242  82.975  1.00  0.00           O
ATOM   1583  CG2 THR A  89      66.907  55.862  81.525  1.00  0.00           C
ATOM   1587  C   THR A  89      70.447  57.112  81.085  1.00  0.00           C
ATOM   1588  O   THR A  89      70.787  57.482  79.965  1.00  0.00           O
ATOM   1589  N   GLN A  90      71.077  57.562  82.195  1.00  0.00           N
ATOM   1591  CA  GLN A  90      72.237  58.432  82.185  1.00  0.00           C
ATOM   1593  CB  GLN A  90      72.777  58.732  83.605  1.00  0.00           C
ATOM   1596  CG  GLN A  90      71.887  59.632  84.475  1.00  0.00           C
ATOM   1599  CD  GLN A  90      72.457  59.742  85.885  1.00  0.00           C
ATOM   1600  OE1 GLN A  90      72.177  58.962  86.805  1.00  0.00           O
ATOM   1601  NE2 GLN A  90      73.367  60.722  86.075  1.00  0.00           N
ATOM   1604  C   GLN A  90      73.407  57.912  81.385  1.00  0.00           C
ATOM   1605  O   GLN A  90      74.167  58.692  80.815  1.00  0.00           O
ATOM   1606  N   ALA A  91      73.607  56.582  81.365  1.00  0.00           N
ATOM   1608  CA  ALA A  91      74.767  55.922  80.785  1.00  0.00           C
ATOM   1610  CB  ALA A  91      75.027  54.632  81.575  1.00  0.00           C
ATOM   1614  C   ALA A  91      74.537  55.562  79.325  1.00  0.00           C
ATOM   1615  O   ALA A  91      75.427  55.052  78.635  1.00  0.00           O
ATOM   1616  N   GLY A  92      73.327  55.872  78.825  1.00  0.00           N
ATOM   1618  CA  GLY A  92      72.907  55.592  77.465  1.00  0.00           C
ATOM   1621  C   GLY A  92      72.497  54.172  77.265  1.00  0.00           C
ATOM   1622  O   GLY A  92      72.447  53.672  76.135  1.00  0.00           O
ATOM   1623  N   ASN A  93      72.147  53.462  78.345  1.00  0.00           N
ATOM   1625  CA  ASN A  93      71.787  52.062  78.285  1.00  0.00           C
ATOM   1627  CB  ASN A  93      72.557  51.262  79.365  1.00  0.00           C
ATOM   1630  CG  ASN A  93      74.047  51.322  79.025  1.00  0.00           C
ATOM   1631  OD1 ASN A  93      74.487  51.602  77.905  1.00  0.00           O
ATOM   1632  ND2 ASN A  93      74.887  51.112  80.065  1.00  0.00           N
ATOM   1635  C   ASN A  93      70.287  51.972  78.455  1.00  0.00           C
ATOM   1636  O   ASN A  93      69.767  51.422  79.425  1.00  0.00           O
ATOM   1637  N   PHE A  94      69.527  52.522  77.475  1.00  0.00           N
ATOM   1639  CA  PHE A  94      68.077  52.622  77.515  1.00  0.00           C
ATOM   1641  CB  PHE A  94      67.537  53.432  76.315  1.00  0.00           C
ATOM   1644  CG  PHE A  94      68.317  54.722  76.225  1.00  0.00           C
ATOM   1645  CD1 PHE A  94      68.137  55.712  77.195  1.00  0.00           C
ATOM   1647  CE1 PHE A  94      68.917  56.882  77.175  1.00  0.00           C
ATOM   1649  CZ  PHE A  94      69.867  57.062  76.165  1.00  0.00           C
ATOM   1651  CD2 PHE A  94      69.267  54.912  75.205  1.00  0.00           C
ATOM   1653  CE2 PHE A  94      70.057  56.072  75.195  1.00  0.00           C
ATOM   1655  C   PHE A  94      67.337  51.282  77.595  1.00  0.00           C
ATOM   1656  O   PHE A  94      66.467  51.102  78.445  1.00  0.00           O
ATOM   1657  N   ASP A  95      67.727  50.282  76.775  1.00  0.00           N
ATOM   1659  CA  ASP A  95      67.197  48.922  76.805  1.00  0.00           C
ATOM   1661  CB  ASP A  95      67.857  48.002  75.735  1.00  0.00           C
ATOM   1664  CG  ASP A  95      67.627  48.432  74.295  1.00  0.00           C
ATOM   1665  OD1 ASP A  95      67.287  49.622  74.035  1.00  0.00           O
ATOM   1666  OD2 ASP A  95      67.857  47.552  73.425  1.00  0.00           O
ATOM   1667  C   ASP A  95      67.317  48.242  78.165  1.00  0.00           C
ATOM   1668  O   ASP A  95      66.367  47.682  78.715  1.00  0.00           O
ATOM   1669  N   ALA A  96      68.497  48.352  78.815  1.00  0.00           N
ATOM   1671  CA  ALA A  96      68.677  47.832  80.145  1.00  0.00           C
ATOM   1673  CB  ALA A  96      70.187  47.752  80.385  1.00  0.00           C
ATOM   1677  C   ALA A  96      67.997  48.672  81.235  1.00  0.00           C
ATOM   1678  O   ALA A  96      67.647  48.202  82.315  1.00  0.00           O
ATOM   1679  N   ALA A  97      67.787  49.982  80.975  1.00  0.00           N
ATOM   1681  CA  ALA A  97      66.987  50.822  81.815  1.00  0.00           C
ATOM   1683  CB  ALA A  97      67.077  52.302  81.385  1.00  0.00           C
ATOM   1687  C   ALA A  97      65.547  50.372  81.875  1.00  0.00           C
ATOM   1688  O   ALA A  97      64.957  50.312  82.945  1.00  0.00           O
ATOM   1689  N   TYR A  98      64.937  49.972  80.735  1.00  0.00           N
ATOM   1691  CA  TYR A  98      63.557  49.482  80.715  1.00  0.00           C
ATOM   1693  CB  TYR A  98      63.097  49.022  79.295  1.00  0.00           C
ATOM   1696  CG  TYR A  98      63.407  49.982  78.155  1.00  0.00           C
ATOM   1697  CD1 TYR A  98      63.377  51.382  78.275  1.00  0.00           C
ATOM   1699  CE1 TYR A  98      63.747  52.202  77.185  1.00  0.00           C
ATOM   1701  CZ  TYR A  98      64.167  51.622  75.975  1.00  0.00           C
ATOM   1702  OH  TYR A  98      64.637  52.412  74.905  1.00  0.00           O
ATOM   1704  CD2 TYR A  98      63.737  49.432  76.905  1.00  0.00           C
ATOM   1706  CE2 TYR A  98      64.127  50.242  75.825  1.00  0.00           C
ATOM   1708  C   TYR A  98      63.367  48.302  81.675  1.00  0.00           C
ATOM   1709  O   TYR A  98      62.487  48.322  82.525  1.00  0.00           O
ATOM   1710  N   GLU A  99      64.267  47.292  81.635  1.00  0.00           N
ATOM   1712  CA  GLU A  99      64.167  46.092  82.465  1.00  0.00           C
ATOM   1714  CB  GLU A  99      65.157  44.982  82.035  1.00  0.00           C
ATOM   1717  CG  GLU A  99      66.657  45.082  82.455  1.00  0.00           C
ATOM   1720  CD  GLU A  99      67.457  43.832  82.105  1.00  0.00           C
ATOM   1721  OE1 GLU A  99      66.827  42.862  81.605  1.00  0.00           O
ATOM   1722  OE2 GLU A  99      68.707  43.802  82.315  1.00  0.00           O
ATOM   1723  C   GLU A  99      64.307  46.372  83.955  1.00  0.00           C
ATOM   1724  O   GLU A  99      63.677  45.702  84.785  1.00  0.00           O
ATOM   1725  N   ALA A 100      65.127  47.372  84.335  1.00  0.00           N
ATOM   1727  CA  ALA A 100      65.177  47.902  85.675  1.00  0.00           C
ATOM   1729  CB  ALA A 100      66.247  49.012  85.795  1.00  0.00           C
ATOM   1733  C   ALA A 100      63.867  48.512  86.135  1.00  0.00           C
ATOM   1734  O   ALA A 100      63.377  48.242  87.215  1.00  0.00           O
ATOM   1735  N   PHE A 101      63.227  49.342  85.305  1.00  0.00           N
ATOM   1737  CA  PHE A 101      61.927  49.892  85.655  1.00  0.00           C
ATOM   1739  CB  PHE A 101      61.547  51.052  84.715  1.00  0.00           C
ATOM   1742  CG  PHE A 101      62.547  52.172  84.855  1.00  0.00           C
ATOM   1743  CD1 PHE A 101      62.777  52.752  86.115  1.00  0.00           C
ATOM   1745  CE1 PHE A 101      63.737  53.762  86.255  1.00  0.00           C
ATOM   1747  CZ  PHE A 101      64.447  54.212  85.135  1.00  0.00           C
ATOM   1749  CD2 PHE A 101      63.247  52.642  83.745  1.00  0.00           C
ATOM   1751  CE2 PHE A 101      64.207  53.652  83.885  1.00  0.00           C
ATOM   1753  C   PHE A 101      60.817  48.872  85.675  1.00  0.00           C
ATOM   1754  O   PHE A 101      59.887  48.942  86.475  1.00  0.00           O
ATOM   1755  N   ASP A 102      60.877  47.862  84.805  1.00  0.00           N
ATOM   1757  CA  ASP A 102      60.027  46.712  84.835  1.00  0.00           C
ATOM   1759  CB  ASP A 102      60.237  45.862  83.565  1.00  0.00           C
ATOM   1762  CG  ASP A 102      59.957  46.622  82.275  1.00  0.00           C
ATOM   1763  OD1 ASP A 102      59.417  47.772  82.315  1.00  0.00           O
ATOM   1764  OD2 ASP A 102      60.187  46.012  81.205  1.00  0.00           O
ATOM   1765  C   ASP A 102      60.207  45.882  86.115  1.00  0.00           C
ATOM   1766  O   ASP A 102      59.247  45.402  86.705  1.00  0.00           O
ATOM   1767  N   SER A 103      61.447  45.732  86.625  1.00  0.00           N
ATOM   1769  CA  SER A 103      61.637  45.152  87.955  1.00  0.00           C
ATOM   1771  CB  SER A 103      63.027  44.552  88.245  1.00  0.00           C
ATOM   1774  OG  SER A 103      64.087  45.472  87.995  1.00  0.00           O
ATOM   1776  C   SER A 103      61.217  46.062  89.095  1.00  0.00           C
ATOM   1777  O   SER A 103      60.767  45.582  90.135  1.00  0.00           O
ATOM   1778  N   VAL A 104      61.237  47.402  88.935  1.00  0.00           N
ATOM   1780  CA  VAL A 104      60.517  48.252  89.885  1.00  0.00           C
ATOM   1782  CB  VAL A 104      60.617  49.752  89.605  1.00  0.00           C
ATOM   1784  CG1 VAL A 104      59.937  50.522  90.745  1.00  0.00           C
ATOM   1788  CG2 VAL A 104      62.067  50.202  89.585  1.00  0.00           C
ATOM   1792  C   VAL A 104      59.027  47.922  89.945  1.00  0.00           C
ATOM   1793  O   VAL A 104      58.467  47.692  91.005  1.00  0.00           O
ATOM   1794  N   LEU A 105      58.377  47.842  88.765  1.00  0.00           N
ATOM   1796  CA  LEU A 105      56.967  47.572  88.615  1.00  0.00           C
ATOM   1798  CB  LEU A 105      56.537  47.712  87.135  1.00  0.00           C
ATOM   1801  CG  LEU A 105      55.027  47.972  86.915  1.00  0.00           C
ATOM   1803  CD1 LEU A 105      54.557  49.302  87.515  1.00  0.00           C
ATOM   1807  CD2 LEU A 105      54.687  47.942  85.425  1.00  0.00           C
ATOM   1811  C   LEU A 105      56.517  46.212  89.095  1.00  0.00           C
ATOM   1812  O   LEU A 105      55.487  46.092  89.745  1.00  0.00           O
ATOM   1813  N   GLU A 106      57.257  45.132  88.765  1.00  0.00           N
ATOM   1815  CA  GLU A 106      56.837  43.782  89.125  1.00  0.00           C
ATOM   1817  CB  GLU A 106      57.647  42.662  88.425  1.00  0.00           C
ATOM   1820  CG  GLU A 106      58.997  42.262  89.065  1.00  0.00           C
ATOM   1823  CD  GLU A 106      59.717  41.102  88.385  1.00  0.00           C
ATOM   1824  OE1 GLU A 106      59.127  40.452  87.485  1.00  0.00           O
ATOM   1825  OE2 GLU A 106      60.867  40.802  88.815  1.00  0.00           O
ATOM   1826  C   GLU A 106      56.847  43.592  90.625  1.00  0.00           C
ATOM   1827  O   GLU A 106      55.937  42.992  91.195  1.00  0.00           O
ATOM   1828  N   LEU A 107      57.897  44.122  91.295  1.00  0.00           N
ATOM   1830  CA  LEU A 107      57.957  44.162  92.745  1.00  0.00           C
ATOM   1832  CB  LEU A 107      59.337  44.682  93.235  1.00  0.00           C
ATOM   1835  CG  LEU A 107      60.437  43.602  93.375  1.00  0.00           C
ATOM   1837  CD1 LEU A 107      60.977  43.002  92.075  1.00  0.00           C
ATOM   1841  CD2 LEU A 107      61.607  44.202  94.165  1.00  0.00           C
ATOM   1845  C   LEU A 107      56.837  45.002  93.345  1.00  0.00           C
ATOM   1846  O   LEU A 107      56.067  44.502  94.165  1.00  0.00           O
ATOM   1847  N   ASP A 108      56.677  46.272  92.915  1.00  0.00           N
ATOM   1849  CA  ASP A 108      55.737  47.172  93.555  1.00  0.00           C
ATOM   1851  CB  ASP A 108      56.487  48.052  94.585  1.00  0.00           C
ATOM   1854  CG  ASP A 108      55.567  48.932  95.405  1.00  0.00           C
ATOM   1855  OD1 ASP A 108      54.327  48.812  95.235  1.00  0.00           O
ATOM   1856  OD2 ASP A 108      56.097  49.722  96.225  1.00  0.00           O
ATOM   1857  C   ASP A 108      55.017  48.012  92.505  1.00  0.00           C
ATOM   1858  O   ASP A 108      55.567  49.012  92.025  1.00  0.00           O
ATOM   1859  N   PRO A 109      53.777  47.692  92.145  1.00  0.00           N
ATOM   1860  CD  PRO A 109      53.207  46.362  92.305  1.00  0.00           C
ATOM   1863  CA  PRO A 109      53.077  48.472  91.145  1.00  0.00           C
ATOM   1865  CB  PRO A 109      51.887  47.592  90.755  1.00  0.00           C
ATOM   1868  CG  PRO A 109      52.387  46.182  91.045  1.00  0.00           C
ATOM   1871  C   PRO A 109      52.547  49.802  91.645  1.00  0.00           C
ATOM   1872  O   PRO A 109      51.827  50.422  90.865  1.00  0.00           O
ATOM   1873  N   THR A 110      52.837  50.272  92.875  1.00  0.00           N
ATOM   1875  CA  THR A 110      52.397  51.582  93.355  1.00  0.00           C
ATOM   1877  CB  THR A 110      51.977  51.542  94.825  1.00  0.00           C
ATOM   1879  OG1 THR A 110      51.107  52.602  95.155  1.00  0.00           O
ATOM   1881  CG2 THR A 110      53.147  51.632  95.815  1.00  0.00           C
ATOM   1885  C   THR A 110      53.527  52.582  93.205  1.00  0.00           C
ATOM   1886  O   THR A 110      53.377  53.792  93.415  1.00  0.00           O
ATOM   1887  N   TYR A 111      54.717  52.092  92.815  1.00  0.00           N
ATOM   1889  CA  TYR A 111      55.947  52.862  92.775  1.00  0.00           C
ATOM   1891  CB  TYR A 111      57.177  51.912  92.765  1.00  0.00           C
ATOM   1894  CG  TYR A 111      58.427  52.632  93.205  1.00  0.00           C
ATOM   1895  CD1 TYR A 111      59.087  53.582  92.405  1.00  0.00           C
ATOM   1897  CE1 TYR A 111      60.177  54.312  92.895  1.00  0.00           C
ATOM   1899  CZ  TYR A 111      60.667  54.052  94.175  1.00  0.00           C
ATOM   1900  OH  TYR A 111      61.697  54.812  94.735  1.00  0.00           O
ATOM   1902  CD2 TYR A 111      58.967  52.342  94.475  1.00  0.00           C
ATOM   1904  CE2 TYR A 111      60.087  53.042  94.945  1.00  0.00           C
ATOM   1906  C   TYR A 111      55.947  53.782  91.555  1.00  0.00           C
ATOM   1907  O   TYR A 111      56.557  53.512  90.525  1.00  0.00           O
ATOM   1908  N   ASN A 112      55.197  54.892  91.645  1.00  0.00           N
ATOM   1910  CA  ASN A 112      54.747  55.692  90.515  1.00  0.00           C
ATOM   1912  CB  ASN A 112      53.857  56.852  91.045  1.00  0.00           C
ATOM   1915  CG  ASN A 112      53.107  57.642  89.965  1.00  0.00           C
ATOM   1916  OD1 ASN A 112      52.927  58.852  90.105  1.00  0.00           O
ATOM   1917  ND2 ASN A 112      52.677  56.962  88.885  1.00  0.00           N
ATOM   1920  C   ASN A 112      55.877  56.262  89.675  1.00  0.00           C
ATOM   1921  O   ASN A 112      55.797  56.302  88.445  1.00  0.00           O
ATOM   1922  N   TYR A 113      56.967  56.682  90.345  1.00  0.00           N
ATOM   1924  CA  TYR A 113      58.147  57.342  89.805  1.00  0.00           C
ATOM   1926  CB  TYR A 113      59.097  57.822  90.935  1.00  0.00           C
ATOM   1929  CG  TYR A 113      58.487  59.032  91.605  1.00  0.00           C
ATOM   1930  CD1 TYR A 113      57.597  58.892  92.685  1.00  0.00           C
ATOM   1932  CE1 TYR A 113      57.067  60.032  93.315  1.00  0.00           C
ATOM   1934  CZ  TYR A 113      57.417  61.312  92.875  1.00  0.00           C
ATOM   1935  OH  TYR A 113      56.867  62.422  93.525  1.00  0.00           O
ATOM   1937  CD2 TYR A 113      58.837  60.322  91.175  1.00  0.00           C
ATOM   1939  CE2 TYR A 113      58.297  61.462  91.795  1.00  0.00           C
ATOM   1941  C   TYR A 113      58.887  56.512  88.775  1.00  0.00           C
ATOM   1942  O   TYR A 113      59.487  57.052  87.855  1.00  0.00           O
ATOM   1943  N   ALA A 114      58.767  55.172  88.855  1.00  0.00           N
ATOM   1945  CA  ALA A 114      59.207  54.262  87.835  1.00  0.00           C
ATOM   1947  CB  ALA A 114      58.867  52.842  88.295  1.00  0.00           C
ATOM   1951  C   ALA A 114      58.577  54.522  86.465  1.00  0.00           C
ATOM   1952  O   ALA A 114      59.277  54.522  85.455  1.00  0.00           O
ATOM   1953  N   HIS A 115      57.257  54.832  86.405  1.00  0.00           N
ATOM   1955  CA  HIS A 115      56.617  55.282  85.195  1.00  0.00           C
ATOM   1957  CB  HIS A 115      55.077  55.442  85.355  1.00  0.00           C
ATOM   1960  ND1 HIS A 115      53.967  53.312  84.675  1.00  0.00           N
ATOM   1961  CG  HIS A 115      54.367  54.162  85.685  1.00  0.00           C
ATOM   1962  CE1 HIS A 115      53.187  52.422  85.245  1.00  0.00           C
ATOM   1964  NE2 HIS A 115      53.067  52.632  86.575  1.00  0.00           N
ATOM   1966  CD2 HIS A 115      53.817  53.752  86.865  1.00  0.00           C
ATOM   1968  C   HIS A 115      57.197  56.592  84.655  1.00  0.00           C
ATOM   1969  O   HIS A 115      57.467  56.742  83.475  1.00  0.00           O
ATOM   1970  N   LEU A 116      57.467  57.612  85.495  1.00  0.00           N
ATOM   1972  CA  LEU A 116      58.177  58.792  84.995  1.00  0.00           C
ATOM   1974  CB  LEU A 116      58.237  59.912  86.065  1.00  0.00           C
ATOM   1977  CG  LEU A 116      58.897  61.242  85.605  1.00  0.00           C
ATOM   1979  CD1 LEU A 116      58.097  61.942  84.505  1.00  0.00           C
ATOM   1983  CD2 LEU A 116      59.127  62.222  86.765  1.00  0.00           C
ATOM   1987  C   LEU A 116      59.607  58.532  84.505  1.00  0.00           C
ATOM   1988  O   LEU A 116      59.987  58.952  83.415  1.00  0.00           O
ATOM   1989  N   ASN A 117      60.437  57.822  85.305  1.00  0.00           N
ATOM   1991  CA  ASN A 117      61.807  57.502  84.935  1.00  0.00           C
ATOM   1993  CB  ASN A 117      62.587  56.822  86.085  1.00  0.00           C
ATOM   1996  CG  ASN A 117      62.807  57.732  87.275  1.00  0.00           C
ATOM   1997  OD1 ASN A 117      62.357  57.482  88.385  1.00  0.00           O
ATOM   1998  ND2 ASN A 117      63.487  58.872  87.045  1.00  0.00           N
ATOM   2001  C   ASN A 117      61.917  56.622  83.705  1.00  0.00           C
ATOM   2002  O   ASN A 117      62.757  56.852  82.835  1.00  0.00           O
ATOM   2003  N   ARG A 118      61.047  55.602  83.605  1.00  0.00           N
ATOM   2005  CA  ARG A 118      60.847  54.792  82.425  1.00  0.00           C
ATOM   2007  CB  ARG A 118      59.887  53.612  82.715  1.00  0.00           C
ATOM   2010  CG  ARG A 118      59.797  52.582  81.575  1.00  0.00           C
ATOM   2013  CD  ARG A 118      59.137  51.242  81.905  1.00  0.00           C
ATOM   2016  NE  ARG A 118      57.847  51.572  82.555  1.00  0.00           N
ATOM   2018  CZ  ARG A 118      57.097  50.702  83.195  1.00  0.00           C
ATOM   2019  NH1 ARG A 118      57.477  49.472  83.485  1.00  0.00           N
ATOM   2022  NH2 ARG A 118      55.877  51.082  83.475  1.00  0.00           N
ATOM   2025  C   ARG A 118      60.357  55.592  81.235  1.00  0.00           C
ATOM   2026  O   ARG A 118      60.977  55.522  80.185  1.00  0.00           O
ATOM   2027  N   GLY A 119      59.347  56.472  81.375  1.00  0.00           N
ATOM   2029  CA  GLY A 119      58.897  57.352  80.295  1.00  0.00           C
ATOM   2032  C   GLY A 119      59.997  58.212  79.715  1.00  0.00           C
ATOM   2033  O   GLY A 119      60.147  58.322  78.495  1.00  0.00           O
ATOM   2034  N   ILE A 120      60.857  58.782  80.575  1.00  0.00           N
ATOM   2036  CA  ILE A 120      62.097  59.442  80.195  1.00  0.00           C
ATOM   2038  CB  ILE A 120      62.717  60.222  81.335  1.00  0.00           C
ATOM   2040  CG2 ILE A 120      63.967  60.962  80.815  1.00  0.00           C
ATOM   2044  CG1 ILE A 120      61.737  61.262  81.935  1.00  0.00           C
ATOM   2047  CD  ILE A 120      62.167  61.712  83.325  1.00  0.00           C
ATOM   2051  C   ILE A 120      63.117  58.522  79.525  1.00  0.00           C
ATOM   2052  O   ILE A 120      63.777  58.902  78.555  1.00  0.00           O
ATOM   2053  N   ALA A 121      63.287  57.272  79.995  1.00  0.00           N
ATOM   2055  CA  ALA A 121      64.157  56.292  79.375  1.00  0.00           C
ATOM   2057  CB  ALA A 121      64.107  54.942  80.135  1.00  0.00           C
ATOM   2061  C   ALA A 121      63.757  55.982  77.945  1.00  0.00           C
ATOM   2062  O   ALA A 121      64.577  55.932  77.035  1.00  0.00           O
ATOM   2063  N   LEU A 122      62.437  55.802  77.745  1.00  0.00           N
ATOM   2065  CA  LEU A 122      61.777  55.612  76.475  1.00  0.00           C
ATOM   2067  CB  LEU A 122      60.287  55.262  76.715  1.00  0.00           C
ATOM   2070  CG  LEU A 122      59.997  53.772  77.035  1.00  0.00           C
ATOM   2072  CD1 LEU A 122      60.557  53.222  78.335  1.00  0.00           C
ATOM   2076  CD2 LEU A 122      58.497  53.552  77.095  1.00  0.00           C
ATOM   2080  C   LEU A 122      61.937  56.802  75.535  1.00  0.00           C
ATOM   2081  O   LEU A 122      62.237  56.652  74.355  1.00  0.00           O
ATOM   2082  N   TYR A 123      61.797  58.032  76.065  1.00  0.00           N
ATOM   2084  CA  TYR A 123      62.047  59.272  75.365  1.00  0.00           C
ATOM   2086  CB  TYR A 123      61.647  60.442  76.305  1.00  0.00           C
ATOM   2089  CG  TYR A 123      61.887  61.782  75.695  1.00  0.00           C
ATOM   2090  CD1 TYR A 123      61.077  62.212  74.645  1.00  0.00           C
ATOM   2092  CE1 TYR A 123      61.357  63.412  73.975  1.00  0.00           C
ATOM   2094  CZ  TYR A 123      62.437  64.202  74.385  1.00  0.00           C
ATOM   2095  OH  TYR A 123      62.757  65.402  73.745  1.00  0.00           O
ATOM   2097  CD2 TYR A 123      62.967  62.582  76.105  1.00  0.00           C
ATOM   2099  CE2 TYR A 123      63.237  63.782  75.455  1.00  0.00           C
ATOM   2101  C   TYR A 123      63.477  59.422  74.835  1.00  0.00           C
ATOM   2102  O   TYR A 123      63.727  59.842  73.715  1.00  0.00           O
ATOM   2103  N   TYR A 124      64.487  59.012  75.625  1.00  0.00           N
ATOM   2105  CA  TYR A 124      65.857  59.002  75.135  1.00  0.00           C
ATOM   2107  CB  TYR A 124      66.847  59.332  76.275  1.00  0.00           C
ATOM   2110  CG  TYR A 124      66.747  60.792  76.625  1.00  0.00           C
ATOM   2111  CD1 TYR A 124      66.157  61.232  77.825  1.00  0.00           C
ATOM   2113  CE1 TYR A 124      66.147  62.602  78.155  1.00  0.00           C
ATOM   2115  CZ  TYR A 124      66.757  63.532  77.315  1.00  0.00           C
ATOM   2116  OH  TYR A 124      66.817  64.902  77.675  1.00  0.00           O
ATOM   2118  CD2 TYR A 124      67.327  61.742  75.775  1.00  0.00           C
ATOM   2120  CE2 TYR A 124      67.337  63.102  76.115  1.00  0.00           C
ATOM   2122  C   TYR A 124      66.227  57.702  74.415  1.00  0.00           C
ATOM   2123  O   TYR A 124      67.357  57.512  73.985  1.00  0.00           O
ATOM   2124  N   GLY A 125      65.237  56.812  74.205  1.00  0.00           N
ATOM   2126  CA  GLY A 125      65.347  55.592  73.415  1.00  0.00           C
ATOM   2129  C   GLY A 125      64.507  55.662  72.165  1.00  0.00           C
ATOM   2130  O   GLY A 125      64.247  54.642  71.545  1.00  0.00           O
ATOM   2131  N   GLY A 126      64.007  56.872  71.825  1.00  0.00           N
ATOM   2133  CA  GLY A 126      63.297  57.182  70.585  1.00  0.00           C
ATOM   2136  C   GLY A 126      61.947  56.532  70.435  1.00  0.00           C
ATOM   2137  O   GLY A 126      61.377  56.462  69.355  1.00  0.00           O
ATOM   2138  N   ARG A 127      61.377  56.042  71.545  1.00  0.00           N
ATOM   2140  CA  ARG A 127      60.147  55.282  71.535  1.00  0.00           C
ATOM   2142  CB  ARG A 127      60.307  53.842  72.095  1.00  0.00           C
ATOM   2145  CG  ARG A 127      61.097  53.722  73.415  1.00  0.00           C
ATOM   2148  CD  ARG A 127      61.307  52.292  73.945  1.00  0.00           C
ATOM   2151  NE  ARG A 127      62.297  51.582  73.085  1.00  0.00           N
ATOM   2153  CZ  ARG A 127      62.017  50.742  72.095  1.00  0.00           C
ATOM   2154  NH1 ARG A 127      60.787  50.362  71.825  1.00  0.00           N
ATOM   2157  NH2 ARG A 127      63.007  50.262  71.385  1.00  0.00           N
ATOM   2160  C   ARG A 127      59.047  56.102  72.165  1.00  0.00           C
ATOM   2161  O   ARG A 127      58.447  55.752  73.185  1.00  0.00           O
ATOM   2162  N   ASP A 128      58.767  57.262  71.525  1.00  0.00           N
ATOM   2164  CA  ASP A 128      57.927  58.332  72.035  1.00  0.00           C
ATOM   2166  CB  ASP A 128      57.927  59.512  71.035  1.00  0.00           C
ATOM   2169  CG  ASP A 128      59.227  60.252  71.115  1.00  0.00           C
ATOM   2170  OD1 ASP A 128      59.577  60.672  72.245  1.00  0.00           O
ATOM   2171  OD2 ASP A 128      59.937  60.402  70.075  1.00  0.00           O
ATOM   2172  C   ASP A 128      56.487  57.952  72.345  1.00  0.00           C
ATOM   2173  O   ASP A 128      55.917  58.412  73.335  1.00  0.00           O
ATOM   2174  N   LYS A 129      55.827  57.092  71.535  1.00  0.00           N
ATOM   2176  CA  LYS A 129      54.507  56.572  71.855  1.00  0.00           C
ATOM   2178  CB  LYS A 129      53.947  55.702  70.705  1.00  0.00           C
ATOM   2181  CG  LYS A 129      53.517  56.512  69.485  1.00  0.00           C
ATOM   2184  CD  LYS A 129      52.457  57.592  69.755  1.00  0.00           C
ATOM   2187  CE  LYS A 129      51.177  57.082  70.435  1.00  0.00           C
ATOM   2190  NZ  LYS A 129      50.287  58.222  70.685  1.00  0.00           N
ATOM   2194  C   LYS A 129      54.397  55.752  73.125  1.00  0.00           C
ATOM   2195  O   LYS A 129      53.497  55.962  73.945  1.00  0.00           O
ATOM   2196  N   LEU A 130      55.347  54.832  73.335  1.00  0.00           N
ATOM   2198  CA  LEU A 130      55.477  54.082  74.565  1.00  0.00           C
ATOM   2200  CB  LEU A 130      56.547  52.972  74.425  1.00  0.00           C
ATOM   2203  CG  LEU A 130      56.297  51.912  73.335  1.00  0.00           C
ATOM   2205  CD1 LEU A 130      57.457  50.912  73.325  1.00  0.00           C
ATOM   2209  CD2 LEU A 130      54.957  51.192  73.535  1.00  0.00           C
ATOM   2213  C   LEU A 130      55.777  55.002  75.755  1.00  0.00           C
ATOM   2214  O   LEU A 130      55.177  54.902  76.815  1.00  0.00           O
ATOM   2215  N   ALA A 131      56.687  55.992  75.565  1.00  0.00           N
ATOM   2217  CA  ALA A 131      56.977  57.012  76.555  1.00  0.00           C
ATOM   2219  CB  ALA A 131      58.017  58.012  76.005  1.00  0.00           C
ATOM   2223  C   ALA A 131      55.737  57.782  76.945  1.00  0.00           C
ATOM   2224  O   ALA A 131      55.417  57.982  78.115  1.00  0.00           O
ATOM   2225  N   GLN A 132      54.937  58.152  75.935  1.00  0.00           N
ATOM   2227  CA  GLN A 132      53.657  58.802  76.105  1.00  0.00           C
ATOM   2229  CB  GLN A 132      53.107  59.222  74.705  1.00  0.00           C
ATOM   2232  CG  GLN A 132      51.737  59.942  74.715  1.00  0.00           C
ATOM   2235  CD  GLN A 132      51.127  60.052  73.315  1.00  0.00           C
ATOM   2236  OE1 GLN A 132      51.777  59.832  72.295  1.00  0.00           O
ATOM   2237  NE2 GLN A 132      49.827  60.412  73.275  1.00  0.00           N
ATOM   2240  C   GLN A 132      52.637  58.052  76.965  1.00  0.00           C
ATOM   2241  O   GLN A 132      51.887  58.702  77.695  1.00  0.00           O
ATOM   2242  N   ASP A 133      52.577  56.682  76.945  1.00  0.00           N
ATOM   2244  CA  ASP A 133      51.747  55.902  77.885  1.00  0.00           C
ATOM   2246  CB  ASP A 133      51.687  54.382  77.485  1.00  0.00           C
ATOM   2249  CG  ASP A 133      50.847  53.432  78.355  1.00  0.00           C
ATOM   2250  OD1 ASP A 133      50.167  53.892  79.305  1.00  0.00           O
ATOM   2251  OD2 ASP A 133      50.857  52.192  78.095  1.00  0.00           O
ATOM   2252  C   ASP A 133      52.177  56.112  79.335  1.00  0.00           C
ATOM   2253  O   ASP A 133      51.417  56.672  80.135  1.00  0.00           O
ATOM   2254  N   ASP A 134      53.457  55.782  79.665  1.00  0.00           N
ATOM   2256  CA  ASP A 134      54.017  55.892  81.005  1.00  0.00           C
ATOM   2258  CB  ASP A 134      55.527  55.442  81.015  1.00  0.00           C
ATOM   2261  CG  ASP A 134      55.897  53.952  80.995  1.00  0.00           C
ATOM   2262  OD1 ASP A 134      55.297  53.062  81.645  1.00  0.00           O
ATOM   2263  OD2 ASP A 134      57.017  53.702  80.485  1.00  0.00           O
ATOM   2264  C   ASP A 134      53.937  57.342  81.535  1.00  0.00           C
ATOM   2265  O   ASP A 134      53.507  57.612  82.655  1.00  0.00           O
ATOM   2266  N   LEU A 135      54.317  58.352  80.715  1.00  0.00           N
ATOM   2268  CA  LEU A 135      54.197  59.762  81.035  1.00  0.00           C
ATOM   2270  CB  LEU A 135      54.887  60.642  79.965  1.00  0.00           C
ATOM   2273  CG  LEU A 135      56.397  60.372  79.815  1.00  0.00           C
ATOM   2275  CD1 LEU A 135      56.907  61.092  78.565  1.00  0.00           C
ATOM   2279  CD2 LEU A 135      57.177  60.762  81.075  1.00  0.00           C
ATOM   2283  C   LEU A 135      52.777  60.252  81.235  1.00  0.00           C
ATOM   2284  O   LEU A 135      52.487  60.982  82.185  1.00  0.00           O
ATOM   2285  N   LEU A 136      51.817  59.842  80.365  1.00  0.00           N
ATOM   2287  CA  LEU A 136      50.417  60.172  80.615  1.00  0.00           C
ATOM   2289  CB  LEU A 136      49.497  59.812  79.425  1.00  0.00           C
ATOM   2292  CG  LEU A 136      47.997  60.212  79.595  1.00  0.00           C
ATOM   2294  CD1 LEU A 136      47.807  61.732  79.655  1.00  0.00           C
ATOM   2298  CD2 LEU A 136      47.087  59.612  78.515  1.00  0.00           C
ATOM   2302  C   LEU A 136      49.867  59.592  81.885  1.00  0.00           C
ATOM   2303  O   LEU A 136      49.157  60.272  82.605  1.00  0.00           O
ATOM   2304  N   ALA A 137      50.207  58.332  82.205  1.00  0.00           N
ATOM   2306  CA  ALA A 137      49.857  57.702  83.455  1.00  0.00           C
ATOM   2308  CB  ALA A 137      50.397  56.272  83.435  1.00  0.00           C
ATOM   2312  C   ALA A 137      50.427  58.422  84.675  1.00  0.00           C
ATOM   2313  O   ALA A 137      49.757  58.692  85.675  1.00  0.00           O
ATOM   2314  N   PHE A 138      51.707  58.832  84.605  1.00  0.00           N
ATOM   2316  CA  PHE A 138      52.317  59.662  85.625  1.00  0.00           C
ATOM   2318  CB  PHE A 138      53.817  59.802  85.295  1.00  0.00           C
ATOM   2321  CG  PHE A 138      54.567  60.282  86.495  1.00  0.00           C
ATOM   2322  CD1 PHE A 138      54.847  59.372  87.535  1.00  0.00           C
ATOM   2324  CE1 PHE A 138      55.557  59.782  88.665  1.00  0.00           C
ATOM   2326  CZ  PHE A 138      56.007  61.102  88.765  1.00  0.00           C
ATOM   2328  CD2 PHE A 138      55.037  61.602  86.605  1.00  0.00           C
ATOM   2330  CE2 PHE A 138      55.747  62.002  87.735  1.00  0.00           C
ATOM   2332  C   PHE A 138      51.627  61.032  85.795  1.00  0.00           C
ATOM   2333  O   PHE A 138      51.337  61.482  86.905  1.00  0.00           O
ATOM   2334  N   TYR A 139      51.287  61.692  84.665  1.00  0.00           N
ATOM   2336  CA  TYR A 139      50.437  62.872  84.645  1.00  0.00           C
ATOM   2338  CB  TYR A 139      50.347  63.402  83.175  1.00  0.00           C
ATOM   2341  CG  TYR A 139      49.357  64.532  83.055  1.00  0.00           C
ATOM   2342  CD1 TYR A 139      49.707  65.802  83.485  1.00  0.00           C
ATOM   2344  CE1 TYR A 139      48.767  66.832  83.505  1.00  0.00           C
ATOM   2346  CZ  TYR A 139      47.457  66.602  83.055  1.00  0.00           C
ATOM   2347  OH  TYR A 139      46.507  67.642  83.065  1.00  0.00           O
ATOM   2349  CD2 TYR A 139      48.037  64.292  82.605  1.00  0.00           C
ATOM   2351  CE2 TYR A 139      47.087  65.322  82.625  1.00  0.00           C
ATOM   2353  C   TYR A 139      49.047  62.672  85.275  1.00  0.00           C
ATOM   2354  O   TYR A 139      48.567  63.532  86.005  1.00  0.00           O
ATOM   2355  N   GLN A 140      48.377  61.532  85.035  1.00  0.00           N
ATOM   2357  CA  GLN A 140      47.077  61.242  85.625  1.00  0.00           C
ATOM   2359  CB  GLN A 140      46.437  59.942  85.065  1.00  0.00           C
ATOM   2362  CG  GLN A 140      45.907  60.062  83.615  1.00  0.00           C
ATOM   2365  CD  GLN A 140      45.277  58.742  83.155  1.00  0.00           C
ATOM   2366  OE1 GLN A 140      44.747  57.982  83.965  1.00  0.00           O
ATOM   2367  NE2 GLN A 140      45.317  58.462  81.835  1.00  0.00           N
ATOM   2370  C   GLN A 140      47.047  61.222  87.145  1.00  0.00           C
ATOM   2371  O   GLN A 140      46.097  61.712  87.755  1.00  0.00           O
ATOM   2372  N   ASP A 141      48.117  60.672  87.765  1.00  0.00           N
ATOM   2374  CA  ASP A 141      48.347  60.562  89.195  1.00  0.00           C
ATOM   2376  CB  ASP A 141      49.527  59.582  89.465  1.00  0.00           C
ATOM   2379  CG  ASP A 141      49.117  58.142  89.215  1.00  0.00           C
ATOM   2380  OD1 ASP A 141      47.997  57.882  88.705  1.00  0.00           O
ATOM   2381  OD2 ASP A 141      49.897  57.212  89.545  1.00  0.00           O
ATOM   2382  C   ASP A 141      48.527  61.912  89.925  1.00  0.00           C
ATOM   2383  O   ASP A 141      48.107  62.072  91.075  1.00  0.00           O
ATOM   2384  N   ASP A 142      49.107  62.932  89.245  1.00  0.00           N
ATOM   2386  CA  ASP A 142      49.037  64.312  89.705  1.00  0.00           C
ATOM   2388  CB  ASP A 142      50.157  64.612  90.735  1.00  0.00           C
ATOM   2391  CG  ASP A 142      50.097  65.992  91.355  1.00  0.00           C
ATOM   2392  OD1 ASP A 142      49.217  66.822  90.965  1.00  0.00           O
ATOM   2393  OD2 ASP A 142      50.957  66.222  92.245  1.00  0.00           O
ATOM   2394  C   ASP A 142      49.047  65.332  88.555  1.00  0.00           C
ATOM   2395  O   ASP A 142      50.097  65.752  88.065  1.00  0.00           O
ATOM   2396  N   PRO A 143      47.897  65.782  88.105  1.00  0.00           N
ATOM   2397  CD  PRO A 143      46.637  65.072  88.275  1.00  0.00           C
ATOM   2400  CA  PRO A 143      47.817  66.812  87.065  1.00  0.00           C
ATOM   2402  CB  PRO A 143      46.347  66.722  86.585  1.00  0.00           C
ATOM   2405  CG  PRO A 143      45.897  65.312  86.965  1.00  0.00           C
ATOM   2408  C   PRO A 143      48.127  68.222  87.555  1.00  0.00           C
ATOM   2409  O   PRO A 143      47.957  69.162  86.765  1.00  0.00           O
ATOM   2410  N   ASN A 144      48.557  68.442  88.815  1.00  0.00           N
ATOM   2412  CA  ASN A 144      48.897  69.762  89.315  1.00  0.00           C
ATOM   2414  CB  ASN A 144      48.437  70.032  90.785  1.00  0.00           C
ATOM   2417  CG  ASN A 144      46.977  70.432  90.835  1.00  0.00           C
ATOM   2418  OD1 ASN A 144      46.517  71.212  89.995  1.00  0.00           O
ATOM   2419  ND2 ASN A 144      46.227  69.882  91.815  1.00  0.00           N
ATOM   2422  C   ASN A 144      50.397  69.912  89.295  1.00  0.00           C
ATOM   2423  O   ASN A 144      50.897  71.022  89.455  1.00  0.00           O
ATOM   2424  N   ASP A 145      51.137  68.812  89.035  1.00  0.00           N
ATOM   2426  CA  ASP A 145      52.567  68.852  88.935  1.00  0.00           C
ATOM   2428  CB  ASP A 145      53.087  67.482  89.405  1.00  0.00           C
ATOM   2431  CG  ASP A 145      54.587  67.422  89.455  1.00  0.00           C
ATOM   2432  OD1 ASP A 145      55.257  68.482  89.405  1.00  0.00           O
ATOM   2433  OD2 ASP A 145      55.127  66.292  89.625  1.00  0.00           O
ATOM   2434  C   ASP A 145      53.017  69.222  87.505  1.00  0.00           C
ATOM   2435  O   ASP A 145      52.667  68.502  86.565  1.00  0.00           O
ATOM   2436  N   PRO A 146      53.757  70.312  87.245  1.00  0.00           N
ATOM   2437  CD  PRO A 146      54.157  71.282  88.255  1.00  0.00           C
ATOM   2440  CA  PRO A 146      53.987  70.802  85.885  1.00  0.00           C
ATOM   2442  CB  PRO A 146      54.647  72.182  86.075  1.00  0.00           C
ATOM   2445  CG  PRO A 146      54.297  72.602  87.505  1.00  0.00           C
ATOM   2448  C   PRO A 146      54.917  69.922  85.105  1.00  0.00           C
ATOM   2449  O   PRO A 146      54.797  69.832  83.885  1.00  0.00           O
ATOM   2450  N   PHE A 147      55.887  69.312  85.795  1.00  0.00           N
ATOM   2452  CA  PHE A 147      56.967  68.522  85.235  1.00  0.00           C
ATOM   2454  CB  PHE A 147      57.977  68.162  86.345  1.00  0.00           C
ATOM   2457  CG  PHE A 147      58.467  69.472  86.885  1.00  0.00           C
ATOM   2458  CD1 PHE A 147      59.367  70.232  86.115  1.00  0.00           C
ATOM   2460  CE1 PHE A 147      59.737  71.512  86.525  1.00  0.00           C
ATOM   2462  CZ  PHE A 147      59.197  72.042  87.705  1.00  0.00           C
ATOM   2464  CD2 PHE A 147      57.977  70.002  88.085  1.00  0.00           C
ATOM   2466  CE2 PHE A 147      58.327  71.282  88.495  1.00  0.00           C
ATOM   2468  C   PHE A 147      56.457  67.302  84.515  1.00  0.00           C
ATOM   2469  O   PHE A 147      56.977  66.872  83.485  1.00  0.00           O
ATOM   2470  N   ARG A 148      55.357  66.742  85.025  1.00  0.00           N
ATOM   2472  CA  ARG A 148      54.647  65.662  84.395  1.00  0.00           C
ATOM   2474  CB  ARG A 148      53.487  65.202  85.305  1.00  0.00           C
ATOM   2477  CG  ARG A 148      53.957  65.002  86.755  1.00  0.00           C
ATOM   2480  CD  ARG A 148      52.997  64.152  87.575  1.00  0.00           C
ATOM   2483  NE  ARG A 148      53.547  64.052  88.955  1.00  0.00           N
ATOM   2485  CZ  ARG A 148      53.337  63.022  89.775  1.00  0.00           C
ATOM   2486  NH1 ARG A 148      52.557  62.002  89.465  1.00  0.00           N
ATOM   2489  NH2 ARG A 148      53.967  63.032  90.925  1.00  0.00           N
ATOM   2492  C   ARG A 148      54.087  66.032  83.025  1.00  0.00           C
ATOM   2493  O   ARG A 148      54.277  65.302  82.055  1.00  0.00           O
ATOM   2494  N   SER A 149      53.447  67.212  82.935  1.00  0.00           N
ATOM   2496  CA  SER A 149      52.987  67.822  81.695  1.00  0.00           C
ATOM   2498  CB  SER A 149      52.157  69.112  81.935  1.00  0.00           C
ATOM   2501  OG  SER A 149      51.227  68.862  82.985  1.00  0.00           O
ATOM   2503  C   SER A 149      54.107  68.182  80.755  1.00  0.00           C
ATOM   2504  O   SER A 149      54.037  67.912  79.565  1.00  0.00           O
ATOM   2505  N   LEU A 150      55.207  68.772  81.265  1.00  0.00           N
ATOM   2507  CA  LEU A 150      56.397  69.072  80.475  1.00  0.00           C
ATOM   2509  CB  LEU A 150      57.487  69.792  81.305  1.00  0.00           C
ATOM   2512  CG  LEU A 150      57.107  71.202  81.775  1.00  0.00           C
ATOM   2514  CD1 LEU A 150      58.117  71.662  82.825  1.00  0.00           C
ATOM   2518  CD2 LEU A 150      57.047  72.182  80.595  1.00  0.00           C
ATOM   2522  C   LEU A 150      57.037  67.862  79.865  1.00  0.00           C
ATOM   2523  O   LEU A 150      57.307  67.832  78.665  1.00  0.00           O
ATOM   2524  N   TRP A 151      57.257  66.782  80.655  1.00  0.00           N
ATOM   2526  CA  TRP A 151      57.767  65.542  80.135  1.00  0.00           C
ATOM   2528  CB  TRP A 151      58.147  64.542  81.255  1.00  0.00           C
ATOM   2531  CG  TRP A 151      59.487  64.822  81.855  1.00  0.00           C
ATOM   2532  CD1 TRP A 151      59.767  65.142  83.155  1.00  0.00           C
ATOM   2534  NE1 TRP A 151      61.127  65.262  83.315  1.00  0.00           N
ATOM   2536  CE2 TRP A 151      61.757  65.052  82.125  1.00  0.00           C
ATOM   2537  CD2 TRP A 151      60.747  64.772  81.165  1.00  0.00           C
ATOM   2538  CE3 TRP A 151      61.117  64.502  79.845  1.00  0.00           C
ATOM   2540  CZ3 TRP A 151      62.477  64.442  79.525  1.00  0.00           C
ATOM   2542  CZ2 TRP A 151      63.097  65.072  81.785  1.00  0.00           C
ATOM   2544  CH2 TRP A 151      63.447  64.732  80.475  1.00  0.00           C
ATOM   2546  C   TRP A 151      56.877  64.892  79.085  1.00  0.00           C
ATOM   2547  O   TRP A 151      57.377  64.422  78.065  1.00  0.00           O
ATOM   2548  N   LEU A 152      55.547  64.892  79.285  1.00  0.00           N
ATOM   2550  CA  LEU A 152      54.597  64.422  78.295  1.00  0.00           C
ATOM   2552  CB  LEU A 152      53.177  64.482  78.925  1.00  0.00           C
ATOM   2555  CG  LEU A 152      52.047  63.832  78.105  1.00  0.00           C
ATOM   2557  CD1 LEU A 152      50.937  63.372  79.045  1.00  0.00           C
ATOM   2561  CD2 LEU A 152      51.447  64.762  77.035  1.00  0.00           C
ATOM   2565  C   LEU A 152      54.647  65.212  76.995  1.00  0.00           C
ATOM   2566  O   LEU A 152      54.747  64.652  75.895  1.00  0.00           O
ATOM   2567  N   TYR A 153      54.677  66.552  77.105  1.00  0.00           N
ATOM   2569  CA  TYR A 153      54.897  67.462  75.995  1.00  0.00           C
ATOM   2571  CB  TYR A 153      54.737  68.942  76.495  1.00  0.00           C
ATOM   2574  CG  TYR A 153      55.257  69.942  75.495  1.00  0.00           C
ATOM   2575  CD1 TYR A 153      54.437  70.502  74.515  1.00  0.00           C
ATOM   2577  CE1 TYR A 153      54.987  71.292  73.495  1.00  0.00           C
ATOM   2579  CZ  TYR A 153      56.367  71.502  73.435  1.00  0.00           C
ATOM   2580  OH  TYR A 153      56.977  72.302  72.445  1.00  0.00           O
ATOM   2582  CD2 TYR A 153      56.637  70.222  75.465  1.00  0.00           C
ATOM   2584  CE2 TYR A 153      57.197  70.932  74.405  1.00  0.00           C
ATOM   2586  C   TYR A 153      56.217  67.202  75.255  1.00  0.00           C
ATOM   2587  O   TYR A 153      56.257  67.222  74.025  1.00  0.00           O
ATOM   2588  N   LEU A 154      57.317  66.922  75.985  1.00  0.00           N
ATOM   2590  CA  LEU A 154      58.607  66.602  75.385  1.00  0.00           C
ATOM   2592  CB  LEU A 154      59.727  66.382  76.465  1.00  0.00           C
ATOM   2595  CG  LEU A 154      60.657  67.592  76.765  1.00  0.00           C
ATOM   2597  CD1 LEU A 154      59.937  68.852  77.245  1.00  0.00           C
ATOM   2601  CD2 LEU A 154      61.707  67.212  77.815  1.00  0.00           C
ATOM   2605  C   LEU A 154      58.537  65.392  74.465  1.00  0.00           C
ATOM   2606  O   LEU A 154      59.077  65.452  73.365  1.00  0.00           O
ATOM   2607  N   ALA A 155      57.867  64.292  74.875  1.00  0.00           N
ATOM   2609  CA  ALA A 155      57.597  63.122  74.055  1.00  0.00           C
ATOM   2611  CB  ALA A 155      56.997  62.042  74.985  1.00  0.00           C
ATOM   2615  C   ALA A 155      56.687  63.352  72.855  1.00  0.00           C
ATOM   2616  O   ALA A 155      57.027  63.032  71.715  1.00  0.00           O
ATOM   2617  N   GLU A 156      55.507  63.982  73.075  1.00  0.00           N
ATOM   2619  CA  GLU A 156      54.507  64.262  72.045  1.00  0.00           C
ATOM   2621  CB  GLU A 156      53.167  64.762  72.645  1.00  0.00           C
ATOM   2624  CG  GLU A 156      52.377  63.662  73.425  1.00  0.00           C
ATOM   2627  CD  GLU A 156      50.877  63.932  73.585  1.00  0.00           C
ATOM   2628  OE1 GLU A 156      50.287  64.692  72.775  1.00  0.00           O
ATOM   2629  OE2 GLU A 156      50.247  63.272  74.455  1.00  0.00           O
ATOM   2630  C   GLU A 156      55.017  65.182  70.945  1.00  0.00           C
ATOM   2631  O   GLU A 156      54.717  64.972  69.765  1.00  0.00           O
ATOM   2632  N   GLN A 157      55.837  66.192  71.325  1.00  0.00           N
ATOM   2634  CA  GLN A 157      56.497  67.162  70.455  1.00  0.00           C
ATOM   2636  CB  GLN A 157      57.567  67.962  71.255  1.00  0.00           C
ATOM   2639  CG  GLN A 157      58.727  68.652  70.475  1.00  0.00           C
ATOM   2642  CD  GLN A 157      58.237  69.872  69.685  1.00  0.00           C
ATOM   2643  OE1 GLN A 157      57.877  70.862  70.325  1.00  0.00           O
ATOM   2644  NE2 GLN A 157      58.227  69.842  68.345  1.00  0.00           N
ATOM   2647  C   GLN A 157      57.177  66.562  69.235  1.00  0.00           C
ATOM   2648  O   GLN A 157      57.197  67.152  68.165  1.00  0.00           O
ATOM   2649  N   LYS A 158      57.787  65.382  69.385  1.00  0.00           N
ATOM   2651  CA  LYS A 158      58.497  64.752  68.305  1.00  0.00           C
ATOM   2653  CB  LYS A 158      59.447  63.682  68.875  1.00  0.00           C
ATOM   2656  CG  LYS A 158      60.647  64.262  69.625  1.00  0.00           C
ATOM   2659  CD  LYS A 158      61.527  63.162  70.245  1.00  0.00           C
ATOM   2662  CE  LYS A 158      62.897  63.632  70.745  1.00  0.00           C
ATOM   2665  NZ  LYS A 158      63.647  62.482  71.265  1.00  0.00           N
ATOM   2669  C   LYS A 158      57.627  64.192  67.185  1.00  0.00           C
ATOM   2670  O   LYS A 158      58.077  64.062  66.045  1.00  0.00           O
ATOM   2671  N   LEU A 159      56.357  63.862  67.475  1.00  0.00           N
ATOM   2673  CA  LEU A 159      55.457  63.282  66.495  1.00  0.00           C
ATOM   2675  CB  LEU A 159      54.527  62.232  67.135  1.00  0.00           C
ATOM   2678  CG  LEU A 159      55.167  60.962  67.705  1.00  0.00           C
ATOM   2680  CD1 LEU A 159      55.807  61.182  69.075  1.00  0.00           C
ATOM   2684  CD2 LEU A 159      54.077  59.892  67.875  1.00  0.00           C
ATOM   2688  C   LEU A 159      54.557  64.342  65.875  1.00  0.00           C
ATOM   2689  O   LEU A 159      54.447  64.472  64.655  1.00  0.00           O
ATOM   2690  N   ASP A 160      53.877  65.132  66.725  1.00  0.00           N
ATOM   2692  CA  ASP A 160      52.997  66.192  66.275  1.00  0.00           C
ATOM   2694  CB  ASP A 160      51.537  65.642  66.185  1.00  0.00           C
ATOM   2697  CG  ASP A 160      50.467  66.612  65.705  1.00  0.00           C
ATOM   2698  OD1 ASP A 160      50.587  67.842  65.955  1.00  0.00           O
ATOM   2699  OD2 ASP A 160      49.437  66.152  65.155  1.00  0.00           O
ATOM   2700  C   ASP A 160      53.207  67.362  67.225  1.00  0.00           C
ATOM   2701  O   ASP A 160      52.887  67.302  68.415  1.00  0.00           O
ATOM   2702  N   GLU A 161      53.797  68.472  66.735  1.00  0.00           N
ATOM   2704  CA  GLU A 161      53.997  69.652  67.555  1.00  0.00           C
ATOM   2706  CB  GLU A 161      54.907  70.722  66.885  1.00  0.00           C
ATOM   2709  CG  GLU A 161      54.887  72.122  67.575  1.00  0.00           C
ATOM   2712  CD  GLU A 161      56.127  72.982  67.335  1.00  0.00           C
ATOM   2713  OE1 GLU A 161      56.367  73.422  66.185  1.00  0.00           O
ATOM   2714  OE2 GLU A 161      56.797  73.282  68.365  1.00  0.00           O
ATOM   2715  C   GLU A 161      52.707  70.282  68.055  1.00  0.00           C
ATOM   2716  O   GLU A 161      52.577  70.612  69.235  1.00  0.00           O
ATOM   2717  N   LYS A 162      51.707  70.422  67.175  1.00  0.00           N
ATOM   2719  CA  LYS A 162      50.417  71.022  67.475  1.00  0.00           C
ATOM   2721  CB  LYS A 162      49.627  71.132  66.145  1.00  0.00           C
ATOM   2724  CG  LYS A 162      48.357  72.012  66.145  1.00  0.00           C
ATOM   2727  CD  LYS A 162      47.127  71.432  66.875  1.00  0.00           C
ATOM   2730  CE  LYS A 162      45.957  72.412  66.965  1.00  0.00           C
ATOM   2733  NZ  LYS A 162      45.237  72.592  65.685  1.00  0.00           N
ATOM   2737  C   LYS A 162      49.647  70.232  68.515  1.00  0.00           C
ATOM   2738  O   LYS A 162      49.157  70.772  69.505  1.00  0.00           O
ATOM   2739  N   GLN A 163      49.567  68.892  68.375  1.00  0.00           N
ATOM   2741  CA  GLN A 163      48.867  68.052  69.335  1.00  0.00           C
ATOM   2743  CB  GLN A 163      48.807  66.582  68.865  1.00  0.00           C
ATOM   2746  CG  GLN A 163      47.947  65.652  69.755  1.00  0.00           C
ATOM   2749  CD  GLN A 163      46.527  66.212  69.955  1.00  0.00           C
ATOM   2750  OE1 GLN A 163      45.777  66.432  69.005  1.00  0.00           O
ATOM   2751  NE2 GLN A 163      46.137  66.422  71.235  1.00  0.00           N
ATOM   2754  C   GLN A 163      49.457  68.132  70.745  1.00  0.00           C
ATOM   2755  O   GLN A 163      48.727  68.242  71.725  1.00  0.00           O
ATOM   2756  N   ALA A 164      50.797  68.162  70.835  1.00  0.00           N
ATOM   2758  CA  ALA A 164      51.507  68.432  72.065  1.00  0.00           C
ATOM   2760  CB  ALA A 164      53.007  68.222  71.805  1.00  0.00           C
ATOM   2764  C   ALA A 164      51.257  69.812  72.665  1.00  0.00           C
ATOM   2765  O   ALA A 164      51.077  69.952  73.875  1.00  0.00           O
ATOM   2766  N   LYS A 165      51.227  70.892  71.855  1.00  0.00           N
ATOM   2768  CA  LYS A 165      50.837  72.222  72.325  1.00  0.00           C
ATOM   2770  CB  LYS A 165      50.987  73.312  71.235  1.00  0.00           C
ATOM   2773  CG  LYS A 165      52.437  73.632  70.805  1.00  0.00           C
ATOM   2776  CD  LYS A 165      53.327  74.202  71.925  1.00  0.00           C
ATOM   2779  CE  LYS A 165      54.787  74.442  71.485  1.00  0.00           C
ATOM   2782  NZ  LYS A 165      54.857  75.552  70.535  1.00  0.00           N
ATOM   2786  C   LYS A 165      49.417  72.272  72.885  1.00  0.00           C
ATOM   2787  O   LYS A 165      49.217  72.762  74.005  1.00  0.00           O
ATOM   2788  N   GLU A 166      48.417  71.692  72.175  1.00  0.00           N
ATOM   2790  CA  GLU A 166      47.047  71.602  72.665  1.00  0.00           C
ATOM   2792  CB  GLU A 166      46.107  70.962  71.615  1.00  0.00           C
ATOM   2795  CG  GLU A 166      44.667  70.622  72.125  1.00  0.00           C
ATOM   2798  CD  GLU A 166      43.827  71.812  72.605  1.00  0.00           C
ATOM   2799  OE1 GLU A 166      43.657  72.782  71.825  1.00  0.00           O
ATOM   2800  OE2 GLU A 166      43.217  71.732  73.715  1.00  0.00           O
ATOM   2801  C   GLU A 166      46.907  70.832  73.955  1.00  0.00           C
ATOM   2802  O   GLU A 166      46.277  71.282  74.915  1.00  0.00           O
ATOM   2803  N   VAL A 167      47.547  69.652  74.055  1.00  0.00           N
ATOM   2805  CA  VAL A 167      47.547  68.882  75.285  1.00  0.00           C
ATOM   2807  CB  VAL A 167      48.077  67.452  75.145  1.00  0.00           C
ATOM   2809  CG1 VAL A 167      49.607  67.322  75.155  1.00  0.00           C
ATOM   2813  CG2 VAL A 167      47.527  66.642  76.315  1.00  0.00           C
ATOM   2817  C   VAL A 167      48.217  69.622  76.435  1.00  0.00           C
ATOM   2818  O   VAL A 167      47.677  69.672  77.545  1.00  0.00           O
ATOM   2819  N   LEU A 168      49.357  70.302  76.185  1.00  0.00           N
ATOM   2821  CA  LEU A 168      49.987  71.152  77.165  1.00  0.00           C
ATOM   2823  CB  LEU A 168      51.377  71.602  76.665  1.00  0.00           C
ATOM   2826  CG  LEU A 168      52.237  72.362  77.705  1.00  0.00           C
ATOM   2828  CD1 LEU A 168      52.647  71.462  78.885  1.00  0.00           C
ATOM   2832  CD2 LEU A 168      53.467  72.982  77.035  1.00  0.00           C
ATOM   2836  C   LEU A 168      49.127  72.342  77.585  1.00  0.00           C
ATOM   2837  O   LEU A 168      49.027  72.652  78.765  1.00  0.00           O
ATOM   2838  N   LYS A 169      48.447  73.022  76.635  1.00  0.00           N
ATOM   2840  CA  LYS A 169      47.477  74.072  76.905  1.00  0.00           C
ATOM   2842  CB  LYS A 169      46.917  74.662  75.585  1.00  0.00           C
ATOM   2845  CG  LYS A 169      45.957  75.872  75.715  1.00  0.00           C
ATOM   2848  CD  LYS A 169      44.497  75.652  76.165  1.00  0.00           C
ATOM   2851  CE  LYS A 169      43.717  74.612  75.345  1.00  0.00           C
ATOM   2854  NZ  LYS A 169      42.317  74.432  75.815  1.00  0.00           N
ATOM   2858  C   LYS A 169      46.297  73.592  77.725  1.00  0.00           C
ATOM   2859  O   LYS A 169      45.947  74.182  78.745  1.00  0.00           O
ATOM   2860  N   GLN A 170      45.707  72.462  77.315  1.00  0.00           N
ATOM   2862  CA  GLN A 170      44.647  71.772  78.005  1.00  0.00           C
ATOM   2864  CB  GLN A 170      44.277  70.532  77.145  1.00  0.00           C
ATOM   2867  CG  GLN A 170      43.247  69.582  77.775  1.00  0.00           C
ATOM   2870  CD  GLN A 170      43.137  68.292  76.965  1.00  0.00           C
ATOM   2871  OE1 GLN A 170      42.677  68.272  75.825  1.00  0.00           O
ATOM   2872  NE2 GLN A 170      43.527  67.142  77.575  1.00  0.00           N
ATOM   2875  C   GLN A 170      45.017  71.352  79.415  1.00  0.00           C
ATOM   2876  O   GLN A 170      44.277  71.562  80.375  1.00  0.00           O
ATOM   2877  N   HIS A 171      46.217  70.782  79.595  1.00  0.00           N
ATOM   2879  CA  HIS A 171      46.797  70.492  80.885  1.00  0.00           C
ATOM   2881  CB  HIS A 171      48.207  69.872  80.705  1.00  0.00           C
ATOM   2884  ND1 HIS A 171      49.407  67.902  79.865  1.00  0.00           N
ATOM   2885  CG  HIS A 171      48.197  68.472  80.195  1.00  0.00           C
ATOM   2886  CE1 HIS A 171      49.107  66.662  79.525  1.00  0.00           C
ATOM   2888  NE2 HIS A 171      47.777  66.412  79.635  1.00  0.00           N
ATOM   2890  CD2 HIS A 171      47.187  67.582  80.055  1.00  0.00           C
ATOM   2892  C   HIS A 171      46.947  71.712  81.765  1.00  0.00           C
ATOM   2893  O   HIS A 171      46.477  71.732  82.895  1.00  0.00           O
ATOM   2894  N   PHE A 172      47.557  72.792  81.235  1.00  0.00           N
ATOM   2896  CA  PHE A 172      47.747  74.062  81.925  1.00  0.00           C
ATOM   2898  CB  PHE A 172      48.547  75.022  80.995  1.00  0.00           C
ATOM   2901  CG  PHE A 172      48.787  76.392  81.595  1.00  0.00           C
ATOM   2902  CD1 PHE A 172      49.847  76.592  82.485  1.00  0.00           C
ATOM   2904  CE1 PHE A 172      50.117  77.862  82.995  1.00  0.00           C
ATOM   2906  CZ  PHE A 172      49.327  78.952  82.615  1.00  0.00           C
ATOM   2908  CD2 PHE A 172      47.987  77.482  81.225  1.00  0.00           C
ATOM   2910  CE2 PHE A 172      48.267  78.762  81.725  1.00  0.00           C
ATOM   2912  C   PHE A 172      46.447  74.712  82.375  1.00  0.00           C
ATOM   2913  O   PHE A 172      46.317  75.232  83.475  1.00  0.00           O
ATOM   2914  N   GLU A 173      45.437  74.692  81.485  1.00  0.00           N
ATOM   2916  CA  GLU A 173      44.107  75.162  81.775  1.00  0.00           C
ATOM   2918  CB  GLU A 173      43.287  75.132  80.455  1.00  0.00           C
ATOM   2921  CG  GLU A 173      41.847  75.672  80.565  1.00  0.00           C
ATOM   2924  CD  GLU A 173      40.887  74.732  81.285  1.00  0.00           C
ATOM   2925  OE1 GLU A 173      40.907  73.512  81.005  1.00  0.00           O
ATOM   2926  OE2 GLU A 173      40.147  75.232  82.175  1.00  0.00           O
ATOM   2927  C   GLU A 173      43.437  74.402  82.915  1.00  0.00           C
ATOM   2928  O   GLU A 173      42.897  75.002  83.835  1.00  0.00           O
ATOM   2929  N   LYS A 174      43.547  73.052  82.915  1.00  0.00           N
ATOM   2931  CA  LYS A 174      42.997  72.192  83.945  1.00  0.00           C
ATOM   2933  CB  LYS A 174      43.127  70.712  83.515  1.00  0.00           C
ATOM   2936  CG  LYS A 174      42.157  70.322  82.385  1.00  0.00           C
ATOM   2939  CD  LYS A 174      42.547  68.972  81.775  1.00  0.00           C
ATOM   2942  CE  LYS A 174      41.667  68.532  80.615  1.00  0.00           C
ATOM   2945  NZ  LYS A 174      40.297  68.292  81.075  1.00  0.00           N
ATOM   2949  C   LYS A 174      43.617  72.342  85.315  1.00  0.00           C
ATOM   2950  O   LYS A 174      42.967  72.052  86.315  1.00  0.00           O
ATOM   2951  N   SER A 175      44.897  72.772  85.375  1.00  0.00           N
ATOM   2953  CA  SER A 175      45.667  72.892  86.595  1.00  0.00           C
ATOM   2955  CB  SER A 175      47.157  73.182  86.325  1.00  0.00           C
ATOM   2958  OG  SER A 175      47.667  72.152  85.515  1.00  0.00           O
ATOM   2960  C   SER A 175      45.217  73.942  87.555  1.00  0.00           C
ATOM   2961  O   SER A 175      44.597  74.932  87.195  1.00  0.00           O
ATOM   2962  N   ASP A 176      45.617  73.772  88.825  1.00  0.00           N
ATOM   2964  CA  ASP A 176      45.547  74.812  89.825  1.00  0.00           C
ATOM   2966  CB  ASP A 176      46.007  74.142  91.135  1.00  0.00           C
ATOM   2969  CG  ASP A 176      45.507  74.902  92.345  1.00  0.00           C
ATOM   2970  OD1 ASP A 176      45.297  76.132  92.255  1.00  0.00           O
ATOM   2971  OD2 ASP A 176      45.267  74.222  93.365  1.00  0.00           O
ATOM   2972  C   ASP A 176      46.367  76.052  89.455  1.00  0.00           C
ATOM   2973  O   ASP A 176      45.947  77.182  89.655  1.00  0.00           O
ATOM   2974  N   LYS A 177      47.547  75.822  88.845  1.00  0.00           N
ATOM   2976  CA  LYS A 177      48.427  76.842  88.275  1.00  0.00           C
ATOM   2978  CB  LYS A 177      47.717  77.942  87.415  1.00  0.00           C
ATOM   2981  CG  LYS A 177      47.007  77.402  86.145  1.00  0.00           C
ATOM   2984  CD  LYS A 177      46.137  78.462  85.435  1.00  0.00           C
ATOM   2987  CE  LYS A 177      45.317  77.882  84.265  1.00  0.00           C
ATOM   2990  NZ  LYS A 177      44.407  78.862  83.625  1.00  0.00           N
ATOM   2994  C   LYS A 177      49.387  77.422  89.315  1.00  0.00           C
ATOM   2995  O   LYS A 177      50.127  78.362  89.055  1.00  0.00           O
ATOM   2996  N   GLU A 178      49.427  76.832  90.525  1.00  0.00           N
ATOM   2998  CA  GLU A 178      50.187  77.342  91.655  1.00  0.00           C
ATOM   3000  CB  GLU A 178      49.607  76.762  92.955  1.00  0.00           C
ATOM   3003  CG  GLU A 178      48.227  77.332  93.365  1.00  0.00           C
ATOM   3006  CD  GLU A 178      47.837  76.792  94.735  1.00  0.00           C
ATOM   3007  OE1 GLU A 178      48.667  76.052  95.325  1.00  0.00           O
ATOM   3008  OE2 GLU A 178      46.767  77.172  95.265  1.00  0.00           O
ATOM   3009  C   GLU A 178      51.667  77.002  91.655  1.00  0.00           C
ATOM   3010  O   GLU A 178      52.517  77.842  91.955  1.00  0.00           O
ATOM   3011  N   GLN A 179      52.047  75.752  91.315  1.00  0.00           N
ATOM   3013  CA  GLN A 179      53.427  75.322  91.255  1.00  0.00           C
ATOM   3015  CB  GLN A 179      53.447  73.852  90.745  1.00  0.00           C
ATOM   3018  CG  GLN A 179      52.717  72.842  91.675  1.00  0.00           C
ATOM   3021  CD  GLN A 179      53.457  72.722  93.005  1.00  0.00           C
ATOM   3022  OE1 GLN A 179      54.697  72.782  93.015  1.00  0.00           O
ATOM   3023  NE2 GLN A 179      52.727  72.632  94.135  1.00  0.00           N
ATOM   3026  C   GLN A 179      54.287  76.162  90.315  1.00  0.00           C
ATOM   3027  O   GLN A 179      53.847  76.522  89.215  1.00  0.00           O
ATOM   3028  N   TRP A 180      55.557  76.522  90.695  1.00  0.00           N
ATOM   3030  CA  TRP A 180      56.367  77.452  89.905  1.00  0.00           C
ATOM   3032  CB  TRP A 180      57.687  77.942  90.585  1.00  0.00           C
ATOM   3035  CG  TRP A 180      58.387  79.072  89.855  1.00  0.00           C
ATOM   3036  CD1 TRP A 180      58.127  80.412  89.975  1.00  0.00           C
ATOM   3038  NE1 TRP A 180      58.827  81.132  89.035  1.00  0.00           N
ATOM   3040  CE2 TRP A 180      59.517  80.252  88.255  1.00  0.00           C
ATOM   3041  CD2 TRP A 180      59.307  78.942  88.765  1.00  0.00           C
ATOM   3042  CE3 TRP A 180      59.977  77.862  88.205  1.00  0.00           C
ATOM   3044  CZ3 TRP A 180      60.717  78.082  87.035  1.00  0.00           C
ATOM   3046  CZ2 TRP A 180      60.257  80.462  87.095  1.00  0.00           C
ATOM   3048  CH2 TRP A 180      60.827  79.352  86.475  1.00  0.00           C
ATOM   3050  C   TRP A 180      56.607  76.972  88.475  1.00  0.00           C
ATOM   3051  O   TRP A 180      56.577  77.742  87.525  1.00  0.00           O
ATOM   3052  N   GLY A 181      56.737  75.642  88.265  1.00  0.00           N
ATOM   3054  CA  GLY A 181      56.877  75.052  86.925  1.00  0.00           C
ATOM   3057  C   GLY A 181      55.757  75.362  85.955  1.00  0.00           C
ATOM   3058  O   GLY A 181      55.937  75.272  84.745  1.00  0.00           O
ATOM   3059  N   TRP A 182      54.557  75.782  86.415  1.00  0.00           N
ATOM   3061  CA  TRP A 182      53.507  76.252  85.515  1.00  0.00           C
ATOM   3063  CB  TRP A 182      52.147  76.442  86.235  1.00  0.00           C
ATOM   3066  CG  TRP A 182      51.517  75.162  86.685  1.00  0.00           C
ATOM   3067  CD1 TRP A 182      51.197  74.812  87.965  1.00  0.00           C
ATOM   3069  NE1 TRP A 182      50.717  73.532  87.985  1.00  0.00           N
ATOM   3071  CE2 TRP A 182      50.737  73.022  86.725  1.00  0.00           C
ATOM   3072  CD2 TRP A 182      51.227  74.032  85.855  1.00  0.00           C
ATOM   3073  CE3 TRP A 182      51.347  73.772  84.495  1.00  0.00           C
ATOM   3075  CZ3 TRP A 182      51.027  72.502  84.025  1.00  0.00           C
ATOM   3077  CZ2 TRP A 182      50.447  71.762  86.265  1.00  0.00           C
ATOM   3079  CH2 TRP A 182      50.617  71.512  84.905  1.00  0.00           C
ATOM   3081  C   TRP A 182      53.887  77.532  84.775  1.00  0.00           C
ATOM   3082  O   TRP A 182      53.437  77.772  83.655  1.00  0.00           O
ATOM   3083  N   ASN A 183      54.787  78.322  85.365  1.00  0.00           N
ATOM   3085  CA  ASN A 183      55.427  79.452  84.735  1.00  0.00           C
ATOM   3087  CB  ASN A 183      56.347  80.092  85.795  1.00  0.00           C
ATOM   3090  CG  ASN A 183      56.687  81.522  85.465  1.00  0.00           C
ATOM   3091  OD1 ASN A 183      56.107  82.192  84.605  1.00  0.00           O
ATOM   3092  ND2 ASN A 183      57.697  82.032  86.195  1.00  0.00           N
ATOM   3095  C   ASN A 183      56.247  79.062  83.495  1.00  0.00           C
ATOM   3096  O   ASN A 183      56.177  79.702  82.445  1.00  0.00           O
ATOM   3097  N   ILE A 184      57.027  77.962  83.575  1.00  0.00           N
ATOM   3099  CA  ILE A 184      57.747  77.432  82.425  1.00  0.00           C
ATOM   3101  CB  ILE A 184      58.807  76.412  82.815  1.00  0.00           C
ATOM   3103  CG2 ILE A 184      58.387  74.952  82.575  1.00  0.00           C
ATOM   3107  CG1 ILE A 184      60.117  76.682  82.065  1.00  0.00           C
ATOM   3110  CD  ILE A 184      61.287  75.972  82.725  1.00  0.00           C
ATOM   3114  C   ILE A 184      56.797  76.922  81.355  1.00  0.00           C
ATOM   3115  O   ILE A 184      57.017  77.122  80.165  1.00  0.00           O
ATOM   3116  N   VAL A 185      55.667  76.312  81.755  1.00  0.00           N
ATOM   3118  CA  VAL A 185      54.627  75.852  80.845  1.00  0.00           C
ATOM   3120  CB  VAL A 185      53.547  75.072  81.595  1.00  0.00           C
ATOM   3122  CG1 VAL A 185      52.337  74.772  80.695  1.00  0.00           C
ATOM   3126  CG2 VAL A 185      54.157  73.742  82.105  1.00  0.00           C
ATOM   3130  C   VAL A 185      54.057  76.982  80.015  1.00  0.00           C
ATOM   3131  O   VAL A 185      53.957  76.862  78.805  1.00  0.00           O
ATOM   3132  N   GLU A 186      53.777  78.162  80.625  1.00  0.00           N
ATOM   3134  CA  GLU A 186      53.327  79.332  79.875  1.00  0.00           C
ATOM   3136  CB  GLU A 186      52.527  80.342  80.745  1.00  0.00           C
ATOM   3139  CG  GLU A 186      53.147  80.862  82.075  1.00  0.00           C
ATOM   3142  CD  GLU A 186      52.157  81.732  82.845  1.00  0.00           C
ATOM   3143  OE1 GLU A 186      51.057  82.012  82.295  1.00  0.00           O
ATOM   3144  OE2 GLU A 186      52.467  82.182  83.975  1.00  0.00           O
ATOM   3145  C   GLU A 186      54.357  79.972  78.935  1.00  0.00           C
ATOM   3146  O   GLU A 186      53.997  80.512  77.895  1.00  0.00           O
ATOM   3147  N   PHE A 187      55.677  79.832  79.225  1.00  0.00           N
ATOM   3149  CA  PHE A 187      56.707  80.072  78.215  1.00  0.00           C
ATOM   3151  CB  PHE A 187      58.137  80.042  78.855  1.00  0.00           C
ATOM   3154  CG  PHE A 187      59.237  80.162  77.835  1.00  0.00           C
ATOM   3155  CD1 PHE A 187      59.427  81.382  77.175  1.00  0.00           C
ATOM   3157  CE1 PHE A 187      60.377  81.512  76.155  1.00  0.00           C
ATOM   3159  CZ  PHE A 187      61.177  80.412  75.805  1.00  0.00           C
ATOM   3161  CD2 PHE A 187      60.047  79.072  77.485  1.00  0.00           C
ATOM   3163  CE2 PHE A 187      61.007  79.192  76.465  1.00  0.00           C
ATOM   3165  C   PHE A 187      56.607  79.132  76.995  1.00  0.00           C
ATOM   3166  O   PHE A 187      56.607  79.572  75.845  1.00  0.00           O
ATOM   3167  N   TYR A 188      56.427  77.822  77.235  1.00  0.00           N
ATOM   3169  CA  TYR A 188      56.277  76.812  76.185  1.00  0.00           C
ATOM   3171  CB  TYR A 188      56.117  75.392  76.805  1.00  0.00           C
ATOM   3174  CG  TYR A 188      57.427  74.692  77.095  1.00  0.00           C
ATOM   3175  CD1 TYR A 188      58.457  75.252  77.865  1.00  0.00           C
ATOM   3177  CE1 TYR A 188      59.637  74.532  78.105  1.00  0.00           C
ATOM   3179  CZ  TYR A 188      59.787  73.242  77.575  1.00  0.00           C
ATOM   3180  OH  TYR A 188      60.967  72.502  77.715  1.00  0.00           O
ATOM   3182  CD2 TYR A 188      57.577  73.392  76.615  1.00  0.00           C
ATOM   3184  CE2 TYR A 188      58.757  72.672  76.845  1.00  0.00           C
ATOM   3186  C   TYR A 188      55.107  77.032  75.235  1.00  0.00           C
ATOM   3187  O   TYR A 188      55.207  76.792  74.035  1.00  0.00           O
ATOM   3188  N   LEU A 189      53.967  77.462  75.795  1.00  0.00           N
ATOM   3190  CA  LEU A 189      52.807  77.932  75.065  1.00  0.00           C
ATOM   3192  CB  LEU A 189      51.637  78.242  76.045  1.00  0.00           C
ATOM   3195  CG  LEU A 189      50.757  77.022  76.445  1.00  0.00           C
ATOM   3197  CD1 LEU A 189      51.387  76.052  77.445  1.00  0.00           C
ATOM   3201  CD2 LEU A 189      49.457  77.532  77.075  1.00  0.00           C
ATOM   3205  C   LEU A 189      53.097  79.162  74.185  1.00  0.00           C
ATOM   3206  O   LEU A 189      52.607  79.272  73.055  1.00  0.00           O
ATOM   3207  N   GLY A 190      53.927  80.092  74.695  1.00  0.00           N
ATOM   3209  CA  GLY A 190      54.307  81.332  74.025  1.00  0.00           C
ATOM   3212  C   GLY A 190      53.647  82.542  74.635  1.00  0.00           C
ATOM   3213  O   GLY A 190      53.767  83.642  74.115  1.00  0.00           O
ATOM   3214  N   ASN A 191      52.947  82.362  75.785  1.00  0.00           N
ATOM   3216  CA  ASN A 191      52.197  83.382  76.505  1.00  0.00           C
ATOM   3218  CB  ASN A 191      51.547  82.852  77.835  1.00  0.00           C
ATOM   3221  CG  ASN A 191      50.257  82.062  77.685  1.00  0.00           C
ATOM   3222  OD1 ASN A 191      49.487  82.222  76.735  1.00  0.00           O
ATOM   3223  ND2 ASN A 191      49.947  81.232  78.715  1.00  0.00           N
ATOM   3226  C   ASN A 191      53.067  84.532  76.965  1.00  0.00           C
ATOM   3227  O   ASN A 191      52.657  85.692  77.055  1.00  0.00           O
ATOM   3228  N   ILE A 192      54.287  84.182  77.385  1.00  0.00           N
ATOM   3230  CA  ILE A 192      55.167  85.062  78.085  1.00  0.00           C
ATOM   3232  CB  ILE A 192      55.167  84.802  79.605  1.00  0.00           C
ATOM   3234  CG2 ILE A 192      53.727  84.912  80.135  1.00  0.00           C
ATOM   3238  CG1 ILE A 192      55.847  83.472  80.025  1.00  0.00           C
ATOM   3241  CD  ILE A 192      56.217  83.412  81.505  1.00  0.00           C
ATOM   3245  C   ILE A 192      56.527  84.822  77.475  1.00  0.00           C
ATOM   3246  O   ILE A 192      56.807  83.742  76.965  1.00  0.00           O
ATOM   3247  N   SER A 193      57.407  85.842  77.495  1.00  0.00           N
ATOM   3249  CA  SER A 193      58.737  85.742  76.895  1.00  0.00           C
ATOM   3251  CB  SER A 193      59.367  87.132  76.575  1.00  0.00           C
ATOM   3254  OG  SER A 193      59.627  87.912  77.745  1.00  0.00           O
ATOM   3256  C   SER A 193      59.677  84.972  77.795  1.00  0.00           C
ATOM   3257  O   SER A 193      59.387  84.632  78.945  1.00  0.00           O
ATOM   3258  N   GLU A 194      60.877  84.672  77.275  1.00  0.00           N
ATOM   3260  CA  GLU A 194      61.977  84.152  78.065  1.00  0.00           C
ATOM   3262  CB  GLU A 194      63.127  83.832  77.105  1.00  0.00           C
ATOM   3265  CG  GLU A 194      64.327  83.122  77.765  1.00  0.00           C
ATOM   3268  CD  GLU A 194      65.407  82.862  76.735  1.00  0.00           C
ATOM   3269  OE1 GLU A 194      65.647  83.782  75.915  1.00  0.00           O
ATOM   3270  OE2 GLU A 194      65.977  81.742  76.695  1.00  0.00           O
ATOM   3271  C   GLU A 194      62.437  85.102  79.175  1.00  0.00           C
ATOM   3272  O   GLU A 194      62.687  84.692  80.305  1.00  0.00           O
ATOM   3273  N   GLN A 195      62.497  86.422  78.875  1.00  0.00           N
ATOM   3275  CA  GLN A 195      62.787  87.452  79.875  1.00  0.00           C
ATOM   3277  CB  GLN A 195      62.877  88.872  79.245  1.00  0.00           C
ATOM   3280  CG  GLN A 195      63.117  90.022  80.255  1.00  0.00           C
ATOM   3283  CD  GLN A 195      62.867  91.452  79.735  1.00  0.00           C
ATOM   3284  OE1 GLN A 195      62.187  91.732  78.745  1.00  0.00           O
ATOM   3285  NE2 GLN A 195      63.387  92.412  80.525  1.00  0.00           N
ATOM   3288  C   GLN A 195      61.797  87.492  81.025  1.00  0.00           C
ATOM   3289  O   GLN A 195      62.167  87.572  82.195  1.00  0.00           O
ATOM   3290  N   THR A 196      60.477  87.442  80.745  1.00  0.00           N
ATOM   3292  CA  THR A 196      59.467  87.462  81.795  1.00  0.00           C
ATOM   3294  CB  THR A 196      58.037  87.692  81.345  1.00  0.00           C
ATOM   3296  OG1 THR A 196      57.697  86.872  80.235  1.00  0.00           O
ATOM   3298  CG2 THR A 196      57.937  89.122  80.845  1.00  0.00           C
ATOM   3302  C   THR A 196      59.497  86.262  82.695  1.00  0.00           C
ATOM   3303  O   THR A 196      59.317  86.382  83.905  1.00  0.00           O
ATOM   3304  N   LEU A 197      59.767  85.072  82.145  1.00  0.00           N
ATOM   3306  CA  LEU A 197      59.997  83.872  82.925  1.00  0.00           C
ATOM   3308  CB  LEU A 197      60.307  82.692  81.965  1.00  0.00           C
ATOM   3311  CG  LEU A 197      60.627  81.342  82.625  1.00  0.00           C
ATOM   3313  CD1 LEU A 197      59.387  80.732  83.295  1.00  0.00           C
ATOM   3317  CD2 LEU A 197      61.187  80.382  81.575  1.00  0.00           C
ATOM   3321  C   LEU A 197      61.157  84.012  83.905  1.00  0.00           C
ATOM   3322  O   LEU A 197      61.007  83.752  85.095  1.00  0.00           O
ATOM   3323  N   MET A 198      62.317  84.512  83.435  1.00  0.00           N
ATOM   3325  CA  MET A 198      63.477  84.792  84.265  1.00  0.00           C
ATOM   3327  CB  MET A 198      64.687  85.182  83.385  1.00  0.00           C
ATOM   3330  CG  MET A 198      65.207  84.012  82.505  1.00  0.00           C
ATOM   3333  SD  MET A 198      65.947  82.622  83.415  1.00  0.00           S
ATOM   3334  CE  MET A 198      67.557  83.422  83.675  1.00  0.00           C
ATOM   3338  C   MET A 198      63.257  85.832  85.345  1.00  0.00           C
ATOM   3339  O   MET A 198      63.657  85.662  86.495  1.00  0.00           O
ATOM   3340  N   GLU A 199      62.557  86.942  85.035  1.00  0.00           N
ATOM   3342  CA  GLU A 199      62.207  87.942  86.035  1.00  0.00           C
ATOM   3344  CB  GLU A 199      61.567  89.182  85.335  1.00  0.00           C
ATOM   3347  CG  GLU A 199      61.417  90.452  86.225  1.00  0.00           C
ATOM   3350  CD  GLU A 199      62.727  91.012  86.775  1.00  0.00           C
ATOM   3351  OE1 GLU A 199      63.627  91.442  86.015  1.00  0.00           O
ATOM   3352  OE2 GLU A 199      62.877  91.052  88.025  1.00  0.00           O
ATOM   3353  C   GLU A 199      61.307  87.382  87.155  1.00  0.00           C
ATOM   3354  O   GLU A 199      61.547  87.602  88.335  1.00  0.00           O
ATOM   3355  N   ARG A 200      60.287  86.562  86.795  1.00  0.00           N
ATOM   3357  CA  ARG A 200      59.467  85.812  87.735  1.00  0.00           C
ATOM   3359  CB  ARG A 200      58.317  85.102  86.985  1.00  0.00           C
ATOM   3362  CG  ARG A 200      57.297  86.032  86.295  1.00  0.00           C
ATOM   3365  CD  ARG A 200      56.307  85.232  85.445  1.00  0.00           C
ATOM   3368  NE  ARG A 200      55.487  86.162  84.595  1.00  0.00           N
ATOM   3370  CZ  ARG A 200      54.397  85.752  83.955  1.00  0.00           C
ATOM   3371  NH1 ARG A 200      53.967  84.512  84.045  1.00  0.00           N
ATOM   3374  NH2 ARG A 200      53.747  86.592  83.175  1.00  0.00           N
ATOM   3377  C   ARG A 200      60.227  84.792  88.595  1.00  0.00           C
ATOM   3378  O   ARG A 200      59.977  84.642  89.785  1.00  0.00           O
ATOM   3379  N   LEU A 201      61.197  84.072  87.995  1.00  0.00           N
ATOM   3381  CA  LEU A 201      62.107  83.172  88.675  1.00  0.00           C
ATOM   3383  CB  LEU A 201      63.057  82.582  87.595  1.00  0.00           C
ATOM   3386  CG  LEU A 201      64.357  81.922  88.065  1.00  0.00           C
ATOM   3388  CD1 LEU A 201      64.057  80.732  88.965  1.00  0.00           C
ATOM   3392  CD2 LEU A 201      65.157  81.492  86.835  1.00  0.00           C
ATOM   3396  C   LEU A 201      62.937  83.832  89.775  1.00  0.00           C
ATOM   3397  O   LEU A 201      63.007  83.362  90.905  1.00  0.00           O
ATOM   3398  N   LYS A 202      63.547  84.992  89.455  1.00  0.00           N
ATOM   3400  CA  LYS A 202      64.307  85.782  90.405  1.00  0.00           C
ATOM   3402  CB  LYS A 202      64.887  87.052  89.705  1.00  0.00           C
ATOM   3405  CG  LYS A 202      65.967  86.782  88.645  1.00  0.00           C
ATOM   3408  CD  LYS A 202      66.087  87.892  87.585  1.00  0.00           C
ATOM   3411  CE  LYS A 202      66.447  89.302  88.085  1.00  0.00           C
ATOM   3414  NZ  LYS A 202      65.327  89.952  88.795  1.00  0.00           N
ATOM   3418  C   LYS A 202      63.477  86.232  91.585  1.00  0.00           C
ATOM   3419  O   LYS A 202      63.927  86.262  92.735  1.00  0.00           O
ATOM   3420  N   ALA A 203      62.237  86.642  91.325  1.00  0.00           N
ATOM   3422  CA  ALA A 203      61.277  86.952  92.345  1.00  0.00           C
ATOM   3424  CB  ALA A 203      60.077  87.592  91.615  1.00  0.00           C
ATOM   3428  C   ALA A 203      60.847  85.792  93.275  1.00  0.00           C
ATOM   3429  O   ALA A 203      60.767  85.972  94.495  1.00  0.00           O
ATOM   3430  N   ASP A 204      60.547  84.592  92.735  1.00  0.00           N
ATOM   3432  CA  ASP A 204      59.937  83.492  93.495  1.00  0.00           C
ATOM   3434  CB  ASP A 204      59.287  82.472  92.505  1.00  0.00           C
ATOM   3437  CG  ASP A 204      58.357  81.442  93.155  1.00  0.00           C
ATOM   3438  OD1 ASP A 204      57.157  81.772  93.345  1.00  0.00           O
ATOM   3439  OD2 ASP A 204      58.787  80.292  93.385  1.00  0.00           O
ATOM   3440  C   ASP A 204      60.967  82.812  94.365  1.00  0.00           C
ATOM   3441  O   ASP A 204      60.707  82.362  95.475  1.00  0.00           O
ATOM   3442  N   ALA A 205      62.217  82.762  93.915  1.00  0.00           N
ATOM   3444  CA  ALA A 205      63.227  82.102  94.685  1.00  0.00           C
ATOM   3446  CB  ALA A 205      64.377  81.802  93.755  1.00  0.00           C
ATOM   3450  C   ALA A 205      63.687  82.912  95.905  1.00  0.00           C
ATOM   3451  O   ALA A 205      64.097  84.072  95.825  1.00  0.00           O
ATOM   3452  N   THR A 206      63.587  82.282  97.085  1.00  0.00           N
ATOM   3454  CA  THR A 206      63.747  82.902  98.385  1.00  0.00           C
ATOM   3456  CB  THR A 206      62.967  82.082  99.405  1.00  0.00           C
ATOM   3458  OG1 THR A 206      63.257  80.702  99.255  1.00  0.00           O
ATOM   3460  CG2 THR A 206      61.467  82.232  99.095  1.00  0.00           C
ATOM   3464  C   THR A 206      65.177  82.982  98.885  1.00  0.00           C
ATOM   3465  O   THR A 206      65.497  83.812  99.725  1.00  0.00           O
ATOM   3466  N   ASP A 207      66.067  82.102  98.395  1.00  0.00           N
ATOM   3468  CA  ASP A 207      67.397  81.902  98.915  1.00  0.00           C
ATOM   3470  CB  ASP A 207      67.407  81.152 100.285  1.00  0.00           C
ATOM   3473  CG  ASP A 207      67.287  79.632 100.185  1.00  0.00           C
ATOM   3474  OD1 ASP A 207      66.687  79.102  99.215  1.00  0.00           O
ATOM   3475  OD2 ASP A 207      67.807  78.962 101.105  1.00  0.00           O
ATOM   3476  C   ASP A 207      68.217  81.182  97.845  1.00  0.00           C
ATOM   3477  O   ASP A 207      67.717  80.902  96.755  1.00  0.00           O
ATOM   3478  N   ASN A 208      69.517  80.922  98.095  1.00  0.00           N
ATOM   3480  CA  ASN A 208      70.397  80.312  97.125  1.00  0.00           C
ATOM   3482  CB  ASN A 208      71.847  80.302  97.655  1.00  0.00           C
ATOM   3485  CG  ASN A 208      72.847  79.892  96.575  1.00  0.00           C
ATOM   3486  OD1 ASN A 208      73.317  80.762  95.845  1.00  0.00           O
ATOM   3487  ND2 ASN A 208      73.227  78.602  96.495  1.00  0.00           N
ATOM   3490  C   ASN A 208      69.977  78.922  96.705  1.00  0.00           C
ATOM   3491  O   ASN A 208      70.027  78.562  95.535  1.00  0.00           O
ATOM   3492  N   THR A 209      69.577  78.092  97.675  1.00  0.00           N
ATOM   3494  CA  THR A 209      69.137  76.732  97.395  1.00  0.00           C
ATOM   3496  CB  THR A 209      69.117  75.872  98.645  1.00  0.00           C
ATOM   3498  OG1 THR A 209      69.487  74.542  98.335  1.00  0.00           O
ATOM   3500  CG2 THR A 209      67.787  75.862  99.405  1.00  0.00           C
ATOM   3504  C   THR A 209      67.857  76.712  96.575  1.00  0.00           C
ATOM   3505  O   THR A 209      67.757  75.982  95.585  1.00  0.00           O
ATOM   3506  N   SER A 210      66.877  77.602  96.875  1.00  0.00           N
ATOM   3508  CA  SER A 210      65.697  77.772  96.035  1.00  0.00           C
ATOM   3510  CB  SER A 210      64.637  78.682  96.715  1.00  0.00           C
ATOM   3513  OG  SER A 210      63.307  78.322  96.305  1.00  0.00           O
ATOM   3515  C   SER A 210      66.057  78.282  94.635  1.00  0.00           C
ATOM   3516  O   SER A 210      65.647  77.692  93.635  1.00  0.00           O
ATOM   3517  N   LEU A 211      66.927  79.322  94.495  1.00  0.00           N
ATOM   3519  CA  LEU A 211      67.377  79.762  93.165  1.00  0.00           C
ATOM   3521  CB  LEU A 211      68.327  81.002  93.195  1.00  0.00           C
ATOM   3524  CG  LEU A 211      67.677  82.402  93.275  1.00  0.00           C
ATOM   3526  CD1 LEU A 211      68.767  83.462  93.445  1.00  0.00           C
ATOM   3530  CD2 LEU A 211      66.877  82.822  92.025  1.00  0.00           C
ATOM   3534  C   LEU A 211      68.097  78.652  92.395  1.00  0.00           C
ATOM   3535  O   LEU A 211      67.807  78.392  91.235  1.00  0.00           O
ATOM   3536  N   ALA A 212      69.017  77.912  93.035  1.00  0.00           N
ATOM   3538  CA  ALA A 212      69.697  76.802  92.405  1.00  0.00           C
ATOM   3540  CB  ALA A 212      70.707  76.242  93.425  1.00  0.00           C
ATOM   3544  C   ALA A 212      68.767  75.692  91.915  1.00  0.00           C
ATOM   3545  O   ALA A 212      68.927  75.172  90.815  1.00  0.00           O
ATOM   3546  N   GLU A 213      67.747  75.322  92.725  1.00  0.00           N
ATOM   3548  CA  GLU A 213      66.737  74.342  92.385  1.00  0.00           C
ATOM   3550  CB  GLU A 213      65.817  74.152  93.615  1.00  0.00           C
ATOM   3553  CG  GLU A 213      64.777  73.022  93.485  1.00  0.00           C
ATOM   3556  CD  GLU A 213      64.087  72.742  94.815  1.00  0.00           C
ATOM   3557  OE1 GLU A 213      63.257  73.582  95.245  1.00  0.00           O
ATOM   3558  OE2 GLU A 213      64.397  71.692  95.425  1.00  0.00           O
ATOM   3559  C   GLU A 213      65.887  74.712  91.165  1.00  0.00           C
ATOM   3560  O   GLU A 213      65.837  73.962  90.195  1.00  0.00           O
ATOM   3561  N   HIS A 214      65.317  75.932  91.155  1.00  0.00           N
ATOM   3563  CA  HIS A 214      64.677  76.482  89.975  1.00  0.00           C
ATOM   3565  CB  HIS A 214      63.977  77.822  90.265  1.00  0.00           C
ATOM   3568  ND1 HIS A 214      62.407  79.022  91.745  1.00  0.00           N
ATOM   3569  CG  HIS A 214      62.727  77.842  91.095  1.00  0.00           C
ATOM   3570  CE1 HIS A 214      61.257  78.792  92.335  1.00  0.00           C
ATOM   3572  NE2 HIS A 214      60.817  77.542  92.095  1.00  0.00           N
ATOM   3574  CD2 HIS A 214      61.747  76.922  91.285  1.00  0.00           C
ATOM   3576  C   HIS A 214      65.607  76.682  88.775  1.00  0.00           C
ATOM   3577  O   HIS A 214      65.207  76.482  87.635  1.00  0.00           O
ATOM   3578  N   LEU A 215      66.887  77.092  88.945  1.00  0.00           N
ATOM   3580  CA  LEU A 215      67.857  77.112  87.845  1.00  0.00           C
ATOM   3582  CB  LEU A 215      69.267  77.612  88.245  1.00  0.00           C
ATOM   3585  CG  LEU A 215      69.397  79.122  88.495  1.00  0.00           C
ATOM   3587  CD1 LEU A 215      70.867  79.532  88.445  1.00  0.00           C
ATOM   3591  CD2 LEU A 215      68.557  79.932  87.515  1.00  0.00           C
ATOM   3595  C   LEU A 215      68.087  75.762  87.195  1.00  0.00           C
ATOM   3596  O   LEU A 215      68.207  75.682  85.975  1.00  0.00           O
ATOM   3597  N   SER A 216      68.197  74.702  88.005  1.00  0.00           N
ATOM   3599  CA  SER A 216      68.337  73.332  87.535  1.00  0.00           C
ATOM   3601  CB  SER A 216      68.437  72.342  88.735  1.00  0.00           C
ATOM   3604  OG  SER A 216      68.727  70.992  88.355  1.00  0.00           O
ATOM   3606  C   SER A 216      67.177  72.922  86.645  1.00  0.00           C
ATOM   3607  O   SER A 216      67.367  72.512  85.505  1.00  0.00           O
ATOM   3608  N   GLU A 217      65.927  73.162  87.125  1.00  0.00           N
ATOM   3610  CA  GLU A 217      64.747  72.972  86.325  1.00  0.00           C
ATOM   3612  CB  GLU A 217      63.497  73.232  87.205  1.00  0.00           C
ATOM   3615  CG  GLU A 217      63.287  72.252  88.395  1.00  0.00           C
ATOM   3618  CD  GLU A 217      62.057  72.662  89.235  1.00  0.00           C
ATOM   3619  OE1 GLU A 217      61.517  73.762  88.895  1.00  0.00           O
ATOM   3620  OE2 GLU A 217      61.637  71.922  90.155  1.00  0.00           O
ATOM   3621  C   GLU A 217      64.667  73.872  85.075  1.00  0.00           C
ATOM   3622  O   GLU A 217      64.597  73.402  83.935  1.00  0.00           O
ATOM   3623  N   THR A 218      64.737  75.212  85.275  1.00  0.00           N
ATOM   3625  CA  THR A 218      64.497  76.212  84.235  1.00  0.00           C
ATOM   3627  CB  THR A 218      64.487  77.662  84.745  1.00  0.00           C
ATOM   3629  OG1 THR A 218      63.477  77.852  85.715  1.00  0.00           O
ATOM   3631  CG2 THR A 218      64.097  78.662  83.655  1.00  0.00           C
ATOM   3635  C   THR A 218      65.457  76.122  83.085  1.00  0.00           C
ATOM   3636  O   THR A 218      65.077  76.162  81.915  1.00  0.00           O
ATOM   3637  N   ASN A 219      66.767  75.982  83.385  1.00  0.00           N
ATOM   3639  CA  ASN A 219      67.787  75.812  82.375  1.00  0.00           C
ATOM   3641  CB  ASN A 219      69.207  75.862  82.985  1.00  0.00           C
ATOM   3644  CG  ASN A 219      69.697  77.272  83.265  1.00  0.00           C
ATOM   3645  OD1 ASN A 219      69.887  78.052  82.335  1.00  0.00           O
ATOM   3646  ND2 ASN A 219      69.977  77.622  84.545  1.00  0.00           N
ATOM   3649  C   ASN A 219      67.617  74.552  81.525  1.00  0.00           C
ATOM   3650  O   ASN A 219      67.767  74.612  80.305  1.00  0.00           O
ATOM   3651  N   PHE A 220      67.297  73.372  82.105  1.00  0.00           N
ATOM   3653  CA  PHE A 220      67.097  72.172  81.305  1.00  0.00           C
ATOM   3655  CB  PHE A 220      66.867  70.942  82.235  1.00  0.00           C
ATOM   3658  CG  PHE A 220      66.467  69.702  81.475  1.00  0.00           C
ATOM   3659  CD1 PHE A 220      67.417  69.002  80.705  1.00  0.00           C
ATOM   3661  CE1 PHE A 220      67.027  67.922  79.905  1.00  0.00           C
ATOM   3663  CZ  PHE A 220      65.687  67.512  79.885  1.00  0.00           C
ATOM   3665  CD2 PHE A 220      65.127  69.282  81.435  1.00  0.00           C
ATOM   3667  CE2 PHE A 220      64.737  68.192  80.655  1.00  0.00           C
ATOM   3669  C   PHE A 220      65.977  72.292  80.275  1.00  0.00           C
ATOM   3670  O   PHE A 220      66.187  72.042  79.085  1.00  0.00           O
ATOM   3671  N   TYR A 221      64.777  72.722  80.695  1.00  0.00           N
ATOM   3673  CA  TYR A 221      63.647  72.922  79.805  1.00  0.00           C
ATOM   3675  CB  TYR A 221      62.387  73.212  80.645  1.00  0.00           C
ATOM   3678  CG  TYR A 221      61.977  71.972  81.385  1.00  0.00           C
ATOM   3679  CD1 TYR A 221      61.567  70.822  80.685  1.00  0.00           C
ATOM   3681  CE1 TYR A 221      61.267  69.642  81.375  1.00  0.00           C
ATOM   3683  CZ  TYR A 221      61.377  69.602  82.775  1.00  0.00           C
ATOM   3684  OH  TYR A 221      61.137  68.402  83.445  1.00  0.00           O
ATOM   3686  CD2 TYR A 221      62.027  71.932  82.785  1.00  0.00           C
ATOM   3688  CE2 TYR A 221      61.747  70.752  83.475  1.00  0.00           C
ATOM   3690  C   TYR A 221      63.847  73.972  78.725  1.00  0.00           C
ATOM   3691  O   TYR A 221      63.567  73.742  77.555  1.00  0.00           O
ATOM   3692  N   LEU A 222      64.407  75.152  79.065  1.00  0.00           N
ATOM   3694  CA  LEU A 222      64.777  76.142  78.065  1.00  0.00           C
ATOM   3696  CB  LEU A 222      65.157  77.492  78.715  1.00  0.00           C
ATOM   3699  CG  LEU A 222      63.957  78.422  79.055  1.00  0.00           C
ATOM   3701  CD1 LEU A 222      62.957  77.832  80.045  1.00  0.00           C
ATOM   3705  CD2 LEU A 222      64.497  79.772  79.535  1.00  0.00           C
ATOM   3709  C   LEU A 222      65.867  75.642  77.115  1.00  0.00           C
ATOM   3710  O   LEU A 222      65.787  75.832  75.905  1.00  0.00           O
ATOM   3711  N   GLY A 223      66.877  74.902  77.615  1.00  0.00           N
ATOM   3713  CA  GLY A 223      67.827  74.212  76.755  1.00  0.00           C
ATOM   3716  C   GLY A 223      67.187  73.222  75.805  1.00  0.00           C
ATOM   3717  O   GLY A 223      67.497  73.172  74.615  1.00  0.00           O
ATOM   3718  N   LYS A 224      66.207  72.452  76.305  1.00  0.00           N
ATOM   3720  CA  LYS A 224      65.407  71.542  75.505  1.00  0.00           C
ATOM   3722  CB  LYS A 224      64.397  70.792  76.405  1.00  0.00           C
ATOM   3725  CG  LYS A 224      64.017  69.432  75.815  1.00  0.00           C
ATOM   3728  CD  LYS A 224      65.087  68.392  76.165  1.00  0.00           C
ATOM   3731  CE  LYS A 224      64.847  67.042  75.515  1.00  0.00           C
ATOM   3734  NZ  LYS A 224      65.467  66.962  74.175  1.00  0.00           N
ATOM   3738  C   LYS A 224      64.617  72.242  74.415  1.00  0.00           C
ATOM   3739  O   LYS A 224      64.587  71.792  73.275  1.00  0.00           O
ATOM   3740  N   TYR A 225      63.987  73.382  74.755  1.00  0.00           N
ATOM   3742  CA  TYR A 225      63.297  74.252  73.825  1.00  0.00           C
ATOM   3744  CB  TYR A 225      62.637  75.382  74.675  1.00  0.00           C
ATOM   3747  CG  TYR A 225      62.027  76.492  73.875  1.00  0.00           C
ATOM   3748  CD1 TYR A 225      60.647  76.492  73.575  1.00  0.00           C
ATOM   3750  CE1 TYR A 225      60.067  77.572  72.915  1.00  0.00           C
ATOM   3752  CZ  TYR A 225      60.857  78.662  72.535  1.00  0.00           C
ATOM   3753  OH  TYR A 225      60.297  79.752  71.875  1.00  0.00           O
ATOM   3755  CD2 TYR A 225      62.797  77.592  73.495  1.00  0.00           C
ATOM   3757  CE2 TYR A 225      62.227  78.672  72.815  1.00  0.00           C
ATOM   3759  C   TYR A 225      64.207  74.772  72.715  1.00  0.00           C
ATOM   3760  O   TYR A 225      63.887  74.682  71.535  1.00  0.00           O
ATOM   3761  N   TYR A 226      65.417  75.232  73.055  1.00  0.00           N
ATOM   3763  CA  TYR A 226      66.427  75.572  72.075  1.00  0.00           C
ATOM   3765  CB  TYR A 226      67.647  76.252  72.755  1.00  0.00           C
ATOM   3768  CG  TYR A 226      67.297  77.682  73.115  1.00  0.00           C
ATOM   3769  CD1 TYR A 226      66.997  78.602  72.105  1.00  0.00           C
ATOM   3771  CE1 TYR A 226      66.737  79.942  72.415  1.00  0.00           C
ATOM   3773  CZ  TYR A 226      66.777  80.382  73.735  1.00  0.00           C
ATOM   3774  OH  TYR A 226      66.457  81.722  74.005  1.00  0.00           O
ATOM   3776  CD2 TYR A 226      67.377  78.132  74.445  1.00  0.00           C
ATOM   3778  CE2 TYR A 226      67.137  79.482  74.755  1.00  0.00           C
ATOM   3780  C   TYR A 226      66.867  74.412  71.175  1.00  0.00           C
ATOM   3781  O   TYR A 226      66.977  74.582  69.965  1.00  0.00           O
ATOM   3782  N   LEU A 227      67.057  73.202  71.735  1.00  0.00           N
ATOM   3784  CA  LEU A 227      67.357  71.982  70.995  1.00  0.00           C
ATOM   3786  CB  LEU A 227      67.587  70.842  72.015  1.00  0.00           C
ATOM   3789  CG  LEU A 227      68.257  69.552  71.475  1.00  0.00           C
ATOM   3791  CD1 LEU A 227      68.977  68.872  72.645  1.00  0.00           C
ATOM   3795  CD2 LEU A 227      67.327  68.552  70.785  1.00  0.00           C
ATOM   3799  C   LEU A 227      66.297  71.582  69.995  1.00  0.00           C
ATOM   3800  O   LEU A 227      66.577  71.242  68.845  1.00  0.00           O
ATOM   3801  N   SER A 228      65.007  71.692  70.375  1.00  0.00           N
ATOM   3803  CA  SER A 228      63.917  71.412  69.465  1.00  0.00           C
ATOM   3805  CB  SER A 228      62.557  71.122  70.175  1.00  0.00           C
ATOM   3808  OG  SER A 228      62.147  72.162  71.075  1.00  0.00           O
ATOM   3810  C   SER A 228      63.727  72.462  68.395  1.00  0.00           C
ATOM   3811  O   SER A 228      63.027  72.222  67.415  1.00  0.00           O
ATOM   3812  N   LEU A 229      64.357  73.652  68.495  1.00  0.00           N
ATOM   3814  CA  LEU A 229      64.417  74.612  67.395  1.00  0.00           C
ATOM   3816  CB  LEU A 229      64.477  76.052  67.975  1.00  0.00           C
ATOM   3819  CG  LEU A 229      63.247  76.452  68.795  1.00  0.00           C
ATOM   3821  CD1 LEU A 229      63.547  77.682  69.665  1.00  0.00           C
ATOM   3825  CD2 LEU A 229      62.057  76.702  67.875  1.00  0.00           C
ATOM   3829  C   LEU A 229      65.647  74.412  66.515  1.00  0.00           C
ATOM   3830  O   LEU A 229      65.747  74.962  65.415  1.00  0.00           O
ATOM   3831  N   GLY A 230      66.637  73.632  66.995  1.00  0.00           N
ATOM   3833  CA  GLY A 230      67.927  73.462  66.335  1.00  0.00           C
ATOM   3836  C   GLY A 230      68.947  74.472  66.775  1.00  0.00           C
ATOM   3837  O   GLY A 230      69.987  74.652  66.145  1.00  0.00           O
ATOM   3838  N   ASP A 231      68.737  75.162  67.915  1.00  0.00           N
ATOM   3840  CA  ASP A 231      69.707  76.092  68.455  1.00  0.00           C
ATOM   3842  CB  ASP A 231      69.067  77.362  69.075  1.00  0.00           C
ATOM   3845  CG  ASP A 231      70.087  78.462  69.265  1.00  0.00           C
ATOM   3846  OD1 ASP A 231      71.317  78.202  69.205  1.00  0.00           O
ATOM   3847  OD2 ASP A 231      69.647  79.602  69.595  1.00  0.00           O
ATOM   3848  C   ASP A 231      70.647  75.352  69.385  1.00  0.00           C
ATOM   3849  O   ASP A 231      70.437  75.202  70.585  1.00  0.00           O
ATOM   3850  N   LEU A 232      71.717  74.792  68.775  1.00  0.00           N
ATOM   3852  CA  LEU A 232      72.667  73.982  69.475  1.00  0.00           C
ATOM   3854  CB  LEU A 232      73.567  73.202  68.495  1.00  0.00           C
ATOM   3857  CG  LEU A 232      72.897  71.942  67.895  1.00  0.00           C
ATOM   3859  CD1 LEU A 232      71.687  72.202  66.985  1.00  0.00           C
ATOM   3863  CD2 LEU A 232      73.937  71.142  67.105  1.00  0.00           C
ATOM   3867  C   LEU A 232      73.437  74.712  70.565  1.00  0.00           C
ATOM   3868  O   LEU A 232      73.427  74.262  71.705  1.00  0.00           O
ATOM   3869  N   ASP A 233      74.047  75.882  70.285  1.00  0.00           N
ATOM   3871  CA  ASP A 233      74.797  76.612  71.295  1.00  0.00           C
ATOM   3873  CB  ASP A 233      75.607  77.772  70.675  1.00  0.00           C
ATOM   3876  CG  ASP A 233      76.637  78.352  71.635  1.00  0.00           C
ATOM   3877  OD1 ASP A 233      77.267  77.572  72.395  1.00  0.00           O
ATOM   3878  OD2 ASP A 233      76.887  79.572  71.515  1.00  0.00           O
ATOM   3879  C   ASP A 233      73.927  77.112  72.455  1.00  0.00           C
ATOM   3880  O   ASP A 233      74.317  77.022  73.615  1.00  0.00           O
ATOM   3881  N   SER A 234      72.707  77.632  72.185  1.00  0.00           N
ATOM   3883  CA  SER A 234      71.807  78.042  73.255  1.00  0.00           C
ATOM   3885  CB  SER A 234      70.467  78.602  72.725  1.00  0.00           C
ATOM   3888  OG  SER A 234      70.697  79.762  71.955  1.00  0.00           O
ATOM   3890  C   SER A 234      71.457  76.912  74.185  1.00  0.00           C
ATOM   3891  O   SER A 234      71.597  76.992  75.405  1.00  0.00           O
ATOM   3892  N   ALA A 235      71.097  75.752  73.615  1.00  0.00           N
ATOM   3894  CA  ALA A 235      70.857  74.542  74.365  1.00  0.00           C
ATOM   3896  CB  ALA A 235      70.407  73.482  73.365  1.00  0.00           C
ATOM   3900  C   ALA A 235      72.067  74.042  75.135  1.00  0.00           C
ATOM   3901  O   ALA A 235      71.987  73.732  76.315  1.00  0.00           O
ATOM   3902  N   THR A 236      73.247  74.022  74.485  1.00  0.00           N
ATOM   3904  CA  THR A 236      74.517  73.672  75.095  1.00  0.00           C
ATOM   3906  CB  THR A 236      75.677  73.802  74.115  1.00  0.00           C
ATOM   3908  OG1 THR A 236      75.487  72.922  73.025  1.00  0.00           O
ATOM   3910  CG2 THR A 236      77.037  73.432  74.725  1.00  0.00           C
ATOM   3914  C   THR A 236      74.877  74.542  76.255  1.00  0.00           C
ATOM   3915  O   THR A 236      75.217  74.072  77.335  1.00  0.00           O
ATOM   3916  N   ALA A 237      74.747  75.862  76.085  1.00  0.00           N
ATOM   3918  CA  ALA A 237      74.937  76.802  77.145  1.00  0.00           C
ATOM   3920  CB  ALA A 237      74.777  78.212  76.555  1.00  0.00           C
ATOM   3924  C   ALA A 237      73.967  76.612  78.295  1.00  0.00           C
ATOM   3925  O   ALA A 237      74.347  76.462  79.455  1.00  0.00           O
ATOM   3926  N   LEU A 238      72.657  76.502  78.005  1.00  0.00           N
ATOM   3928  CA  LEU A 238      71.667  76.242  79.015  1.00  0.00           C
ATOM   3930  CB  LEU A 238      70.247  76.552  78.505  1.00  0.00           C
ATOM   3933  CG  LEU A 238      69.867  78.062  78.575  1.00  0.00           C
ATOM   3935  CD1 LEU A 238      70.467  78.932  77.455  1.00  0.00           C
ATOM   3939  CD2 LEU A 238      68.357  78.202  78.545  1.00  0.00           C
ATOM   3943  C   LEU A 238      71.817  74.902  79.735  1.00  0.00           C
ATOM   3944  O   LEU A 238      71.677  74.832  80.955  1.00  0.00           O
ATOM   3945  N   PHE A 239      72.187  73.782  79.085  1.00  0.00           N
ATOM   3947  CA  PHE A 239      72.557  72.562  79.785  1.00  0.00           C
ATOM   3949  CB  PHE A 239      72.847  71.382  78.825  1.00  0.00           C
ATOM   3952  CG  PHE A 239      71.617  71.032  78.015  1.00  0.00           C
ATOM   3953  CD1 PHE A 239      70.357  70.862  78.615  1.00  0.00           C
ATOM   3955  CE1 PHE A 239      69.217  70.632  77.825  1.00  0.00           C
ATOM   3957  CZ  PHE A 239      69.337  70.552  76.435  1.00  0.00           C
ATOM   3959  CD2 PHE A 239      71.727  70.882  76.625  1.00  0.00           C
ATOM   3961  CE2 PHE A 239      70.587  70.692  75.835  1.00  0.00           C
ATOM   3963  C   PHE A 239      73.737  72.692  80.755  1.00  0.00           C
ATOM   3964  O   PHE A 239      73.737  72.152  81.855  1.00  0.00           O
ATOM   3965  N   LYS A 240      74.787  73.442  80.365  1.00  0.00           N
ATOM   3967  CA  LYS A 240      75.867  73.842  81.245  1.00  0.00           C
ATOM   3969  CB  LYS A 240      76.987  74.552  80.455  1.00  0.00           C
ATOM   3972  CG  LYS A 240      77.707  73.622  79.475  1.00  0.00           C
ATOM   3975  CD  LYS A 240      78.687  74.372  78.555  1.00  0.00           C
ATOM   3978  CE  LYS A 240      79.397  73.402  77.605  1.00  0.00           C
ATOM   3981  NZ  LYS A 240      80.427  74.052  76.775  1.00  0.00           N
ATOM   3985  C   LYS A 240      75.437  74.702  82.425  1.00  0.00           C
ATOM   3986  O   LYS A 240      75.847  74.502  83.565  1.00  0.00           O
ATOM   3987  N   LEU A 241      74.547  75.682  82.215  1.00  0.00           N
ATOM   3989  CA  LEU A 241      73.907  76.432  83.295  1.00  0.00           C
ATOM   3991  CB  LEU A 241      73.077  77.602  82.755  1.00  0.00           C
ATOM   3994  CG  LEU A 241      73.867  78.622  81.915  1.00  0.00           C
ATOM   3996  CD1 LEU A 241      72.907  79.632  81.295  1.00  0.00           C
ATOM   4000  CD2 LEU A 241      74.957  79.332  82.725  1.00  0.00           C
ATOM   4004  C   LEU A 241      73.047  75.572  84.215  1.00  0.00           C
ATOM   4005  O   LEU A 241      73.097  75.722  85.435  1.00  0.00           O
ATOM   4006  N   ALA A 242      72.267  74.622  83.665  1.00  0.00           N
ATOM   4008  CA  ALA A 242      71.487  73.662  84.435  1.00  0.00           C
ATOM   4010  CB  ALA A 242      70.697  72.742  83.485  1.00  0.00           C
ATOM   4014  C   ALA A 242      72.307  72.792  85.365  1.00  0.00           C
ATOM   4015  O   ALA A 242      71.877  72.462  86.465  1.00  0.00           O
ATOM   4016  N   VAL A 243      73.507  72.372  84.945  1.00  0.00           N
ATOM   4018  CA  VAL A 243      74.367  71.552  85.775  1.00  0.00           C
ATOM   4020  CB  VAL A 243      75.167  70.612  84.885  1.00  0.00           C
ATOM   4022  CG1 VAL A 243      76.257  71.352  84.095  1.00  0.00           C
ATOM   4026  CG2 VAL A 243      75.757  69.452  85.695  1.00  0.00           C
ATOM   4030  C   VAL A 243      75.257  72.372  86.725  1.00  0.00           C
ATOM   4031  O   VAL A 243      75.687  71.872  87.765  1.00  0.00           O
ATOM   4032  N   ALA A 244      75.467  73.672  86.445  1.00  0.00           N
ATOM   4034  CA  ALA A 244      76.397  74.562  87.135  1.00  0.00           C
ATOM   4036  CB  ALA A 244      76.557  75.882  86.345  1.00  0.00           C
ATOM   4040  C   ALA A 244      75.957  74.962  88.535  1.00  0.00           C
ATOM   4041  O   ALA A 244      76.757  75.452  89.345  1.00  0.00           O
ATOM   4042  N   ASN A 245      74.677  74.782  88.855  1.00  0.00           N
ATOM   4044  CA  ASN A 245      74.127  74.982  90.175  1.00  0.00           C
ATOM   4046  CB  ASN A 245      72.647  75.422  90.075  1.00  0.00           C
ATOM   4049  CG  ASN A 245      71.887  74.522  89.105  1.00  0.00           C
ATOM   4050  OD1 ASN A 245      71.667  73.342  89.385  1.00  0.00           O
ATOM   4051  ND2 ASN A 245      71.517  75.072  87.935  1.00  0.00           N
ATOM   4054  C   ASN A 245      74.297  73.752  91.065  1.00  0.00           C
ATOM   4055  O   ASN A 245      74.177  73.872  92.285  1.00  0.00           O
ATOM   4056  N   ASN A 246      74.627  72.572  90.505  1.00  0.00           N
ATOM   4058  CA  ASN A 246      75.007  71.382  91.235  1.00  0.00           C
ATOM   4060  CB  ASN A 246      76.277  71.572  92.125  1.00  0.00           C
ATOM   4063  CG  ASN A 246      77.517  71.762  91.255  1.00  0.00           C
ATOM   4064  OD1 ASN A 246      77.517  71.532  90.045  1.00  0.00           O
ATOM   4065  ND2 ASN A 246      78.627  72.182  91.895  1.00  0.00           N
ATOM   4068  C   ASN A 246      73.867  70.682  91.975  1.00  0.00           C
ATOM   4069  O   ASN A 246      74.067  70.042  93.005  1.00  0.00           O
ATOM   4070  N   VAL A 247      72.627  70.752  91.465  1.00  0.00           N
ATOM   4072  CA  VAL A 247      71.497  70.042  92.065  1.00  0.00           C
ATOM   4074  CB  VAL A 247      70.167  70.722  91.765  1.00  0.00           C
ATOM   4076  CG1 VAL A 247      69.057  70.072  92.605  1.00  0.00           C
ATOM   4080  CG2 VAL A 247      70.217  72.212  92.125  1.00  0.00           C
ATOM   4084  C   VAL A 247      71.487  68.562  91.615  1.00  0.00           C
ATOM   4085  O   VAL A 247      70.787  68.152  90.685  1.00  0.00           O
ATOM   4086  N   HIS A 248      72.287  67.702  92.265  1.00  0.00           N
ATOM   4088  CA  HIS A 248      72.717  66.442  91.665  1.00  0.00           C
ATOM   4090  CB  HIS A 248      73.897  65.872  92.475  1.00  0.00           C
ATOM   4093  ND1 HIS A 248      75.947  66.892  91.465  1.00  0.00           N
ATOM   4094  CG  HIS A 248      75.067  66.792  92.535  1.00  0.00           C
ATOM   4095  CE1 HIS A 248      76.917  67.662  91.915  1.00  0.00           C
ATOM   4097  NE2 HIS A 248      76.717  68.042  93.205  1.00  0.00           N
ATOM   4099  CD2 HIS A 248      75.527  67.482  93.605  1.00  0.00           C
ATOM   4101  C   HIS A 248      71.667  65.332  91.575  1.00  0.00           C
ATOM   4102  O   HIS A 248      71.807  64.362  90.825  1.00  0.00           O
ATOM   4103  N   ASN A 249      70.587  65.462  92.345  1.00  0.00           N
ATOM   4105  CA  ASN A 249      69.507  64.502  92.385  1.00  0.00           C
ATOM   4107  CB  ASN A 249      68.997  64.382  93.855  1.00  0.00           C
ATOM   4110  CG  ASN A 249      68.467  65.702  94.425  1.00  0.00           C
ATOM   4111  OD1 ASN A 249      68.977  66.792  94.145  1.00  0.00           O
ATOM   4112  ND2 ASN A 249      67.377  65.622  95.215  1.00  0.00           N
ATOM   4115  C   ASN A 249      68.377  64.902  91.435  1.00  0.00           C
ATOM   4116  O   ASN A 249      67.507  64.082  91.115  1.00  0.00           O
ATOM   4117  N   PHE A 250      68.377  66.142  90.895  1.00  0.00           N
ATOM   4119  CA  PHE A 250      67.327  66.592  90.005  1.00  0.00           C
ATOM   4121  CB  PHE A 250      67.257  68.132  89.835  1.00  0.00           C
ATOM   4124  CG  PHE A 250      66.257  68.702  90.795  1.00  0.00           C
ATOM   4125  CD1 PHE A 250      66.177  68.242  92.125  1.00  0.00           C
ATOM   4127  CE1 PHE A 250      65.167  68.692  92.975  1.00  0.00           C
ATOM   4129  CZ  PHE A 250      64.247  69.642  92.535  1.00  0.00           C
ATOM   4131  CD2 PHE A 250      65.317  69.652  90.365  1.00  0.00           C
ATOM   4133  CE2 PHE A 250      64.327  70.132  91.235  1.00  0.00           C
ATOM   4135  C   PHE A 250      67.377  65.942  88.645  1.00  0.00           C
ATOM   4136  O   PHE A 250      68.437  65.862  88.025  1.00  0.00           O
ATOM   4137  N   VAL A 251      66.217  65.522  88.135  1.00  0.00           N
ATOM   4139  CA  VAL A 251      66.017  64.862  86.855  1.00  0.00           C
ATOM   4141  CB  VAL A 251      64.527  64.602  86.685  1.00  0.00           C
ATOM   4143  CG1 VAL A 251      64.107  64.292  85.245  1.00  0.00           C
ATOM   4147  CG2 VAL A 251      64.137  63.422  87.605  1.00  0.00           C
ATOM   4151  C   VAL A 251      66.577  65.732  85.755  1.00  0.00           C
ATOM   4152  O   VAL A 251      67.357  65.292  84.915  1.00  0.00           O
ATOM   4153  N   GLU A 252      66.277  67.022  85.815  1.00  0.00           N
ATOM   4155  CA  GLU A 252      66.777  68.072  84.975  1.00  0.00           C
ATOM   4157  CB  GLU A 252      66.047  69.362  85.405  1.00  0.00           C
ATOM   4160  CG  GLU A 252      64.527  69.322  85.055  1.00  0.00           C
ATOM   4163  CD  GLU A 252      63.637  68.562  86.025  1.00  0.00           C
ATOM   4164  OE1 GLU A 252      64.117  68.012  87.045  1.00  0.00           O
ATOM   4165  OE2 GLU A 252      62.417  68.452  85.705  1.00  0.00           O
ATOM   4166  C   GLU A 252      68.297  68.212  84.965  1.00  0.00           C
ATOM   4167  O   GLU A 252      68.917  68.312  83.915  1.00  0.00           O
ATOM   4168  N   HIS A 253      68.987  68.142  86.125  1.00  0.00           N
ATOM   4170  CA  HIS A 253      70.437  68.052  86.175  1.00  0.00           C
ATOM   4172  CB  HIS A 253      70.917  68.082  87.655  1.00  0.00           C
ATOM   4175  ND1 HIS A 253      73.237  67.132  87.865  1.00  0.00           N
ATOM   4176  CG  HIS A 253      72.397  68.232  87.885  1.00  0.00           C
ATOM   4177  CE1 HIS A 253      74.387  67.572  88.325  1.00  0.00           C
ATOM   4179  NE2 HIS A 253      74.347  68.892  88.635  1.00  0.00           N
ATOM   4181  CD2 HIS A 253      73.067  69.322  88.365  1.00  0.00           C
ATOM   4183  C   HIS A 253      71.017  66.812  85.495  1.00  0.00           C
ATOM   4184  O   HIS A 253      71.917  66.892  84.655  1.00  0.00           O
ATOM   4185  N   ARG A 254      70.447  65.622  85.775  1.00  0.00           N
ATOM   4187  CA  ARG A 254      70.887  64.392  85.145  1.00  0.00           C
ATOM   4189  CB  ARG A 254      70.287  63.082  85.735  1.00  0.00           C
ATOM   4192  CG  ARG A 254      70.577  62.732  87.205  1.00  0.00           C
ATOM   4195  CD  ARG A 254      69.477  63.152  88.185  1.00  0.00           C
ATOM   4198  NE  ARG A 254      68.917  61.972  88.915  1.00  0.00           N
ATOM   4200  CZ  ARG A 254      69.637  61.242  89.755  1.00  0.00           C
ATOM   4201  NH1 ARG A 254      70.897  61.492  90.005  1.00  0.00           N
ATOM   4204  NH2 ARG A 254      69.097  60.182  90.295  1.00  0.00           N
ATOM   4207  C   ARG A 254      70.667  64.372  83.635  1.00  0.00           C
ATOM   4208  O   ARG A 254      71.507  63.902  82.875  1.00  0.00           O
ATOM   4209  N   TYR A 255      69.507  64.872  83.155  1.00  0.00           N
ATOM   4211  CA  TYR A 255      69.237  64.932  81.735  1.00  0.00           C
ATOM   4213  CB  TYR A 255      67.737  64.752  81.365  1.00  0.00           C
ATOM   4216  CG  TYR A 255      67.307  63.352  81.755  1.00  0.00           C
ATOM   4217  CD1 TYR A 255      67.717  62.222  81.025  1.00  0.00           C
ATOM   4219  CE1 TYR A 255      67.407  60.922  81.455  1.00  0.00           C
ATOM   4221  CZ  TYR A 255      66.697  60.752  82.655  1.00  0.00           C
ATOM   4222  OH  TYR A 255      66.447  59.482  83.205  1.00  0.00           O
ATOM   4224  CD2 TYR A 255      66.507  63.142  82.885  1.00  0.00           C
ATOM   4226  CE2 TYR A 255      66.237  61.862  83.365  1.00  0.00           C
ATOM   4228  C   TYR A 255      69.867  66.122  81.035  1.00  0.00           C
ATOM   4229  O   TYR A 255      70.167  66.042  79.845  1.00  0.00           O
ATOM   4230  N   ALA A 256      70.217  67.212  81.735  1.00  0.00           N
ATOM   4232  CA  ALA A 256      71.137  68.222  81.225  1.00  0.00           C
ATOM   4234  CB  ALA A 256      71.267  69.402  82.205  1.00  0.00           C
ATOM   4238  C   ALA A 256      72.517  67.672  80.925  1.00  0.00           C
ATOM   4239  O   ALA A 256      73.097  67.942  79.875  1.00  0.00           O
ATOM   4240  N   LEU A 257      73.087  66.832  81.825  1.00  0.00           N
ATOM   4242  CA  LEU A 257      74.257  66.012  81.565  1.00  0.00           C
ATOM   4244  CB  LEU A 257      74.697  65.242  82.845  1.00  0.00           C
ATOM   4247  CG  LEU A 257      75.257  66.132  83.975  1.00  0.00           C
ATOM   4249  CD1 LEU A 257      75.397  65.362  85.295  1.00  0.00           C
ATOM   4253  CD2 LEU A 257      76.637  66.672  83.615  1.00  0.00           C
ATOM   4257  C   LEU A 257      74.117  65.002  80.415  1.00  0.00           C
ATOM   4258  O   LEU A 257      75.047  64.802  79.625  1.00  0.00           O
ATOM   4259  N   LEU A 258      72.947  64.342  80.295  1.00  0.00           N
ATOM   4261  CA  LEU A 258      72.607  63.472  79.195  1.00  0.00           C
ATOM   4263  CB  LEU A 258      71.267  62.752  79.525  1.00  0.00           C
ATOM   4266  CG  LEU A 258      70.857  61.512  78.695  1.00  0.00           C
ATOM   4268  CD1 LEU A 258      70.407  61.862  77.285  1.00  0.00           C
ATOM   4272  CD2 LEU A 258      71.937  60.422  78.635  1.00  0.00           C
ATOM   4276  C   LEU A 258      72.557  64.212  77.855  1.00  0.00           C
ATOM   4277  O   LEU A 258      73.167  63.782  76.865  1.00  0.00           O
ATOM   4278  N   GLU A 259      71.897  65.392  77.795  1.00  0.00           N
ATOM   4280  CA  GLU A 259      71.927  66.272  76.645  1.00  0.00           C
ATOM   4282  CB  GLU A 259      70.907  67.422  76.795  1.00  0.00           C
ATOM   4285  CG  GLU A 259      69.427  66.952  76.845  1.00  0.00           C
ATOM   4288  CD  GLU A 259      68.887  66.452  75.525  1.00  0.00           C
ATOM   4289  OE1 GLU A 259      69.657  66.192  74.565  1.00  0.00           O
ATOM   4290  OE2 GLU A 259      67.637  66.262  75.475  1.00  0.00           O
ATOM   4291  C   GLU A 259      73.297  66.822  76.315  1.00  0.00           C
ATOM   4292  O   GLU A 259      73.717  66.782  75.165  1.00  0.00           O
ATOM   4293  N   LEU A 260      74.067  67.292  77.315  1.00  0.00           N
ATOM   4295  CA  LEU A 260      75.427  67.722  77.085  1.00  0.00           C
ATOM   4297  CB  LEU A 260      76.057  68.362  78.355  1.00  0.00           C
ATOM   4300  CG  LEU A 260      77.027  69.552  78.125  1.00  0.00           C
ATOM   4302  CD1 LEU A 260      77.757  69.952  79.415  1.00  0.00           C
ATOM   4306  CD2 LEU A 260      78.077  69.312  77.035  1.00  0.00           C
ATOM   4310  C   LEU A 260      76.297  66.612  76.515  1.00  0.00           C
ATOM   4311  O   LEU A 260      77.057  66.812  75.565  1.00  0.00           O
ATOM   4312  N   SER A 261      76.197  65.372  77.025  1.00  0.00           N
ATOM   4314  CA  SER A 261      76.957  64.302  76.405  1.00  0.00           C
ATOM   4316  CB  SER A 261      77.127  63.062  77.285  1.00  0.00           C
ATOM   4319  OG  SER A 261      75.997  62.182  77.355  1.00  0.00           O
ATOM   4321  C   SER A 261      76.537  63.922  74.995  1.00  0.00           C
ATOM   4322  O   SER A 261      77.397  63.722  74.145  1.00  0.00           O
ATOM   4323  N   LEU A 262      75.217  63.872  74.705  1.00  0.00           N
ATOM   4325  CA  LEU A 262      74.697  63.642  73.365  1.00  0.00           C
ATOM   4327  CB  LEU A 262      73.157  63.562  73.465  1.00  0.00           C
ATOM   4330  CG  LEU A 262      72.347  63.092  72.235  1.00  0.00           C
ATOM   4332  CD1 LEU A 262      72.057  64.202  71.215  1.00  0.00           C
ATOM   4336  CD2 LEU A 262      72.957  61.862  71.545  1.00  0.00           C
ATOM   4340  C   LEU A 262      75.157  64.682  72.355  1.00  0.00           C
ATOM   4341  O   LEU A 262      75.567  64.342  71.255  1.00  0.00           O
ATOM   4342  N   LEU A 263      75.177  65.972  72.745  1.00  0.00           N
ATOM   4344  CA  LEU A 263      75.737  67.042  71.945  1.00  0.00           C
ATOM   4346  CB  LEU A 263      75.517  68.352  72.735  1.00  0.00           C
ATOM   4349  CG  LEU A 263      75.547  69.672  71.945  1.00  0.00           C
ATOM   4351  CD1 LEU A 263      76.967  70.122  71.575  1.00  0.00           C
ATOM   4355  CD2 LEU A 263      74.657  69.632  70.705  1.00  0.00           C
ATOM   4359  C   LEU A 263      77.217  66.822  71.655  1.00  0.00           C
ATOM   4360  O   LEU A 263      77.727  67.002  70.555  1.00  0.00           O
ATOM   4361  N   GLY A 264      77.977  66.362  72.655  1.00  0.00           N
ATOM   4363  CA  GLY A 264      79.417  66.182  72.495  1.00  0.00           C
ATOM   4366  C   GLY A 264      79.837  64.952  71.765  1.00  0.00           C
ATOM   4367  O   GLY A 264      81.007  64.822  71.445  1.00  0.00           O
ATOM   4368  N   GLN A 265      78.897  64.022  71.535  1.00  0.00           N
ATOM   4370  CA  GLN A 265      79.037  62.932  70.595  1.00  0.00           C
ATOM   4372  CB  GLN A 265      77.967  61.852  70.935  1.00  0.00           C
ATOM   4375  CG  GLN A 265      78.297  61.082  72.255  1.00  0.00           C
ATOM   4378  CD  GLN A 265      77.087  60.672  73.095  1.00  0.00           C
ATOM   4379  OE1 GLN A 265      77.097  60.642  74.335  1.00  0.00           O
ATOM   4380  NE2 GLN A 265      75.977  60.332  72.395  1.00  0.00           N
ATOM   4383  C   GLN A 265      79.047  63.372  69.125  1.00  0.00           C
ATOM   4384  O   GLN A 265      79.907  62.902  68.375  1.00  0.00           O
ATOM   4385  N   ASP A 266      78.167  64.322  68.755  1.00  0.00           N
ATOM   4387  CA  ASP A 266      77.787  64.712  67.405  1.00  0.00           C
ATOM   4389  CB  ASP A 266      76.517  65.612  67.595  1.00  0.00           C
ATOM   4392  CG  ASP A 266      75.667  65.772  66.345  1.00  0.00           C
ATOM   4393  OD1 ASP A 266      75.467  64.752  65.635  1.00  0.00           O
ATOM   4394  OD2 ASP A 266      75.107  66.872  66.135  1.00  0.00           O
ATOM   4395  C   ASP A 266      78.907  65.432  66.565  1.00  0.00           C
ATOM   4396  OT1 ASP A 266      79.747  64.732  65.935  1.00  0.00           O
ATOM   4397  OT2 ASP A 266      78.957  66.692  66.505  1.00  0.00           O
ATOM   4398  NH3 POPEB 267      15.257  13.072  67.115  1.00  0.00           N
ATOM   4402  C12 POPEB 267      16.437  14.022  67.095  1.00  0.00           C
ATOM   4405  C11 POPEB 267      16.457  14.942  65.855  1.00  0.00           C
ATOM   4408  P   POPEB 267      17.747  17.132  66.515  1.00  0.00           P
ATOM   4409  O13 POPEB 267      17.087  17.062  67.835  1.00  0.00           O
ATOM   4410  O14 POPEB 267      19.147  17.622  66.505  1.00  0.00           O
ATOM   4411  O11 POPEB 267      16.887  18.032  65.575  1.00  0.00           O
ATOM   4412  O12 POPEB 267      17.657  15.702  65.835  1.00  0.00           O
ATOM   4413  C1  POPEB 267      17.107  18.092  64.175  1.00  0.00           C
ATOM   4416  C2  POPEB 267      17.217  19.572  63.755  1.00  0.00           C
ATOM   4418  O21 POPEB 267      16.987  19.622  62.335  1.00  0.00           O
ATOM   4419  C21 POPEB 267      17.927  19.722  61.445  1.00  0.00           C
ATOM   4420  O22 POPEB 267      19.117  19.932  61.625  1.00  0.00           O
ATOM   4421  C22 POPEB 267      17.327  19.322  60.085  1.00  0.00           C
ATOM   4424  C3  POPEB 267      18.527  20.212  64.345  1.00  0.00           C
ATOM   4427  O31 POPEB 267      18.667  21.632  64.095  1.00  0.00           O
ATOM   4428  C31 POPEB 267      17.967  22.412  64.935  1.00  0.00           C
ATOM   4429  O32 POPEB 267      17.247  22.012  65.835  1.00  0.00           O
ATOM   4430  C32 POPEB 267      18.307  23.872  64.665  1.00  0.00           C
ATOM   4433  C23 POPEB 267      17.097  20.542  59.165  1.00  0.00           C
ATOM   4436  C24 POPEB 267      15.747  21.212  59.435  1.00  0.00           C
ATOM   4439  C25 POPEB 267      15.607  22.592  58.785  1.00  0.00           C
ATOM   4442  C26 POPEB 267      15.867  22.622  57.275  1.00  0.00           C
ATOM   4445  C27 POPEB 267      15.707  24.042  56.725  1.00  0.00           C
ATOM   4448  C28 POPEB 267      16.017  24.162  55.225  1.00  0.00           C
ATOM   4451  C29 POPEB 267      15.947  25.622  54.825  1.00  0.00           C
ATOM   4453 0C21 POPEB 267      14.927  26.252  54.225  1.00  0.00           C
ATOM   4455 1C21 POPEB 267      13.617  25.642  53.775  1.00  0.00           C
ATOM   4458 2C21 POPEB 267      12.377  26.242  54.465  1.00  0.00           C
ATOM   4461 3C21 POPEB 267      11.087  25.762  53.785  1.00  0.00           C
ATOM   4464 4C21 POPEB 267       9.797  26.372  54.355  1.00  0.00           C
ATOM   4467 5C21 POPEB 267       9.177  25.542  55.495  1.00  0.00           C
ATOM   4470 6C21 POPEB 267       7.747  25.982  55.825  1.00  0.00           C
ATOM   4473 7C21 POPEB 267       7.077  25.102  56.885  1.00  0.00           C
ATOM   4476 8C21 POPEB 267       5.657  25.542  57.245  1.00  0.00           C
ATOM   4480  C33 POPEB 267      17.067  24.742  64.325  1.00  0.00           C
ATOM   4483  C34 POPEB 267      16.537  24.482  62.905  1.00  0.00           C
ATOM   4486  C35 POPEB 267      15.387  25.422  62.525  1.00  0.00           C
ATOM   4489  C36 POPEB 267      15.087  25.362  61.015  1.00  0.00           C
ATOM   4492  C37 POPEB 267      14.237  26.522  60.475  1.00  0.00           C
ATOM   4495  C38 POPEB 267      14.217  26.532  58.945  1.00  0.00           C
ATOM   4498  C39 POPEB 267      13.577  27.782  58.325  1.00  0.00           C
ATOM   4501 0C31 POPEB 267      12.037  27.712  58.265  1.00  0.00           C
ATOM   4504 1C31 POPEB 267      11.437  28.912  57.515  1.00  0.00           C
ATOM   4507 2C31 POPEB 267       9.907  28.872  57.425  1.00  0.00           C
ATOM   4510 3C31 POPEB 267       9.247  29.282  58.745  1.00  0.00           C
ATOM   4513 4C31 POPEB 267       7.717  29.212  58.725  1.00  0.00           C
ATOM   4516 5C31 POPEB 267       7.117  29.512  60.105  1.00  0.00           C
ATOM   4519 6C31 POPEB 267       5.597  29.342  60.155  1.00  0.00           C
ATOM   4523  NH3 POPEC 268       5.027  74.182  24.925  1.00  0.00           N
ATOM   4527  C12 POPEC 268       4.647  74.122  26.395  1.00  0.00           C
ATOM   4530  C11 POPEC 268       3.967  75.422  26.845  1.00  0.00           C
ATOM   4533  P   POPEC 268       2.727  76.622  28.755  1.00  0.00           P
ATOM   4534  O13 POPEC 268       3.287  77.922  28.295  1.00  0.00           O
ATOM   4535  O14 POPEC 268       1.337  76.332  28.405  1.00  0.00           O
ATOM   4536  O11 POPEC 268       2.907  76.542  30.355  1.00  0.00           O
ATOM   4537  O12 POPEC 268       3.667  75.432  28.255  1.00  0.00           O
ATOM   4538  C1  POPEC 268       1.967  77.312  31.135  1.00  0.00           C
ATOM   4541  C2  POPEC 268       2.707  78.392  31.945  1.00  0.00           C
ATOM   4543  O21 POPEC 268       1.847  78.972  32.935  1.00  0.00           O
ATOM   4544  C21 POPEC 268       0.817  79.712  32.535  1.00  0.00           C
ATOM   4545  O22 POPEC 268       0.517  79.962  31.385  1.00  0.00           O
ATOM   4546  C22 POPEC 268       0.047  80.212  33.755  1.00  0.00           C
ATOM   4549  C3  POPEC 268       3.447  79.392  31.015  1.00  0.00           C
ATOM   4552  O31 POPEC 268       3.667  80.672  31.625  1.00  0.00           O
ATOM   4553  C31 POPEC 268       4.627  80.622  32.545  1.00  0.00           C
ATOM   4554  O32 POPEC 268       5.307  79.632  32.785  1.00  0.00           O
ATOM   4555  C32 POPEC 268       4.677  81.942  33.315  1.00  0.00           C
ATOM   4558  C23 POPEC 268       0.287  81.722  34.015  1.00  0.00           C
ATOM   4561  C24 POPEC 268       0.357  82.082  35.505  1.00  0.00           C
ATOM   4564  C25 POPEC 268       1.577  81.492  36.205  1.00  0.00           C
ATOM   4567  C26 POPEC 268       1.717  81.952  37.655  1.00  0.00           C
ATOM   4570  C27 POPEC 268       2.847  81.202  38.385  1.00  0.00           C
ATOM   4573  C28 POPEC 268       3.117  81.772  39.785  1.00  0.00           C
ATOM   4576  C29 POPEC 268       3.917  80.822  40.635  1.00  0.00           C
ATOM   4578 0C21 POPEC 268       3.727  80.582  41.945  1.00  0.00           C
ATOM   4580 1C21 POPEC 268       2.717  81.272  42.835  1.00  0.00           C
ATOM   4583 2C21 POPEC 268       1.487  80.392  43.135  1.00  0.00           C
ATOM   4586 3C21 POPEC 268       1.797  79.242  44.085  1.00  0.00           C
ATOM   4589 4C21 POPEC 268       0.527  78.512  44.555  1.00  0.00           C
ATOM   4592 5C21 POPEC 268       0.807  77.492  45.675  1.00  0.00           C
ATOM   4595 6C21 POPEC 268       1.547  76.232  45.185  1.00  0.00           C
ATOM   4598 7C21 POPEC 268       2.337  75.552  46.305  1.00  0.00           C
ATOM   4601 8C21 POPEC 268       3.057  74.272  45.845  1.00  0.00           C
ATOM   4605  C33 POPEC 268       5.567  81.752  34.555  1.00  0.00           C
ATOM   4608  C34 POPEC 268       5.587  82.922  35.525  1.00  0.00           C
ATOM   4611  C35 POPEC 268       6.407  82.572  36.775  1.00  0.00           C
ATOM   4614  C36 POPEC 268       6.327  83.632  37.875  1.00  0.00           C
ATOM   4617  C37 POPEC 268       6.827  83.092  39.225  1.00  0.00           C
ATOM   4620  C38 POPEC 268       6.587  84.072  40.375  1.00  0.00           C
ATOM   4623  C39 POPEC 268       6.567  83.382  41.745  1.00  0.00           C
ATOM   4626 0C31 POPEC 268       6.537  84.332  42.945  1.00  0.00           C
ATOM   4629 1C31 POPEC 268       5.567  85.512  42.775  1.00  0.00           C
ATOM   4632 2C31 POPEC 268       5.317  86.322  44.055  1.00  0.00           C
ATOM   4635 3C31 POPEC 268       6.577  86.762  44.825  1.00  0.00           C
ATOM   4638 4C31 POPEC 268       7.637  87.492  43.985  1.00  0.00           C
ATOM   4641 5C31 POPEC 268       8.847  87.912  44.815  1.00  0.00           C
ATOM   4644 6C31 POPEC 268      10.037  88.372  43.975  1.00  0.00           C
ATOM   4648  NH3 POPED 269     119.417  29.572  25.975  1.00  0.00           N
ATOM   4652  C12 POPED 269     120.567  29.902  26.895  1.00  0.00           C
ATOM   4655  C11 POPED 269     121.897  30.082  26.125  1.00  0.00           C
ATOM   4658  P   POPED 269     123.817  29.402  27.795  1.00  0.00           P
ATOM   4659  O13 POPED 269     123.007  28.172  27.985  1.00  0.00           O
ATOM   4660  O14 POPED 269     125.147  29.192  27.175  1.00  0.00           O
ATOM   4661  O11 POPED 269     124.057  30.102  29.185  1.00  0.00           O
ATOM   4662  O12 POPED 269     122.957  30.452  26.995  1.00  0.00           O
ATOM   4663  C1  POPED 269     123.927  29.332  30.385  1.00  0.00           C
ATOM   4666  C2  POPED 269     124.867  29.872  31.485  1.00  0.00           C
ATOM   4668  O21 POPED 269     124.367  31.162  31.875  1.00  0.00           O
ATOM   4669  C21 POPED 269     124.617  31.572  33.095  1.00  0.00           C
ATOM   4670  O22 POPED 269     125.327  31.002  33.925  1.00  0.00           O
ATOM   4671  C22 POPED 269     123.817  32.852  33.325  1.00  0.00           C
ATOM   4674  C3  POPED 269     126.317  29.932  30.935  1.00  0.00           C
ATOM   4677  O31 POPED 269     127.297  30.182  31.955  1.00  0.00           O
ATOM   4678  C31 POPED 269     127.881  31.372  31.925  1.00  0.00           C
ATOM   4679  O32 POPED 269     127.781  32.202  31.035  1.00  0.00           O
ATOM   4680  C32 POPED 269     128.571  31.582  33.265  1.00  0.00           C
ATOM   4683  C23 POPED 269     123.077  32.842  34.685  1.00  0.00           C
ATOM   4686  C24 POPED 269     123.987  33.172  35.875  1.00  0.00           C
ATOM   4689  C25 POPED 269     123.517  34.412  36.635  1.00  0.00           C
ATOM   4692  C26 POPED 269     124.567  34.922  37.635  1.00  0.00           C
ATOM   4695  C27 POPED 269     124.237  36.342  38.125  1.00  0.00           C
ATOM   4698  C28 POPED 269     125.367  36.992  38.945  1.00  0.00           C
ATOM   4701  C29 POPED 269     125.467  36.432  40.345  1.00  0.00           C
ATOM   4703 0C21 POPED 269     125.157  37.082  41.475  1.00  0.00           C
ATOM   4705 1C21 POPED 269     124.607  38.492  41.545  1.00  0.00           C
ATOM   4708 2C21 POPED 269     123.897  38.812  42.875  1.00  0.00           C
ATOM   4711 3C21 POPED 269     124.817  38.652  44.105  1.00  0.00           C
ATOM   4714 4C21 POPED 269     124.207  39.172  45.415  1.00  0.00           C
ATOM   4717 5C21 POPED 269     124.747  38.372  46.615  1.00  0.00           C
ATOM   4720 6C21 POPED 269     124.657  39.142  47.935  1.00  0.00           C
ATOM   4723 7C21 POPED 269     125.187  38.352  49.135  1.00  0.00           C
ATOM   4726 8C21 POPED 269     125.127  39.112  50.465  1.00  0.00           C
ATOM   4730  C33 POPED 269     128.471  33.062  33.685  1.00  0.00           C
ATOM   4733  C34 POPED 269     129.081  33.372  35.065  1.00  0.00           C
ATOM   4736  C35 POPED 269     128.131  33.012  36.215  1.00  0.00           C
ATOM   4739  C36 POPED 269     128.741  33.282  37.595  1.00  0.00           C
ATOM   4742  C37 POPED 269     127.751  32.912  38.715  1.00  0.00           C
ATOM   4745  C38 POPED 269     128.301  33.102  40.135  1.00  0.00           C
ATOM   4748  C39 POPED 269     127.227  32.772  41.175  1.00  0.00           C
ATOM   4751 0C31 POPED 269     127.571  33.262  42.595  1.00  0.00           C
ATOM   4754 1C31 POPED 269     126.347  33.182  43.525  1.00  0.00           C
ATOM   4757 2C31 POPED 269     126.567  33.832  44.895  1.00  0.00           C
ATOM   4760 3C31 POPED 269     127.571  33.092  45.795  1.00  0.00           C
ATOM   4763 4C31 POPED 269     127.581  33.692  47.205  1.00  0.00           C
ATOM   4766 5C31 POPED 269     128.621  33.062  48.145  1.00  0.00           C
ATOM   4769 6C31 POPED 269     128.631  33.752  49.515  1.00  0.00           C
ATOM   4773  NH3 POPEE 270     128.041  44.402  24.195  1.00  0.00           N
ATOM   4777  C12 POPEE 270     127.087  44.752  23.085  1.00  0.00           C
ATOM   4780  C11 POPEE 270     125.657  44.222  23.365  1.00  0.00           C
ATOM   4783  P   POPEE 270     124.667  41.982  24.525  1.00  0.00           P
ATOM   4784  O13 POPEE 270     123.737  41.302  23.595  1.00  0.00           O
ATOM   4785  O14 POPEE 270     125.447  41.092  25.405  1.00  0.00           O
ATOM   4786  O11 POPEE 270     123.797  43.002  25.355  1.00  0.00           O
ATOM   4787  O12 POPEE 270     125.707  42.862  23.745  1.00  0.00           O
ATOM   4788  C1  POPEE 270     124.307  43.822  26.405  1.00  0.00           C
ATOM   4791  C2  POPEE 270     123.397  43.722  27.645  1.00  0.00           C
ATOM   4793  O21 POPEE 270     124.097  44.072  28.855  1.00  0.00           O
ATOM   4794  C21 POPEE 270     124.977  43.202  29.325  1.00  0.00           C
ATOM   4795  O22 POPEE 270     125.437  42.232  28.735  1.00  0.00           O
ATOM   4796  C22 POPEE 270     125.267  43.562  30.775  1.00  0.00           C
ATOM   4799  C3  POPEE 270     122.717  42.322  27.725  1.00  0.00           C
ATOM   4802  O31 POPEE 270     122.227  42.072  29.055  1.00  0.00           O
ATOM   4803  C31 POPEE 270     121.987  40.782  29.255  1.00  0.00           C
ATOM   4804  O32 POPEE 270     122.007  39.922  28.395  1.00  0.00           O
ATOM   4805  C32 POPEE 270     121.627  40.562  30.725  1.00  0.00           C
ATOM   4808  C23 POPEE 270     126.477  42.782  31.355  1.00  0.00           C
ATOM   4811  C24 POPEE 270     126.737  43.052  32.855  1.00  0.00           C
ATOM   4814  C25 POPEE 270     125.637  42.522  33.785  1.00  0.00           C
ATOM   4817  C26 POPEE 270     125.977  42.622  35.275  1.00  0.00           C
ATOM   4820  C27 POPEE 270     124.777  42.302  36.185  1.00  0.00           C
ATOM   4823  C28 POPEE 270     125.137  41.902  37.635  1.00  0.00           C
ATOM   4826  C29 POPEE 270     125.877  42.952  38.415  1.00  0.00           C
ATOM   4828 0C21 POPEE 270     126.947  42.752  39.215  1.00  0.00           C
ATOM   4830 1C21 POPEE 270     127.641  41.432  39.475  1.00  0.00           C
ATOM   4833 2C21 POPEE 270     129.171  41.572  39.685  1.00  0.00           C
ATOM   4836 3C21 POPEE 270     129.581  41.842  41.145  1.00  0.00           C
ATOM   4839 4C21 POPEE 270     131.091  42.102  41.275  1.00  0.00           C
ATOM   4842 5C21 POPEE 270     131.581  42.202  42.725  1.00  0.00           C
ATOM   4845 6C21 POPEE 270     132.121  40.872  43.255  1.00  0.00           C
ATOM   4848 7C21 POPEE 270     132.641  40.932  44.695  1.00  0.00           C
ATOM   4851 8C21 POPEE 270     133.371  39.652  45.125  1.00  0.00           C
ATOM   4855  C33 POPEE 270     122.837  40.372  31.675  1.00  0.00           C
ATOM   4858  C34 POPEE 270     122.467  40.712  33.125  1.00  0.00           C
ATOM   4861  C35 POPEE 270     122.317  39.522  34.095  1.00  0.00           C
ATOM   4864  C36 POPEE 270     121.687  39.982  35.425  1.00  0.00           C
ATOM   4867  C37 POPEE 270     121.737  38.932  36.545  1.00  0.00           C
ATOM   4870  C38 POPEE 270     121.217  39.502  37.865  1.00  0.00           C
ATOM   4873  C39 POPEE 270     121.047  38.452  38.975  1.00  0.00           C
ATOM   4876 0C31 POPEE 270     120.467  39.052  40.265  1.00  0.00           C
ATOM   4879 1C31 POPEE 270     120.037  37.982  41.265  1.00  0.00           C
ATOM   4882 2C31 POPEE 270     119.207  38.532  42.445  1.00  0.00           C
ATOM   4885 3C31 POPEE 270     120.007  39.432  43.395  1.00  0.00           C
ATOM   4888 4C31 POPEE 270     119.137  39.972  44.535  1.00  0.00           C
ATOM   4891 5C31 POPEE 270     119.907  40.842  45.525  1.00  0.00           C
ATOM   4894 6C31 POPEE 270     119.017  41.452  46.605  1.00  0.00           C
ATOM   4898  NH3 POPEF 271       6.637  66.402  24.465  1.00  0.00           N
ATOM   4902  C12 POPEF 271       5.997  67.752  24.325  1.00  0.00           C
ATOM   4905  C11 POPEF 271       6.807  68.682  23.415  1.00  0.00           C
ATOM   4908  P   POPEF 271       7.427  70.972  24.535  1.00  0.00           P
ATOM   4909  O13 POPEF 271       8.757  71.052  23.915  1.00  0.00           O
ATOM   4910  O14 POPEF 271       6.727  72.222  24.945  1.00  0.00           O
ATOM   4911  O11 POPEF 271       7.567  70.042  25.815  1.00  0.00           O
ATOM   4912  O12 POPEF 271       6.467  70.052  23.655  1.00  0.00           O
ATOM   4913  C1  POPEF 271       7.357  70.672  27.085  1.00  0.00           C
ATOM   4916  C2  POPEF 271       7.657  69.682  28.225  1.00  0.00           C
ATOM   4918  O21 POPEF 271       9.097  69.542  28.285  1.00  0.00           O
ATOM   4919  C21 POPEF 271       9.497  69.322  29.515  1.00  0.00           C
ATOM   4920  O22 POPEF 271       9.257  68.342  30.185  1.00  0.00           O
ATOM   4921  C22 POPEF 271      10.147  70.592  30.045  1.00  0.00           C
ATOM   4924  C3  POPEF 271       6.907  68.322  28.025  1.00  0.00           C
ATOM   4927  O31 POPEF 271       6.937  67.412  29.145  1.00  0.00           O
ATOM   4928  C31 POPEF 271       6.377  67.822  30.275  1.00  0.00           C
ATOM   4929  O32 POPEF 271       5.877  68.922  30.475  1.00  0.00           O
ATOM   4930  C32 POPEF 271       6.487  66.732  31.315  1.00  0.00           C
ATOM   4933  C23 POPEF 271      10.097  70.652  31.595  1.00  0.00           C
ATOM   4936  C24 POPEF 271      10.177  72.082  32.135  1.00  0.00           C
ATOM   4939  C25 POPEF 271      10.097  72.152  33.665  1.00  0.00           C
ATOM   4942  C26 POPEF 271       8.817  71.512  34.225  1.00  0.00           C
ATOM   4945  C27 POPEF 271       8.447  72.012  35.625  1.00  0.00           C
ATOM   4948  C28 POPEF 271       7.147  71.362  36.145  1.00  0.00           C
ATOM   4951  C29 POPEF 271       6.577  72.082  37.335  1.00  0.00           C
ATOM   4953 0C21 POPEF 271       6.997  71.952  38.605  1.00  0.00           C
ATOM   4955 1C21 POPEF 271       8.107  71.052  39.075  1.00  0.00           C
ATOM   4958 2C21 POPEF 271       8.017  70.742  40.585  1.00  0.00           C
ATOM   4961 3C21 POPEF 271       8.327  71.962  41.465  1.00  0.00           C
ATOM   4964 4C21 POPEF 271       8.197  71.662  42.965  1.00  0.00           C
ATOM   4967 5C21 POPEF 271       8.107  72.942  43.815  1.00  0.00           C
ATOM   4970 6C21 POPEF 271       9.327  73.862  43.655  1.00  0.00           C
ATOM   4973 7C21 POPEF 271       9.277  75.092  44.575  1.00  0.00           C
ATOM   4976 8C21 POPEF 271      10.537  75.942  44.485  1.00  0.00           C
ATOM   4980  C33 POPEF 271       6.567  67.332  32.735  1.00  0.00           C
ATOM   4983  C34 POPEF 271       6.397  66.262  33.815  1.00  0.00           C
ATOM   4986  C35 POPEF 271       6.517  66.832  35.245  1.00  0.00           C
ATOM   4989  C36 POPEF 271       7.937  67.332  35.565  1.00  0.00           C
ATOM   4992  C37 POPEF 271       8.237  67.442  37.065  1.00  0.00           C
ATOM   4995  C38 POPEF 271       8.367  66.062  37.735  1.00  0.00           C
ATOM   4998  C39 POPEF 271       8.857  66.132  39.185  1.00  0.00           C
ATOM   5001 0C31 POPEF 271       8.987  64.742  39.815  1.00  0.00           C
ATOM   5004 1C31 POPEF 271      10.027  64.682  40.945  1.00  0.00           C
ATOM   5007 2C31 POPEF 271      11.477  64.792  40.415  1.00  0.00           C
ATOM   5010 3C31 POPEF 271      12.297  65.922  41.065  1.00  0.00           C
ATOM   5013 4C31 POPEF 271      12.667  65.642  42.535  1.00  0.00           C
ATOM   5016 5C31 POPEF 271      13.717  66.622  43.055  1.00  0.00           C
ATOM   5019 6C31 POPEF 271      14.147  66.352  44.505  1.00  0.00           C
ATOM   5023  NH3 POPEG 272      86.677  39.012  27.015  1.00  0.00           N
ATOM   5027  C12 POPEG 272      87.597  39.762  26.095  1.00  0.00           C
ATOM   5030  C11 POPEG 272      87.807  41.222  26.515  1.00  0.00           C
ATOM   5033  P   POPEG 272      86.587  43.442  27.065  1.00  0.00           P
ATOM   5034  O13 POPEG 272      87.937  43.972  26.765  1.00  0.00           O
ATOM   5035  O14 POPEG 272      85.447  44.162  26.455  1.00  0.00           O
ATOM   5036  O11 POPEG 272      86.387  43.412  28.645  1.00  0.00           O
ATOM   5037  O12 POPEG 272      86.547  41.882  26.695  1.00  0.00           O
ATOM   5038  C1  POPEG 272      86.377  42.172  29.355  1.00  0.00           C
ATOM   5041  C2  POPEG 272      86.407  42.322  30.905  1.00  0.00           C
ATOM   5043  O21 POPEG 272      87.427  43.242  31.275  1.00  0.00           O
ATOM   5044  C21 POPEG 272      87.347  43.662  32.505  1.00  0.00           C
ATOM   5045  O22 POPEG 272      86.507  43.322  33.335  1.00  0.00           O
ATOM   5046  C22 POPEG 272      88.497  44.612  32.775  1.00  0.00           C
ATOM   5049  C3  POPEG 272      86.687  40.912  31.485  1.00  0.00           C
ATOM   5052  O31 POPEG 272      86.437  40.702  32.885  1.00  0.00           O
ATOM   5053  C31 POPEG 272      87.247  40.102  33.775  1.00  0.00           C
ATOM   5054  O32 POPEG 272      86.897  39.862  34.915  1.00  0.00           O
ATOM   5055  C32 POPEG 272      88.627  39.652  33.285  1.00  0.00           C
ATOM   5058  C23 POPEG 272      88.387  45.202  34.195  1.00  0.00           C
ATOM   5061  C24 POPEG 272      89.467  46.232  34.525  1.00  0.00           C
ATOM   5064  C25 POPEG 272      89.227  46.842  35.905  1.00  0.00           C
ATOM   5067  C26 POPEG 272      90.237  47.912  36.345  1.00  0.00           C
ATOM   5070  C27 POPEG 272      90.097  48.202  37.845  1.00  0.00           C
ATOM   5073  C28 POPEG 272      91.017  49.332  38.325  1.00  0.00           C
ATOM   5076  C29 POPEG 272      91.197  49.372  39.825  1.00  0.00           C
ATOM   5078 0C21 POPEG 272      90.387  49.992  40.715  1.00  0.00           C
ATOM   5080 1C21 POPEG 272      89.117  50.752  40.405  1.00  0.00           C
ATOM   5083 2C21 POPEG 272      87.927  50.212  41.225  1.00  0.00           C
ATOM   5086 3C21 POPEG 272      88.037  50.512  42.735  1.00  0.00           C
ATOM   5089 4C21 POPEG 272      86.797  50.042  43.515  1.00  0.00           C
ATOM   5092 5C21 POPEG 272      86.797  50.492  44.985  1.00  0.00           C
ATOM   5095 6C21 POPEG 272      87.927  49.902  45.845  1.00  0.00           C
ATOM   5098 7C21 POPEG 272      87.827  50.372  47.295  1.00  0.00           C
ATOM   5101 8C21 POPEG 272      88.857  49.742  48.245  1.00  0.00           C
ATOM   5105  C33 POPEG 272      89.737  40.722  33.275  1.00  0.00           C
ATOM   5108  C34 POPEG 272      90.687  40.632  34.485  1.00  0.00           C
ATOM   5111  C35 POPEG 272      90.107  41.282  35.745  1.00  0.00           C
ATOM   5114  C36 POPEG 272      90.367  40.522  37.055  1.00  0.00           C
ATOM   5117  C37 POPEG 272      90.067  41.392  38.285  1.00  0.00           C
ATOM   5120  C38 POPEG 272      90.357  40.732  39.645  1.00  0.00           C
ATOM   5123  C39 POPEG 272      89.907  41.622  40.815  1.00  0.00           C
ATOM   5126 0C31 POPEG 272      90.927  42.692  41.235  1.00  0.00           C
ATOM   5129 1C31 POPEG 272      90.307  43.782  42.125  1.00  0.00           C
ATOM   5132 2C31 POPEG 272      91.357  44.582  42.915  1.00  0.00           C
ATOM   5135 3C31 POPEG 272      90.777  45.882  43.505  1.00  0.00           C
ATOM   5138 4C31 POPEG 272      91.657  46.462  44.625  1.00  0.00           C
ATOM   5141 5C31 POPEG 272      91.217  47.862  45.075  1.00  0.00           C
ATOM   5144 6C31 POPEG 272      92.087  48.442  46.195  1.00  0.00           C
ATOM   5148  NH3 POPEH 273     121.467   4.392  26.405  1.00  0.00           N
ATOM   5152  C12 POPEH 273     122.387   3.262  26.025  1.00  0.00           C
ATOM   5155  C11 POPEH 273     121.777   1.882  26.335  1.00  0.00           C
ATOM   5158  P   POPEH 273     119.147   1.782  26.405  1.00  0.00           P
ATOM   5159  O13 POPEH 273     118.977   3.202  26.785  1.00  0.00           O
ATOM   5160  O14 POPEH 273     118.057   1.182  25.615  1.00  0.00           O
ATOM   5161  O11 POPEH 273     119.387   0.982  27.755  1.00  0.00           O
ATOM   5162  O12 POPEH 273     120.537   1.682  25.655  1.00  0.00           O
ATOM   5163  C1  POPEH 273     118.997   1.672  28.955  1.00  0.00           C
ATOM   5166  C2  POPEH 273     118.947   0.742  30.195  1.00  0.00           C
ATOM   5168  O21 POPEH 273     118.347   1.502  31.255  1.00  0.00           O
ATOM   5169  C21 POPEH 273     118.997   2.532  31.755  1.00  0.00           C
ATOM   5170  O22 POPEH 273     120.177   2.802  31.585  1.00  0.00           O
ATOM   5171  C22 POPEH 273     117.997   3.432  32.475  1.00  0.00           C
ATOM   5174  C3  POPEH 273     120.317   0.102  30.575  1.00  0.00           C
ATOM   5177  O31 POPEH 273     120.207  -0.588  31.815  1.00  0.00           O
ATOM   5178  C31 POPEH 273     120.787  -0.218  32.975  1.00  0.00           C
ATOM   5179  O32 POPEH 273     120.277  -0.438  34.055  1.00  0.00           O
ATOM   5180  C32 POPEH 273     122.167   0.432  32.895  1.00  0.00           C
ATOM   5183  C23 POPEH 273     118.497   3.832  33.865  1.00  0.00           C
ATOM   5186  C24 POPEH 273     118.237   2.742  34.915  1.00  0.00           C
ATOM   5189  C25 POPEH 273     116.787   2.752  35.435  1.00  0.00           C
ATOM   5192  C26 POPEH 273     116.577   1.762  36.585  1.00  0.00           C
ATOM   5195  C27 POPEH 273     115.297   2.052  37.395  1.00  0.00           C
ATOM   5198  C28 POPEH 273     115.207   1.282  38.725  1.00  0.00           C
ATOM   5201  C29 POPEH 273     116.297   1.712  39.685  1.00  0.00           C
ATOM   5203 0C21 POPEH 273     116.167   2.392  40.845  1.00  0.00           C
ATOM   5205 1C21 POPEH 273     114.897   2.882  41.495  1.00  0.00           C
ATOM   5208 2C21 POPEH 273     114.797   2.402  42.955  1.00  0.00           C
ATOM   5211 3C21 POPEH 273     114.507   0.902  43.095  1.00  0.00           C
ATOM   5214 4C21 POPEH 273     114.777   0.362  44.515  1.00  0.00           C
ATOM   5217 5C21 POPEH 273     114.297  -1.088  44.695  1.00  0.00           C
ATOM   5220 6C21 POPEH 273     115.237  -1.972  45.515  1.00  0.00           C
ATOM   5223 7C21 POPEH 273     115.447  -1.492  46.955  1.00  0.00           C
ATOM   5226 8C21 POPEH 273     116.207  -2.482  47.845  1.00  0.00           C
ATOM   5230  C33 POPEH 273     122.377   1.442  34.045  1.00  0.00           C
ATOM   5233  C34 POPEH 273     123.747   2.132  33.975  1.00  0.00           C
ATOM   5236  C35 POPEH 273     124.157   2.762  35.315  1.00  0.00           C
ATOM   5239  C36 POPEH 273     123.107   3.682  35.955  1.00  0.00           C
ATOM   5242  C37 POPEH 273     122.377   3.012  37.135  1.00  0.00           C
ATOM   5245  C38 POPEH 273     121.327   3.922  37.795  1.00  0.00           C
ATOM   5248  C39 POPEH 273     121.257   3.732  39.315  1.00  0.00           C
ATOM   5251 0C31 POPEH 273     120.197   4.612  39.995  1.00  0.00           C
ATOM   5254 1C31 POPEH 273     120.237   4.462  41.525  1.00  0.00           C
ATOM   5257 2C31 POPEH 273     119.067   5.132  42.275  1.00  0.00           C
ATOM   5260 3C31 POPEH 273     119.047   6.662  42.165  1.00  0.00           C
ATOM   5263 4C31 POPEH 273     118.257   7.302  43.315  1.00  0.00           C
ATOM   5266 5C31 POPEH 273     118.087   8.822  43.185  1.00  0.00           C
ATOM   5269 6C31 POPEH 273     117.517   9.472  44.445  1.00  0.00           C
ATOM   5273  NH3 POPEI 274      51.197  45.952  24.155  1.00  0.00           N
ATOM   5277  C12 POPEI 274      49.687  45.932  24.055  1.00  0.00           C
ATOM   5280  C11 POPEI 274      49.107  44.542  24.385  1.00  0.00           C
ATOM   5283  P   POPEI 274      50.587  43.452  26.265  1.00  0.00           P
ATOM   5284  O13 POPEI 274      51.167  42.702  25.135  1.00  0.00           O
ATOM   5285  O14 POPEI 274      51.467  44.472  26.875  1.00  0.00           O
ATOM   5286  O11 POPEI 274      50.027  42.402  27.305  1.00  0.00           O
ATOM   5287  O12 POPEI 274      49.307  44.212  25.765  1.00  0.00           O
ATOM   5288  C1  POPEI 274      50.307  42.412  28.695  1.00  0.00           C
ATOM   5291  C2  POPEI 274      51.057  41.122  29.125  1.00  0.00           C
ATOM   5293  O21 POPEI 274      52.267  40.982  28.375  1.00  0.00           O
ATOM   5294  C21 POPEI 274      53.457  41.312  28.885  1.00  0.00           C
ATOM   5295  O22 POPEI 274      54.437  41.522  28.195  1.00  0.00           O
ATOM   5296  C22 POPEI 274      53.557  41.312  30.415  1.00  0.00           C
ATOM   5299  C3  POPEI 274      50.217  39.832  28.935  1.00  0.00           C
ATOM   5302  O31 POPEI 274      49.867  39.322  30.245  1.00  0.00           O
ATOM   5303  C31 POPEI 274      48.837  39.982  30.775  1.00  0.00           C
ATOM   5304  O32 POPEI 274      47.837  40.312  30.185  1.00  0.00           O
ATOM   5305  C32 POPEI 274      49.347  40.592  32.085  1.00  0.00           C
ATOM   5308  C23 POPEI 274      55.047  41.402  30.815  1.00  0.00           C
ATOM   5311  C24 POPEI 274      55.397  41.572  32.295  1.00  0.00           C
ATOM   5314  C25 POPEI 274      55.767  40.262  33.005  1.00  0.00           C
ATOM   5317  C26 POPEI 274      56.527  40.492  34.315  1.00  0.00           C
ATOM   5320  C27 POPEI 274      56.957  39.182  34.995  1.00  0.00           C
ATOM   5323  C28 POPEI 274      55.827  38.442  35.745  1.00  0.00           C
ATOM   5326  C29 POPEI 274      55.347  39.212  36.955  1.00  0.00           C
ATOM   5328 0C21 POPEI 274      55.327  38.792  38.225  1.00  0.00           C
ATOM   5330 1C21 POPEI 274      55.747  37.442  38.755  1.00  0.00           C
ATOM   5333 2C21 POPEI 274      54.757  36.832  39.765  1.00  0.00           C
ATOM   5336 3C21 POPEI 274      54.637  37.682  41.045  1.00  0.00           C
ATOM   5339 4C21 POPEI 274      54.057  36.912  42.235  1.00  0.00           C
ATOM   5342 5C21 POPEI 274      54.107  37.712  43.535  1.00  0.00           C
ATOM   5345 6C21 POPEI 274      53.087  38.862  43.595  1.00  0.00           C
ATOM   5348 7C21 POPEI 274      53.107  39.552  44.965  1.00  0.00           C
ATOM   5351 8C21 POPEI 274      52.017  40.602  45.165  1.00  0.00           C
ATOM   5355  C33 POPEI 274      48.487  40.342  33.345  1.00  0.00           C
ATOM   5358  C34 POPEI 274      48.727  41.432  34.425  1.00  0.00           C
ATOM   5361  C35 POPEI 274      50.217  41.692  34.645  1.00  0.00           C
ATOM   5364  C36 POPEI 274      50.637  42.602  35.805  1.00  0.00           C
ATOM   5367  C37 POPEI 274      52.147  42.902  35.715  1.00  0.00           C
ATOM   5370  C38 POPEI 274      52.637  44.072  36.565  1.00  0.00           C
ATOM   5373  C39 POPEI 274      53.717  43.662  37.585  1.00  0.00           C
ATOM   5376 0C31 POPEI 274      53.097  43.002  38.815  1.00  0.00           C
ATOM   5379 1C31 POPEI 274      54.157  42.502  39.805  1.00  0.00           C
ATOM   5382 2C31 POPEI 274      53.527  41.762  41.005  1.00  0.00           C
ATOM   5385 3C31 POPEI 274      52.717  42.672  41.945  1.00  0.00           C
ATOM   5388 4C31 POPEI 274      53.617  43.452  42.915  1.00  0.00           C
ATOM   5391 5C31 POPEI 274      52.827  44.442  43.785  1.00  0.00           C
ATOM   5394 6C31 POPEI 274      53.687  45.112  44.855  1.00  0.00           C
ATOM   5398  NH3 POPEJ 275      26.397  84.912  65.015  1.00  0.00           N
ATOM   5402  C12 POPEJ 275      25.327  85.072  63.975  1.00  0.00           C
ATOM   5405  C11 POPEJ 275      24.057  85.622  64.635  1.00  0.00           C
ATOM   5408  P   POPEJ 275      21.617  86.292  64.265  1.00  0.00           P
ATOM   5409  O13 POPEJ 275      21.617  86.022  65.715  1.00  0.00           O
ATOM   5410  O14 POPEJ 275      21.257  87.682  63.905  1.00  0.00           O
ATOM   5411  O11 POPEJ 275      20.697  85.252  63.505  1.00  0.00           O
ATOM   5412  O12 POPEJ 275      23.067  86.002  63.675  1.00  0.00           O
ATOM   5413  C1  POPEJ 275      20.827  83.842  63.795  1.00  0.00           C
ATOM   5416  C2  POPEJ 275      21.787  83.052  62.845  1.00  0.00           C
ATOM   5418  O21 POPEJ 275      21.237  83.062  61.515  1.00  0.00           O
ATOM   5419  C21 POPEJ 275      22.107  82.912  60.525  1.00  0.00           C
ATOM   5420  O22 POPEJ 275      23.327  82.882  60.645  1.00  0.00           O
ATOM   5421  C22 POPEJ 275      21.367  82.672  59.205  1.00  0.00           C
ATOM   5424  C3  POPEJ 275      21.937  81.602  63.415  1.00  0.00           C
ATOM   5427  O31 POPEJ 275      22.907  80.792  62.715  1.00  0.00           O
ATOM   5428  C31 POPEJ 275      22.407  80.142  61.665  1.00  0.00           C
ATOM   5429  O32 POPEJ 275      21.267  80.252  61.255  1.00  0.00           O
ATOM   5430  C32 POPEJ 275      23.507  79.362  60.965  1.00  0.00           C
ATOM   5433  C23 POPEJ 275      22.277  82.722  57.955  1.00  0.00           C
ATOM   5436  C24 POPEJ 275      21.527  82.332  56.655  1.00  0.00           C
ATOM   5439  C25 POPEJ 275      22.427  82.412  55.415  1.00  0.00           C
ATOM   5442  C26 POPEJ 275      21.707  82.092  54.095  1.00  0.00           C
ATOM   5445  C27 POPEJ 275      22.677  82.202  52.895  1.00  0.00           C
ATOM   5448  C28 POPEJ 275      22.067  81.792  51.535  1.00  0.00           C
ATOM   5451  C29 POPEJ 275      21.147  82.842  50.955  1.00  0.00           C
ATOM   5453 0C21 POPEJ 275      21.347  83.562  49.825  1.00  0.00           C
ATOM   5455 1C21 POPEJ 275      22.537  83.522  48.905  1.00  0.00           C
ATOM   5458 2C21 POPEJ 275      23.137  84.932  48.745  1.00  0.00           C
ATOM   5461 3C21 POPEJ 275      24.407  84.962  47.885  1.00  0.00           C
ATOM   5464 4C21 POPEJ 275      25.207  86.272  48.025  1.00  0.00           C
ATOM   5467 5C21 POPEJ 275      24.477  87.522  47.495  1.00  0.00           C
ATOM   5470 6C21 POPEJ 275      25.197  88.822  47.885  1.00  0.00           C
ATOM   5473 7C21 POPEJ 275      24.527  90.082  47.325  1.00  0.00           C
ATOM   5476 8C21 POPEJ 275      25.097  91.372  47.905  1.00  0.00           C
ATOM   5480  C33 POPEJ 275      23.097  79.052  59.515  1.00  0.00           C
ATOM   5483  C34 POPEJ 275      24.257  78.502  58.675  1.00  0.00           C
ATOM   5486  C35 POPEJ 275      24.177  78.942  57.215  1.00  0.00           C
ATOM   5489  C36 POPEJ 275      25.447  78.572  56.435  1.00  0.00           C
ATOM   5492  C37 POPEJ 275      25.627  79.442  55.195  1.00  0.00           C
ATOM   5495  C38 POPEJ 275      24.807  78.942  54.005  1.00  0.00           C
ATOM   5498  C39 POPEJ 275      25.407  79.442  52.685  1.00  0.00           C
ATOM   5501 0C31 POPEJ 275      24.577  78.982  51.485  1.00  0.00           C
ATOM   5504 1C31 POPEJ 275      25.107  79.542  50.165  1.00  0.00           C
ATOM   5507 2C31 POPEJ 275      24.197  79.182  49.005  1.00  0.00           C
ATOM   5510 3C31 POPEJ 275      24.757  79.652  47.665  1.00  0.00           C
ATOM   5513 4C31 POPEJ 275      23.747  79.452  46.545  1.00  0.00           C
ATOM   5516 5C31 POPEJ 275      24.277  79.952  45.205  1.00  0.00           C
ATOM   5519 6C31 POPEJ 275      23.187  79.992  44.135  1.00  0.00           C
ATOM   5523  NH3 POPEK 276      54.027  72.042  26.235  1.00  0.00           N
ATOM   5527  C12 POPEK 276      55.457  71.972  25.735  1.00  0.00           C
ATOM   5530  C11 POPEK 276      56.257  73.262  26.045  1.00  0.00           C
ATOM   5533  P   POPEK 276      56.387  73.012  28.665  1.00  0.00           P
ATOM   5534  O13 POPEK 276      55.167  72.362  29.195  1.00  0.00           O
ATOM   5535  O14 POPEK 276      57.547  72.152  28.365  1.00  0.00           O
ATOM   5536  O11 POPEK 276      56.817  74.172  29.635  1.00  0.00           O
ATOM   5537  O12 POPEK 276      56.037  73.792  27.355  1.00  0.00           O
ATOM   5538  C1  POPEK 276      57.077  73.842  30.995  1.00  0.00           C
ATOM   5541  C2  POPEK 276      56.497  74.912  31.945  1.00  0.00           C
ATOM   5543  O21 POPEK 276      56.997  74.532  33.235  1.00  0.00           O
ATOM   5544  C21 POPEK 276      57.277  75.492  34.075  1.00  0.00           C
ATOM   5545  O22 POPEK 276      57.017  76.682  33.945  1.00  0.00           O
ATOM   5546  C22 POPEK 276      58.037  74.852  35.235  1.00  0.00           C
ATOM   5549  C3  POPEK 276      54.937  74.952  31.925  1.00  0.00           C
ATOM   5552  O31 POPEK 276      54.417  76.202  32.445  1.00  0.00           O
ATOM   5553  C31 POPEK 276      53.987  76.192  33.705  1.00  0.00           C
ATOM   5554  O32 POPEK 276      53.957  75.252  34.465  1.00  0.00           O
ATOM   5555  C32 POPEK 276      53.617  77.642  34.045  1.00  0.00           C
ATOM   5558  C23 POPEK 276      57.927  75.632  36.555  1.00  0.00           C
ATOM   5561  C24 POPEK 276      58.637  74.892  37.685  1.00  0.00           C
ATOM   5564  C25 POPEK 276      58.477  75.602  39.025  1.00  0.00           C
ATOM   5567  C26 POPEK 276      59.277  74.902  40.125  1.00  0.00           C
ATOM   5570  C27 POPEK 276      59.117  75.602  41.485  1.00  0.00           C
ATOM   5573  C28 POPEK 276      60.087  75.032  42.525  1.00  0.00           C
ATOM   5576  C29 POPEK 276      60.027  75.852  43.785  1.00  0.00           C
ATOM   5578 0C21 POPEK 276      59.857  75.422  45.045  1.00  0.00           C
ATOM   5580 1C21 POPEK 276      59.717  73.992  45.485  1.00  0.00           C
ATOM   5583 2C21 POPEK 276      58.367  73.722  46.185  1.00  0.00           C
ATOM   5586 3C21 POPEK 276      58.227  72.252  46.565  1.00  0.00           C
ATOM   5589 4C21 POPEK 276      57.097  71.972  47.565  1.00  0.00           C
ATOM   5592 5C21 POPEK 276      57.277  70.602  48.215  1.00  0.00           C
ATOM   5595 6C21 POPEK 276      56.247  70.282  49.305  1.00  0.00           C
ATOM   5598 7C21 POPEK 276      56.667  69.042  50.095  1.00  0.00           C
ATOM   5601 8C21 POPEK 276      55.677  68.622  51.185  1.00  0.00           C
ATOM   5605  C33 POPEK 276      53.467  77.902  35.565  1.00  0.00           C
ATOM   5608  C34 POPEK 276      54.807  77.662  36.255  1.00  0.00           C
ATOM   5611  C35 POPEK 276      54.957  78.232  37.665  1.00  0.00           C
ATOM   5614  C36 POPEK 276      54.447  77.312  38.775  1.00  0.00           C
ATOM   5617  C37 POPEK 276      54.967  77.832  40.125  1.00  0.00           C
ATOM   5620  C38 POPEK 276      54.447  77.082  41.345  1.00  0.00           C
ATOM   5623  C39 POPEK 276      55.267  77.492  42.575  1.00  0.00           C
ATOM   5626 0C31 POPEK 276      54.777  76.882  43.885  1.00  0.00           C
ATOM   5629 1C31 POPEK 276      55.707  77.282  45.035  1.00  0.00           C
ATOM   5632 2C31 POPEK 276      55.297  76.672  46.385  1.00  0.00           C
ATOM   5635 3C31 POPEK 276      56.407  76.752  47.435  1.00  0.00           C
ATOM   5638 4C31 POPEK 276      56.867  78.182  47.745  1.00  0.00           C
ATOM   5641 5C31 POPEK 276      57.877  78.222  48.895  1.00  0.00           C
ATOM   5644 6C31 POPEK 276      58.097  79.632  49.435  1.00  0.00           C
ATOM   5648  NH3 POPEL 277     127.671  15.102  26.355  1.00  0.00           N
ATOM   5652  C12 POPEL 277     126.217  15.362  26.655  1.00  0.00           C
ATOM   5655  C11 POPEL 277     126.047  16.122  27.975  1.00  0.00           C
ATOM   5658  P   POPEL 277     124.047  17.592  28.875  1.00  0.00           P
ATOM   5659  O13 POPEL 277     125.077  18.622  29.085  1.00  0.00           O
ATOM   5660  O14 POPEL 277     122.857  17.992  28.085  1.00  0.00           O
ATOM   5661  O11 POPEL 277     123.537  17.102  30.285  1.00  0.00           O
ATOM   5662  O12 POPEL 277     124.657  16.292  28.215  1.00  0.00           O
ATOM   5663  C1  POPEL 277     123.317  18.062  31.335  1.00  0.00           C
ATOM   5666  C2  POPEL 277     123.267  17.332  32.695  1.00  0.00           C
ATOM   5668  O21 POPEL 277     122.997  18.252  33.775  1.00  0.00           O
ATOM   5669  C21 POPEL 277     121.757  18.722  33.845  1.00  0.00           C
ATOM   5670  O22 POPEL 277     120.787  18.282  33.265  1.00  0.00           O
ATOM   5671  C22 POPEL 277     121.747  19.982  34.715  1.00  0.00           C
ATOM   5674  C3  POPEL 277     124.627  16.622  32.935  1.00  0.00           C
ATOM   5677  O31 POPEL 277     124.437  15.542  33.875  1.00  0.00           O
ATOM   5678  C31 POPEL 277     125.447  14.702  33.975  1.00  0.00           C
ATOM   5679  O32 POPEL 277     126.607  14.892  33.655  1.00  0.00           O
ATOM   5680  C32 POPEL 277     124.937  13.402  34.565  1.00  0.00           C
ATOM   5683  C23 POPEL 277     121.077  19.872  36.105  1.00  0.00           C
ATOM   5686  C24 POPEL 277     121.247  21.222  36.805  1.00  0.00           C
ATOM   5689  C25 POPEL 277     120.577  21.332  38.175  1.00  0.00           C
ATOM   5692  C26 POPEL 277     121.327  20.542  39.255  1.00  0.00           C
ATOM   5695  C27 POPEL 277     120.937  20.932  40.705  1.00  0.00           C
ATOM   5698  C28 POPEL 277     121.047  22.432  41.045  1.00  0.00           C
ATOM   5701  C29 POPEL 277     122.447  22.982  40.885  1.00  0.00           C
ATOM   5703 0C21 POPEL 277     123.027  23.912  41.665  1.00  0.00           C
ATOM   5705 1C21 POPEL 277     122.377  24.652  42.805  1.00  0.00           C
ATOM   5708 2C21 POPEL 277     122.867  24.152  44.175  1.00  0.00           C
ATOM   5711 3C21 POPEL 277     122.577  22.652  44.405  1.00  0.00           C
ATOM   5714 4C21 POPEL 277     122.697  22.212  45.865  1.00  0.00           C
ATOM   5717 5C21 POPEL 277     124.107  21.802  46.295  1.00  0.00           C
ATOM   5720 6C21 POPEL 277     124.107  21.192  47.695  1.00  0.00           C
ATOM   5723 7C21 POPEL 277     125.467  20.642  48.155  1.00  0.00           C
ATOM   5726 8C21 POPEL 277     125.407  20.002  49.535  1.00  0.00           C
ATOM   5730  C33 POPEL 277     125.327  13.272  36.045  1.00  0.00           C
ATOM   5733  C34 POPEL 277     125.067  11.852  36.535  1.00  0.00           C
ATOM   5736  C35 POPEL 277     125.007  11.752  38.065  1.00  0.00           C
ATOM   5739  C36 POPEL 277     126.327  12.122  38.765  1.00  0.00           C
ATOM   5742  C37 POPEL 277     126.297  11.782  40.255  1.00  0.00           C
ATOM   5745  C38 POPEL 277     127.681  11.742  40.905  1.00  0.00           C
ATOM   5748  C39 POPEL 277     127.661  11.172  42.335  1.00  0.00           C
ATOM   5751 0C31 POPEL 277     127.287  12.212  43.395  1.00  0.00           C
ATOM   5754 1C31 POPEL 277     127.097  11.592  44.785  1.00  0.00           C
ATOM   5757 2C31 POPEL 277     127.067  12.612  45.925  1.00  0.00           C
ATOM   5760 3C31 POPEL 277     126.107  13.782  45.655  1.00  0.00           C
ATOM   5763 4C31 POPEL 277     125.987  14.752  46.835  1.00  0.00           C
ATOM   5766 5C31 POPEL 277     125.127  15.962  46.455  1.00  0.00           C
ATOM   5769 6C31 POPEL 277     124.737  16.852  47.635  1.00  0.00           C
ATOM   5773  NH3 POPEM 278      23.147  64.962  22.775  1.00  0.00           N
ATOM   5777  C12 POPEM 278      24.157  63.842  22.695  1.00  0.00           C
ATOM   5780  C11 POPEM 278      24.427  63.292  24.105  1.00  0.00           C
ATOM   5783  P   POPEM 278      24.497  60.672  23.875  1.00  0.00           P
ATOM   5784  O13 POPEM 278      23.197  60.892  23.215  1.00  0.00           O
ATOM   5785  O14 POPEM 278      25.467  59.832  23.145  1.00  0.00           O
ATOM   5786  O11 POPEM 278      24.237  60.002  25.275  1.00  0.00           O
ATOM   5787  O12 POPEM 278      25.187  62.082  24.125  1.00  0.00           O
ATOM   5788  C1  POPEM 278      25.247  59.592  26.205  1.00  0.00           C
ATOM   5791  C2  POPEM 278      24.697  59.592  27.675  1.00  0.00           C
ATOM   5793  O21 POPEM 278      25.527  58.812  28.565  1.00  0.00           O
ATOM   5794  C21 POPEM 278      25.437  57.492  28.525  1.00  0.00           C
ATOM   5795  O22 POPEM 278      24.797  56.842  27.715  1.00  0.00           O
ATOM   5796  C22 POPEM 278      26.357  56.912  29.615  1.00  0.00           C
ATOM   5799  C3  POPEM 278      23.187  59.182  27.715  1.00  0.00           C
ATOM   5802  O31 POPEM 278      22.727  58.782  29.025  1.00  0.00           O
ATOM   5803  C31 POPEM 278      22.587  59.722  29.925  1.00  0.00           C
ATOM   5804  O32 POPEM 278      22.867  60.902  29.815  1.00  0.00           O
ATOM   5805  C32 POPEM 278      22.017  59.082  31.185  1.00  0.00           C
ATOM   5808  C23 POPEM 278      25.747  55.742  30.435  1.00  0.00           C
ATOM   5811  C24 POPEM 278      25.087  56.142  31.755  1.00  0.00           C
ATOM   5814  C25 POPEM 278      24.567  54.922  32.525  1.00  0.00           C
ATOM   5817  C26 POPEM 278      24.187  55.192  33.995  1.00  0.00           C
ATOM   5820  C27 POPEM 278      25.317  55.822  34.825  1.00  0.00           C
ATOM   5823  C28 POPEM 278      25.297  55.422  36.315  1.00  0.00           C
ATOM   5826  C29 POPEM 278      25.537  53.942  36.415  1.00  0.00           C
ATOM   5828 0C21 POPEM 278      24.697  53.012  36.905  1.00  0.00           C
ATOM   5830 1C21 POPEM 278      23.367  53.222  37.595  1.00  0.00           C
ATOM   5833 2C21 POPEM 278      23.317  52.342  38.855  1.00  0.00           C
ATOM   5836 3C21 POPEM 278      22.117  52.662  39.755  1.00  0.00           C
ATOM   5839 4C21 POPEM 278      22.107  51.812  41.035  1.00  0.00           C
ATOM   5842 5C21 POPEM 278      23.177  52.222  42.055  1.00  0.00           C
ATOM   5845 6C21 POPEM 278      23.197  51.322  43.295  1.00  0.00           C
ATOM   5848 7C21 POPEM 278      24.347  51.672  44.245  1.00  0.00           C
ATOM   5851 8C21 POPEM 278      24.537  50.712  45.415  1.00  0.00           C
ATOM   5855  C33 POPEM 278      22.567  59.642  32.505  1.00  0.00           C
ATOM   5858  C34 POPEM 278      22.337  58.632  33.645  1.00  0.00           C
ATOM   5861  C35 POPEM 278      20.877  58.322  33.945  1.00  0.00           C
ATOM   5864  C36 POPEM 278      20.727  57.442  35.195  1.00  0.00           C
ATOM   5867  C37 POPEM 278      19.277  57.502  35.685  1.00  0.00           C
ATOM   5870  C38 POPEM 278      19.017  56.802  37.025  1.00  0.00           C
ATOM   5873  C39 POPEM 278      17.537  56.872  37.425  1.00  0.00           C
ATOM   5876 0C31 POPEM 278      16.977  58.302  37.425  1.00  0.00           C
ATOM   5879 1C31 POPEM 278      15.507  58.402  37.825  1.00  0.00           C
ATOM   5882 2C31 POPEM 278      14.957  59.812  37.535  1.00  0.00           C
ATOM   5885 3C31 POPEM 278      13.447  59.962  37.785  1.00  0.00           C
ATOM   5888 4C31 POPEM 278      13.087  60.042  39.265  1.00  0.00           C
ATOM   5891 5C31 POPEM 278      11.647  60.532  39.485  1.00  0.00           C
ATOM   5894 6C31 POPEM 278      11.277  60.732  40.955  1.00  0.00           C
ATOM   5898  NH3 POPEN 279      35.947  76.062  66.865  1.00  0.00           N
ATOM   5902  C12 POPEN 279      35.757  76.512  68.295  1.00  0.00           C
ATOM   5905  C11 POPEN 279      36.847  77.502  68.725  1.00  0.00           C
ATOM   5908  P   POPEN 279      39.457  77.732  68.685  1.00  0.00           P
ATOM   5909  O13 POPEN 279      39.267  79.192  68.685  1.00  0.00           O
ATOM   5910  O14 POPEN 279      40.207  77.112  69.795  1.00  0.00           O
ATOM   5911  O11 POPEN 279      40.287  77.472  67.345  1.00  0.00           O
ATOM   5912  O12 POPEN 279      38.117  76.942  68.445  1.00  0.00           O
ATOM   5913  C1  POPEN 279      39.607  76.762  66.305  1.00  0.00           C
ATOM   5916  C2  POPEN 279      40.517  76.422  65.075  1.00  0.00           C
ATOM   5918  O21 POPEN 279      39.797  76.552  63.825  1.00  0.00           O
ATOM   5919  C21 POPEN 279      38.617  75.952  63.735  1.00  0.00           C
ATOM   5920  O22 POPEN 279      38.057  75.302  64.595  1.00  0.00           O
ATOM   5921  C22 POPEN 279      38.007  76.272  62.375  1.00  0.00           C
ATOM   5924  C3  POPEN 279      41.187  75.012  65.185  1.00  0.00           C
ATOM   5927  O31 POPEN 279      41.807  74.602  63.945  1.00  0.00           O
ATOM   5928  C31 POPEN 279      41.097  73.782  63.165  1.00  0.00           C
ATOM   5929  O32 POPEN 279      40.047  73.242  63.465  1.00  0.00           O
ATOM   5930  C32 POPEN 279      41.767  73.712  61.785  1.00  0.00           C
ATOM   5933  C23 POPEN 279      37.197  75.062  61.885  1.00  0.00           C
ATOM   5936  C24 POPEN 279      36.557  75.322  60.525  1.00  0.00           C
ATOM   5939  C25 POPEN 279      35.947  74.052  59.935  1.00  0.00           C
ATOM   5942  C26 POPEN 279      35.187  74.352  58.645  1.00  0.00           C
ATOM   5945  C27 POPEN 279      34.607  73.102  57.995  1.00  0.00           C
ATOM   5948  C28 POPEN 279      33.667  73.472  56.845  1.00  0.00           C
ATOM   5951  C29 POPEN 279      33.157  72.232  56.165  1.00  0.00           C
ATOM   5953 0C21 POPEN 279      33.037  72.052  54.835  1.00  0.00           C
ATOM   5955 1C21 POPEN 279      33.377  73.072  53.785  1.00  0.00           C
ATOM   5958 2C21 POPEN 279      33.427  72.442  52.385  1.00  0.00           C
ATOM   5961 3C21 POPEN 279      33.857  73.472  51.335  1.00  0.00           C
ATOM   5964 4C21 POPEN 279      34.107  72.852  49.955  1.00  0.00           C
ATOM   5967 5C21 POPEN 279      34.857  73.832  49.045  1.00  0.00           C
ATOM   5970 6C21 POPEN 279      34.857  73.402  47.585  1.00  0.00           C
ATOM   5973 7C21 POPEN 279      35.427  74.492  46.665  1.00  0.00           C
ATOM   5976 8C21 POPEN 279      35.137  74.192  45.195  1.00  0.00           C
ATOM   5980  C33 POPEN 279      40.757  73.722  60.615  1.00  0.00           C
ATOM   5983  C34 POPEN 279      41.327  74.402  59.355  1.00  0.00           C
ATOM   5986  C35 POPEN 279      40.267  74.712  58.295  1.00  0.00           C
ATOM   5989  C36 POPEN 279      39.687  73.482  57.585  1.00  0.00           C
ATOM   5992  C37 POPEN 279      38.667  73.872  56.505  1.00  0.00           C
ATOM   5995  C38 POPEN 279      37.867  72.692  55.925  1.00  0.00           C
ATOM   5998  C39 POPEN 279      38.657  71.852  54.905  1.00  0.00           C
ATOM   6001 0C31 POPEN 279      37.767  70.812  54.195  1.00  0.00           C
ATOM   6004 1C31 POPEN 279      38.507  70.092  53.065  1.00  0.00           C
ATOM   6007 2C31 POPEN 279      37.697  68.972  52.385  1.00  0.00           C
ATOM   6010 3C31 POPEN 279      36.367  69.412  51.765  1.00  0.00           C
ATOM   6013 4C31 POPEN 279      35.777  68.322  50.865  1.00  0.00           C
ATOM   6016 5C31 POPEN 279      34.337  68.622  50.415  1.00  0.00           C
ATOM   6019 6C31 POPEN 279      33.737  67.522  49.535  1.00  0.00           C
ATOM   6023  NH3 POPEO 280     125.357  84.932  67.465  1.00  0.00           N
ATOM   6027  C12 POPEO 280     126.267  83.732  67.525  1.00  0.00           C
ATOM   6030  C11 POPEO 280     125.587  82.422  67.035  1.00  0.00           C
ATOM   6033  P   POPEO 280     122.967  82.282  67.175  1.00  0.00           P
ATOM   6034  O13 POPEO 280     121.887  81.872  68.105  1.00  0.00           O
ATOM   6035  O14 POPEO 280     122.977  83.702  66.795  1.00  0.00           O
ATOM   6036  O11 POPEO 280     122.887  81.412  65.865  1.00  0.00           O
ATOM   6037  O12 POPEO 280     124.417  82.082  67.805  1.00  0.00           O
ATOM   6038  C1  POPEO 280     122.097  81.972  64.795  1.00  0.00           C
ATOM   6041  C2  POPEO 280     123.047  82.592  63.735  1.00  0.00           C
ATOM   6043  O21 POPEO 280     122.427  83.682  63.005  1.00  0.00           O
ATOM   6044  C21 POPEO 280     121.317  83.412  62.345  1.00  0.00           C
ATOM   6045  O22 POPEO 280     120.857  82.312  62.135  1.00  0.00           O
ATOM   6046  C22 POPEO 280     120.617  84.722  61.965  1.00  0.00           C
ATOM   6049  C3  POPEO 280     123.657  81.462  62.855  1.00  0.00           C
ATOM   6052  O31 POPEO 280     124.357  81.982  61.715  1.00  0.00           O
ATOM   6053  C31 POPEO 280     125.597  82.392  61.935  1.00  0.00           C
ATOM   6054  O32 POPEO 280     126.207  82.272  62.985  1.00  0.00           O
ATOM   6055  C32 POPEO 280     126.147  83.042  60.665  1.00  0.00           C
ATOM   6058  C23 POPEO 280     120.257  84.772  60.465  1.00  0.00           C
ATOM   6061  C24 POPEO 280     119.157  85.812  60.195  1.00  0.00           C
ATOM   6064  C25 POPEO 280     118.707  85.872  58.725  1.00  0.00           C
ATOM   6067  C26 POPEO 280     119.677  86.702  57.875  1.00  0.00           C
ATOM   6070  C27 POPEO 280     119.047  87.402  56.665  1.00  0.00           C
ATOM   6073  C28 POPEO 280     119.347  86.732  55.315  1.00  0.00           C
ATOM   6076  C29 POPEO 280     118.527  85.492  55.055  1.00  0.00           C
ATOM   6078 0C21 POPEO 280     117.417  85.422  54.295  1.00  0.00           C
ATOM   6080 1C21 POPEO 280     116.747  86.552  53.545  1.00  0.00           C
ATOM   6083 2C21 POPEO 280     116.347  86.142  52.115  1.00  0.00           C
ATOM   6086 3C21 POPEO 280     117.527  85.752  51.225  1.00  0.00           C
ATOM   6089 4C21 POPEO 280     117.157  85.722  49.735  1.00  0.00           C
ATOM   6092 5C21 POPEO 280     116.067  84.712  49.345  1.00  0.00           C
ATOM   6095 6C21 POPEO 280     115.727  84.812  47.855  1.00  0.00           C
ATOM   6098 7C21 POPEO 280     114.977  83.592  47.315  1.00  0.00           C
ATOM   6101 8C21 POPEO 280     114.437  83.812  45.895  1.00  0.00           C
ATOM   6105  C33 POPEO 280     125.237  84.162  60.125  1.00  0.00           C
ATOM   6108  C34 POPEO 280     124.047  83.682  59.265  1.00  0.00           C
ATOM   6111  C35 POPEO 280     124.317  83.672  57.755  1.00  0.00           C
ATOM   6114  C36 POPEO 280     125.307  82.582  57.335  1.00  0.00           C
ATOM   6117  C37 POPEO 280     125.407  82.432  55.825  1.00  0.00           C
ATOM   6120  C38 POPEO 280     126.547  81.472  55.445  1.00  0.00           C
ATOM   6123  C39 POPEO 280     126.727  81.292  53.935  1.00  0.00           C
ATOM   6126 0C31 POPEO 280     126.977  82.612  53.195  1.00  0.00           C
ATOM   6129 1C31 POPEO 280     127.781  82.402  51.905  1.00  0.00           C
ATOM   6132 2C31 POPEO 280     127.951  83.692  51.095  1.00  0.00           C
ATOM   6135 3C31 POPEO 280     128.531  83.462  49.695  1.00  0.00           C
ATOM   6138 4C31 POPEO 280     127.711  82.452  48.865  1.00  0.00           C
ATOM   6141 5C31 POPEO 280     127.991  82.482  47.355  1.00  0.00           C
ATOM   6144 6C31 POPEO 280     127.157  81.462  46.575  1.00  0.00           C
ATOM   6148  NH3 POPEP 281     110.547 111.422  22.365  1.00  0.00           N
ATOM   6152  C12 POPEP 281     110.467 110.182  23.235  1.00  0.00           C
ATOM   6155  C11 POPEP 281     109.587 109.082  22.595  1.00  0.00           C
ATOM   6158  P   POPEP 281     110.897 106.802  22.455  1.00  0.00           P
ATOM   6159  O13 POPEP 281     110.297 105.852  21.485  1.00  0.00           O
ATOM   6160  O14 POPEP 281     111.977 107.642  21.895  1.00  0.00           O
ATOM   6161  O11 POPEP 281     111.427 105.882  23.615  1.00  0.00           O
ATOM   6162  O12 POPEP 281     109.887 107.792  23.145  1.00  0.00           O
ATOM   6163  C1  POPEP 281     111.887 106.352  24.885  1.00  0.00           C
ATOM   6166  C2  POPEP 281     110.997 105.902  26.085  1.00  0.00           C
ATOM   6168  O21 POPEP 281     111.907 105.802  27.205  1.00  0.00           O
ATOM   6169  C21 POPEP 281     111.487 106.272  28.355  1.00  0.00           C
ATOM   6170  O22 POPEP 281     110.387 106.742  28.605  1.00  0.00           O
ATOM   6171  C22 POPEP 281     112.607 106.132  29.395  1.00  0.00           C
ATOM   6174  C3  POPEP 281     110.307 104.522  25.845  1.00  0.00           C
ATOM   6177  O31 POPEP 281     109.637 104.062  27.035  1.00  0.00           O
ATOM   6178  C31 POPEP 281     109.687 102.762  27.305  1.00  0.00           C
ATOM   6179  O32 POPEP 281     110.207 101.902  26.605  1.00  0.00           O
ATOM   6180  C32 POPEP 281     108.987 102.462  28.645  1.00  0.00           C
ATOM   6183  C23 POPEP 281     112.107 106.362  30.835  1.00  0.00           C
ATOM   6186  C24 POPEP 281     113.117 105.822  31.845  1.00  0.00           C
ATOM   6189  C25 POPEP 281     112.687 105.932  33.305  1.00  0.00           C
ATOM   6192  C26 POPEP 281     113.557 105.082  34.235  1.00  0.00           C
ATOM   6195  C27 POPEP 281     113.267 105.402  35.695  1.00  0.00           C
ATOM   6198  C28 POPEP 281     114.167 104.632  36.675  1.00  0.00           C
ATOM   6201  C29 POPEP 281     113.867 103.162  36.695  1.00  0.00           C
ATOM   6203 0C21 POPEP 281     114.557 102.272  37.435  1.00  0.00           C
ATOM   6205 1C21 POPEP 281     115.737 102.642  38.295  1.00  0.00           C
ATOM   6208 2C21 POPEP 281     115.337 102.962  39.735  1.00  0.00           C
ATOM   6211 3C21 POPEP 281     116.527 103.432  40.595  1.00  0.00           C
ATOM   6214 4C21 POPEP 281     116.417 102.972  42.055  1.00  0.00           C
ATOM   6217 5C21 POPEP 281     115.097 103.342  42.735  1.00  0.00           C
ATOM   6220 6C21 POPEP 281     115.007 104.832  43.135  1.00  0.00           C
ATOM   6223 7C21 POPEP 281     113.587 105.272  43.515  1.00  0.00           C
ATOM   6226 8C21 POPEP 281     113.537 106.602  44.275  1.00  0.00           C
ATOM   6230  C33 POPEP 281     108.927 103.682  29.605  1.00  0.00           C
ATOM   6233  C34 POPEP 281     108.287 103.352  30.955  1.00  0.00           C
ATOM   6236  C35 POPEP 281     109.247 103.482  32.145  1.00  0.00           C
ATOM   6239  C36 POPEP 281     108.497 103.492  33.485  1.00  0.00           C
ATOM   6242  C37 POPEP 281     109.417 103.712  34.695  1.00  0.00           C
ATOM   6245  C38 POPEP 281     108.627 104.222  35.905  1.00  0.00           C
ATOM   6248  C39 POPEP 281     109.487 104.522  37.145  1.00  0.00           C
ATOM   6251 0C31 POPEP 281     110.077 103.272  37.795  1.00  0.00           C
ATOM   6254 1C31 POPEP 281     110.827 103.592  39.095  1.00  0.00           C
ATOM   6257 2C31 POPEP 281     111.247 102.342  39.865  1.00  0.00           C
ATOM   6260 3C31 POPEP 281     111.447 102.582  41.365  1.00  0.00           C
ATOM   6263 4C31 POPEP 281     110.207 103.092  42.115  1.00  0.00           C
ATOM   6266 5C31 POPEP 281     108.947 102.262  41.865  1.00  0.00           C
ATOM   6269 6C31 POPEP 281     107.707 102.822  42.565  1.00  0.00           C
ATOM   6273  NH3 POPEQ 282      92.577  22.462  65.175  1.00  0.00           N
ATOM   6277  C12 POPEQ 282      94.057  22.272  64.965  1.00  0.00           C
ATOM   6280  C11 POPEQ 282      94.897  22.962  66.065  1.00  0.00           C
ATOM   6283  P   POPEQ 282      96.857  21.362  66.725  1.00  0.00           P
ATOM   6284  O13 POPEQ 282      96.097  21.172  67.975  1.00  0.00           O
ATOM   6285  O14 POPEQ 282      98.317  21.502  66.885  1.00  0.00           O
ATOM   6286  O11 POPEQ 282      96.517  20.262  65.655  1.00  0.00           O
ATOM   6287  O12 POPEQ 282      96.287  22.622  65.965  1.00  0.00           O
ATOM   6288  C1  POPEQ 282      97.487  19.772  64.725  1.00  0.00           C
ATOM   6291  C2  POPEQ 282      97.977  20.812  63.655  1.00  0.00           C
ATOM   6293  O21 POPEQ 282      98.317  20.192  62.395  1.00  0.00           O
ATOM   6294  C21 POPEQ 282      99.117  19.152  62.395  1.00  0.00           C
ATOM   6295  O22 POPEQ 282      99.647  18.652  63.365  1.00  0.00           O
ATOM   6296  C22 POPEQ 282      99.367  18.652  60.975  1.00  0.00           C
ATOM   6299  C3  POPEQ 282      99.127  21.742  64.165  1.00  0.00           C
ATOM   6302  O31 POPEQ 282      99.837  22.422  63.115  1.00  0.00           O
ATOM   6303  C31 POPEQ 282     101.057  21.972  62.845  1.00  0.00           C
ATOM   6304  O32 POPEQ 282     101.607  21.032  63.395  1.00  0.00           O
ATOM   6305  C32 POPEQ 282     101.617  22.822  61.715  1.00  0.00           C
ATOM   6308  C23 POPEQ 282     100.877  18.462  60.665  1.00  0.00           C
ATOM   6311  C24 POPEQ 282     101.167  17.142  59.955  1.00  0.00           C
ATOM   6314  C25 POPEQ 282     100.527  17.012  58.565  1.00  0.00           C
ATOM   6317  C26 POPEQ 282     101.287  17.782  57.475  1.00  0.00           C
ATOM   6320  C27 POPEQ 282     100.757  17.462  56.075  1.00  0.00           C
ATOM   6323  C28 POPEQ 282     101.807  17.592  54.955  1.00  0.00           C
ATOM   6326  C29 POPEQ 282     102.837  16.502  55.025  1.00  0.00           C
ATOM   6328 0C21 POPEQ 282     103.687  16.192  54.035  1.00  0.00           C
ATOM   6330 1C21 POPEQ 282     103.717  16.892  52.695  1.00  0.00           C
ATOM   6333 2C21 POPEQ 282     104.317  16.032  51.575  1.00  0.00           C
ATOM   6336 3C21 POPEQ 282     105.847  16.002  51.575  1.00  0.00           C
ATOM   6339 4C21 POPEQ 282     106.377  15.202  50.385  1.00  0.00           C
ATOM   6342 5C21 POPEQ 282     107.857  15.472  50.105  1.00  0.00           C
ATOM   6345 6C21 POPEQ 282     108.407  14.572  48.995  1.00  0.00           C
ATOM   6348 7C21 POPEQ 282     109.867  14.882  48.645  1.00  0.00           C
ATOM   6351 8C21 POPEQ 282     110.457  13.952  47.585  1.00  0.00           C
ATOM   6355  C33 POPEQ 282     102.907  22.232  61.115  1.00  0.00           C
ATOM   6358  C34 POPEQ 282     103.387  22.992  59.865  1.00  0.00           C
ATOM   6361  C35 POPEQ 282     103.757  24.452  60.155  1.00  0.00           C
ATOM   6364  C36 POPEQ 282     104.257  25.182  58.895  1.00  0.00           C
ATOM   6367  C37 POPEQ 282     104.887  26.532  59.225  1.00  0.00           C
ATOM   6370  C38 POPEQ 282     105.427  27.242  57.975  1.00  0.00           C
ATOM   6373  C39 POPEQ 282     106.007  28.622  58.285  1.00  0.00           C
ATOM   6376 0C31 POPEQ 282     107.407  28.822  57.705  1.00  0.00           C
ATOM   6379 1C31 POPEQ 282     107.877  30.282  57.835  1.00  0.00           C
ATOM   6382 2C31 POPEQ 282     109.157  30.602  57.045  1.00  0.00           C
ATOM   6385 3C31 POPEQ 282     108.877  31.252  55.685  1.00  0.00           C
ATOM   6388 4C31 POPEQ 282     108.637  30.252  54.555  1.00  0.00           C
ATOM   6391 5C31 POPEQ 282     107.937  30.882  53.345  1.00  0.00           C
ATOM   6394 6C31 POPEQ 282     107.837  29.942  52.155  1.00  0.00           C
ATOM   6398  NH3 POPER 283       8.497  96.312  65.585  1.00  0.00           N
ATOM   6402  C12 POPER 283       9.127  97.302  66.535  1.00  0.00           C
ATOM   6405  C11 POPER 283      10.607  96.982  66.805  1.00  0.00           C
ATOM   6408  P   POPER 283      12.847  97.192  65.475  1.00  0.00           P
ATOM   6409  O13 POPER 283      13.567  96.222  64.615  1.00  0.00           O
ATOM   6410  O14 POPER 283      13.417  97.342  66.825  1.00  0.00           O
ATOM   6411  O11 POPER 283      12.567  98.552  64.715  1.00  0.00           O
ATOM   6412  O12 POPER 283      11.337  96.712  65.595  1.00  0.00           O
ATOM   6413  C1  POPER 283      13.547  99.512  64.345  1.00  0.00           C
ATOM   6416  C2  POPER 283      12.987 100.432  63.215  1.00  0.00           C
ATOM   6418  O21 POPER 283      13.937 101.432  62.805  1.00  0.00           O
ATOM   6419  C21 POPER 283      14.117 102.482  63.605  1.00  0.00           C
ATOM   6420  O22 POPER 283      13.717 102.582  64.755  1.00  0.00           O
ATOM   6421  C22 POPER 283      14.967 103.522  62.875  1.00  0.00           C
ATOM   6424  C3  POPER 283      11.577 101.042  63.535  1.00  0.00           C
ATOM   6427  O31 POPER 283      11.307 102.192  62.695  1.00  0.00           O
ATOM   6428  C31 POPER 283      10.997 101.912  61.435  1.00  0.00           C
ATOM   6429  O32 POPER 283      10.677 100.822  61.015  1.00  0.00           O
ATOM   6430  C32 POPER 283      11.197 103.182  60.595  1.00  0.00           C
ATOM   6433  C23 POPER 283      14.307 104.922  62.795  1.00  0.00           C
ATOM   6436  C24 POPER 283      15.007 105.872  61.815  1.00  0.00           C
ATOM   6439  C25 POPER 283      14.807 105.462  60.345  1.00  0.00           C
ATOM   6442  C26 POPER 283      15.477 106.372  59.305  1.00  0.00           C
ATOM   6445  C27 POPER 283      15.557 105.672  57.945  1.00  0.00           C
ATOM   6448  C28 POPER 283      15.877 106.602  56.765  1.00  0.00           C
ATOM   6451  C29 POPER 283      15.797 105.822  55.475  1.00  0.00           C
ATOM   6453 0C21 POPER 283      16.607 105.922  54.405  1.00  0.00           C
ATOM   6455 1C21 POPER 283      17.727 106.922  54.205  1.00  0.00           C
ATOM   6458 2C21 POPER 283      17.797 107.292  52.715  1.00  0.00           C
ATOM   6461 3C21 POPER 283      18.747 108.452  52.425  1.00  0.00           C
ATOM   6464 4C21 POPER 283      18.807 108.812  50.935  1.00  0.00           C
ATOM   6467 5C21 POPER 283      19.427 110.192  50.695  1.00  0.00           C
ATOM   6470 6C21 POPER 283      19.427 110.612  49.225  1.00  0.00           C
ATOM   6473 7C21 POPER 283      19.797 112.092  49.065  1.00  0.00           C
ATOM   6476 8C21 POPER 283      19.847 112.572  47.615  1.00  0.00           C
ATOM   6480  C33 POPER 283      12.047 103.012  59.305  1.00  0.00           C
ATOM   6483  C34 POPER 283      11.357 103.682  58.115  1.00  0.00           C
ATOM   6486  C35 POPER 283      12.237 103.822  56.865  1.00  0.00           C
ATOM   6489  C36 POPER 283      11.467 103.472  55.585  1.00  0.00           C
ATOM   6492  C37 POPER 283      12.317 103.752  54.335  1.00  0.00           C
ATOM   6495  C38 POPER 283      11.687 103.232  53.035  1.00  0.00           C
ATOM   6498  C39 POPER 283      12.677 103.262  51.855  1.00  0.00           C
ATOM   6501 0C31 POPER 283      13.297 104.652  51.645  1.00  0.00           C
ATOM   6504 1C31 POPER 283      14.337 104.712  50.515  1.00  0.00           C
ATOM   6507 2C31 POPER 283      15.167 106.002  50.605  1.00  0.00           C
ATOM   6510 3C31 POPER 283      15.237 106.792  49.295  1.00  0.00           C
ATOM   6513 4C31 POPER 283      16.017 106.092  48.195  1.00  0.00           C
ATOM   6516 5C31 POPER 283      16.267 107.012  46.995  1.00  0.00           C
ATOM   6519 6C31 POPER 283      16.817 106.262  45.785  1.00  0.00           C
ATOM   6523  NH3 POPES 284     120.277  88.232  25.855  1.00  0.00           N
ATOM   6527  C12 POPES 284     119.977  89.392  24.955  1.00  0.00           C
ATOM   6530  C11 POPES 284     118.867  89.072  23.935  1.00  0.00           C
ATOM   6533  P   POPES 284     116.327  88.412  23.905  1.00  0.00           P
ATOM   6534  O13 POPES 284     116.307  89.262  22.705  1.00  0.00           O
ATOM   6535  O14 POPES 284     115.777  87.042  23.705  1.00  0.00           O
ATOM   6536  O11 POPES 284     115.417  89.122  24.975  1.00  0.00           O
ATOM   6537  O12 POPES 284     117.777  88.372  24.555  1.00  0.00           O
ATOM   6538  C1  POPES 284     115.907  90.122  25.865  1.00  0.00           C
ATOM   6541  C2  POPES 284     115.167  90.082  27.225  1.00  0.00           C
ATOM   6543  O21 POPES 284     116.007  90.552  28.295  1.00  0.00           O
ATOM   6544  C21 POPES 284     117.027  89.782  28.645  1.00  0.00           C
ATOM   6545  O22 POPES 284     117.367  88.732  28.135  1.00  0.00           O
ATOM   6546  C22 POPES 284     117.757  90.492  29.795  1.00  0.00           C
ATOM   6549  C3  POPES 284     114.457  88.712  27.515  1.00  0.00           C
ATOM   6552  O31 POPES 284     113.957  88.612  28.855  1.00  0.00           O
ATOM   6553  C31 POPES 284     112.917  89.372  29.145  1.00  0.00           C
ATOM   6554  O32 POPES 284     112.377  90.172  28.395  1.00  0.00           O
ATOM   6555  C32 POPES 284     112.597  89.232  30.625  1.00  0.00           C
ATOM   6558  C23 POPES 284     117.017  90.402  31.155  1.00  0.00           C
ATOM   6561  C24 POPES 284     117.757  89.552  32.205  1.00  0.00           C
ATOM   6564  C25 POPES 284     116.947  89.412  33.495  1.00  0.00           C
ATOM   6567  C26 POPES 284     117.777  89.002  34.725  1.00  0.00           C
ATOM   6570  C27 POPES 284     116.947  89.052  36.015  1.00  0.00           C
ATOM   6573  C28 POPES 284     117.767  88.842  37.305  1.00  0.00           C
ATOM   6576  C29 POPES 284     118.177  87.412  37.525  1.00  0.00           C
ATOM   6578 0C21 POPES 284     118.407  86.822  38.715  1.00  0.00           C
ATOM   6580 1C21 POPES 284     118.337  87.492  40.065  1.00  0.00           C
ATOM   6583 2C21 POPES 284     117.347  86.802  41.025  1.00  0.00           C
ATOM   6586 3C21 POPES 284     117.247  87.522  42.375  1.00  0.00           C
ATOM   6589 4C21 POPES 284     116.207  88.652  42.405  1.00  0.00           C
ATOM   6592 5C21 POPES 284     114.757  88.142  42.485  1.00  0.00           C
ATOM   6595 6C21 POPES 284     113.767  89.252  42.865  1.00  0.00           C
ATOM   6598 7C21 POPES 284     112.337  88.732  43.005  1.00  0.00           C
ATOM   6601 8C21 POPES 284     111.387  89.752  43.625  1.00  0.00           C
ATOM   6605  C33 POPES 284     112.947  90.522  31.385  1.00  0.00           C
ATOM   6608  C34 POPES 284     113.237  90.232  32.865  1.00  0.00           C
ATOM   6611  C35 POPES 284     113.557  91.512  33.655  1.00  0.00           C
ATOM   6614  C36 POPES 284     112.287  92.292  34.015  1.00  0.00           C
ATOM   6617  C37 POPES 284     112.597  93.612  34.725  1.00  0.00           C
ATOM   6620  C38 POPES 284     111.427  94.152  35.555  1.00  0.00           C
ATOM   6623  C39 POPES 284     111.177  93.312  36.815  1.00  0.00           C
ATOM   6626 0C31 POPES 284     110.197  93.972  37.785  1.00  0.00           C
ATOM   6629 1C31 POPES 284     109.957  93.122  39.045  1.00  0.00           C
ATOM   6632 2C31 POPES 284     109.637  93.982  40.275  1.00  0.00           C
ATOM   6635 3C31 POPES 284     108.747  93.262  41.285  1.00  0.00           C
ATOM   6638 4C31 POPES 284     108.297  94.172  42.445  1.00  0.00           C
ATOM   6641 5C31 POPES 284     109.427  94.532  43.415  1.00  0.00           C
ATOM   6644 6C31 POPES 284     108.937  95.322  44.625  1.00  0.00           C
ATOM   6648  NH3 POPET 285      56.497  21.172  67.735  1.00  0.00           N
ATOM   6652  C12 POPET 285      55.447  22.162  68.165  1.00  0.00           C
ATOM   6655  C11 POPET 285      56.007  23.322  69.025  1.00  0.00           C
ATOM   6658  P   POPET 285      58.547  23.812  68.465  1.00  0.00           P
ATOM   6659  O13 POPET 285      59.347  25.062  68.435  1.00  0.00           O
ATOM   6660  O14 POPET 285      58.777  22.802  69.515  1.00  0.00           O
ATOM   6661  O11 POPET 285      58.757  23.042  67.095  1.00  0.00           O
ATOM   6662  O12 POPET 285      56.997  24.102  68.355  1.00  0.00           O
ATOM   6663  C1  POPET 285      59.177  23.762  65.925  1.00  0.00           C
ATOM   6666  C2  POPET 285      59.517  22.812  64.745  1.00  0.00           C
ATOM   6668  O21 POPET 285      58.517  22.922  63.725  1.00  0.00           O
ATOM   6669  C21 POPET 285      57.397  22.232  63.845  1.00  0.00           C
ATOM   6670  O22 POPET 285      57.047  21.562  64.805  1.00  0.00           O
ATOM   6671  C22 POPET 285      56.577  22.472  62.575  1.00  0.00           C
ATOM   6674  C3  POPET 285      59.867  21.342  65.165  1.00  0.00           C
ATOM   6677  O31 POPET 285      59.887  20.452  64.025  1.00  0.00           O
ATOM   6678  C31 POPET 285      61.007  20.442  63.315  1.00  0.00           C
ATOM   6679  O32 POPET 285      62.047  21.032  63.605  1.00  0.00           O
ATOM   6680  C32 POPET 285      60.797  19.572  62.075  1.00  0.00           C
ATOM   6683  C23 POPET 285      56.567  21.202  61.705  1.00  0.00           C
ATOM   6686  C24 POPET 285      56.037  21.412  60.285  1.00  0.00           C
ATOM   6689  C25 POPET 285      57.027  22.182  59.385  1.00  0.00           C
ATOM   6692  C26 POPET 285      57.077  21.632  57.955  1.00  0.00           C
ATOM   6695  C27 POPET 285      58.317  22.092  57.165  1.00  0.00           C
ATOM   6698  C28 POPET 285      58.257  23.562  56.705  1.00  0.00           C
ATOM   6701  C29 POPET 285      59.567  23.942  56.055  1.00  0.00           C
ATOM   6703 0C21 POPET 285      59.797  24.312  54.775  1.00  0.00           C
ATOM   6705 1C21 POPET 285      58.787  24.502  53.665  1.00  0.00           C
ATOM   6708 2C21 POPET 285      59.007  25.802  52.855  1.00  0.00           C
ATOM   6711 3C21 POPET 285      60.307  25.802  52.025  1.00  0.00           C
ATOM   6714 4C21 POPET 285      60.517  27.112  51.245  1.00  0.00           C
ATOM   6717 5C21 POPET 285      61.937  27.212  50.645  1.00  0.00           C
ATOM   6720 6C21 POPET 285      62.357  28.632  50.255  1.00  0.00           C
ATOM   6723 7C21 POPET 285      63.877  28.742  50.045  1.00  0.00           C
ATOM   6726 8C21 POPET 285      64.377  30.182  50.015  1.00  0.00           C
ATOM   6730  C33 POPET 285      60.357  20.352  60.805  1.00  0.00           C
ATOM   6733  C34 POPET 285      61.427  20.382  59.695  1.00  0.00           C
ATOM   6736  C35 POPET 285      62.597  21.352  59.955  1.00  0.00           C
ATOM   6739  C36 POPET 285      62.257  22.832  59.665  1.00  0.00           C
ATOM   6742  C37 POPET 285      63.177  23.822  60.405  1.00  0.00           C
ATOM   6745  C38 POPET 285      64.677  23.692  60.095  1.00  0.00           C
ATOM   6748  C39 POPET 285      65.177  24.522  58.895  1.00  0.00           C
ATOM   6751 0C31 POPET 285      66.707  24.482  58.795  1.00  0.00           C
ATOM   6754 1C31 POPET 285      67.277  25.322  57.635  1.00  0.00           C
ATOM   6757 2C31 POPET 285      68.817  25.332  57.645  1.00  0.00           C
ATOM   6760 3C31 POPET 285      69.437  25.922  56.365  1.00  0.00           C
ATOM   6763 4C31 POPET 285      70.967  25.992  56.465  1.00  0.00           C
ATOM   6766 5C31 POPET 285      71.667  26.302  55.135  1.00  0.00           C
ATOM   6769 6C31 POPET 285      73.197  26.312  55.245  1.00  0.00           C
ATOM   6773  NH3 POPEU 286      44.717 127.212  25.395  1.00  0.00           N
ATOM   6777  C12 POPEU 286      43.257 127.252  25.035  1.00  0.00           C
ATOM   6780  C11 POPEU 286      42.427 126.432  26.025  1.00  0.00           C
ATOM   6783  P   POPEU 286      39.927 126.672  25.195  1.00  0.00           P
ATOM   6784  O13 POPEU 286      39.987 127.502  23.975  1.00  0.00           O
ATOM   6785  O14 POPEU 286      39.817 125.202  25.005  1.00  0.00           O
ATOM   6786  O11 POPEU 286      38.677 127.092  26.065  1.00  0.00           O
ATOM   6787  O12 POPEU 286      41.137 127.012  26.125  1.00  0.00           O
ATOM   6788  C1  POPEU 286      38.797 127.902  27.245  1.00  0.00           C
ATOM   6791  C2  POPEU 286      38.677 127.062  28.545  1.00  0.00           C
ATOM   6793  O21 POPEU 286      39.487 127.612  29.605  1.00  0.00           O
ATOM   6794  C21 POPEU 286      39.007 128.666  30.245  1.00  0.00           C
ATOM   6795  O22 POPEU 286      37.947 129.206  30.025  1.00  0.00           O
ATOM   6796  C22 POPEU 286      39.987 129.056  31.365  1.00  0.00           C
ATOM   6799  C3  POPEU 286      39.097 125.582  28.335  1.00  0.00           C
ATOM   6802  O31 POPEU 286      38.967 124.852  29.565  1.00  0.00           O
ATOM   6803  C31 POPEU 286      40.067 124.792  30.315  1.00  0.00           C
ATOM   6804  O32 POPEU 286      41.187 125.112  29.995  1.00  0.00           O
ATOM   6805  C32 POPEU 286      39.627 124.372  31.715  1.00  0.00           C
ATOM   6808  C23 POPEU 286      39.677 128.376  32.735  1.00  0.00           C
ATOM   6811  C24 POPEU 286      40.937 128.096  33.575  1.00  0.00           C
ATOM   6814  C25 POPEU 286      41.647 129.336  34.145  1.00  0.00           C
ATOM   6817  C26 POPEU 286      40.967 129.956  35.375  1.00  0.00           C
ATOM   6820  C27 POPEU 286      41.997 130.566  36.345  1.00  0.00           C
ATOM   6823  C28 POPEU 286      41.447 131.536  37.395  1.00  0.00           C
ATOM   6826  C29 POPEU 286      40.667 130.916  38.535  1.00  0.00           C
ATOM   6828 0C21 POPEU 286      41.207 130.326  39.625  1.00  0.00           C
ATOM   6830 1C21 POPEU 286      42.677 130.126  39.895  1.00  0.00           C
ATOM   6833 2C21 POPEU 286      43.217 130.906  41.105  1.00  0.00           C
ATOM   6836 3C21 POPEU 286      42.717 130.366  42.445  1.00  0.00           C
ATOM   6839 4C21 POPEU 286      43.477 130.876  43.675  1.00  0.00           C
ATOM   6842 5C21 POPEU 286      43.117 130.156  44.985  1.00  0.00           C
ATOM   6845 6C21 POPEU 286      41.757 130.526  45.605  1.00  0.00           C
ATOM   6848 7C21 POPEU 286      41.607 132.016  45.935  1.00  0.00           C
ATOM   6851 8C21 POPEU 286      40.407 132.316  46.835  1.00  0.00           C
ATOM   6855  C33 POPEU 286      40.787 124.282  32.725  1.00  0.00           C
ATOM   6858  C34 POPEU 286      40.287 124.412  34.165  1.00  0.00           C
ATOM   6861  C35 POPEU 286      41.437 124.302  35.165  1.00  0.00           C
ATOM   6864  C36 POPEU 286      41.077 124.602  36.615  1.00  0.00           C
ATOM   6867  C37 POPEU 286      42.197 124.142  37.565  1.00  0.00           C
ATOM   6870  C38 POPEU 286      42.137 124.822  38.935  1.00  0.00           C
ATOM   6873  C39 POPEU 286      40.767 124.752  39.625  1.00  0.00           C
ATOM   6876 0C31 POPEU 286      40.397 123.342  40.105  1.00  0.00           C
ATOM   6879 1C31 POPEU 286      39.177 123.362  41.035  1.00  0.00           C
ATOM   6882 2C31 POPEU 286      39.107 122.132  41.955  1.00  0.00           C
ATOM   6885 3C31 POPEU 286      37.967 122.232  42.965  1.00  0.00           C
ATOM   6888 4C31 POPEU 286      38.077 121.162  44.065  1.00  0.00           C
ATOM   6891 5C31 POPEU 286      36.937 121.252  45.085  1.00  0.00           C
ATOM   6894 6C31 POPEU 286      36.817 120.002  45.965  1.00  0.00           C
ATOM   6898  NH3 POPEV 287      28.647  13.492  70.545  1.00  0.00           N
ATOM   6902  C12 POPEV 287      29.527  13.502  71.765  1.00  0.00           C
ATOM   6905  C11 POPEV 287      30.947  13.022  71.425  1.00  0.00           C
ATOM   6908  P   POPEV 287      30.707  10.392  71.375  1.00  0.00           P
ATOM   6909  O13 POPEV 287      31.177  10.382  72.765  1.00  0.00           O
ATOM   6910  O14 POPEV 287      29.297  10.022  71.165  1.00  0.00           O
ATOM   6911  O11 POPEV 287      31.617   9.392  70.535  1.00  0.00           O
ATOM   6912  O12 POPEV 287      30.937  11.802  70.695  1.00  0.00           O
ATOM   6913  C1  POPEV 287      32.257   9.812  69.325  1.00  0.00           C
ATOM   6916  C2  POPEV 287      31.467   9.402  68.045  1.00  0.00           C
ATOM   6918  O21 POPEV 287      31.907  10.172  66.915  1.00  0.00           O
ATOM   6919  C21 POPEV 287      31.767  11.482  66.915  1.00  0.00           C
ATOM   6920  O22 POPEV 287      31.147  12.152  67.715  1.00  0.00           O
ATOM   6921  C22 POPEV 287      32.627  12.022  65.765  1.00  0.00           C
ATOM   6924  C3  POPEV 287      29.907   9.342  68.165  1.00  0.00           C
ATOM   6927  O31 POPEV 287      29.307   8.662  67.045  1.00  0.00           O
ATOM   6928  C31 POPEV 287      29.377   7.322  67.125  1.00  0.00           C
ATOM   6929  O32 POPEV 287      29.857   6.702  68.055  1.00  0.00           O
ATOM   6930  C32 POPEV 287      28.767   6.722  65.845  1.00  0.00           C
ATOM   6933  C23 POPEV 287      32.257  13.472  65.385  1.00  0.00           C
ATOM   6936  C24 POPEV 287      33.327  14.132  64.505  1.00  0.00           C
ATOM   6939  C25 POPEV 287      32.947  15.512  63.945  1.00  0.00           C
ATOM   6942  C26 POPEV 287      31.627  15.492  63.155  1.00  0.00           C
ATOM   6945  C27 POPEV 287      31.437  16.722  62.245  1.00  0.00           C
ATOM   6948  C28 POPEV 287      30.017  16.842  61.655  1.00  0.00           C
ATOM   6951  C29 POPEV 287      29.577  15.602  60.915  1.00  0.00           C
ATOM   6953 0C21 POPEV 287      29.297  15.462  59.605  1.00  0.00           C
ATOM   6955 1C21 POPEV 287      29.357  16.512  58.525  1.00  0.00           C
ATOM   6958 2C21 POPEV 287      27.997  16.722  57.815  1.00  0.00           C
ATOM   6961 3C21 POPEV 287      27.477  15.492  57.055  1.00  0.00           C
ATOM   6964 4C21 POPEV 287      26.417  15.852  56.005  1.00  0.00           C
ATOM   6967 5C21 POPEV 287      26.007  14.702  55.075  1.00  0.00           C
ATOM   6970 6C21 POPEV 287      25.087  13.662  55.735  1.00  0.00           C
ATOM   6973 7C21 POPEV 287      24.507  12.662  54.725  1.00  0.00           C
ATOM   6976 8C21 POPEV 287      23.677  11.552  55.375  1.00  0.00           C
ATOM   6980  C33 POPEV 287      29.347   5.332  65.525  1.00  0.00           C
ATOM   6983  C34 POPEV 287      28.757   4.662  64.265  1.00  0.00           C
ATOM   6986  C35 POPEV 287      29.367   3.272  64.035  1.00  0.00           C
ATOM   6989  C36 POPEV 287      28.677   2.452  62.935  1.00  0.00           C
ATOM   6992  C37 POPEV 287      29.357   1.102  62.665  1.00  0.00           C
ATOM   6995  C38 POPEV 287      28.607   0.312  61.595  1.00  0.00           C
ATOM   6998  C39 POPEV 287      29.457  -0.768  60.905  1.00  0.00           C
ATOM   7001 0C31 POPEV 287      29.767  -1.992  61.785  1.00  0.00           C
ATOM   7004 1C31 POPEV 287      30.247  -3.212  60.975  1.00  0.00           C
ATOM   7007 2C31 POPEV 287      29.167  -3.762  60.045  1.00  0.00           C
ATOM   7010 3C31 POPEV 287      29.537  -5.072  59.335  1.00  0.00           C
ATOM   7013 4C31 POPEV 287      28.297  -5.742  58.725  1.00  0.00           C
ATOM   7016 5C31 POPEV 287      28.557  -7.172  58.245  1.00  0.00           C
ATOM   7019 6C31 POPEV 287      27.407  -8.122  58.595  1.00  0.00           C
ATOM   7023  NH3 POPEW 288      62.787  83.502  68.655  1.00  0.00           N
ATOM   7027  C12 POPEW 288      62.657  84.712  67.795  1.00  0.00           C
ATOM   7030  C11 POPEW 288      61.617  85.662  68.405  1.00  0.00           C
ATOM   7033  P   POPEW 288      59.367  85.802  67.005  1.00  0.00           P
ATOM   7034  O13 POPEW 288      60.117  86.972  66.475  1.00  0.00           O
ATOM   7035  O14 POPEW 288      58.037  86.132  67.565  1.00  0.00           O
ATOM   7036  O11 POPEW 288      59.267  84.632  65.945  1.00  0.00           O
ATOM   7037  O12 POPEW 288      60.277  85.212  68.145  1.00  0.00           O
ATOM   7038  C1  POPEW 288      58.257  83.612  66.085  1.00  0.00           C
ATOM   7041  C2  POPEW 288      58.777  82.212  65.625  1.00  0.00           C
ATOM   7043  O21 POPEW 288      59.017  82.182  64.205  1.00  0.00           O
ATOM   7044  C21 POPEW 288      60.297  82.092  63.925  1.00  0.00           C
ATOM   7045  O22 POPEW 288      61.207  82.652  64.515  1.00  0.00           O
ATOM   7046  C22 POPEW 288      60.467  80.982  62.885  1.00  0.00           C
ATOM   7049  C3  POPEW 288      57.797  81.032  65.885  1.00  0.00           C
ATOM   7052  O31 POPEW 288      58.517  79.792  65.865  1.00  0.00           O
ATOM   7053  C31 POPEW 288      58.567  78.832  64.945  1.00  0.00           C
ATOM   7054  O32 POPEW 288      59.347  77.902  64.995  1.00  0.00           O
ATOM   7055  C32 POPEW 288      57.567  79.032  63.795  1.00  0.00           C
ATOM   7058  C23 POPEW 288      61.467  81.312  61.775  1.00  0.00           C
ATOM   7061  C24 POPEW 288      60.767  81.512  60.425  1.00  0.00           C
ATOM   7064  C25 POPEW 288      59.937  82.792  60.435  1.00  0.00           C
ATOM   7067  C26 POPEW 288      59.287  83.102  59.095  1.00  0.00           C
ATOM   7070  C27 POPEW 288      58.897  84.582  58.965  1.00  0.00           C
ATOM   7073  C28 POPEW 288      59.377  85.242  57.655  1.00  0.00           C
ATOM   7076  C29 POPEW 288      60.877  85.302  57.575  1.00  0.00           C
ATOM   7078 0C21 POPEW 288      61.587  85.762  56.515  1.00  0.00           C
ATOM   7080 1C21 POPEW 288      61.007  86.322  55.245  1.00  0.00           C
ATOM   7083 2C21 POPEW 288      61.247  85.402  54.025  1.00  0.00           C
ATOM   7086 3C21 POPEW 288      60.587  85.962  52.755  1.00  0.00           C
ATOM   7089 4C21 POPEW 288      60.867  85.122  51.505  1.00  0.00           C
ATOM   7092 5C21 POPEW 288      60.137  85.682  50.275  1.00  0.00           C
ATOM   7095 6C21 POPEW 288      60.467  84.932  48.975  1.00  0.00           C
ATOM   7098 7C21 POPEW 288      59.827  85.602  47.745  1.00  0.00           C
ATOM   7101 8C21 POPEW 288      60.037  84.842  46.435  1.00  0.00           C
ATOM   7105  C33 POPEW 288      57.837  78.112  62.575  1.00  0.00           C
ATOM   7108  C34 POPEW 288      56.947  78.462  61.365  1.00  0.00           C
ATOM   7111  C35 POPEW 288      57.277  77.682  60.085  1.00  0.00           C
ATOM   7114  C36 POPEW 288      58.647  78.042  59.515  1.00  0.00           C
ATOM   7117  C37 POPEW 288      59.057  77.132  58.345  1.00  0.00           C
ATOM   7120  C38 POPEW 288      60.537  77.312  58.035  1.00  0.00           C
ATOM   7123  C39 POPEW 288      61.167  76.262  57.125  1.00  0.00           C
ATOM   7126 0C31 POPEW 288      61.337  74.922  57.845  1.00  0.00           C
ATOM   7129 1C31 POPEW 288      62.197  73.952  57.045  1.00  0.00           C
ATOM   7132 2C31 POPEW 288      62.207  72.532  57.635  1.00  0.00           C
ATOM   7135 3C31 POPEW 288      60.937  71.742  57.285  1.00  0.00           C
ATOM   7138 4C31 POPEW 288      60.957  71.242  55.835  1.00  0.00           C
ATOM   7141 5C31 POPEW 288      59.637  70.572  55.405  1.00  0.00           C
ATOM   7144 6C31 POPEW 288      59.637  70.182  53.925  1.00  0.00           C
ATOM   7148  NH3 POPEX 289      38.277  96.352  67.375  1.00  0.00           N
ATOM   7152  C12 POPEX 289      39.507  97.152  67.755  1.00  0.00           C
ATOM   7155  C11 POPEX 289      40.787  96.732  66.995  1.00  0.00           C
ATOM   7158  P   POPEX 289      42.367  98.682  66.125  1.00  0.00           P
ATOM   7159  O13 POPEX 289      42.507 100.022  66.715  1.00  0.00           O
ATOM   7160  O14 POPEX 289      43.597  98.112  65.515  1.00  0.00           O
ATOM   7161  O11 POPEX 289      41.207  98.602  65.075  1.00  0.00           O
ATOM   7162  O12 POPEX 289      41.847  97.672  67.245  1.00  0.00           O
ATOM   7163  C1  POPEX 289      40.087  99.482  65.075  1.00  0.00           C
ATOM   7166  C2  POPEX 289      40.237 100.472  63.905  1.00  0.00           C
ATOM   7168  O21 POPEX 289      38.937 100.942  63.575  1.00  0.00           O
ATOM   7169  C21 POPEX 289      38.757 102.242  63.645  1.00  0.00           C
ATOM   7170  O22 POPEX 289      39.537 103.052  64.095  1.00  0.00           O
ATOM   7171  C22 POPEX 289      37.487 102.602  62.875  1.00  0.00           C
ATOM   7174  C3  POPEX 289      40.787  99.762  62.645  1.00  0.00           C
ATOM   7177  O31 POPEX 289      40.497 100.552  61.465  1.00  0.00           O
ATOM   7178  C31 POPEX 289      40.417  99.842  60.345  1.00  0.00           C
ATOM   7179  O32 POPEX 289      40.947  98.752  60.175  1.00  0.00           O
ATOM   7180  C32 POPEX 289      39.387 100.472  59.425  1.00  0.00           C
ATOM   7183  C23 POPEX 289      37.807 103.562  61.715  1.00  0.00           C
ATOM   7186  C24 POPEX 289      36.677 103.612  60.695  1.00  0.00           C
ATOM   7189  C25 POPEX 289      36.877 104.732  59.665  1.00  0.00           C
ATOM   7192  C26 POPEX 289      35.677 104.842  58.715  1.00  0.00           C
ATOM   7195  C27 POPEX 289      35.757 106.072  57.805  1.00  0.00           C
ATOM   7198  C28 POPEX 289      34.397 106.442  57.185  1.00  0.00           C
ATOM   7201  C29 POPEX 289      33.877 105.372  56.265  1.00  0.00           C
ATOM   7203 0C21 POPEX 289      33.437 105.562  55.005  1.00  0.00           C
ATOM   7205 1C21 POPEX 289      33.357 106.882  54.285  1.00  0.00           C
ATOM   7208 2C21 POPEX 289      33.177 106.742  52.755  1.00  0.00           C
ATOM   7211 3C21 POPEX 289      34.457 106.322  52.005  1.00  0.00           C
ATOM   7214 4C21 POPEX 289      34.167 105.972  50.535  1.00  0.00           C
ATOM   7217 5C21 POPEX 289      35.437 105.682  49.725  1.00  0.00           C
ATOM   7220 6C21 POPEX 289      35.127 104.962  48.405  1.00  0.00           C
ATOM   7223 7C21 POPEX 289      36.357 104.792  47.495  1.00  0.00           C
ATOM   7226 8C21 POPEX 289      36.007 104.172  46.135  1.00  0.00           C
ATOM   7230  C33 POPEX 289      39.687 100.182  57.935  1.00  0.00           C
ATOM   7233  C34 POPEX 289      40.437 101.332  57.265  1.00  0.00           C
ATOM   7236  C35 POPEX 289      39.497 102.482  56.935  1.00  0.00           C
ATOM   7239  C36 POPEX 289      40.197 103.652  56.255  1.00  0.00           C
ATOM   7242  C37 POPEX 289      39.197 104.742  55.835  1.00  0.00           C
ATOM   7245  C38 POPEX 289      39.907 106.022  55.375  1.00  0.00           C
ATOM   7248  C39 POPEX 289      39.437 106.562  54.015  1.00  0.00           C
ATOM   7251 0C31 POPEX 289      39.777 105.632  52.845  1.00  0.00           C
ATOM   7254 1C31 POPEX 289      39.607 106.312  51.485  1.00  0.00           C
ATOM   7257 2C31 POPEX 289      40.097 105.462  50.305  1.00  0.00           C
ATOM   7260 3C31 POPEX 289      41.637 105.362  50.245  1.00  0.00           C
ATOM   7263 4C31 POPEX 289      42.127 104.462  49.105  1.00  0.00           C
ATOM   7266 5C31 POPEX 289      43.657 104.362  49.085  1.00  0.00           C
ATOM   7269 6C31 POPEX 289      44.187 103.392  48.035  1.00  0.00           C
ATOM   7273  NH3 POPEY 290      24.327  37.992  22.045  1.00  0.00           N
ATOM   7277  C12 POPEY 290      23.947  37.812  20.605  1.00  0.00           C
ATOM   7280  C11 POPEY 290      25.157  37.862  19.635  1.00  0.00           C
ATOM   7283  P   POPEY 290      27.147  39.402  20.225  1.00  0.00           P
ATOM   7284  O13 POPEY 290      28.117  38.422  19.705  1.00  0.00           O
ATOM   7285  O14 POPEY 290      27.617  40.802  20.165  1.00  0.00           O
ATOM   7286  O11 POPEY 290      26.797  39.042  21.725  1.00  0.00           O
ATOM   7287  O12 POPEY 290      25.737  39.182  19.545  1.00  0.00           O
ATOM   7288  C1  POPEY 290      27.717  39.302  22.785  1.00  0.00           C
ATOM   7291  C2  POPEY 290      27.837  40.802  23.225  1.00  0.00           C
ATOM   7293  O21 POPEY 290      28.187  40.822  24.625  1.00  0.00           O
ATOM   7294  C21 POPEY 290      29.427  40.432  24.855  1.00  0.00           C
ATOM   7295  O22 POPEY 290      30.297  40.302  24.015  1.00  0.00           O
ATOM   7296  C22 POPEY 290      29.607  40.042  26.325  1.00  0.00           C
ATOM   7299  C3  POPEY 290      26.527  41.622  23.015  1.00  0.00           C
ATOM   7302  O31 POPEY 290      25.377  40.902  23.485  1.00  0.00           O
ATOM   7303  C31 POPEY 290      25.137  40.802  24.795  1.00  0.00           C
ATOM   7304  O32 POPEY 290      24.597  39.822  25.285  1.00  0.00           O
ATOM   7305  C32 POPEY 290      25.467  42.052  25.635  1.00  0.00           C
ATOM   7308  C23 POPEY 290      30.117  41.192  27.225  1.00  0.00           C
ATOM   7311  C24 POPEY 290      29.057  41.732  28.205  1.00  0.00           C
ATOM   7314  C25 POPEY 290      28.787  40.782  29.385  1.00  0.00           C
ATOM   7317  C26 POPEY 290      28.177  41.492  30.605  1.00  0.00           C
ATOM   7320  C27 POPEY 290      28.307  40.662  31.885  1.00  0.00           C
ATOM   7323  C28 POPEY 290      27.757  41.362  33.135  1.00  0.00           C
ATOM   7326  C29 POPEY 290      27.887  40.452  34.335  1.00  0.00           C
ATOM   7328 0C21 POPEY 290      28.217  40.802  35.585  1.00  0.00           C
ATOM   7330 1C21 POPEY 290      28.467  42.192  36.095  1.00  0.00           C
ATOM   7333 2C21 POPEY 290      28.637  42.242  37.625  1.00  0.00           C
ATOM   7336 3C21 POPEY 290      29.907  41.532  38.115  1.00  0.00           C
ATOM   7339 4C21 POPEY 290      30.387  42.082  39.475  1.00  0.00           C
ATOM   7342 5C21 POPEY 290      31.637  41.362  40.015  1.00  0.00           C
ATOM   7345 6C21 POPEY 290      32.917  41.742  39.265  1.00  0.00           C
ATOM   7348 7C21 POPEY 290      33.997  40.652  39.345  1.00  0.00           C
ATOM   7351 8C21 POPEY 290      35.277  40.992  38.595  1.00  0.00           C
ATOM   7355  C33 POPEY 290      25.327  41.752  27.155  1.00  0.00           C
ATOM   7358  C34 POPEY 290      25.387  43.012  28.025  1.00  0.00           C
ATOM   7361  C35 POPEY 290      24.027  43.722  28.155  1.00  0.00           C
ATOM   7364  C36 POPEY 290      24.147  45.242  28.135  1.00  0.00           C
ATOM   7367  C37 POPEY 290      22.817  45.972  28.345  1.00  0.00           C
ATOM   7370  C38 POPEY 290      22.727  47.312  27.585  1.00  0.00           C
ATOM   7373  C39 POPEY 290      23.837  48.312  27.935  1.00  0.00           C
ATOM   7376 0C31 POPEY 290      23.597  49.072  29.255  1.00  0.00           C
ATOM   7379 1C31 POPEY 290      24.877  49.722  29.775  1.00  0.00           C
ATOM   7382 2C31 POPEY 290      24.677  50.622  31.005  1.00  0.00           C
ATOM   7385 3C31 POPEY 290      24.007  49.902  32.185  1.00  0.00           C
ATOM   7388 4C31 POPEY 290      24.067  50.742  33.475  1.00  0.00           C
ATOM   7391 5C31 POPEY 290      23.207  50.182  34.615  1.00  0.00           C
ATOM   7394 6C31 POPEY 290      21.707  50.392  34.425  1.00  0.00           C
ATOM   7398  NH3 POPEZ 291      24.597   0.322  25.665  1.00  0.00           N
ATOM   7402  C12 POPEZ 291      25.557   0.902  26.665  1.00  0.00           C
ATOM   7405  C11 POPEZ 291      26.637   1.752  25.975  1.00  0.00           C
ATOM   7408  P   POPEZ 291      29.097   2.152  26.855  1.00  0.00           P
ATOM   7409  O13 POPEZ 291      29.557   3.072  25.785  1.00  0.00           O
ATOM   7410  O14 POPEZ 291      29.477   0.722  26.755  1.00  0.00           O
ATOM   7411  O11 POPEZ 291      29.587   2.742  28.235  1.00  0.00           O
ATOM   7412  O12 POPEZ 291      27.527   2.212  26.985  1.00  0.00           O
ATOM   7413  C1  POPEZ 291      28.697   3.382  29.165  1.00  0.00           C
ATOM   7416  C2  POPEZ 291      28.427   2.552  30.455  1.00  0.00           C
ATOM   7418  O21 POPEZ 291      29.697   2.212  31.025  1.00  0.00           O
ATOM   7419  C21 POPEZ 291      29.897   1.992  32.325  1.00  0.00           C
ATOM   7420  O22 POPEZ 291      30.867   1.392  32.755  1.00  0.00           O
ATOM   7421  C22 POPEZ 291      28.887   2.702  33.245  1.00  0.00           C
ATOM   7424  C3  POPEZ 291      27.607   1.252  30.205  1.00  0.00           C
ATOM   7427  O31 POPEZ 291      27.377   0.492  31.425  1.00  0.00           O
ATOM   7428  C31 POPEZ 291      26.147   0.452  31.905  1.00  0.00           C
ATOM   7429  O32 POPEZ 291      25.157   0.952  31.375  1.00  0.00           O
ATOM   7430  C32 POPEZ 291      26.187  -0.188  33.285  1.00  0.00           C
ATOM   7433  C23 POPEZ 291      29.227   2.582  34.745  1.00  0.00           C
ATOM   7436  C24 POPEZ 291      28.437   3.592  35.605  1.00  0.00           C
ATOM   7439  C25 POPEZ 291      28.687   3.432  37.115  1.00  0.00           C
ATOM   7442  C26 POPEZ 291      27.637   2.562  37.835  1.00  0.00           C
ATOM   7445  C27 POPEZ 291      27.977   2.282  39.305  1.00  0.00           C
ATOM   7448  C28 POPEZ 291      26.877   1.482  40.055  1.00  0.00           C
ATOM   7451  C29 POPEZ 291      26.017   2.332  40.965  1.00  0.00           C
ATOM   7453 0C21 POPEZ 291      25.947   2.262  42.305  1.00  0.00           C
ATOM   7455 1C21 POPEZ 291      26.737   1.362  43.225  1.00  0.00           C
ATOM   7458 2C21 POPEZ 291      27.267   2.152  44.435  1.00  0.00           C
ATOM   7461 3C21 POPEZ 291      28.167   1.302  45.345  1.00  0.00           C
ATOM   7464 4C21 POPEZ 291      28.787   2.082  46.515  1.00  0.00           C
ATOM   7467 5C21 POPEZ 291      28.037   1.982  47.845  1.00  0.00           C
ATOM   7470 6C21 POPEZ 291      26.567   2.432  47.785  1.00  0.00           C
ATOM   7473 7C21 POPEZ 291      25.947   2.592  49.185  1.00  0.00           C
ATOM   7476 8C21 POPEZ 291      24.497   3.062  49.145  1.00  0.00           C
ATOM   7480  C33 POPEZ 291      24.797  -0.348  33.935  1.00  0.00           C
ATOM   7483  C34 POPEZ 291      24.867  -0.618  35.445  1.00  0.00           C
ATOM   7486  C35 POPEZ 291      25.907  -1.682  35.845  1.00  0.00           C
ATOM   7489  C36 POPEZ 291      25.857  -1.992  37.345  1.00  0.00           C
ATOM   7492  C37 POPEZ 291      27.137  -2.682  37.835  1.00  0.00           C
ATOM   7495  C38 POPEZ 291      27.267  -2.762  39.365  1.00  0.00           C
ATOM   7498  C39 POPEZ 291      26.177  -3.582  40.075  1.00  0.00           C
ATOM   7501 0C31 POPEZ 291      25.037  -2.722  40.675  1.00  0.00           C
ATOM   7504 1C31 POPEZ 291      24.187  -3.512  41.675  1.00  0.00           C
ATOM   7507 2C31 POPEZ 291      23.097  -2.702  42.395  1.00  0.00           C
ATOM   7510 3C31 POPEZ 291      23.627  -1.422  43.065  1.00  0.00           C
ATOM   7513 4C31 POPEZ 291      22.677  -0.858  44.135  1.00  0.00           C
ATOM   7516 5C31 POPEZ 291      23.327   0.272  44.955  1.00  0.00           C
ATOM   7519 6C31 POPEZ 291      22.377   0.902  45.985  1.00  0.00           C
ATOM   7523  NH3 POPEa 292      36.557  63.312  64.695  1.00  0.00           N
ATOM   7527  C12 POPEa 292      36.197  62.552  65.945  1.00  0.00           C
ATOM   7530  C11 POPEa 292      34.697  62.212  66.045  1.00  0.00           C
ATOM   7533  P   POPEa 292      32.767  60.762  65.155  1.00  0.00           P
ATOM   7534  O13 POPEa 292      32.767  59.342  64.735  1.00  0.00           O
ATOM   7535  O14 POPEa 292      32.287  61.072  66.515  1.00  0.00           O
ATOM   7536  O11 POPEa 292      31.867  61.602  64.155  1.00  0.00           O
ATOM   7537  O12 POPEa 292      34.227  61.412  64.955  1.00  0.00           O
ATOM   7538  C1  POPEa 292      32.137  61.562  62.755  1.00  0.00           C
ATOM   7541  C2  POPEa 292      30.847  61.932  61.995  1.00  0.00           C
ATOM   7543  O21 POPEa 292      30.787  61.602  60.595  1.00  0.00           O
ATOM   7544  C21 POPEa 292      31.807  61.152  59.905  1.00  0.00           C
ATOM   7545  O22 POPEa 292      32.997  61.262  60.145  1.00  0.00           O
ATOM   7546  C22 POPEa 292      31.227  60.432  58.675  1.00  0.00           C
ATOM   7549  C3  POPEa 292      30.397  63.402  62.245  1.00  0.00           C
ATOM   7552  O31 POPEa 292      28.957  63.542  62.125  1.00  0.00           O
ATOM   7553  C31 POPEa 292      28.517  64.282  61.085  1.00  0.00           C
ATOM   7554  O32 POPEa 292      29.227  64.952  60.365  1.00  0.00           O
ATOM   7555  C32 POPEa 292      26.977  64.222  61.045  1.00  0.00           C
ATOM   7558  C23 POPEa 292      31.637  58.942  58.595  1.00  0.00           C
ATOM   7561  C24 POPEa 292      32.527  58.682  57.385  1.00  0.00           C
ATOM   7564  C25 POPEa 292      33.157  57.272  57.355  1.00  0.00           C
ATOM   7567  C26 POPEa 292      33.947  57.052  56.065  1.00  0.00           C
ATOM   7570  C27 POPEa 292      34.697  55.712  56.025  1.00  0.00           C
ATOM   7573  C28 POPEa 292      35.277  55.392  54.625  1.00  0.00           C
ATOM   7576  C29 POPEa 292      36.587  56.062  54.305  1.00  0.00           C
ATOM   7578 0C21 POPEa 292      37.067  56.312  53.065  1.00  0.00           C
ATOM   7580 1C21 POPEa 292      36.377  56.012  51.755  1.00  0.00           C
ATOM   7583 2C21 POPEa 292      36.557  57.142  50.725  1.00  0.00           C
ATOM   7586 3C21 POPEa 292      35.447  57.142  49.655  1.00  0.00           C
ATOM   7589 4C21 POPEa 292      35.657  58.172  48.545  1.00  0.00           C
ATOM   7592 5C21 POPEa 292      34.367  58.442  47.755  1.00  0.00           C
ATOM   7595 6C21 POPEa 292      33.527  59.582  48.355  1.00  0.00           C
ATOM   7598 7C21 POPEa 292      32.067  59.572  47.855  1.00  0.00           C
ATOM   7601 8C21 POPEa 292      31.277  60.812  48.275  1.00  0.00           C
ATOM   7605  C33 POPEa 292      26.307  65.172  60.015  1.00  0.00           C
ATOM   7608  C34 POPEa 292      25.747  64.432  58.785  1.00  0.00           C
ATOM   7611  C35 POPEa 292      26.057  65.122  57.445  1.00  0.00           C
ATOM   7614  C36 POPEa 292      25.397  66.492  57.265  1.00  0.00           C
ATOM   7617  C37 POPEa 292      25.407  66.952  55.805  1.00  0.00           C
ATOM   7620  C38 POPEa 292      24.827  68.352  55.605  1.00  0.00           C
ATOM   7623  C39 POPEa 292      24.787  68.762  54.125  1.00  0.00           C
ATOM   7626 0C31 POPEa 292      24.157  70.132  53.865  1.00  0.00           C
ATOM   7629 1C31 POPEa 292      23.907  70.392  52.365  1.00  0.00           C
ATOM   7632 2C31 POPEa 292      23.077  71.652  52.095  1.00  0.00           C
ATOM   7635 3C31 POPEa 292      23.897  72.922  51.835  1.00  0.00           C
ATOM   7638 4C31 POPEa 292      24.537  72.972  50.445  1.00  0.00           C
ATOM   7641 5C31 POPEa 292      25.047  74.382  50.095  1.00  0.00           C
ATOM   7644 6C31 POPEa 292      25.697  74.452  48.715  1.00  0.00           C
ATOM   7648  NH3 POPEb 293      43.187  64.552  67.895  1.00  0.00           N
ATOM   7652  C12 POPEb 293      42.337  65.572  67.185  1.00  0.00           C
ATOM   7655  C11 POPEb 293      41.987  65.122  65.755  1.00  0.00           C
ATOM   7658  P   POPEb 293      40.457  63.402  64.525  1.00  0.00           P
ATOM   7659  O13 POPEb 293      40.257  61.932  64.605  1.00  0.00           O
ATOM   7660  O14 POPEb 293      39.227  64.222  64.415  1.00  0.00           O
ATOM   7661  O11 POPEb 293      41.367  63.722  63.275  1.00  0.00           O
ATOM   7662  O12 POPEb 293      41.297  63.872  65.795  1.00  0.00           O
ATOM   7663  C1  POPEb 293      40.657  63.572  62.035  1.00  0.00           C
ATOM   7666  C2  POPEb 293      41.617  63.782  60.865  1.00  0.00           C
ATOM   7668  O21 POPEb 293      40.957  63.162  59.755  1.00  0.00           O
ATOM   7669  C21 POPEb 293      41.137  63.792  58.605  1.00  0.00           C
ATOM   7670  O22 POPEb 293      41.827  64.782  58.445  1.00  0.00           O
ATOM   7671  C22 POPEb 293      40.177  63.172  57.595  1.00  0.00           C
ATOM   7674  C3  POPEb 293      42.977  63.102  61.155  1.00  0.00           C
ATOM   7677  O31 POPEb 293      43.877  63.242  60.045  1.00  0.00           O
ATOM   7678  C31 POPEb 293      44.807  64.192  59.935  1.00  0.00           C
ATOM   7679  O32 POPEb 293      45.377  64.422  58.875  1.00  0.00           O
ATOM   7680  C32 POPEb 293      45.097  64.952  61.225  1.00  0.00           C
ATOM   7683  C23 POPEb 293      38.767  63.792  57.755  1.00  0.00           C
ATOM   7686  C24 POPEb 293      38.637  65.072  56.925  1.00  0.00           C
ATOM   7689  C25 POPEb 293      38.047  64.792  55.535  1.00  0.00           C
ATOM   7692  C26 POPEb 293      38.457  65.822  54.465  1.00  0.00           C
ATOM   7695  C27 POPEb 293      39.757  65.462  53.735  1.00  0.00           C
ATOM   7698  C28 POPEb 293      39.977  66.352  52.505  1.00  0.00           C
ATOM   7701  C29 POPEb 293      40.967  65.822  51.505  1.00  0.00           C
ATOM   7703 0C21 POPEb 293      40.847  65.892  50.165  1.00  0.00           C
ATOM   7705 1C21 POPEb 293      39.717  66.552  49.405  1.00  0.00           C
ATOM   7708 2C21 POPEb 293      40.157  67.332  48.155  1.00  0.00           C
ATOM   7711 3C21 POPEb 293      40.737  66.432  47.055  1.00  0.00           C
ATOM   7714 4C21 POPEb 293      40.697  67.072  45.655  1.00  0.00           C
ATOM   7717 5C21 POPEb 293      41.337  66.152  44.605  1.00  0.00           C
ATOM   7720 6C21 POPEb 293      40.857  66.412  43.175  1.00  0.00           C
ATOM   7723 7C21 POPEb 293      41.367  65.342  42.205  1.00  0.00           C
ATOM   7726 8C21 POPEb 293      40.817  65.472  40.785  1.00  0.00           C
ATOM   7730  C33 POPEb 293      46.287  65.942  61.065  1.00  0.00           C
ATOM   7733  C34 POPEb 293      46.547  66.812  62.315  1.00  0.00           C
ATOM   7736  C35 POPEb 293      45.797  68.152  62.325  1.00  0.00           C
ATOM   7739  C36 POPEb 293      46.337  69.162  61.305  1.00  0.00           C
ATOM   7742  C37 POPEb 293      45.397  70.352  61.025  1.00  0.00           C
ATOM   7745  C38 POPEb 293      46.107  71.402  60.165  1.00  0.00           C
ATOM   7748  C39 POPEb 293      45.177  72.322  59.355  1.00  0.00           C
ATOM   7751 0C31 POPEb 293      45.957  73.542  58.855  1.00  0.00           C
ATOM   7754 1C31 POPEb 293      45.277  74.332  57.725  1.00  0.00           C
ATOM   7757 2C31 POPEb 293      45.887  75.742  57.575  1.00  0.00           C
ATOM   7760 3C31 POPEb 293      46.157  76.192  56.125  1.00  0.00           C
ATOM   7763 4C31 POPEb 293      44.957  76.052  55.175  1.00  0.00           C
ATOM   7766 5C31 POPEb 293      45.297  76.532  53.755  1.00  0.00           C
ATOM   7769 6C31 POPEb 293      44.237  76.162  52.715  1.00  0.00           C
ATOM   7773  NH3 POPEc 294      90.737 104.112  23.855  1.00  0.00           N
ATOM   7777  C12 POPEc 294      90.107 102.762  24.055  1.00  0.00           C
ATOM   7780  C11 POPEc 294      88.687 102.952  24.615  1.00  0.00           C
ATOM   7783  P   POPEc 294      86.947 104.242  23.135  1.00  0.00           P
ATOM   7784  O13 POPEc 294      86.607 105.672  22.935  1.00  0.00           O
ATOM   7785  O14 POPEc 294      87.357 103.522  21.915  1.00  0.00           O
ATOM   7786  O11 POPEc 294      85.787 103.542  23.925  1.00  0.00           O
ATOM   7787  O12 POPEc 294      88.127 104.202  24.185  1.00  0.00           O
ATOM   7788  C1  POPEc 294      85.217 104.232  25.045  1.00  0.00           C
ATOM   7791  C2  POPEc 294      84.527 103.252  26.035  1.00  0.00           C
ATOM   7793  O21 POPEc 294      85.407 102.982  27.155  1.00  0.00           O
ATOM   7794  C21 POPEc 294      84.947 103.292  28.355  1.00  0.00           C
ATOM   7795  O22 POPEc 294      83.997 104.002  28.605  1.00  0.00           O
ATOM   7796  C22 POPEc 294      85.827 102.562  29.365  1.00  0.00           C
ATOM   7799  C3  POPEc 294      84.177 101.902  25.365  1.00  0.00           C
ATOM   7802  O31 POPEc 294      83.297 101.162  26.225  1.00  0.00           O
ATOM   7803  C31 POPEc 294      83.727 100.032  26.745  1.00  0.00           C
ATOM   7804  O32 POPEc 294      84.707  99.412  26.385  1.00  0.00           O
ATOM   7805  C32 POPEc 294      82.747  99.582  27.815  1.00  0.00           C
ATOM   7808  C23 POPEc 294      85.197 102.512  30.765  1.00  0.00           C
ATOM   7811  C24 POPEc 294      85.967 101.642  31.755  1.00  0.00           C
ATOM   7814  C25 POPEc 294      85.357 101.722  33.165  1.00  0.00           C
ATOM   7817  C26 POPEc 294      86.007 100.782  34.195  1.00  0.00           C
ATOM   7820  C27 POPEc 294      85.527  99.332  34.095  1.00  0.00           C
ATOM   7823  C28 POPEc 294      86.137  98.412  35.175  1.00  0.00           C
ATOM   7826  C29 POPEc 294      85.567  98.702  36.535  1.00  0.00           C
ATOM   7828 0C21 POPEc 294      86.237  98.852  37.695  1.00  0.00           C
ATOM   7830 1C21 POPEc 294      87.727  98.762  37.925  1.00  0.00           C
ATOM   7833 2C21 POPEc 294      88.357 100.072  38.435  1.00  0.00           C
ATOM   7836 3C21 POPEc 294      89.857  99.902  38.735  1.00  0.00           C
ATOM   7839 4C21 POPEc 294      90.587 101.162  39.225  1.00  0.00           C
ATOM   7842 5C21 POPEc 294      90.427 101.462  40.725  1.00  0.00           C
ATOM   7845 6C21 POPEc 294      91.197 100.492  41.635  1.00  0.00           C
ATOM   7848 7C21 POPEc 294      91.217 100.942  43.095  1.00  0.00           C
ATOM   7851 8C21 POPEc 294      92.017 100.022  44.025  1.00  0.00           C
ATOM   7855  C33 POPEc 294      83.127  98.192  28.335  1.00  0.00           C
ATOM   7858  C34 POPEc 294      82.137  97.602  29.335  1.00  0.00           C
ATOM   7861  C35 POPEc 294      82.587  96.192  29.735  1.00  0.00           C
ATOM   7864  C36 POPEc 294      81.567  95.492  30.625  1.00  0.00           C
ATOM   7867  C37 POPEc 294      81.677  93.972  30.565  1.00  0.00           C
ATOM   7870  C38 POPEc 294      80.427  93.312  31.165  1.00  0.00           C
ATOM   7873  C39 POPEc 294      80.327  91.822  30.855  1.00  0.00           C
ATOM   7876 0C31 POPEc 294      81.277  90.992  31.715  1.00  0.00           C
ATOM   7879 1C31 POPEc 294      80.927  89.502  31.675  1.00  0.00           C
ATOM   7882 2C31 POPEc 294      82.027  88.662  32.325  1.00  0.00           C
ATOM   7885 3C31 POPEc 294      82.197  88.792  33.845  1.00  0.00           C
ATOM   7888 4C31 POPEc 294      81.117  88.052  34.645  1.00  0.00           C
ATOM   7891 5C31 POPEc 294      81.077  88.482  36.115  1.00  0.00           C
ATOM   7894 6C31 POPEc 294      79.957  87.792  36.885  1.00  0.00           C
ATOM   7898  NH3 POPEd 295      69.727 106.362  24.295  1.00  0.00           N
ATOM   7902  C12 POPEd 295      68.697 105.392  23.785  1.00  0.00           C
ATOM   7905  C11 POPEd 295      67.267 105.992  23.815  1.00  0.00           C
ATOM   7908  P   POPEd 295      66.967 107.862  25.625  1.00  0.00           P
ATOM   7909  O13 POPEd 295      68.307 108.362  25.255  1.00  0.00           O
ATOM   7910  O14 POPEd 295      65.807 108.592  25.085  1.00  0.00           O
ATOM   7911  O11 POPEd 295      66.827 107.732  27.185  1.00  0.00           O
ATOM   7912  O12 POPEd 295      66.867 106.362  25.145  1.00  0.00           O
ATOM   7913  C1  POPEd 295      65.707 107.072  27.775  1.00  0.00           C
ATOM   7916  C2  POPEd 295      64.677 108.122  28.275  1.00  0.00           C
ATOM   7918  O21 POPEd 295      64.227 107.832  29.605  1.00  0.00           O
ATOM   7919  C21 POPEd 295      65.077 108.132  30.575  1.00  0.00           C
ATOM   7920  O22 POPEd 295      66.217 108.532  30.465  1.00  0.00           O
ATOM   7921  C22 POPEd 295      64.337 107.912  31.895  1.00  0.00           C
ATOM   7924  C3  POPEd 295      63.427 108.222  27.355  1.00  0.00           C
ATOM   7927  O31 POPEd 295      62.867 109.542  27.425  1.00  0.00           O
ATOM   7928  C31 POPEd 295      62.177 109.912  28.515  1.00  0.00           C
ATOM   7929  O32 POPEd 295      62.287 111.002  29.045  1.00  0.00           O
ATOM   7930  C32 POPEd 295      61.167 108.852  28.975  1.00  0.00           C
ATOM   7933  C23 POPEd 295      65.047 108.582  33.085  1.00  0.00           C
ATOM   7936  C24 POPEd 295      64.237 108.532  34.385  1.00  0.00           C
ATOM   7939  C25 POPEd 295      65.137 108.662  35.625  1.00  0.00           C
ATOM   7942  C26 POPEd 295      64.397 109.002  36.925  1.00  0.00           C
ATOM   7945  C27 POPEd 295      65.357 109.082  38.115  1.00  0.00           C
ATOM   7948  C28 POPEd 295      64.747 109.712  39.385  1.00  0.00           C
ATOM   7951  C29 POPEd 295      65.797 109.802  40.465  1.00  0.00           C
ATOM   7953 0C21 POPEd 295      65.757 109.282  41.705  1.00  0.00           C
ATOM   7955 1C21 POPEd 295      64.607 108.532  42.345  1.00  0.00           C
ATOM   7958 2C21 POPEd 295      64.427 108.902  43.825  1.00  0.00           C
ATOM   7961 3C21 POPEd 295      64.017 110.372  44.035  1.00  0.00           C
ATOM   7964 4C21 POPEd 295      63.807 110.782  45.505  1.00  0.00           C
ATOM   7967 5C21 POPEd 295      65.087 110.702  46.345  1.00  0.00           C
ATOM   7970 6C21 POPEd 295      65.207 111.862  47.355  1.00  0.00           C
ATOM   7973 7C21 POPEd 295      66.487 111.772  48.195  1.00  0.00           C
ATOM   7976 8C21 POPEd 295      66.567 112.792  49.335  1.00  0.00           C
ATOM   7980  C33 POPEd 295      60.107 109.472  29.925  1.00  0.00           C
ATOM   7983  C34 POPEd 295      58.907 108.562  30.225  1.00  0.00           C
ATOM   7986  C35 POPEd 295      59.167 107.362  31.165  1.00  0.00           C
ATOM   7989  C36 POPEd 295      59.607 107.732  32.595  1.00  0.00           C
ATOM   7992  C37 POPEd 295      58.777 107.092  33.725  1.00  0.00           C
ATOM   7995  C38 POPEd 295      59.397 107.402  35.105  1.00  0.00           C
ATOM   7998  C39 POPEd 295      58.617 106.892  36.325  1.00  0.00           C
ATOM   8001 0C31 POPEd 295      59.597 106.472  37.445  1.00  0.00           C
ATOM   8004 1C31 POPEd 295      58.977 106.262  38.835  1.00  0.00           C
ATOM   8007 2C31 POPEd 295      59.997 105.602  39.785  1.00  0.00           C
ATOM   8010 3C31 POPEd 295      59.537 105.452  41.235  1.00  0.00           C
ATOM   8013 4C31 POPEd 295      59.607 106.752  42.055  1.00  0.00           C
ATOM   8016 5C31 POPEd 295      59.307 106.542  43.545  1.00  0.00           C
ATOM   8019 6C31 POPEd 295      59.317 107.832  44.365  1.00  0.00           C
ATOM   8023  NH3 POPEe 296      34.237  97.312  24.955  1.00  0.00           N
ATOM   8027  C12 POPEe 296      33.567  97.862  23.725  1.00  0.00           C
ATOM   8030  C11 POPEe 296      32.217  97.182  23.445  1.00  0.00           C
ATOM   8033  P   POPEe 296      29.707  97.932  23.865  1.00  0.00           P
ATOM   8034  O13 POPEe 296      29.367  99.372  23.805  1.00  0.00           O
ATOM   8035  O14 POPEe 296      29.417  97.182  22.625  1.00  0.00           O
ATOM   8036  O11 POPEe 296      28.967  97.262  25.105  1.00  0.00           O
ATOM   8037  O12 POPEe 296      31.227  97.782  24.265  1.00  0.00           O
ATOM   8038  C1  POPEe 296      27.937  96.282  24.915  1.00  0.00           C
ATOM   8041  C2  POPEe 296      26.517  96.922  24.955  1.00  0.00           C
ATOM   8043  O21 POPEe 296      26.257  97.762  26.095  1.00  0.00           O
ATOM   8044  C21 POPEe 296      26.787  97.592  27.275  1.00  0.00           C
ATOM   8045  O22 POPEe 296      27.327  96.592  27.715  1.00  0.00           O
ATOM   8046  C22 POPEe 296      26.577  98.902  28.045  1.00  0.00           C
ATOM   8049  C3  POPEe 296      25.377  95.892  24.685  1.00  0.00           C
ATOM   8052  O31 POPEe 296      24.107  96.332  25.185  1.00  0.00           O
ATOM   8053  C31 POPEe 296      23.667  96.012  26.405  1.00  0.00           C
ATOM   8054  O32 POPEe 296      22.697  96.532  26.915  1.00  0.00           O
ATOM   8055  C32 POPEe 296      24.457  94.892  27.095  1.00  0.00           C
ATOM   8058  C23 POPEe 296      26.747  98.802  29.585  1.00  0.00           C
ATOM   8061  C24 POPEe 296      27.027 100.182  30.205  1.00  0.00           C
ATOM   8064  C25 POPEe 296      25.807 100.852  30.845  1.00  0.00           C
ATOM   8067  C26 POPEe 296      25.557 100.402  32.295  1.00  0.00           C
ATOM   8070  C27 POPEe 296      24.547 101.312  33.025  1.00  0.00           C
ATOM   8073  C28 POPEe 296      24.917 101.632  34.485  1.00  0.00           C
ATOM   8076  C29 POPEe 296      26.167 102.472  34.545  1.00  0.00           C
ATOM   8078 0C21 POPEe 296      26.647 103.132  35.605  1.00  0.00           C
ATOM   8080 1C21 POPEe 296      26.067 103.152  36.995  1.00  0.00           C
ATOM   8083 2C21 POPEe 296      25.777 104.572  37.485  1.00  0.00           C
ATOM   8086 3C21 POPEe 296      25.457 104.612  38.995  1.00  0.00           C
ATOM   8089 4C21 POPEe 296      25.197 106.032  39.515  1.00  0.00           C
ATOM   8092 5C21 POPEe 296      23.747 106.492  39.335  1.00  0.00           C
ATOM   8095 6C21 POPEe 296      22.797 105.812  40.325  1.00  0.00           C
ATOM   8098 7C21 POPEe 296      21.357 106.322  40.205  1.00  0.00           C
ATOM   8101 8C21 POPEe 296      20.427 105.642  41.215  1.00  0.00           C
ATOM   8105  C33 POPEe 296      24.027  94.732  28.565  1.00  0.00           C
ATOM   8108  C34 POPEe 296      25.057  93.982  29.415  1.00  0.00           C
ATOM   8111  C35 POPEe 296      24.527  93.772  30.835  1.00  0.00           C
ATOM   8114  C36 POPEe 296      25.417  92.912  31.745  1.00  0.00           C
ATOM   8117  C37 POPEe 296      24.637  92.442  32.985  1.00  0.00           C
ATOM   8120  C38 POPEe 296      25.417  92.512  34.295  1.00  0.00           C
ATOM   8123  C39 POPEe 296      26.337  91.312  34.545  1.00  0.00           C
ATOM   8126 0C31 POPEe 296      26.887  91.362  35.975  1.00  0.00           C
ATOM   8129 1C31 POPEe 296      27.977  90.332  36.275  1.00  0.00           C
ATOM   8132 2C31 POPEe 296      28.527  90.502  37.695  1.00  0.00           C
ATOM   8135 3C31 POPEe 296      27.587  89.992  38.795  1.00  0.00           C
ATOM   8138 4C31 POPEe 296      27.847  90.642  40.165  1.00  0.00           C
ATOM   8141 5C31 POPEe 296      27.037  89.982  41.285  1.00  0.00           C
ATOM   8144 6C31 POPEe 296      27.177  90.682  42.635  1.00  0.00           C
ATOM   8148  NH3 POPEf 297     127.731  66.142  26.445  1.00  0.00           N
ATOM   8152  C12 POPEf 297     127.497  64.892  25.655  1.00  0.00           C
ATOM   8155  C11 POPEf 297     128.741  64.492  24.865  1.00  0.00           C
ATOM   8158  P   POPEf 297     128.661  61.902  25.135  1.00  0.00           P
ATOM   8159  O13 POPEf 297     129.331  60.832  24.375  1.00  0.00           O
ATOM   8160  O14 POPEf 297     129.121  62.242  26.505  1.00  0.00           O
ATOM   8161  O11 POPEf 297     127.137  61.482  25.245  1.00  0.00           O
ATOM   8162  O12 POPEf 297     128.561  63.222  24.235  1.00  0.00           O
ATOM   8163  C1  POPEf 297     126.697  60.562  26.245  1.00  0.00           C
ATOM   8166  C2  POPEf 297     125.627  61.182  27.155  1.00  0.00           C
ATOM   8168  O21 POPEf 297     124.817  60.112  27.665  1.00  0.00           O
ATOM   8169  C21 POPEf 297     124.197  60.212  28.855  1.00  0.00           C
ATOM   8170  O22 POPEf 297     123.087  59.762  29.065  1.00  0.00           O
ATOM   8171  C22 POPEf 297     125.107  60.792  29.955  1.00  0.00           C
ATOM   8174  C3  POPEf 297     124.697  62.142  26.345  1.00  0.00           C
ATOM   8177  O31 POPEf 297     123.697  62.772  27.155  1.00  0.00           O
ATOM   8178  C31 POPEf 297     124.097  63.862  27.785  1.00  0.00           C
ATOM   8179  O32 POPEf 297     125.207  64.362  27.695  1.00  0.00           O
ATOM   8180  C32 POPEf 297     122.967  64.422  28.635  1.00  0.00           C
ATOM   8183  C23 POPEf 297     124.597  60.422  31.375  1.00  0.00           C
ATOM   8186  C24 POPEf 297     125.697  60.522  32.445  1.00  0.00           C
ATOM   8189  C25 POPEf 297     125.347  61.432  33.635  1.00  0.00           C
ATOM   8192  C26 POPEf 297     124.357  60.852  34.645  1.00  0.00           C
ATOM   8195  C27 POPEf 297     124.187  61.792  35.845  1.00  0.00           C
ATOM   8198  C28 POPEf 297     123.157  61.322  36.885  1.00  0.00           C
ATOM   8201  C29 POPEf 297     122.707  62.482  37.725  1.00  0.00           C
ATOM   8203 0C21 POPEf 297     122.467  62.532  39.055  1.00  0.00           C
ATOM   8205 1C21 POPEf 297     122.627  61.402  40.045  1.00  0.00           C
ATOM   8208 2C21 POPEf 297     123.587  61.832  41.165  1.00  0.00           C
ATOM   8211 3C21 POPEf 297     123.927  60.682  42.115  1.00  0.00           C
ATOM   8214 4C21 POPEf 297     124.867  61.152  43.235  1.00  0.00           C
ATOM   8217 5C21 POPEf 297     125.597  60.012  43.965  1.00  0.00           C
ATOM   8220 6C21 POPEf 297     124.657  59.072  44.725  1.00  0.00           C
ATOM   8223 7C21 POPEf 297     125.437  58.052  45.565  1.00  0.00           C
ATOM   8226 8C21 POPEf 297     124.547  57.172  46.445  1.00  0.00           C
ATOM   8230  C33 POPEf 297     123.277  64.302  30.135  1.00  0.00           C
ATOM   8233  C34 POPEf 297     122.037  64.632  30.975  1.00  0.00           C
ATOM   8236  C35 POPEf 297     122.317  64.612  32.485  1.00  0.00           C
ATOM   8239  C36 POPEf 297     121.037  64.722  33.305  1.00  0.00           C
ATOM   8242  C37 POPEf 297     121.257  64.762  34.825  1.00  0.00           C
ATOM   8245  C38 POPEf 297     119.997  65.022  35.655  1.00  0.00           C
ATOM   8248  C39 POPEf 297     120.277  65.002  37.165  1.00  0.00           C
ATOM   8251 0C31 POPEf 297     119.137  65.532  38.035  1.00  0.00           C
ATOM   8254 1C31 POPEf 297     119.467  65.342  39.515  1.00  0.00           C
ATOM   8257 2C31 POPEf 297     118.267  65.562  40.455  1.00  0.00           C
ATOM   8260 3C31 POPEf 297     117.807  67.022  40.525  1.00  0.00           C
ATOM   8263 4C31 POPEf 297     116.667  67.202  41.525  1.00  0.00           C
ATOM   8266 5C31 POPEf 297     116.217  68.662  41.665  1.00  0.00           C
ATOM   8269 6C31 POPEf 297     115.057  68.832  42.645  1.00  0.00           C
ATOM   8273  NH3 POPEg 298      98.137  83.132  69.115  1.00  0.00           N
ATOM   8277  C12 POPEg 298      97.477  81.982  68.395  1.00  0.00           C
ATOM   8280  C11 POPEg 298      96.037  81.732  68.885  1.00  0.00           C
ATOM   8283  P   POPEg 298      94.717  80.442  67.045  1.00  0.00           P
ATOM   8284  O13 POPEg 298      93.507  81.302  67.165  1.00  0.00           O
ATOM   8285  O14 POPEg 298      95.637  80.712  65.935  1.00  0.00           O
ATOM   8286  O11 POPEg 298      94.287  78.922  66.915  1.00  0.00           O
ATOM   8287  O12 POPEg 298      95.537  80.482  68.395  1.00  0.00           O
ATOM   8288  C1  POPEg 298      93.417  78.522  65.835  1.00  0.00           C
ATOM   8291  C2  POPEg 298      93.677  77.052  65.335  1.00  0.00           C
ATOM   8293  O21 POPEg 298      94.917  76.972  64.605  1.00  0.00           O
ATOM   8294  C21 POPEg 298      94.947  77.542  63.425  1.00  0.00           C
ATOM   8295  O22 POPEg 298      94.077  78.232  62.925  1.00  0.00           O
ATOM   8296  C22 POPEg 298      96.177  77.002  62.695  1.00  0.00           C
ATOM   8299  C3  POPEg 298      92.497  76.402  64.525  1.00  0.00           C
ATOM   8302  O31 POPEg 298      92.887  75.142  63.935  1.00  0.00           O
ATOM   8303  C31 POPEg 298      92.557  74.872  62.645  1.00  0.00           C
ATOM   8304  O32 POPEg 298      93.307  74.232  61.915  1.00  0.00           O
ATOM   8305  C32 POPEg 298      91.117  75.262  62.275  1.00  0.00           C
ATOM   8308  C23 POPEg 298      96.347  77.622  61.295  1.00  0.00           C
ATOM   8311  C24 POPEg 298      97.047  76.672  60.315  1.00  0.00           C
ATOM   8314  C25 POPEg 298      97.067  77.222  58.885  1.00  0.00           C
ATOM   8317  C26 POPEg 298      96.007  76.592  57.975  1.00  0.00           C
ATOM   8320  C27 POPEg 298      96.137  77.022  56.505  1.00  0.00           C
ATOM   8323  C28 POPEg 298      95.127  76.302  55.585  1.00  0.00           C
ATOM   8326  C29 POPEg 298      95.377  76.602  54.125  1.00  0.00           C
ATOM   8328 0C21 POPEg 298      95.257  75.752  53.075  1.00  0.00           C
ATOM   8330 1C21 POPEg 298      94.797  74.312  53.125  1.00  0.00           C
ATOM   8333 2C21 POPEg 298      95.817  73.262  52.625  1.00  0.00           C
ATOM   8336 3C21 POPEg 298      95.847  72.982  51.115  1.00  0.00           C
ATOM   8339 4C21 POPEg 298      96.497  74.082  50.275  1.00  0.00           C
ATOM   8342 5C21 POPEg 298      97.347  73.502  49.125  1.00  0.00           C
ATOM   8345 6C21 POPEg 298      97.807  74.562  48.115  1.00  0.00           C
ATOM   8348 7C21 POPEg 298      98.697  73.992  46.995  1.00  0.00           C
ATOM   8351 8C21 POPEg 298     100.057  73.462  47.465  1.00  0.00           C
ATOM   8355  C33 POPEg 298      91.027  76.182  61.035  1.00  0.00           C
ATOM   8358  C34 POPEg 298      89.907  75.802  60.035  1.00  0.00           C
ATOM   8361  C35 POPEg 298      90.357  75.942  58.575  1.00  0.00           C
ATOM   8364  C36 POPEg 298      89.337  75.462  57.535  1.00  0.00           C
ATOM   8367  C37 POPEg 298      89.977  75.462  56.135  1.00  0.00           C
ATOM   8370  C38 POPEg 298      89.057  74.962  55.005  1.00  0.00           C
ATOM   8373  C39 POPEg 298      89.827  74.702  53.695  1.00  0.00           C
ATOM   8376 0C31 POPEg 298      90.507  75.962  53.125  1.00  0.00           C
ATOM   8379 1C31 POPEg 298      91.137  75.762  51.745  1.00  0.00           C
ATOM   8382 2C31 POPEg 298      91.847  77.032  51.245  1.00  0.00           C
ATOM   8385 3C31 POPEg 298      92.667  76.822  49.965  1.00  0.00           C
ATOM   8388 4C31 POPEg 298      93.877  77.772  49.885  1.00  0.00           C
ATOM   8391 5C31 POPEg 298      94.837  77.432  48.745  1.00  0.00           C
ATOM   8394 6C31 POPEg 298      96.247  77.982  48.985  1.00  0.00           C
ATOM   8398  NH3 POPEh 299      53.157 113.732  65.755  1.00  0.00           N
ATOM   8402  C12 POPEh 299      53.217 115.062  65.055  1.00  0.00           C
ATOM   8405  C11 POPEh 299      52.977 116.222  66.035  1.00  0.00           C
ATOM   8408  P   POPEh 299      50.437 116.852  66.505  1.00  0.00           P
ATOM   8409  O13 POPEh 299      49.347 115.882  66.775  1.00  0.00           O
ATOM   8410  O14 POPEh 299      50.477 118.102  67.295  1.00  0.00           O
ATOM   8411  O11 POPEh 299      50.527 117.202  64.975  1.00  0.00           O
ATOM   8412  O12 POPEh 299      51.787 116.042  66.785  1.00  0.00           O
ATOM   8413  C1  POPEh 299      50.097 116.402  63.885  1.00  0.00           C
ATOM   8416  C2  POPEh 299      50.617 116.982  62.545  1.00  0.00           C
ATOM   8418  O21 POPEh 299      50.827 115.942  61.575  1.00  0.00           O
ATOM   8419  C21 POPEh 299      49.757 115.482  60.985  1.00  0.00           C
ATOM   8420  O22 POPEh 299      48.597 115.692  61.305  1.00  0.00           O
ATOM   8421  C22 POPEh 299      50.177 114.562  59.835  1.00  0.00           C
ATOM   8424  C3  POPEh 299      51.977 117.722  62.675  1.00  0.00           C
ATOM   8427  O31 POPEh 299      52.207 118.652  61.605  1.00  0.00           O
ATOM   8428  C31 POPEh 299      52.787 118.202  60.505  1.00  0.00           C
ATOM   8429  O32 POPEh 299      53.117 117.042  60.275  1.00  0.00           O
ATOM   8430  C32 POPEh 299      53.007 119.382  59.545  1.00  0.00           C
ATOM   8433  C23 POPEh 299      49.657 115.092  58.485  1.00  0.00           C
ATOM   8436  C24 POPEh 299      49.987 114.192  57.295  1.00  0.00           C
ATOM   8439  C25 POPEh 299      49.077 114.472  56.085  1.00  0.00           C
ATOM   8442  C26 POPEh 299      49.267 113.442  54.955  1.00  0.00           C
ATOM   8445  C27 POPEh 299      48.327 113.702  53.775  1.00  0.00           C
ATOM   8448  C28 POPEh 299      48.657 112.842  52.535  1.00  0.00           C
ATOM   8451  C29 POPEh 299      47.707 113.142  51.405  1.00  0.00           C
ATOM   8453 0C21 POPEh 299      47.237 112.252  50.505  1.00  0.00           C
ATOM   8455 1C21 POPEh 299      47.607 110.792  50.425  1.00  0.00           C
ATOM   8458 2C21 POPEh 299      46.927 110.082  49.235  1.00  0.00           C
ATOM   8461 3C21 POPEh 299      47.307 110.662  47.865  1.00  0.00           C
ATOM   8464 4C21 POPEh 299      47.077 109.682  46.705  1.00  0.00           C
ATOM   8467 5C21 POPEh 299      47.447 110.282  45.335  1.00  0.00           C
ATOM   8470 6C21 POPEh 299      48.117 109.262  44.405  1.00  0.00           C
ATOM   8473 7C21 POPEh 299      48.267 109.732  42.955  1.00  0.00           C
ATOM   8476 8C21 POPEh 299      46.947 109.802  42.175  1.00  0.00           C
ATOM   8480  C33 POPEh 299      51.817 119.572  58.575  1.00  0.00           C
ATOM   8483  C34 POPEh 299      51.677 120.992  57.995  1.00  0.00           C
ATOM   8486  C35 POPEh 299      50.207 121.242  57.605  1.00  0.00           C
ATOM   8489  C36 POPEh 299      49.917 122.472  56.735  1.00  0.00           C
ATOM   8492  C37 POPEh 299      48.437 122.432  56.295  1.00  0.00           C
ATOM   8495  C38 POPEh 299      48.147 123.282  55.065  1.00  0.00           C
ATOM   8498  C39 POPEh 299      46.737 123.052  54.475  1.00  0.00           C
ATOM   8501 0C31 POPEh 299      46.527 121.622  53.935  1.00  0.00           C
ATOM   8504 1C31 POPEh 299      45.287 121.522  53.035  1.00  0.00           C
ATOM   8507 2C31 POPEh 299      45.167 120.212  52.235  1.00  0.00           C
ATOM   8510 3C31 POPEh 299      44.787 118.992  53.095  1.00  0.00           C
ATOM   8513 4C31 POPEh 299      44.617 117.712  52.255  1.00  0.00           C
ATOM   8516 5C31 POPEh 299      44.297 116.482  53.115  1.00  0.00           C
ATOM   8519 6C31 POPEh 299      44.197 115.182  52.315  1.00  0.00           C
ATOM   8523  NH3 POPEi 300      11.047  91.162  24.395  1.00  0.00           N
ATOM   8527  C12 POPEi 300      12.137  91.582  23.455  1.00  0.00           C
ATOM   8530  C11 POPEi 300      13.047  90.402  23.125  1.00  0.00           C
ATOM   8533  P   POPEi 300      14.787  88.802  24.125  1.00  0.00           P
ATOM   8534  O13 POPEi 300      14.107  87.582  23.615  1.00  0.00           O
ATOM   8535  O14 POPEi 300      15.937  89.332  23.375  1.00  0.00           O
ATOM   8536  O11 POPEi 300      15.207  88.572  25.645  1.00  0.00           O
ATOM   8537  O12 POPEi 300      13.717  89.952  24.305  1.00  0.00           O
ATOM   8538  C1  POPEi 300      15.417  87.232  26.085  1.00  0.00           C
ATOM   8541  C2  POPEi 300      15.957  87.202  27.545  1.00  0.00           C
ATOM   8543  O21 POPEi 300      15.557  86.002  28.255  1.00  0.00           O
ATOM   8544  C21 POPEi 300      14.257  85.782  28.415  1.00  0.00           C
ATOM   8545  O22 POPEi 300      13.357  86.562  28.165  1.00  0.00           O
ATOM   8546  C22 POPEi 300      14.027  84.362  28.935  1.00  0.00           C
ATOM   8549  C3  POPEi 300      15.647  88.532  28.295  1.00  0.00           C
ATOM   8552  O31 POPEi 300      15.837  88.412  29.715  1.00  0.00           O
ATOM   8553  C31 POPEi 300      17.047  88.552  30.235  1.00  0.00           C
ATOM   8554  O32 POPEi 300      18.057  88.882  29.645  1.00  0.00           O
ATOM   8555  C32 POPEi 300      16.837  88.222  31.715  1.00  0.00           C
ATOM   8558  C23 POPEi 300      13.437  84.302  30.365  1.00  0.00           C
ATOM   8561  C24 POPEi 300      14.427  83.682  31.375  1.00  0.00           C
ATOM   8564  C25 POPEi 300      13.807  83.402  32.745  1.00  0.00           C
ATOM   8567  C26 POPEi 300      14.857  83.012  33.795  1.00  0.00           C
ATOM   8570  C27 POPEi 300      14.277  82.852  35.205  1.00  0.00           C
ATOM   8573  C28 POPEi 300      15.227  82.182  36.215  1.00  0.00           C
ATOM   8576  C29 POPEi 300      16.407  83.042  36.625  1.00  0.00           C
ATOM   8578 0C21 POPEi 300      16.787  83.302  37.885  1.00  0.00           C
ATOM   8580 1C21 POPEi 300      16.107  82.772  39.125  1.00  0.00           C
ATOM   8583 2C21 POPEi 300      16.807  83.182  40.435  1.00  0.00           C
ATOM   8586 3C21 POPEi 300      15.937  82.902  41.675  1.00  0.00           C
ATOM   8589 4C21 POPEi 300      16.617  83.302  43.005  1.00  0.00           C
ATOM   8592 5C21 POPEi 300      17.607  82.252  43.535  1.00  0.00           C
ATOM   8595 6C21 POPEi 300      16.977  81.302  44.575  1.00  0.00           C
ATOM   8598 7C21 POPEi 300      17.907  80.152  44.995  1.00  0.00           C
ATOM   8601 8C21 POPEi 300      17.377  79.242  46.105  1.00  0.00           C
ATOM   8605  C33 POPEi 300      18.027  87.912  32.655  1.00  0.00           C
ATOM   8608  C34 POPEi 300      17.427  87.152  33.855  1.00  0.00           C
ATOM   8611  C35 POPEi 300      18.227  87.112  35.155  1.00  0.00           C
ATOM   8614  C36 POPEi 300      19.567  86.382  35.085  1.00  0.00           C
ATOM   8617  C37 POPEi 300      19.927  85.692  36.405  1.00  0.00           C
ATOM   8620  C38 POPEi 300      19.847  86.612  37.635  1.00  0.00           C
ATOM   8623  C39 POPEi 300      20.067  85.872  38.955  1.00  0.00           C
ATOM   8626 0C31 POPEi 300      19.447  86.612  40.145  1.00  0.00           C
ATOM   8629 1C31 POPEi 300      19.627  85.822  41.445  1.00  0.00           C
ATOM   8632 2C31 POPEi 300      18.787  86.342  42.615  1.00  0.00           C
ATOM   8635 3C31 POPEi 300      19.287  87.652  43.225  1.00  0.00           C
ATOM   8638 4C31 POPEi 300      18.507  87.992  44.495  1.00  0.00           C
ATOM   8641 5C31 POPEi 300      19.007  89.242  45.215  1.00  0.00           C
ATOM   8644 6C31 POPEi 300      18.247  89.512  46.515  1.00  0.00           C
ATOM   8648  NH3 POPEj 301     115.457  42.222  25.405  1.00  0.00           N
ATOM   8652  C12 POPEj 301     115.757  43.152  26.555  1.00  0.00           C
ATOM   8655  C11 POPEj 301     115.567  44.642  26.245  1.00  0.00           C
ATOM   8658  P   POPEj 301     116.997  46.402  27.645  1.00  0.00           P
ATOM   8659  O13 POPEj 301     118.217  45.662  28.025  1.00  0.00           O
ATOM   8660  O14 POPEj 301     117.087  47.212  26.415  1.00  0.00           O
ATOM   8661  O11 POPEj 301     116.487  47.252  28.865  1.00  0.00           O
ATOM   8662  O12 POPEj 301     115.827  45.362  27.445  1.00  0.00           O
ATOM   8663  C1  POPEj 301     117.317  48.212  29.535  1.00  0.00           C
ATOM   8666  C2  POPEj 301     118.257  47.562  30.585  1.00  0.00           C
ATOM   8668  O21 POPEj 301     117.927  48.062  31.905  1.00  0.00           O
ATOM   8669  C21 POPEj 301     117.287  47.212  32.685  1.00  0.00           C
ATOM   8670  O22 POPEj 301     116.887  46.102  32.355  1.00  0.00           O
ATOM   8671  C22 POPEj 301     117.277  47.732  34.145  1.00  0.00           C
ATOM   8674  C3  POPEj 301     119.727  47.922  30.285  1.00  0.00           C
ATOM   8677  O31 POPEj 301     120.627  47.152  31.095  1.00  0.00           O
ATOM   8678  C31 POPEj 301     121.847  47.632  31.235  1.00  0.00           C
ATOM   8679  O32 POPEj 301     122.287  48.672  30.775  1.00  0.00           O
ATOM   8680  C32 POPEj 301     122.647  46.612  32.035  1.00  0.00           C
ATOM   8683  C23 POPEj 301     117.047  49.262  34.295  1.00  0.00           C
ATOM   8686  C24 POPEj 301     117.297  49.842  35.685  1.00  0.00           C
ATOM   8689  C25 POPEj 301     116.047  49.752  36.575  1.00  0.00           C
ATOM   8692  C26 POPEj 301     116.337  49.902  38.065  1.00  0.00           C
ATOM   8695  C27 POPEj 301     117.137  48.702  38.585  1.00  0.00           C
ATOM   8698  C28 POPEj 301     117.157  48.572  40.115  1.00  0.00           C
ATOM   8701  C29 POPEj 301     117.717  47.222  40.505  1.00  0.00           C
ATOM   8703 0C21 POPEj 301     118.317  46.912  41.665  1.00  0.00           C
ATOM   8705 1C21 POPEj 301     118.547  47.842  42.835  1.00  0.00           C
ATOM   8708 2C21 POPEj 301     117.457  47.672  43.915  1.00  0.00           C
ATOM   8711 3C21 POPEj 301     117.417  46.262  44.535  1.00  0.00           C
ATOM   8714 4C21 POPEj 301     116.377  46.142  45.655  1.00  0.00           C
ATOM   8717 5C21 POPEj 301     116.547  44.842  46.465  1.00  0.00           C
ATOM   8720 6C21 POPEj 301     115.437  44.652  47.505  1.00  0.00           C
ATOM   8723 7C21 POPEj 301     115.807  43.602  48.565  1.00  0.00           C
ATOM   8726 8C21 POPEj 301     114.637  43.202  49.465  1.00  0.00           C
ATOM   8730  C33 POPEj 301     123.997  47.142  32.535  1.00  0.00           C
ATOM   8733  C34 POPEj 301     124.697  46.112  33.425  1.00  0.00           C
ATOM   8736  C35 POPEj 301     124.447  46.292  34.925  1.00  0.00           C
ATOM   8739  C36 POPEj 301     125.347  47.362  35.545  1.00  0.00           C
ATOM   8742  C37 POPEj 301     125.107  47.572  37.045  1.00  0.00           C
ATOM   8745  C38 POPEj 301     125.587  48.952  37.505  1.00  0.00           C
ATOM   8748  C39 POPEj 301     125.347  49.242  38.995  1.00  0.00           C
ATOM   8751 0C31 POPEj 301     126.517  48.812  39.885  1.00  0.00           C
ATOM   8754 1C31 POPEj 301     126.327  49.282  41.335  1.00  0.00           C
ATOM   8757 2C31 POPEj 301     127.537  48.992  42.235  1.00  0.00           C
ATOM   8760 3C31 POPEj 301     127.741  47.492  42.525  1.00  0.00           C
ATOM   8763 4C31 POPEj 301     128.921  47.252  43.465  1.00  0.00           C
ATOM   8766 5C31 POPEj 301     129.111  45.772  43.825  1.00  0.00           C
ATOM   8769 6C31 POPEj 301     130.011  45.562  45.045  1.00  0.00           C
ATOM   8773  NH3 POPEk 302      90.787  51.062  67.645  1.00  0.00           N
ATOM   8777  C12 POPEk 302      92.177  51.012  67.055  1.00  0.00           C
ATOM   8780  C11 POPEk 302      93.037  52.192  67.555  1.00  0.00           C
ATOM   8783  P   POPEk 302      92.917  54.792  67.845  1.00  0.00           P
ATOM   8784  O13 POPEk 302      91.787  55.472  68.525  1.00  0.00           O
ATOM   8785  O14 POPEk 302      94.147  54.562  68.645  1.00  0.00           O
ATOM   8786  O11 POPEk 302      93.257  55.652  66.575  1.00  0.00           O
ATOM   8787  O12 POPEk 302      92.397  53.422  67.225  1.00  0.00           O
ATOM   8788  C1  POPEk 302      94.537  56.072  66.125  1.00  0.00           C
ATOM   8791  C2  POPEk 302      94.527  57.602  65.805  1.00  0.00           C
ATOM   8793  O21 POPEk 302      95.637  58.142  65.045  1.00  0.00           O
ATOM   8794  C21 POPEk 302      96.677  57.462  64.625  1.00  0.00           C
ATOM   8795  O22 POPEk 302      96.907  56.282  64.735  1.00  0.00           O
ATOM   8796  C22 POPEk 302      97.647  58.452  63.975  1.00  0.00           C
ATOM   8799  C3  POPEk 302      94.337  58.482  67.075  1.00  0.00           C
ATOM   8802  O31 POPEk 302      93.857  59.832  66.815  1.00  0.00           O
ATOM   8803  C31 POPEk 302      94.507  60.972  67.115  1.00  0.00           C
ATOM   8804  O32 POPEk 302      93.957  62.052  67.215  1.00  0.00           O
ATOM   8805  C32 POPEk 302      96.017  60.782  67.265  1.00  0.00           C
ATOM   8808  C23 POPEk 302      98.837  57.782  63.225  1.00  0.00           C
ATOM   8811  C24 POPEk 302      99.587  58.802  62.355  1.00  0.00           C
ATOM   8814  C25 POPEk 302      98.887  59.072  61.015  1.00  0.00           C
ATOM   8817  C26 POPEk 302      99.147  60.502  60.515  1.00  0.00           C
ATOM   8820  C27 POPEk 302      98.847  60.702  59.025  1.00  0.00           C
ATOM   8823  C28 POPEk 302      99.267  62.092  58.495  1.00  0.00           C
ATOM   8826  C29 POPEk 302     100.727  62.362  58.795  1.00  0.00           C
ATOM   8828 0C21 POPEk 302     101.767  62.142  57.985  1.00  0.00           C
ATOM   8830 1C21 POPEk 302     101.737  61.642  56.565  1.00  0.00           C
ATOM   8833 2C21 POPEk 302     103.147  61.812  55.955  1.00  0.00           C
ATOM   8836 3C21 POPEk 302     103.207  61.332  54.505  1.00  0.00           C
ATOM   8839 4C21 POPEk 302     104.647  61.212  53.985  1.00  0.00           C
ATOM   8842 5C21 POPEk 302     104.727  60.982  52.465  1.00  0.00           C
ATOM   8845 6C21 POPEk 302     103.867  59.802  51.995  1.00  0.00           C
ATOM   8848 7C21 POPEk 302     103.747  59.692  50.465  1.00  0.00           C
ATOM   8851 8C21 POPEk 302     102.517  58.892  50.035  1.00  0.00           C
ATOM   8855  C33 POPEk 302      96.767  62.072  66.905  1.00  0.00           C
ATOM   8858  C34 POPEk 302      98.277  61.842  66.795  1.00  0.00           C
ATOM   8861  C35 POPEk 302      99.007  63.102  66.315  1.00  0.00           C
ATOM   8864  C36 POPEk 302     100.407  62.782  65.815  1.00  0.00           C
ATOM   8867  C37 POPEk 302     101.107  64.012  65.235  1.00  0.00           C
ATOM   8870  C38 POPEk 302     102.587  63.732  64.915  1.00  0.00           C
ATOM   8873  C39 POPEk 302     102.837  63.182  63.505  1.00  0.00           C
ATOM   8876 0C31 POPEk 302     102.617  64.212  62.385  1.00  0.00           C
ATOM   8879 1C31 POPEk 302     103.427  63.822  61.145  1.00  0.00           C
ATOM   8882 2C31 POPEk 302     103.207  64.692  59.895  1.00  0.00           C
ATOM   8885 3C31 POPEk 302     104.007  65.992  59.845  1.00  0.00           C
ATOM   8888 4C31 POPEk 302     104.117  66.482  58.395  1.00  0.00           C
ATOM   8891 5C31 POPEk 302     104.707  67.892  58.255  1.00  0.00           C
ATOM   8894 6C31 POPEk 302     104.707  68.382  56.805  1.00  0.00           C
ATOM   8898  NH3 POPEl 303      76.087  34.782  27.175  1.00  0.00           N
ATOM   8902  C12 POPEl 303      76.777  35.652  28.185  1.00  0.00           C
ATOM   8905  C11 POPEl 303      76.687  37.132  27.785  1.00  0.00           C
ATOM   8908  P   POPEl 303      74.777  37.772  26.085  1.00  0.00           P
ATOM   8909  O13 POPEl 303      74.557  39.222  25.995  1.00  0.00           O
ATOM   8910  O14 POPEl 303      75.707  37.162  25.105  1.00  0.00           O
ATOM   8911  O11 POPEl 303      73.457  36.912  26.175  1.00  0.00           O
ATOM   8912  O12 POPEl 303      75.327  37.472  27.525  1.00  0.00           O
ATOM   8913  C1  POPEl 303      72.227  37.432  26.705  1.00  0.00           C
ATOM   8916  C2  POPEl 303      71.837  36.842  28.095  1.00  0.00           C
ATOM   8918  O21 POPEl 303      72.067  37.822  29.125  1.00  0.00           O
ATOM   8919  C21 POPEl 303      71.107  37.912  30.035  1.00  0.00           C
ATOM   8920  O22 POPEl 303      70.007  37.392  29.945  1.00  0.00           O
ATOM   8921  C22 POPEl 303      71.657  38.632  31.255  1.00  0.00           C
ATOM   8924  C3  POPEl 303      72.587  35.522  28.465  1.00  0.00           C
ATOM   8927  O31 POPEl 303      72.177  34.912  29.725  1.00  0.00           O
ATOM   8928  C31 POPEl 303      73.047  35.052  30.735  1.00  0.00           C
ATOM   8929  O32 POPEl 303      74.067  35.712  30.705  1.00  0.00           O
ATOM   8930  C32 POPEl 303      72.617  34.222  31.965  1.00  0.00           C
ATOM   8933  C23 POPEl 303      70.887  38.322  32.555  1.00  0.00           C
ATOM   8936  C24 POPEl 303      71.687  38.752  33.795  1.00  0.00           C
ATOM   8939  C25 POPEl 303      72.527  37.612  34.395  1.00  0.00           C
ATOM   8942  C26 POPEl 303      73.277  37.982  35.685  1.00  0.00           C
ATOM   8945  C27 POPEl 303      72.337  38.442  36.815  1.00  0.00           C
ATOM   8948  C28 POPEl 303      73.007  38.462  38.205  1.00  0.00           C
ATOM   8951  C29 POPEl 303      72.027  38.892  39.265  1.00  0.00           C
ATOM   8953 0C21 POPEl 303      71.827  38.332  40.465  1.00  0.00           C
ATOM   8955 1C21 POPEl 303      72.557  37.152  41.075  1.00  0.00           C
ATOM   8958 2C21 POPEl 303      71.607  35.972  41.405  1.00  0.00           C
ATOM   8961 3C21 POPEl 303      72.177  35.022  42.475  1.00  0.00           C
ATOM   8964 4C21 POPEl 303      72.017  35.542  43.915  1.00  0.00           C
ATOM   8967 5C21 POPEl 303      70.557  35.532  44.415  1.00  0.00           C
ATOM   8970 6C21 POPEl 303      70.487  35.442  45.945  1.00  0.00           C
ATOM   8973 7C21 POPEl 303      69.057  35.492  46.515  1.00  0.00           C
ATOM   8976 8C21 POPEl 303      69.007  35.312  48.035  1.00  0.00           C
ATOM   8980  C33 POPEl 303      73.827  33.942  32.905  1.00  0.00           C
ATOM   8983  C34 POPEl 303      73.507  32.922  34.015  1.00  0.00           C
ATOM   8986  C35 POPEl 303      74.727  32.112  34.485  1.00  0.00           C
ATOM   8989  C36 POPEl 303      75.857  32.932  35.135  1.00  0.00           C
ATOM   8992  C37 POPEl 303      75.827  32.972  36.675  1.00  0.00           C
ATOM   8995  C38 POPEl 303      75.097  34.182  37.265  1.00  0.00           C
ATOM   8998  C39 POPEl 303      74.937  34.122  38.795  1.00  0.00           C
ATOM   9001 0C31 POPEl 303      76.257  34.032  39.575  1.00  0.00           C
ATOM   9004 1C31 POPEl 303      76.057  34.162  41.095  1.00  0.00           C
ATOM   9007 2C31 POPEl 303      77.387  34.152  41.855  1.00  0.00           C
ATOM   9010 3C31 POPEl 303      77.257  34.552  43.325  1.00  0.00           C
ATOM   9013 4C31 POPEl 303      78.627  34.602  44.015  1.00  0.00           C
ATOM   9016 5C31 POPEl 303      78.597  35.172  45.435  1.00  0.00           C
ATOM   9019 6C31 POPEl 303      79.997  35.202  46.065  1.00  0.00           C
ATOM   9023  NH3 POPEm 304      25.887  -2.542  67.535  1.00  0.00           N
ATOM   9027  C12 POPEm 304      25.077  -3.652  68.165  1.00  0.00           C
ATOM   9030  C11 POPEm 304      24.007  -3.142  69.155  1.00  0.00           C
ATOM   9033  P   POPEm 304      21.657  -3.002  67.975  1.00  0.00           P
ATOM   9034  O13 POPEm 304      22.027  -3.982  66.925  1.00  0.00           O
ATOM   9035  O14 POPEm 304      20.877  -3.442  69.145  1.00  0.00           O
ATOM   9036  O11 POPEm 304      20.887  -1.772  67.365  1.00  0.00           O
ATOM   9037  O12 POPEm 304      23.007  -2.352  68.515  1.00  0.00           O
ATOM   9038  C1  POPEm 304      21.507  -0.578  66.895  1.00  0.00           C
ATOM   9041  C2  POPEm 304      21.357  -0.368  65.355  1.00  0.00           C
ATOM   9043  O21 POPEm 304      22.107  -1.282  64.535  1.00  0.00           O
ATOM   9044  C21 POPEm 304      23.317  -1.682  64.805  1.00  0.00           C
ATOM   9045  O22 POPEm 304      23.997  -1.492  65.795  1.00  0.00           O
ATOM   9046  C22 POPEm 304      23.867  -2.382  63.575  1.00  0.00           C
ATOM   9049  C3  POPEm 304      21.637   1.112  64.925  1.00  0.00           C
ATOM   9052  O31 POPEm 304      20.857   1.532  63.775  1.00  0.00           O
ATOM   9053  C31 POPEm 304      21.197   2.762  63.355  1.00  0.00           C
ATOM   9054  O32 POPEm 304      22.127   3.412  63.795  1.00  0.00           O
ATOM   9055  C32 POPEm 304      20.287   3.192  62.195  1.00  0.00           C
ATOM   9058  C23 POPEm 304      23.647  -1.572  62.275  1.00  0.00           C
ATOM   9061  C24 POPEm 304      24.727  -1.922  61.245  1.00  0.00           C
ATOM   9064  C25 POPEm 304      24.877  -0.928  60.095  1.00  0.00           C
ATOM   9067  C26 POPEm 304      23.627  -0.738  59.225  1.00  0.00           C
ATOM   9070  C27 POPEm 304      23.957  -0.428  57.745  1.00  0.00           C
ATOM   9073  C28 POPEm 304      24.707   0.902  57.495  1.00  0.00           C
ATOM   9076  C29 POPEm 304      26.187   0.902  57.785  1.00  0.00           C
ATOM   9078 0C21 POPEm 304      26.957   2.002  57.865  1.00  0.00           C
ATOM   9080 1C21 POPEm 304      26.477   3.422  57.645  1.00  0.00           C
ATOM   9083 2C21 POPEm 304      26.297   4.252  58.935  1.00  0.00           C
ATOM   9086 3C21 POPEm 304      27.567   5.012  59.365  1.00  0.00           C
ATOM   9089 4C21 POPEm 304      27.377   5.842  60.655  1.00  0.00           C
ATOM   9092 5C21 POPEm 304      26.097   6.692  60.715  1.00  0.00           C
ATOM   9095 6C21 POPEm 304      25.957   7.732  59.585  1.00  0.00           C
ATOM   9098 7C21 POPEm 304      24.577   8.402  59.575  1.00  0.00           C
ATOM   9101 8C21 POPEm 304      24.417   9.452  58.475  1.00  0.00           C
ATOM   9105  C33 POPEm 304      20.537   4.642  61.705  1.00  0.00           C
ATOM   9108  C34 POPEm 304      21.927   4.892  61.075  1.00  0.00           C
ATOM   9111  C35 POPEm 304      22.257   4.062  59.825  1.00  0.00           C
ATOM   9114  C36 POPEm 304      21.647   4.612  58.535  1.00  0.00           C
ATOM   9117  C37 POPEm 304      22.147   3.842  57.305  1.00  0.00           C
ATOM   9120  C38 POPEm 304      22.007   4.602  55.975  1.00  0.00           C
ATOM   9123  C39 POPEm 304      22.877   5.862  55.895  1.00  0.00           C
ATOM   9126 0C31 POPEm 304      22.997   6.382  54.465  1.00  0.00           C
ATOM   9129 1C31 POPEm 304      23.807   7.682  54.385  1.00  0.00           C
ATOM   9132 2C31 POPEm 304      23.967   8.212  52.955  1.00  0.00           C
ATOM   9135 3C31 POPEm 304      22.657   8.702  52.325  1.00  0.00           C
ATOM   9138 4C31 POPEm 304      22.857   9.312  50.935  1.00  0.00           C
ATOM   9141 5C31 POPEm 304      21.587  10.002  50.415  1.00  0.00           C
ATOM   9144 6C31 POPEm 304      21.647  10.452  48.955  1.00  0.00           C
ATOM   9148  NH3 POPEn 305      89.957  26.992  25.455  1.00  0.00           N
ATOM   9152  C12 POPEn 305      89.987  25.702  24.655  1.00  0.00           C
ATOM   9155  C11 POPEn 305      88.627  24.982  24.535  1.00  0.00           C
ATOM   9158  P   POPEn 305      87.577  22.962  23.185  1.00  0.00           P
ATOM   9159  O13 POPEn 305      87.167  23.742  21.985  1.00  0.00           O
ATOM   9160  O14 POPEn 305      87.927  21.542  22.975  1.00  0.00           O
ATOM   9161  O11 POPEn 305      86.437  23.102  24.285  1.00  0.00           O
ATOM   9162  O12 POPEn 305      88.797  23.732  23.845  1.00  0.00           O
ATOM   9163  C1  POPEn 305      86.047  22.042  25.155  1.00  0.00           C
ATOM   9166  C2  POPEn 305      86.227  22.422  26.645  1.00  0.00           C
ATOM   9168  O21 POPEn 305      86.577  21.222  27.305  1.00  0.00           O
ATOM   9169  C21 POPEn 305      87.187  21.092  28.475  1.00  0.00           C
ATOM   9170  O22 POPEn 305      87.467  20.012  28.965  1.00  0.00           O
ATOM   9171  C22 POPEn 305      87.627  22.372  29.185  1.00  0.00           C
ATOM   9174  C3  POPEn 305      84.937  23.062  27.235  1.00  0.00           C
ATOM   9177  O31 POPEn 305      83.887  22.062  27.405  1.00  0.00           O
ATOM   9178  C31 POPEn 305      83.697  21.662  28.665  1.00  0.00           C
ATOM   9179  O32 POPEn 305      84.287  22.092  29.645  1.00  0.00           O
ATOM   9180  C32 POPEn 305      82.647  20.562  28.705  1.00  0.00           C
ATOM   9183  C23 POPEn 305      87.467  22.162  30.705  1.00  0.00           C
ATOM   9186  C24 POPEn 305      87.807  23.392  31.535  1.00  0.00           C
ATOM   9189  C25 POPEn 305      87.567  23.182  33.035  1.00  0.00           C
ATOM   9192  C26 POPEn 305      88.317  21.962  33.585  1.00  0.00           C
ATOM   9195  C27 POPEn 305      88.627  22.052  35.085  1.00  0.00           C
ATOM   9198  C28 POPEn 305      89.337  20.782  35.575  1.00  0.00           C
ATOM   9201  C29 POPEn 305      90.007  20.892  36.925  1.00  0.00           C
ATOM   9203 0C21 POPEn 305      89.477  21.282  38.095  1.00  0.00           C
ATOM   9205 1C21 POPEn 305      88.037  21.652  38.375  1.00  0.00           C
ATOM   9208 2C21 POPEn 305      87.587  21.232  39.795  1.00  0.00           C
ATOM   9211 3C21 POPEn 305      88.327  21.992  40.905  1.00  0.00           C
ATOM   9214 4C21 POPEn 305      88.057  21.442  42.315  1.00  0.00           C
ATOM   9217 5C21 POPEn 305      89.327  21.472  43.175  1.00  0.00           C
ATOM   9220 6C21 POPEn 305      89.077  21.222  44.665  1.00  0.00           C
ATOM   9223 7C21 POPEn 305      90.387  21.282  45.465  1.00  0.00           C
ATOM   9226 8C21 POPEn 305      90.187  21.332  46.975  1.00  0.00           C
ATOM   9230  C33 POPEn 305      81.417  20.912  29.585  1.00  0.00           C
ATOM   9233  C34 POPEn 305      80.767  19.682  30.225  1.00  0.00           C
ATOM   9236  C35 POPEn 305      81.147  19.482  31.705  1.00  0.00           C
ATOM   9239  C36 POPEn 305      82.597  19.062  31.955  1.00  0.00           C
ATOM   9242  C37 POPEn 305      82.947  19.012  33.455  1.00  0.00           C
ATOM   9245  C38 POPEn 305      84.397  18.562  33.695  1.00  0.00           C
ATOM   9248  C39 POPEn 305      84.827  18.552  35.165  1.00  0.00           C
ATOM   9251 0C31 POPEn 305      86.267  18.022  35.345  1.00  0.00           C
ATOM   9254 1C31 POPEn 305      86.697  17.952  36.825  1.00  0.00           C
ATOM   9257 2C31 POPEn 305      87.107  16.542  37.295  1.00  0.00           C
ATOM   9260 3C31 POPEn 305      88.397  16.022  36.655  1.00  0.00           C
ATOM   9263 4C31 POPEn 305      88.587  14.512  36.865  1.00  0.00           C
ATOM   9266 5C31 POPEn 305      89.937  14.002  36.355  1.00  0.00           C
ATOM   9269 6C31 POPEn 305      90.157  12.502  36.565  1.00  0.00           C
ATOM   9273  NH3 POPEo 306      63.567  55.372  24.405  1.00  0.00           N
ATOM   9277  C12 POPEo 306      64.127  56.132  25.565  1.00  0.00           C
ATOM   9280  C11 POPEo 306      64.787  57.422  25.085  1.00  0.00           C
ATOM   9283  P   POPEo 306      63.817  59.222  26.675  1.00  0.00           P
ATOM   9284  O13 POPEo 306      64.017  60.522  25.995  1.00  0.00           O
ATOM   9285  O14 POPEo 306      62.537  58.542  26.365  1.00  0.00           O
ATOM   9286  O11 POPEo 306      64.057  59.362  28.235  1.00  0.00           O
ATOM   9287  O12 POPEo 306      64.997  58.282  26.205  1.00  0.00           O
ATOM   9288  C1  POPEo 306      65.197  58.792  28.905  1.00  0.00           C
ATOM   9291  C2  POPEo 306      65.357  59.372  30.345  1.00  0.00           C
ATOM   9293  O21 POPEo 306      66.537  58.872  30.995  1.00  0.00           O
ATOM   9294  C21 POPEo 306      66.507  57.722  31.645  1.00  0.00           C
ATOM   9295  O22 POPEo 306      65.687  56.832  31.525  1.00  0.00           O
ATOM   9296  C22 POPEo 306      67.707  57.652  32.605  1.00  0.00           C
ATOM   9299  C3  POPEo 306      64.067  59.252  31.215  1.00  0.00           C
ATOM   9302  O31 POPEo 306      64.317  59.632  32.585  1.00  0.00           O
ATOM   9303  C31 POPEo 306      64.097  60.892  32.945  1.00  0.00           C
ATOM   9304  O32 POPEo 306      63.857  61.822  32.205  1.00  0.00           O
ATOM   9305  C32 POPEo 306      64.237  60.962  34.465  1.00  0.00           C
ATOM   9308  C23 POPEo 306      67.287  57.422  34.085  1.00  0.00           C
ATOM   9311  C24 POPEo 306      67.507  58.642  34.995  1.00  0.00           C
ATOM   9314  C25 POPEo 306      66.897  58.472  36.405  1.00  0.00           C
ATOM   9317  C26 POPEo 306      67.597  57.392  37.245  1.00  0.00           C
ATOM   9320  C27 POPEo 306      66.887  57.102  38.575  1.00  0.00           C
ATOM   9323  C28 POPEo 306      67.527  55.922  39.325  1.00  0.00           C
ATOM   9326  C29 POPEo 306      66.747  55.492  40.545  1.00  0.00           C
ATOM   9328 0C21 POPEo 306      66.937  55.892  41.815  1.00  0.00           C
ATOM   9330 1C21 POPEo 306      67.947  56.912  42.295  1.00  0.00           C
ATOM   9333 2C21 POPEo 306      67.257  58.222  42.715  1.00  0.00           C
ATOM   9336 3C21 POPEo 306      66.567  58.152  44.095  1.00  0.00           C
ATOM   9339 4C21 POPEo 306      65.297  59.012  44.185  1.00  0.00           C
ATOM   9342 5C21 POPEo 306      65.507  60.492  43.825  1.00  0.00           C
ATOM   9345 6C21 POPEo 306      64.187  61.252  43.745  1.00  0.00           C
ATOM   9348 7C21 POPEo 306      64.357  62.712  43.315  1.00  0.00           C
ATOM   9351 8C21 POPEo 306      63.017  63.442  43.195  1.00  0.00           C
ATOM   9355  C33 POPEo 306      64.067  62.392  35.025  1.00  0.00           C
ATOM   9358  C34 POPEo 306      64.537  62.492  36.485  1.00  0.00           C
ATOM   9361  C35 POPEo 306      66.057  62.552  36.605  1.00  0.00           C
ATOM   9364  C36 POPEo 306      66.557  62.382  38.045  1.00  0.00           C
ATOM   9367  C37 POPEo 306      68.077  62.542  38.165  1.00  0.00           C
ATOM   9370  C38 POPEo 306      68.737  61.512  39.095  1.00  0.00           C
ATOM   9373  C39 POPEo 306      68.257  61.552  40.555  1.00  0.00           C
ATOM   9376 0C31 POPEo 306      68.647  62.832  41.305  1.00  0.00           C
ATOM   9379 1C31 POPEo 306      68.447  62.712  42.825  1.00  0.00           C
ATOM   9382 2C31 POPEo 306      68.957  63.942  43.595  1.00  0.00           C
ATOM   9385 3C31 POPEo 306      68.887  63.792  45.125  1.00  0.00           C
ATOM   9388 4C31 POPEo 306      67.507  64.052  45.735  1.00  0.00           C
ATOM   9391 5C31 POPEo 306      67.567  64.262  47.255  1.00  0.00           C
ATOM   9394 6C31 POPEo 306      66.257  64.762  47.865  1.00  0.00           C
ATOM   9398  NH3 POPEp 307     113.817  85.402  24.365  1.00  0.00           N
ATOM   9402  C12 POPEp 307     112.777  86.122  23.575  1.00  0.00           C
ATOM   9405  C11 POPEp 307     111.417  86.002  24.275  1.00  0.00           C
ATOM   9408  P   POPEp 307     110.207  86.542  26.475  1.00  0.00           P
ATOM   9409  O13 POPEp 307     109.467  85.292  26.175  1.00  0.00           O
ATOM   9410  O14 POPEp 307     110.677  86.732  27.865  1.00  0.00           O
ATOM   9411  O11 POPEp 307     109.277  87.752  26.045  1.00  0.00           O
ATOM   9412  O12 POPEp 307     111.457  86.682  25.515  1.00  0.00           O
ATOM   9413  C1  POPEp 307     109.377  89.032  26.675  1.00  0.00           C
ATOM   9416  C2  POPEp 307     108.247  89.312  27.715  1.00  0.00           C
ATOM   9418  O21 POPEp 307     108.697  90.232  28.725  1.00  0.00           O
ATOM   9419  C21 POPEp 307     108.997  91.452  28.355  1.00  0.00           C
ATOM   9420  O22 POPEp 307     108.787  91.952  27.255  1.00  0.00           O
ATOM   9421  C22 POPEp 307     109.567  92.192  29.565  1.00  0.00           C
ATOM   9424  C3  POPEp 307     107.797  88.022  28.455  1.00  0.00           C
ATOM   9427  O31 POPEp 307     106.807  88.282  29.495  1.00  0.00           O
ATOM   9428  C31 POPEp 307     106.727  87.192  30.285  1.00  0.00           C
ATOM   9429  O32 POPEp 307     107.427  86.202  30.175  1.00  0.00           O
ATOM   9430  C32 POPEp 307     105.717  87.392  31.405  1.00  0.00           C
ATOM   9433  C23 POPEp 307     110.567  93.282  29.125  1.00  0.00           C
ATOM   9436  C24 POPEp 307     110.977  94.202  30.285  1.00  0.00           C
ATOM   9439  C25 POPEp 307     111.937  95.292  29.815  1.00  0.00           C
ATOM   9442  C26 POPEp 307     113.387  94.822  29.615  1.00  0.00           C
ATOM   9445  C27 POPEp 307     114.197  94.922  30.915  1.00  0.00           C
ATOM   9448  C28 POPEp 307     115.587  94.252  30.865  1.00  0.00           C
ATOM   9451  C29 POPEp 307     116.557  94.802  29.855  1.00  0.00           C
ATOM   9453 0C21 POPEp 307     117.307  95.912  29.985  1.00  0.00           C
ATOM   9455 1C21 POPEp 307     117.287  96.892  31.125  1.00  0.00           C
ATOM   9458 2C21 POPEp 307     118.437  96.612  32.095  1.00  0.00           C
ATOM   9461 3C21 POPEp 307     118.567  97.692  33.185  1.00  0.00           C
ATOM   9464 4C21 POPEp 307     119.707  97.362  34.155  1.00  0.00           C
ATOM   9467 5C21 POPEp 307     119.927  98.432  35.225  1.00  0.00           C
ATOM   9470 6C21 POPEp 307     121.077  98.082  36.175  1.00  0.00           C
ATOM   9473 7C21 POPEp 307     121.067  98.922  37.455  1.00  0.00           C
ATOM   9476 8C21 POPEp 307     122.237  98.612  38.395  1.00  0.00           C
ATOM   9480  C33 POPEp 307     106.337  86.972  32.765  1.00  0.00           C
ATOM   9483  C34 POPEp 307     105.317  86.302  33.675  1.00  0.00           C
ATOM   9486  C35 POPEp 307     105.877  85.662  34.955  1.00  0.00           C
ATOM   9489  C36 POPEp 307     106.887  84.522  34.745  1.00  0.00           C
ATOM   9492  C37 POPEp 307     107.277  83.882  36.085  1.00  0.00           C
ATOM   9495  C38 POPEp 307     108.117  82.612  35.965  1.00  0.00           C
ATOM   9498  C39 POPEp 307     109.527  82.852  35.395  1.00  0.00           C
ATOM   9501 0C31 POPEp 307     110.317  81.542  35.205  1.00  0.00           C
ATOM   9504 1C31 POPEp 307     111.617  81.722  34.395  1.00  0.00           C
ATOM   9507 2C31 POPEp 307     112.147  80.402  33.815  1.00  0.00           C
ATOM   9510 3C31 POPEp 307     112.707  79.442  34.865  1.00  0.00           C
ATOM   9513 4C31 POPEp 307     113.297  78.162  34.245  1.00  0.00           C
ATOM   9516 5C31 POPEp 307     113.917  77.242  35.295  1.00  0.00           C
ATOM   9519 6C31 POPEp 307     115.097  76.402  34.805  1.00  0.00           C
ATOM   9523  NH3 POPEq 308      33.117  11.852  25.315  1.00  0.00           N
ATOM   9527  C12 POPEq 308      32.277  12.492  24.235  1.00  0.00           C
ATOM   9530  C11 POPEq 308      31.177  13.432  24.765  1.00  0.00           C
ATOM   9533  P   POPEq 308      30.147  12.232  26.865  1.00  0.00           P
ATOM   9534  O13 POPEq 308      28.947  12.732  27.585  1.00  0.00           O
ATOM   9535  O14 POPEq 308      30.397  10.772  26.775  1.00  0.00           O
ATOM   9536  O11 POPEq 308      31.497  12.832  27.455  1.00  0.00           O
ATOM   9537  O12 POPEq 308      30.107  12.732  25.385  1.00  0.00           O
ATOM   9538  C1  POPEq 308      31.547  14.092  28.125  1.00  0.00           C
ATOM   9541  C2  POPEq 308      32.347  14.012  29.455  1.00  0.00           C
ATOM   9543  O21 POPEq 308      32.697  15.372  29.775  1.00  0.00           O
ATOM   9544  C21 POPEq 308      32.327  15.802  30.965  1.00  0.00           C
ATOM   9545  O22 POPEq 308      31.827  15.112  31.835  1.00  0.00           O
ATOM   9546  C22 POPEq 308      32.547  17.302  31.055  1.00  0.00           C
ATOM   9549  C3  POPEq 308      33.647  13.152  29.355  1.00  0.00           C
ATOM   9552  O31 POPEq 308      34.687  13.562  30.265  1.00  0.00           O
ATOM   9553  C31 POPEq 308      34.557  13.472  31.585  1.00  0.00           C
ATOM   9554  O32 POPEq 308      35.107  14.222  32.385  1.00  0.00           O
ATOM   9555  C32 POPEq 308      33.837  12.192  32.035  1.00  0.00           C
ATOM   9558  C23 POPEq 308      32.687  17.772  32.515  1.00  0.00           C
ATOM   9561  C24 POPEq 308      34.157  17.942  32.915  1.00  0.00           C
ATOM   9564  C25 POPEq 308      34.417  17.792  34.415  1.00  0.00           C
ATOM   9567  C26 POPEq 308      33.567  18.702  35.335  1.00  0.00           C
ATOM   9570  C27 POPEq 308      32.347  17.992  35.945  1.00  0.00           C
ATOM   9573  C28 POPEq 308      31.647  18.772  37.085  1.00  0.00           C
ATOM   9576  C29 POPEq 308      32.507  18.892  38.325  1.00  0.00           C
ATOM   9578 0C21 POPEq 308      32.107  18.762  39.595  1.00  0.00           C
ATOM   9580 1C21 POPEq 308      30.697  18.522  40.095  1.00  0.00           C
ATOM   9583 2C21 POPEq 308      30.647  18.492  41.635  1.00  0.00           C
ATOM   9586 3C21 POPEq 308      31.227  17.202  42.255  1.00  0.00           C
ATOM   9589 4C21 POPEq 308      32.097  17.422  43.505  1.00  0.00           C
ATOM   9592 5C21 POPEq 308      31.347  18.052  44.685  1.00  0.00           C
ATOM   9595 6C21 POPEq 308      32.227  18.182  45.935  1.00  0.00           C
ATOM   9598 7C21 POPEq 308      31.547  18.932  47.095  1.00  0.00           C
ATOM   9601 8C21 POPEq 308      32.467  19.152  48.295  1.00  0.00           C
ATOM   9605  C33 POPEq 308      34.187  11.942  33.515  1.00  0.00           C
ATOM   9608  C34 POPEq 308      33.767  10.592  34.115  1.00  0.00           C
ATOM   9611  C35 POPEq 308      34.437  10.452  35.485  1.00  0.00           C
ATOM   9614  C36 POPEq 308      33.867   9.422  36.465  1.00  0.00           C
ATOM   9617  C37 POPEq 308      34.337   9.782  37.875  1.00  0.00           C
ATOM   9620  C38 POPEq 308      34.427   8.642  38.895  1.00  0.00           C
ATOM   9623  C39 POPEq 308      35.147   9.162  40.155  1.00  0.00           C
ATOM   9626 0C31 POPEq 308      35.577   8.082  41.145  1.00  0.00           C
ATOM   9629 1C31 POPEq 308      36.497   8.662  42.235  1.00  0.00           C
ATOM   9632 2C31 POPEq 308      37.087   7.592  43.155  1.00  0.00           C
ATOM   9635 3C31 POPEq 308      37.997   8.152  44.255  1.00  0.00           C
ATOM   9638 4C31 POPEq 308      39.347   8.682  43.745  1.00  0.00           C
ATOM   9641 5C31 POPEq 308      40.247   9.152  44.895  1.00  0.00           C
ATOM   9644 6C31 POPEq 308      41.667   9.522  44.455  1.00  0.00           C
ATOM   9648  NH3 POPEr 309      35.827  51.592  25.285  1.00  0.00           N
ATOM   9652  C12 POPEr 309      35.517  51.502  23.805  1.00  0.00           C
ATOM   9655  C11 POPEr 309      36.367  52.492  23.005  1.00  0.00           C
ATOM   9658  P   POPEr 309      38.797  53.352  22.675  1.00  0.00           P
ATOM   9659  O13 POPEr 309      39.257  52.882  21.355  1.00  0.00           O
ATOM   9660  O14 POPEr 309      38.127  54.682  22.715  1.00  0.00           O
ATOM   9661  O11 POPEr 309      39.957  53.362  23.735  1.00  0.00           O
ATOM   9662  O12 POPEr 309      37.767  52.252  23.225  1.00  0.00           O
ATOM   9663  C1  POPEr 309      40.487  52.152  24.265  1.00  0.00           C
ATOM   9666  C2  POPEr 309      39.717  51.712  25.525  1.00  0.00           C
ATOM   9668  O21 POPEr 309      40.097  52.582  26.605  1.00  0.00           O
ATOM   9669  C21 POPEr 309      39.207  52.722  27.555  1.00  0.00           C
ATOM   9670  O22 POPEr 309      38.057  52.292  27.545  1.00  0.00           O
ATOM   9671  C22 POPEr 309      39.797  53.532  28.695  1.00  0.00           C
ATOM   9674  C3  POPEr 309      40.007  50.242  25.895  1.00  0.00           C
ATOM   9677  O31 POPEr 309      39.077  49.802  26.915  1.00  0.00           O
ATOM   9678  C31 POPEr 309      39.597  49.102  27.915  1.00  0.00           C
ATOM   9679  O32 POPEr 309      40.737  48.692  27.975  1.00  0.00           O
ATOM   9680  C32 POPEr 309      38.517  48.852  28.955  1.00  0.00           C
ATOM   9683  C23 POPEr 309      39.397  52.972  30.075  1.00  0.00           C
ATOM   9686  C24 POPEr 309      39.747  53.942  31.205  1.00  0.00           C
ATOM   9689  C25 POPEr 309      39.087  53.532  32.525  1.00  0.00           C
ATOM   9692  C26 POPEr 309      39.537  54.392  33.715  1.00  0.00           C
ATOM   9695  C27 POPEr 309      38.567  54.282  34.895  1.00  0.00           C
ATOM   9698  C28 POPEr 309      38.937  55.202  36.085  1.00  0.00           C
ATOM   9701  C29 POPEr 309      39.597  54.502  37.235  1.00  0.00           C
ATOM   9703 0C21 POPEr 309      38.977  53.642  38.075  1.00  0.00           C
ATOM   9705 1C21 POPEr 309      37.547  53.172  37.995  1.00  0.00           C
ATOM   9708 2C21 POPEr 309      36.647  53.662  39.145  1.00  0.00           C
ATOM   9711 3C21 POPEr 309      36.087  55.082  38.945  1.00  0.00           C
ATOM   9714 4C21 POPEr 309      35.147  55.502  40.095  1.00  0.00           C
ATOM   9717 5C21 POPEr 309      34.677  56.962  40.025  1.00  0.00           C
ATOM   9720 6C21 POPEr 309      33.527  57.242  39.055  1.00  0.00           C
ATOM   9723 7C21 POPEr 309      33.217  58.742  38.985  1.00  0.00           C
ATOM   9726 8C21 POPEr 309      32.047  59.112  38.075  1.00  0.00           C
ATOM   9730  C33 POPEr 309      38.987  47.872  30.045  1.00  0.00           C
ATOM   9733  C34 POPEr 309      37.817  47.142  30.735  1.00  0.00           C
ATOM   9736  C35 POPEr 309      37.077  47.972  31.795  1.00  0.00           C
ATOM   9739  C36 POPEr 309      37.857  48.112  33.115  1.00  0.00           C
ATOM   9742  C37 POPEr 309      36.967  48.432  34.315  1.00  0.00           C
ATOM   9745  C38 POPEr 309      37.757  48.442  35.635  1.00  0.00           C
ATOM   9748  C39 POPEr 309      36.877  48.762  36.845  1.00  0.00           C
ATOM   9751 0C31 POPEr 309      37.667  48.782  38.165  1.00  0.00           C
ATOM   9754 1C31 POPEr 309      36.767  48.872  39.395  1.00  0.00           C
ATOM   9757 2C31 POPEr 309      37.547  48.982  40.705  1.00  0.00           C
ATOM   9760 3C31 POPEr 309      36.757  48.492  41.935  1.00  0.00           C
ATOM   9763 4C31 POPEr 309      36.997  49.352  43.185  1.00  0.00           C
ATOM   9766 5C31 POPEr 309      36.497  48.672  44.465  1.00  0.00           C
ATOM   9769 6C31 POPEr 309      36.557  49.572  45.695  1.00  0.00           C
ATOM   9773  NH3 POPEs 310      98.167  38.692  68.355  1.00  0.00           N
ATOM   9777  C12 POPEs 310      99.577  38.282  68.675  1.00  0.00           C
ATOM   9780  C11 POPEs 310     100.287  39.292  69.605  1.00  0.00           C
ATOM   9783  P   POPEs 310      99.197  41.652  69.725  1.00  0.00           P
ATOM   9784  O13 POPEs 310      97.947  40.912  70.005  1.00  0.00           O
ATOM   9785  O14 POPEs 310      99.817  42.472  70.785  1.00  0.00           O
ATOM   9786  O11 POPEs 310      98.957  42.572  68.465  1.00  0.00           O
ATOM   9787  O12 POPEs 310     100.237  40.642  69.125  1.00  0.00           O
ATOM   9788  C1  POPEs 310      97.937  42.242  67.525  1.00  0.00           C
ATOM   9791  C2  POPEs 310      98.467  42.252  66.075  1.00  0.00           C
ATOM   9793  O21 POPEs 310      97.307  42.252  65.245  1.00  0.00           O
ATOM   9794  C21 POPEs 310      97.507  42.772  64.045  1.00  0.00           C
ATOM   9795  O22 POPEs 310      98.567  43.162  63.605  1.00  0.00           O
ATOM   9796  C22 POPEs 310      96.177  42.692  63.285  1.00  0.00           C
ATOM   9799  C3  POPEs 310      99.387  41.012  65.815  1.00  0.00           C
ATOM   9802  O31 POPEs 310     100.057  41.012  64.545  1.00  0.00           O
ATOM   9803  C31 POPEs 310      99.497  40.292  63.575  1.00  0.00           C
ATOM   9804  O32 POPEs 310      98.447  39.672  63.665  1.00  0.00           O
ATOM   9805  C32 POPEs 310     100.397  40.272  62.325  1.00  0.00           C
ATOM   9808  C23 POPEs 310      96.317  42.772  61.755  1.00  0.00           C
ATOM   9811  C24 POPEs 310      95.167  42.032  61.055  1.00  0.00           C
ATOM   9814  C25 POPEs 310      95.217  42.102  59.525  1.00  0.00           C
ATOM   9817  C26 POPEs 310      94.047  41.352  58.875  1.00  0.00           C
ATOM   9820  C27 POPEs 310      93.977  41.602  57.365  1.00  0.00           C
ATOM   9823  C28 POPEs 310      93.457  40.382  56.585  1.00  0.00           C
ATOM   9826  C29 POPEs 310      93.477  40.672  55.105  1.00  0.00           C
ATOM   9828 0C21 POPEs 310      92.417  40.662  54.275  1.00  0.00           C
ATOM   9830 1C21 POPEs 310      90.997  40.282  54.635  1.00  0.00           C
ATOM   9833 2C21 POPEs 310      90.077  41.462  54.995  1.00  0.00           C
ATOM   9836 3C21 POPEs 310      89.967  41.732  56.505  1.00  0.00           C
ATOM   9839 4C21 POPEs 310      88.877  42.762  56.815  1.00  0.00           C
ATOM   9842 5C21 POPEs 310      88.587  42.972  58.305  1.00  0.00           C
ATOM   9845 6C21 POPEs 310      89.817  43.442  59.095  1.00  0.00           C
ATOM   9848 7C21 POPEs 310      89.447  43.922  60.495  1.00  0.00           C
ATOM   9851 8C21 POPEs 310      90.687  44.212  61.355  1.00  0.00           C
ATOM   9855  C33 POPEs 310     101.737  41.032  62.495  1.00  0.00           C
ATOM   9858  C34 POPEs 310     102.777  40.762  61.395  1.00  0.00           C
ATOM   9861  C35 POPEs 310     104.117  41.452  61.695  1.00  0.00           C
ATOM   9864  C36 POPEs 310     104.107  42.992  61.625  1.00  0.00           C
ATOM   9867  C37 POPEs 310     104.757  43.622  60.385  1.00  0.00           C
ATOM   9870  C38 POPEs 310     104.177  43.192  59.035  1.00  0.00           C
ATOM   9873  C39 POPEs 310     104.807  43.972  57.865  1.00  0.00           C
ATOM   9876 0C31 POPEs 310     106.337  43.862  57.805  1.00  0.00           C
ATOM   9879 1C31 POPEs 310     106.937  44.582  56.595  1.00  0.00           C
ATOM   9882 2C31 POPEs 310     108.467  44.662  56.665  1.00  0.00           C
ATOM   9885 3C31 POPEs 310     109.117  45.402  55.495  1.00  0.00           C
ATOM   9888 4C31 POPEs 310     108.527  46.792  55.275  1.00  0.00           C
ATOM   9891 5C31 POPEs 310     109.487  47.752  54.555  1.00  0.00           C
ATOM   9894 6C31 POPEs 310     108.877  49.132  54.355  1.00  0.00           C
ATOM   9898  NH3 POPEt 311      50.127  52.432  26.065  1.00  0.00           N
ATOM   9902  C12 POPEt 311      49.107  52.582  27.155  1.00  0.00           C
ATOM   9905  C11 POPEt 311      48.627  51.192  27.625  1.00  0.00           C
ATOM   9908  P   POPEt 311      48.657  49.132  25.925  1.00  0.00           P
ATOM   9909  O13 POPEt 311      47.827  48.732  24.775  1.00  0.00           O
ATOM   9910  O14 POPEt 311      50.117  49.282  25.695  1.00  0.00           O
ATOM   9911  O11 POPEt 311      48.397  48.072  27.075  1.00  0.00           O
ATOM   9912  O12 POPEt 311      48.087  50.462  26.535  1.00  0.00           O
ATOM   9913  C1  POPEt 311      49.447  47.312  27.665  1.00  0.00           C
ATOM   9916  C2  POPEt 311      49.007  46.942  29.105  1.00  0.00           C
ATOM   9918  O21 POPEt 311      50.117  46.772  29.995  1.00  0.00           O
ATOM   9919  C21 POPEt 311      50.707  47.912  30.295  1.00  0.00           C
ATOM   9920  O22 POPEt 311      50.367  49.012  29.925  1.00  0.00           O
ATOM   9921  C22 POPEt 311      51.787  47.652  31.325  1.00  0.00           C
ATOM   9924  C3  POPEt 311      48.137  45.662  29.145  1.00  0.00           C
ATOM   9927  O31 POPEt 311      47.137  45.812  30.165  1.00  0.00           O
ATOM   9928  C31 POPEt 311      47.537  45.552  31.395  1.00  0.00           C
ATOM   9929  O32 POPEt 311      48.287  44.652  31.735  1.00  0.00           O
ATOM   9930  C32 POPEt 311      47.117  46.742  32.285  1.00  0.00           C
ATOM   9933  C23 POPEt 311      51.287  47.992  32.735  1.00  0.00           C
ATOM   9936  C24 POPEt 311      52.447  48.062  33.725  1.00  0.00           C
ATOM   9939  C25 POPEt 311      52.007  47.852  35.175  1.00  0.00           C
ATOM   9942  C26 POPEt 311      53.187  48.012  36.125  1.00  0.00           C
ATOM   9945  C27 POPEt 311      52.867  47.592  37.565  1.00  0.00           C
ATOM   9948  C28 POPEt 311      54.137  47.492  38.425  1.00  0.00           C
ATOM   9951  C29 POPEt 311      53.827  46.912  39.775  1.00  0.00           C
ATOM   9953 0C21 POPEt 311      54.737  46.572  40.705  1.00  0.00           C
ATOM   9955 1C21 POPEt 311      56.237  46.732  40.595  1.00  0.00           C
ATOM   9958 2C21 POPEt 311      56.767  47.792  41.575  1.00  0.00           C
ATOM   9961 3C21 POPEt 311      56.637  47.412  43.055  1.00  0.00           C
ATOM   9964 4C21 POPEt 311      57.257  48.462  43.995  1.00  0.00           C
ATOM   9967 5C21 POPEt 311      56.827  48.252  45.455  1.00  0.00           C
ATOM   9970 6C21 POPEt 311      57.257  49.392  46.385  1.00  0.00           C
ATOM   9973 7C21 POPEt 311      56.707  49.252  47.805  1.00  0.00           C
ATOM   9976 8C21 POPEt 311      57.217  50.322  48.765  1.00  0.00           C
ATOM   9980  C33 POPEt 311      46.277  46.372  33.525  1.00  0.00           C
ATOM   9983  C34 POPEt 311      46.067  47.572  34.455  1.00  0.00           C
ATOM   9986  C35 POPEt 311      45.387  47.192  35.775  1.00  0.00           C
ATOM   9989  C36 POPEt 311      46.387  47.012  36.915  1.00  0.00           C
ATOM   9992  C37 POPEt 311      45.747  46.512  38.225  1.00  0.00           C
ATOM   9995  C38 POPEt 311      46.817  46.042  39.225  1.00  0.00           C
ATOM   9998  C39 POPEt 311      46.247  45.642  40.585  1.00  0.00           C
ATOM  10001 0C31 POPEt 311      47.307  45.012  41.505  1.00  0.00           C
ATOM  10004 1C31 POPEt 311      46.737  44.682  42.885  1.00  0.00           C
ATOM  10007 2C31 POPEt 311      47.617  43.732  43.725  1.00  0.00           C
ATOM  10010 3C31 POPEt 311      47.817  42.352  43.065  1.00  0.00           C
ATOM  10013 4C31 POPEt 311      48.097  41.222  44.065  1.00  0.00           C
ATOM  10016 5C31 POPEt 311      48.427  39.892  43.375  1.00  0.00           C
ATOM  10019 6C31 POPEt 311      48.437  38.692  44.325  1.00  0.00           C
ATOM  10023  NH3 POPEu 312      50.567 127.272  24.935  1.00  0.00           N
ATOM  10027  C12 POPEu 312      49.907 125.932  24.795  1.00  0.00           C
ATOM  10030  C11 POPEu 312      50.417 125.202  23.545  1.00  0.00           C
ATOM  10033  P   POPEu 312      52.587 123.852  22.845  1.00  0.00           P
ATOM  10034  O13 POPEu 312      51.627 122.902  22.195  1.00  0.00           O
ATOM  10035  O14 POPEu 312      53.607 124.542  22.025  1.00  0.00           O
ATOM  10036  O11 POPEu 312      53.287 123.072  24.015  1.00  0.00           O
ATOM  10037  O12 POPEu 312      51.797 124.922  23.705  1.00  0.00           O
ATOM  10038  C1  POPEu 312      52.497 122.482  25.055  1.00  0.00           C
ATOM  10041  C2  POPEu 312      53.387 121.542  25.885  1.00  0.00           C
ATOM  10043  O21 POPEu 312      52.977 121.592  27.255  1.00  0.00           O
ATOM  10044  C21 POPEu 312      52.757 120.432  27.845  1.00  0.00           C
ATOM  10045  O22 POPEu 312      52.787 119.332  27.325  1.00  0.00           O
ATOM  10046  C22 POPEu 312      52.517 120.682  29.325  1.00  0.00           C
ATOM  10049  C3  POPEu 312      54.867 121.992  25.825  1.00  0.00           C
ATOM  10052  O31 POPEu 312      55.697 121.072  26.545  1.00  0.00           O
ATOM  10053  C31 POPEu 312      56.977 121.402  26.585  1.00  0.00           C
ATOM  10054  O32 POPEu 312      57.467 122.392  26.085  1.00  0.00           O
ATOM  10055  C32 POPEu 312      57.647 120.372  27.465  1.00  0.00           C
ATOM  10058  C23 POPEu 312      53.317 119.762  30.255  1.00  0.00           C
ATOM  10061  C24 POPEu 312      52.737 119.882  31.665  1.00  0.00           C
ATOM  10064  C25 POPEu 312      53.317 118.882  32.685  1.00  0.00           C
ATOM  10067  C26 POPEu 312      52.817 119.182  34.105  1.00  0.00           C
ATOM  10070  C27 POPEu 312      51.297 118.982  34.295  1.00  0.00           C
ATOM  10073  C28 POPEu 312      50.697 119.912  35.375  1.00  0.00           C
ATOM  10076  C29 POPEu 312      51.347 119.722  36.715  1.00  0.00           C
ATOM  10078 0C21 POPEu 312      50.787 119.232  37.835  1.00  0.00           C
ATOM  10080 1C21 POPEu 312      49.357 118.802  38.015  1.00  0.00           C
ATOM  10083 2C21 POPEu 312      48.737 119.462  39.255  1.00  0.00           C
ATOM  10086 3C21 POPEu 312      49.257 118.842  40.565  1.00  0.00           C
ATOM  10089 4C21 POPEu 312      49.907 119.832  41.535  1.00  0.00           C
ATOM  10092 5C21 POPEu 312      50.467 119.082  42.755  1.00  0.00           C
ATOM  10095 6C21 POPEu 312      50.207 119.752  44.115  1.00  0.00           C
ATOM  10098 7C21 POPEu 312      50.677 118.832  45.255  1.00  0.00           C
ATOM  10101 8C21 POPEu 312      50.457 119.382  46.665  1.00  0.00           C
ATOM  10105  C33 POPEu 312      57.297 120.552  28.955  1.00  0.00           C
ATOM  10108  C34 POPEu 312      57.427 119.222  29.685  1.00  0.00           C
ATOM  10111  C35 POPEu 312      57.447 119.372  31.205  1.00  0.00           C
ATOM  10114  C36 POPEu 312      57.567 118.002  31.865  1.00  0.00           C
ATOM  10117  C37 POPEu 312      57.747 118.052  33.385  1.00  0.00           C
ATOM  10120  C38 POPEu 312      57.497 116.672  34.015  1.00  0.00           C
ATOM  10123  C39 POPEu 312      57.827 116.562  35.505  1.00  0.00           C
ATOM  10126 0C31 POPEu 312      57.327 117.712  36.395  1.00  0.00           C
ATOM  10129 1C31 POPEu 312      55.827 117.982  36.295  1.00  0.00           C
ATOM  10132 2C31 POPEu 312      55.337 118.912  37.405  1.00  0.00           C
ATOM  10135 3C31 POPEu 312      54.977 118.132  38.685  1.00  0.00           C
ATOM  10138 4C31 POPEu 312      54.747 119.032  39.905  1.00  0.00           C
ATOM  10141 5C31 POPEu 312      54.327 118.222  41.135  1.00  0.00           C
ATOM  10144 6C31 POPEu 312      54.397 119.002  42.445  1.00  0.00           C
ATOM  10148  NH3 POPEv 313      40.827  79.962  66.025  1.00  0.00           N
ATOM  10152  C12 POPEv 313      40.657  81.342  66.595  1.00  0.00           C
ATOM  10155  C11 POPEv 313      39.217  81.832  66.395  1.00  0.00           C
ATOM  10158  P   POPEv 313      39.247  84.482  66.215  1.00  0.00           P
ATOM  10159  O13 POPEv 313      37.937  84.962  65.705  1.00  0.00           O
ATOM  10160  O14 POPEv 313      39.977  85.452  67.055  1.00  0.00           O
ATOM  10161  O11 POPEv 313      40.157  84.092  64.955  1.00  0.00           O
ATOM  10162  O12 POPEv 313      39.017  83.122  66.965  1.00  0.00           O
ATOM  10163  C1  POPEv 313      39.637  84.052  63.615  1.00  0.00           C
ATOM  10166  C2  POPEv 313      40.737  83.792  62.525  1.00  0.00           C
ATOM  10168  O21 POPEv 313      40.227  82.812  61.585  1.00  0.00           O
ATOM  10169  C21 POPEv 313      40.677  82.942  60.335  1.00  0.00           C
ATOM  10170  O22 POPEv 313      41.337  83.862  59.905  1.00  0.00           O
ATOM  10171  C22 POPEv 313      40.307  81.712  59.505  1.00  0.00           C
ATOM  10174  C3  POPEv 313      42.107  83.342  63.125  1.00  0.00           C
ATOM  10177  O31 POPEv 313      43.177  83.242  62.155  1.00  0.00           O
ATOM  10178  C31 POPEv 313      43.397  82.052  61.625  1.00  0.00           C
ATOM  10179  O32 POPEv 313      42.707  81.062  61.815  1.00  0.00           O
ATOM  10180  C32 POPEv 313      44.627  82.112  60.735  1.00  0.00           C
ATOM  10183  C23 POPEv 313      40.997  81.702  58.115  1.00  0.00           C
ATOM  10186  C24 POPEv 313      40.917  80.332  57.445  1.00  0.00           C
ATOM  10189  C25 POPEv 313      41.697  80.222  56.115  1.00  0.00           C
ATOM  10192  C26 POPEv 313      41.007  80.882  54.915  1.00  0.00           C
ATOM  10195  C27 POPEv 313      41.537  80.352  53.575  1.00  0.00           C
ATOM  10198  C28 POPEv 313      40.797  80.932  52.345  1.00  0.00           C
ATOM  10201  C29 POPEv 313      41.247  80.302  51.045  1.00  0.00           C
ATOM  10203 0C21 POPEv 313      41.147  80.842  49.815  1.00  0.00           C
ATOM  10205 1C21 POPEv 313      40.547  82.192  49.475  1.00  0.00           C
ATOM  10208 2C21 POPEv 313      41.357  83.022  48.465  1.00  0.00           C
ATOM  10211 3C21 POPEv 313      42.837  83.202  48.825  1.00  0.00           C
ATOM  10214 4C21 POPEv 313      43.507  84.382  48.115  1.00  0.00           C
ATOM  10217 5C21 POPEv 313      43.317  84.422  46.595  1.00  0.00           C
ATOM  10220 6C21 POPEv 313      44.067  85.592  45.935  1.00  0.00           C
ATOM  10223 7C21 POPEv 313      43.917  85.632  44.405  1.00  0.00           C
ATOM  10226 8C21 POPEv 313      44.727  86.752  43.735  1.00  0.00           C
ATOM  10230  C33 POPEv 313      45.157  80.692  60.455  1.00  0.00           C
ATOM  10233  C34 POPEv 313      46.417  80.662  59.585  1.00  0.00           C
ATOM  10236  C35 POPEv 313      46.187  81.032  58.115  1.00  0.00           C
ATOM  10239  C36 POPEv 313      47.407  80.632  57.275  1.00  0.00           C
ATOM  10242  C37 POPEv 313      47.387  81.212  55.865  1.00  0.00           C
ATOM  10245  C38 POPEv 313      48.607  80.782  55.055  1.00  0.00           C
ATOM  10248  C39 POPEv 313      48.737  81.602  53.775  1.00  0.00           C
ATOM  10251 0C31 POPEv 313      49.897  81.172  52.875  1.00  0.00           C
ATOM  10254 1C31 POPEv 313      50.077  82.192  51.755  1.00  0.00           C
ATOM  10257 2C31 POPEv 313      50.827  81.632  50.545  1.00  0.00           C
ATOM  10260 3C31 POPEv 313      50.737  82.562  49.325  1.00  0.00           C
ATOM  10263 4C31 POPEv 313      49.317  82.662  48.755  1.00  0.00           C
ATOM  10266 5C31 POPEv 313      49.197  83.772  47.725  1.00  0.00           C
ATOM  10269 6C31 POPEv 313      47.747  84.092  47.395  1.00  0.00           C
ATOM  10273  NH3 POPEw 314       6.987  81.502  67.305  1.00  0.00           N
ATOM  10277  C12 POPEw 314       6.977  80.162  66.595  1.00  0.00           C
ATOM  10280  C11 POPEw 314       7.247  79.012  67.585  1.00  0.00           C
ATOM  10283  P   POPEw 314       7.687  76.882  66.075  1.00  0.00           P
ATOM  10284  O13 POPEw 314       9.107  77.302  66.115  1.00  0.00           O
ATOM  10285  O14 POPEw 314       7.427  75.442  66.265  1.00  0.00           O
ATOM  10286  O11 POPEw 314       7.077  77.342  64.705  1.00  0.00           O
ATOM  10287  O12 POPEw 314       6.857  77.722  67.115  1.00  0.00           O
ATOM  10288  C1  POPEw 314       7.887  77.362  63.525  1.00  0.00           C
ATOM  10291  C2  POPEw 314       7.977  75.962  62.865  1.00  0.00           C
ATOM  10293  O21 POPEw 314       9.097  75.902  61.935  1.00  0.00           O
ATOM  10294  C21 POPEw 314       9.317  74.712  61.385  1.00  0.00           C
ATOM  10295  O22 POPEw 314       8.607  73.732  61.525  1.00  0.00           O
ATOM  10296  C22 POPEw 314      10.677  74.712  60.685  1.00  0.00           C
ATOM  10299  C3  POPEw 314       6.577  75.582  62.265  1.00  0.00           C
ATOM  10302  O31 POPEw 314       6.457  76.092  60.925  1.00  0.00           O
ATOM  10303  C31 POPEw 314       5.497  75.472  60.215  1.00  0.00           C
ATOM  10304  O32 POPEw 314       4.567  74.862  60.695  1.00  0.00           O
ATOM  10305  C32 POPEw 314       5.787  75.612  58.725  1.00  0.00           C
ATOM  10308  C23 POPEw 314      10.607  74.202  59.225  1.00  0.00           C
ATOM  10311  C24 POPEw 314      12.017  73.932  58.675  1.00  0.00           C
ATOM  10314  C25 POPEw 314      12.077  73.832  57.135  1.00  0.00           C
ATOM  10317  C26 POPEw 314      10.967  72.992  56.485  1.00  0.00           C
ATOM  10320  C27 POPEw 314      11.147  72.882  54.955  1.00  0.00           C
ATOM  10323  C28 POPEw 314       9.907  72.322  54.245  1.00  0.00           C
ATOM  10326  C29 POPEw 314       9.627  70.882  54.585  1.00  0.00           C
ATOM  10328 0C21 POPEw 314       8.697  70.112  54.005  1.00  0.00           C
ATOM  10330 1C21 POPEw 314       7.757  70.542  52.915  1.00  0.00           C
ATOM  10333 2C21 POPEw 314       6.347  69.982  53.155  1.00  0.00           C
ATOM  10336 3C21 POPEw 314       5.347  70.482  52.105  1.00  0.00           C
ATOM  10339 4C21 POPEw 314       3.917  70.122  52.495  1.00  0.00           C
ATOM  10342 5C21 POPEw 314       2.857  70.882  51.695  1.00  0.00           C
ATOM  10345 6C21 POPEw 314       1.467  70.392  52.065  1.00  0.00           C
ATOM  10348 7C21 POPEw 314       0.347  71.102  51.305  1.00  0.00           C
ATOM  10351 8C21 POPEw 314      -1.003  70.512  51.695  1.00  0.00           C
ATOM  10355  C33 POPEw 314       7.117  76.332  58.395  1.00  0.00           C
ATOM  10358  C34 POPEw 314       7.357  76.492  56.895  1.00  0.00           C
ATOM  10361  C35 POPEw 314       8.647  77.262  56.625  1.00  0.00           C
ATOM  10364  C36 POPEw 314       8.827  77.652  55.155  1.00  0.00           C
ATOM  10367  C37 POPEw 314      10.217  78.252  54.925  1.00  0.00           C
ATOM  10370  C38 POPEw 314      10.367  78.902  53.545  1.00  0.00           C
ATOM  10373  C39 POPEw 314      11.787  79.432  53.325  1.00  0.00           C
ATOM  10376 0C31 POPEw 314      11.937  80.222  52.025  1.00  0.00           C
ATOM  10379 1C31 POPEw 314      13.367  80.722  51.815  1.00  0.00           C
ATOM  10382 2C31 POPEw 314      13.487  81.772  50.695  1.00  0.00           C
ATOM  10385 3C31 POPEw 314      13.427  81.172  49.285  1.00  0.00           C
ATOM  10388 4C31 POPEw 314      13.737  82.222  48.225  1.00  0.00           C
ATOM  10391 5C31 POPEw 314      13.707  81.682  46.795  1.00  0.00           C
ATOM  10394 6C31 POPEw 314      13.947  82.772  45.755  1.00  0.00           C
ATOM  10398  NH3 POPEx 315      72.797  92.382  71.105  1.00  0.00           N
ATOM  10402  C12 POPEx 315      72.537  91.162  70.275  1.00  0.00           C
ATOM  10405  C11 POPEx 315      73.447  90.042  70.775  1.00  0.00           C
ATOM  10408  P   POPEx 315      72.337  87.792  70.925  1.00  0.00           P
ATOM  10409  O13 POPEx 315      73.117  87.512  72.145  1.00  0.00           O
ATOM  10410  O14 POPEx 315      71.017  88.412  71.125  1.00  0.00           O
ATOM  10411  O11 POPEx 315      72.157  86.482  70.085  1.00  0.00           O
ATOM  10412  O12 POPEx 315      73.167  88.822  70.065  1.00  0.00           O
ATOM  10413  C1  POPEx 315      72.637  86.372  68.765  1.00  0.00           C
ATOM  10416  C2  POPEx 315      71.847  85.302  67.975  1.00  0.00           C
ATOM  10418  O21 POPEx 315      71.717  85.752  66.615  1.00  0.00           O
ATOM  10419  C21 POPEx 315      72.827  85.652  65.945  1.00  0.00           C
ATOM  10420  O22 POPEx 315      73.897  85.212  66.335  1.00  0.00           O
ATOM  10421  C22 POPEx 315      72.627  86.232  64.545  1.00  0.00           C
ATOM  10424  C3  POPEx 315      70.427  85.002  68.545  1.00  0.00           C
ATOM  10427  O31 POPEx 315      69.757  84.022  67.725  1.00  0.00           O
ATOM  10428  C31 POPEx 315      69.227  84.362  66.545  1.00  0.00           C
ATOM  10429  O32 POPEx 315      69.237  83.642  65.565  1.00  0.00           O
ATOM  10430  C32 POPEx 315      68.517  85.722  66.565  1.00  0.00           C
ATOM  10433  C23 POPEx 315      71.957  85.222  63.585  1.00  0.00           C
ATOM  10436  C24 POPEx 315      72.017  85.572  62.085  1.00  0.00           C
ATOM  10439  C25 POPEx 315      73.077  84.742  61.335  1.00  0.00           C
ATOM  10442  C26 POPEx 315      73.067  84.922  59.805  1.00  0.00           C
ATOM  10445  C27 POPEx 315      74.057  83.972  59.105  1.00  0.00           C
ATOM  10448  C28 POPEx 315      74.127  84.192  57.575  1.00  0.00           C
ATOM  10451  C29 POPEx 315      75.177  83.332  56.925  1.00  0.00           C
ATOM  10453 0C21 POPEx 315      75.287  83.092  55.605  1.00  0.00           C
ATOM  10455 1C21 POPEx 315      74.417  83.652  54.505  1.00  0.00           C
ATOM  10458 2C21 POPEx 315      75.267  84.452  53.495  1.00  0.00           C
ATOM  10461 3C21 POPEx 315      74.467  84.982  52.295  1.00  0.00           C
ATOM  10464 4C21 POPEx 315      75.387  85.602  51.245  1.00  0.00           C
ATOM  10467 5C21 POPEx 315      74.677  86.202  50.025  1.00  0.00           C
ATOM  10470 6C21 POPEx 315      74.197  87.632  50.265  1.00  0.00           C
ATOM  10473 7C21 POPEx 315      73.707  88.342  48.995  1.00  0.00           C
ATOM  10476 8C21 POPEx 315      73.327  89.802  49.245  1.00  0.00           C
ATOM  10480  C33 POPEx 315      67.467  85.822  65.435  1.00  0.00           C
ATOM  10483  C34 POPEx 315      66.877  87.222  65.225  1.00  0.00           C
ATOM  10486  C35 POPEx 315      67.937  88.262  64.855  1.00  0.00           C
ATOM  10489  C36 POPEx 315      67.407  89.332  63.895  1.00  0.00           C
ATOM  10492  C37 POPEx 315      68.507  90.322  63.485  1.00  0.00           C
ATOM  10495  C38 POPEx 315      68.177  91.132  62.225  1.00  0.00           C
ATOM  10498  C39 POPEx 315      68.227  90.272  60.955  1.00  0.00           C
ATOM  10501 0C31 POPEx 315      68.327  91.142  59.705  1.00  0.00           C
ATOM  10504 1C31 POPEx 315      68.527  90.362  58.405  1.00  0.00           C
ATOM  10507 2C31 POPEx 315      68.997  91.322  57.305  1.00  0.00           C
ATOM  10510 3C31 POPEx 315      68.747  90.862  55.865  1.00  0.00           C
ATOM  10513 4C31 POPEx 315      69.437  91.822  54.885  1.00  0.00           C
ATOM  10516 5C31 POPEx 315      68.917  91.742  53.445  1.00  0.00           C
ATOM  10519 6C31 POPEx 315      69.497  92.862  52.575  1.00  0.00           C
ATOM  10523  NH3 POPEy 316      14.307  29.742  67.065  1.00  0.00           N
ATOM  10527  C12 POPEy 316      14.507  29.982  68.525  1.00  0.00           C
ATOM  10530  C11 POPEy 316      15.087  31.392  68.745  1.00  0.00           C
ATOM  10533  P   POPEy 316      14.547  33.902  68.555  1.00  0.00           P
ATOM  10534  O13 POPEy 316      14.307  33.902  70.015  1.00  0.00           O
ATOM  10535  O14 POPEy 316      15.867  34.382  68.115  1.00  0.00           O
ATOM  10536  O11 POPEy 316      13.387  34.682  67.835  1.00  0.00           O
ATOM  10537  O12 POPEy 316      14.337  32.402  68.065  1.00  0.00           O
ATOM  10538  C1  POPEy 316      12.437  34.082  66.945  1.00  0.00           C
ATOM  10541  C2  POPEy 316      12.517  34.742  65.545  1.00  0.00           C
ATOM  10543  O21 POPEy 316      11.227  34.672  64.915  1.00  0.00           O
ATOM  10544  C21 POPEy 316      10.777  33.592  64.315  1.00  0.00           C
ATOM  10545  O22 POPEy 316      11.357  32.522  64.175  1.00  0.00           O
ATOM  10546  C22 POPEy 316       9.307  33.882  63.925  1.00  0.00           C
ATOM  10549  C3  POPEy 316      13.757  34.242  64.725  1.00  0.00           C
ATOM  10552  O31 POPEy 316      13.997  35.022  63.545  1.00  0.00           O
ATOM  10553  C31 POPEy 316      14.027  34.612  62.255  1.00  0.00           C
ATOM  10554  O32 POPEy 316      14.287  35.382  61.355  1.00  0.00           O
ATOM  10555  C32 POPEy 316      13.587  33.172  61.965  1.00  0.00           C
ATOM  10558  C23 POPEy 316       8.787  33.272  62.595  1.00  0.00           C
ATOM  10561  C24 POPEy 316       9.337  33.982  61.355  1.00  0.00           C
ATOM  10564  C25 POPEy 316       8.607  33.682  60.045  1.00  0.00           C
ATOM  10567  C26 POPEy 316       9.547  33.652  58.835  1.00  0.00           C
ATOM  10570  C27 POPEy 316       8.797  33.732  57.495  1.00  0.00           C
ATOM  10573  C28 POPEy 316       9.697  33.362  56.295  1.00  0.00           C
ATOM  10576  C29 POPEy 316       9.757  34.432  55.235  1.00  0.00           C
ATOM  10578 0C21 POPEy 316       8.897  34.582  54.225  1.00  0.00           C
ATOM  10580 1C21 POPEy 316       7.697  33.712  53.925  1.00  0.00           C
ATOM  10583 2C21 POPEy 316       7.317  33.802  52.435  1.00  0.00           C
ATOM  10586 3C21 POPEy 316       5.967  33.162  52.075  1.00  0.00           C
ATOM  10589 4C21 POPEy 316       5.427  33.722  50.745  1.00  0.00           C
ATOM  10592 5C21 POPEy 316       4.187  33.002  50.225  1.00  0.00           C
ATOM  10595 6C21 POPEy 316       4.527  31.682  49.515  1.00  0.00           C
ATOM  10598 7C21 POPEy 316       3.307  31.022  48.845  1.00  0.00           C
ATOM  10601 8C21 POPEy 316       3.667  29.742  48.095  1.00  0.00           C
ATOM  10605  C33 POPEy 316      14.397  32.542  60.805  1.00  0.00           C
ATOM  10608  C34 POPEy 316      13.797  32.762  59.405  1.00  0.00           C
ATOM  10611  C35 POPEy 316      14.767  32.282  58.325  1.00  0.00           C
ATOM  10614  C36 POPEy 316      14.087  31.772  57.045  1.00  0.00           C
ATOM  10617  C37 POPEy 316      15.127  31.312  56.015  1.00  0.00           C
ATOM  10620  C38 POPEy 316      14.527  30.532  54.835  1.00  0.00           C
ATOM  10623  C39 POPEy 316      13.247  31.162  54.295  1.00  0.00           C
ATOM  10626 0C31 POPEy 316      12.717  30.502  53.015  1.00  0.00           C
ATOM  10629 1C31 POPEy 316      11.217  30.772  52.835  1.00  0.00           C
ATOM  10632 2C31 POPEy 316      10.697  30.442  51.435  1.00  0.00           C
ATOM  10635 3C31 POPEy 316      11.087  31.502  50.385  1.00  0.00           C
ATOM  10638 4C31 POPEy 316      10.417  31.252  49.025  1.00  0.00           C
ATOM  10641 5C31 POPEy 316      10.827  32.272  47.965  1.00  0.00           C
ATOM  10644 6C31 POPEy 316      10.087  32.082  46.635  1.00  0.00           C
ATOM  10648  NH3 POPEz 317      47.977   6.462  69.055  1.00  0.00           N
ATOM  10652  C12 POPEz 317      47.917   5.032  69.505  1.00  0.00           C
ATOM  10655  C11 POPEz 317      47.017   4.182  68.595  1.00  0.00           C
ATOM  10658  P   POPEz 317      48.527   2.102  68.055  1.00  0.00           P
ATOM  10659  O13 POPEz 317      49.447   1.512  69.055  1.00  0.00           O
ATOM  10660  O14 POPEz 317      48.007   1.272  66.945  1.00  0.00           O
ATOM  10661  O11 POPEz 317      49.267   3.352  67.385  1.00  0.00           O
ATOM  10662  O12 POPEz 317      47.297   2.802  68.785  1.00  0.00           O
ATOM  10663  C1  POPEz 317      49.997   3.162  66.175  1.00  0.00           C
ATOM  10666  C2  POPEz 317      49.677   4.282  65.145  1.00  0.00           C
ATOM  10668  O21 POPEz 317      49.787   3.832  63.775  1.00  0.00           O
ATOM  10669  C21 POPEz 317      50.837   3.112  63.435  1.00  0.00           C
ATOM  10670  O22 POPEz 317      51.887   3.022  64.035  1.00  0.00           O
ATOM  10671  C22 POPEz 317      50.527   2.342  62.165  1.00  0.00           C
ATOM  10674  C3  POPEz 317      50.437   5.612  65.435  1.00  0.00           C
ATOM  10677  O31 POPEz 317      51.437   5.912  64.445  1.00  0.00           O
ATOM  10678  C31 POPEz 317      51.057   6.752  63.495  1.00  0.00           C
ATOM  10679  O32 POPEz 317      50.027   7.392  63.465  1.00  0.00           O
ATOM  10680  C32 POPEz 317      52.107   6.742  62.385  1.00  0.00           C
ATOM  10683  C23 POPEz 317      51.767   1.542  61.695  1.00  0.00           C
ATOM  10686  C24 POPEz 317      51.417   0.572  60.565  1.00  0.00           C
ATOM  10689  C25 POPEz 317      52.627  -0.108  59.925  1.00  0.00           C
ATOM  10692  C26 POPEz 317      53.567   0.862  59.205  1.00  0.00           C
ATOM  10695  C27 POPEz 317      54.597   0.152  58.315  1.00  0.00           C
ATOM  10698  C28 POPEz 317      55.537   1.112  57.575  1.00  0.00           C
ATOM  10701  C29 POPEz 317      54.777   2.062  56.675  1.00  0.00           C
ATOM  10703 0C21 POPEz 317      54.397   1.802  55.425  1.00  0.00           C
ATOM  10705 1C21 POPEz 317      54.677   0.532  54.665  1.00  0.00           C
ATOM  10708 2C21 POPEz 317      54.317   0.682  53.175  1.00  0.00           C
ATOM  10711 3C21 POPEz 317      55.207   1.682  52.415  1.00  0.00           C
ATOM  10714 4C21 POPEz 317      54.537   2.252  51.155  1.00  0.00           C
ATOM  10717 5C21 POPEz 317      53.407   3.252  51.455  1.00  0.00           C
ATOM  10720 6C21 POPEz 317      52.867   3.912  50.175  1.00  0.00           C
ATOM  10723 7C21 POPEz 317      51.757   4.932  50.485  1.00  0.00           C
ATOM  10726 8C21 POPEz 317      51.397   5.832  49.305  1.00  0.00           C
ATOM  10730  C33 POPEz 317      52.117   8.042  61.555  1.00  0.00           C
ATOM  10733  C34 POPEz 317      52.807   7.812  60.205  1.00  0.00           C
ATOM  10736  C35 POPEz 317      52.917   9.102  59.385  1.00  0.00           C
ATOM  10739  C36 POPEz 317      52.677   8.872  57.895  1.00  0.00           C
ATOM  10742  C37 POPEz 317      52.617  10.182  57.095  1.00  0.00           C
ATOM  10745  C38 POPEz 317      51.697  10.092  55.865  1.00  0.00           C
ATOM  10748  C39 POPEz 317      51.907  11.282  54.915  1.00  0.00           C
ATOM  10751 0C31 POPEz 317      52.877  10.952  53.775  1.00  0.00           C
ATOM  10754 1C31 POPEz 317      53.497  12.202  53.135  1.00  0.00           C
ATOM  10757 2C31 POPEz 317      54.117  11.912  51.765  1.00  0.00           C
ATOM  10760 3C31 POPEz 317      54.887  13.102  51.165  1.00  0.00           C
ATOM  10763 4C31 POPEz 317      56.367  13.132  51.545  1.00  0.00           C
ATOM  10766 5C31 POPEz 317      57.167  14.112  50.685  1.00  0.00           C
ATOM  10769 6C31 POPEz 317      58.677  14.052  50.925  1.00  0.00           C
ATOM  10773  NH3 POPE0 318     102.197  66.842  25.515  1.00  0.00           N
ATOM  10777  C12 POPE0 318     103.067  65.652  25.205  1.00  0.00           C
ATOM  10780  C11 POPE0 318     104.527  65.952  25.635  1.00  0.00           C
ATOM  10783  P   POPE0 318     106.987  65.172  25.505  1.00  0.00           P
ATOM  10784  O13 POPE0 318     107.287  66.392  24.725  1.00  0.00           O
ATOM  10785  O14 POPE0 318     107.737  63.972  25.085  1.00  0.00           O
ATOM  10786  O11 POPE0 318     107.217  65.422  27.055  1.00  0.00           O
ATOM  10787  O12 POPE0 318     105.427  64.862  25.395  1.00  0.00           O
ATOM  10788  C1  POPE0 318     107.597  64.322  27.895  1.00  0.00           C
ATOM  10791  C2  POPE0 318     106.507  63.192  28.045  1.00  0.00           C
ATOM  10793  O21 POPE0 318     106.157  62.892  29.405  1.00  0.00           O
ATOM  10794  C21 POPE0 318     105.527  63.802  30.095  1.00  0.00           C
ATOM  10795  O22 POPE0 318     105.377  64.972  29.775  1.00  0.00           O
ATOM  10796  C22 POPE0 318     105.037  63.192  31.425  1.00  0.00           C
ATOM  10799  C3  POPE0 318     106.967  61.862  27.375  1.00  0.00           C
ATOM  10802  O31 POPE0 318     106.197  60.742  27.855  1.00  0.00           O
ATOM  10803  C31 POPE0 318     106.457  60.192  29.045  1.00  0.00           C
ATOM  10804  O32 POPE0 318     105.607  59.752  29.795  1.00  0.00           O
ATOM  10805  C32 POPE0 318     107.957  59.982  29.305  1.00  0.00           C
ATOM  10808  C23 POPE0 318     105.567  63.942  32.665  1.00  0.00           C
ATOM  10811  C24 POPE0 318     105.057  63.362  34.005  1.00  0.00           C
ATOM  10814  C25 POPE0 318     105.707  64.022  35.225  1.00  0.00           C
ATOM  10817  C26 POPE0 318     105.307  63.392  36.575  1.00  0.00           C
ATOM  10820  C27 POPE0 318     105.967  64.132  37.745  1.00  0.00           C
ATOM  10823  C28 POPE0 318     105.597  63.542  39.125  1.00  0.00           C
ATOM  10826  C29 POPE0 318     106.377  64.202  40.235  1.00  0.00           C
ATOM  10828 0C21 POPE0 318     106.687  63.662  41.425  1.00  0.00           C
ATOM  10830 1C21 POPE0 318     106.277  62.292  41.915  1.00  0.00           C
ATOM  10833 2C21 POPE0 318     105.287  62.352  43.095  1.00  0.00           C
ATOM  10836 3C21 POPE0 318     105.867  62.992  44.365  1.00  0.00           C
ATOM  10839 4C21 POPE0 318     105.077  62.602  45.615  1.00  0.00           C
ATOM  10842 5C21 POPE0 318     105.707  63.082  46.935  1.00  0.00           C
ATOM  10845 6C21 POPE0 318     105.667  64.602  47.155  1.00  0.00           C
ATOM  10848 7C21 POPE0 318     106.117  64.992  48.565  1.00  0.00           C
ATOM  10851 8C21 POPE0 318     106.107  66.492  48.835  1.00  0.00           C
ATOM  10855  C33 POPE0 318     108.197  59.012  30.495  1.00  0.00           C
ATOM  10858  C34 POPE0 318     109.637  58.482  30.605  1.00  0.00           C
ATOM  10861  C35 POPE0 318     109.967  58.042  32.045  1.00  0.00           C
ATOM  10864  C36 POPE0 318     111.097  57.012  32.155  1.00  0.00           C
ATOM  10867  C37 POPE0 318     111.547  56.752  33.605  1.00  0.00           C
ATOM  10870  C38 POPE0 318     112.547  57.812  34.105  1.00  0.00           C
ATOM  10873  C39 POPE0 318     113.287  57.462  35.395  1.00  0.00           C
ATOM  10876 0C31 POPE0 318     112.467  57.622  36.675  1.00  0.00           C
ATOM  10879 1C31 POPE0 318     112.787  56.512  37.675  1.00  0.00           C
ATOM  10882 2C31 POPE0 318     112.137  56.692  39.055  1.00  0.00           C
ATOM  10885 3C31 POPE0 318     112.947  57.612  39.975  1.00  0.00           C
ATOM  10888 4C31 POPE0 318     112.387  57.632  41.405  1.00  0.00           C
ATOM  10891 5C31 POPE0 318     113.277  58.422  42.385  1.00  0.00           C
ATOM  10894 6C31 POPE0 318     112.707  58.462  43.805  1.00  0.00           C
ATOM  10898  NH3 POPE1 319      94.927 124.972  23.595  1.00  0.00           N
ATOM  10902  C12 POPE1 319      94.047 125.722  22.625  1.00  0.00           C
ATOM  10905  C11 POPE1 319      94.857 126.572  21.625  1.00  0.00           C
ATOM  10908  P   POPE1 319      93.887 128.966  21.165  1.00  0.00           P
ATOM  10909  O13 POPE1 319      95.147 129.666  20.815  1.00  0.00           O
ATOM  10910  O14 POPE1 319      92.617 129.476  20.605  1.00  0.00           O
ATOM  10911  O11 POPE1 319      93.817 128.936  22.745  1.00  0.00           O
ATOM  10912  O12 POPE1 319      94.027 127.432  20.825  1.00  0.00           O
ATOM  10913  C1  POPE1 319      92.587 129.186  23.415  1.00  0.00           C
ATOM  10916  C2  POPE1 319      92.697 128.876  24.935  1.00  0.00           C
ATOM  10918  O21 POPE1 319      92.267 130.006  25.725  1.00  0.00           O
ATOM  10919  C21 POPE1 319      93.177 130.966  25.905  1.00  0.00           C
ATOM  10920  O22 POPE1 319      94.137 131.196  25.185  1.00  0.00           O
ATOM  10921  C22 POPE1 319      92.837 131.696  27.215  1.00  0.00           C
ATOM  10924  C3  POPE1 319      94.057 128.276  25.405  1.00  0.00           C
ATOM  10927  O31 POPE1 319      93.987 127.912  26.795  1.00  0.00           O
ATOM  10928  C31 POPE1 319      93.407 126.752  27.045  1.00  0.00           C
ATOM  10929  O32 POPE1 319      92.977 125.972  26.215  1.00  0.00           O
ATOM  10930  C32 POPE1 319      93.397 126.512  28.565  1.00  0.00           C
ATOM  10933  C23 POPE1 319      94.067 132.196  28.005  1.00  0.00           C
ATOM  10936  C24 POPE1 319      93.657 132.716  29.385  1.00  0.00           C
ATOM  10939  C25 POPE1 319      94.837 133.186  30.245  1.00  0.00           C
ATOM  10942  C26 POPE1 319      94.437 133.596  31.675  1.00  0.00           C
ATOM  10945  C27 POPE1 319      95.577 134.256  32.455  1.00  0.00           C
ATOM  10948  C28 POPE1 319      95.317 134.306  33.975  1.00  0.00           C
ATOM  10951  C29 POPE1 319      96.017 133.236  34.785  1.00  0.00           C
ATOM  10953 0C21 POPE1 319      96.937 133.426  35.755  1.00  0.00           C
ATOM  10955 1C21 POPE1 319      97.457 134.746  36.285  1.00  0.00           C
ATOM  10958 2C21 POPE1 319      97.237 134.946  37.795  1.00  0.00           C
ATOM  10961 3C21 POPE1 319      98.117 134.036  38.665  1.00  0.00           C
ATOM  10964 4C21 POPE1 319      97.907 134.246  40.175  1.00  0.00           C
ATOM  10967 5C21 POPE1 319      98.707 133.246  41.015  1.00  0.00           C
ATOM  10970 6C21 POPE1 319      98.327 133.256  42.495  1.00  0.00           C
ATOM  10973 7C21 POPE1 319      98.917 132.076  43.285  1.00  0.00           C
ATOM  10976 8C21 POPE1 319      98.617 132.126  44.785  1.00  0.00           C
ATOM  10980  C33 POPE1 319      94.227 127.542  29.385  1.00  0.00           C
ATOM  10983  C34 POPE1 319      94.567 127.092  30.815  1.00  0.00           C
ATOM  10986  C35 POPE1 319      95.417 125.822  30.835  1.00  0.00           C
ATOM  10989  C36 POPE1 319      96.157 125.542  32.155  1.00  0.00           C
ATOM  10992  C37 POPE1 319      96.997 124.272  31.985  1.00  0.00           C
ATOM  10995  C38 POPE1 319      97.977 123.992  33.135  1.00  0.00           C
ATOM  10998  C39 POPE1 319      97.517 122.952  34.145  1.00  0.00           C
ATOM  11001 0C31 POPE1 319      96.527 123.402  35.215  1.00  0.00           C
ATOM  11004 1C31 POPE1 319      96.267 122.232  36.165  1.00  0.00           C
ATOM  11007 2C31 POPE1 319      95.507 122.632  37.415  1.00  0.00           C
ATOM  11010 3C31 POPE1 319      95.147 121.412  38.275  1.00  0.00           C
ATOM  11013 4C31 POPE1 319      94.497 121.852  39.595  1.00  0.00           C
ATOM  11016 5C31 POPE1 319      93.927 120.692  40.405  1.00  0.00           C
ATOM  11019 6C31 POPE1 319      93.317 121.172  41.725  1.00  0.00           C
ATOM  11023  NH3 POPE2 320      -1.747  16.642  66.765  1.00  0.00           N
ATOM  11027  C12 POPE2 320      -2.647  16.182  67.885  1.00  0.00           C
ATOM  11030  C11 POPE2 320      -2.047  15.012  68.685  1.00  0.00           C
ATOM  11033  P   POPE2 320       0.487  14.452  69.155  1.00  0.00           P
ATOM  11034  O13 POPE2 320       1.437  14.682  70.265  1.00  0.00           O
ATOM  11035  O14 POPE2 320       0.097  13.042  68.915  1.00  0.00           O
ATOM  11036  O11 POPE2 320       1.107  14.992  67.795  1.00  0.00           O
ATOM  11037  O12 POPE2 320      -0.803  15.362  69.265  1.00  0.00           O
ATOM  11038  C1  POPE2 320       1.757  14.062  66.925  1.00  0.00           C
ATOM  11041  C2  POPE2 320       2.187  14.732  65.595  1.00  0.00           C
ATOM  11043  O21 POPE2 320       1.677  13.922  64.505  1.00  0.00           O
ATOM  11044  C21 POPE2 320       0.777  14.522  63.735  1.00  0.00           C
ATOM  11045  O22 POPE2 320       0.437  15.682  63.785  1.00  0.00           O
ATOM  11046  C22 POPE2 320       0.147  13.482  62.805  1.00  0.00           C
ATOM  11049  C3  POPE2 320       3.717  14.832  65.475  1.00  0.00           C
ATOM  11052  O31 POPE2 320       4.037  15.592  64.285  1.00  0.00           O
ATOM  11053  C31 POPE2 320       4.957  15.132  63.475  1.00  0.00           C
ATOM  11054  O32 POPE2 320       5.637  14.132  63.655  1.00  0.00           O
ATOM  11055  C32 POPE2 320       5.027  16.072  62.285  1.00  0.00           C
ATOM  11058  C23 POPE2 320       0.647  13.612  61.345  1.00  0.00           C
ATOM  11061  C24 POPE2 320      -0.163  12.712  60.405  1.00  0.00           C
ATOM  11064  C25 POPE2 320       0.147  12.942  58.925  1.00  0.00           C
ATOM  11067  C26 POPE2 320       1.567  12.532  58.525  1.00  0.00           C
ATOM  11070  C27 POPE2 320       1.807  12.392  57.005  1.00  0.00           C
ATOM  11073  C28 POPE2 320       1.577  13.672  56.175  1.00  0.00           C
ATOM  11076  C29 POPE2 320       0.127  13.972  55.895  1.00  0.00           C
ATOM  11078 0C21 POPE2 320      -0.423  15.182  55.695  1.00  0.00           C
ATOM  11080 1C21 POPE2 320       0.307  16.492  55.655  1.00  0.00           C
ATOM  11083 2C21 POPE2 320       0.527  16.972  54.205  1.00  0.00           C
ATOM  11086 3C21 POPE2 320       1.417  18.222  54.115  1.00  0.00           C
ATOM  11089 4C21 POPE2 320       1.857  18.572  52.685  1.00  0.00           C
ATOM  11092 5C21 POPE2 320       0.707  18.972  51.755  1.00  0.00           C
ATOM  11095 6C21 POPE2 320       1.127  18.982  50.275  1.00  0.00           C
ATOM  11098 7C21 POPE2 320      -0.033  18.752  49.305  1.00  0.00           C
ATOM  11101 8C21 POPE2 320       0.447  18.472  47.875  1.00  0.00           C
ATOM  11105  C33 POPE2 320       3.877  15.842  61.285  1.00  0.00           C
ATOM  11108  C34 POPE2 320       3.587  17.072  60.395  1.00  0.00           C
ATOM  11111  C35 POPE2 320       4.787  17.502  59.555  1.00  0.00           C
ATOM  11114  C36 POPE2 320       4.527  18.732  58.675  1.00  0.00           C
ATOM  11117  C37 POPE2 320       5.787  19.102  57.885  1.00  0.00           C
ATOM  11120  C38 POPE2 320       5.837  20.552  57.375  1.00  0.00           C
ATOM  11123  C39 POPE2 320       7.257  20.922  56.905  1.00  0.00           C
ATOM  11126 0C31 POPE2 320       7.527  20.572  55.435  1.00  0.00           C
ATOM  11129 1C31 POPE2 320       7.167  21.732  54.505  1.00  0.00           C
ATOM  11132 2C31 POPE2 320       7.417  21.472  53.015  1.00  0.00           C
ATOM  11135 3C31 POPE2 320       7.337  22.752  52.165  1.00  0.00           C
ATOM  11138 4C31 POPE2 320       6.017  23.512  52.345  1.00  0.00           C
ATOM  11141 5C31 POPE2 320       5.957  24.842  51.575  1.00  0.00           C
ATOM  11144 6C31 POPE2 320       4.737  25.682  51.965  1.00  0.00           C
ATOM  11148  NH3 POPE3 321     109.107  42.452  70.115  1.00  0.00           N
ATOM  11152  C12 POPE3 321     108.317  42.362  68.835  1.00  0.00           C
ATOM  11155  C11 POPE3 321     108.577  41.052  68.085  1.00  0.00           C
ATOM  11158  P   POPE3 321     109.217  38.982  69.635  1.00  0.00           P
ATOM  11159  O13 POPE3 321     109.537  39.672  70.915  1.00  0.00           O
ATOM  11160  O14 POPE3 321     108.597  37.652  69.795  1.00  0.00           O
ATOM  11161  O11 POPE3 321     110.477  38.902  68.715  1.00  0.00           O
ATOM  11162  O12 POPE3 321     108.207  39.912  68.865  1.00  0.00           O
ATOM  11163  C1  POPE3 321     110.447  38.612  67.315  1.00  0.00           C
ATOM  11166  C2  POPE3 321     111.337  37.392  66.955  1.00  0.00           C
ATOM  11168  O21 POPE3 321     112.057  37.662  65.735  1.00  0.00           O
ATOM  11169  C21 POPE3 321     111.457  37.472  64.575  1.00  0.00           C
ATOM  11170  O22 POPE3 321     110.257  37.312  64.405  1.00  0.00           O
ATOM  11171  C22 POPE3 321     112.477  37.602  63.445  1.00  0.00           C
ATOM  11174  C3  POPE3 321     110.507  36.052  67.005  1.00  0.00           C
ATOM  11177  O31 POPE3 321     111.067  35.022  66.175  1.00  0.00           O
ATOM  11178  C31 POPE3 321     111.617  33.942  66.695  1.00  0.00           C
ATOM  11179  O32 POPE3 321     111.727  33.682  67.885  1.00  0.00           O
ATOM  11180  C32 POPE3 321     112.117  33.102  65.515  1.00  0.00           C
ATOM  11183  C23 POPE3 321     111.917  37.102  62.085  1.00  0.00           C
ATOM  11186  C24 POPE3 321     113.017  36.942  61.025  1.00  0.00           C
ATOM  11189  C25 POPE3 321     113.737  38.232  60.605  1.00  0.00           C
ATOM  11192  C26 POPE3 321     112.817  39.312  60.035  1.00  0.00           C
ATOM  11195  C27 POPE3 321     113.587  40.592  59.675  1.00  0.00           C
ATOM  11198  C28 POPE3 321     112.657  41.722  59.215  1.00  0.00           C
ATOM  11201  C29 POPE3 321     113.437  43.002  59.035  1.00  0.00           C
ATOM  11203 0C21 POPE3 321     113.877  43.512  57.875  1.00  0.00           C
ATOM  11205 1C21 POPE3 321     113.737  42.932  56.495  1.00  0.00           C
ATOM  11208 2C21 POPE3 321     115.017  43.162  55.675  1.00  0.00           C
ATOM  11211 3C21 POPE3 321     114.817  42.732  54.225  1.00  0.00           C
ATOM  11214 4C21 POPE3 321     116.107  42.582  53.405  1.00  0.00           C
ATOM  11217 5C21 POPE3 321     116.857  43.882  53.095  1.00  0.00           C
ATOM  11220 6C21 POPE3 321     118.177  43.582  52.355  1.00  0.00           C
ATOM  11223 7C21 POPE3 321     118.837  44.822  51.745  1.00  0.00           C
ATOM  11226 8C21 POPE3 321     120.187  44.522  51.085  1.00  0.00           C
ATOM  11230  C33 POPE3 321     111.947  31.582  65.705  1.00  0.00           C
ATOM  11233  C34 POPE3 321     112.117  30.822  64.385  1.00  0.00           C
ATOM  11236  C35 POPE3 321     110.857  30.902  63.505  1.00  0.00           C
ATOM  11239  C36 POPE3 321     111.107  30.542  62.035  1.00  0.00           C
ATOM  11242  C37 POPE3 321     109.777  30.402  61.285  1.00  0.00           C
ATOM  11245  C38 POPE3 321     109.457  28.962  60.855  1.00  0.00           C
ATOM  11248  C39 POPE3 321     109.397  27.932  62.005  1.00  0.00           C
ATOM  11251 0C31 POPE3 321     108.967  26.562  61.475  1.00  0.00           C
ATOM  11254 1C31 POPE3 321     108.757  25.502  62.565  1.00  0.00           C
ATOM  11257 2C31 POPE3 321     107.837  24.362  62.095  1.00  0.00           C
ATOM  11260 3C31 POPE3 321     108.367  23.552  60.905  1.00  0.00           C
ATOM  11263 4C31 POPE3 321     107.247  22.822  60.165  1.00  0.00           C
ATOM  11266 5C31 POPE3 321     107.737  22.072  58.915  1.00  0.00           C
ATOM  11269 6C31 POPE3 321     106.597  21.522  58.055  1.00  0.00           C
ATOM  11273  NH3 POPE4 322      36.267  24.222  66.925  1.00  0.00           N
ATOM  11277  C12 POPE4 322      36.737  25.422  67.695  1.00  0.00           C
ATOM  11280  C11 POPE4 322      36.107  26.762  67.225  1.00  0.00           C
ATOM  11283  P   POPE4 322      33.597  26.482  66.595  1.00  0.00           P
ATOM  11284  O13 POPE4 322      32.227  26.862  67.035  1.00  0.00           O
ATOM  11285  O14 POPE4 322      33.847  25.062  66.225  1.00  0.00           O
ATOM  11286  O11 POPE4 322      33.907  27.352  65.335  1.00  0.00           O
ATOM  11287  O12 POPE4 322      34.737  26.932  67.575  1.00  0.00           O
ATOM  11288  C1  POPE4 322      33.387  26.982  64.065  1.00  0.00           C
ATOM  11291  C2  POPE4 322      34.537  26.982  63.055  1.00  0.00           C
ATOM  11293  O21 POPE4 322      34.027  27.052  61.725  1.00  0.00           O
ATOM  11294  C21 POPE4 322      33.427  26.022  61.185  1.00  0.00           C
ATOM  11295  O22 POPE4 322      33.217  24.932  61.685  1.00  0.00           O
ATOM  11296  C22 POPE4 322      32.977  26.432  59.775  1.00  0.00           C
ATOM  11299  C3  POPE4 322      35.557  25.832  63.315  1.00  0.00           C
ATOM  11302  O31 POPE4 322      36.657  25.872  62.395  1.00  0.00           O
ATOM  11303  C31 POPE4 322      37.577  26.802  62.625  1.00  0.00           C
ATOM  11304  O32 POPE4 322      37.607  27.542  63.585  1.00  0.00           O
ATOM  11305  C32 POPE4 322      38.577  26.852  61.475  1.00  0.00           C
ATOM  11308  C23 POPE4 322      33.937  25.892  58.705  1.00  0.00           C
ATOM  11311  C24 POPE4 322      33.487  26.232  57.275  1.00  0.00           C
ATOM  11314  C25 POPE4 322      34.267  25.432  56.225  1.00  0.00           C
ATOM  11317  C26 POPE4 322      33.987  25.902  54.795  1.00  0.00           C
ATOM  11320  C27 POPE4 322      34.777  25.132  53.725  1.00  0.00           C
ATOM  11323  C28 POPE4 322      34.257  23.712  53.405  1.00  0.00           C
ATOM  11326  C29 POPE4 322      32.877  23.742  52.785  1.00  0.00           C
ATOM  11328 0C21 POPE4 322      32.577  24.022  51.505  1.00  0.00           C
ATOM  11330 1C21 POPE4 322      33.557  24.332  50.395  1.00  0.00           C
ATOM  11333 2C21 POPE4 322      33.277  23.502  49.125  1.00  0.00           C
ATOM  11336 3C21 POPE4 322      32.007  23.942  48.375  1.00  0.00           C
ATOM  11339 4C21 POPE4 322      31.297  22.812  47.625  1.00  0.00           C
ATOM  11342 5C21 POPE4 322      29.957  23.282  47.045  1.00  0.00           C
ATOM  11345 6C21 POPE4 322      29.257  22.222  46.185  1.00  0.00           C
ATOM  11348 7C21 POPE4 322      27.957  22.752  45.575  1.00  0.00           C
ATOM  11351 8C21 POPE4 322      27.247  21.752  44.655  1.00  0.00           C
ATOM  11355  C33 POPE4 322      38.077  26.082  60.235  1.00  0.00           C
ATOM  11358  C34 POPE4 322      39.057  26.122  59.075  1.00  0.00           C
ATOM  11361  C35 POPE4 322      38.437  25.472  57.835  1.00  0.00           C
ATOM  11364  C36 POPE4 322      39.237  25.782  56.575  1.00  0.00           C
ATOM  11367  C37 POPE4 322      38.587  25.202  55.315  1.00  0.00           C
ATOM  11370  C38 POPE4 322      39.457  25.442  54.075  1.00  0.00           C
ATOM  11373  C39 POPE4 322      39.117  24.552  52.875  1.00  0.00           C
ATOM  11376 0C31 POPE4 322      38.177  25.212  51.855  1.00  0.00           C
ATOM  11379 1C31 POPE4 322      38.357  24.632  50.455  1.00  0.00           C
ATOM  11382 2C31 POPE4 322      37.457  25.302  49.415  1.00  0.00           C
ATOM  11385 3C31 POPE4 322      37.537  24.612  48.045  1.00  0.00           C
ATOM  11388 4C31 POPE4 322      36.757  25.382  46.965  1.00  0.00           C
ATOM  11391 5C31 POPE4 322      36.727  24.682  45.595  1.00  0.00           C
ATOM  11394 6C31 POPE4 322      38.087  24.612  44.895  1.00  0.00           C
ATOM  11398  NH3 POPE5 323      74.767 108.192  66.815  1.00  0.00           N
ATOM  11402  C12 POPE5 323      73.357 108.092  67.315  1.00  0.00           C
ATOM  11405  C11 POPE5 323      72.527 109.262  66.785  1.00  0.00           C
ATOM  11408  P   POPE5 323      71.157 110.232  68.825  1.00  0.00           P
ATOM  11409  O13 POPE5 323      70.077 109.622  69.635  1.00  0.00           O
ATOM  11410  O14 POPE5 323      72.507 110.362  69.445  1.00  0.00           O
ATOM  11411  O11 POPE5 323      70.657 111.622  68.245  1.00  0.00           O
ATOM  11412  O12 POPE5 323      71.317 109.352  67.525  1.00  0.00           O
ATOM  11413  C1  POPE5 323      70.357 111.822  66.865  1.00  0.00           C
ATOM  11416  C2  POPE5 323      69.247 112.892  66.705  1.00  0.00           C
ATOM  11418  O21 POPE5 323      69.017 113.102  65.295  1.00  0.00           O
ATOM  11419  C21 POPE5 323      67.847 113.622  64.995  1.00  0.00           C
ATOM  11420  O22 POPE5 323      66.857 113.652  65.715  1.00  0.00           O
ATOM  11421  C22 POPE5 323      67.907 114.242  63.605  1.00  0.00           C
ATOM  11424  C3  POPE5 323      69.617 114.242  67.385  1.00  0.00           C
ATOM  11427  O31 POPE5 323      70.687 114.902  66.665  1.00  0.00           O
ATOM  11428  C31 POPE5 323      70.907 116.182  66.985  1.00  0.00           C
ATOM  11429  O32 POPE5 323      70.297 116.802  67.845  1.00  0.00           O
ATOM  11430  C32 POPE5 323      71.907 116.812  66.005  1.00  0.00           C
ATOM  11433  C23 POPE5 323      66.877 113.642  62.625  1.00  0.00           C
ATOM  11436  C24 POPE5 323      67.257 113.952  61.165  1.00  0.00           C
ATOM  11439  C25 POPE5 323      66.557 113.042  60.145  1.00  0.00           C
ATOM  11442  C26 POPE5 323      67.147 113.162  58.735  1.00  0.00           C
ATOM  11445  C27 POPE5 323      66.607 112.072  57.805  1.00  0.00           C
ATOM  11448  C28 POPE5 323      67.107 112.162  56.345  1.00  0.00           C
ATOM  11451  C29 POPE5 323      68.157 111.112  56.055  1.00  0.00           C
ATOM  11453 0C21 POPE5 323      67.957 109.902  55.495  1.00  0.00           C
ATOM  11455 1C21 POPE5 323      66.657 109.262  55.045  1.00  0.00           C
ATOM  11458 2C21 POPE5 323      65.477 109.282  56.045  1.00  0.00           C
ATOM  11461 3C21 POPE5 323      64.347 108.312  55.665  1.00  0.00           C
ATOM  11464 4C21 POPE5 323      63.017 108.652  56.365  1.00  0.00           C
ATOM  11467 5C21 POPE5 323      61.917 107.602  56.125  1.00  0.00           C
ATOM  11470 6C21 POPE5 323      61.487 107.452  54.655  1.00  0.00           C
ATOM  11473 7C21 POPE5 323      60.317 106.472  54.495  1.00  0.00           C
ATOM  11476 8C21 POPE5 323      59.827 106.282  53.055  1.00  0.00           C
ATOM  11480  C33 POPE5 323      72.207 116.012  64.705  1.00  0.00           C
ATOM  11483  C34 POPE5 323      72.797 116.902  63.595  1.00  0.00           C
ATOM  11486  C35 POPE5 323      71.747 117.832  62.985  1.00  0.00           C
ATOM  11489  C36 POPE5 323      72.277 118.922  62.045  1.00  0.00           C
ATOM  11492  C37 POPE5 323      72.987 118.402  60.785  1.00  0.00           C
ATOM  11495  C38 POPE5 323      72.967 119.472  59.685  1.00  0.00           C
ATOM  11498  C39 POPE5 323      73.857 119.132  58.475  1.00  0.00           C
ATOM  11501 0C31 POPE5 323      73.527 120.012  57.265  1.00  0.00           C
ATOM  11504 1C31 POPE5 323      74.567 119.922  56.125  1.00  0.00           C
ATOM  11507 2C31 POPE5 323      75.827 120.772  56.365  1.00  0.00           C
ATOM  11510 3C31 POPE5 323      75.577 122.282  56.225  1.00  0.00           C
ATOM  11513 4C31 POPE5 323      76.757 123.142  56.705  1.00  0.00           C
ATOM  11516 5C31 POPE5 323      76.327 124.592  56.965  1.00  0.00           C
ATOM  11519 6C31 POPE5 323      77.347 125.402  57.775  1.00  0.00           C
ATOM  11523  NH3 POPE6 324      31.337 118.662  25.625  1.00  0.00           N
ATOM  11527  C12 POPE6 324      31.157 120.142  25.415  1.00  0.00           C
ATOM  11530  C11 POPE6 324      30.047 120.442  24.375  1.00  0.00           C
ATOM  11533  P   POPE6 324      28.307 118.632  23.645  1.00  0.00           P
ATOM  11534  O13 POPE6 324      27.907 119.202  22.355  1.00  0.00           O
ATOM  11535  O14 POPE6 324      29.227 117.482  23.675  1.00  0.00           O
ATOM  11536  O11 POPE6 324      26.997 118.092  24.325  1.00  0.00           O
ATOM  11537  O12 POPE6 324      28.817 119.762  24.655  1.00  0.00           O
ATOM  11538  C1  POPE6 324      25.977 118.992  24.735  1.00  0.00           C
ATOM  11541  C2  POPE6 324      25.667 118.802  26.235  1.00  0.00           C
ATOM  11543  O21 POPE6 324      25.227 120.072  26.755  1.00  0.00           O
ATOM  11544  C21 POPE6 324      24.337 120.012  27.735  1.00  0.00           C
ATOM  11545  O22 POPE6 324      23.717 119.032  28.075  1.00  0.00           O
ATOM  11546  C22 POPE6 324      24.207 121.402  28.325  1.00  0.00           C
ATOM  11549  C3  POPE6 324      26.877 118.292  27.045  1.00  0.00           C
ATOM  11552  O31 POPE6 324      26.507 118.232  28.425  1.00  0.00           O
ATOM  11553  C31 POPE6 324      27.477 117.832  29.225  1.00  0.00           C
ATOM  11554  O32 POPE6 324      28.607 117.542  28.875  1.00  0.00           O
ATOM  11555  C32 POPE6 324      26.947 117.762  30.645  1.00  0.00           C
ATOM  11558  C23 POPE6 324      23.057 121.442  29.365  1.00  0.00           C
ATOM  11561  C24 POPE6 324      23.507 120.932  30.745  1.00  0.00           C
ATOM  11564  C25 POPE6 324      22.347 120.822  31.745  1.00  0.00           C
ATOM  11567  C26 POPE6 324      21.377 119.682  31.395  1.00  0.00           C
ATOM  11570  C27 POPE6 324      20.237 119.542  32.405  1.00  0.00           C
ATOM  11573  C28 POPE6 324      19.247 118.422  32.025  1.00  0.00           C
ATOM  11576  C29 POPE6 324      18.107 118.792  31.115  1.00  0.00           C
ATOM  11578 0C21 POPE6 324      16.827 118.382  31.235  1.00  0.00           C
ATOM  11580 1C21 POPE6 324      16.307 117.442  32.295  1.00  0.00           C
ATOM  11583 2C21 POPE6 324      15.877 118.162  33.585  1.00  0.00           C
ATOM  11586 3C21 POPE6 324      15.197 117.222  34.585  1.00  0.00           C
ATOM  11589 4C21 POPE6 324      15.017 117.782  35.995  1.00  0.00           C
ATOM  11592 5C21 POPE6 324      14.317 119.142  36.115  1.00  0.00           C
ATOM  11595 6C21 POPE6 324      14.057 119.522  37.575  1.00  0.00           C
ATOM  11598 7C21 POPE6 324      13.577 120.972  37.745  1.00  0.00           C
ATOM  11601 8C21 POPE6 324      13.227 121.332  39.195  1.00  0.00           C
ATOM  11605  C33 POPE6 324      28.047 118.142  31.665  1.00  0.00           C
ATOM  11608  C34 POPE6 324      27.587 118.022  33.125  1.00  0.00           C
ATOM  11611  C35 POPE6 324      28.717 118.342  34.125  1.00  0.00           C
ATOM  11614  C36 POPE6 324      29.167 119.802  34.035  1.00  0.00           C
ATOM  11617  C37 POPE6 324      30.467 120.112  34.785  1.00  0.00           C
ATOM  11620  C38 POPE6 324      31.127 121.382  34.225  1.00  0.00           C
ATOM  11623  C39 POPE6 324      30.287 122.652  34.375  1.00  0.00           C
ATOM  11626 0C31 POPE6 324      30.197 123.182  35.805  1.00  0.00           C
ATOM  11629 1C31 POPE6 324      31.537 123.272  36.525  1.00  0.00           C
ATOM  11632 2C31 POPE6 324      31.417 124.002  37.865  1.00  0.00           C
ATOM  11635 3C31 POPE6 324      32.677 123.822  38.705  1.00  0.00           C
ATOM  11638 4C31 POPE6 324      32.697 124.732  39.925  1.00  0.00           C
ATOM  11641 5C31 POPE6 324      33.927 124.452  40.795  1.00  0.00           C
ATOM  11644 6C31 POPE6 324      34.037 125.422  41.945  1.00  0.00           C
ATOM  11648  NH3 POPE7 325      64.297 112.172  65.665  1.00  0.00           N
ATOM  11652  C12 POPE7 325      64.187 112.512  67.135  1.00  0.00           C
ATOM  11655  C11 POPE7 325      62.887 111.972  67.765  1.00  0.00           C
ATOM  11658  P   POPE7 325      62.127 114.142  69.055  1.00  0.00           P
ATOM  11659  O13 POPE7 325      60.967 114.332  69.945  1.00  0.00           O
[truncated: 1,812,825 more chars]
