# Supplementary material for: Characterizing Membrane Association and Periplasmic Transfer of Bacterial Lipoproteins through Molecular Dynamics Simulations
Source: Structure. 2020 Apr 7;28(4):475–487.e3. doi: 10.1016/j.str.2020.01.012 (PMC7139219; doi:10.1016/j.str.2020.01.012)
Supplement: Data S3. Final Coordinates from Simulations (M–X), Related to Figure 3 [file mmc5.zip › M-X/NLPI-5-atomistic.pdb]

TITLE     Protein
REMARK    THIS IS A SIMULATION BOX
CRYST1  129.336  129.336  132.501  90.00  90.00  90.00 P 1           1
MODEL        1
ATOM      1  N   CYSTA   1      53.643  56.368  68.506  1.00  0.00           N
ATOM      3  CA  CYSTA   1      52.343  56.728  69.066  1.00  0.00           C
ATOM      5  C   CYSTA   1      51.313  55.608  69.186  1.00  0.00           C
ATOM      6  O   CYSTA   1      50.103  55.818  69.146  1.00  0.00           O
ATOM      7  CB  CYSTA   1      51.783  58.088  68.596  1.00  0.00           C
ATOM     10  SG  CYSTA   1      53.083  59.378  68.596  1.00  0.00           S
ATOM     11  C1  CYSTA   1      53.113  59.608  66.786  1.00  0.00           C
ATOM     14  CA1 CYSTA   1      53.913  56.298  67.186  1.00  0.00           C
ATOM     15  OA1 CYSTA   1      53.023  56.508  66.386  1.00  0.00           O
ATOM     16  CA2 CYSTA   1      55.273  55.968  66.676  1.00  0.00           C
ATOM     19  C11 CYSTA   1      53.303  61.058  66.256  1.00  0.00           C
ATOM     21  O11 CYSTA   1      54.683  61.378  65.996  1.00  0.00           O
ATOM     22  CX1 CYSTA   1      55.163  60.878  64.856  1.00  0.00           C
ATOM     23  OX1 CYSTA   1      54.613  60.058  64.156  1.00  0.00           O
ATOM     24  CX2 CYSTA   1      56.503  61.528  64.536  1.00  0.00           C
ATOM     27  C12 CYSTA   1      52.643  62.088  67.216  1.00  0.00           C
ATOM     30  O12 CYSTA   1      53.573  62.708  68.116  1.00  0.00           O
ATOM     31  CD1 CYSTA   1      53.743  64.038  68.126  1.00  0.00           C
ATOM     32  OD1 CYSTA   1      53.983  64.668  69.146  1.00  0.00           O
ATOM     33  CD2 CYSTA   1      53.683  64.708  66.736  1.00  0.00           C
ATOM     36  CA3 CYSTA   1      55.253  54.498  66.216  1.00  0.00           C
ATOM     39  CA4 CYSTA   1      55.013  53.508  67.366  1.00  0.00           C
ATOM     42  CA5 CYSTA   1      54.343  52.228  66.886  1.00  0.00           C
ATOM     45  CA6 CYSTA   1      55.363  51.308  66.226  1.00  0.00           C
ATOM     48  CA7 CYSTA   1      54.673  50.288  65.336  1.00  0.00           C
ATOM     51  CA8 CYSTA   1      55.693  49.558  64.456  1.00  0.00           C
ATOM     54  CA9 CYSTA   1      54.993  48.828  63.316  1.00  0.00           C
ATOM     57 0CA1 CYSTA   1      55.103  49.558  61.966  1.00  0.00           C
ATOM     60 1CA1 CYSTA   1      55.683  48.588  60.936  1.00  0.00           C
ATOM     63 2CA1 CYSTA   1      55.853  49.158  59.526  1.00  0.00           C
ATOM     66 3CA1 CYSTA   1      56.473  48.088  58.616  1.00  0.00           C
ATOM     69 4CA1 CYSTA   1      55.483  47.448  57.646  1.00  0.00           C
ATOM     72 5CA1 CYSTA   1      55.363  48.168  56.306  1.00  0.00           C
ATOM     75 6CA1 CYSTA   1      54.393  47.458  55.366  1.00  0.00           C
ATOM     79  CD3 CYSTA   1      52.673  65.878  66.636  1.00  0.00           C
ATOM     82  CD4 CYSTA   1      51.213  65.448  66.886  1.00  0.00           C
ATOM     85  CD5 CYSTA   1      50.123  66.418  66.386  1.00  0.00           C
ATOM     88  CD6 CYSTA   1      49.483  65.838  65.116  1.00  0.00           C
ATOM     91  CD7 CYSTA   1      48.143  66.418  64.626  1.00  0.00           C
ATOM     94  CD8 CYSTA   1      47.653  65.568  63.436  1.00  0.00           C
ATOM     97  CD9 CYSTA   1      46.453  66.158  62.696  1.00  0.00           C
ATOM    100 0CD1 CYSTA   1      46.053  65.278  61.506  1.00  0.00           C
ATOM    103 1CD1 CYSTA   1      45.153  66.008  60.516  1.00  0.00           C
ATOM    106 2CD1 CYSTA   1      44.743  65.098  59.346  1.00  0.00           C
ATOM    109 3CD1 CYSTA   1      43.583  65.688  58.536  1.00  0.00           C
ATOM    112 4CD1 CYSTA   1      43.883  65.868  57.046  1.00  0.00           C
ATOM    115 5CD1 CYSTA   1      42.593  65.788  56.226  1.00  0.00           C
ATOM    118 6CD1 CYSTA   1      42.773  66.188  54.766  1.00  0.00           C
ATOM    122  CX3 CYSTA   1      56.653  62.098  63.106  1.00  0.00           C
ATOM    125  CX4 CYSTA   1      57.123  63.558  63.116  1.00  0.00           C
ATOM    128  CX5 CYSTA   1      57.603  64.058  61.736  1.00  0.00           C
ATOM    131  CX6 CYSTA   1      56.533  64.038  60.626  1.00  0.00           C
ATOM    134  CX7 CYSTA   1      56.963  64.838  59.386  1.00  0.00           C
ATOM    137  CX8 CYSTA   1      55.893  64.968  58.276  1.00  0.00           C
ATOM    140  CX9 CYSTA   1      55.703  63.738  57.426  1.00  0.00           C
ATOM    142 0CX1 CYSTA   1      55.233  63.698  56.146  1.00  0.00           C
ATOM    144 1CX1 CYSTA   1      54.813  64.858  55.286  1.00  0.00           C
ATOM    147 2CX1 CYSTA   1      54.873  64.588  53.756  1.00  0.00           C
ATOM    150 3CX1 CYSTA   1      53.733  63.698  53.226  1.00  0.00           C
ATOM    153 4CX1 CYSTA   1      53.803  63.418  51.716  1.00  0.00           C
ATOM    156 5CX1 CYSTA   1      52.533  62.728  51.186  1.00  0.00           C
ATOM    159 6CX1 CYSTA   1      52.663  62.248  49.736  1.00  0.00           C
ATOM    162 7CX1 CYSTA   1      51.413  61.538  49.206  1.00  0.00           C
ATOM    165 8CX1 CYSTA   1      51.613  60.948  47.806  1.00  0.00           C
ATOM    169  N   SER A   2      51.843  54.438  69.586  1.00  0.00           N
ATOM    171  CA  SER A   2      51.593  53.928  70.926  1.00  0.00           C
ATOM    173  CB  SER A   2      50.953  52.518  71.016  1.00  0.00           C
ATOM    176  OG  SER A   2      49.753  52.448  70.266  1.00  0.00           O
ATOM    178  C   SER A   2      52.963  53.908  71.576  1.00  0.00           C
ATOM    179  O   SER A   2      53.963  53.748  70.886  1.00  0.00           O
ATOM    180  N   ASN A   3      53.053  54.168  72.896  1.00  0.00           N
ATOM    182  CA  ASN A   3      54.313  54.498  73.546  1.00  0.00           C
ATOM    184  CB  ASN A   3      54.113  55.498  74.726  1.00  0.00           C
ATOM    187  CG  ASN A   3      53.173  55.088  75.876  1.00  0.00           C
ATOM    188  OD1 ASN A   3      52.703  55.958  76.596  1.00  0.00           O
ATOM    189  ND2 ASN A   3      52.873  53.788  76.066  1.00  0.00           N
ATOM    192  C   ASN A   3      55.183  53.288  73.896  1.00  0.00           C
ATOM    193  O   ASN A   3      54.713  52.308  74.456  1.00  0.00           O
ATOM    194  N   THR A   4      56.463  53.308  73.456  1.00  0.00           N
ATOM    196  CA  THR A   4      57.433  52.208  73.226  1.00  0.00           C
ATOM    198  CB  THR A   4      58.063  51.488  74.436  1.00  0.00           C
ATOM    200  OG1 THR A   4      59.423  51.128  74.206  1.00  0.00           O
ATOM    202  CG2 THR A   4      57.333  50.218  74.886  1.00  0.00           C
ATOM    206  C   THR A   4      57.013  51.198  72.176  1.00  0.00           C
ATOM    207  O   THR A   4      57.863  50.648  71.486  1.00  0.00           O
ATOM    208  N   SER A   5      55.693  50.998  72.016  1.00  0.00           N
ATOM    210  CA  SER A   5      55.033  50.008  71.196  1.00  0.00           C
ATOM    212  CB  SER A   5      55.703  48.608  71.116  1.00  0.00           C
ATOM    215  OG  SER A   5      56.753  48.658  70.156  1.00  0.00           O
ATOM    217  C   SER A   5      53.623  49.938  71.756  1.00  0.00           C
ATOM    218  O   SER A   5      53.173  50.888  72.366  1.00  0.00           O
ATOM    219  N   TRP A   6      52.903  48.828  71.536  1.00  0.00           N
ATOM    221  CA  TRP A   6      51.503  48.668  71.906  1.00  0.00           C
ATOM    223  CB  TRP A   6      50.823  47.868  70.756  1.00  0.00           C
ATOM    226  CG  TRP A   6      50.593  48.728  69.546  1.00  0.00           C
ATOM    227  CD1 TRP A   6      51.463  49.138  68.566  1.00  0.00           C
ATOM    229  NE1 TRP A   6      50.793  49.908  67.656  1.00  0.00           N
ATOM    231  CE2 TRP A   6      49.493  50.028  68.026  1.00  0.00           C
ATOM    232  CD2 TRP A   6      49.313  49.288  69.216  1.00  0.00           C
ATOM    233  CE3 TRP A   6      48.053  49.238  69.806  1.00  0.00           C
ATOM    235  CZ3 TRP A   6      47.003  49.928  69.196  1.00  0.00           C
ATOM    237  CZ2 TRP A   6      48.443  50.668  67.396  1.00  0.00           C
ATOM    239  CH2 TRP A   6      47.183  50.618  68.006  1.00  0.00           C
ATOM    241  C   TRP A   6      51.283  48.098  73.326  1.00  0.00           C
ATOM    242  O   TRP A   6      51.643  48.708  74.316  1.00  0.00           O
ATOM    243  N   ARG A   7      50.653  46.908  73.466  1.00  0.00           N
ATOM    245  CA  ARG A   7      50.553  46.168  74.726  1.00  0.00           C
ATOM    247  CB  ARG A   7      51.913  45.558  75.256  1.00  0.00           C
ATOM    250  CG  ARG A   7      53.233  46.378  75.386  1.00  0.00           C
ATOM    253  CD  ARG A   7      54.423  45.438  75.726  1.00  0.00           C
ATOM    256  NE  ARG A   7      55.583  46.128  76.356  1.00  0.00           N
ATOM    258  CZ  ARG A   7      56.683  45.468  76.736  1.00  0.00           C
ATOM    259  NH1 ARG A   7      57.703  46.148  77.186  1.00  0.00           N
ATOM    262  NH2 ARG A   7      56.823  44.158  76.696  1.00  0.00           N
ATOM    265  C   ARG A   7      49.603  46.688  75.826  1.00  0.00           C
ATOM    266  O   ARG A   7      50.093  47.248  76.796  1.00  0.00           O
ATOM    267  N   LYS A   8      48.233  46.478  75.716  1.00  0.00           N
ATOM    269  CA  LYS A   8      47.133  46.998  76.586  1.00  0.00           C
ATOM    271  CB  LYS A   8      46.123  45.958  77.206  1.00  0.00           C
ATOM    274  CG  LYS A   8      44.913  45.568  76.316  1.00  0.00           C
ATOM    277  CD  LYS A   8      44.423  44.108  76.486  1.00  0.00           C
ATOM    280  CE  LYS A   8      44.023  43.678  77.906  1.00  0.00           C
ATOM    283  NZ  LYS A   8      44.033  42.198  78.046  1.00  0.00           N
ATOM    287  C   LYS A   8      47.443  48.098  77.596  1.00  0.00           C
ATOM    288  O   LYS A   8      47.903  47.848  78.716  1.00  0.00           O
ATOM    289  N   SER A   9      47.243  49.348  77.166  1.00  0.00           N
ATOM    291  CA  SER A   9      48.443  50.018  76.666  1.00  0.00           C
ATOM    293  CB  SER A   9      48.363  50.278  75.126  1.00  0.00           C
ATOM    296  OG  SER A   9      47.803  49.208  74.346  1.00  0.00           O
ATOM    298  C   SER A   9      48.633  51.378  77.276  1.00  0.00           C
ATOM    299  O   SER A   9      49.703  51.968  77.136  1.00  0.00           O
ATOM    300  N   GLU A  10      47.593  51.958  77.916  1.00  0.00           N
ATOM    302  CA  GLU A  10      47.483  53.408  77.876  1.00  0.00           C
ATOM    304  CB  GLU A  10      46.283  53.728  76.946  1.00  0.00           C
ATOM    307  CG  GLU A  10      46.283  55.108  76.246  1.00  0.00           C
ATOM    310  CD  GLU A  10      45.923  54.978  74.766  1.00  0.00           C
ATOM    311  OE1 GLU A  10      46.773  55.198  73.876  1.00  0.00           O
ATOM    312  OE2 GLU A  10      44.803  54.468  74.476  1.00  0.00           O
ATOM    313  C   GLU A  10      47.363  53.988  79.286  1.00  0.00           C
ATOM    314  O   GLU A  10      47.383  55.208  79.476  1.00  0.00           O
ATOM    315  N   VAL A  11      47.353  53.118  80.326  1.00  0.00           N
ATOM    317  CA  VAL A  11      47.633  53.458  81.726  1.00  0.00           C
ATOM    319  CB  VAL A  11      46.983  52.428  82.676  1.00  0.00           C
ATOM    321  CG1 VAL A  11      47.613  52.418  84.086  1.00  0.00           C
ATOM    325  CG2 VAL A  11      45.483  52.738  82.836  1.00  0.00           C
ATOM    329  C   VAL A  11      49.123  53.608  82.026  1.00  0.00           C
ATOM    330  O   VAL A  11      49.533  54.308  82.946  1.00  0.00           O
ATOM    331  N   LEU A  12      50.003  52.948  81.236  1.00  0.00           N
ATOM    333  CA  LEU A  12      51.433  52.938  81.486  1.00  0.00           C
ATOM    335  CB  LEU A  12      51.973  51.488  81.706  1.00  0.00           C
ATOM    338  CG  LEU A  12      51.603  50.848  83.066  1.00  0.00           C
ATOM    340  CD1 LEU A  12      52.143  49.408  83.156  1.00  0.00           C
ATOM    344  CD2 LEU A  12      52.173  51.648  84.236  1.00  0.00           C
ATOM    348  C   LEU A  12      52.213  53.608  80.356  1.00  0.00           C
ATOM    349  O   LEU A  12      52.433  53.078  79.266  1.00  0.00           O
ATOM    350  N   ALA A  13      52.713  54.828  80.646  1.00  0.00           N
ATOM    352  CA  ALA A  13      53.693  55.518  79.856  1.00  0.00           C
ATOM    354  CB  ALA A  13      53.813  56.998  80.256  1.00  0.00           C
ATOM    358  C   ALA A  13      55.013  54.838  80.016  1.00  0.00           C
ATOM    359  O   ALA A  13      55.303  54.258  81.056  1.00  0.00           O
ATOM    360  N   VAL A  14      55.863  54.858  78.986  1.00  0.00           N
ATOM    362  CA  VAL A  14      57.083  54.078  78.966  1.00  0.00           C
ATOM    364  CB  VAL A  14      57.403  53.518  77.596  1.00  0.00           C
ATOM    366  CG1 VAL A  14      56.143  52.698  77.226  1.00  0.00           C
ATOM    370  CG2 VAL A  14      57.753  54.618  76.566  1.00  0.00           C
ATOM    374  C   VAL A  14      58.163  54.938  79.536  1.00  0.00           C
ATOM    375  O   VAL A  14      58.203  56.138  79.236  1.00  0.00           O
ATOM    376  N   PRO A  15      58.983  54.418  80.446  1.00  0.00           N
ATOM    377  CD  PRO A  15      59.523  53.058  80.356  1.00  0.00           C
ATOM    380  CA  PRO A  15      59.723  55.238  81.386  1.00  0.00           C
ATOM    382  CB  PRO A  15      60.543  54.218  82.186  1.00  0.00           C
ATOM    385  CG  PRO A  15      60.813  53.108  81.176  1.00  0.00           C
ATOM    388  C   PRO A  15      60.563  56.278  80.686  1.00  0.00           C
ATOM    389  O   PRO A  15      61.133  56.008  79.626  1.00  0.00           O
ATOM    390  N   LEU A  16      60.603  57.518  81.196  1.00  0.00           N
ATOM    392  CA  LEU A  16      61.453  58.508  80.596  1.00  0.00           C
ATOM    394  CB  LEU A  16      61.153  59.968  81.006  1.00  0.00           C
ATOM    397  CG  LEU A  16      59.703  60.448  80.806  1.00  0.00           C
ATOM    399  CD1 LEU A  16      59.593  61.928  81.206  1.00  0.00           C
ATOM    403  CD2 LEU A  16      59.213  60.298  79.366  1.00  0.00           C
ATOM    407  C   LEU A  16      62.913  58.118  80.746  1.00  0.00           C
ATOM    408  O   LEU A  16      63.353  57.528  81.726  1.00  0.00           O
ATOM    409  N   GLN A  17      63.673  58.378  79.676  1.00  0.00           N
ATOM    411  CA  GLN A  17      65.033  57.948  79.516  1.00  0.00           C
ATOM    413  CB  GLN A  17      65.123  56.868  78.406  1.00  0.00           C
ATOM    416  CG  GLN A  17      64.463  55.508  78.756  1.00  0.00           C
ATOM    419  CD  GLN A  17      64.793  54.978  80.166  1.00  0.00           C
ATOM    420  OE1 GLN A  17      63.923  54.528  80.916  1.00  0.00           O
ATOM    421  NE2 GLN A  17      66.093  54.938  80.516  1.00  0.00           N
ATOM    424  C   GLN A  17      65.823  59.178  79.146  1.00  0.00           C
ATOM    425  O   GLN A  17      65.243  60.118  78.606  1.00  0.00           O
ATOM    426  N   PRO A  18      67.123  59.248  79.456  1.00  0.00           N
ATOM    427  CD  PRO A  18      67.903  58.158  80.046  1.00  0.00           C
ATOM    430  CA  PRO A  18      67.963  60.368  79.076  1.00  0.00           C
ATOM    432  CB  PRO A  18      69.313  60.068  79.736  1.00  0.00           C
ATOM    435  CG  PRO A  18      69.363  58.538  79.796  1.00  0.00           C
ATOM    438  C   PRO A  18      68.033  60.508  77.566  1.00  0.00           C
ATOM    439  O   PRO A  18      68.543  59.638  76.866  1.00  0.00           O
ATOM    440  N   THR A  19      67.503  61.628  77.056  1.00  0.00           N
ATOM    442  CA  THR A  19      67.633  61.998  75.666  1.00  0.00           C
ATOM    444  CB  THR A  19      66.763  63.188  75.286  1.00  0.00           C
ATOM    446  OG1 THR A  19      66.813  63.448  73.896  1.00  0.00           O
ATOM    448  CG2 THR A  19      67.183  64.468  76.036  1.00  0.00           C
ATOM    452  C   THR A  19      69.093  62.198  75.276  1.00  0.00           C
ATOM    453  O   THR A  19      69.923  62.608  76.096  1.00  0.00           O
ATOM    454  N   LEU A  20      69.453  61.898  74.006  1.00  0.00           N
ATOM    456  CA  LEU A  20      70.793  62.028  73.466  1.00  0.00           C
ATOM    458  CB  LEU A  20      70.703  61.708  71.936  1.00  0.00           C
ATOM    461  CG  LEU A  20      71.983  61.278  71.176  1.00  0.00           C
ATOM    463  CD1 LEU A  20      71.803  61.448  69.666  1.00  0.00           C
ATOM    467  CD2 LEU A  20      73.253  62.018  71.576  1.00  0.00           C
ATOM    471  C   LEU A  20      71.353  63.438  73.696  1.00  0.00           C
ATOM    472  O   LEU A  20      72.493  63.588  74.126  1.00  0.00           O
ATOM    473  N   GLN A  21      70.553  64.518  73.506  1.00  0.00           N
ATOM    475  CA  GLN A  21      71.053  65.868  73.726  1.00  0.00           C
ATOM    477  CB  GLN A  21      70.053  66.998  73.326  1.00  0.00           C
ATOM    480  CG  GLN A  21      68.693  66.948  74.076  1.00  0.00           C
ATOM    483  CD  GLN A  21      67.733  68.118  73.816  1.00  0.00           C
ATOM    484  OE1 GLN A  21      67.773  68.898  72.866  1.00  0.00           O
ATOM    485  NE2 GLN A  21      66.763  68.248  74.756  1.00  0.00           N
ATOM    488  C   GLN A  21      71.563  66.098  75.156  1.00  0.00           C
ATOM    489  O   GLN A  21      72.643  66.638  75.356  1.00  0.00           O
ATOM    490  N   GLN A  22      70.843  65.618  76.186  1.00  0.00           N
ATOM    492  CA  GLN A  22      71.263  65.778  77.576  1.00  0.00           C
ATOM    494  CB  GLN A  22      70.193  65.268  78.566  1.00  0.00           C
ATOM    497  CG  GLN A  22      69.033  66.258  78.826  1.00  0.00           C
ATOM    500  CD  GLN A  22      68.093  65.608  79.846  1.00  0.00           C
ATOM    501  OE1 GLN A  22      67.593  64.518  79.566  1.00  0.00           O
ATOM    502  NE2 GLN A  22      67.833  66.238  81.006  1.00  0.00           N
ATOM    505  C   GLN A  22      72.613  65.168  77.916  1.00  0.00           C
ATOM    506  O   GLN A  22      73.443  65.828  78.536  1.00  0.00           O
ATOM    507  N   GLU A  23      72.863  63.918  77.466  1.00  0.00           N
ATOM    509  CA  GLU A  23      74.133  63.218  77.566  1.00  0.00           C
ATOM    511  CB  GLU A  23      74.003  61.818  76.926  1.00  0.00           C
ATOM    514  CG  GLU A  23      73.073  60.848  77.686  1.00  0.00           C
ATOM    517  CD  GLU A  23      73.653  60.368  79.006  1.00  0.00           C
ATOM    518  OE1 GLU A  23      74.783  60.748  79.396  1.00  0.00           O
ATOM    519  OE2 GLU A  23      72.943  59.588  79.686  1.00  0.00           O
ATOM    520  C   GLU A  23      75.273  63.958  76.876  1.00  0.00           C
ATOM    521  O   GLU A  23      76.353  64.168  77.426  1.00  0.00           O
ATOM    522  N   VAL A  24      75.013  64.448  75.646  1.00  0.00           N
ATOM    524  CA  VAL A  24      75.923  65.288  74.896  1.00  0.00           C
ATOM    526  CB  VAL A  24      75.333  65.608  73.536  1.00  0.00           C
ATOM    528  CG1 VAL A  24      76.103  66.698  72.796  1.00  0.00           C
ATOM    532  CG2 VAL A  24      75.353  64.338  72.666  1.00  0.00           C
ATOM    536  C   VAL A  24      76.253  66.578  75.616  1.00  0.00           C
ATOM    537  O   VAL A  24      77.413  66.958  75.726  1.00  0.00           O
ATOM    538  N   ILE A  25      75.233  67.288  76.166  1.00  0.00           N
ATOM    540  CA  ILE A  25      75.463  68.488  76.966  1.00  0.00           C
ATOM    542  CB  ILE A  25      74.183  69.308  77.266  1.00  0.00           C
ATOM    544  CG2 ILE A  25      74.463  70.288  78.426  1.00  0.00           C
ATOM    548  CG1 ILE A  25      73.683  70.188  76.086  1.00  0.00           C
ATOM    551  CD  ILE A  25      73.313  69.488  74.776  1.00  0.00           C
ATOM    555  C   ILE A  25      76.263  68.158  78.206  1.00  0.00           C
ATOM    556  O   ILE A  25      77.273  68.798  78.476  1.00  0.00           O
ATOM    557  N   LEU A  26      75.923  67.098  78.956  1.00  0.00           N
ATOM    559  CA  LEU A  26      76.673  66.708  80.136  1.00  0.00           C
ATOM    561  CB  LEU A  26      75.983  65.498  80.786  1.00  0.00           C
ATOM    564  CG  LEU A  26      76.093  65.418  82.326  1.00  0.00           C
ATOM    566  CD1 LEU A  26      75.523  64.068  82.796  1.00  0.00           C
ATOM    570  CD2 LEU A  26      77.493  65.628  82.906  1.00  0.00           C
ATOM    574  C   LEU A  26      78.143  66.368  79.846  1.00  0.00           C
ATOM    575  O   LEU A  26      79.063  66.798  80.546  1.00  0.00           O
ATOM    576  N   ALA A  27      78.393  65.628  78.756  1.00  0.00           N
ATOM    578  CA  ALA A  27      79.723  65.378  78.256  1.00  0.00           C
ATOM    580  CB  ALA A  27      79.633  64.378  77.096  1.00  0.00           C
ATOM    584  C   ALA A  27      80.503  66.648  77.866  1.00  0.00           C
ATOM    585  O   ALA A  27      81.663  66.808  78.206  1.00  0.00           O
ATOM    586  N   ARG A  28      79.853  67.628  77.206  1.00  0.00           N
ATOM    588  CA  ARG A  28      80.433  68.938  76.946  1.00  0.00           C
ATOM    590  CB  ARG A  28      79.413  69.818  76.176  1.00  0.00           C
ATOM    593  CG  ARG A  28      79.903  71.228  75.766  1.00  0.00           C
ATOM    596  CD  ARG A  28      80.793  71.288  74.516  1.00  0.00           C
ATOM    599  NE  ARG A  28      80.043  70.648  73.396  1.00  0.00           N
ATOM    601  CZ  ARG A  28      78.963  71.158  72.806  1.00  0.00           C
ATOM    602  NH1 ARG A  28      78.553  72.398  72.956  1.00  0.00           N
ATOM    605  NH2 ARG A  28      78.263  70.348  72.036  1.00  0.00           N
ATOM    608  C   ARG A  28      80.783  69.658  78.236  1.00  0.00           C
ATOM    609  O   ARG A  28      81.843  70.278  78.396  1.00  0.00           O
ATOM    610  N   MET A  29      79.873  69.588  79.216  1.00  0.00           N
ATOM    612  CA  MET A  29      80.033  70.198  80.516  1.00  0.00           C
ATOM    614  CB  MET A  29      78.753  70.078  81.356  1.00  0.00           C
ATOM    617  CG  MET A  29      77.593  70.898  80.776  1.00  0.00           C
ATOM    620  SD  MET A  29      76.053  70.508  81.636  1.00  0.00           S
ATOM    621  CE  MET A  29      76.013  72.138  82.376  1.00  0.00           C
ATOM    625  C   MET A  29      81.203  69.698  81.326  1.00  0.00           C
ATOM    626  O   MET A  29      81.933  70.518  81.876  1.00  0.00           O
ATOM    627  N   GLU A  30      81.483  68.378  81.396  1.00  0.00           N
ATOM    629  CA  GLU A  30      82.623  67.918  82.166  1.00  0.00           C
ATOM    631  CB  GLU A  30      82.643  66.378  82.326  1.00  0.00           C
ATOM    634  CG  GLU A  30      82.793  65.548  81.026  1.00  0.00           C
ATOM    637  CD  GLU A  30      82.623  64.058  81.286  1.00  0.00           C
ATOM    638  OE1 GLU A  30      82.633  63.668  82.486  1.00  0.00           O
ATOM    639  OE2 GLU A  30      82.533  63.258  80.316  1.00  0.00           O
ATOM    640  C   GLU A  30      83.963  68.468  81.686  1.00  0.00           C
ATOM    641  O   GLU A  30      84.783  68.928  82.486  1.00  0.00           O
ATOM    642  N   GLN A  31      84.163  68.518  80.346  1.00  0.00           N
ATOM    644  CA  GLN A  31      85.273  69.198  79.706  1.00  0.00           C
ATOM    646  CB  GLN A  31      85.223  69.018  78.166  1.00  0.00           C
ATOM    649  CG  GLN A  31      86.463  69.578  77.416  1.00  0.00           C
ATOM    652  CD  GLN A  31      86.283  69.608  75.896  1.00  0.00           C
ATOM    653  OE1 GLN A  31      86.643  70.588  75.236  1.00  0.00           O
ATOM    654  NE2 GLN A  31      85.643  68.568  75.326  1.00  0.00           N
ATOM    657  C   GLN A  31      85.363  70.688  79.996  1.00  0.00           C
ATOM    658  O   GLN A  31      86.413  71.188  80.386  1.00  0.00           O
ATOM    659  N   ILE A  32      84.233  71.448  79.876  1.00  0.00           N
ATOM    661  CA  ILE A  32      84.203  72.868  80.186  1.00  0.00           C
ATOM    663  CB  ILE A  32      82.873  73.568  79.856  1.00  0.00           C
ATOM    665  CG2 ILE A  32      82.923  75.058  80.276  1.00  0.00           C
ATOM    669  CG1 ILE A  32      82.543  73.508  78.346  1.00  0.00           C
ATOM    672  CD  ILE A  32      81.093  73.928  78.036  1.00  0.00           C
ATOM    676  C   ILE A  32      84.603  73.118  81.636  1.00  0.00           C
ATOM    677  O   ILE A  32      85.483  73.918  81.916  1.00  0.00           O
ATOM    678  N   LEU A  33      84.093  72.318  82.606  1.00  0.00           N
ATOM    680  CA  LEU A  33      84.523  72.358  83.996  1.00  0.00           C
ATOM    682  CB  LEU A  33      83.733  71.398  84.916  1.00  0.00           C
ATOM    685  CG  LEU A  33      82.393  71.928  85.446  1.00  0.00           C
ATOM    687  CD1 LEU A  33      81.203  71.618  84.546  1.00  0.00           C
ATOM    691  CD2 LEU A  33      82.133  71.298  86.816  1.00  0.00           C
ATOM    695  C   LEU A  33      86.013  72.088  84.216  1.00  0.00           C
ATOM    696  O   LEU A  33      86.603  72.648  85.146  1.00  0.00           O
ATOM    697  N   ALA A  34      86.643  71.248  83.386  1.00  0.00           N
ATOM    699  CA  ALA A  34      88.013  70.838  83.506  1.00  0.00           C
ATOM    701  CB  ALA A  34      88.173  69.438  82.866  1.00  0.00           C
ATOM    705  C   ALA A  34      88.993  71.808  82.836  1.00  0.00           C
ATOM    706  O   ALA A  34      90.203  71.618  82.916  1.00  0.00           O
ATOM    707  N   SER A  35      88.503  72.888  82.186  1.00  0.00           N
ATOM    709  CA  SER A  35      89.363  73.908  81.616  1.00  0.00           C
ATOM    711  CB  SER A  35      88.823  74.508  80.286  1.00  0.00           C
ATOM    714  OG  SER A  35      87.783  75.468  80.486  1.00  0.00           O
ATOM    716  C   SER A  35      89.673  75.038  82.596  1.00  0.00           C
ATOM    717  O   SER A  35      89.083  75.168  83.676  1.00  0.00           O
ATOM    718  N   ARG A  36      90.613  75.928  82.236  1.00  0.00           N
ATOM    720  CA  ARG A  36      90.933  77.088  83.046  1.00  0.00           C
ATOM    722  CB  ARG A  36      92.453  77.328  83.006  1.00  0.00           C
ATOM    725  CG  ARG A  36      93.283  76.258  83.736  1.00  0.00           C
ATOM    728  CD  ARG A  36      93.583  76.608  85.206  1.00  0.00           C
ATOM    731  NE  ARG A  36      94.503  77.788  85.166  1.00  0.00           N
ATOM    733  CZ  ARG A  36      94.693  78.658  86.146  1.00  0.00           C
ATOM    734  NH1 ARG A  36      94.213  78.518  87.356  1.00  0.00           N
ATOM    737  NH2 ARG A  36      95.483  79.688  85.916  1.00  0.00           N
ATOM    740  C   ARG A  36      90.213  78.328  82.566  1.00  0.00           C
ATOM    741  O   ARG A  36      90.553  79.448  82.956  1.00  0.00           O
ATOM    742  N   ALA A  37      89.203  78.158  81.676  1.00  0.00           N
ATOM    744  CA  ALA A  37      88.693  79.188  80.796  1.00  0.00           C
ATOM    746  CB  ALA A  37      88.233  78.548  79.466  1.00  0.00           C
ATOM    750  C   ALA A  37      87.503  79.928  81.386  1.00  0.00           C
ATOM    751  O   ALA A  37      86.953  80.848  80.786  1.00  0.00           O
ATOM    752  N   LEU A  38      87.123  79.528  82.616  1.00  0.00           N
ATOM    754  CA  LEU A  38      85.963  80.048  83.306  1.00  0.00           C
ATOM    756  CB  LEU A  38      85.043  78.978  83.926  1.00  0.00           C
ATOM    759  CG  LEU A  38      84.383  78.038  82.906  1.00  0.00           C
ATOM    761  CD1 LEU A  38      85.283  76.828  82.626  1.00  0.00           C
ATOM    765  CD2 LEU A  38      83.003  77.568  83.386  1.00  0.00           C
ATOM    769  C   LEU A  38      86.403  80.938  84.426  1.00  0.00           C
ATOM    770  O   LEU A  38      87.313  80.638  85.196  1.00  0.00           O
ATOM    771  N   THR A  39      85.703  82.068  84.566  1.00  0.00           N
ATOM    773  CA  THR A  39      85.693  82.838  85.796  1.00  0.00           C
ATOM    775  CB  THR A  39      85.293  84.288  85.566  1.00  0.00           C
ATOM    777  OG1 THR A  39      85.633  85.088  86.686  1.00  0.00           O
ATOM    779  CG2 THR A  39      83.793  84.458  85.326  1.00  0.00           C
ATOM    783  C   THR A  39      84.803  82.198  86.836  1.00  0.00           C
ATOM    784  O   THR A  39      83.943  81.378  86.536  1.00  0.00           O
ATOM    785  N   ASP A  40      84.973  82.568  88.106  1.00  0.00           N
ATOM    787  CA  ASP A  40      84.303  81.998  89.256  1.00  0.00           C
ATOM    789  CB  ASP A  40      84.843  82.778  90.476  1.00  0.00           C
ATOM    792  CG  ASP A  40      86.293  82.478  90.776  1.00  0.00           C
ATOM    793  OD1 ASP A  40      86.793  81.368  90.486  1.00  0.00           O
ATOM    794  OD2 ASP A  40      86.943  83.378  91.366  1.00  0.00           O
ATOM    795  C   ASP A  40      82.763  82.058  89.146  1.00  0.00           C
ATOM    796  O   ASP A  40      82.063  81.078  89.366  1.00  0.00           O
ATOM    797  N   ASP A  41      82.193  83.198  88.716  1.00  0.00           N
ATOM    799  CA  ASP A  41      80.783  83.278  88.356  1.00  0.00           C
ATOM    801  CB  ASP A  41      80.443  84.678  87.796  1.00  0.00           C
ATOM    804  CG  ASP A  41      80.563  85.798  88.786  1.00  0.00           C
ATOM    805  OD1 ASP A  41      80.233  85.598  89.986  1.00  0.00           O
ATOM    806  OD2 ASP A  41      80.813  86.918  88.276  1.00  0.00           O
ATOM    807  C   ASP A  41      80.323  82.318  87.256  1.00  0.00           C
ATOM    808  O   ASP A  41      79.303  81.648  87.396  1.00  0.00           O
ATOM    809  N   GLU A  42      81.093  82.228  86.146  1.00  0.00           N
ATOM    811  CA  GLU A  42      80.853  81.328  85.026  1.00  0.00           C
ATOM    813  CB  GLU A  42      81.863  81.528  83.846  1.00  0.00           C
ATOM    816  CG  GLU A  42      81.693  82.808  82.976  1.00  0.00           C
ATOM    819  CD  GLU A  42      82.933  83.188  82.156  1.00  0.00           C
ATOM    820  OE1 GLU A  42      83.863  82.348  82.026  1.00  0.00           O
ATOM    821  OE2 GLU A  42      83.013  84.358  81.686  1.00  0.00           O
ATOM    822  C   GLU A  42      80.893  79.898  85.506  1.00  0.00           C
ATOM    823  O   GLU A  42      80.023  79.098  85.216  1.00  0.00           O
ATOM    824  N   ARG A  43      81.883  79.558  86.366  1.00  0.00           N
ATOM    826  CA  ARG A  43      81.873  78.268  87.016  1.00  0.00           C
ATOM    828  CB  ARG A  43      83.093  78.088  87.906  1.00  0.00           C
ATOM    831  CG  ARG A  43      84.393  78.048  87.126  1.00  0.00           C
ATOM    834  CD  ARG A  43      85.553  77.688  88.036  1.00  0.00           C
ATOM    837  NE  ARG A  43      86.533  76.888  87.246  1.00  0.00           N
ATOM    839  CZ  ARG A  43      86.313  75.668  86.796  1.00  0.00           C
ATOM    840  NH1 ARG A  43      85.313  74.938  87.256  1.00  0.00           N
ATOM    843  NH2 ARG A  43      87.123  75.168  85.896  1.00  0.00           N
ATOM    846  C   ARG A  43      80.683  77.988  87.876  1.00  0.00           C
ATOM    847  O   ARG A  43      80.013  76.988  87.666  1.00  0.00           O
ATOM    848  N   ALA A  44      80.343  78.888  88.826  1.00  0.00           N
ATOM    850  CA  ALA A  44      79.233  78.728  89.736  1.00  0.00           C
ATOM    852  CB  ALA A  44      79.173  79.968  90.666  1.00  0.00           C
ATOM    856  C   ALA A  44      77.923  78.568  89.006  1.00  0.00           C
ATOM    857  O   ALA A  44      77.083  77.738  89.356  1.00  0.00           O
ATOM    858  N   GLN A  45      77.733  79.348  87.916  1.00  0.00           N
ATOM    860  CA  GLN A  45      76.623  79.188  87.016  1.00  0.00           C
ATOM    862  CB  GLN A  45      76.663  80.288  85.916  1.00  0.00           C
ATOM    865  CG  GLN A  45      75.423  80.258  84.996  1.00  0.00           C
ATOM    868  CD  GLN A  45      74.173  80.288  85.886  1.00  0.00           C
ATOM    869  OE1 GLN A  45      74.143  81.048  86.866  1.00  0.00           O
ATOM    870  NE2 GLN A  45      73.153  79.478  85.536  1.00  0.00           N
ATOM    873  C   GLN A  45      76.593  77.848  86.306  1.00  0.00           C
ATOM    874  O   GLN A  45      75.603  77.138  86.386  1.00  0.00           O
ATOM    875  N   LEU A  46      77.723  77.448  85.696  1.00  0.00           N
ATOM    877  CA  LEU A  46      77.883  76.178  85.026  1.00  0.00           C
ATOM    879  CB  LEU A  46      79.263  76.078  84.326  1.00  0.00           C
ATOM    882  CG  LEU A  46      79.443  74.798  83.476  1.00  0.00           C
ATOM    884  CD1 LEU A  46      78.423  74.728  82.336  1.00  0.00           C
ATOM    888  CD2 LEU A  46      80.843  74.748  82.876  1.00  0.00           C
ATOM    892  C   LEU A  46      77.683  74.978  85.926  1.00  0.00           C
ATOM    893  O   LEU A  46      77.073  73.978  85.556  1.00  0.00           O
ATOM    894  N   LEU A  47      78.183  75.028  87.176  1.00  0.00           N
ATOM    896  CA  LEU A  47      77.903  74.028  88.186  1.00  0.00           C
ATOM    898  CB  LEU A  47      78.623  74.328  89.526  1.00  0.00           C
ATOM    901  CG  LEU A  47      80.153  74.558  89.526  1.00  0.00           C
ATOM    903  CD1 LEU A  47      80.743  74.188  90.886  1.00  0.00           C
ATOM    907  CD2 LEU A  47      80.913  73.818  88.436  1.00  0.00           C
ATOM    911  C   LEU A  47      76.413  73.938  88.486  1.00  0.00           C
ATOM    912  O   LEU A  47      75.843  72.848  88.526  1.00  0.00           O
ATOM    913  N   TYR A  48      75.713  75.078  88.646  1.00  0.00           N
ATOM    915  CA  TYR A  48      74.273  75.078  88.866  1.00  0.00           C
ATOM    917  CB  TYR A  48      73.723  76.518  89.096  1.00  0.00           C
ATOM    920  CG  TYR A  48      72.203  76.558  89.186  1.00  0.00           C
ATOM    921  CD1 TYR A  48      71.573  76.308  90.406  1.00  0.00           C
ATOM    923  CE1 TYR A  48      70.173  76.268  90.506  1.00  0.00           C
ATOM    925  CZ  TYR A  48      69.393  76.508  89.366  1.00  0.00           C
ATOM    926  OH  TYR A  48      67.993  76.578  89.446  1.00  0.00           O
ATOM    928  CD2 TYR A  48      71.403  76.748  88.036  1.00  0.00           C
ATOM    930  CE2 TYR A  48      70.003  76.708  88.126  1.00  0.00           C
ATOM    932  C   TYR A  48      73.483  74.418  87.756  1.00  0.00           C
ATOM    933  O   TYR A  48      72.603  73.598  88.006  1.00  0.00           O
ATOM    934  N   GLU A  49      73.793  74.758  86.496  1.00  0.00           N
ATOM    936  CA  GLU A  49      73.083  74.188  85.386  1.00  0.00           C
ATOM    938  CB  GLU A  49      73.223  75.018  84.116  1.00  0.00           C
ATOM    941  CG  GLU A  49      74.673  75.268  83.706  1.00  0.00           C
ATOM    944  CD  GLU A  49      74.713  76.208  82.546  1.00  0.00           C
ATOM    945  OE1 GLU A  49      74.023  75.898  81.536  1.00  0.00           O
ATOM    946  OE2 GLU A  49      75.413  77.238  82.636  1.00  0.00           O
ATOM    947  C   GLU A  49      73.413  72.728  85.156  1.00  0.00           C
ATOM    948  O   GLU A  49      72.563  71.928  84.766  1.00  0.00           O
ATOM    949  N   ARG A  50      74.643  72.308  85.486  1.00  0.00           N
ATOM    951  CA  ARG A  50      75.013  70.908  85.536  1.00  0.00           C
ATOM    953  CB  ARG A  50      76.533  70.788  85.736  1.00  0.00           C
ATOM    956  CG  ARG A  50      77.073  69.368  85.436  1.00  0.00           C
ATOM    959  CD  ARG A  50      78.603  69.368  85.446  1.00  0.00           C
ATOM    962  NE  ARG A  50      79.123  67.948  85.386  1.00  0.00           N
ATOM    964  CZ  ARG A  50      80.163  67.518  86.096  1.00  0.00           C
ATOM    965  NH1 ARG A  50      80.663  68.228  87.086  1.00  0.00           N
ATOM    968  NH2 ARG A  50      80.673  66.328  85.806  1.00  0.00           N
ATOM    971  C   ARG A  50      74.253  70.158  86.616  1.00  0.00           C
ATOM    972  O   ARG A  50      73.803  69.018  86.436  1.00  0.00           O
ATOM    973  N   GLY A  51      74.033  70.818  87.776  1.00  0.00           N
ATOM    975  CA  GLY A  51      73.233  70.338  88.876  1.00  0.00           C
ATOM    978  C   GLY A  51      71.773  70.198  88.546  1.00  0.00           C
ATOM    979  O   GLY A  51      71.163  69.168  88.846  1.00  0.00           O
ATOM    980  N   VAL A  52      71.143  71.188  87.896  1.00  0.00           N
ATOM    982  CA  VAL A  52      69.753  71.058  87.466  1.00  0.00           C
ATOM    984  CB  VAL A  52      69.033  72.348  87.106  1.00  0.00           C
ATOM    986  CG1 VAL A  52      69.023  73.298  88.306  1.00  0.00           C
ATOM    990  CG2 VAL A  52      69.723  73.018  85.926  1.00  0.00           C
ATOM    994  C   VAL A  52      69.583  70.048  86.346  1.00  0.00           C
ATOM    995  O   VAL A  52      68.553  69.378  86.296  1.00  0.00           O
ATOM    996  N   LEU A  53      70.593  69.868  85.456  1.00  0.00           N
ATOM    998  CA  LEU A  53      70.613  68.708  84.586  1.00  0.00           C
ATOM   1000  CB  LEU A  53      71.793  68.658  83.596  1.00  0.00           C
ATOM   1003  CG  LEU A  53      71.813  69.668  82.446  1.00  0.00           C
ATOM   1005  CD1 LEU A  53      72.733  69.168  81.326  1.00  0.00           C
ATOM   1009  CD2 LEU A  53      70.413  69.888  81.886  1.00  0.00           C
ATOM   1013  C   LEU A  53      70.673  67.408  85.346  1.00  0.00           C
ATOM   1014  O   LEU A  53      69.843  66.538  85.126  1.00  0.00           O
ATOM   1015  N   TYR A  54      71.613  67.248  86.286  1.00  0.00           N
ATOM   1017  CA  TYR A  54      71.783  66.028  87.066  1.00  0.00           C
ATOM   1019  CB  TYR A  54      72.943  66.128  88.086  1.00  0.00           C
ATOM   1022  CG  TYR A  54      74.283  65.858  87.496  1.00  0.00           C
ATOM   1023  CD1 TYR A  54      74.523  64.658  86.796  1.00  0.00           C
ATOM   1025  CE1 TYR A  54      75.813  64.338  86.376  1.00  0.00           C
ATOM   1027  CZ  TYR A  54      76.883  65.188  86.656  1.00  0.00           C
ATOM   1028  OH  TYR A  54      78.183  64.848  86.276  1.00  0.00           O
ATOM   1030  CD2 TYR A  54      75.363  66.708  87.776  1.00  0.00           C
ATOM   1032  CE2 TYR A  54      76.663  66.368  87.366  1.00  0.00           C
ATOM   1034  C   TYR A  54      70.553  65.628  87.826  1.00  0.00           C
ATOM   1035  O   TYR A  54      70.183  64.458  87.826  1.00  0.00           O
ATOM   1036  N   ASP A  55      69.863  66.608  88.436  1.00  0.00           N
ATOM   1038  CA  ASP A  55      68.613  66.358  89.106  1.00  0.00           C
ATOM   1040  CB  ASP A  55      68.103  67.678  89.746  1.00  0.00           C
ATOM   1043  CG  ASP A  55      66.953  67.408  90.686  1.00  0.00           C
ATOM   1044  OD1 ASP A  55      67.043  66.528  91.566  1.00  0.00           O
ATOM   1045  OD2 ASP A  55      65.883  68.048  90.536  1.00  0.00           O
ATOM   1046  C   ASP A  55      67.603  65.758  88.126  1.00  0.00           C
ATOM   1047  O   ASP A  55      67.043  64.688  88.406  1.00  0.00           O
ATOM   1048  N   SER A  56      67.443  66.358  86.926  1.00  0.00           N
ATOM   1050  CA  SER A  56      66.473  65.978  85.906  1.00  0.00           C
ATOM   1052  CB  SER A  56      66.393  67.028  84.766  1.00  0.00           C
ATOM   1055  OG  SER A  56      65.953  68.308  85.246  1.00  0.00           O
ATOM   1057  C   SER A  56      66.703  64.598  85.296  1.00  0.00           C
ATOM   1058  O   SER A  56      65.853  64.078  84.566  1.00  0.00           O
ATOM   1059  N   LEU A  57      67.863  63.948  85.586  1.00  0.00           N
ATOM   1061  CA  LEU A  57      68.173  62.588  85.196  1.00  0.00           C
ATOM   1063  CB  LEU A  57      69.663  62.498  84.826  1.00  0.00           C
ATOM   1066  CG  LEU A  57      70.173  63.488  83.776  1.00  0.00           C
ATOM   1068  CD1 LEU A  57      71.693  63.438  83.766  1.00  0.00           C
ATOM   1072  CD2 LEU A  57      69.563  63.258  82.386  1.00  0.00           C
ATOM   1076  C   LEU A  57      68.023  61.598  86.346  1.00  0.00           C
ATOM   1077  O   LEU A  57      68.073  60.378  86.156  1.00  0.00           O
ATOM   1078  N   GLY A  58      67.833  62.098  87.576  1.00  0.00           N
ATOM   1080  CA  GLY A  58      67.743  61.298  88.786  1.00  0.00           C
ATOM   1083  C   GLY A  58      69.033  61.238  89.566  1.00  0.00           C
ATOM   1084  O   GLY A  58      69.113  60.628  90.626  1.00  0.00           O
ATOM   1085  N   LEU A  59      70.103  61.928  89.116  1.00  0.00           N
ATOM   1087  CA  LEU A  59      71.413  61.838  89.746  1.00  0.00           C
ATOM   1089  CB  LEU A  59      72.573  61.798  88.716  1.00  0.00           C
ATOM   1092  CG  LEU A  59      72.633  60.498  87.886  1.00  0.00           C
ATOM   1094  CD1 LEU A  59      71.673  60.468  86.686  1.00  0.00           C
ATOM   1098  CD2 LEU A  59      74.053  60.218  87.376  1.00  0.00           C
ATOM   1102  C   LEU A  59      71.613  62.938  90.786  1.00  0.00           C
ATOM   1103  O   LEU A  59      72.553  63.738  90.756  1.00  0.00           O
ATOM   1104  N   ARG A  60      70.733  62.938  91.806  1.00  0.00           N
ATOM   1106  CA  ARG A  60      70.663  63.918  92.876  1.00  0.00           C
ATOM   1108  CB  ARG A  60      69.503  63.598  93.856  1.00  0.00           C
ATOM   1111  CG  ARG A  60      68.083  63.948  93.346  1.00  0.00           C
ATOM   1114  CD  ARG A  60      67.313  62.898  92.536  1.00  0.00           C
ATOM   1117  NE  ARG A  60      67.013  61.738  93.436  1.00  0.00           N
ATOM   1119  CZ  ARG A  60      66.523  60.578  92.996  1.00  0.00           C
ATOM   1120  NH1 ARG A  60      66.253  60.358  91.736  1.00  0.00           N
ATOM   1123  NH2 ARG A  60      66.273  59.608  93.836  1.00  0.00           N
ATOM   1126  C   ARG A  60      71.933  64.098  93.696  1.00  0.00           C
ATOM   1127  O   ARG A  60      72.263  65.198  94.136  1.00  0.00           O
ATOM   1128  N   ALA A  61      72.683  62.998  93.926  1.00  0.00           N
ATOM   1130  CA  ALA A  61      73.973  63.038  94.586  1.00  0.00           C
ATOM   1132  CB  ALA A  61      74.463  61.588  94.736  1.00  0.00           C
ATOM   1136  C   ALA A  61      75.063  63.858  93.896  1.00  0.00           C
ATOM   1137  O   ALA A  61      75.683  64.728  94.516  1.00  0.00           O
ATOM   1138  N   LEU A  62      75.243  63.648  92.566  1.00  0.00           N
ATOM   1140  CA  LEU A  62      76.033  64.478  91.686  1.00  0.00           C
ATOM   1142  CB  LEU A  62      76.073  63.928  90.236  1.00  0.00           C
ATOM   1145  CG  LEU A  62      76.693  62.528  90.086  1.00  0.00           C
ATOM   1147  CD1 LEU A  62      76.683  62.108  88.616  1.00  0.00           C
ATOM   1151  CD2 LEU A  62      78.123  62.478  90.636  1.00  0.00           C
ATOM   1155  C   LEU A  62      75.523  65.888  91.606  1.00  0.00           C
ATOM   1156  O   LEU A  62      76.313  66.838  91.686  1.00  0.00           O
ATOM   1157  N   ALA A  63      74.193  66.068  91.506  1.00  0.00           N
ATOM   1159  CA  ALA A  63      73.573  67.378  91.446  1.00  0.00           C
ATOM   1161  CB  ALA A  63      72.043  67.198  91.336  1.00  0.00           C
ATOM   1165  C   ALA A  63      73.883  68.238  92.656  1.00  0.00           C
ATOM   1166  O   ALA A  63      74.333  69.368  92.546  1.00  0.00           O
ATOM   1167  N   ARG A  64      73.763  67.658  93.856  1.00  0.00           N
ATOM   1169  CA  ARG A  64      74.133  68.288  95.106  1.00  0.00           C
ATOM   1171  CB  ARG A  64      73.733  67.388  96.306  1.00  0.00           C
ATOM   1174  CG  ARG A  64      73.953  68.078  97.666  1.00  0.00           C
ATOM   1177  CD  ARG A  64      73.443  67.258  98.845  1.00  0.00           C
ATOM   1180  NE  ARG A  64      73.693  68.038 100.095  1.00  0.00           N
ATOM   1182  CZ  ARG A  64      73.503  67.538 101.306  1.00  0.00           C
ATOM   1183  NH1 ARG A  64      73.023  66.338 101.516  1.00  0.00           N
ATOM   1186  NH2 ARG A  64      73.883  68.248 102.336  1.00  0.00           N
ATOM   1189  C   ARG A  64      75.593  68.698  95.226  1.00  0.00           C
ATOM   1190  O   ARG A  64      75.893  69.778  95.736  1.00  0.00           O
ATOM   1191  N   ASN A  65      76.553  67.868  94.746  1.00  0.00           N
ATOM   1193  CA  ASN A  65      77.973  68.208  94.766  1.00  0.00           C
ATOM   1195  CB  ASN A  65      78.823  67.018  94.226  1.00  0.00           C
ATOM   1198  CG  ASN A  65      80.343  67.268  94.286  1.00  0.00           C
ATOM   1199  OD1 ASN A  65      80.883  67.928  95.176  1.00  0.00           O
ATOM   1200  ND2 ASN A  65      81.063  66.738  93.276  1.00  0.00           N
ATOM   1203  C   ASN A  65      78.263  69.468  93.966  1.00  0.00           C
ATOM   1204  O   ASN A  65      78.943  70.378  94.456  1.00  0.00           O
ATOM   1205  N   ASP A  66      77.693  69.558  92.756  1.00  0.00           N
ATOM   1207  CA  ASP A  66      77.753  70.748  91.926  1.00  0.00           C
ATOM   1209  CB  ASP A  66      77.173  70.448  90.516  1.00  0.00           C
ATOM   1212  CG  ASP A  66      78.123  69.618  89.666  1.00  0.00           C
ATOM   1213  OD1 ASP A  66      79.173  69.148  90.166  1.00  0.00           O
ATOM   1214  OD2 ASP A  66      77.823  69.428  88.466  1.00  0.00           O
ATOM   1215  C   ASP A  66      77.073  71.968  92.546  1.00  0.00           C
ATOM   1216  O   ASP A  66      77.663  73.048  92.606  1.00  0.00           O
ATOM   1217  N   PHE A  67      75.853  71.818  93.116  1.00  0.00           N
ATOM   1219  CA  PHE A  67      75.173  72.908  93.816  1.00  0.00           C
ATOM   1221  CB  PHE A  67      73.763  72.478  94.316  1.00  0.00           C
ATOM   1224  CG  PHE A  67      72.793  72.258  93.186  1.00  0.00           C
ATOM   1225  CD1 PHE A  67      72.603  73.218  92.186  1.00  0.00           C
ATOM   1227  CE1 PHE A  67      71.623  73.038  91.196  1.00  0.00           C
ATOM   1229  CZ  PHE A  67      70.843  71.888  91.186  1.00  0.00           C
ATOM   1231  CD2 PHE A  67      72.013  71.088  93.146  1.00  0.00           C
ATOM   1233  CE2 PHE A  67      71.063  70.898  92.136  1.00  0.00           C
ATOM   1235  C   PHE A  67      75.923  73.478  95.016  1.00  0.00           C
ATOM   1236  O   PHE A  67      76.103  74.688  95.156  1.00  0.00           O
ATOM   1237  N   SER A  68      76.433  72.608  95.906  1.00  0.00           N
ATOM   1239  CA  SER A  68      77.263  72.978  97.046  1.00  0.00           C
ATOM   1241  CB  SER A  68      77.593  71.718  97.866  1.00  0.00           C
ATOM   1244  OG  SER A  68      76.373  71.188  98.386  1.00  0.00           O
ATOM   1246  C   SER A  68      78.563  73.668  96.696  1.00  0.00           C
ATOM   1247  O   SER A  68      78.983  74.628  97.346  1.00  0.00           O
ATOM   1248  N   GLN A  69      79.253  73.168  95.656  1.00  0.00           N
ATOM   1250  CA  GLN A  69      80.443  73.778  95.116  1.00  0.00           C
ATOM   1252  CB  GLN A  69      81.033  72.788  94.076  1.00  0.00           C
ATOM   1255  CG  GLN A  69      82.413  73.178  93.496  1.00  0.00           C
ATOM   1258  CD  GLN A  69      82.923  72.218  92.406  1.00  0.00           C
ATOM   1259  OE1 GLN A  69      83.933  72.468  91.766  1.00  0.00           O
ATOM   1260  NE2 GLN A  69      82.193  71.098  92.176  1.00  0.00           N
ATOM   1263  C   GLN A  69      80.183  75.168  94.536  1.00  0.00           C
ATOM   1264  O   GLN A  69      80.913  76.118  94.816  1.00  0.00           O
ATOM   1265  N   ALA A  70      79.073  75.348  93.796  1.00  0.00           N
ATOM   1267  CA  ALA A  70      78.613  76.608  93.256  1.00  0.00           C
ATOM   1269  CB  ALA A  70      77.293  76.358  92.486  1.00  0.00           C
ATOM   1273  C   ALA A  70      78.343  77.678  94.306  1.00  0.00           C
ATOM   1274  O   ALA A  70      78.733  78.838  94.176  1.00  0.00           O
ATOM   1275  N   LEU A  71      77.703  77.248  95.406  1.00  0.00           N
ATOM   1277  CA  LEU A  71      77.433  77.978  96.625  1.00  0.00           C
ATOM   1279  CB  LEU A  71      76.643  77.028  97.566  1.00  0.00           C
ATOM   1282  CG  LEU A  71      75.723  77.678  98.616  1.00  0.00           C
ATOM   1284  CD1 LEU A  71      74.893  76.578  99.265  1.00  0.00           C
ATOM   1288  CD2 LEU A  71      76.433  78.478  99.715  1.00  0.00           C
ATOM   1292  C   LEU A  71      78.703  78.448  97.315  1.00  0.00           C
ATOM   1293  O   LEU A  71      78.793  79.538  97.866  1.00  0.00           O
ATOM   1294  N   ALA A  72      79.763  77.618  97.326  1.00  0.00           N
ATOM   1296  CA  ALA A  72      81.053  78.018  97.826  1.00  0.00           C
ATOM   1298  CB  ALA A  72      81.963  76.768  97.926  1.00  0.00           C
ATOM   1302  C   ALA A  72      81.693  79.178  97.046  1.00  0.00           C
ATOM   1303  O   ALA A  72      82.133  80.148  97.656  1.00  0.00           O
ATOM   1304  N   ILE A  73      81.663  79.138  95.696  1.00  0.00           N
ATOM   1306  CA  ILE A  73      82.033  80.268  94.846  1.00  0.00           C
ATOM   1308  CB  ILE A  73      82.203  79.848  93.386  1.00  0.00           C
ATOM   1310  CG2 ILE A  73      82.433  81.098  92.526  1.00  0.00           C
ATOM   1314  CG1 ILE A  73      83.423  78.908  93.166  1.00  0.00           C
ATOM   1317  CD  ILE A  73      83.173  77.438  93.476  1.00  0.00           C
ATOM   1321  C   ILE A  73      81.143  81.508  94.936  1.00  0.00           C
ATOM   1322  O   ILE A  73      81.603  82.648  95.076  1.00  0.00           O
ATOM   1323  N   ARG A  74      79.813  81.318  94.886  1.00  0.00           N
ATOM   1325  CA  ARG A  74      78.853  82.388  95.056  1.00  0.00           C
ATOM   1327  CB  ARG A  74      78.003  82.558  93.766  1.00  0.00           C
ATOM   1330  CG  ARG A  74      78.683  83.288  92.586  1.00  0.00           C
ATOM   1333  CD  ARG A  74      77.683  83.958  91.636  1.00  0.00           C
ATOM   1336  NE  ARG A  74      76.683  82.938  91.126  1.00  0.00           N
ATOM   1338  CZ  ARG A  74      76.513  82.568  89.856  1.00  0.00           C
ATOM   1339  NH1 ARG A  74      77.283  83.058  88.916  1.00  0.00           N
ATOM   1342  NH2 ARG A  74      75.543  81.748  89.496  1.00  0.00           N
ATOM   1345  C   ARG A  74      77.893  82.068  96.196  1.00  0.00           C
ATOM   1346  O   ARG A  74      76.953  81.298  95.996  1.00  0.00           O
ATOM   1347  N   PRO A  75      78.023  82.658  97.366  1.00  0.00           N
ATOM   1348  CD  PRO A  75      79.343  83.038  97.875  1.00  0.00           C
ATOM   1351  CA  PRO A  75      77.023  82.548  98.416  1.00  0.00           C
ATOM   1353  CB  PRO A  75      77.773  82.998  99.675  1.00  0.00           C
ATOM   1356  CG  PRO A  75      79.243  82.768  99.366  1.00  0.00           C
ATOM   1359  C   PRO A  75      75.763  83.398  98.246  1.00  0.00           C
ATOM   1360  O   PRO A  75      75.113  83.668  99.256  1.00  0.00           O
ATOM   1361  N   ASP A  76      75.383  83.858  97.046  1.00  0.00           N
ATOM   1363  CA  ASP A  76      74.213  84.698  96.866  1.00  0.00           C
ATOM   1365  CB  ASP A  76      74.683  86.128  96.506  1.00  0.00           C
ATOM   1368  CG  ASP A  76      73.593  87.178  96.596  1.00  0.00           C
ATOM   1369  OD1 ASP A  76      72.593  86.988  97.315  1.00  0.00           O
ATOM   1370  OD2 ASP A  76      73.803  88.248  95.965  1.00  0.00           O
ATOM   1371  C   ASP A  76      73.333  84.068  95.776  1.00  0.00           C
ATOM   1372  O   ASP A  76      72.843  84.738  94.866  1.00  0.00           O
ATOM   1373  N   MET A  77      73.143  82.738  95.826  1.00  0.00           N
ATOM   1375  CA  MET A  77      72.253  81.998  94.936  1.00  0.00           C
ATOM   1377  CB  MET A  77      72.953  80.938  94.016  1.00  0.00           C
ATOM   1380  CG  MET A  77      74.243  80.318  94.596  1.00  0.00           C
ATOM   1383  SD  MET A  77      75.113  79.048  93.636  1.00  0.00           S
ATOM   1384  CE  MET A  77      75.553  80.098  92.256  1.00  0.00           C
ATOM   1388  C   MET A  77      71.133  81.338  95.736  1.00  0.00           C
ATOM   1389  O   MET A  77      71.433  80.358  96.416  1.00  0.00           O
ATOM   1390  N   PRO A  78      69.863  81.758  95.676  1.00  0.00           N
ATOM   1391  CD  PRO A  78      69.473  83.068  95.206  1.00  0.00           C
ATOM   1394  CA  PRO A  78      68.753  81.088  96.336  1.00  0.00           C
ATOM   1396  CB  PRO A  78      67.513  81.948  96.046  1.00  0.00           C
ATOM   1399  CG  PRO A  78      67.963  82.938  94.966  1.00  0.00           C
ATOM   1402  C   PRO A  78      68.483  79.808  95.666  1.00  0.00           C
ATOM   1403  O   PRO A  78      68.003  78.868  96.296  1.00  0.00           O
ATOM   1404  N   GLU A  79      68.723  79.788  94.346  1.00  0.00           N
ATOM   1406  CA  GLU A  79      68.363  78.688  93.516  1.00  0.00           C
ATOM   1408  CB  GLU A  79      68.593  79.048  92.026  1.00  0.00           C
ATOM   1411  CG  GLU A  79      70.043  79.408  91.636  1.00  0.00           C
ATOM   1414  CD  GLU A  79      70.333  80.908  91.616  1.00  0.00           C
ATOM   1415  OE1 GLU A  79      69.703  81.638  92.416  1.00  0.00           O
ATOM   1416  OE2 GLU A  79      71.203  81.338  90.816  1.00  0.00           O
ATOM   1417  C   GLU A  79      69.033  77.408  93.976  1.00  0.00           C
ATOM   1418  O   GLU A  79      68.363  76.378  94.036  1.00  0.00           O
ATOM   1419  N   VAL A  80      70.313  77.418  94.406  1.00  0.00           N
ATOM   1421  CA  VAL A  80      70.903  76.268  95.076  1.00  0.00           C
ATOM   1423  CB  VAL A  80      72.423  76.298  95.256  1.00  0.00           C
ATOM   1425  CG1 VAL A  80      73.033  76.478  93.876  1.00  0.00           C
ATOM   1429  CG2 VAL A  80      72.913  77.388  96.216  1.00  0.00           C
ATOM   1433  C   VAL A  80      70.263  75.908  96.396  1.00  0.00           C
ATOM   1434  O   VAL A  80      69.903  74.748  96.576  1.00  0.00           O
ATOM   1435  N   PHE A  81      70.023  76.868  97.306  1.00  0.00           N
ATOM   1437  CA  PHE A  81      69.483  76.588  98.626  1.00  0.00           C
ATOM   1439  CB  PHE A  81      69.423  77.848  99.526  1.00  0.00           C
ATOM   1442  CG  PHE A  81      70.793  78.338  99.886  1.00  0.00           C
ATOM   1443  CD1 PHE A  81      71.503  77.758 100.946  1.00  0.00           C
ATOM   1445  CE1 PHE A  81      72.673  78.358 101.446  1.00  0.00           C
ATOM   1447  CZ  PHE A  81      73.153  79.528 100.856  1.00  0.00           C
ATOM   1449  CD2 PHE A  81      71.283  79.518  99.316  1.00  0.00           C
ATOM   1451  CE2 PHE A  81      72.463  80.108  99.785  1.00  0.00           C
ATOM   1453  C   PHE A  81      68.123  75.918  98.556  1.00  0.00           C
ATOM   1454  O   PHE A  81      67.833  74.988  99.306  1.00  0.00           O
ATOM   1455  N   ASN A  82      67.283  76.338  97.586  1.00  0.00           N
ATOM   1457  CA  ASN A  82      66.013  75.708  97.296  1.00  0.00           C
ATOM   1459  CB  ASN A  82      65.283  76.548  96.196  1.00  0.00           C
ATOM   1462  CG  ASN A  82      63.763  76.368  96.256  1.00  0.00           C
ATOM   1463  OD1 ASN A  82      63.183  76.468  97.336  1.00  0.00           O
ATOM   1464  ND2 ASN A  82      63.103  76.068  95.116  1.00  0.00           N
ATOM   1467  C   ASN A  82      66.153  74.228  96.886  1.00  0.00           C
ATOM   1468  O   ASN A  82      65.443  73.358  97.376  1.00  0.00           O
ATOM   1469  N   TYR A  83      67.103  73.888  95.976  1.00  0.00           N
ATOM   1471  CA  TYR A  83      67.473  72.508  95.645  1.00  0.00           C
ATOM   1473  CB  TYR A  83      68.463  72.438  94.446  1.00  0.00           C
ATOM   1476  CG  TYR A  83      67.713  72.458  93.146  1.00  0.00           C
ATOM   1477  CD1 TYR A  83      67.603  73.628  92.386  1.00  0.00           C
ATOM   1479  CE1 TYR A  83      66.923  73.638  91.166  1.00  0.00           C
ATOM   1481  CZ  TYR A  83      66.383  72.448  90.666  1.00  0.00           C
ATOM   1482  OH  TYR A  83      65.733  72.458  89.416  1.00  0.00           O
ATOM   1484  CD2 TYR A  83      67.183  71.258  92.626  1.00  0.00           C
ATOM   1486  CE2 TYR A  83      66.523  71.258  91.386  1.00  0.00           C
ATOM   1488  C   TYR A  83      68.073  71.678  96.765  1.00  0.00           C
ATOM   1489  O   TYR A  83      67.663  70.538  96.986  1.00  0.00           O
ATOM   1490  N   LEU A  84      69.033  72.248  97.526  1.00  0.00           N
ATOM   1492  CA  LEU A  84      69.643  71.598  98.675  1.00  0.00           C
ATOM   1494  CB  LEU A  84      70.693  72.528  99.336  1.00  0.00           C
ATOM   1497  CG  LEU A  84      71.883  72.898  98.436  1.00  0.00           C
ATOM   1499  CD1 LEU A  84      72.823  73.848  99.166  1.00  0.00           C
ATOM   1503  CD2 LEU A  84      72.653  71.668  97.926  1.00  0.00           C
ATOM   1507  C   LEU A  84      68.593  71.218  99.686  1.00  0.00           C
ATOM   1508  O   LEU A  84      68.543  70.118 100.226  1.00  0.00           O
ATOM   1509  N   GLY A  85      67.653  72.158  99.866  1.00  0.00           N
ATOM   1511  CA  GLY A  85      66.443  71.978 100.606  1.00  0.00           C
ATOM   1514  C   GLY A  85      65.543  70.848 100.216  1.00  0.00           C
ATOM   1515  O   GLY A  85      65.133  70.048 101.056  1.00  0.00           O
ATOM   1516  N   ILE A  86      65.233  70.688  98.906  1.00  0.00           N
ATOM   1518  CA  ILE A  86      64.523  69.508  98.416  1.00  0.00           C
ATOM   1520  CB  ILE A  86      64.153  69.548  96.926  1.00  0.00           C
ATOM   1522  CG2 ILE A  86      63.413  68.248  96.556  1.00  0.00           C
ATOM   1526  CG1 ILE A  86      63.263  70.758  96.566  1.00  0.00           C
ATOM   1529  CD  ILE A  86      63.013  70.868  95.046  1.00  0.00           C
ATOM   1533  C   ILE A  86      65.283  68.208  98.726  1.00  0.00           C
ATOM   1534  O   ILE A  86      64.723  67.198  99.176  1.00  0.00           O
ATOM   1535  N   TYR A  87      66.613  68.168  98.586  1.00  0.00           N
ATOM   1537  CA  TYR A  87      67.383  66.988  98.966  1.00  0.00           C
ATOM   1539  CB  TYR A  87      68.883  67.118  98.616  1.00  0.00           C
ATOM   1542  CG  TYR A  87      69.063  67.358  97.145  1.00  0.00           C
ATOM   1543  CD1 TYR A  87      68.283  66.668  96.205  1.00  0.00           C
ATOM   1545  CE1 TYR A  87      68.363  66.978  94.856  1.00  0.00           C
ATOM   1547  CZ  TYR A  87      69.273  67.938  94.416  1.00  0.00           C
ATOM   1548  OH  TYR A  87      69.353  68.198  93.046  1.00  0.00           O
ATOM   1550  CD2 TYR A  87      69.983  68.318  96.696  1.00  0.00           C
ATOM   1552  CE2 TYR A  87      70.083  68.608  95.336  1.00  0.00           C
ATOM   1554  C   TYR A  87      67.283  66.598 100.436  1.00  0.00           C
ATOM   1555  O   TYR A  87      67.183  65.428 100.785  1.00  0.00           O
ATOM   1556  N   LEU A  88      67.333  67.608 101.316  1.00  0.00           N
ATOM   1558  CA  LEU A  88      67.103  67.498 102.735  1.00  0.00           C
ATOM   1560  CB  LEU A  88      67.563  68.778 103.486  1.00  0.00           C
ATOM   1563  CG  LEU A  88      69.083  68.848 103.786  1.00  0.00           C
ATOM   1565  CD1 LEU A  88      70.043  68.878 102.586  1.00  0.00           C
ATOM   1569  CD2 LEU A  88      69.363  70.088 104.626  1.00  0.00           C
ATOM   1573  C   LEU A  88      65.693  67.038 103.116  1.00  0.00           C
ATOM   1574  O   LEU A  88      65.563  66.188 103.985  1.00  0.00           O
ATOM   1575  N   THR A  89      64.613  67.528 102.446  1.00  0.00           N
ATOM   1577  CA  THR A  89      63.273  66.918 102.576  1.00  0.00           C
ATOM   1579  CB  THR A  89      62.113  67.658 101.916  1.00  0.00           C
ATOM   1581  OG1 THR A  89      62.313  67.818 100.526  1.00  0.00           O
ATOM   1583  CG2 THR A  89      61.963  69.048 102.495  1.00  0.00           C
ATOM   1587  C   THR A  89      63.183  65.488 102.096  1.00  0.00           C
ATOM   1588  O   THR A  89      62.633  64.638 102.796  1.00  0.00           O
ATOM   1589  N   GLN A  90      63.763  65.158 100.916  1.00  0.00           N
ATOM   1591  CA  GLN A  90      63.843  63.818 100.375  1.00  0.00           C
ATOM   1593  CB  GLN A  90      64.583  63.778  99.006  1.00  0.00           C
ATOM   1596  CG  GLN A  90      63.793  64.418  97.846  1.00  0.00           C
ATOM   1599  CD  GLN A  90      64.613  64.348  96.556  1.00  0.00           C
ATOM   1600  OE1 GLN A  90      65.153  65.318  96.046  1.00  0.00           O
ATOM   1601  NE2 GLN A  90      64.703  63.118  95.996  1.00  0.00           N
ATOM   1604  C   GLN A  90      64.553  62.828 101.286  1.00  0.00           C
ATOM   1605  O   GLN A  90      64.163  61.678 101.416  1.00  0.00           O
ATOM   1606  N   ALA A  91      65.623  63.288 101.946  1.00  0.00           N
ATOM   1608  CA  ALA A  91      66.383  62.508 102.886  1.00  0.00           C
ATOM   1610  CB  ALA A  91      67.733  63.228 103.096  1.00  0.00           C
ATOM   1614  C   ALA A  91      65.703  62.338 104.236  1.00  0.00           C
ATOM   1615  O   ALA A  91      66.083  61.458 105.006  1.00  0.00           O
ATOM   1616  N   GLY A  92      64.693  63.168 104.546  1.00  0.00           N
ATOM   1618  CA  GLY A  92      63.983  63.148 105.826  1.00  0.00           C
ATOM   1621  C   GLY A  92      64.583  64.018 106.895  1.00  0.00           C
ATOM   1622  O   GLY A  92      64.273  63.888 108.086  1.00  0.00           O
ATOM   1623  N   ASN A  93      65.443  64.968 106.496  1.00  0.00           N
ATOM   1625  CA  ASN A  93      66.103  65.918 107.376  1.00  0.00           C
ATOM   1627  CB  ASN A  93      67.583  66.168 106.946  1.00  0.00           C
ATOM   1630  CG  ASN A  93      68.433  64.928 107.175  1.00  0.00           C
ATOM   1631  OD1 ASN A  93      68.333  64.238 108.186  1.00  0.00           O
ATOM   1632  ND2 ASN A  93      69.353  64.648 106.226  1.00  0.00           N
ATOM   1635  C   ASN A  93      65.343  67.238 107.346  1.00  0.00           C
ATOM   1636  O   ASN A  93      65.883  68.278 106.976  1.00  0.00           O
ATOM   1637  N   PHE A  94      64.053  67.208 107.726  1.00  0.00           N
ATOM   1639  CA  PHE A  94      63.103  68.308 107.656  1.00  0.00           C
ATOM   1641  CB  PHE A  94      61.713  67.858 108.196  1.00  0.00           C
ATOM   1644  CG  PHE A  94      61.313  66.568 107.556  1.00  0.00           C
ATOM   1645  CD1 PHE A  94      60.973  66.538 106.186  1.00  0.00           C
ATOM   1647  CE1 PHE A  94      60.673  65.328 105.556  1.00  0.00           C
ATOM   1649  CZ  PHE A  94      60.703  64.138 106.296  1.00  0.00           C
ATOM   1651  CD2 PHE A  94      61.313  65.368 108.285  1.00  0.00           C
ATOM   1653  CE2 PHE A  94      61.033  64.158 107.656  1.00  0.00           C
ATOM   1655  C   PHE A  94      63.543  69.538 108.436  1.00  0.00           C
ATOM   1656  O   PHE A  94      63.443  70.658 107.946  1.00  0.00           O
ATOM   1657  N   ASP A  95      64.093  69.358 109.645  1.00  0.00           N
ATOM   1659  CA  ASP A  95      64.553  70.458 110.466  1.00  0.00           C
ATOM   1661  CB  ASP A  95      65.043  69.948 111.826  1.00  0.00           C
ATOM   1664  CG  ASP A  95      63.943  69.398 112.716  1.00  0.00           C
ATOM   1665  OD1 ASP A  95      62.903  68.848 112.256  1.00  0.00           O
ATOM   1666  OD2 ASP A  95      64.213  69.368 113.956  1.00  0.00           O
ATOM   1667  C   ASP A  95      65.623  71.318 109.796  1.00  0.00           C
ATOM   1668  O   ASP A  95      65.633  72.548 109.866  1.00  0.00           O
ATOM   1669  N   ALA A  96      66.543  70.648 109.076  1.00  0.00           N
ATOM   1671  CA  ALA A  96      67.553  71.288 108.276  1.00  0.00           C
ATOM   1673  CB  ALA A  96      68.663  70.258 108.116  1.00  0.00           C
ATOM   1677  C   ALA A  96      67.073  71.698 106.886  1.00  0.00           C
ATOM   1678  O   ALA A  96      67.593  72.588 106.226  1.00  0.00           O
ATOM   1679  N   ALA A  97      66.003  71.058 106.406  1.00  0.00           N
ATOM   1681  CA  ALA A  97      65.263  71.578 105.286  1.00  0.00           C
ATOM   1683  CB  ALA A  97      64.213  70.548 104.846  1.00  0.00           C
ATOM   1687  C   ALA A  97      64.663  72.958 105.586  1.00  0.00           C
ATOM   1688  O   ALA A  97      64.793  73.898 104.806  1.00  0.00           O
ATOM   1689  N   TYR A  98      64.073  73.198 106.765  1.00  0.00           N
ATOM   1691  CA  TYR A  98      63.513  74.508 107.066  1.00  0.00           C
ATOM   1693  CB  TYR A  98      62.893  74.558 108.486  1.00  0.00           C
ATOM   1696  CG  TYR A  98      61.973  73.408 108.806  1.00  0.00           C
ATOM   1697  CD1 TYR A  98      61.103  72.838 107.866  1.00  0.00           C
ATOM   1699  CE1 TYR A  98      60.343  71.708 108.196  1.00  0.00           C
ATOM   1701  CZ  TYR A  98      60.463  71.128 109.456  1.00  0.00           C
ATOM   1702  OH  TYR A  98      59.773  69.948 109.776  1.00  0.00           O
ATOM   1704  CD2 TYR A  98      62.003  72.858 110.095  1.00  0.00           C
ATOM   1706  CE2 TYR A  98      61.273  71.708 110.426  1.00  0.00           C
ATOM   1708  C   TYR A  98      64.573  75.628 106.946  1.00  0.00           C
ATOM   1709  O   TYR A  98      64.333  76.658 106.326  1.00  0.00           O
ATOM   1710  N   GLU A  99      65.793  75.398 107.476  1.00  0.00           N
ATOM   1712  CA  GLU A  99      66.873  76.358 107.436  1.00  0.00           C
ATOM   1714  CB  GLU A  99      68.043  75.938 108.366  1.00  0.00           C
ATOM   1717  CG  GLU A  99      69.093  74.938 107.796  1.00  0.00           C
ATOM   1720  CD  GLU A  99      70.273  74.728 108.726  1.00  0.00           C
ATOM   1721  OE1 GLU A  99      70.293  75.338 109.826  1.00  0.00           O
ATOM   1722  OE2 GLU A  99      71.163  73.898 108.376  1.00  0.00           O
ATOM   1723  C   GLU A  99      67.343  76.678 106.026  1.00  0.00           C
ATOM   1724  O   GLU A  99      67.583  77.838 105.706  1.00  0.00           O
ATOM   1725  N   ALA A 100      67.433  75.668 105.126  1.00  0.00           N
ATOM   1727  CA  ALA A 100      67.733  75.898 103.726  1.00  0.00           C
ATOM   1729  CB  ALA A 100      67.893  74.548 103.006  1.00  0.00           C
ATOM   1733  C   ALA A 100      66.703  76.778 103.026  1.00  0.00           C
ATOM   1734  O   ALA A 100      67.043  77.728 102.336  1.00  0.00           O
ATOM   1735  N   PHE A 101      65.393  76.548 103.226  1.00  0.00           N
ATOM   1737  CA  PHE A 101      64.353  77.458 102.756  1.00  0.00           C
ATOM   1739  CB  PHE A 101      62.963  76.828 102.906  1.00  0.00           C
ATOM   1742  CG  PHE A 101      62.843  75.588 102.076  1.00  0.00           C
ATOM   1743  CD1 PHE A 101      63.263  75.558 100.726  1.00  0.00           C
ATOM   1745  CE1 PHE A 101      63.223  74.358  99.995  1.00  0.00           C
ATOM   1747  CZ  PHE A 101      62.683  73.208 100.586  1.00  0.00           C
ATOM   1749  CD2 PHE A 101      62.293  74.428 102.636  1.00  0.00           C
ATOM   1751  CE2 PHE A 101      62.163  73.258 101.876  1.00  0.00           C
ATOM   1753  C   PHE A 101      64.323  78.858 103.376  1.00  0.00           C
ATOM   1754  O   PHE A 101      64.093  79.848 102.686  1.00  0.00           O
ATOM   1755  N   ASP A 102      64.553  78.988 104.686  1.00  0.00           N
ATOM   1757  CA  ASP A 102      64.683  80.268 105.356  1.00  0.00           C
ATOM   1759  CB  ASP A 102      64.833  80.048 106.876  1.00  0.00           C
ATOM   1762  CG  ASP A 102      63.543  79.488 107.455  1.00  0.00           C
ATOM   1763  OD1 ASP A 102      62.503  79.468 106.746  1.00  0.00           O
ATOM   1764  OD2 ASP A 102      63.593  79.138 108.666  1.00  0.00           O
ATOM   1765  C   ASP A 102      65.853  81.058 104.826  1.00  0.00           C
ATOM   1766  O   ASP A 102      65.773  82.258 104.596  1.00  0.00           O
ATOM   1767  N   SER A 103      66.963  80.358 104.576  1.00  0.00           N
ATOM   1769  CA  SER A 103      68.073  80.918 103.836  1.00  0.00           C
ATOM   1771  CB  SER A 103      69.343  80.038 104.006  1.00  0.00           C
ATOM   1774  OG  SER A 103      69.513  78.988 103.046  1.00  0.00           O
ATOM   1776  C   SER A 103      67.733  81.288 102.396  1.00  0.00           C
ATOM   1777  O   SER A 103      68.133  82.348 101.936  1.00  0.00           O
ATOM   1778  N   VAL A 104      66.953  80.488 101.625  1.00  0.00           N
ATOM   1780  CA  VAL A 104      66.443  80.958 100.326  1.00  0.00           C
ATOM   1782  CB  VAL A 104      65.453  79.968  99.666  1.00  0.00           C
ATOM   1784  CG1 VAL A 104      64.873  80.528  98.356  1.00  0.00           C
ATOM   1788  CG2 VAL A 104      66.133  78.658  99.316  1.00  0.00           C
ATOM   1792  C   VAL A 104      65.683  82.268 100.446  1.00  0.00           C
ATOM   1793  O   VAL A 104      65.943  83.238  99.756  1.00  0.00           O
ATOM   1794  N   LEU A 105      64.733  82.298 101.396  1.00  0.00           N
ATOM   1796  CA  LEU A 105      63.863  83.408 101.666  1.00  0.00           C
ATOM   1798  CB  LEU A 105      62.813  83.008 102.735  1.00  0.00           C
ATOM   1801  CG  LEU A 105      61.603  83.968 102.796  1.00  0.00           C
ATOM   1803  CD1 LEU A 105      60.693  83.778 101.576  1.00  0.00           C
ATOM   1807  CD2 LEU A 105      60.813  83.818 104.106  1.00  0.00           C
ATOM   1811  C   LEU A 105      64.593  84.668 102.086  1.00  0.00           C
ATOM   1812  O   LEU A 105      64.243  85.748 101.636  1.00  0.00           O
ATOM   1813  N   GLU A 106      65.613  84.558 102.956  1.00  0.00           N
ATOM   1815  CA  GLU A 106      66.383  85.688 103.446  1.00  0.00           C
ATOM   1817  CB  GLU A 106      67.263  85.318 104.686  1.00  0.00           C
ATOM   1820  CG  GLU A 106      68.693  84.788 104.426  1.00  0.00           C
ATOM   1823  CD  GLU A 106      69.373  84.338 105.726  1.00  0.00           C
ATOM   1824  OE1 GLU A 106      69.353  85.158 106.676  1.00  0.00           O
ATOM   1825  OE2 GLU A 106      69.883  83.188 105.796  1.00  0.00           O
ATOM   1826  C   GLU A 106      67.193  86.398 102.366  1.00  0.00           C
ATOM   1827  O   GLU A 106      67.263  87.628 102.396  1.00  0.00           O
ATOM   1828  N   LEU A 107      67.783  85.668 101.386  1.00  0.00           N
ATOM   1830  CA  LEU A 107      68.553  86.288 100.316  1.00  0.00           C
ATOM   1832  CB  LEU A 107      69.483  85.248  99.626  1.00  0.00           C
ATOM   1835  CG  LEU A 107      70.893  84.938 100.146  1.00  0.00           C
ATOM   1837  CD1 LEU A 107      70.913  84.458 101.596  1.00  0.00           C
ATOM   1841  CD2 LEU A 107      71.513  83.888  99.226  1.00  0.00           C
ATOM   1845  C   LEU A 107      67.633  86.938  99.246  1.00  0.00           C
ATOM   1846  O   LEU A 107      68.043  87.878  98.565  1.00  0.00           O
ATOM   1847  N   ASP A 108      66.393  86.428  99.086  1.00  0.00           N
ATOM   1849  CA  ASP A 108      65.423  86.868  98.086  1.00  0.00           C
ATOM   1851  CB  ASP A 108      65.733  86.378  96.636  1.00  0.00           C
ATOM   1854  CG  ASP A 108      64.823  86.908  95.546  1.00  0.00           C
ATOM   1855  OD1 ASP A 108      63.873  87.678  95.846  1.00  0.00           O
ATOM   1856  OD2 ASP A 108      65.043  86.498  94.376  1.00  0.00           O
ATOM   1857  C   ASP A 108      64.023  86.418  98.506  1.00  0.00           C
ATOM   1858  O   ASP A 108      63.593  85.268  98.306  1.00  0.00           O
ATOM   1859  N   PRO A 109      63.233  87.328  99.046  1.00  0.00           N
ATOM   1860  CD  PRO A 109      63.773  88.428  99.866  1.00  0.00           C
ATOM   1863  CA  PRO A 109      61.853  87.018  99.386  1.00  0.00           C
ATOM   1865  CB  PRO A 109      61.423  88.218 100.256  1.00  0.00           C
ATOM   1868  CG  PRO A 109      62.703  88.698 100.925  1.00  0.00           C
ATOM   1871  C   PRO A 109      60.933  86.858  98.176  1.00  0.00           C
ATOM   1872  O   PRO A 109      59.753  86.548  98.376  1.00  0.00           O
ATOM   1873  N   THR A 110      61.393  87.018  96.906  1.00  0.00           N
ATOM   1875  CA  THR A 110      60.593  86.808  95.696  1.00  0.00           C
ATOM   1877  CB  THR A 110      61.153  87.488  94.436  1.00  0.00           C
ATOM   1879  OG1 THR A 110      60.133  87.858  93.516  1.00  0.00           O
ATOM   1881  CG2 THR A 110      62.123  86.638  93.596  1.00  0.00           C
ATOM   1885  C   THR A 110      60.523  85.338  95.386  1.00  0.00           C
ATOM   1886  O   THR A 110      59.683  84.888  94.606  1.00  0.00           O
ATOM   1887  N   TYR A 111      61.423  84.538  95.986  1.00  0.00           N
ATOM   1889  CA  TYR A 111      61.673  83.188  95.566  1.00  0.00           C
ATOM   1891  CB  TYR A 111      63.113  82.788  95.986  1.00  0.00           C
ATOM   1894  CG  TYR A 111      63.583  81.668  95.106  1.00  0.00           C
ATOM   1895  CD1 TYR A 111      63.033  80.388  95.266  1.00  0.00           C
ATOM   1897  CE1 TYR A 111      63.373  79.358  94.386  1.00  0.00           C
ATOM   1899  CZ  TYR A 111      64.333  79.568  93.396  1.00  0.00           C
ATOM   1900  OH  TYR A 111      64.683  78.498  92.576  1.00  0.00           O
ATOM   1902  CD2 TYR A 111      64.523  81.878  94.086  1.00  0.00           C
ATOM   1904  CE2 TYR A 111      64.913  80.828  93.246  1.00  0.00           C
ATOM   1906  C   TYR A 111      60.573  82.268  96.105  1.00  0.00           C
ATOM   1907  O   TYR A 111      60.683  81.588  97.126  1.00  0.00           O
ATOM   1908  N   ASN A 112      59.413  82.288  95.416  1.00  0.00           N
ATOM   1910  CA  ASN A 112      58.153  81.838  95.946  1.00  0.00           C
ATOM   1912  CB  ASN A 112      56.993  82.378  95.066  1.00  0.00           C
ATOM   1915  CG  ASN A 112      55.573  82.068  95.546  1.00  0.00           C
ATOM   1916  OD1 ASN A 112      54.763  81.568  94.766  1.00  0.00           O
ATOM   1917  ND2 ASN A 112      55.273  82.388  96.816  1.00  0.00           N
ATOM   1920  C   ASN A 112      58.073  80.328  96.096  1.00  0.00           C
ATOM   1921  O   ASN A 112      57.383  79.808  96.966  1.00  0.00           O
ATOM   1922  N   TYR A 113      58.853  79.578  95.296  1.00  0.00           N
ATOM   1924  CA  TYR A 113      58.963  78.128  95.366  1.00  0.00           C
ATOM   1926  CB  TYR A 113      59.813  77.538  94.226  1.00  0.00           C
ATOM   1929  CG  TYR A 113      58.973  77.568  92.986  1.00  0.00           C
ATOM   1930  CD1 TYR A 113      58.863  78.748  92.236  1.00  0.00           C
ATOM   1932  CE1 TYR A 113      58.033  78.798  91.116  1.00  0.00           C
ATOM   1934  CZ  TYR A 113      57.333  77.668  90.716  1.00  0.00           C
ATOM   1935  OH  TYR A 113      56.533  77.778  89.576  1.00  0.00           O
ATOM   1937  CD2 TYR A 113      58.253  76.428  92.576  1.00  0.00           C
ATOM   1939  CE2 TYR A 113      57.433  76.478  91.446  1.00  0.00           C
ATOM   1941  C   TYR A 113      59.443  77.628  96.706  1.00  0.00           C
ATOM   1942  O   TYR A 113      58.983  76.598  97.186  1.00  0.00           O
ATOM   1943  N   ALA A 114      60.303  78.418  97.386  1.00  0.00           N
ATOM   1945  CA  ALA A 114      60.713  78.178  98.745  1.00  0.00           C
ATOM   1947  CB  ALA A 114      61.613  79.348  99.186  1.00  0.00           C
ATOM   1951  C   ALA A 114      59.543  78.068  99.715  1.00  0.00           C
ATOM   1952  O   ALA A 114      59.543  77.188 100.566  1.00  0.00           O
ATOM   1953  N   HIS A 115      58.483  78.888  99.566  1.00  0.00           N
ATOM   1955  CA  HIS A 115      57.253  78.678 100.316  1.00  0.00           C
ATOM   1957  CB  HIS A 115      56.233  79.828 100.126  1.00  0.00           C
ATOM   1960  ND1 HIS A 115      56.583  81.588 101.866  1.00  0.00           N
ATOM   1961  CG  HIS A 115      56.763  81.168 100.566  1.00  0.00           C
ATOM   1962  CE1 HIS A 115      57.033  82.828 101.906  1.00  0.00           C
ATOM   1964  NE2 HIS A 115      57.473  83.228 100.696  1.00  0.00           N
ATOM   1966  CD2 HIS A 115      57.303  82.168  99.836  1.00  0.00           C
ATOM   1968  C   HIS A 115      56.573  77.348  99.995  1.00  0.00           C
ATOM   1969  O   HIS A 115      56.223  76.598 100.895  1.00  0.00           O
ATOM   1970  N   LEU A 116      56.393  76.938  98.716  1.00  0.00           N
ATOM   1972  CA  LEU A 116      55.833  75.608  98.456  1.00  0.00           C
ATOM   1974  CB  LEU A 116      55.583  75.368  96.946  1.00  0.00           C
ATOM   1977  CG  LEU A 116      54.903  74.018  96.586  1.00  0.00           C
ATOM   1979  CD1 LEU A 116      53.463  73.928  97.076  1.00  0.00           C
ATOM   1983  CD2 LEU A 116      54.953  73.758  95.076  1.00  0.00           C
ATOM   1987  C   LEU A 116      56.703  74.458  98.946  1.00  0.00           C
ATOM   1988  O   LEU A 116      56.223  73.528  99.596  1.00  0.00           O
ATOM   1989  N   ASN A 117      58.013  74.518  98.646  1.00  0.00           N
ATOM   1991  CA  ASN A 117      58.983  73.508  99.036  1.00  0.00           C
ATOM   1993  CB  ASN A 117      60.383  73.748  98.376  1.00  0.00           C
ATOM   1996  CG  ASN A 117      60.473  73.618  96.856  1.00  0.00           C
ATOM   1997  OD1 ASN A 117      60.713  74.558  96.096  1.00  0.00           O
ATOM   1998  ND2 ASN A 117      60.333  72.378  96.336  1.00  0.00           N
ATOM   2001  C   ASN A 117      59.093  73.428 100.566  1.00  0.00           C
ATOM   2002  O   ASN A 117      59.113  72.328 101.126  1.00  0.00           O
ATOM   2003  N   ARG A 118      59.133  74.578 101.276  1.00  0.00           N
ATOM   2005  CA  ARG A 118      59.053  74.668 102.726  1.00  0.00           C
ATOM   2007  CB  ARG A 118      59.343  76.118 103.236  1.00  0.00           C
ATOM   2010  CG  ARG A 118      59.443  76.268 104.766  1.00  0.00           C
ATOM   2013  CD  ARG A 118      60.083  77.558 105.326  1.00  0.00           C
ATOM   2016  NE  ARG A 118      59.173  78.678 104.955  1.00  0.00           N
ATOM   2018  CZ  ARG A 118      59.563  79.908 104.675  1.00  0.00           C
ATOM   2019  NH1 ARG A 118      60.823  80.308 104.785  1.00  0.00           N
ATOM   2022  NH2 ARG A 118      58.633  80.758 104.286  1.00  0.00           N
ATOM   2025  C   ARG A 118      57.753  74.138 103.256  1.00  0.00           C
ATOM   2026  O   ARG A 118      57.773  73.278 104.136  1.00  0.00           O
ATOM   2027  N   GLY A 119      56.583  74.518 102.686  1.00  0.00           N
ATOM   2029  CA  GLY A 119      55.293  73.978 103.096  1.00  0.00           C
ATOM   2032  C   GLY A 119      55.203  72.468 103.015  1.00  0.00           C
ATOM   2033  O   GLY A 119      54.723  71.798 103.926  1.00  0.00           O
ATOM   2034  N   ILE A 120      55.743  71.868 101.936  1.00  0.00           N
ATOM   2036  CA  ILE A 120      55.923  70.428 101.806  1.00  0.00           C
ATOM   2038  CB  ILE A 120      56.343  69.988 100.416  1.00  0.00           C
ATOM   2040  CG2 ILE A 120      56.483  68.458 100.375  1.00  0.00           C
ATOM   2044  CG1 ILE A 120      55.313  70.438  99.346  1.00  0.00           C
ATOM   2047  CD  ILE A 120      55.893  70.398  97.926  1.00  0.00           C
ATOM   2051  C   ILE A 120      56.843  69.828 102.866  1.00  0.00           C
ATOM   2052  O   ILE A 120      56.533  68.798 103.465  1.00  0.00           O
ATOM   2053  N   ALA A 121      57.993  70.478 103.166  1.00  0.00           N
ATOM   2055  CA  ALA A 121      58.873  70.048 104.246  1.00  0.00           C
ATOM   2057  CB  ALA A 121      60.073  71.008 104.356  1.00  0.00           C
ATOM   2061  C   ALA A 121      58.193  70.028 105.606  1.00  0.00           C
ATOM   2062  O   ALA A 121      58.293  69.078 106.376  1.00  0.00           O
ATOM   2063  N   LEU A 122      57.443  71.098 105.895  1.00  0.00           N
ATOM   2065  CA  LEU A 122      56.663  71.278 107.106  1.00  0.00           C
ATOM   2067  CB  LEU A 122      56.033  72.688 107.126  1.00  0.00           C
ATOM   2070  CG  LEU A 122      56.933  73.798 107.716  1.00  0.00           C
ATOM   2072  CD1 LEU A 122      58.153  74.158 106.886  1.00  0.00           C
ATOM   2076  CD2 LEU A 122      56.133  75.088 107.856  1.00  0.00           C
ATOM   2080  C   LEU A 122      55.593  70.218 107.256  1.00  0.00           C
ATOM   2081  O   LEU A 122      55.413  69.638 108.326  1.00  0.00           O
ATOM   2082  N   TYR A 123      54.903  69.888 106.166  1.00  0.00           N
ATOM   2084  CA  TYR A 123      53.943  68.808 106.116  1.00  0.00           C
ATOM   2086  CB  TYR A 123      53.343  68.868 104.686  1.00  0.00           C
ATOM   2089  CG  TYR A 123      52.403  67.748 104.436  1.00  0.00           C
ATOM   2090  CD1 TYR A 123      51.183  67.758 105.095  1.00  0.00           C
ATOM   2092  CE1 TYR A 123      50.303  66.678 104.976  1.00  0.00           C
ATOM   2094  CZ  TYR A 123      50.653  65.608 104.156  1.00  0.00           C
ATOM   2095  OH  TYR A 123      49.763  64.548 104.086  1.00  0.00           O
ATOM   2097  CD2 TYR A 123      52.753  66.658 103.616  1.00  0.00           C
ATOM   2099  CE2 TYR A 123      51.863  65.588 103.465  1.00  0.00           C
ATOM   2101  C   TYR A 123      54.513  67.418 106.446  1.00  0.00           C
ATOM   2102  O   TYR A 123      53.963  66.668 107.256  1.00  0.00           O
ATOM   2103  N   TYR A 124      55.663  67.058 105.846  1.00  0.00           N
ATOM   2105  CA  TYR A 124      56.343  65.808 106.105  1.00  0.00           C
ATOM   2107  CB  TYR A 124      57.343  65.458 104.986  1.00  0.00           C
ATOM   2110  CG  TYR A 124      56.583  64.878 103.836  1.00  0.00           C
ATOM   2111  CD1 TYR A 124      56.403  65.558 102.626  1.00  0.00           C
ATOM   2113  CE1 TYR A 124      55.673  64.968 101.586  1.00  0.00           C
ATOM   2115  CZ  TYR A 124      55.153  63.678 101.746  1.00  0.00           C
ATOM   2116  OH  TYR A 124      54.423  63.068 100.706  1.00  0.00           O
ATOM   2118  CD2 TYR A 124      56.073  63.578 103.976  1.00  0.00           C
ATOM   2120  CE2 TYR A 124      55.363  62.988 102.936  1.00  0.00           C
ATOM   2122  C   TYR A 124      57.043  65.758 107.446  1.00  0.00           C
ATOM   2123  O   TYR A 124      57.263  64.688 108.006  1.00  0.00           O
ATOM   2124  N   GLY A 125      57.363  66.938 108.006  1.00  0.00           N
ATOM   2126  CA  GLY A 125      57.793  67.068 109.386  1.00  0.00           C
ATOM   2129  C   GLY A 125      56.673  66.838 110.356  1.00  0.00           C
ATOM   2130  O   GLY A 125      56.913  66.468 111.496  1.00  0.00           O
ATOM   2131  N   GLY A 126      55.423  67.098 109.936  1.00  0.00           N
ATOM   2133  CA  GLY A 126      54.213  66.968 110.756  1.00  0.00           C
ATOM   2136  C   GLY A 126      53.793  68.238 111.436  1.00  0.00           C
ATOM   2137  O   GLY A 126      53.113  68.208 112.455  1.00  0.00           O
ATOM   2138  N   ARG A 127      54.203  69.398 110.895  1.00  0.00           N
ATOM   2140  CA  ARG A 127      53.813  70.718 111.366  1.00  0.00           C
ATOM   2142  CB  ARG A 127      55.023  71.618 111.706  1.00  0.00           C
ATOM   2145  CG  ARG A 127      56.123  71.678 110.626  1.00  0.00           C
ATOM   2148  CD  ARG A 127      57.433  72.388 111.006  1.00  0.00           C
ATOM   2151  NE  ARG A 127      58.013  71.638 112.145  1.00  0.00           N
ATOM   2153  CZ  ARG A 127      57.773  71.858 113.436  1.00  0.00           C
ATOM   2154  NH1 ARG A 127      57.213  72.978 113.845  1.00  0.00           N
ATOM   2157  NH2 ARG A 127      57.993  70.878 114.286  1.00  0.00           N
ATOM   2160  C   ARG A 127      52.833  71.378 110.426  1.00  0.00           C
ATOM   2161  O   ARG A 127      53.073  72.438 109.836  1.00  0.00           O
ATOM   2162  N   ASP A 128      51.673  70.718 110.286  1.00  0.00           N
ATOM   2164  CA  ASP A 128      50.643  70.998 109.326  1.00  0.00           C
ATOM   2166  CB  ASP A 128      49.563  69.908 109.526  1.00  0.00           C
ATOM   2169  CG  ASP A 128      50.143  68.508 109.406  1.00  0.00           C
ATOM   2170  OD1 ASP A 128      50.833  68.228 108.395  1.00  0.00           O
ATOM   2171  OD2 ASP A 128      49.893  67.678 110.326  1.00  0.00           O
ATOM   2172  C   ASP A 128      50.073  72.428 109.406  1.00  0.00           C
ATOM   2173  O   ASP A 128      49.913  73.098 108.395  1.00  0.00           O
ATOM   2174  N   LYS A 129      49.823  72.988 110.626  1.00  0.00           N
ATOM   2176  CA  LYS A 129      49.443  74.398 110.776  1.00  0.00           C
ATOM   2178  CB  LYS A 129      49.183  74.828 112.246  1.00  0.00           C
ATOM   2181  CG  LYS A 129      47.873  74.338 112.856  1.00  0.00           C
ATOM   2184  CD  LYS A 129      46.613  74.678 112.026  1.00  0.00           C
ATOM   2187  CE  LYS A 129      46.383  76.148 111.696  1.00  0.00           C
ATOM   2190  NZ  LYS A 129      45.193  76.338 110.856  1.00  0.00           N
ATOM   2194  C   LYS A 129      50.433  75.408 110.235  1.00  0.00           C
ATOM   2195  O   LYS A 129      50.073  76.398 109.616  1.00  0.00           O
ATOM   2196  N   LEU A 130      51.733  75.168 110.486  1.00  0.00           N
ATOM   2198  CA  LEU A 130      52.763  75.968 109.886  1.00  0.00           C
ATOM   2200  CB  LEU A 130      54.163  75.708 110.506  1.00  0.00           C
ATOM   2203  CG  LEU A 130      54.353  75.998 111.996  1.00  0.00           C
ATOM   2205  CD1 LEU A 130      55.853  75.998 112.285  1.00  0.00           C
ATOM   2209  CD2 LEU A 130      53.743  77.318 112.486  1.00  0.00           C
ATOM   2213  C   LEU A 130      52.823  75.808 108.366  1.00  0.00           C
ATOM   2214  O   LEU A 130      52.893  76.808 107.656  1.00  0.00           O
ATOM   2215  N   ALA A 131      52.723  74.568 107.846  1.00  0.00           N
ATOM   2217  CA  ALA A 131      52.773  74.258 106.426  1.00  0.00           C
ATOM   2219  CB  ALA A 131      52.543  72.748 106.205  1.00  0.00           C
ATOM   2223  C   ALA A 131      51.713  75.038 105.676  1.00  0.00           C
ATOM   2224  O   ALA A 131      51.953  75.688 104.675  1.00  0.00           O
ATOM   2225  N   GLN A 132      50.513  75.078 106.266  1.00  0.00           N
ATOM   2227  CA  GLN A 132      49.393  75.848 105.806  1.00  0.00           C
ATOM   2229  CB  GLN A 132      48.243  75.578 106.796  1.00  0.00           C
ATOM   2232  CG  GLN A 132      46.873  76.128 106.376  1.00  0.00           C
ATOM   2235  CD  GLN A 132      45.923  76.078 107.566  1.00  0.00           C
ATOM   2236  OE1 GLN A 132      46.083  75.328 108.546  1.00  0.00           O
ATOM   2237  NE2 GLN A 132      44.863  76.908 107.506  1.00  0.00           N
ATOM   2240  C   GLN A 132      49.633  77.368 105.636  1.00  0.00           C
ATOM   2241  O   GLN A 132      49.113  77.958 104.696  1.00  0.00           O
ATOM   2242  N   ASP A 133      50.413  78.058 106.496  1.00  0.00           N
ATOM   2244  CA  ASP A 133      50.793  79.458 106.266  1.00  0.00           C
ATOM   2246  CB  ASP A 133      51.533  80.028 107.536  1.00  0.00           C
ATOM   2249  CG  ASP A 133      51.703  81.548 107.626  1.00  0.00           C
ATOM   2250  OD1 ASP A 133      50.833  82.278 107.086  1.00  0.00           O
ATOM   2251  OD2 ASP A 133      52.623  82.018 108.366  1.00  0.00           O
ATOM   2252  C   ASP A 133      51.613  79.648 104.966  1.00  0.00           C
ATOM   2253  O   ASP A 133      51.283  80.458 104.106  1.00  0.00           O
ATOM   2254  N   ASP A 134      52.653  78.788 104.766  1.00  0.00           N
ATOM   2256  CA  ASP A 134      53.443  78.738 103.535  1.00  0.00           C
ATOM   2258  CB  ASP A 134      54.643  77.748 103.656  1.00  0.00           C
ATOM   2261  CG  ASP A 134      55.783  78.238 104.506  1.00  0.00           C
ATOM   2262  OD1 ASP A 134      56.243  79.388 104.366  1.00  0.00           O
ATOM   2263  OD2 ASP A 134      56.303  77.418 105.306  1.00  0.00           O
ATOM   2264  C   ASP A 134      52.663  78.298 102.296  1.00  0.00           C
ATOM   2265  O   ASP A 134      52.713  78.908 101.236  1.00  0.00           O
ATOM   2266  N   LEU A 135      51.903  77.178 102.396  1.00  0.00           N
ATOM   2268  CA  LEU A 135      51.093  76.648 101.326  1.00  0.00           C
ATOM   2270  CB  LEU A 135      50.493  75.268 101.676  1.00  0.00           C
ATOM   2273  CG  LEU A 135      51.533  74.148 101.916  1.00  0.00           C
ATOM   2275  CD1 LEU A 135      50.833  72.888 102.416  1.00  0.00           C
ATOM   2279  CD2 LEU A 135      52.383  73.848 100.676  1.00  0.00           C
ATOM   2283  C   LEU A 135      49.983  77.588 100.916  1.00  0.00           C
ATOM   2284  O   LEU A 135      49.743  77.808  99.726  1.00  0.00           O
ATOM   2285  N   LEU A 136      49.273  78.198 101.886  1.00  0.00           N
ATOM   2287  CA  LEU A 136      48.283  79.208 101.556  1.00  0.00           C
ATOM   2289  CB  LEU A 136      47.413  79.638 102.756  1.00  0.00           C
ATOM   2292  CG  LEU A 136      46.283  80.638 102.416  1.00  0.00           C
ATOM   2294  CD1 LEU A 136      45.283  80.088 101.386  1.00  0.00           C
ATOM   2298  CD2 LEU A 136      45.553  81.048 103.696  1.00  0.00           C
ATOM   2302  C   LEU A 136      48.853  80.428 100.876  1.00  0.00           C
ATOM   2303  O   LEU A 136      48.313  80.888  99.886  1.00  0.00           O
ATOM   2304  N   ALA A 137      50.003  80.938 101.366  1.00  0.00           N
ATOM   2306  CA  ALA A 137      50.723  81.998 100.716  1.00  0.00           C
ATOM   2308  CB  ALA A 137      51.943  82.348 101.586  1.00  0.00           C
ATOM   2312  C   ALA A 137      51.143  81.638  99.296  1.00  0.00           C
ATOM   2313  O   ALA A 137      50.913  82.398  98.356  1.00  0.00           O
ATOM   2314  N   PHE A 138      51.653  80.418  99.066  1.00  0.00           N
ATOM   2316  CA  PHE A 138      51.933  79.908  97.735  1.00  0.00           C
ATOM   2318  CB  PHE A 138      52.623  78.518  97.816  1.00  0.00           C
ATOM   2321  CG  PHE A 138      53.263  78.168  96.506  1.00  0.00           C
ATOM   2322  CD1 PHE A 138      54.453  78.818  96.136  1.00  0.00           C
ATOM   2324  CE1 PHE A 138      55.103  78.488  94.936  1.00  0.00           C
ATOM   2326  CZ  PHE A 138      54.573  77.508  94.096  1.00  0.00           C
ATOM   2328  CD2 PHE A 138      52.733  77.188  95.656  1.00  0.00           C
ATOM   2330  CE2 PHE A 138      53.393  76.858  94.456  1.00  0.00           C
ATOM   2332  C   PHE A 138      50.693  79.828  96.826  1.00  0.00           C
ATOM   2333  O   PHE A 138      50.753  80.168  95.645  1.00  0.00           O
ATOM   2334  N   TYR A 139      49.533  79.378  97.366  1.00  0.00           N
ATOM   2336  CA  TYR A 139      48.243  79.358  96.686  1.00  0.00           C
ATOM   2338  CB  TYR A 139      47.193  78.618  97.576  1.00  0.00           C
ATOM   2341  CG  TYR A 139      45.763  78.768  97.096  1.00  0.00           C
ATOM   2342  CD1 TYR A 139      45.263  77.888  96.136  1.00  0.00           C
ATOM   2344  CE1 TYR A 139      44.003  78.098  95.566  1.00  0.00           C
ATOM   2346  CZ  TYR A 139      43.203  79.168  95.986  1.00  0.00           C
ATOM   2347  OH  TYR A 139      41.933  79.328  95.406  1.00  0.00           O
ATOM   2349  CD2 TYR A 139      44.953  79.828  97.536  1.00  0.00           C
ATOM   2351  CE2 TYR A 139      43.683  80.038  96.976  1.00  0.00           C
ATOM   2353  C   TYR A 139      47.773  80.738  96.216  1.00  0.00           C
ATOM   2354  O   TYR A 139      47.313  80.898  95.095  1.00  0.00           O
ATOM   2355  N   GLN A 140      47.923  81.778  97.076  1.00  0.00           N
ATOM   2357  CA  GLN A 140      47.523  83.148  96.826  1.00  0.00           C
ATOM   2359  CB  GLN A 140      47.833  84.098  98.026  1.00  0.00           C
ATOM   2362  CG  GLN A 140      46.963  83.898  99.306  1.00  0.00           C
ATOM   2365  CD  GLN A 140      47.483  84.788 100.446  1.00  0.00           C
ATOM   2366  OE1 GLN A 140      48.373  85.618 100.276  1.00  0.00           O
ATOM   2367  NE2 GLN A 140      46.893  84.608 101.656  1.00  0.00           N
ATOM   2370  C   GLN A 140      48.143  83.768  95.576  1.00  0.00           C
ATOM   2371  O   GLN A 140      47.463  84.498  94.846  1.00  0.00           O
ATOM   2372  N   ASP A 141      49.433  83.488  95.346  1.00  0.00           N
ATOM   2374  CA  ASP A 141      50.223  83.888  94.196  1.00  0.00           C
ATOM   2376  CB  ASP A 141      51.713  83.588  94.496  1.00  0.00           C
ATOM   2379  CG  ASP A 141      52.273  84.598  95.496  1.00  0.00           C
ATOM   2380  OD1 ASP A 141      51.833  85.768  95.486  1.00  0.00           O
ATOM   2381  OD2 ASP A 141      53.303  84.238  96.136  1.00  0.00           O
ATOM   2382  C   ASP A 141      49.763  83.338  92.826  1.00  0.00           C
ATOM   2383  O   ASP A 141      49.783  84.058  91.826  1.00  0.00           O
ATOM   2384  N   ASP A 142      49.283  82.078  92.746  1.00  0.00           N
ATOM   2386  CA  ASP A 142      48.523  81.638  91.576  1.00  0.00           C
ATOM   2388  CB  ASP A 142      49.433  80.958  90.506  1.00  0.00           C
ATOM   2391  CG  ASP A 142      48.763  80.808  89.146  1.00  0.00           C
ATOM   2392  OD1 ASP A 142      47.623  81.308  88.976  1.00  0.00           O
ATOM   2393  OD2 ASP A 142      49.413  80.228  88.226  1.00  0.00           O
ATOM   2394  C   ASP A 142      47.323  80.758  91.976  1.00  0.00           C
ATOM   2395  O   ASP A 142      47.433  79.548  92.156  1.00  0.00           O
ATOM   2396  N   PRO A 143      46.113  81.318  92.096  1.00  0.00           N
ATOM   2397  CD  PRO A 143      45.923  82.698  92.516  1.00  0.00           C
ATOM   2400  CA  PRO A 143      44.943  80.508  92.416  1.00  0.00           C
ATOM   2402  CB  PRO A 143      43.893  81.548  92.846  1.00  0.00           C
ATOM   2405  CG  PRO A 143      44.763  82.618  93.496  1.00  0.00           C
ATOM   2408  C   PRO A 143      44.473  79.678  91.246  1.00  0.00           C
ATOM   2409  O   PRO A 143      43.463  78.998  91.396  1.00  0.00           O
ATOM   2410  N   ASN A 144      45.173  79.678  90.086  1.00  0.00           N
ATOM   2412  CA  ASN A 144      44.773  78.858  88.966  1.00  0.00           C
ATOM   2414  CB  ASN A 144      44.993  79.628  87.646  1.00  0.00           C
ATOM   2417  CG  ASN A 144      43.973  80.758  87.616  1.00  0.00           C
ATOM   2418  OD1 ASN A 144      42.853  80.618  88.106  1.00  0.00           O
ATOM   2419  ND2 ASN A 144      44.343  81.928  87.056  1.00  0.00           N
ATOM   2422  C   ASN A 144      45.563  77.568  88.886  1.00  0.00           C
ATOM   2423  O   ASN A 144      45.183  76.658  88.136  1.00  0.00           O
ATOM   2424  N   ASP A 145      46.643  77.428  89.676  1.00  0.00           N
ATOM   2426  CA  ASP A 145      47.493  76.258  89.626  1.00  0.00           C
ATOM   2428  CB  ASP A 145      48.943  76.698  89.956  1.00  0.00           C
ATOM   2431  CG  ASP A 145      49.913  75.528  89.886  1.00  0.00           C
ATOM   2432  OD1 ASP A 145      49.653  74.598  89.086  1.00  0.00           O
ATOM   2433  OD2 ASP A 145      50.943  75.578  90.616  1.00  0.00           O
ATOM   2434  C   ASP A 145      46.963  75.168  90.586  1.00  0.00           C
ATOM   2435  O   ASP A 145      46.983  75.398  91.786  1.00  0.00           O
ATOM   2436  N   PRO A 146      46.493  73.978  90.186  1.00  0.00           N
ATOM   2437  CD  PRO A 146      46.593  73.478  88.826  1.00  0.00           C
ATOM   2440  CA  PRO A 146      45.743  73.078  91.046  1.00  0.00           C
ATOM   2442  CB  PRO A 146      45.273  71.928  90.136  1.00  0.00           C
ATOM   2445  CG  PRO A 146      45.473  72.458  88.716  1.00  0.00           C
ATOM   2448  C   PRO A 146      46.613  72.518  92.116  1.00  0.00           C
ATOM   2449  O   PRO A 146      46.133  72.258  93.206  1.00  0.00           O
ATOM   2450  N   PHE A 147      47.883  72.288  91.796  1.00  0.00           N
ATOM   2452  CA  PHE A 147      48.883  71.678  92.636  1.00  0.00           C
ATOM   2454  CB  PHE A 147      50.193  71.518  91.816  1.00  0.00           C
ATOM   2457  CG  PHE A 147      49.853  70.638  90.636  1.00  0.00           C
ATOM   2458  CD1 PHE A 147      49.603  69.268  90.856  1.00  0.00           C
ATOM   2460  CE1 PHE A 147      49.113  68.448  89.836  1.00  0.00           C
ATOM   2462  CZ  PHE A 147      48.893  68.988  88.576  1.00  0.00           C
ATOM   2464  CD2 PHE A 147      49.693  71.148  89.336  1.00  0.00           C
ATOM   2466  CE2 PHE A 147      49.203  70.328  88.306  1.00  0.00           C
ATOM   2468  C   PHE A 147      49.093  72.448  93.916  1.00  0.00           C
ATOM   2469  O   PHE A 147      49.373  71.888  94.976  1.00  0.00           O
ATOM   2470  N   ARG A 148      48.913  73.778  93.876  1.00  0.00           N
ATOM   2472  CA  ARG A 148      48.883  74.598  95.066  1.00  0.00           C
ATOM   2474  CB  ARG A 148      48.873  76.088  94.666  1.00  0.00           C
ATOM   2477  CG  ARG A 148      49.933  76.378  93.586  1.00  0.00           C
ATOM   2480  CD  ARG A 148      50.243  77.858  93.366  1.00  0.00           C
ATOM   2483  NE  ARG A 148      51.283  77.928  92.286  1.00  0.00           N
ATOM   2485  CZ  ARG A 148      52.143  78.938  92.146  1.00  0.00           C
ATOM   2486  NH1 ARG A 148      52.203  79.958  92.976  1.00  0.00           N
ATOM   2489  NH2 ARG A 148      53.003  78.888  91.146  1.00  0.00           N
ATOM   2492  C   ARG A 148      47.733  74.288  96.016  1.00  0.00           C
ATOM   2493  O   ARG A 148      47.943  74.088  97.215  1.00  0.00           O
ATOM   2494  N   SER A 149      46.493  74.148  95.496  1.00  0.00           N
ATOM   2496  CA  SER A 149      45.323  73.678  96.236  1.00  0.00           C
ATOM   2498  CB  SER A 149      44.053  73.668  95.356  1.00  0.00           C
ATOM   2501  OG  SER A 149      43.973  74.878  94.616  1.00  0.00           O
ATOM   2503  C   SER A 149      45.473  72.268  96.756  1.00  0.00           C
ATOM   2504  O   SER A 149      45.113  71.948  97.875  1.00  0.00           O
ATOM   2505  N   LEU A 150      46.033  71.358  95.936  1.00  0.00           N
ATOM   2507  CA  LEU A 150      46.293  69.988  96.356  1.00  0.00           C
ATOM   2509  CB  LEU A 150      46.953  69.178  95.226  1.00  0.00           C
ATOM   2512  CG  LEU A 150      46.073  69.048  93.976  1.00  0.00           C
ATOM   2514  CD1 LEU A 150      46.783  68.278  92.876  1.00  0.00           C
ATOM   2518  CD2 LEU A 150      44.773  68.358  94.346  1.00  0.00           C
ATOM   2522  C   LEU A 150      47.213  69.888  97.536  1.00  0.00           C
ATOM   2523  O   LEU A 150      46.913  69.218  98.516  1.00  0.00           O
ATOM   2524  N   TRP A 151      48.343  70.608  97.506  1.00  0.00           N
ATOM   2526  CA  TRP A 151      49.223  70.658  98.636  1.00  0.00           C
ATOM   2528  CB  TRP A 151      50.583  71.298  98.266  1.00  0.00           C
ATOM   2531  CG  TRP A 151      51.503  70.348  97.566  1.00  0.00           C
ATOM   2532  CD1 TRP A 151      52.003  70.418  96.296  1.00  0.00           C
ATOM   2534  NE1 TRP A 151      52.843  69.348  96.076  1.00  0.00           N
ATOM   2536  CE2 TRP A 151      52.943  68.618  97.215  1.00  0.00           C
ATOM   2537  CD2 TRP A 151      52.033  69.158  98.145  1.00  0.00           C
ATOM   2538  CE3 TRP A 151      51.813  68.488  99.346  1.00  0.00           C
ATOM   2540  CZ3 TRP A 151      52.563  67.338  99.636  1.00  0.00           C
ATOM   2542  CZ2 TRP A 151      53.703  67.488  97.516  1.00  0.00           C
ATOM   2544  CH2 TRP A 151      53.493  66.848  98.736  1.00  0.00           C
ATOM   2546  C   TRP A 151      48.603  71.268  99.886  1.00  0.00           C
ATOM   2547  O   TRP A 151      48.723  70.708 100.976  1.00  0.00           O
ATOM   2548  N   LEU A 152      47.843  72.378  99.756  1.00  0.00           N
ATOM   2550  CA  LEU A 152      47.103  72.968 100.856  1.00  0.00           C
ATOM   2552  CB  LEU A 152      46.433  74.278 100.375  1.00  0.00           C
ATOM   2555  CG  LEU A 152      45.853  75.178 101.485  1.00  0.00           C
ATOM   2557  CD1 LEU A 152      45.793  76.618 100.976  1.00  0.00           C
ATOM   2561  CD2 LEU A 152      44.453  74.788 101.986  1.00  0.00           C
ATOM   2565  C   LEU A 152      46.073  72.038 101.476  1.00  0.00           C
ATOM   2566  O   LEU A 152      46.003  71.868 102.696  1.00  0.00           O
ATOM   2567  N   TYR A 153      45.293  71.338 100.626  1.00  0.00           N
ATOM   2569  CA  TYR A 153      44.383  70.288 101.016  1.00  0.00           C
ATOM   2571  CB  TYR A 153      43.573  69.818  99.766  1.00  0.00           C
ATOM   2574  CG  TYR A 153      42.753  68.588 100.076  1.00  0.00           C
ATOM   2575  CD1 TYR A 153      41.483  68.708 100.645  1.00  0.00           C
ATOM   2577  CE1 TYR A 153      40.793  67.578 101.096  1.00  0.00           C
ATOM   2579  CZ  TYR A 153      41.393  66.318 100.986  1.00  0.00           C
ATOM   2580  OH  TYR A 153      40.703  65.168 101.386  1.00  0.00           O
ATOM   2582  CD2 TYR A 153      43.313  67.308  99.925  1.00  0.00           C
ATOM   2584  CE2 TYR A 153      42.663  66.188 100.446  1.00  0.00           C
ATOM   2586  C   TYR A 153      45.063  69.138 101.756  1.00  0.00           C
ATOM   2587  O   TYR A 153      44.543  68.658 102.756  1.00  0.00           O
ATOM   2588  N   LEU A 154      46.243  68.688 101.276  1.00  0.00           N
ATOM   2590  CA  LEU A 154      47.023  67.628 101.906  1.00  0.00           C
ATOM   2592  CB  LEU A 154      48.313  67.298 101.076  1.00  0.00           C
ATOM   2595  CG  LEU A 154      48.213  66.098 100.106  1.00  0.00           C
ATOM   2597  CD1 LEU A 154      47.163  66.238  98.996  1.00  0.00           C
ATOM   2601  CD2 LEU A 154      49.573  65.868  99.446  1.00  0.00           C
ATOM   2605  C   LEU A 154      47.423  67.958 103.336  1.00  0.00           C
ATOM   2606  O   LEU A 154      47.293  67.108 104.226  1.00  0.00           O
ATOM   2607  N   ALA A 155      47.893  69.198 103.586  1.00  0.00           N
ATOM   2609  CA  ALA A 155      48.163  69.718 104.916  1.00  0.00           C
ATOM   2611  CB  ALA A 155      48.893  71.068 104.776  1.00  0.00           C
ATOM   2615  C   ALA A 155      46.943  69.888 105.806  1.00  0.00           C
ATOM   2616  O   ALA A 155      46.923  69.388 106.936  1.00  0.00           O
ATOM   2617  N   GLU A 156      45.883  70.548 105.306  1.00  0.00           N
ATOM   2619  CA  GLU A 156      44.653  70.798 106.035  1.00  0.00           C
ATOM   2621  CB  GLU A 156      43.753  71.818 105.286  1.00  0.00           C
ATOM   2624  CG  GLU A 156      44.273  73.278 105.416  1.00  0.00           C
ATOM   2627  CD  GLU A 156      43.233  74.378 105.186  1.00  0.00           C
ATOM   2628  OE1 GLU A 156      42.023  74.088 105.106  1.00  0.00           O
ATOM   2629  OE2 GLU A 156      43.623  75.578 105.246  1.00  0.00           O
ATOM   2630  C   GLU A 156      43.903  69.548 106.466  1.00  0.00           C
ATOM   2631  O   GLU A 156      43.323  69.478 107.556  1.00  0.00           O
ATOM   2632  N   GLN A 157      43.943  68.498 105.606  1.00  0.00           N
ATOM   2634  CA  GLN A 157      43.283  67.208 105.766  1.00  0.00           C
ATOM   2636  CB  GLN A 157      43.713  66.308 104.576  1.00  0.00           C
ATOM   2639  CG  GLN A 157      43.443  64.788 104.706  1.00  0.00           C
ATOM   2642  CD  GLN A 157      41.953  64.488 104.815  1.00  0.00           C
ATOM   2643  OE1 GLN A 157      41.173  65.008 104.016  1.00  0.00           O
ATOM   2644  NE2 GLN A 157      41.543  63.628 105.776  1.00  0.00           N
ATOM   2647  C   GLN A 157      43.563  66.488 107.076  1.00  0.00           C
ATOM   2648  O   GLN A 157      42.673  65.878 107.676  1.00  0.00           O
ATOM   2649  N   LYS A 158      44.813  66.518 107.566  1.00  0.00           N
ATOM   2651  CA  LYS A 158      45.183  65.928 108.845  1.00  0.00           C
ATOM   2653  CB  LYS A 158      46.713  66.008 109.046  1.00  0.00           C
ATOM   2656  CG  LYS A 158      47.513  65.008 108.196  1.00  0.00           C
ATOM   2659  CD  LYS A 158      49.013  65.198 108.416  1.00  0.00           C
ATOM   2662  CE  LYS A 158      49.923  64.178 107.726  1.00  0.00           C
ATOM   2665  NZ  LYS A 158      51.333  64.538 107.996  1.00  0.00           N
ATOM   2669  C   LYS A 158      44.473  66.528 110.056  1.00  0.00           C
ATOM   2670  O   LYS A 158      44.173  65.858 111.046  1.00  0.00           O
ATOM   2671  N   LEU A 159      44.213  67.838 110.006  1.00  0.00           N
ATOM   2673  CA  LEU A 159      43.573  68.558 111.086  1.00  0.00           C
ATOM   2675  CB  LEU A 159      43.963  70.048 111.056  1.00  0.00           C
ATOM   2678  CG  LEU A 159      45.443  70.308 111.306  1.00  0.00           C
ATOM   2680  CD1 LEU A 159      46.283  70.208 110.036  1.00  0.00           C
ATOM   2684  CD2 LEU A 159      45.593  71.698 111.895  1.00  0.00           C
ATOM   2688  C   LEU A 159      42.073  68.508 111.006  1.00  0.00           C
ATOM   2689  O   LEU A 159      41.403  68.138 111.966  1.00  0.00           O
ATOM   2690  N   ASP A 160      41.533  68.898 109.836  1.00  0.00           N
ATOM   2692  CA  ASP A 160      40.113  68.938 109.616  1.00  0.00           C
ATOM   2694  CB  ASP A 160      39.563  70.338 110.006  1.00  0.00           C
ATOM   2697  CG  ASP A 160      38.053  70.538 109.886  1.00  0.00           C
ATOM   2698  OD1 ASP A 160      37.353  69.668 109.326  1.00  0.00           O
ATOM   2699  OD2 ASP A 160      37.573  71.608 110.366  1.00  0.00           O
ATOM   2700  C   ASP A 160      39.863  68.538 108.166  1.00  0.00           C
ATOM   2701  O   ASP A 160      40.053  69.308 107.226  1.00  0.00           O
ATOM   2702  N   GLU A 161      39.403  67.298 107.956  1.00  0.00           N
ATOM   2704  CA  GLU A 161      39.003  66.818 106.656  1.00  0.00           C
ATOM   2706  CB  GLU A 161      38.593  65.348 106.765  1.00  0.00           C
ATOM   2709  CG  GLU A 161      38.063  64.758 105.436  1.00  0.00           C
ATOM   2712  CD  GLU A 161      38.063  63.248 105.506  1.00  0.00           C
ATOM   2713  OE1 GLU A 161      37.343  62.668 106.356  1.00  0.00           O
ATOM   2714  OE2 GLU A 161      38.803  62.628 104.706  1.00  0.00           O
ATOM   2715  C   GLU A 161      37.863  67.608 106.026  1.00  0.00           C
ATOM   2716  O   GLU A 161      37.833  67.888 104.826  1.00  0.00           O
ATOM   2717  N   LYS A 162      36.853  68.008 106.836  1.00  0.00           N
ATOM   2719  CA  LYS A 162      35.713  68.738 106.316  1.00  0.00           C
ATOM   2721  CB  LYS A 162      34.573  68.808 107.366  1.00  0.00           C
ATOM   2724  CG  LYS A 162      33.193  69.268 106.856  1.00  0.00           C
ATOM   2727  CD  LYS A 162      33.103  70.748 106.416  1.00  0.00           C
ATOM   2730  CE  LYS A 162      31.743  71.208 105.866  1.00  0.00           C
ATOM   2733  NZ  LYS A 162      30.783  71.408 106.956  1.00  0.00           N
ATOM   2737  C   LYS A 162      36.143  70.108 105.866  1.00  0.00           C
ATOM   2738  O   LYS A 162      35.843  70.498 104.736  1.00  0.00           O
ATOM   2739  N   GLN A 163      36.893  70.848 106.696  1.00  0.00           N
ATOM   2741  CA  GLN A 163      37.403  72.158 106.316  1.00  0.00           C
ATOM   2743  CB  GLN A 163      38.053  72.888 107.506  1.00  0.00           C
ATOM   2746  CG  GLN A 163      38.603  74.318 107.266  1.00  0.00           C
ATOM   2749  CD  GLN A 163      37.583  75.318 106.736  1.00  0.00           C
ATOM   2750  OE1 GLN A 163      36.543  75.558 107.336  1.00  0.00           O
ATOM   2751  NE2 GLN A 163      37.913  75.958 105.596  1.00  0.00           N
ATOM   2754  C   GLN A 163      38.333  72.088 105.116  1.00  0.00           C
ATOM   2755  O   GLN A 163      38.213  72.878 104.196  1.00  0.00           O
ATOM   2756  N   ALA A 164      39.223  71.068 105.046  1.00  0.00           N
ATOM   2758  CA  ALA A 164      40.023  70.838 103.866  1.00  0.00           C
ATOM   2760  CB  ALA A 164      40.963  69.638 104.125  1.00  0.00           C
ATOM   2764  C   ALA A 164      39.203  70.588 102.586  1.00  0.00           C
ATOM   2765  O   ALA A 164      39.413  71.228 101.556  1.00  0.00           O
ATOM   2766  N   LYS A 165      38.183  69.708 102.616  1.00  0.00           N
ATOM   2768  CA  LYS A 165      37.283  69.518 101.496  1.00  0.00           C
ATOM   2770  CB  LYS A 165      36.273  68.378 101.776  1.00  0.00           C
ATOM   2773  CG  LYS A 165      36.873  66.968 101.956  1.00  0.00           C
ATOM   2776  CD  LYS A 165      37.263  66.218 100.676  1.00  0.00           C
ATOM   2779  CE  LYS A 165      37.653  64.758 100.965  1.00  0.00           C
ATOM   2782  NZ  LYS A 165      36.473  63.898 101.236  1.00  0.00           N
ATOM   2786  C   LYS A 165      36.513  70.788 101.126  1.00  0.00           C
ATOM   2787  O   LYS A 165      36.383  71.148  99.955  1.00  0.00           O
ATOM   2788  N   GLU A 166      36.013  71.528 102.136  1.00  0.00           N
ATOM   2790  CA  GLU A 166      35.393  72.818 101.926  1.00  0.00           C
ATOM   2792  CB  GLU A 166      34.813  73.308 103.276  1.00  0.00           C
ATOM   2795  CG  GLU A 166      34.263  74.748 103.296  1.00  0.00           C
ATOM   2798  CD  GLU A 166      33.163  75.018 102.276  1.00  0.00           C
ATOM   2799  OE1 GLU A 166      32.353  74.098 101.966  1.00  0.00           O
ATOM   2800  OE2 GLU A 166      33.073  76.198 101.856  1.00  0.00           O
ATOM   2801  C   GLU A 166      36.293  73.898 101.296  1.00  0.00           C
ATOM   2802  O   GLU A 166      35.903  74.578 100.346  1.00  0.00           O
ATOM   2803  N   VAL A 167      37.553  74.048 101.776  1.00  0.00           N
ATOM   2805  CA  VAL A 167      38.503  74.978 101.175  1.00  0.00           C
ATOM   2807  CB  VAL A 167      39.713  75.288 102.066  1.00  0.00           C
ATOM   2809  CG1 VAL A 167      40.853  74.248 101.966  1.00  0.00           C
ATOM   2813  CG2 VAL A 167      40.253  76.698 101.736  1.00  0.00           C
ATOM   2817  C   VAL A 167      38.893  74.578  99.766  1.00  0.00           C
ATOM   2818  O   VAL A 167      38.943  75.398  98.856  1.00  0.00           O
ATOM   2819  N   LEU A 168      39.113  73.268  99.516  1.00  0.00           N
ATOM   2821  CA  LEU A 168      39.393  72.718  98.206  1.00  0.00           C
ATOM   2823  CB  LEU A 168      39.763  71.228  98.326  1.00  0.00           C
ATOM   2826  CG  LEU A 168      40.213  70.548  97.016  1.00  0.00           C
ATOM   2828  CD1 LEU A 168      41.563  71.098  96.516  1.00  0.00           C
ATOM   2832  CD2 LEU A 168      40.263  69.018  97.175  1.00  0.00           C
ATOM   2836  C   LEU A 168      38.253  72.908  97.215  1.00  0.00           C
ATOM   2837  O   LEU A 168      38.473  73.288  96.065  1.00  0.00           O
ATOM   2838  N   LYS A 169      36.983  72.688  97.646  1.00  0.00           N
ATOM   2840  CA  LYS A 169      35.803  72.998  96.856  1.00  0.00           C
ATOM   2842  CB  LYS A 169      34.493  72.548  97.586  1.00  0.00           C
ATOM   2845  CG  LYS A 169      33.163  72.668  96.796  1.00  0.00           C
ATOM   2848  CD  LYS A 169      32.543  74.078  96.586  1.00  0.00           C
ATOM   2851  CE  LYS A 169      32.383  74.898  97.875  1.00  0.00           C
ATOM   2854  NZ  LYS A 169      31.643  76.158  97.626  1.00  0.00           N
ATOM   2858  C   LYS A 169      35.713  74.468  96.546  1.00  0.00           C
ATOM   2859  O   LYS A 169      35.493  74.858  95.396  1.00  0.00           O
ATOM   2860  N   GLN A 170      35.933  75.318  97.556  1.00  0.00           N
ATOM   2862  CA  GLN A 170      36.003  76.758  97.425  1.00  0.00           C
ATOM   2864  CB  GLN A 170      36.183  77.398  98.826  1.00  0.00           C
ATOM   2867  CG  GLN A 170      36.383  78.928  98.806  1.00  0.00           C
ATOM   2870  CD  GLN A 170      36.663  79.478 100.206  1.00  0.00           C
ATOM   2871  OE1 GLN A 170      35.873  79.328 101.146  1.00  0.00           O
ATOM   2872  NE2 GLN A 170      37.803  80.168 100.386  1.00  0.00           N
ATOM   2875  C   GLN A 170      37.083  77.238  96.466  1.00  0.00           C
ATOM   2876  O   GLN A 170      36.843  78.068  95.596  1.00  0.00           O
ATOM   2877  N   HIS A 171      38.313  76.698  96.546  1.00  0.00           N
ATOM   2879  CA  HIS A 171      39.333  76.908  95.536  1.00  0.00           C
ATOM   2881  CB  HIS A 171      40.633  76.168  95.876  1.00  0.00           C
ATOM   2884  ND1 HIS A 171      42.313  75.938  97.616  1.00  0.00           N
ATOM   2885  CG  HIS A 171      41.273  76.668  97.116  1.00  0.00           C
ATOM   2886  CE1 HIS A 171      42.743  76.608  98.666  1.00  0.00           C
ATOM   2888  NE2 HIS A 171      42.023  77.748  98.856  1.00  0.00           N
ATOM   2890  CD2 HIS A 171      41.073  77.788  97.866  1.00  0.00           C
ATOM   2892  C   HIS A 171      38.933  76.448  94.166  1.00  0.00           C
ATOM   2893  O   HIS A 171      39.033  77.208  93.206  1.00  0.00           O
ATOM   2894  N   PHE A 172      38.393  75.228  94.026  1.00  0.00           N
ATOM   2896  CA  PHE A 172      37.983  74.688  92.726  1.00  0.00           C
ATOM   2898  CB  PHE A 172      37.473  73.228  92.876  1.00  0.00           C
ATOM   2901  CG  PHE A 172      37.003  72.618  91.566  1.00  0.00           C
ATOM   2902  CD1 PHE A 172      37.933  72.058  90.666  1.00  0.00           C
ATOM   2904  CE1 PHE A 172      37.513  71.478  89.466  1.00  0.00           C
ATOM   2906  CZ  PHE A 172      36.153  71.448  89.136  1.00  0.00           C
ATOM   2908  CD2 PHE A 172      35.643  72.588  91.226  1.00  0.00           C
ATOM   2910  CE2 PHE A 172      35.213  72.008  90.016  1.00  0.00           C
ATOM   2912  C   PHE A 172      36.933  75.538  92.016  1.00  0.00           C
ATOM   2913  O   PHE A 172      37.043  75.818  90.826  1.00  0.00           O
ATOM   2914  N   GLU A 173      35.913  76.008  92.766  1.00  0.00           N
ATOM   2916  CA  GLU A 173      34.953  76.978  92.276  1.00  0.00           C
ATOM   2918  CB  GLU A 173      33.833  77.158  93.336  1.00  0.00           C
ATOM   2921  CG  GLU A 173      32.633  78.048  92.906  1.00  0.00           C
ATOM   2924  CD  GLU A 173      32.763  79.538  93.246  1.00  0.00           C
ATOM   2925  OE1 GLU A 173      33.063  79.878  94.426  1.00  0.00           O
ATOM   2926  OE2 GLU A 173      32.473  80.378  92.356  1.00  0.00           O
ATOM   2927  C   GLU A 173      35.553  78.318  91.876  1.00  0.00           C
ATOM   2928  O   GLU A 173      35.233  78.838  90.816  1.00  0.00           O
ATOM   2929  N   LYS A 174      36.483  78.868  92.696  1.00  0.00           N
ATOM   2931  CA  LYS A 174      37.193  80.088  92.366  1.00  0.00           C
ATOM   2933  CB  LYS A 174      38.043  80.588  93.566  1.00  0.00           C
ATOM   2936  CG  LYS A 174      37.213  81.098  94.756  1.00  0.00           C
ATOM   2939  CD  LYS A 174      38.123  81.348  95.986  1.00  0.00           C
ATOM   2942  CE  LYS A 174      37.443  81.888  97.256  1.00  0.00           C
ATOM   2945  NZ  LYS A 174      37.043  83.318  97.156  1.00  0.00           N
ATOM   2949  C   LYS A 174      38.053  80.008  91.116  1.00  0.00           C
ATOM   2950  O   LYS A 174      38.093  80.958  90.336  1.00  0.00           O
ATOM   2951  N   SER A 175      38.763  78.898  90.906  1.00  0.00           N
ATOM   2953  CA  SER A 175      39.643  78.658  89.776  1.00  0.00           C
ATOM   2955  CB  SER A 175      40.283  77.268  89.846  1.00  0.00           C
ATOM   2958  OG  SER A 175      40.933  77.178  91.096  1.00  0.00           O
ATOM   2960  C   SER A 175      39.053  78.788  88.386  1.00  0.00           C
ATOM   2961  O   SER A 175      37.853  78.588  88.186  1.00  0.00           O
ATOM   2962  N   ASP A 176      39.893  79.078  87.366  1.00  0.00           N
ATOM   2964  CA  ASP A 176      39.513  78.968  85.956  1.00  0.00           C
ATOM   2966  CB  ASP A 176      40.683  79.478  85.056  1.00  0.00           C
ATOM   2969  CG  ASP A 176      40.233  79.838  83.646  1.00  0.00           C
ATOM   2970  OD1 ASP A 176      39.313  79.178  83.106  1.00  0.00           O
ATOM   2971  OD2 ASP A 176      40.843  80.778  83.066  1.00  0.00           O
ATOM   2972  C   ASP A 176      39.063  77.538  85.586  1.00  0.00           C
ATOM   2973  O   ASP A 176      38.113  77.328  84.846  1.00  0.00           O
ATOM   2974  N   LYS A 177      39.763  76.528  86.156  1.00  0.00           N
ATOM   2976  CA  LYS A 177      39.513  75.088  86.056  1.00  0.00           C
ATOM   2978  CB  LYS A 177      38.033  74.638  86.236  1.00  0.00           C
ATOM   2981  CG  LYS A 177      37.383  75.018  87.576  1.00  0.00           C
ATOM   2984  CD  LYS A 177      35.853  74.908  87.426  1.00  0.00           C
ATOM   2987  CE  LYS A 177      35.063  75.398  88.626  1.00  0.00           C
ATOM   2990  NZ  LYS A 177      33.623  75.388  88.296  1.00  0.00           N
ATOM   2994  C   LYS A 177      40.123  74.498  84.796  1.00  0.00           C
ATOM   2995  O   LYS A 177      39.943  73.328  84.456  1.00  0.00           O
ATOM   2996  N   GLU A 178      40.873  75.338  84.046  1.00  0.00           N
ATOM   2998  CA  GLU A 178      41.593  74.958  82.846  1.00  0.00           C
ATOM   3000  CB  GLU A 178      42.163  76.198  82.116  1.00  0.00           C
ATOM   3003  CG  GLU A 178      41.183  76.958  81.206  1.00  0.00           C
ATOM   3006  CD  GLU A 178      41.923  78.058  80.436  1.00  0.00           C
ATOM   3007  OE1 GLU A 178      43.053  78.428  80.856  1.00  0.00           O
ATOM   3008  OE2 GLU A 178      41.403  78.508  79.376  1.00  0.00           O
ATOM   3009  C   GLU A 178      42.713  73.958  83.026  1.00  0.00           C
ATOM   3010  O   GLU A 178      42.873  73.078  82.196  1.00  0.00           O
ATOM   3011  N   GLN A 179      43.573  74.098  84.046  1.00  0.00           N
ATOM   3013  CA  GLN A 179      44.693  73.198  84.286  1.00  0.00           C
ATOM   3015  CB  GLN A 179      45.523  73.698  85.496  1.00  0.00           C
ATOM   3018  CG  GLN A 179      46.083  75.138  85.376  1.00  0.00           C
ATOM   3021  CD  GLN A 179      47.173  75.228  84.316  1.00  0.00           C
ATOM   3022  OE1 GLN A 179      48.043  74.358  84.206  1.00  0.00           O
ATOM   3023  NE2 GLN A 179      47.133  76.318  83.526  1.00  0.00           N
ATOM   3026  C   GLN A 179      44.303  71.738  84.566  1.00  0.00           C
ATOM   3027  O   GLN A 179      43.343  71.478  85.286  1.00  0.00           O
ATOM   3028  N   TRP A 180      45.063  70.738  84.036  1.00  0.00           N
ATOM   3030  CA  TRP A 180      44.653  69.328  84.056  1.00  0.00           C
ATOM   3032  CB  TRP A 180      45.513  68.378  83.166  1.00  0.00           C
ATOM   3035  CG  TRP A 180      45.003  66.968  83.116  1.00  0.00           C
ATOM   3036  CD1 TRP A 180      44.073  66.508  82.216  1.00  0.00           C
ATOM   3038  NE1 TRP A 180      43.673  65.238  82.556  1.00  0.00           N
ATOM   3040  CE2 TRP A 180      44.283  64.878  83.726  1.00  0.00           C
ATOM   3041  CD2 TRP A 180      45.163  65.918  84.096  1.00  0.00           C
ATOM   3042  CE3 TRP A 180      45.933  65.788  85.246  1.00  0.00           C
ATOM   3044  CZ3 TRP A 180      45.743  64.668  86.066  1.00  0.00           C
ATOM   3046  CZ2 TRP A 180      44.083  63.768  84.546  1.00  0.00           C
ATOM   3048  CH2 TRP A 180      44.813  63.688  85.726  1.00  0.00           C
ATOM   3050  C   TRP A 180      44.563  68.808  85.466  1.00  0.00           C
ATOM   3051  O   TRP A 180      43.703  68.008  85.816  1.00  0.00           O
ATOM   3052  N   GLY A 181      45.423  69.318  86.366  1.00  0.00           N
ATOM   3054  CA  GLY A 181      45.363  69.008  87.786  1.00  0.00           C
ATOM   3057  C   GLY A 181      44.033  69.338  88.436  1.00  0.00           C
ATOM   3058  O   GLY A 181      43.703  68.798  89.476  1.00  0.00           O
ATOM   3059  N   TRP A 182      43.183  70.198  87.836  1.00  0.00           N
ATOM   3061  CA  TRP A 182      41.843  70.448  88.346  1.00  0.00           C
ATOM   3063  CB  TRP A 182      41.163  71.698  87.716  1.00  0.00           C
ATOM   3066  CG  TRP A 182      41.793  72.988  88.116  1.00  0.00           C
ATOM   3067  CD1 TRP A 182      42.383  73.888  87.276  1.00  0.00           C
ATOM   3069  NE1 TRP A 182      42.923  74.928  88.006  1.00  0.00           N
ATOM   3071  CE2 TRP A 182      42.703  74.698  89.336  1.00  0.00           C
ATOM   3072  CD2 TRP A 182      41.963  73.498  89.446  1.00  0.00           C
ATOM   3073  CE3 TRP A 182      41.583  73.048  90.716  1.00  0.00           C
ATOM   3075  CZ3 TRP A 182      41.933  73.798  91.836  1.00  0.00           C
ATOM   3077  CZ2 TRP A 182      43.103  75.408  90.446  1.00  0.00           C
ATOM   3079  CH2 TRP A 182      42.693  74.958  91.696  1.00  0.00           C
ATOM   3081  C   TRP A 182      40.923  69.258  88.166  1.00  0.00           C
ATOM   3082  O   TRP A 182      40.003  69.048  88.956  1.00  0.00           O
ATOM   3083  N   ASN A 183      41.223  68.388  87.196  1.00  0.00           N
ATOM   3085  CA  ASN A 183      40.613  67.088  87.046  1.00  0.00           C
ATOM   3087  CB  ASN A 183      41.273  66.458  85.806  1.00  0.00           C
ATOM   3090  CG  ASN A 183      40.443  65.328  85.266  1.00  0.00           C
ATOM   3091  OD1 ASN A 183      39.373  64.958  85.746  1.00  0.00           O
ATOM   3092  ND2 ASN A 183      40.973  64.718  84.186  1.00  0.00           N
ATOM   3095  C   ASN A 183      40.833  66.188  88.266  1.00  0.00           C
ATOM   3096  O   ASN A 183      39.943  65.538  88.796  1.00  0.00           O
ATOM   3097  N   ILE A 184      42.073  66.178  88.806  1.00  0.00           N
ATOM   3099  CA  ILE A 184      42.403  65.468  90.036  1.00  0.00           C
ATOM   3101  CB  ILE A 184      43.913  65.338  90.246  1.00  0.00           C
ATOM   3103  CG2 ILE A 184      44.543  66.328  91.236  1.00  0.00           C
ATOM   3107  CG1 ILE A 184      44.253  63.918  90.716  1.00  0.00           C
ATOM   3110  CD  ILE A 184      45.733  63.618  90.536  1.00  0.00           C
ATOM   3114  C   ILE A 184      41.683  66.058  91.236  1.00  0.00           C
ATOM   3115  O   ILE A 184      41.253  65.338  92.136  1.00  0.00           O
ATOM   3116  N   VAL A 185      41.493  67.398  91.266  1.00  0.00           N
ATOM   3118  CA  VAL A 185      40.763  68.108  92.306  1.00  0.00           C
ATOM   3120  CB  VAL A 185      40.903  69.618  92.156  1.00  0.00           C
ATOM   3122  CG1 VAL A 185      39.983  70.358  93.146  1.00  0.00           C
ATOM   3126  CG2 VAL A 185      42.363  70.008  92.436  1.00  0.00           C
ATOM   3130  C   VAL A 185      39.333  67.638  92.416  1.00  0.00           C
ATOM   3131  O   VAL A 185      38.863  67.288  93.486  1.00  0.00           O
ATOM   3132  N   GLU A 186      38.633  67.498  91.266  1.00  0.00           N
ATOM   3134  CA  GLU A 186      37.293  66.968  91.226  1.00  0.00           C
ATOM   3136  CB  GLU A 186      36.553  67.358  89.906  1.00  0.00           C
ATOM   3139  CG  GLU A 186      37.223  66.968  88.576  1.00  0.00           C
ATOM   3142  CD  GLU A 186      36.383  67.388  87.376  1.00  0.00           C
ATOM   3143  OE1 GLU A 186      35.143  67.178  87.416  1.00  0.00           O
ATOM   3144  OE2 GLU A 186      36.953  67.868  86.366  1.00  0.00           O
ATOM   3145  C   GLU A 186      37.153  65.498  91.656  1.00  0.00           C
ATOM   3146  O   GLU A 186      36.173  65.118  92.286  1.00  0.00           O
ATOM   3147  N   PHE A 187      38.183  64.658  91.446  1.00  0.00           N
ATOM   3149  CA  PHE A 187      38.273  63.348  92.076  1.00  0.00           C
ATOM   3151  CB  PHE A 187      39.473  62.528  91.496  1.00  0.00           C
ATOM   3154  CG  PHE A 187      39.673  61.228  92.226  1.00  0.00           C
ATOM   3155  CD1 PHE A 187      38.723  60.218  92.046  1.00  0.00           C
ATOM   3157  CE1 PHE A 187      38.763  59.058  92.826  1.00  0.00           C
ATOM   3159  CZ  PHE A 187      39.753  58.908  93.806  1.00  0.00           C
ATOM   3161  CD2 PHE A 187      40.703  61.048  93.166  1.00  0.00           C
ATOM   3163  CE2 PHE A 187      40.723  59.898  93.976  1.00  0.00           C
ATOM   3165  C   PHE A 187      38.283  63.398  93.626  1.00  0.00           C
ATOM   3166  O   PHE A 187      37.583  62.638  94.296  1.00  0.00           O
ATOM   3167  N   TYR A 188      39.063  64.318  94.216  1.00  0.00           N
ATOM   3169  CA  TYR A 188      39.113  64.518  95.666  1.00  0.00           C
ATOM   3171  CB  TYR A 188      40.273  65.438  96.065  1.00  0.00           C
ATOM   3174  CG  TYR A 188      41.573  64.678  96.256  1.00  0.00           C
ATOM   3175  CD1 TYR A 188      42.153  63.848  95.276  1.00  0.00           C
ATOM   3177  CE1 TYR A 188      43.493  63.448  95.386  1.00  0.00           C
ATOM   3179  CZ  TYR A 188      44.233  63.828  96.506  1.00  0.00           C
ATOM   3180  OH  TYR A 188      45.603  63.538  96.606  1.00  0.00           O
ATOM   3182  CD2 TYR A 188      42.323  64.978  97.396  1.00  0.00           C
ATOM   3184  CE2 TYR A 188      43.643  64.558  97.536  1.00  0.00           C
ATOM   3186  C   TYR A 188      37.833  65.068  96.276  1.00  0.00           C
ATOM   3187  O   TYR A 188      37.493  64.778  97.416  1.00  0.00           O
ATOM   3188  N   LEU A 189      37.073  65.888  95.526  1.00  0.00           N
ATOM   3190  CA  LEU A 189      35.743  66.328  95.946  1.00  0.00           C
ATOM   3192  CB  LEU A 189      35.233  67.498  95.066  1.00  0.00           C
ATOM   3195  CG  LEU A 189      35.703  68.928  95.436  1.00  0.00           C
ATOM   3197  CD1 LEU A 189      37.153  69.238  95.056  1.00  0.00           C
ATOM   3201  CD2 LEU A 189      34.793  69.928  94.706  1.00  0.00           C
ATOM   3205  C   LEU A 189      34.713  65.198  95.866  1.00  0.00           C
ATOM   3206  O   LEU A 189      33.653  65.268  96.485  1.00  0.00           O
ATOM   3207  N   GLY A 190      35.023  64.138  95.086  1.00  0.00           N
ATOM   3209  CA  GLY A 190      34.153  62.988  94.876  1.00  0.00           C
ATOM   3212  C   GLY A 190      33.223  63.168  93.706  1.00  0.00           C
ATOM   3213  O   GLY A 190      32.383  62.328  93.406  1.00  0.00           O
ATOM   3214  N   ASN A 191      33.413  64.258  92.936  1.00  0.00           N
ATOM   3216  CA  ASN A 191      32.613  64.658  91.786  1.00  0.00           C
ATOM   3218  CB  ASN A 191      33.253  65.868  91.076  1.00  0.00           C
ATOM   3221  CG  ASN A 191      33.233  67.118  91.936  1.00  0.00           C
ATOM   3222  OD1 ASN A 191      32.803  67.138  93.086  1.00  0.00           O
ATOM   3223  ND2 ASN A 191      33.673  68.228  91.306  1.00  0.00           N
ATOM   3226  C   ASN A 191      32.573  63.598  90.726  1.00  0.00           C
ATOM   3227  O   ASN A 191      31.583  63.448  90.006  1.00  0.00           O
ATOM   3228  N   ILE A 192      33.703  62.898  90.576  1.00  0.00           N
ATOM   3230  CA  ILE A 192      33.963  61.938  89.536  1.00  0.00           C
ATOM   3232  CB  ILE A 192      34.803  62.538  88.406  1.00  0.00           C
ATOM   3234  CG2 ILE A 192      34.073  63.778  87.856  1.00  0.00           C
ATOM   3238  CG1 ILE A 192      36.273  62.838  88.776  1.00  0.00           C
ATOM   3241  CD  ILE A 192      37.153  63.148  87.556  1.00  0.00           C
ATOM   3245  C   ILE A 192      34.643  60.748  90.176  1.00  0.00           C
ATOM   3246  O   ILE A 192      35.053  60.788  91.336  1.00  0.00           O
ATOM   3247  N   SER A 193      34.733  59.618  89.466  1.00  0.00           N
ATOM   3249  CA  SER A 193      35.413  58.428  89.936  1.00  0.00           C
ATOM   3251  CB  SER A 193      34.763  57.128  89.376  1.00  0.00           C
ATOM   3254  OG  SER A 193      34.783  57.078  87.956  1.00  0.00           O
ATOM   3256  C   SER A 193      36.903  58.438  89.636  1.00  0.00           C
ATOM   3257  O   SER A 193      37.453  59.328  88.996  1.00  0.00           O
ATOM   3258  N   GLU A 194      37.633  57.418  90.136  1.00  0.00           N
ATOM   3260  CA  GLU A 194      38.993  57.148  89.706  1.00  0.00           C
ATOM   3262  CB  GLU A 194      39.523  55.998  90.596  1.00  0.00           C
ATOM   3265  CG  GLU A 194      40.983  55.528  90.356  1.00  0.00           C
ATOM   3268  CD  GLU A 194      41.283  54.258  91.136  1.00  0.00           C
ATOM   3269  OE1 GLU A 194      40.313  53.528  91.456  1.00  0.00           O
ATOM   3270  OE2 GLU A 194      42.473  53.998  91.496  1.00  0.00           O
ATOM   3271  C   GLU A 194      39.063  56.798  88.226  1.00  0.00           C
ATOM   3272  O   GLU A 194      39.863  57.358  87.476  1.00  0.00           O
ATOM   3273  N   GLN A 195      38.153  55.918  87.746  1.00  0.00           N
ATOM   3275  CA  GLN A 195      38.113  55.488  86.366  1.00  0.00           C
ATOM   3277  CB  GLN A 195      37.003  54.428  86.086  1.00  0.00           C
ATOM   3280  CG  GLN A 195      36.973  53.938  84.616  1.00  0.00           C
ATOM   3283  CD  GLN A 195      35.703  53.178  84.226  1.00  0.00           C
ATOM   3284  OE1 GLN A 195      34.793  52.898  85.006  1.00  0.00           O
ATOM   3285  NE2 GLN A 195      35.593  52.858  82.916  1.00  0.00           N
ATOM   3288  C   GLN A 195      37.923  56.628  85.386  1.00  0.00           C
ATOM   3289  O   GLN A 195      38.623  56.718  84.376  1.00  0.00           O
ATOM   3290  N   THR A 196      36.993  57.558  85.686  1.00  0.00           N
ATOM   3292  CA  THR A 196      36.813  58.758  84.866  1.00  0.00           C
ATOM   3294  CB  THR A 196      35.663  59.658  85.276  1.00  0.00           C
ATOM   3296  OG1 THR A 196      35.723  59.858  86.676  1.00  0.00           O
ATOM   3298  CG2 THR A 196      34.323  58.998  84.996  1.00  0.00           C
ATOM   3302  C   THR A 196      38.033  59.648  84.806  1.00  0.00           C
ATOM   3303  O   THR A 196      38.403  60.118  83.736  1.00  0.00           O
ATOM   3304  N   LEU A 197      38.703  59.868  85.946  1.00  0.00           N
ATOM   3306  CA  LEU A 197      39.933  60.628  85.986  1.00  0.00           C
ATOM   3308  CB  LEU A 197      40.413  60.688  87.446  1.00  0.00           C
ATOM   3311  CG  LEU A 197      41.773  61.368  87.656  1.00  0.00           C
ATOM   3313  CD1 LEU A 197      41.673  62.878  87.436  1.00  0.00           C
ATOM   3317  CD2 LEU A 197      42.283  61.038  89.056  1.00  0.00           C
ATOM   3321  C   LEU A 197      41.023  60.008  85.126  1.00  0.00           C
ATOM   3322  O   LEU A 197      41.643  60.668  84.296  1.00  0.00           O
ATOM   3323  N   MET A 198      41.213  58.688  85.256  1.00  0.00           N
ATOM   3325  CA  MET A 198      42.103  57.908  84.436  1.00  0.00           C
ATOM   3327  CB  MET A 198      42.153  56.468  84.976  1.00  0.00           C
ATOM   3330  CG  MET A 198      42.823  56.368  86.356  1.00  0.00           C
ATOM   3333  SD  MET A 198      44.603  56.698  86.336  1.00  0.00           S
ATOM   3334  CE  MET A 198      45.113  55.118  85.616  1.00  0.00           C
ATOM   3338  C   MET A 198      41.783  57.938  82.936  1.00  0.00           C
ATOM   3339  O   MET A 198      42.673  58.108  82.096  1.00  0.00           O
ATOM   3340  N   GLU A 199      40.503  57.828  82.556  1.00  0.00           N
ATOM   3342  CA  GLU A 199      40.053  58.018  81.186  1.00  0.00           C
ATOM   3344  CB  GLU A 199      38.553  57.628  81.106  1.00  0.00           C
ATOM   3347  CG  GLU A 199      38.053  57.268  79.676  1.00  0.00           C
ATOM   3350  CD  GLU A 199      38.613  55.948  79.146  1.00  0.00           C
ATOM   3351  OE1 GLU A 199      38.293  54.838  79.676  1.00  0.00           O
ATOM   3352  OE2 GLU A 199      39.363  56.018  78.136  1.00  0.00           O
ATOM   3353  C   GLU A 199      40.303  59.438  80.606  1.00  0.00           C
ATOM   3354  O   GLU A 199      40.823  59.598  79.496  1.00  0.00           O
ATOM   3355  N   ARG A 200      39.983  60.508  81.376  1.00  0.00           N
ATOM   3357  CA  ARG A 200      40.243  61.898  81.026  1.00  0.00           C
ATOM   3359  CB  ARG A 200      39.683  62.868  82.096  1.00  0.00           C
ATOM   3362  CG  ARG A 200      38.143  62.978  82.216  1.00  0.00           C
ATOM   3365  CD  ARG A 200      37.703  63.838  83.426  1.00  0.00           C
ATOM   3368  NE  ARG A 200      36.213  63.828  83.486  1.00  0.00           N
ATOM   3370  CZ  ARG A 200      35.453  64.638  84.226  1.00  0.00           C
ATOM   3371  NH1 ARG A 200      35.903  65.588  85.016  1.00  0.00           N
ATOM   3374  NH2 ARG A 200      34.153  64.448  84.116  1.00  0.00           N
ATOM   3377  C   ARG A 200      41.733  62.198  80.816  1.00  0.00           C
ATOM   3378  O   ARG A 200      42.113  62.938  79.916  1.00  0.00           O
ATOM   3379  N   LEU A 201      42.603  61.608  81.656  1.00  0.00           N
ATOM   3381  CA  LEU A 201      44.043  61.638  81.516  1.00  0.00           C
ATOM   3383  CB  LEU A 201      44.613  60.778  82.666  1.00  0.00           C
ATOM   3386  CG  LEU A 201      46.053  60.258  82.526  1.00  0.00           C
ATOM   3388  CD1 LEU A 201      47.033  61.418  82.426  1.00  0.00           C
ATOM   3392  CD2 LEU A 201      46.353  59.388  83.756  1.00  0.00           C
ATOM   3396  C   LEU A 201      44.563  61.128  80.176  1.00  0.00           C
ATOM   3397  O   LEU A 201      45.353  61.788  79.506  1.00  0.00           O
ATOM   3398  N   LYS A 202      44.063  59.958  79.726  1.00  0.00           N
ATOM   3400  CA  LYS A 202      44.473  59.358  78.466  1.00  0.00           C
ATOM   3402  CB  LYS A 202      43.733  57.998  78.276  1.00  0.00           C
ATOM   3405  CG  LYS A 202      44.143  56.898  79.276  1.00  0.00           C
ATOM   3408  CD  LYS A 202      43.113  55.768  79.476  1.00  0.00           C
ATOM   3411  CE  LYS A 202      42.713  54.958  78.226  1.00  0.00           C
ATOM   3414  NZ  LYS A 202      41.833  55.718  77.326  1.00  0.00           N
ATOM   3418  C   LYS A 202      44.193  60.268  77.266  1.00  0.00           C
ATOM   3419  O   LYS A 202      45.033  60.438  76.386  1.00  0.00           O
ATOM   3420  N   ALA A 203      43.003  60.898  77.266  1.00  0.00           N
ATOM   3422  CA  ALA A 203      42.573  61.888  76.296  1.00  0.00           C
ATOM   3424  CB  ALA A 203      41.063  62.138  76.476  1.00  0.00           C
ATOM   3428  C   ALA A 203      43.293  63.228  76.306  1.00  0.00           C
ATOM   3429  O   ALA A 203      43.473  63.858  75.256  1.00  0.00           O
ATOM   3430  N   ASP A 204      43.663  63.788  77.476  1.00  0.00           N
ATOM   3432  CA  ASP A 204      44.433  65.018  77.486  1.00  0.00           C
ATOM   3434  CB  ASP A 204      44.443  65.678  78.886  1.00  0.00           C
ATOM   3437  CG  ASP A 204      44.853  67.138  78.806  1.00  0.00           C
ATOM   3438  OD1 ASP A 204      44.343  67.868  77.906  1.00  0.00           O
ATOM   3439  OD2 ASP A 204      45.563  67.598  79.726  1.00  0.00           O
ATOM   3440  C   ASP A 204      45.843  64.798  76.936  1.00  0.00           C
ATOM   3441  O   ASP A 204      46.323  65.498  76.056  1.00  0.00           O
ATOM   3442  N   ALA A 205      46.503  63.728  77.426  1.00  0.00           N
ATOM   3444  CA  ALA A 205      47.913  63.528  77.246  1.00  0.00           C
ATOM   3446  CB  ALA A 205      48.343  62.348  78.106  1.00  0.00           C
ATOM   3450  C   ALA A 205      48.323  63.318  75.796  1.00  0.00           C
ATOM   3451  O   ALA A 205      47.843  62.428  75.096  1.00  0.00           O
ATOM   3452  N   THR A 206      49.213  64.188  75.276  1.00  0.00           N
ATOM   3454  CA  THR A 206      49.513  64.178  73.846  1.00  0.00           C
ATOM   3456  CB  THR A 206      49.943  65.548  73.296  1.00  0.00           C
ATOM   3458  OG1 THR A 206      50.843  66.248  74.166  1.00  0.00           O
ATOM   3460  CG2 THR A 206      48.683  66.398  73.186  1.00  0.00           C
ATOM   3464  C   THR A 206      50.493  63.138  73.376  1.00  0.00           C
ATOM   3465  O   THR A 206      50.443  62.728  72.216  1.00  0.00           O
ATOM   3466  N   ASP A 207      51.403  62.668  74.226  1.00  0.00           N
ATOM   3468  CA  ASP A 207      52.563  61.938  73.796  1.00  0.00           C
ATOM   3470  CB  ASP A 207      53.593  62.848  73.056  1.00  0.00           C
ATOM   3473  CG  ASP A 207      54.123  63.998  73.906  1.00  0.00           C
ATOM   3474  OD1 ASP A 207      54.053  63.918  75.156  1.00  0.00           O
ATOM   3475  OD2 ASP A 207      54.703  64.918  73.296  1.00  0.00           O
ATOM   3476  C   ASP A 207      53.093  61.238  75.046  1.00  0.00           C
ATOM   3477  O   ASP A 207      52.513  61.348  76.116  1.00  0.00           O
ATOM   3478  N   ASN A 208      54.173  60.448  74.916  1.00  0.00           N
ATOM   3480  CA  ASN A 208      54.743  59.718  76.046  1.00  0.00           C
ATOM   3482  CB  ASN A 208      55.903  58.788  75.596  1.00  0.00           C
ATOM   3485  CG  ASN A 208      56.363  57.908  76.766  1.00  0.00           C
ATOM   3486  OD1 ASN A 208      55.653  57.008  77.196  1.00  0.00           O
ATOM   3487  ND2 ASN A 208      57.583  58.138  77.286  1.00  0.00           N
ATOM   3490  C   ASN A 208      55.203  60.628  77.176  1.00  0.00           C
ATOM   3491  O   ASN A 208      54.973  60.328  78.336  1.00  0.00           O
ATOM   3492  N   THR A 209      55.873  61.758  76.856  1.00  0.00           N
ATOM   3494  CA  THR A 209      56.333  62.688  77.876  1.00  0.00           C
ATOM   3496  CB  THR A 209      57.383  63.698  77.426  1.00  0.00           C
ATOM   3498  OG1 THR A 209      58.023  64.258  78.556  1.00  0.00           O
ATOM   3500  CG2 THR A 209      56.813  64.838  76.566  1.00  0.00           C
ATOM   3504  C   THR A 209      55.173  63.328  78.596  1.00  0.00           C
ATOM   3505  O   THR A 209      55.123  63.328  79.826  1.00  0.00           O
ATOM   3506  N   SER A 210      54.133  63.788  77.876  1.00  0.00           N
ATOM   3508  CA  SER A 210      52.913  64.288  78.476  1.00  0.00           C
ATOM   3510  CB  SER A 210      51.973  64.878  77.396  1.00  0.00           C
ATOM   3513  OG  SER A 210      50.803  65.418  78.006  1.00  0.00           O
ATOM   3515  C   SER A 210      52.173  63.258  79.326  1.00  0.00           C
ATOM   3516  O   SER A 210      51.813  63.518  80.466  1.00  0.00           O
ATOM   3517  N   LEU A 211      52.013  62.008  78.806  1.00  0.00           N
ATOM   3519  CA  LEU A 211      51.403  60.918  79.556  1.00  0.00           C
ATOM   3521  CB  LEU A 211      51.343  59.578  78.746  1.00  0.00           C
ATOM   3524  CG  LEU A 211      50.033  59.318  77.976  1.00  0.00           C
ATOM   3526  CD1 LEU A 211      50.173  58.098  77.066  1.00  0.00           C
ATOM   3530  CD2 LEU A 211      48.853  59.098  78.936  1.00  0.00           C
ATOM   3534  C   LEU A 211      52.153  60.638  80.836  1.00  0.00           C
ATOM   3535  O   LEU A 211      51.573  60.598  81.906  1.00  0.00           O
ATOM   3536  N   ALA A 212      53.483  60.548  80.756  1.00  0.00           N
ATOM   3538  CA  ALA A 212      54.393  60.338  81.846  1.00  0.00           C
ATOM   3540  CB  ALA A 212      55.813  60.338  81.256  1.00  0.00           C
ATOM   3544  C   ALA A 212      54.343  61.418  82.906  1.00  0.00           C
ATOM   3545  O   ALA A 212      54.263  61.148  84.096  1.00  0.00           O
ATOM   3546  N   GLU A 213      54.353  62.688  82.456  1.00  0.00           N
ATOM   3548  CA  GLU A 213      54.263  63.868  83.266  1.00  0.00           C
ATOM   3550  CB  GLU A 213      54.413  65.088  82.316  1.00  0.00           C
ATOM   3553  CG  GLU A 213      54.563  66.418  83.056  1.00  0.00           C
ATOM   3556  CD  GLU A 213      54.543  67.638  82.156  1.00  0.00           C
ATOM   3557  OE1 GLU A 213      53.473  67.928  81.556  1.00  0.00           O
ATOM   3558  OE2 GLU A 213      55.573  68.378  82.106  1.00  0.00           O
ATOM   3559  C   GLU A 213      52.953  63.918  84.036  1.00  0.00           C
ATOM   3560  O   GLU A 213      52.913  64.108  85.246  1.00  0.00           O
ATOM   3561  N   HIS A 214      51.823  63.638  83.366  1.00  0.00           N
ATOM   3563  CA  HIS A 214      50.563  63.448  84.056  1.00  0.00           C
ATOM   3565  CB  HIS A 214      49.383  63.488  83.086  1.00  0.00           C
ATOM   3568  ND1 HIS A 214      48.313  64.768  81.326  1.00  0.00           N
ATOM   3569  CG  HIS A 214      49.063  64.808  82.476  1.00  0.00           C
ATOM   3570  CE1 HIS A 214      47.973  66.018  81.086  1.00  0.00           C
ATOM   3572  NE2 HIS A 214      48.483  66.858  82.016  1.00  0.00           N
ATOM   3574  CD2 HIS A 214      49.183  66.088  82.916  1.00  0.00           C
ATOM   3576  C   HIS A 214      50.443  62.168  84.906  1.00  0.00           C
ATOM   3577  O   HIS A 214      49.793  62.178  85.956  1.00  0.00           O
ATOM   3578  N   LEU A 215      51.033  61.018  84.506  1.00  0.00           N
ATOM   3580  CA  LEU A 215      51.133  59.808  85.336  1.00  0.00           C
ATOM   3582  CB  LEU A 215      51.893  58.608  84.676  1.00  0.00           C
ATOM   3585  CG  LEU A 215      51.273  57.878  83.466  1.00  0.00           C
ATOM   3587  CD1 LEU A 215      51.903  56.498  83.296  1.00  0.00           C
ATOM   3591  CD2 LEU A 215      49.753  57.758  83.546  1.00  0.00           C
ATOM   3595  C   LEU A 215      51.873  60.068  86.636  1.00  0.00           C
ATOM   3596  O   LEU A 215      51.473  59.628  87.716  1.00  0.00           O
ATOM   3597  N   SER A 216      52.993  60.818  86.546  1.00  0.00           N
ATOM   3599  CA  SER A 216      53.813  61.288  87.656  1.00  0.00           C
ATOM   3601  CB  SER A 216      54.943  62.248  87.146  1.00  0.00           C
ATOM   3604  OG  SER A 216      55.693  62.888  88.186  1.00  0.00           O
ATOM   3606  C   SER A 216      52.983  62.038  88.666  1.00  0.00           C
ATOM   3607  O   SER A 216      52.943  61.668  89.836  1.00  0.00           O
ATOM   3608  N   GLU A 217      52.223  63.038  88.186  1.00  0.00           N
ATOM   3610  CA  GLU A 217      51.293  63.758  89.016  1.00  0.00           C
ATOM   3612  CB  GLU A 217      50.723  64.978  88.246  1.00  0.00           C
ATOM   3615  CG  GLU A 217      51.793  66.058  87.896  1.00  0.00           C
ATOM   3618  CD  GLU A 217      51.203  67.278  87.186  1.00  0.00           C
ATOM   3619  OE1 GLU A 217      50.183  67.148  86.456  1.00  0.00           O
ATOM   3620  OE2 GLU A 217      51.773  68.388  87.386  1.00  0.00           O
ATOM   3621  C   GLU A 217      50.173  62.898  89.596  1.00  0.00           C
ATOM   3622  O   GLU A 217      50.003  62.778  90.816  1.00  0.00           O
ATOM   3623  N   THR A 218      49.413  62.228  88.706  1.00  0.00           N
ATOM   3625  CA  THR A 218      48.173  61.548  89.036  1.00  0.00           C
ATOM   3627  CB  THR A 218      47.443  60.978  87.806  1.00  0.00           C
ATOM   3629  OG1 THR A 218      47.153  61.998  86.866  1.00  0.00           O
ATOM   3631  CG2 THR A 218      46.093  60.358  88.176  1.00  0.00           C
ATOM   3635  C   THR A 218      48.323  60.448  90.046  1.00  0.00           C
ATOM   3636  O   THR A 218      47.603  60.358  91.036  1.00  0.00           O
ATOM   3637  N   ASN A 219      49.333  59.578  89.836  1.00  0.00           N
ATOM   3639  CA  ASN A 219      49.623  58.468  90.716  1.00  0.00           C
ATOM   3641  CB  ASN A 219      50.713  57.598  90.066  1.00  0.00           C
ATOM   3644  CG  ASN A 219      50.163  56.808  88.886  1.00  0.00           C
ATOM   3645  OD1 ASN A 219      49.073  56.248  88.946  1.00  0.00           O
ATOM   3646  ND2 ASN A 219      50.933  56.718  87.776  1.00  0.00           N
ATOM   3649  C   ASN A 219      50.013  58.868  92.146  1.00  0.00           C
ATOM   3650  O   ASN A 219      49.583  58.238  93.106  1.00  0.00           O
ATOM   3651  N   PHE A 220      50.823  59.938  92.346  1.00  0.00           N
ATOM   3653  CA  PHE A 220      51.183  60.408  93.676  1.00  0.00           C
ATOM   3655  CB  PHE A 220      52.263  61.528  93.546  1.00  0.00           C
ATOM   3658  CG  PHE A 220      52.623  62.158  94.866  1.00  0.00           C
ATOM   3659  CD1 PHE A 220      53.343  61.418  95.816  1.00  0.00           C
ATOM   3661  CE1 PHE A 220      53.583  61.928  97.096  1.00  0.00           C
ATOM   3663  CZ  PHE A 220      53.153  63.218  97.425  1.00  0.00           C
ATOM   3665  CD2 PHE A 220      52.193  63.458  95.216  1.00  0.00           C
ATOM   3667  CE2 PHE A 220      52.483  63.998  96.476  1.00  0.00           C
ATOM   3669  C   PHE A 220      49.993  60.878  94.536  1.00  0.00           C
ATOM   3670  O   PHE A 220      49.843  60.508  95.706  1.00  0.00           O
ATOM   3671  N   TYR A 221      49.113  61.708  93.956  1.00  0.00           N
ATOM   3673  CA  TYR A 221      47.873  62.158  94.566  1.00  0.00           C
ATOM   3675  CB  TYR A 221      47.233  63.258  93.686  1.00  0.00           C
ATOM   3678  CG  TYR A 221      48.063  64.508  93.746  1.00  0.00           C
ATOM   3679  CD1 TYR A 221      48.203  65.228  94.955  1.00  0.00           C
ATOM   3681  CE1 TYR A 221      49.043  66.338  95.036  1.00  0.00           C
ATOM   3683  CZ  TYR A 221      49.713  66.778  93.896  1.00  0.00           C
ATOM   3684  OH  TYR A 221      50.563  67.898  93.956  1.00  0.00           O
ATOM   3686  CD2 TYR A 221      48.723  64.988  92.606  1.00  0.00           C
ATOM   3688  CE2 TYR A 221      49.563  66.108  92.686  1.00  0.00           C
ATOM   3690  C   TYR A 221      46.883  61.048  94.856  1.00  0.00           C
ATOM   3691  O   TYR A 221      46.373  60.908  95.965  1.00  0.00           O
ATOM   3692  N   LEU A 222      46.653  60.138  93.906  1.00  0.00           N
ATOM   3694  CA  LEU A 222      45.853  58.968  94.166  1.00  0.00           C
ATOM   3696  CB  LEU A 222      45.473  58.248  92.856  1.00  0.00           C
ATOM   3699  CG  LEU A 222      44.303  58.868  92.066  1.00  0.00           C
ATOM   3701  CD1 LEU A 222      44.523  60.298  91.566  1.00  0.00           C
ATOM   3705  CD2 LEU A 222      43.943  57.938  90.906  1.00  0.00           C
ATOM   3709  C   LEU A 222      46.493  58.058  95.216  1.00  0.00           C
ATOM   3710  O   LEU A 222      45.823  57.588  96.126  1.00  0.00           O
ATOM   3711  N   GLY A 223      47.823  57.858  95.186  1.00  0.00           N
ATOM   3713  CA  GLY A 223      48.543  57.148  96.245  1.00  0.00           C
ATOM   3716  C   GLY A 223      48.343  57.748  97.616  1.00  0.00           C
ATOM   3717  O   GLY A 223      48.113  57.028  98.586  1.00  0.00           O
ATOM   3718  N   LYS A 224      48.403  59.078  97.735  1.00  0.00           N
ATOM   3720  CA  LYS A 224      48.093  59.838  98.926  1.00  0.00           C
ATOM   3722  CB  LYS A 224      48.323  61.328  98.646  1.00  0.00           C
ATOM   3725  CG  LYS A 224      48.793  62.138  99.866  1.00  0.00           C
ATOM   3728  CD  LYS A 224      50.303  61.978 100.036  1.00  0.00           C
ATOM   3731  CE  LYS A 224      50.873  62.688 101.266  1.00  0.00           C
ATOM   3734  NZ  LYS A 224      50.853  61.778 102.425  1.00  0.00           N
ATOM   3738  C   LYS A 224      46.663  59.678  99.406  1.00  0.00           C
ATOM   3739  O   LYS A 224      46.433  59.478 100.596  1.00  0.00           O
ATOM   3740  N   TYR A 225      45.683  59.708  98.465  1.00  0.00           N
ATOM   3742  CA  TYR A 225      44.283  59.438  98.696  1.00  0.00           C
ATOM   3744  CB  TYR A 225      43.483  59.698  97.376  1.00  0.00           C
ATOM   3747  CG  TYR A 225      42.013  59.338  97.466  1.00  0.00           C
ATOM   3748  CD1 TYR A 225      41.073  60.318  97.816  1.00  0.00           C
ATOM   3750  CE1 TYR A 225      39.723  59.978  98.006  1.00  0.00           C
ATOM   3752  CZ  TYR A 225      39.303  58.658  97.826  1.00  0.00           C
ATOM   3753  OH  TYR A 225      37.973  58.288  98.106  1.00  0.00           O
ATOM   3755  CD2 TYR A 225      41.563  58.028  97.215  1.00  0.00           C
ATOM   3757  CE2 TYR A 225      40.223  57.688  97.396  1.00  0.00           C
ATOM   3759  C   TYR A 225      44.043  58.038  99.256  1.00  0.00           C
ATOM   3760  O   TYR A 225      43.393  57.868 100.286  1.00  0.00           O
ATOM   3761  N   TYR A 226      44.653  56.998  98.656  1.00  0.00           N
ATOM   3763  CA  TYR A 226      44.703  55.658  99.226  1.00  0.00           C
ATOM   3765  CB  TYR A 226      45.373  54.648  98.246  1.00  0.00           C
ATOM   3768  CG  TYR A 226      44.453  54.358  97.076  1.00  0.00           C
ATOM   3769  CD1 TYR A 226      43.313  53.578  97.296  1.00  0.00           C
ATOM   3771  CE1 TYR A 226      42.403  53.318  96.266  1.00  0.00           C
ATOM   3773  CZ  TYR A 226      42.613  53.858  94.995  1.00  0.00           C
ATOM   3774  OH  TYR A 226      41.643  53.608  93.996  1.00  0.00           O
ATOM   3776  CD2 TYR A 226      44.713  54.798  95.766  1.00  0.00           C
ATOM   3778  CE2 TYR A 226      43.793  54.578  94.736  1.00  0.00           C
ATOM   3780  C   TYR A 226      45.393  55.598 100.596  1.00  0.00           C
ATOM   3781  O   TYR A 226      44.913  54.978 101.546  1.00  0.00           O
ATOM   3782  N   LEU A 227      46.533  56.298 100.756  1.00  0.00           N
ATOM   3784  CA  LEU A 227      47.263  56.358 102.016  1.00  0.00           C
ATOM   3786  CB  LEU A 227      48.583  57.148 101.826  1.00  0.00           C
ATOM   3789  CG  LEU A 227      49.613  57.038 102.966  1.00  0.00           C
ATOM   3791  CD1 LEU A 227      51.033  57.308 102.455  1.00  0.00           C
ATOM   3795  CD2 LEU A 227      49.353  57.968 104.166  1.00  0.00           C
ATOM   3799  C   LEU A 227      46.433  56.958 103.136  1.00  0.00           C
ATOM   3800  O   LEU A 227      46.403  56.438 104.256  1.00  0.00           O
ATOM   3801  N   SER A 228      45.733  58.078 102.846  1.00  0.00           N
ATOM   3803  CA  SER A 228      44.853  58.778 103.766  1.00  0.00           C
ATOM   3805  CB  SER A 228      44.343  60.178 103.285  1.00  0.00           C
ATOM   3808  OG  SER A 228      43.703  60.198 102.016  1.00  0.00           O
ATOM   3810  C   SER A 228      43.723  57.908 104.246  1.00  0.00           C
ATOM   3811  O   SER A 228      43.483  57.838 105.446  1.00  0.00           O
ATOM   3812  N   LEU A 229      43.093  57.128 103.356  1.00  0.00           N
ATOM   3814  CA  LEU A 229      42.093  56.148 103.736  1.00  0.00           C
ATOM   3816  CB  LEU A 229      41.373  55.588 102.486  1.00  0.00           C
ATOM   3819  CG  LEU A 229      40.563  56.628 101.686  1.00  0.00           C
ATOM   3821  CD1 LEU A 229      39.963  55.958 100.446  1.00  0.00           C
ATOM   3825  CD2 LEU A 229      39.473  57.338 102.506  1.00  0.00           C
ATOM   3829  C   LEU A 229      42.643  54.978 104.535  1.00  0.00           C
ATOM   3830  O   LEU A 229      41.923  54.368 105.326  1.00  0.00           O
ATOM   3831  N   GLY A 230      43.933  54.658 104.356  1.00  0.00           N
ATOM   3833  CA  GLY A 230      44.593  53.608 105.126  1.00  0.00           C
ATOM   3836  C   GLY A 230      44.683  52.328 104.386  1.00  0.00           C
ATOM   3837  O   GLY A 230      44.973  51.298 104.995  1.00  0.00           O
ATOM   3838  N   ASP A 231      44.503  52.388 103.046  1.00  0.00           N
ATOM   3840  CA  ASP A 231      44.753  51.308 102.096  1.00  0.00           C
ATOM   3842  CB  ASP A 231      43.723  51.328 100.936  1.00  0.00           C
ATOM   3845  CG  ASP A 231      43.903  50.268  99.836  1.00  0.00           C
ATOM   3846  OD1 ASP A 231      44.913  49.538  99.785  1.00  0.00           O
ATOM   3847  OD2 ASP A 231      42.993  50.228  98.966  1.00  0.00           O
ATOM   3848  C   ASP A 231      46.203  51.418 101.636  1.00  0.00           C
ATOM   3849  O   ASP A 231      46.563  52.068 100.645  1.00  0.00           O
ATOM   3850  N   LEU A 232      47.103  50.808 102.416  1.00  0.00           N
ATOM   3852  CA  LEU A 232      48.523  50.778 102.145  1.00  0.00           C
ATOM   3854  CB  LEU A 232      49.313  50.228 103.376  1.00  0.00           C
ATOM   3857  CG  LEU A 232      49.423  51.178 104.606  1.00  0.00           C
ATOM   3859  CD1 LEU A 232      48.093  51.568 105.266  1.00  0.00           C
ATOM   3863  CD2 LEU A 232      50.333  50.568 105.686  1.00  0.00           C
ATOM   3867  C   LEU A 232      48.913  50.058 100.856  1.00  0.00           C
ATOM   3868  O   LEU A 232      49.763  50.558 100.126  1.00  0.00           O
ATOM   3869  N   ASP A 233      48.313  48.878 100.526  1.00  0.00           N
ATOM   3871  CA  ASP A 233      48.653  48.128  99.316  1.00  0.00           C
ATOM   3873  CB  ASP A 233      47.943  46.738  99.316  1.00  0.00           C
ATOM   3876  CG  ASP A 233      48.343  45.788  98.186  1.00  0.00           C
ATOM   3877  OD1 ASP A 233      49.443  45.948  97.576  1.00  0.00           O
ATOM   3878  OD2 ASP A 233      47.583  44.808  97.956  1.00  0.00           O
ATOM   3879  C   ASP A 233      48.373  48.898  98.036  1.00  0.00           C
ATOM   3880  O   ASP A 233      49.253  49.028  97.166  1.00  0.00           O
ATOM   3881  N   SER A 234      47.173  49.528  97.926  1.00  0.00           N
ATOM   3883  CA  SER A 234      46.893  50.438  96.816  1.00  0.00           C
ATOM   3885  CB  SER A 234      45.473  51.078  96.836  1.00  0.00           C
ATOM   3888  OG  SER A 234      44.443  50.118  96.656  1.00  0.00           O
ATOM   3890  C   SER A 234      47.853  51.608  96.776  1.00  0.00           C
ATOM   3891  O   SER A 234      48.453  51.888  95.736  1.00  0.00           O
ATOM   3892  N   ALA A 235      48.083  52.288  97.916  1.00  0.00           N
ATOM   3894  CA  ALA A 235      48.953  53.458  97.936  1.00  0.00           C
ATOM   3896  CB  ALA A 235      48.983  54.008  99.366  1.00  0.00           C
ATOM   3900  C   ALA A 235      50.363  53.158  97.455  1.00  0.00           C
ATOM   3901  O   ALA A 235      50.903  53.798  96.556  1.00  0.00           O
ATOM   3902  N   THR A 236      50.953  52.068  97.986  1.00  0.00           N
ATOM   3904  CA  THR A 236      52.273  51.538  97.646  1.00  0.00           C
ATOM   3906  CB  THR A 236      52.603  50.298  98.456  1.00  0.00           C
ATOM   3908  OG1 THR A 236      52.743  50.668  99.815  1.00  0.00           O
ATOM   3910  CG2 THR A 236      53.933  49.638  98.056  1.00  0.00           C
ATOM   3914  C   THR A 236      52.433  51.168  96.196  1.00  0.00           C
ATOM   3915  O   THR A 236      53.453  51.448  95.566  1.00  0.00           O
ATOM   3916  N   ALA A 237      51.413  50.528  95.606  1.00  0.00           N
ATOM   3918  CA  ALA A 237      51.403  50.278  94.196  1.00  0.00           C
ATOM   3920  CB  ALA A 237      50.173  49.398  93.896  1.00  0.00           C
ATOM   3924  C   ALA A 237      51.403  51.558  93.366  1.00  0.00           C
ATOM   3925  O   ALA A 237      52.243  51.738  92.486  1.00  0.00           O
ATOM   3926  N   LEU A 238      50.533  52.518  93.706  1.00  0.00           N
ATOM   3928  CA  LEU A 238      50.443  53.798  93.016  1.00  0.00           C
ATOM   3930  CB  LEU A 238      49.213  54.618  93.426  1.00  0.00           C
ATOM   3933  CG  LEU A 238      47.943  54.258  92.636  1.00  0.00           C
ATOM   3935  CD1 LEU A 238      47.263  52.978  93.126  1.00  0.00           C
ATOM   3939  CD2 LEU A 238      47.003  55.448  92.736  1.00  0.00           C
ATOM   3943  C   LEU A 238      51.673  54.668  93.116  1.00  0.00           C
ATOM   3944  O   LEU A 238      52.113  55.268  92.146  1.00  0.00           O
ATOM   3945  N   PHE A 239      52.333  54.768  94.276  1.00  0.00           N
ATOM   3947  CA  PHE A 239      53.603  55.468  94.386  1.00  0.00           C
ATOM   3949  CB  PHE A 239      54.073  55.518  95.836  1.00  0.00           C
ATOM   3952  CG  PHE A 239      53.123  56.308  96.716  1.00  0.00           C
ATOM   3953  CD1 PHE A 239      52.903  57.688  96.516  1.00  0.00           C
ATOM   3955  CE1 PHE A 239      52.143  58.438  97.425  1.00  0.00           C
ATOM   3957  CZ  PHE A 239      51.613  57.818  98.565  1.00  0.00           C
ATOM   3959  CD2 PHE A 239      52.543  55.718  97.856  1.00  0.00           C
ATOM   3961  CE2 PHE A 239      51.813  56.458  98.776  1.00  0.00           C
ATOM   3963  C   PHE A 239      54.703  54.868  93.506  1.00  0.00           C
ATOM   3964  O   PHE A 239      55.443  55.588  92.836  1.00  0.00           O
ATOM   3965  N   LYS A 240      54.773  53.528  93.416  1.00  0.00           N
ATOM   3967  CA  LYS A 240      55.563  52.848  92.406  1.00  0.00           C
ATOM   3969  CB  LYS A 240      55.563  51.318  92.606  1.00  0.00           C
ATOM   3972  CG  LYS A 240      56.223  50.888  93.926  1.00  0.00           C
ATOM   3975  CD  LYS A 240      55.963  49.398  94.226  1.00  0.00           C
ATOM   3978  CE  LYS A 240      56.543  49.008  95.576  1.00  0.00           C
ATOM   3981  NZ  LYS A 240      56.213  47.628  95.976  1.00  0.00           N
ATOM   3985  C   LYS A 240      55.173  53.158  90.976  1.00  0.00           C
ATOM   3986  O   LYS A 240      56.053  53.378  90.136  1.00  0.00           O
ATOM   3987  N   LEU A 241      53.883  53.238  90.636  1.00  0.00           N
ATOM   3989  CA  LEU A 241      53.423  53.768  89.356  1.00  0.00           C
ATOM   3991  CB  LEU A 241      51.893  53.668  89.226  1.00  0.00           C
ATOM   3994  CG  LEU A 241      51.273  52.258  89.296  1.00  0.00           C
ATOM   3996  CD1 LEU A 241      49.783  52.358  88.996  1.00  0.00           C
ATOM   4000  CD2 LEU A 241      51.933  51.248  88.346  1.00  0.00           C
ATOM   4004  C   LEU A 241      53.853  55.218  89.106  1.00  0.00           C
ATOM   4005  O   LEU A 241      54.273  55.588  88.006  1.00  0.00           O
ATOM   4006  N   ALA A 242      53.783  56.088  90.136  1.00  0.00           N
ATOM   4008  CA  ALA A 242      54.243  57.458  90.036  1.00  0.00           C
ATOM   4010  CB  ALA A 242      53.953  58.228  91.336  1.00  0.00           C
ATOM   4014  C   ALA A 242      55.713  57.598  89.696  1.00  0.00           C
ATOM   4015  O   ALA A 242      56.063  58.308  88.766  1.00  0.00           O
ATOM   4016  N   VAL A 243      56.623  56.878  90.386  1.00  0.00           N
ATOM   4018  CA  VAL A 243      58.063  56.968  90.136  1.00  0.00           C
ATOM   4020  CB  VAL A 243      58.853  56.428  91.336  1.00  0.00           C
ATOM   4022  CG1 VAL A 243      58.693  54.908  91.496  1.00  0.00           C
ATOM   4026  CG2 VAL A 243      60.343  56.778  91.236  1.00  0.00           C
ATOM   4030  C   VAL A 243      58.483  56.268  88.836  1.00  0.00           C
ATOM   4031  O   VAL A 243      59.483  56.618  88.216  1.00  0.00           O
ATOM   4032  N   ALA A 244      57.693  55.288  88.366  1.00  0.00           N
ATOM   4034  CA  ALA A 244      58.003  54.458  87.216  1.00  0.00           C
ATOM   4036  CB  ALA A 244      56.873  53.458  86.966  1.00  0.00           C
ATOM   4040  C   ALA A 244      58.233  55.198  85.926  1.00  0.00           C
ATOM   4041  O   ALA A 244      59.083  54.848  85.106  1.00  0.00           O
ATOM   4042  N   ASN A 245      57.473  56.268  85.696  1.00  0.00           N
ATOM   4044  CA  ASN A 245      57.633  57.108  84.526  1.00  0.00           C
ATOM   4046  CB  ASN A 245      56.373  57.988  84.316  1.00  0.00           C
ATOM   4049  CG  ASN A 245      55.923  58.628  85.616  1.00  0.00           C
ATOM   4050  OD1 ASN A 245      56.633  59.438  86.226  1.00  0.00           O
ATOM   4051  ND2 ASN A 245      54.743  58.208  86.126  1.00  0.00           N
ATOM   4054  C   ASN A 245      58.933  57.908  84.526  1.00  0.00           C
ATOM   4055  O   ASN A 245      59.303  58.458  83.496  1.00  0.00           O
ATOM   4056  N   ASN A 246      59.673  57.978  85.656  1.00  0.00           N
ATOM   4058  CA  ASN A 246      60.993  58.598  85.706  1.00  0.00           C
ATOM   4060  CB  ASN A 246      62.053  57.888  84.826  1.00  0.00           C
ATOM   4063  CG  ASN A 246      62.323  56.528  85.426  1.00  0.00           C
ATOM   4064  OD1 ASN A 246      62.173  56.298  86.626  1.00  0.00           O
ATOM   4065  ND2 ASN A 246      62.713  55.558  84.586  1.00  0.00           N
ATOM   4068  C   ASN A 246      60.993  60.098  85.476  1.00  0.00           C
ATOM   4069  O   ASN A 246      61.963  60.668  84.976  1.00  0.00           O
ATOM   4070  N   VAL A 247      59.903  60.788  85.836  1.00  0.00           N
ATOM   4072  CA  VAL A 247      59.823  62.228  85.706  1.00  0.00           C
ATOM   4074  CB  VAL A 247      58.393  62.738  85.546  1.00  0.00           C
ATOM   4076  CG1 VAL A 247      58.423  64.218  85.146  1.00  0.00           C
ATOM   4080  CG2 VAL A 247      57.663  61.958  84.446  1.00  0.00           C
ATOM   4084  C   VAL A 247      60.523  62.868  86.906  1.00  0.00           C
ATOM   4085  O   VAL A 247      59.903  63.398  87.826  1.00  0.00           O
ATOM   4086  N   HIS A 248      61.873  62.798  86.936  1.00  0.00           N
ATOM   4088  CA  HIS A 248      62.683  62.968  88.136  1.00  0.00           C
ATOM   4090  CB  HIS A 248      64.183  62.848  87.776  1.00  0.00           C
ATOM   4093  ND1 HIS A 248      64.493  60.418  88.036  1.00  0.00           N
ATOM   4094  CG  HIS A 248      64.463  61.508  87.196  1.00  0.00           C
ATOM   4095  CE1 HIS A 248      64.853  59.408  87.256  1.00  0.00           C
ATOM   4097  NE2 HIS A 248      65.053  59.798  85.976  1.00  0.00           N
ATOM   4099  CD2 HIS A 248      64.813  61.148  85.926  1.00  0.00           C
ATOM   4101  C   HIS A 248      62.473  64.288  88.856  1.00  0.00           C
ATOM   4102  O   HIS A 248      62.533  64.378  90.076  1.00  0.00           O
ATOM   4103  N   ASN A 249      62.213  65.348  88.076  1.00  0.00           N
ATOM   4105  CA  ASN A 249      62.203  66.728  88.526  1.00  0.00           C
ATOM   4107  CB  ASN A 249      62.703  67.668  87.396  1.00  0.00           C
ATOM   4110  CG  ASN A 249      61.843  67.638  86.136  1.00  0.00           C
ATOM   4111  OD1 ASN A 249      61.263  66.628  85.736  1.00  0.00           O
ATOM   4112  ND2 ASN A 249      61.733  68.828  85.486  1.00  0.00           N
ATOM   4115  C   ASN A 249      60.823  67.138  88.976  1.00  0.00           C
ATOM   4116  O   ASN A 249      60.593  68.278  89.366  1.00  0.00           O
ATOM   4117  N   PHE A 250      59.873  66.198  88.986  1.00  0.00           N
ATOM   4119  CA  PHE A 250      58.583  66.448  89.566  1.00  0.00           C
ATOM   4121  CB  PHE A 250      57.453  65.648  88.896  1.00  0.00           C
ATOM   4124  CG  PHE A 250      56.893  66.438  87.746  1.00  0.00           C
ATOM   4125  CD1 PHE A 250      57.723  66.958  86.726  1.00  0.00           C
ATOM   4127  CE1 PHE A 250      57.173  67.628  85.636  1.00  0.00           C
ATOM   4129  CZ  PHE A 250      55.803  67.858  85.586  1.00  0.00           C
ATOM   4131  CD2 PHE A 250      55.513  66.678  87.676  1.00  0.00           C
ATOM   4133  CE2 PHE A 250      54.963  67.388  86.606  1.00  0.00           C
ATOM   4135  C   PHE A 250      58.603  66.238  91.046  1.00  0.00           C
ATOM   4136  O   PHE A 250      59.133  65.268  91.586  1.00  0.00           O
ATOM   4137  N   VAL A 251      57.933  67.148  91.756  1.00  0.00           N
ATOM   4139  CA  VAL A 251      57.683  67.118  93.186  1.00  0.00           C
ATOM   4141  CB  VAL A 251      56.843  68.358  93.516  1.00  0.00           C
ATOM   4143  CG1 VAL A 251      56.193  68.308  94.906  1.00  0.00           C
ATOM   4147  CG2 VAL A 251      57.723  69.618  93.396  1.00  0.00           C
ATOM   4151  C   VAL A 251      57.003  65.808  93.576  1.00  0.00           C
ATOM   4152  O   VAL A 251      57.403  65.118  94.496  1.00  0.00           O
ATOM   4153  N   GLU A 252      56.023  65.388  92.766  1.00  0.00           N
ATOM   4155  CA  GLU A 252      55.353  64.128  92.796  1.00  0.00           C
ATOM   4157  CB  GLU A 252      54.243  64.168  91.696  1.00  0.00           C
ATOM   4160  CG  GLU A 252      53.073  65.128  92.056  1.00  0.00           C
ATOM   4163  CD  GLU A 252      53.283  66.628  91.836  1.00  0.00           C
ATOM   4164  OE1 GLU A 252      54.413  67.108  91.576  1.00  0.00           O
ATOM   4165  OE2 GLU A 252      52.343  67.388  92.166  1.00  0.00           O
ATOM   4166  C   GLU A 252      56.263  62.898  92.686  1.00  0.00           C
ATOM   4167  O   GLU A 252      56.113  61.948  93.446  1.00  0.00           O
ATOM   4168  N   HIS A 253      57.293  62.898  91.806  1.00  0.00           N
ATOM   4170  CA  HIS A 253      58.323  61.858  91.816  1.00  0.00           C
ATOM   4172  CB  HIS A 253      59.323  62.068  90.636  1.00  0.00           C
ATOM   4175  ND1 HIS A 253      61.393  60.718  90.996  1.00  0.00           N
ATOM   4176  CG  HIS A 253      60.213  60.898  90.316  1.00  0.00           C
ATOM   4177  CE1 HIS A 253      62.003  59.718  90.386  1.00  0.00           C
ATOM   4179  NE2 HIS A 253      61.273  59.258  89.346  1.00  0.00           N
ATOM   4181  CD2 HIS A 253      60.133  60.018  89.276  1.00  0.00           C
ATOM   4183  C   HIS A 253      59.123  61.798  93.116  1.00  0.00           C
ATOM   4184  O   HIS A 253      59.243  60.738  93.756  1.00  0.00           O
ATOM   4185  N   ARG A 254      59.613  62.958  93.606  1.00  0.00           N
ATOM   4187  CA  ARG A 254      60.393  63.008  94.826  1.00  0.00           C
ATOM   4189  CB  ARG A 254      60.973  64.418  95.126  1.00  0.00           C
ATOM   4192  CG  ARG A 254      62.093  64.868  94.176  1.00  0.00           C
ATOM   4195  CD  ARG A 254      61.633  65.868  93.086  1.00  0.00           C
ATOM   4198  NE  ARG A 254      62.463  67.108  93.146  1.00  0.00           N
ATOM   4200  CZ  ARG A 254      63.763  67.118  92.896  1.00  0.00           C
ATOM   4201  NH1 ARG A 254      64.413  66.068  92.436  1.00  0.00           N
ATOM   4204  NH2 ARG A 254      64.433  68.218  93.096  1.00  0.00           N
ATOM   4207  C   ARG A 254      59.663  62.548  96.076  1.00  0.00           C
ATOM   4208  O   ARG A 254      60.193  61.788  96.895  1.00  0.00           O
ATOM   4209  N   TYR A 255      58.393  62.978  96.226  1.00  0.00           N
ATOM   4211  CA  TYR A 255      57.573  62.618  97.355  1.00  0.00           C
ATOM   4213  CB  TYR A 255      56.613  63.758  97.766  1.00  0.00           C
ATOM   4216  CG  TYR A 255      57.443  64.938  98.196  1.00  0.00           C
ATOM   4217  CD1 TYR A 255      58.233  64.898  99.356  1.00  0.00           C
ATOM   4219  CE1 TYR A 255      59.093  65.958  99.675  1.00  0.00           C
ATOM   4221  CZ  TYR A 255      59.163  67.078  98.826  1.00  0.00           C
ATOM   4222  OH  TYR A 255      60.003  68.168  99.086  1.00  0.00           O
ATOM   4224  CD2 TYR A 255      57.483  66.098  97.396  1.00  0.00           C
ATOM   4226  CE2 TYR A 255      58.363  67.138  97.696  1.00  0.00           C
ATOM   4228  C   TYR A 255      56.883  61.278  97.196  1.00  0.00           C
ATOM   4229  O   TYR A 255      56.623  60.618  98.186  1.00  0.00           O
ATOM   4230  N   ALA A 256      56.653  60.748  95.976  1.00  0.00           N
ATOM   4232  CA  ALA A 256      56.293  59.338  95.816  1.00  0.00           C
ATOM   4234  CB  ALA A 256      56.023  58.998  94.336  1.00  0.00           C
ATOM   4238  C   ALA A 256      57.383  58.418  96.345  1.00  0.00           C
ATOM   4239  O   ALA A 256      57.123  57.438  97.046  1.00  0.00           O
ATOM   4240  N   LEU A 257      58.653  58.728  96.026  1.00  0.00           N
ATOM   4242  CA  LEU A 257      59.823  58.148  96.656  1.00  0.00           C
ATOM   4244  CB  LEU A 257      61.103  58.658  95.965  1.00  0.00           C
ATOM   4247  CG  LEU A 257      61.323  58.108  94.546  1.00  0.00           C
ATOM   4249  CD1 LEU A 257      62.553  58.758  93.886  1.00  0.00           C
ATOM   4253  CD2 LEU A 257      61.453  56.578  94.606  1.00  0.00           C
ATOM   4257  C   LEU A 257      59.943  58.328  98.156  1.00  0.00           C
ATOM   4258  O   LEU A 257      60.303  57.378  98.845  1.00  0.00           O
ATOM   4259  N   LEU A 258      59.633  59.528  98.696  1.00  0.00           N
ATOM   4261  CA  LEU A 258      59.563  59.808 100.136  1.00  0.00           C
ATOM   4263  CB  LEU A 258      59.253  61.308 100.386  1.00  0.00           C
ATOM   4266  CG  LEU A 258      59.393  61.878 101.836  1.00  0.00           C
ATOM   4268  CD1 LEU A 258      58.383  61.328 102.856  1.00  0.00           C
ATOM   4272  CD2 LEU A 258      60.813  61.728 102.386  1.00  0.00           C
ATOM   4276  C   LEU A 258      58.523  58.948 100.816  1.00  0.00           C
ATOM   4277  O   LEU A 258      58.753  58.348 101.866  1.00  0.00           O
ATOM   4278  N   GLU A 259      57.323  58.818 100.216  1.00  0.00           N
ATOM   4280  CA  GLU A 259      56.273  57.968 100.736  1.00  0.00           C
ATOM   4282  CB  GLU A 259      54.953  58.218  99.976  1.00  0.00           C
ATOM   4285  CG  GLU A 259      54.363  59.628 100.226  1.00  0.00           C
ATOM   4288  CD  GLU A 259      53.773  59.828 101.606  1.00  0.00           C
ATOM   4289  OE1 GLU A 259      53.783  58.928 102.466  1.00  0.00           O
ATOM   4290  OE2 GLU A 259      53.253  60.968 101.826  1.00  0.00           O
ATOM   4291  C   GLU A 259      56.653  56.498 100.726  1.00  0.00           C
ATOM   4292  O   GLU A 259      56.313  55.728 101.616  1.00  0.00           O
ATOM   4293  N   LEU A 260      57.383  56.058  99.686  1.00  0.00           N
ATOM   4295  CA  LEU A 260      57.823  54.678  99.546  1.00  0.00           C
ATOM   4297  CB  LEU A 260      58.253  54.398  98.076  1.00  0.00           C
ATOM   4300  CG  LEU A 260      58.073  52.958  97.536  1.00  0.00           C
ATOM   4302  CD1 LEU A 260      58.753  52.798  96.166  1.00  0.00           C
ATOM   4306  CD2 LEU A 260      58.553  51.848  98.476  1.00  0.00           C
ATOM   4310  C   LEU A 260      58.893  54.348 100.566  1.00  0.00           C
ATOM   4311  O   LEU A 260      58.873  53.288 101.196  1.00  0.00           O
ATOM   4312  N   SER A 261      59.843  55.278 100.796  1.00  0.00           N
ATOM   4314  CA  SER A 261      60.833  55.148 101.866  1.00  0.00           C
ATOM   4316  CB  SER A 261      61.983  56.198 101.796  1.00  0.00           C
ATOM   4319  OG  SER A 261      61.493  57.528 101.786  1.00  0.00           O
ATOM   4321  C   SER A 261      60.203  55.138 103.236  1.00  0.00           C
ATOM   4322  O   SER A 261      60.543  54.318 104.086  1.00  0.00           O
ATOM   4323  N   LEU A 262      59.223  56.018 103.456  1.00  0.00           N
ATOM   4325  CA  LEU A 262      58.423  56.038 104.666  1.00  0.00           C
ATOM   4327  CB  LEU A 262      57.483  57.258 104.566  1.00  0.00           C
ATOM   4330  CG  LEU A 262      56.563  57.588 105.766  1.00  0.00           C
ATOM   4332  CD1 LEU A 262      55.303  56.718 105.826  1.00  0.00           C
ATOM   4336  CD2 LEU A 262      57.343  57.568 107.086  1.00  0.00           C
ATOM   4340  C   LEU A 262      57.643  54.758 104.925  1.00  0.00           C
ATOM   4341  O   LEU A 262      57.673  54.198 106.026  1.00  0.00           O
ATOM   4342  N   LEU A 263      56.963  54.228 103.906  1.00  0.00           N
ATOM   4344  CA  LEU A 263      56.183  53.008 103.985  1.00  0.00           C
ATOM   4346  CB  LEU A 263      55.383  52.838 102.666  1.00  0.00           C
ATOM   4349  CG  LEU A 263      54.283  51.758 102.636  1.00  0.00           C
ATOM   4351  CD1 LEU A 263      54.793  50.308 102.506  1.00  0.00           C
ATOM   4355  CD2 LEU A 263      53.283  51.878 103.786  1.00  0.00           C
ATOM   4359  C   LEU A 263      57.043  51.798 104.286  1.00  0.00           C
ATOM   4360  O   LEU A 263      56.743  50.998 105.176  1.00  0.00           O
ATOM   4361  N   GLY A 264      58.203  51.708 103.586  1.00  0.00           N
ATOM   4363  CA  GLY A 264      59.223  50.668 103.726  1.00  0.00           C
ATOM   4366  C   GLY A 264      59.943  50.648 105.056  1.00  0.00           C
ATOM   4367  O   GLY A 264      60.533  49.638 105.446  1.00  0.00           O
ATOM   4368  N   GLN A 265      59.943  51.778 105.776  1.00  0.00           N
ATOM   4370  CA  GLN A 265      60.433  51.918 107.145  1.00  0.00           C
ATOM   4372  CB  GLN A 265      60.593  53.408 107.536  1.00  0.00           C
ATOM   4375  CG  GLN A 265      61.933  54.058 107.116  1.00  0.00           C
ATOM   4378  CD  GLN A 265      61.823  55.528 106.666  1.00  0.00           C
ATOM   4379  OE1 GLN A 265      62.613  55.988 105.836  1.00  0.00           O
ATOM   4380  NE2 GLN A 265      60.893  56.288 107.276  1.00  0.00           N
ATOM   4383  C   GLN A 265      59.613  51.228 108.236  1.00  0.00           C
ATOM   4384  O   GLN A 265      60.183  50.908 109.286  1.00  0.00           O
ATOM   4385  N   ASP A 266      58.303  51.018 108.036  1.00  0.00           N
ATOM   4387  CA  ASP A 266      57.393  50.458 109.026  1.00  0.00           C
ATOM   4389  CB  ASP A 266      55.983  51.038 108.705  1.00  0.00           C
ATOM   4392  CG  ASP A 266      54.973  51.038 109.846  1.00  0.00           C
ATOM   4393  OD1 ASP A 266      55.343  50.888 111.035  1.00  0.00           O
ATOM   4394  OD2 ASP A 266      53.803  51.418 109.546  1.00  0.00           O
ATOM   4395  C   ASP A 266      57.453  48.898 108.985  1.00  0.00           C
ATOM   4396  OT1 ASP A 266      58.443  48.308 109.506  1.00  0.00           O
ATOM   4397  OT2 ASP A 266      56.563  48.258 108.376  1.00  0.00           O
ATOM   4398  NH3 POPEB 267      36.913  16.758  68.596  1.00  0.00           N
ATOM   4402  C12 POPEB 267      37.823  17.628  69.436  1.00  0.00           C
ATOM   4405  C11 POPEB 267      39.293  17.498  68.976  1.00  0.00           C
ATOM   4408  P   POPEB 267      41.483  18.298  70.236  1.00  0.00           P
ATOM   4409  O13 POPEB 267      41.543  19.418  71.196  1.00  0.00           O
ATOM   4410  O14 POPEB 267      41.583  16.928  70.816  1.00  0.00           O
ATOM   4411  O11 POPEB 267      42.563  18.558  69.136  1.00  0.00           O
ATOM   4412  O12 POPEB 267      40.103  18.558  69.486  1.00  0.00           O
ATOM   4413  C1  POPEB 267      42.433  18.188  67.766  1.00  0.00           C
ATOM   4416  C2  POPEB 267      42.473  19.428  66.856  1.00  0.00           C
ATOM   4418  O21 POPEB 267      43.223  19.178  65.656  1.00  0.00           O
ATOM   4419  C21 POPEB 267      42.673  18.348  64.776  1.00  0.00           C
ATOM   4420  O22 POPEB 267      41.683  17.658  64.946  1.00  0.00           O
ATOM   4421  C22 POPEB 267      43.423  18.558  63.456  1.00  0.00           C
ATOM   4424  C3  POPEB 267      43.073  20.658  67.626  1.00  0.00           C
ATOM   4427  O31 POPEB 267      43.463  21.768  66.796  1.00  0.00           O
ATOM   4428  C31 POPEB 267      42.413  22.428  66.336  1.00  0.00           C
ATOM   4429  O32 POPEB 267      41.253  22.078  66.496  1.00  0.00           O
ATOM   4430  C32 POPEB 267      42.813  23.708  65.636  1.00  0.00           C
ATOM   4433  C23 POPEB 267      43.083  17.588  62.296  1.00  0.00           C
ATOM   4436  C24 POPEB 267      43.523  18.208  60.966  1.00  0.00           C
ATOM   4439  C25 POPEB 267      43.733  17.198  59.826  1.00  0.00           C
ATOM   4442  C26 POPEB 267      44.043  17.888  58.496  1.00  0.00           C
ATOM   4445  C27 POPEB 267      44.583  16.948  57.416  1.00  0.00           C
ATOM   4448  C28 POPEB 267      44.993  17.728  56.156  1.00  0.00           C
ATOM   4451  C29 POPEB 267      45.443  16.898  54.976  1.00  0.00           C
ATOM   4453 0C21 POPEB 267      44.653  16.258  54.096  1.00  0.00           C
ATOM   4455 1C21 POPEB 267      43.153  16.148  54.146  1.00  0.00           C
ATOM   4458 2C21 POPEB 267      42.343  17.408  53.756  1.00  0.00           C
ATOM   4461 3C21 POPEB 267      42.523  17.888  52.306  1.00  0.00           C
ATOM   4464 4C21 POPEB 267      41.553  19.038  52.006  1.00  0.00           C
ATOM   4467 5C21 POPEB 267      41.783  19.748  50.666  1.00  0.00           C
ATOM   4470 6C21 POPEB 267      40.733  20.848  50.436  1.00  0.00           C
ATOM   4473 7C21 POPEB 267      41.013  21.718  49.206  1.00  0.00           C
ATOM   4476 8C21 POPEB 267      39.883  22.708  48.896  1.00  0.00           C
ATOM   4480  C33 POPEB 267      41.533  24.548  65.386  1.00  0.00           C
ATOM   4483  C34 POPEB 267      41.823  25.898  64.726  1.00  0.00           C
ATOM   4486  C35 POPEB 267      41.913  25.788  63.206  1.00  0.00           C
ATOM   4489  C36 POPEB 267      40.583  26.148  62.516  1.00  0.00           C
ATOM   4492  C37 POPEB 267      40.593  25.738  61.046  1.00  0.00           C
ATOM   4495  C38 POPEB 267      39.573  26.488  60.176  1.00  0.00           C
ATOM   4498  C39 POPEB 267      39.643  26.068  58.706  1.00  0.00           C
ATOM   4501 0C31 POPEB 267      38.753  26.898  57.786  1.00  0.00           C
ATOM   4504 1C31 POPEB 267      38.853  26.408  56.336  1.00  0.00           C
ATOM   4507 2C31 POPEB 267      38.383  27.478  55.346  1.00  0.00           C
ATOM   4510 3C31 POPEB 267      38.713  27.178  53.876  1.00  0.00           C
ATOM   4513 4C31 POPEB 267      40.223  27.228  53.576  1.00  0.00           C
ATOM   4516 5C31 POPEB 267      40.553  26.968  52.106  1.00  0.00           C
ATOM   4519 6C31 POPEB 267      42.053  26.938  51.826  1.00  0.00           C
ATOM   4523  NH3 POPEC 268       8.003  68.348  26.716  1.00  0.00           N
ATOM   4527  C12 POPEC 268       7.513  68.968  25.426  1.00  0.00           C
ATOM   4530  C11 POPEC 268       7.703  70.488  25.416  1.00  0.00           C
ATOM   4533  P   POPEC 268       6.713  72.698  26.336  1.00  0.00           P
ATOM   4534  O13 POPEC 268       8.113  73.168  26.276  1.00  0.00           O
ATOM   4535  O14 POPEC 268       5.753  73.228  25.346  1.00  0.00           O
ATOM   4536  O11 POPEC 268       6.063  72.988  27.736  1.00  0.00           O
ATOM   4537  O12 POPEC 268       6.733  71.118  26.256  1.00  0.00           O
ATOM   4538  C1  POPEC 268       5.903  71.978  28.736  1.00  0.00           C
ATOM   4541  C2  POPEC 268       4.923  72.508  29.806  1.00  0.00           C
ATOM   4543  O21 POPEC 268       4.693  71.458  30.746  1.00  0.00           O
ATOM   4544  C21 POPEC 268       4.343  71.908  31.946  1.00  0.00           C
ATOM   4545  O22 POPEC 268       4.313  73.068  32.296  1.00  0.00           O
ATOM   4546  C22 POPEC 268       4.083  70.708  32.846  1.00  0.00           C
ATOM   4549  C3  POPEC 268       3.603  72.938  29.096  1.00  0.00           C
ATOM   4552  O31 POPEC 268       2.483  73.088  29.986  1.00  0.00           O
ATOM   4553  C31 POPEC 268       1.333  73.228  29.316  1.00  0.00           C
ATOM   4554  O32 POPEC 268       1.243  73.218  28.106  1.00  0.00           O
ATOM   4555  C32 POPEC 268       0.193  73.538  30.286  1.00  0.00           C
ATOM   4558  C23 POPEC 268       3.593  71.118  34.256  1.00  0.00           C
ATOM   4561  C24 POPEC 268       3.433  69.888  35.146  1.00  0.00           C
ATOM   4564  C25 POPEC 268       4.743  69.458  35.816  1.00  0.00           C
ATOM   4567  C26 POPEC 268       4.853  70.008  37.236  1.00  0.00           C
ATOM   4570  C27 POPEC 268       6.143  69.638  37.986  1.00  0.00           C
ATOM   4573  C28 POPEC 268       6.093  70.018  39.476  1.00  0.00           C
ATOM   4576  C29 POPEC 268       5.803  71.488  39.666  1.00  0.00           C
ATOM   4578 0C21 POPEC 268       5.163  72.068  40.686  1.00  0.00           C
ATOM   4580 1C21 POPEC 268       4.663  71.398  41.936  1.00  0.00           C
ATOM   4583 2C21 POPEC 268       5.273  72.008  43.216  1.00  0.00           C
ATOM   4586 3C21 POPEC 268       4.703  73.388  43.576  1.00  0.00           C
ATOM   4589 4C21 POPEC 268       5.313  73.988  44.856  1.00  0.00           C
ATOM   4592 5C21 POPEC 268       5.073  73.178  46.146  1.00  0.00           C
ATOM   4595 6C21 POPEC 268       3.583  73.018  46.486  1.00  0.00           C
ATOM   4598 7C21 POPEC 268       3.343  72.458  47.896  1.00  0.00           C
ATOM   4601 8C21 POPEC 268       1.853  72.398  48.266  1.00  0.00           C
ATOM   4605  C33 POPEC 268      -0.977  72.518  30.216  1.00  0.00           C
ATOM   4608  C34 POPEC 268      -0.817  71.308  31.156  1.00  0.00           C
ATOM   4611  C35 POPEC 268      -0.717  71.698  32.636  1.00  0.00           C
ATOM   4614  C36 POPEC 268      -0.777  70.498  33.596  1.00  0.00           C
ATOM   4617  C37 POPEC 268      -0.547  70.918  35.046  1.00  0.00           C
ATOM   4620  C38 POPEC 268      -0.927  69.828  36.046  1.00  0.00           C
ATOM   4623  C39 POPEC 268      -0.937  70.328  37.486  1.00  0.00           C
ATOM   4626 0C31 POPEC 268      -1.453  69.248  38.446  1.00  0.00           C
ATOM   4629 1C31 POPEC 268      -1.683  69.718  39.886  1.00  0.00           C
ATOM   4632 2C31 POPEC 268      -1.933  68.488  40.756  1.00  0.00           C
ATOM   4635 3C31 POPEC 268      -2.153  68.748  42.256  1.00  0.00           C
ATOM   4638 4C31 POPEC 268      -2.373  67.398  42.956  1.00  0.00           C
ATOM   4641 5C31 POPEC 268      -3.243  67.468  44.216  1.00  0.00           C
ATOM   4644 6C31 POPEC 268      -3.673  66.068  44.666  1.00  0.00           C
ATOM   4648  NH3 POPED 269     115.203  98.288  22.806  1.00  0.00           N
ATOM   4652  C12 POPED 269     115.203  96.858  23.256  1.00  0.00           C
ATOM   4655  C11 POPED 269     113.883  96.468  23.936  1.00  0.00           C
ATOM   4658  P   POPED 269     112.293  94.408  24.056  1.00  0.00           P
ATOM   4659  O13 POPED 269     111.363  95.338  24.716  1.00  0.00           O
ATOM   4660  O14 POPED 269     111.863  93.918  22.726  1.00  0.00           O
ATOM   4661  O11 POPED 269     112.503  93.138  24.976  1.00  0.00           O
ATOM   4662  O12 POPED 269     113.723  95.058  23.896  1.00  0.00           O
ATOM   4663  C1  POPED 269     113.603  93.018  25.896  1.00  0.00           C
ATOM   4666  C2  POPED 269     113.153  92.968  27.386  1.00  0.00           C
ATOM   4668  O21 POPED 269     114.293  93.038  28.256  1.00  0.00           O
ATOM   4669  C21 POPED 269     115.023  91.938  28.366  1.00  0.00           C
ATOM   4670  O22 POPED 269     114.993  90.978  27.616  1.00  0.00           O
ATOM   4671  C22 POPED 269     115.883  91.978  29.626  1.00  0.00           C
ATOM   4674  C3  POPED 269     112.213  91.748  27.706  1.00  0.00           C
ATOM   4677  O31 POPED 269     111.893  91.658  29.116  1.00  0.00           O
ATOM   4678  C31 POPED 269     112.103  90.488  29.726  1.00  0.00           C
ATOM   4679  O32 POPED 269     112.463  89.468  29.186  1.00  0.00           O
ATOM   4680  C32 POPED 269     111.713  90.648  31.216  1.00  0.00           C
ATOM   4683  C23 POPED 269     115.693  90.678  30.436  1.00  0.00           C
ATOM   4686  C24 POPED 269     116.683  90.468  31.586  1.00  0.00           C
ATOM   4689  C25 POPED 269     116.513  91.428  32.776  1.00  0.00           C
ATOM   4692  C26 POPED 269     115.333  91.118  33.706  1.00  0.00           C
ATOM   4695  C27 POPED 269     115.363  92.008  34.956  1.00  0.00           C
ATOM   4698  C28 POPED 269     114.123  91.878  35.876  1.00  0.00           C
ATOM   4701  C29 POPED 269     114.253  90.818  36.946  1.00  0.00           C
ATOM   4703 0C21 POPED 269     113.673  90.888  38.166  1.00  0.00           C
ATOM   4705 1C21 POPED 269     112.783  92.018  38.636  1.00  0.00           C
ATOM   4708 2C21 POPED 269     112.553  92.068  40.156  1.00  0.00           C
ATOM   4711 3C21 POPED 269     113.783  92.508  40.966  1.00  0.00           C
ATOM   4714 4C21 POPED 269     113.493  92.558  42.476  1.00  0.00           C
ATOM   4717 5C21 POPED 269     114.743  92.898  43.296  1.00  0.00           C
ATOM   4720 6C21 POPED 269     114.483  93.038  44.806  1.00  0.00           C
ATOM   4723 7C21 POPED 269     115.743  93.408  45.586  1.00  0.00           C
ATOM   4726 8C21 POPED 269     115.453  93.788  47.046  1.00  0.00           C
ATOM   4730  C33 POPED 269     111.983  89.408  32.126  1.00  0.00           C
ATOM   4733  C34 POPED 269     111.183  89.508  33.436  1.00  0.00           C
ATOM   4736  C35 POPED 269     111.373  88.348  34.426  1.00  0.00           C
ATOM   4739  C36 POPED 269     110.453  88.478  35.656  1.00  0.00           C
ATOM   4742  C37 POPED 269     110.413  87.238  36.566  1.00  0.00           C
ATOM   4745  C38 POPED 269     109.363  87.358  37.686  1.00  0.00           C
ATOM   4748  C39 POPED 269     108.773  86.018  38.156  1.00  0.00           C
ATOM   4751 0C31 POPED 269     109.503  85.358  39.326  1.00  0.00           C
ATOM   4754 1C31 POPED 269     108.853  84.028  39.736  1.00  0.00           C
ATOM   4757 2C31 POPED 269     109.453  83.428  41.016  1.00  0.00           C
ATOM   4760 3C31 POPED 269     108.663  82.228  41.546  1.00  0.00           C
ATOM   4763 4C31 POPED 269     107.413  82.638  42.346  1.00  0.00           C
ATOM   4766 5C31 POPED 269     106.633  81.438  42.886  1.00  0.00           C
ATOM   4769 6C31 POPED 269     105.463  81.838  43.786  1.00  0.00           C
ATOM   4773  NH3 POPEE 270      82.793 119.498  26.016  1.00  0.00           N
ATOM   4777  C12 POPEE 270      82.813 120.998  25.966  1.00  0.00           C
ATOM   4780  C11 POPEE 270      81.473 121.518  25.436  1.00  0.00           C
ATOM   4783  P   POPEE 270      81.293 124.078  25.706  1.00  0.00           P
ATOM   4784  O13 POPEE 270      81.773 125.318  25.056  1.00  0.00           O
ATOM   4785  O14 POPEE 270      79.863 124.008  26.036  1.00  0.00           O
ATOM   4786  O11 POPEE 270      82.133 123.778  27.046  1.00  0.00           O
ATOM   4787  O12 POPEE 270      81.643 122.808  24.836  1.00  0.00           O
ATOM   4788  C1  POPEE 270      81.703 124.238  28.336  1.00  0.00           C
ATOM   4791  C2  POPEE 270      82.593 123.598  29.446  1.00  0.00           C
ATOM   4793  O21 POPEE 270      81.833 123.178  30.606  1.00  0.00           O
ATOM   4794  C21 POPEE 270      81.363 124.098  31.436  1.00  0.00           C
ATOM   4795  O22 POPEE 270      81.533 125.288  31.366  1.00  0.00           O
ATOM   4796  C22 POPEE 270      80.513 123.428  32.506  1.00  0.00           C
ATOM   4799  C3  POPEE 270      83.903 124.408  29.746  1.00  0.00           C
ATOM   4802  O31 POPEE 270      84.883 123.578  30.416  1.00  0.00           O
ATOM   4803  C31 POPEE 270      85.293 124.008  31.616  1.00  0.00           C
ATOM   4804  O32 POPEE 270      84.883 124.998  32.186  1.00  0.00           O
ATOM   4805  C32 POPEE 270      86.293 123.038  32.216  1.00  0.00           C
ATOM   4808  C23 POPEE 270      81.303 122.508  33.466  1.00  0.00           C
ATOM   4811  C24 POPEE 270      81.853 123.188  34.726  1.00  0.00           C
ATOM   4814  C25 POPEE 270      82.543 122.138  35.616  1.00  0.00           C
ATOM   4817  C26 POPEE 270      83.103 122.668  36.946  1.00  0.00           C
ATOM   4820  C27 POPEE 270      82.073 122.748  38.086  1.00  0.00           C
ATOM   4823  C28 POPEE 270      82.593 122.248  39.446  1.00  0.00           C
ATOM   4826  C29 POPEE 270      82.903 120.768  39.426  1.00  0.00           C
ATOM   4828 0C21 POPEE 270      83.793 120.128  40.206  1.00  0.00           C
ATOM   4830 1C21 POPEE 270      84.663 120.758  41.266  1.00  0.00           C
ATOM   4833 2C21 POPEE 270      84.233 120.348  42.686  1.00  0.00           C
ATOM   4836 3C21 POPEE 270      82.763 120.658  43.006  1.00  0.00           C
ATOM   4839 4C21 POPEE 270      82.483 120.898  44.496  1.00  0.00           C
ATOM   4842 5C21 POPEE 270      83.043 119.818  45.426  1.00  0.00           C
ATOM   4845 6C21 POPEE 270      82.973 120.218  46.896  1.00  0.00           C
ATOM   4848 7C21 POPEE 270      83.713 119.228  47.796  1.00  0.00           C
ATOM   4851 8C21 POPEE 270      83.783 119.648  49.256  1.00  0.00           C
ATOM   4855  C33 POPEE 270      85.743 122.478  33.546  1.00  0.00           C
ATOM   4858  C34 POPEE 270      86.843 121.988  34.496  1.00  0.00           C
ATOM   4861  C35 POPEE 270      86.293 121.768  35.906  1.00  0.00           C
ATOM   4864  C36 POPEE 270      87.383 121.638  36.976  1.00  0.00           C
ATOM   4867  C37 POPEE 270      86.843 121.918  38.386  1.00  0.00           C
ATOM   4870  C38 POPEE 270      87.953 121.938  39.436  1.00  0.00           C
ATOM   4873  C39 POPEE 270      88.433 120.528  39.786  1.00  0.00           C
ATOM   4876 0C31 POPEE 270      89.573 120.568  40.796  1.00  0.00           C
ATOM   4879 1C31 POPEE 270      90.073 119.208  41.236  1.00  0.00           C
ATOM   4882 2C31 POPEE 270      91.333 119.358  42.076  1.00  0.00           C
ATOM   4885 3C31 POPEE 270      91.913 117.998  42.406  1.00  0.00           C
ATOM   4888 4C31 POPEE 270      93.133 118.108  43.316  1.00  0.00           C
ATOM   4891 5C31 POPEE 270      93.713 116.728  43.576  1.00  0.00           C
ATOM   4894 6C31 POPEE 270      94.963 116.818  44.436  1.00  0.00           C
ATOM   4898  NH3 POPEF 271       6.583  96.008  26.216  1.00  0.00           N
ATOM   4902  C12 POPEF 271       7.973  96.418  25.876  1.00  0.00           C
ATOM   4905  C11 POPEF 271       8.163  97.928  25.976  1.00  0.00           C
ATOM   4908  P   POPEF 271       9.803  99.628  24.836  1.00  0.00           P
ATOM   4909  O13 POPEF 271      10.223  99.408  23.436  1.00  0.00           O
ATOM   4910  O14 POPEF 271       8.713 100.588  25.106  1.00  0.00           O
ATOM   4911  O11 POPEF 271      11.103 100.028  25.666  1.00  0.00           O
ATOM   4912  O12 POPEF 271       9.433  98.218  25.426  1.00  0.00           O
ATOM   4913  C1  POPEF 271      11.513  99.308  26.846  1.00  0.00           C
ATOM   4916  C2  POPEF 271      10.813  99.738  28.186  1.00  0.00           C
ATOM   4918  O21 POPEF 271      10.063  98.608  28.676  1.00  0.00           O
ATOM   4919  C21 POPEF 271       9.953  98.518  29.986  1.00  0.00           C
ATOM   4920  O22 POPEF 271      10.303  99.348  30.806  1.00  0.00           O
ATOM   4921  C22 POPEF 271       9.303  97.198  30.386  1.00  0.00           C
ATOM   4924  C3  POPEF 271       9.943 101.008  28.036  1.00  0.00           C
ATOM   4927  O31 POPEF 271       9.553 101.608  29.296  1.00  0.00           O
ATOM   4928  C31 POPEF 271       9.053 102.828  29.116  1.00  0.00           C
ATOM   4929  O32 POPEF 271       8.833 103.348  28.036  1.00  0.00           O
ATOM   4930  C32 POPEF 271       8.773 103.488  30.466  1.00  0.00           C
ATOM   4933  C23 POPEF 271       9.443  96.978  31.916  1.00  0.00           C
ATOM   4936  C24 POPEF 271       8.993  95.588  32.416  1.00  0.00           C
ATOM   4939  C25 POPEF 271       7.483  95.358  32.246  1.00  0.00           C
ATOM   4942  C26 POPEF 271       6.943  94.318  33.236  1.00  0.00           C
ATOM   4945  C27 POPEF 271       5.413  94.288  33.246  1.00  0.00           C
ATOM   4948  C28 POPEF 271       4.793  93.498  34.416  1.00  0.00           C
ATOM   4951  C29 POPEF 271       5.073  94.078  35.786  1.00  0.00           C
ATOM   4953 0C21 POPEF 271       5.253  93.368  36.926  1.00  0.00           C
ATOM   4955 1C21 POPEF 271       5.243  91.878  37.066  1.00  0.00           C
ATOM   4958 2C21 POPEF 271       6.223  91.368  38.136  1.00  0.00           C
ATOM   4961 3C21 POPEF 271       5.733  91.568  39.576  1.00  0.00           C
ATOM   4964 4C21 POPEF 271       6.693  90.988  40.636  1.00  0.00           C
ATOM   4967 5C21 POPEF 271       7.933  91.858  40.896  1.00  0.00           C
ATOM   4970 6C21 POPEF 271       7.613  93.128  41.696  1.00  0.00           C
ATOM   4973 7C21 POPEF 271       8.833  94.038  41.886  1.00  0.00           C
ATOM   4976 8C21 POPEF 271       8.513  95.358  42.596  1.00  0.00           C
ATOM   4980  C33 POPEF 271       7.413 104.198  30.476  1.00  0.00           C
ATOM   4983  C34 POPEF 271       7.153 104.928  31.796  1.00  0.00           C
ATOM   4986  C35 POPEF 271       7.823 106.298  31.876  1.00  0.00           C
ATOM   4989  C36 POPEF 271       7.013 107.418  31.226  1.00  0.00           C
ATOM   4992  C37 POPEF 271       7.643 108.788  31.486  1.00  0.00           C
ATOM   4995  C38 POPEF 271       6.673 109.968  31.296  1.00  0.00           C
ATOM   4998  C39 POPEF 271       7.353 111.318  31.536  1.00  0.00           C
ATOM   5001 0C31 POPEF 271       8.133 111.378  32.856  1.00  0.00           C
ATOM   5004 1C31 POPEF 271       8.733 112.748  33.136  1.00  0.00           C
ATOM   5007 2C31 POPEF 271       9.313 112.858  34.546  1.00  0.00           C
ATOM   5010 3C31 POPEF 271       9.693 114.298  34.866  1.00  0.00           C
ATOM   5013 4C31 POPEF 271       9.663 114.598  36.366  1.00  0.00           C
ATOM   5016 5C31 POPEF 271       9.703 116.108  36.626  1.00  0.00           C
ATOM   5019 6C31 POPEF 271       9.983 116.438  38.086  1.00  0.00           C
ATOM   5023  NH3 POPEG 272      17.673 124.598  25.186  1.00  0.00           N
ATOM   5027  C12 POPEG 272      17.273 126.058  25.236  1.00  0.00           C
ATOM   5030  C11 POPEG 272      17.873 126.808  26.446  1.00  0.00           C
ATOM   5033  P   POPEG 272      20.253 125.788  26.936  1.00  0.00           P
ATOM   5034  O13 POPEG 272      21.583 126.308  27.326  1.00  0.00           O
ATOM   5035  O14 POPEG 272      20.253 124.758  25.876  1.00  0.00           O
ATOM   5036  O11 POPEG 272      19.453 125.188  28.166  1.00  0.00           O
ATOM   5037  O12 POPEG 272      19.303 126.938  26.396  1.00  0.00           O
ATOM   5038  C1  POPEG 272      20.133 124.718  29.326  1.00  0.00           C
ATOM   5041  C2  POPEG 272      20.493 125.888  30.276  1.00  0.00           C
ATOM   5043  O21 POPEG 272      21.923 125.928  30.456  1.00  0.00           O
ATOM   5044  C21 POPEG 272      22.413 127.128  30.746  1.00  0.00           C
ATOM   5045  O22 POPEG 272      21.783 128.178  30.766  1.00  0.00           O
ATOM   5046  C22 POPEG 272      23.923 126.988  31.036  1.00  0.00           C
ATOM   5049  C3  POPEG 272      19.703 125.808  31.626  1.00  0.00           C
ATOM   5052  O31 POPEG 272      20.343 124.978  32.636  1.00  0.00           O
ATOM   5053  C31 POPEG 272      19.923 125.238  33.896  1.00  0.00           C
ATOM   5054  O32 POPEG 272      19.073 126.078  34.166  1.00  0.00           O
ATOM   5055  C32 POPEG 272      20.633 124.358  34.926  1.00  0.00           C
ATOM   5058  C23 POPEG 272      24.443 127.778  32.276  1.00  0.00           C
ATOM   5061  C24 POPEG 272      25.393 126.918  33.146  1.00  0.00           C
ATOM   5064  C25 POPEG 272      26.043 127.648  34.346  1.00  0.00           C
ATOM   5067  C26 POPEG 272      25.123 127.938  35.546  1.00  0.00           C
ATOM   5070  C27 POPEG 272      25.803 128.758  36.656  1.00  0.00           C
ATOM   5073  C28 POPEG 272      24.843 129.078  37.826  1.00  0.00           C
ATOM   5076  C29 POPEG 272      24.973 128.158  39.026  1.00  0.00           C
ATOM   5078 0C21 POPEG 272      24.763 128.498  40.316  1.00  0.00           C
ATOM   5080 1C21 POPEG 272      24.283 129.838  40.816  1.00  0.00           C
ATOM   5083 2C21 POPEG 272      23.553 129.758  42.186  1.00  0.00           C
ATOM   5086 3C21 POPEG 272      22.843 131.078  42.526  1.00  0.00           C
ATOM   5089 4C21 POPEG 272      21.993 131.038  43.806  1.00  0.00           C
ATOM   5092 5C21 POPEG 272      22.813 131.148  45.106  1.00  0.00           C
ATOM   5095 6C21 POPEG 272      21.923 131.148  46.356  1.00  0.00           C
ATOM   5098 7C21 POPEG 272      22.693 130.878  47.656  1.00  0.00           C
ATOM   5101 8C21 POPEG 272      21.803 130.308  48.766  1.00  0.00           C
ATOM   5105  C33 POPEG 272      20.723 124.998  36.336  1.00  0.00           C
ATOM   5108  C34 POPEG 272      21.673 124.248  37.286  1.00  0.00           C
ATOM   5111  C35 POPEG 272      22.313 125.128  38.376  1.00  0.00           C
ATOM   5114  C36 POPEG 272      22.703 124.338  39.636  1.00  0.00           C
ATOM   5117  C37 POPEG 272      23.223 125.218  40.786  1.00  0.00           C
ATOM   5120  C38 POPEG 272      23.173 124.488  42.146  1.00  0.00           C
ATOM   5123  C39 POPEG 272      23.393 125.398  43.356  1.00  0.00           C
ATOM   5126 0C31 POPEG 272      24.873 125.698  43.636  1.00  0.00           C
ATOM   5129 1C31 POPEG 272      25.093 126.658  44.806  1.00  0.00           C
ATOM   5132 2C31 POPEG 272      26.583 126.838  45.136  1.00  0.00           C
ATOM   5135 3C31 POPEG 272      26.903 128.038  46.036  1.00  0.00           C
ATOM   5138 4C31 POPEG 272      26.223 127.988  47.416  1.00  0.00           C
ATOM   5141 5C31 POPEG 272      26.763 129.078  48.356  1.00  0.00           C
ATOM   5144 6C31 POPEG 272      26.013 129.158  49.686  1.00  0.00           C
ATOM   5148  NH3 POPEH 273      23.903  14.278  28.896  1.00  0.00           N
ATOM   5152  C12 POPEH 273      23.873  15.478  29.796  1.00  0.00           C
ATOM   5155  C11 POPEH 273      24.603  16.658  29.126  1.00  0.00           C
ATOM   5158  P   POPEH 273      23.633  18.998  29.646  1.00  0.00           P
ATOM   5159  O13 POPEH 273      24.073  19.638  28.386  1.00  0.00           O
ATOM   5160  O14 POPEH 273      22.243  18.488  29.686  1.00  0.00           O
ATOM   5161  O11 POPEH 273      23.833  19.988  30.846  1.00  0.00           O
ATOM   5162  O12 POPEH 273      24.603  17.798  29.986  1.00  0.00           O
ATOM   5163  C1  POPEH 273      23.483  19.688  32.196  1.00  0.00           C
ATOM   5166  C2  POPEH 273      22.563  20.828  32.686  1.00  0.00           C
ATOM   5168  O21 POPEH 273      22.263  20.758  34.086  1.00  0.00           O
ATOM   5169  C21 POPEH 273      23.183  21.258  34.886  1.00  0.00           C
ATOM   5170  O22 POPEH 273      24.383  21.278  34.666  1.00  0.00           O
ATOM   5171  C22 POPEH 273      22.473  21.928  36.066  1.00  0.00           C
ATOM   5174  C3  POPEH 273      21.213  20.808  31.926  1.00  0.00           C
ATOM   5177  O31 POPEH 273      20.273  21.738  32.506  1.00  0.00           O
ATOM   5178  C31 POPEH 273      19.543  21.258  33.516  1.00  0.00           C
ATOM   5179  O32 POPEH 273      19.493  20.088  33.866  1.00  0.00           O
ATOM   5180  C32 POPEH 273      18.773  22.408  34.156  1.00  0.00           C
ATOM   5183  C23 POPEH 273      23.343  23.038  36.676  1.00  0.00           C
ATOM   5186  C24 POPEH 273      22.663  23.848  37.786  1.00  0.00           C
ATOM   5189  C25 POPEH 273      22.483  23.078  39.106  1.00  0.00           C
ATOM   5192  C26 POPEH 273      22.033  23.998  40.256  1.00  0.00           C
ATOM   5195  C27 POPEH 273      22.013  23.288  41.616  1.00  0.00           C
ATOM   5198  C28 POPEH 273      21.713  24.258  42.766  1.00  0.00           C
ATOM   5201  C29 POPEH 273      21.653  23.558  44.106  1.00  0.00           C
ATOM   5203 0C21 POPEH 273      20.903  23.928  45.156  1.00  0.00           C
ATOM   5205 1C21 POPEH 273      20.023  25.158  45.236  1.00  0.00           C
ATOM   5208 2C21 POPEH 273      19.803  25.638  46.686  1.00  0.00           C
ATOM   5211 3C21 POPEH 273      21.053  26.198  47.386  1.00  0.00           C
ATOM   5214 4C21 POPEH 273      20.903  26.278  48.916  1.00  0.00           C
ATOM   5217 5C21 POPEH 273      22.063  27.018  49.586  1.00  0.00           C
ATOM   5220 6C21 POPEH 273      21.983  27.038  51.126  1.00  0.00           C
ATOM   5223 7C21 POPEH 273      22.453  25.748  51.796  1.00  0.00           C
ATOM   5226 8C21 POPEH 273      22.463  25.818  53.326  1.00  0.00           C
ATOM   5230  C33 POPEH 273      17.553  22.838  33.306  1.00  0.00           C
ATOM   5233  C34 POPEH 273      17.443  24.358  33.116  1.00  0.00           C
ATOM   5236  C35 POPEH 273      17.023  25.138  34.376  1.00  0.00           C
ATOM   5239  C36 POPEH 273      16.883  26.638  34.086  1.00  0.00           C
ATOM   5242  C37 POPEH 273      16.523  27.508  35.306  1.00  0.00           C
ATOM   5245  C38 POPEH 273      15.263  27.138  36.106  1.00  0.00           C
ATOM   5248  C39 POPEH 273      15.583  26.798  37.566  1.00  0.00           C
ATOM   5251 0C31 POPEH 273      14.363  26.538  38.456  1.00  0.00           C
ATOM   5254 1C31 POPEH 273      14.803  26.078  39.856  1.00  0.00           C
ATOM   5257 2C31 POPEH 273      13.723  25.368  40.696  1.00  0.00           C
ATOM   5260 3C31 POPEH 273      12.613  26.258  41.246  1.00  0.00           C
ATOM   5263 4C31 POPEH 273      12.043  25.668  42.546  1.00  0.00           C
ATOM   5266 5C31 POPEH 273      10.623  26.148  42.856  1.00  0.00           C
ATOM   5269 6C31 POPEH 273      10.193  25.858  44.296  1.00  0.00           C
ATOM   5273  NH3 POPEI 274      85.673  16.138  30.146  1.00  0.00           N
ATOM   5277  C12 POPEI 274      84.653  17.068  29.566  1.00  0.00           C
ATOM   5280  C11 POPEI 274      83.483  17.228  30.536  1.00  0.00           C
ATOM   5283  P   POPEI 274      80.973  17.718  30.046  1.00  0.00           P
ATOM   5284  O13 POPEI 274      80.263  18.898  29.516  1.00  0.00           O
ATOM   5285  O14 POPEI 274      80.743  16.388  29.426  1.00  0.00           O
ATOM   5286  O11 POPEI 274      80.923  17.628  31.616  1.00  0.00           O
ATOM   5287  O12 POPEI 274      82.503  18.028  29.876  1.00  0.00           O
ATOM   5288  C1  POPEI 274      80.543  16.458  32.326  1.00  0.00           C
ATOM   5291  C2  POPEI 274      81.303  16.328  33.686  1.00  0.00           C
ATOM   5293  O21 POPEI 274      80.443  15.768  34.696  1.00  0.00           O
ATOM   5294  C21 POPEI 274      79.573  16.598  35.276  1.00  0.00           C
ATOM   5295  O22 POPEI 274      79.413  17.768  35.016  1.00  0.00           O
ATOM   5296  C22 POPEI 274      78.903  15.868  36.436  1.00  0.00           C
ATOM   5299  C3  POPEI 274      82.043  17.648  34.126  1.00  0.00           C
ATOM   5302  O31 POPEI 274      82.303  17.718  35.536  1.00  0.00           O
ATOM   5303  C31 POPEI 274      83.173  16.848  36.016  1.00  0.00           C
ATOM   5304  O32 POPEI 274      83.903  16.138  35.346  1.00  0.00           O
ATOM   5305  C32 POPEI 274      83.053  16.898  37.556  1.00  0.00           C
ATOM   5308  C23 POPEI 274      77.453  16.348  36.686  1.00  0.00           C
ATOM   5311  C24 POPEI 274      76.733  15.568  37.796  1.00  0.00           C
ATOM   5314  C25 POPEI 274      77.533  15.528  39.106  1.00  0.00           C
ATOM   5317  C26 POPEI 274      76.753  14.878  40.256  1.00  0.00           C
ATOM   5320  C27 POPEI 274      77.603  14.718  41.526  1.00  0.00           C
ATOM   5323  C28 POPEI 274      76.753  14.168  42.686  1.00  0.00           C
ATOM   5326  C29 POPEI 274      77.513  13.878  43.956  1.00  0.00           C
ATOM   5328 0C21 POPEI 274      77.993  12.678  44.366  1.00  0.00           C
ATOM   5330 1C21 POPEI 274      77.953  11.378  43.606  1.00  0.00           C
ATOM   5333 2C21 POPEI 274      76.593  10.678  43.436  1.00  0.00           C
ATOM   5336 3C21 POPEI 274      75.923  10.188  44.726  1.00  0.00           C
ATOM   5339 4C21 POPEI 274      74.693   9.318  44.456  1.00  0.00           C
ATOM   5342 5C21 POPEI 274      73.513  10.078  43.846  1.00  0.00           C
ATOM   5345 6C21 POPEI 274      72.333   9.178  43.456  1.00  0.00           C
ATOM   5348 7C21 POPEI 274      71.163   9.968  42.856  1.00  0.00           C
ATOM   5351 8C21 POPEI 274      69.953   9.098  42.536  1.00  0.00           C
ATOM   5355  C33 POPEI 274      82.513  15.588  38.166  1.00  0.00           C
ATOM   5358  C34 POPEI 274      82.053  15.758  39.636  1.00  0.00           C
ATOM   5361  C35 POPEI 274      81.963  14.438  40.426  1.00  0.00           C
ATOM   5364  C36 POPEI 274      81.053  13.388  39.776  1.00  0.00           C
ATOM   5367  C37 POPEI 274      80.883  12.098  40.596  1.00  0.00           C
ATOM   5370  C38 POPEI 274      80.043  11.048  39.856  1.00  0.00           C
ATOM   5373  C39 POPEI 274      80.133   9.658  40.496  1.00  0.00           C
ATOM   5376 0C31 POPEI 274      79.293   8.578  39.796  1.00  0.00           C
ATOM   5379 1C31 POPEI 274      79.443   7.208  40.476  1.00  0.00           C
ATOM   5382 2C31 POPEI 274      78.343   6.198  40.116  1.00  0.00           C
ATOM   5385 3C31 POPEI 274      78.353   5.708  38.666  1.00  0.00           C
ATOM   5388 4C31 POPEI 274      79.523   4.788  38.306  1.00  0.00           C
ATOM   5391 5C31 POPEI 274      79.283   4.048  36.986  1.00  0.00           C
ATOM   5394 6C31 POPEI 274      80.433   3.128  36.596  1.00  0.00           C
ATOM   5398  NH3 POPEJ 275      84.033  17.568  68.516  1.00  0.00           N
ATOM   5402  C12 POPEJ 275      84.213  17.188  69.956  1.00  0.00           C
ATOM   5405  C11 POPEJ 275      85.563  16.508  70.186  1.00  0.00           C
ATOM   5408  P   POPEJ 275      87.743  17.158  68.896  1.00  0.00           P
ATOM   5409  O13 POPEJ 275      88.543  18.368  68.626  1.00  0.00           O
ATOM   5410  O14 POPEJ 275      88.513  15.958  69.246  1.00  0.00           O
ATOM   5411  O11 POPEJ 275      86.923  16.838  67.596  1.00  0.00           O
ATOM   5412  O12 POPEJ 275      86.633  17.438  69.986  1.00  0.00           O
ATOM   5413  C1  POPEJ 275      87.513  17.018  66.306  1.00  0.00           C
ATOM   5416  C2  POPEJ 275      86.773  18.148  65.536  1.00  0.00           C
ATOM   5418  O21 POPEJ 275      87.423  18.338  64.256  1.00  0.00           O
ATOM   5419  C21 POPEJ 275      86.553  18.448  63.246  1.00  0.00           C
ATOM   5420  O22 POPEJ 275      85.353  18.288  63.326  1.00  0.00           O
ATOM   5421  C22 POPEJ 275      87.283  18.798  61.946  1.00  0.00           C
ATOM   5424  C3  POPEJ 275      86.743  19.508  66.316  1.00  0.00           C
ATOM   5427  O31 POPEJ 275      86.113  20.558  65.546  1.00  0.00           O
ATOM   5428  C31 POPEJ 275      84.783  20.418  65.476  1.00  0.00           C
ATOM   5429  O32 POPEJ 275      84.133  19.588  66.086  1.00  0.00           O
ATOM   5430  C32 POPEJ 275      84.233  21.408  64.456  1.00  0.00           C
ATOM   5433  C23 POPEJ 275      86.353  18.648  60.716  1.00  0.00           C
ATOM   5436  C24 POPEJ 275      86.783  19.408  59.436  1.00  0.00           C
ATOM   5439  C25 POPEJ 275      87.923  18.778  58.616  1.00  0.00           C
ATOM   5442  C26 POPEJ 275      87.633  17.358  58.106  1.00  0.00           C
ATOM   5445  C27 POPEJ 275      88.693  16.838  57.126  1.00  0.00           C
ATOM   5448  C28 POPEJ 275      88.383  15.438  56.536  1.00  0.00           C
ATOM   5451  C29 POPEJ 275      88.383  14.358  57.586  1.00  0.00           C
ATOM   5453 0C21 POPEJ 275      88.993  13.158  57.516  1.00  0.00           C
ATOM   5455 1C21 POPEJ 275      89.763  12.608  56.346  1.00  0.00           C
ATOM   5458 2C21 POPEJ 275      88.913  12.168  55.146  1.00  0.00           C
ATOM   5461 3C21 POPEJ 275      87.803  11.158  55.496  1.00  0.00           C
ATOM   5464 4C21 POPEJ 275      87.313  10.338  54.296  1.00  0.00           C
ATOM   5467 5C21 POPEJ 275      86.033  10.858  53.616  1.00  0.00           C
ATOM   5470 6C21 POPEJ 275      86.033  12.338  53.236  1.00  0.00           C
ATOM   5473 7C21 POPEJ 275      84.823  12.718  52.386  1.00  0.00           C
ATOM   5476 8C21 POPEJ 275      84.583  14.228  52.286  1.00  0.00           C
ATOM   5480  C33 POPEJ 275      82.693  21.408  64.376  1.00  0.00           C
ATOM   5483  C34 POPEJ 275      82.213  21.868  62.996  1.00  0.00           C
ATOM   5486  C35 POPEJ 275      82.253  23.378  62.816  1.00  0.00           C
ATOM   5489  C36 POPEJ 275      82.633  23.798  61.396  1.00  0.00           C
ATOM   5492  C37 POPEJ 275      81.713  23.238  60.296  1.00  0.00           C
ATOM   5495  C38 POPEJ 275      81.943  23.918  58.936  1.00  0.00           C
ATOM   5498  C39 POPEJ 275      81.333  25.328  58.876  1.00  0.00           C
ATOM   5501 0C31 POPEJ 275      79.823  25.338  58.596  1.00  0.00           C
ATOM   5504 1C31 POPEJ 275      79.483  25.518  57.116  1.00  0.00           C
ATOM   5507 2C31 POPEJ 275      77.973  25.328  56.876  1.00  0.00           C
ATOM   5510 3C31 POPEJ 275      77.553  25.508  55.416  1.00  0.00           C
ATOM   5513 4C31 POPEJ 275      77.443  26.978  55.016  1.00  0.00           C
ATOM   5516 5C31 POPEJ 275      76.833  27.188  53.626  1.00  0.00           C
ATOM   5519 6C31 POPEJ 275      75.323  26.938  53.556  1.00  0.00           C
ATOM   5523  NH3 POPEK 276      22.273 117.528  27.386  1.00  0.00           N
ATOM   5527  C12 POPEK 276      22.973 116.218  27.146  1.00  0.00           C
ATOM   5530  C11 POPEK 276      22.713 115.728  25.706  1.00  0.00           C
ATOM   5533  P   POPEK 276      21.963 113.228  25.786  1.00  0.00           P
ATOM   5534  O13 POPEK 276      20.853 113.388  24.816  1.00  0.00           O
ATOM   5535  O14 POPEK 276      22.683 111.948  25.736  1.00  0.00           O
ATOM   5536  O11 POPEK 276      21.463 113.508  27.256  1.00  0.00           O
ATOM   5537  O12 POPEK 276      23.063 114.348  25.546  1.00  0.00           O
ATOM   5538  C1  POPEK 276      21.643 112.548  28.296  1.00  0.00           C
ATOM   5541  C2  POPEK 276      21.003 113.048  29.626  1.00  0.00           C
ATOM   5543  O21 POPEK 276      21.713 114.128  30.266  1.00  0.00           O
ATOM   5544  C21 POPEK 276      22.873 113.808  30.826  1.00  0.00           C
ATOM   5545  O22 POPEK 276      23.473 112.768  30.666  1.00  0.00           O
ATOM   5546  C22 POPEK 276      23.403 114.968  31.666  1.00  0.00           C
ATOM   5549  C3  POPEK 276      20.633 111.908  30.626  1.00  0.00           C
ATOM   5552  O31 POPEK 276      19.593 112.348  31.516  1.00  0.00           O
ATOM   5553  C31 POPEK 276      18.373 112.368  30.976  1.00  0.00           C
ATOM   5554  O32 POPEK 276      18.093 111.888  29.896  1.00  0.00           O
ATOM   5555  C32 POPEK 276      17.423 113.138  31.906  1.00  0.00           C
ATOM   5558  C23 POPEK 276      22.473 115.438  32.806  1.00  0.00           C
ATOM   5561  C24 POPEK 276      23.233 116.348  33.796  1.00  0.00           C
ATOM   5564  C25 POPEK 276      22.643 116.458  35.216  1.00  0.00           C
ATOM   5567  C26 POPEK 276      21.383 117.328  35.326  1.00  0.00           C
ATOM   5570  C27 POPEK 276      20.843 117.448  36.756  1.00  0.00           C
ATOM   5573  C28 POPEK 276      19.373 117.898  36.786  1.00  0.00           C
ATOM   5576  C29 POPEK 276      19.153 119.288  36.226  1.00  0.00           C
ATOM   5578 0C21 POPEK 276      18.593 120.318  36.876  1.00  0.00           C
ATOM   5580 1C21 POPEK 276      18.063 120.288  38.286  1.00  0.00           C
ATOM   5583 2C21 POPEK 276      16.583 119.868  38.306  1.00  0.00           C
ATOM   5586 3C21 POPEK 276      16.093 119.448  39.696  1.00  0.00           C
ATOM   5589 4C21 POPEK 276      14.573 119.268  39.766  1.00  0.00           C
ATOM   5592 5C21 POPEK 276      13.763 120.578  39.646  1.00  0.00           C
ATOM   5595 6C21 POPEK 276      14.013 121.538  40.806  1.00  0.00           C
ATOM   5598 7C21 POPEK 276      13.203 122.838  40.696  1.00  0.00           C
ATOM   5601 8C21 POPEK 276      13.383 123.748  41.916  1.00  0.00           C
ATOM   5605  C33 POPEK 276      17.843 113.098  33.396  1.00  0.00           C
ATOM   5608  C34 POPEK 276      18.933 114.118  33.776  1.00  0.00           C
ATOM   5611  C35 POPEK 276      19.523 113.858  35.166  1.00  0.00           C
ATOM   5614  C36 POPEK 276      18.473 113.898  36.286  1.00  0.00           C
ATOM   5617  C37 POPEK 276      19.073 114.318  37.626  1.00  0.00           C
ATOM   5620  C38 POPEK 276      18.813 113.338  38.776  1.00  0.00           C
ATOM   5623  C39 POPEK 276      19.453 113.858  40.066  1.00  0.00           C
ATOM   5626 0C31 POPEK 276      18.803 113.298  41.346  1.00  0.00           C
ATOM   5629 1C31 POPEK 276      18.723 114.328  42.476  1.00  0.00           C
ATOM   5632 2C31 POPEK 276      17.703 115.448  42.186  1.00  0.00           C
ATOM   5635 3C31 POPEK 276      17.433 116.348  43.396  1.00  0.00           C
ATOM   5638 4C31 POPEK 276      16.573 117.568  43.026  1.00  0.00           C
ATOM   5641 5C31 POPEK 276      16.063 118.328  44.256  1.00  0.00           C
ATOM   5644 6C31 POPEK 276      15.323 119.618  43.896  1.00  0.00           C
ATOM   5648  NH3 POPEL 277      23.323  83.808  29.986  1.00  0.00           N
ATOM   5652  C12 POPEL 277      23.923  84.828  30.896  1.00  0.00           C
ATOM   5655  C11 POPEL 277      25.223  85.448  30.386  1.00  0.00           C
ATOM   5658  P   POPEL 277      27.463  86.088  31.546  1.00  0.00           P
ATOM   5659  O13 POPEL 277      28.053  84.748  31.386  1.00  0.00           O
ATOM   5660  O14 POPEL 277      27.803  87.168  30.586  1.00  0.00           O
ATOM   5661  O11 POPEL 277      27.813  86.618  32.966  1.00  0.00           O
ATOM   5662  O12 POPEL 277      25.893  85.978  31.526  1.00  0.00           O
ATOM   5663  C1  POPEL 277      27.043  86.538  34.146  1.00  0.00           C
ATOM   5666  C2  POPEL 277      27.493  87.718  35.046  1.00  0.00           C
ATOM   5668  O21 POPEL 277      27.373  87.358  36.426  1.00  0.00           O
ATOM   5669  C21 POPEL 277      28.253  87.938  37.246  1.00  0.00           C
ATOM   5670  O22 POPEL 277      29.133  88.718  36.916  1.00  0.00           O
ATOM   5671  C22 POPEL 277      28.063  87.318  38.636  1.00  0.00           C
ATOM   5674  C3  POPEL 277      26.663  88.988  34.716  1.00  0.00           C
ATOM   5677  O31 POPEL 277      27.063  90.098  35.526  1.00  0.00           O
ATOM   5678  C31 POPEL 277      27.413  91.208  34.906  1.00  0.00           C
ATOM   5679  O32 POPEL 277      27.353  91.368  33.696  1.00  0.00           O
ATOM   5680  C32 POPEL 277      27.903  92.258  35.916  1.00  0.00           C
ATOM   5683  C23 POPEL 277      28.453  88.228  39.826  1.00  0.00           C
ATOM   5686  C24 POPEL 277      27.233  88.718  40.626  1.00  0.00           C
ATOM   5689  C25 POPEL 277      27.573  89.308  42.006  1.00  0.00           C
ATOM   5692  C26 POPEL 277      26.433  89.148  43.026  1.00  0.00           C
ATOM   5695  C27 POPEL 277      26.923  88.898  44.466  1.00  0.00           C
ATOM   5698  C28 POPEL 277      25.743  88.838  45.466  1.00  0.00           C
ATOM   5701  C29 POPEL 277      25.943  87.878  46.616  1.00  0.00           C
ATOM   5703 0C21 POPEL 277      25.993  88.178  47.926  1.00  0.00           C
ATOM   5705 1C21 POPEL 277      25.873  89.558  48.526  1.00  0.00           C
ATOM   5708 2C21 POPEL 277      27.243  90.238  48.716  1.00  0.00           C
ATOM   5711 3C21 POPEL 277      27.963  89.808  50.006  1.00  0.00           C
ATOM   5714 4C21 POPEL 277      29.143  90.728  50.326  1.00  0.00           C
ATOM   5717 5C21 POPEL 277      29.653  90.598  51.776  1.00  0.00           C
ATOM   5720 6C21 POPEL 277      30.173  89.198  52.116  1.00  0.00           C
ATOM   5723 7C21 POPEL 277      30.963  89.178  53.426  1.00  0.00           C
ATOM   5726 8C21 POPEL 277      31.533  87.798  53.766  1.00  0.00           C
ATOM   5730  C33 POPEL 277      27.333  92.008  37.336  1.00  0.00           C
ATOM   5733  C34 POPEL 277      27.603  93.098  38.386  1.00  0.00           C
ATOM   5736  C35 POPEL 277      26.953  92.778  39.746  1.00  0.00           C
ATOM   5739  C36 POPEL 277      25.423  92.578  39.676  1.00  0.00           C
ATOM   5742  C37 POPEL 277      24.733  92.408  41.036  1.00  0.00           C
ATOM   5745  C38 POPEL 277      23.263  91.958  40.896  1.00  0.00           C
ATOM   5748  C39 POPEL 277      22.423  92.078  42.186  1.00  0.00           C
ATOM   5751 0C31 POPEL 277      22.983  91.338  43.406  1.00  0.00           C
ATOM   5754 1C31 POPEL 277      22.193  91.668  44.686  1.00  0.00           C
ATOM   5757 2C31 POPEL 277      22.723  90.938  45.926  1.00  0.00           C
ATOM   5760 3C31 POPEL 277      22.183  91.468  47.266  1.00  0.00           C
ATOM   5763 4C31 POPEL 277      20.673  91.258  47.466  1.00  0.00           C
ATOM   5766 5C31 POPEL 277      20.303  91.318  48.956  1.00  0.00           C
ATOM   5769 6C31 POPEL 277      18.813  91.168  49.246  1.00  0.00           C
ATOM   5773  NH3 POPEM 278      66.693  28.538  29.796  1.00  0.00           N
ATOM   5777  C12 POPEM 278      65.993  29.788  29.376  1.00  0.00           C
ATOM   5780  C11 POPEM 278      67.033  30.848  29.016  1.00  0.00           C
ATOM   5783  P   POPEM 278      65.703  33.078  28.876  1.00  0.00           P
ATOM   5784  O13 POPEM 278      65.233  33.988  27.806  1.00  0.00           O
ATOM   5785  O14 POPEM 278      64.663  32.538  29.776  1.00  0.00           O
ATOM   5786  O11 POPEM 278      66.903  33.748  29.636  1.00  0.00           O
ATOM   5787  O12 POPEM 278      66.453  31.868  28.216  1.00  0.00           O
ATOM   5788  C1  POPEM 278      66.753  34.168  30.986  1.00  0.00           C
ATOM   5791  C2  POPEM 278      68.103  34.518  31.696  1.00  0.00           C
ATOM   5793  O21 POPEM 278      67.793  35.308  32.876  1.00  0.00           O
ATOM   5794  C21 POPEM 278      68.793  35.388  33.746  1.00  0.00           C
ATOM   5795  O22 POPEM 278      69.823  34.748  33.706  1.00  0.00           O
ATOM   5796  C22 POPEM 278      68.453  36.388  34.856  1.00  0.00           C
ATOM   5799  C3  POPEM 278      69.123  35.258  30.756  1.00  0.00           C
ATOM   5802  O31 POPEM 278      70.463  34.768  30.946  1.00  0.00           O
ATOM   5803  C31 POPEM 278      71.453  35.648  30.976  1.00  0.00           C
ATOM   5804  O32 POPEM 278      71.393  36.848  30.776  1.00  0.00           O
ATOM   5805  C32 POPEM 278      72.733  34.898  31.326  1.00  0.00           C
ATOM   5808  C23 POPEM 278      69.633  36.468  35.866  1.00  0.00           C
ATOM   5811  C24 POPEM 278      69.773  37.808  36.586  1.00  0.00           C
ATOM   5814  C25 POPEM 278      70.793  37.768  37.746  1.00  0.00           C
ATOM   5817  C26 POPEM 278      72.253  37.488  37.336  1.00  0.00           C
ATOM   5820  C27 POPEM 278      72.633  35.998  37.186  1.00  0.00           C
ATOM   5823  C28 POPEM 278      73.963  35.618  37.886  1.00  0.00           C
ATOM   5826  C29 POPEM 278      73.833  35.818  39.376  1.00  0.00           C
ATOM   5828 0C21 POPEM 278      74.763  35.668  40.326  1.00  0.00           C
ATOM   5830 1C21 POPEM 278      76.193  35.168  40.216  1.00  0.00           C
ATOM   5833 2C21 POPEM 278      76.493  34.048  41.246  1.00  0.00           C
ATOM   5836 3C21 POPEM 278      76.073  34.398  42.696  1.00  0.00           C
ATOM   5839 4C21 POPEM 278      76.393  33.328  43.746  1.00  0.00           C
ATOM   5842 5C21 POPEM 278      75.903  33.698  45.156  1.00  0.00           C
ATOM   5845 6C21 POPEM 278      74.383  33.908  45.256  1.00  0.00           C
ATOM   5848 7C21 POPEM 278      73.933  34.428  46.626  1.00  0.00           C
ATOM   5851 8C21 POPEM 278      72.593  35.158  46.556  1.00  0.00           C
ATOM   5855  C33 POPEM 278      73.193  35.138  32.776  1.00  0.00           C
ATOM   5858  C34 POPEM 278      74.473  34.348  33.056  1.00  0.00           C
ATOM   5861  C35 POPEM 278      75.153  34.758  34.366  1.00  0.00           C
ATOM   5864  C36 POPEM 278      76.553  34.138  34.476  1.00  0.00           C
ATOM   5867  C37 POPEM 278      77.123  34.188  35.906  1.00  0.00           C
ATOM   5870  C38 POPEM 278      78.413  33.378  36.046  1.00  0.00           C
ATOM   5873  C39 POPEM 278      79.673  34.118  35.576  1.00  0.00           C
ATOM   5876 0C31 POPEM 278      80.053  35.298  36.476  1.00  0.00           C
ATOM   5879 1C31 POPEM 278      81.513  35.248  36.956  1.00  0.00           C
ATOM   5882 2C31 POPEM 278      81.823  36.408  37.916  1.00  0.00           C
ATOM   5885 3C31 POPEM 278      83.283  36.438  38.386  1.00  0.00           C
ATOM   5888 4C31 POPEM 278      83.463  37.448  39.526  1.00  0.00           C
ATOM   5891 5C31 POPEM 278      84.923  37.828  39.816  1.00  0.00           C
ATOM   5894 6C31 POPEM 278      85.023  38.808  40.996  1.00  0.00           C
ATOM   5898  NH3 POPEN 279     121.663  19.228  69.436  1.00  0.00           N
ATOM   5902  C12 POPEN 279     122.653  18.318  68.796  1.00  0.00           C
ATOM   5905  C11 POPEN 279     123.393  17.518  69.886  1.00  0.00           C
ATOM   5908  P   POPEN 279     125.683  18.688  70.526  1.00  0.00           P
ATOM   5909  O13 POPEN 279     126.143  19.718  71.476  1.00  0.00           O
ATOM   5910  O14 POPEN 279     126.453  17.418  70.446  1.00  0.00           O
ATOM   5911  O11 POPEN 279     125.603  19.338  69.096  1.00  0.00           O
ATOM   5912  O12 POPEN 279     124.123  18.398  70.736  1.00  0.00           O
ATOM   5913  C1  POPEN 279     125.913  18.598  67.906  1.00  0.00           C
ATOM   5916  C2  POPEN 279     125.583  19.488  66.686  1.00  0.00           C
ATOM   5918  O21 POPEN 279     125.713  18.758  65.476  1.00  0.00           O
ATOM   5919  C21 POPEN 279     124.763  17.908  65.176  1.00  0.00           C
ATOM   5920  O22 POPEN 279     123.763  17.668  65.826  1.00  0.00           O
ATOM   5921  C22 POPEN 279     125.173  17.288  63.846  1.00  0.00           C
ATOM   5924  C3  POPEN 279     126.553  20.688  66.616  1.00  0.00           C
ATOM   5927  O31 POPEN 279     125.983  21.838  65.956  1.00  0.00           O
ATOM   5928  C31 POPEN 279     126.183  21.908  64.646  1.00  0.00           C
ATOM   5929  O32 POPEN 279     126.743  21.088  63.956  1.00  0.00           O
ATOM   5930  C32 POPEN 279     125.563  23.218  64.166  1.00  0.00           C
ATOM   5933  C23 POPEN 279     124.183  16.298  63.226  1.00  0.00           C
ATOM   5936  C24 POPEN 279     124.663  15.998  61.806  1.00  0.00           C
ATOM   5939  C25 POPEN 279     123.843  14.948  61.086  1.00  0.00           C
ATOM   5942  C26 POPEN 279     124.223  14.948  59.606  1.00  0.00           C
ATOM   5945  C27 POPEN 279     123.393  13.948  58.796  1.00  0.00           C
ATOM   5948  C28 POPEN 279     124.123  13.628  57.486  1.00  0.00           C
ATOM   5951  C29 POPEN 279     123.353  12.638  56.656  1.00  0.00           C
ATOM   5953 0C21 POPEN 279     123.823  12.128  55.516  1.00  0.00           C
ATOM   5955 1C21 POPEN 279     125.143  12.498  54.886  1.00  0.00           C
ATOM   5958 2C21 POPEN 279     124.963  12.858  53.406  1.00  0.00           C
ATOM   5961 3C21 POPEN 279     124.623  11.628  52.556  1.00  0.00           C
ATOM   5964 4C21 POPEN 279     124.573  11.928  51.056  1.00  0.00           C
ATOM   5967 5C21 POPEN 279     125.893  12.468  50.516  1.00  0.00           C
ATOM   5970 6C21 POPEN 279     126.003  12.308  49.006  1.00  0.00           C
ATOM   5973 7C21 POPEN 279     127.433  12.458  48.496  1.00  0.00           C
ATOM   5976 8C21 POPEN 279     127.563  12.078  47.026  1.00  0.00           C
ATOM   5980  C33 POPEN 279     125.803  23.458  62.666  1.00  0.00           C
ATOM   5983  C34 POPEN 279     124.703  22.918  61.756  1.00  0.00           C
ATOM   5986  C35 POPEN 279     124.653  21.388  61.616  1.00  0.00           C
ATOM   5989  C36 POPEN 279     123.433  20.908  60.796  1.00  0.00           C
ATOM   5992  C37 POPEN 279     123.283  19.378  60.776  1.00  0.00           C
ATOM   5995  C38 POPEN 279     121.883  18.898  60.376  1.00  0.00           C
ATOM   5998  C39 POPEN 279     121.533  19.068  58.886  1.00  0.00           C
ATOM   6001 0C31 POPEN 279     122.013  17.898  58.006  1.00  0.00           C
ATOM   6004 1C31 POPEN 279     121.333  17.898  56.616  1.00  0.00           C
ATOM   6007 2C31 POPEN 279     121.813  16.738  55.736  1.00  0.00           C
ATOM   6010 3C31 POPEN 279     120.943  16.498  54.486  1.00  0.00           C
ATOM   6013 4C31 POPEN 279     120.903  17.678  53.506  1.00  0.00           C
ATOM   6016 5C31 POPEN 279     120.193  17.318  52.196  1.00  0.00           C
ATOM   6019 6C31 POPEN 279     119.843  18.528  51.336  1.00  0.00           C
ATOM   6023  NH3 POPEO 280      35.133 123.118  76.846  1.00  0.00           N
ATOM   6027  C12 POPEO 280      35.243 124.508  77.416  1.00  0.00           C
ATOM   6030  C11 POPEO 280      35.493 125.538  76.316  1.00  0.00           C
ATOM   6033  P   POPEO 280      35.813 128.058  75.906  1.00  0.00           P
ATOM   6034  O13 POPEO 280      35.843 129.348  76.626  1.00  0.00           O
ATOM   6035  O14 POPEO 280      36.943 127.698  75.026  1.00  0.00           O
ATOM   6036  O11 POPEO 280      34.553 128.088  74.956  1.00  0.00           O
ATOM   6037  O12 POPEO 280      35.503 126.848  76.886  1.00  0.00           O
ATOM   6038  C1  POPEO 280      34.633 128.878  73.756  1.00  0.00           C
ATOM   6041  C2  POPEO 280      34.253 127.978  72.566  1.00  0.00           C
ATOM   6043  O21 POPEO 280      34.903 128.358  71.336  1.00  0.00           O
ATOM   6044  C21 POPEO 280      34.563 129.528  70.786  1.00  0.00           C
ATOM   6045  O22 POPEO 280      33.873 130.388  71.286  1.00  0.00           O
ATOM   6046  C22 POPEO 280      35.323 129.678  69.456  1.00  0.00           C
ATOM   6049  C3  POPEO 280      32.713 127.788  72.456  1.00  0.00           C
ATOM   6052  O31 POPEO 280      32.293 127.428  71.136  1.00  0.00           O
ATOM   6053  C31 POPEO 280      32.683 126.298  70.606  1.00  0.00           C
ATOM   6054  O32 POPEO 280      33.463 125.488  71.096  1.00  0.00           O
ATOM   6055  C32 POPEO 280      32.143 126.228  69.186  1.00  0.00           C
ATOM   6058  C23 POPEO 280      34.593 130.488  68.346  1.00  0.00           C
ATOM   6061  C24 POPEO 280      35.533 130.748  67.156  1.00  0.00           C
ATOM   6064  C25 POPEO 280      34.843 131.408  65.946  1.00  0.00           C
ATOM   6067  C26 POPEO 280      35.673 131.338  64.646  1.00  0.00           C
ATOM   6070  C27 POPEO 280      34.833 131.614  63.396  1.00  0.00           C
ATOM   6073  C28 POPEO 280      35.603 131.744  62.066  1.00  0.00           C
ATOM   6076  C29 POPEO 280      35.953 130.448  61.386  1.00  0.00           C
ATOM   6078 0C21 POPEO 280      36.143 130.278  60.066  1.00  0.00           C
ATOM   6080 1C21 POPEO 280      36.113 131.358  58.996  1.00  0.00           C
ATOM   6083 2C21 POPEO 280      34.953 131.158  58.006  1.00  0.00           C
ATOM   6086 3C21 POPEO 280      35.013 132.124  56.816  1.00  0.00           C
ATOM   6089 4C21 POPEO 280      33.933 131.824  55.766  1.00  0.00           C
ATOM   6092 5C21 POPEO 280      33.763 132.884  54.656  1.00  0.00           C
ATOM   6095 6C21 POPEO 280      35.013 133.184  53.826  1.00  0.00           C
ATOM   6098 7C21 POPEO 280      34.803 134.354  52.856  1.00  0.00           C
ATOM   6101 8C21 POPEO 280      35.993 134.614  51.936  1.00  0.00           C
ATOM   6105  C33 POPEO 280      33.153 126.898  68.216  1.00  0.00           C
ATOM   6108  C34 POPEO 280      32.873 126.678  66.726  1.00  0.00           C
ATOM   6111  C35 POPEO 280      32.853 125.198  66.286  1.00  0.00           C
ATOM   6114  C36 POPEO 280      34.173 124.668  65.706  1.00  0.00           C
ATOM   6117  C37 POPEO 280      34.213 123.138  65.756  1.00  0.00           C
ATOM   6120  C38 POPEO 280      35.113 122.488  64.686  1.00  0.00           C
ATOM   6123  C39 POPEO 280      34.523 122.598  63.266  1.00  0.00           C
ATOM   6126 0C31 POPEO 280      34.383 121.238  62.556  1.00  0.00           C
ATOM   6129 1C31 POPEO 280      33.893 121.408  61.106  1.00  0.00           C
ATOM   6132 2C31 POPEO 280      33.793 120.108  60.306  1.00  0.00           C
ATOM   6135 3C31 POPEO 280      35.143 119.468  59.966  1.00  0.00           C
ATOM   6138 4C31 POPEO 280      35.153 118.898  58.536  1.00  0.00           C
ATOM   6141 5C31 POPEO 280      36.533 118.418  58.056  1.00  0.00           C
ATOM   6144 6C31 POPEO 280      36.583 118.228  56.536  1.00  0.00           C
ATOM   6148  NH3 POPEP 281      72.113 104.048  29.516  1.00  0.00           N
ATOM   6152  C12 POPEP 281      72.503 102.688  29.026  1.00  0.00           C
ATOM   6155  C11 POPEP 281      71.513 102.068  28.016  1.00  0.00           C
ATOM   6158  P   POPEP 281      72.483  99.648  28.386  1.00  0.00           P
ATOM   6159  O13 POPEP 281      71.693  99.718  29.616  1.00  0.00           O
ATOM   6160  O14 POPEP 281      72.363  98.388  27.636  1.00  0.00           O
ATOM   6161  O11 POPEP 281      73.993 100.018  28.686  1.00  0.00           O
ATOM   6162  O12 POPEP 281      72.013 100.848  27.456  1.00  0.00           O
ATOM   6163  C1  POPEP 281      74.923  99.048  29.166  1.00  0.00           C
ATOM   6166  C2  POPEP 281      75.083  99.128  30.716  1.00  0.00           C
ATOM   6168  O21 POPEP 281      76.113  98.248  31.216  1.00  0.00           O
ATOM   6169  C21 POPEP 281      77.233  98.918  31.466  1.00  0.00           C
ATOM   6170  O22 POPEP 281      77.693  99.768  30.726  1.00  0.00           O
ATOM   6171  C22 POPEP 281      77.763  98.618  32.846  1.00  0.00           C
ATOM   6174  C3  POPEP 281      73.763  98.748  31.426  1.00  0.00           C
ATOM   6177  O31 POPEP 281      73.973  98.178  32.726  1.00  0.00           O
ATOM   6178  C31 POPEP 281      73.073  98.508  33.636  1.00  0.00           C
ATOM   6179  O32 POPEP 281      72.283  99.438  33.546  1.00  0.00           O
ATOM   6180  C32 POPEP 281      73.143  97.478  34.736  1.00  0.00           C
ATOM   6183  C23 POPEP 281      78.143  99.948  33.556  1.00  0.00           C
ATOM   6186  C24 POPEP 281      77.673  99.998  35.016  1.00  0.00           C
ATOM   6189  C25 POPEP 281      77.663 101.428  35.556  1.00  0.00           C
ATOM   6192  C26 POPEP 281      79.053 102.058  35.706  1.00  0.00           C
ATOM   6195  C27 POPEP 281      78.963 103.578  35.936  1.00  0.00           C
ATOM   6198  C28 POPEP 281      80.323 104.238  36.226  1.00  0.00           C
ATOM   6201  C29 POPEP 281      80.833 103.888  37.606  1.00  0.00           C
ATOM   6203 0C21 POPEP 281      80.873 104.698  38.676  1.00  0.00           C
ATOM   6205 1C21 POPEP 281      80.433 106.138  38.746  1.00  0.00           C
ATOM   6208 2C21 POPEP 281      81.573 107.118  39.076  1.00  0.00           C
ATOM   6211 3C21 POPEP 281      82.563 107.328  37.926  1.00  0.00           C
ATOM   6214 4C21 POPEP 281      83.713 108.268  38.316  1.00  0.00           C
ATOM   6217 5C21 POPEP 281      84.753 108.418  37.206  1.00  0.00           C
ATOM   6220 6C21 POPEP 281      86.023 109.148  37.666  1.00  0.00           C
ATOM   6223 7C21 POPEP 281      87.213 108.988  36.716  1.00  0.00           C
ATOM   6226 8C21 POPEP 281      88.363 109.948  37.026  1.00  0.00           C
ATOM   6230  C33 POPEP 281      72.273  97.838  35.956  1.00  0.00           C
ATOM   6233  C34 POPEP 281      73.043  98.698  36.966  1.00  0.00           C
ATOM   6236  C35 POPEP 281      73.923  97.848  37.886  1.00  0.00           C
ATOM   6239  C36 POPEP 281      73.083  96.968  38.826  1.00  0.00           C
ATOM   6242  C37 POPEP 281      73.493  97.088  40.296  1.00  0.00           C
ATOM   6245  C38 POPEP 281      74.453  95.998  40.786  1.00  0.00           C
ATOM   6248  C39 POPEP 281      75.123  96.378  42.116  1.00  0.00           C
ATOM   6251 0C31 POPEP 281      74.103  96.798  43.196  1.00  0.00           C
ATOM   6254 1C31 POPEP 281      74.723  97.388  44.466  1.00  0.00           C
ATOM   6257 2C31 POPEP 281      73.623  98.018  45.336  1.00  0.00           C
ATOM   6260 3C31 POPEP 281      74.113  98.778  46.576  1.00  0.00           C
ATOM   6263 4C31 POPEP 281      74.503  97.868  47.756  1.00  0.00           C
ATOM   6266 5C31 POPEP 281      74.303  98.568  49.106  1.00  0.00           C
ATOM   6269 6C31 POPEP 281      74.773  97.738  50.296  1.00  0.00           C
ATOM   6273  NH3 POPEQ 282      46.683 127.508  70.396  1.00  0.00           N
ATOM   6277  C12 POPEQ 282      47.923 127.628  71.226  1.00  0.00           C
ATOM   6280  C11 POPEQ 282      47.623 128.318  72.566  1.00  0.00           C
ATOM   6283  P   POPEQ 282      45.443 126.988  73.246  1.00  0.00           P
ATOM   6284  O13 POPEQ 282      44.803 126.398  74.426  1.00  0.00           O
ATOM   6285  O14 POPEQ 282      44.713 128.028  72.476  1.00  0.00           O
ATOM   6286  O11 POPEQ 282      45.753 125.828  72.206  1.00  0.00           O
ATOM   6287  O12 POPEQ 282      46.883 127.538  73.516  1.00  0.00           O
ATOM   6288  C1  POPEQ 282      45.383 124.468  72.456  1.00  0.00           C
ATOM   6291  C2  POPEQ 282      45.573 123.608  71.176  1.00  0.00           C
ATOM   6293  O21 POPEQ 282      44.683 124.178  70.186  1.00  0.00           O
ATOM   6294  C21 POPEQ 282      45.103 124.128  68.956  1.00  0.00           C
ATOM   6295  O22 POPEQ 282      46.123 123.608  68.546  1.00  0.00           O
ATOM   6296  C22 POPEQ 282      44.203 125.038  68.116  1.00  0.00           C
ATOM   6299  C3  POPEQ 282      45.323 122.088  71.356  1.00  0.00           C
ATOM   6302  O31 POPEQ 282      46.183 121.308  70.496  1.00  0.00           O
ATOM   6303  C31 POPEQ 282      45.653 120.698  69.446  1.00  0.00           C
ATOM   6304  O32 POPEQ 282      44.473 120.758  69.126  1.00  0.00           O
ATOM   6305  C32 POPEQ 282      46.713 119.888  68.706  1.00  0.00           C
ATOM   6308  C23 POPEQ 282      44.693 125.248  66.656  1.00  0.00           C
ATOM   6311  C24 POPEQ 282      46.123 125.808  66.496  1.00  0.00           C
ATOM   6314  C25 POPEQ 282      46.393 126.388  65.106  1.00  0.00           C
ATOM   6317  C26 POPEQ 282      46.273 125.378  63.946  1.00  0.00           C
ATOM   6320  C27 POPEQ 282      45.513 125.968  62.746  1.00  0.00           C
ATOM   6323  C28 POPEQ 282      45.333 124.968  61.586  1.00  0.00           C
ATOM   6326  C29 POPEQ 282      44.753 125.638  60.356  1.00  0.00           C
ATOM   6328 0C21 POPEQ 282      44.903 125.228  59.086  1.00  0.00           C
ATOM   6330 1C21 POPEQ 282      45.643 123.998  58.616  1.00  0.00           C
ATOM   6333 2C21 POPEQ 282      44.723 122.768  58.516  1.00  0.00           C
ATOM   6336 3C21 POPEQ 282      43.703 122.848  57.366  1.00  0.00           C
ATOM   6339 4C21 POPEQ 282      42.503 121.908  57.546  1.00  0.00           C
ATOM   6342 5C21 POPEQ 282      42.823 120.408  57.516  1.00  0.00           C
ATOM   6345 6C21 POPEQ 282      41.603 119.568  57.966  1.00  0.00           C
ATOM   6348 7C21 POPEQ 282      41.863 118.058  57.996  1.00  0.00           C
ATOM   6351 8C21 POPEQ 282      40.653 117.258  58.506  1.00  0.00           C
ATOM   6355  C33 POPEQ 282      46.663 120.068  67.166  1.00  0.00           C
ATOM   6358  C34 POPEQ 282      47.943 119.578  66.476  1.00  0.00           C
ATOM   6361  C35 POPEQ 282      48.063 118.048  66.356  1.00  0.00           C
ATOM   6364  C36 POPEQ 282      47.663 117.458  64.986  1.00  0.00           C
ATOM   6367  C37 POPEQ 282      47.993 115.958  64.936  1.00  0.00           C
ATOM   6370  C38 POPEQ 282      47.813 115.268  63.576  1.00  0.00           C
ATOM   6373  C39 POPEQ 282      48.663 115.878  62.456  1.00  0.00           C
ATOM   6376 0C31 POPEQ 282      49.133 114.848  61.406  1.00  0.00           C
ATOM   6379 1C31 POPEQ 282      49.723 115.518  60.156  1.00  0.00           C
ATOM   6382 2C31 POPEQ 282      50.553 114.588  59.266  1.00  0.00           C
ATOM   6385 3C31 POPEQ 282      49.733 113.618  58.416  1.00  0.00           C
ATOM   6388 4C31 POPEQ 282      50.603 112.648  57.596  1.00  0.00           C
ATOM   6391 5C31 POPEQ 282      49.793 111.868  56.566  1.00  0.00           C
ATOM   6394 6C31 POPEQ 282      50.493 110.608  56.046  1.00  0.00           C
ATOM   6398  NH3 POPER 283      74.643 122.088  68.586  1.00  0.00           N
ATOM   6402  C12 POPER 283      75.993 122.708  68.366  1.00  0.00           C
ATOM   6405  C11 POPER 283      76.003 124.128  68.936  1.00  0.00           C
ATOM   6408  P   POPER 283      77.733 125.558  67.576  1.00  0.00           P
ATOM   6409  O13 POPER 283      76.563 125.748  66.686  1.00  0.00           O
ATOM   6410  O14 POPER 283      78.393 126.778  68.076  1.00  0.00           O
ATOM   6411  O11 POPER 283      78.783 124.598  66.896  1.00  0.00           O
ATOM   6412  O12 POPER 283      77.303 124.688  68.826  1.00  0.00           O
ATOM   6413  C1  POPER 283      79.053 124.578  65.496  1.00  0.00           C
ATOM   6416  C2  POPER 283      78.643 123.218  64.876  1.00  0.00           C
ATOM   6418  O21 POPER 283      79.513 122.978  63.746  1.00  0.00           O
ATOM   6419  C21 POPER 283      79.863 121.718  63.566  1.00  0.00           C
ATOM   6420  O22 POPER 283      79.313 120.748  64.076  1.00  0.00           O
ATOM   6421  C22 POPER 283      81.053 121.688  62.606  1.00  0.00           C
ATOM   6424  C3  POPER 283      77.133 123.178  64.466  1.00  0.00           C
ATOM   6427  O31 POPER 283      76.503 121.958  64.896  1.00  0.00           O
ATOM   6428  C31 POPER 283      75.783 121.148  64.116  1.00  0.00           C
ATOM   6429  O32 POPER 283      75.103 120.228  64.556  1.00  0.00           O
ATOM   6430  C32 POPER 283      75.903 121.418  62.616  1.00  0.00           C
ATOM   6433  C23 POPER 283      81.653 120.278  62.386  1.00  0.00           C
ATOM   6436  C24 POPER 283      82.753 120.308  61.306  1.00  0.00           C
ATOM   6439  C25 POPER 283      83.073 118.918  60.716  1.00  0.00           C
ATOM   6442  C26 POPER 283      84.453 118.388  61.116  1.00  0.00           C
ATOM   6445  C27 POPER 283      85.613 119.108  60.426  1.00  0.00           C
ATOM   6448  C28 POPER 283      86.983 118.598  60.906  1.00  0.00           C
ATOM   6451  C29 POPER 283      88.123 119.198  60.126  1.00  0.00           C
ATOM   6453 0C21 POPER 283      88.793 118.618  59.106  1.00  0.00           C
ATOM   6455 1C21 POPER 283      88.523 117.258  58.516  1.00  0.00           C
ATOM   6458 2C21 POPER 283      88.123 117.358  57.036  1.00  0.00           C
ATOM   6461 3C21 POPER 283      89.283 117.708  56.086  1.00  0.00           C
ATOM   6464 4C21 POPER 283      88.803 118.108  54.686  1.00  0.00           C
ATOM   6467 5C21 POPER 283      88.113 116.998  53.886  1.00  0.00           C
ATOM   6470 6C21 POPER 283      89.063 115.868  53.476  1.00  0.00           C
ATOM   6473 7C21 POPER 283      88.413 114.818  52.566  1.00  0.00           C
ATOM   6476 8C21 POPER 283      89.333 113.618  52.336  1.00  0.00           C
ATOM   6480  C33 POPER 283      75.163 120.348  61.766  1.00  0.00           C
ATOM   6483  C34 POPER 283      75.483 120.508  60.276  1.00  0.00           C
ATOM   6486  C35 POPER 283      74.663 119.598  59.366  1.00  0.00           C
ATOM   6489  C36 POPER 283      74.813 119.998  57.896  1.00  0.00           C
ATOM   6492  C37 POPER 283      73.883 119.208  56.966  1.00  0.00           C
ATOM   6495  C38 POPER 283      73.853 119.758  55.536  1.00  0.00           C
ATOM   6498  C39 POPER 283      75.233 119.788  54.866  1.00  0.00           C
ATOM   6501 0C31 POPER 283      75.113 120.158  53.386  1.00  0.00           C
ATOM   6504 1C31 POPER 283      76.383 119.888  52.566  1.00  0.00           C
ATOM   6507 2C31 POPER 283      76.043 119.788  51.066  1.00  0.00           C
ATOM   6510 3C31 POPER 283      77.183 120.188  50.136  1.00  0.00           C
ATOM   6513 4C31 POPER 283      76.903 119.758  48.686  1.00  0.00           C
ATOM   6516 5C31 POPER 283      77.953 120.258  47.686  1.00  0.00           C
ATOM   6519 6C31 POPER 283      77.763 119.638  46.306  1.00  0.00           C
ATOM   6523  NH3 POPES 284      46.983  75.768  30.456  1.00  0.00           N
ATOM   6527  C12 POPES 284      48.333  76.448  30.446  1.00  0.00           C
ATOM   6530  C11 POPES 284      49.153  76.238  31.756  1.00  0.00           C
ATOM   6533  P   POPES 284      51.583  76.728  30.826  1.00  0.00           P
ATOM   6534  O13 POPES 284      51.503  75.298  30.446  1.00  0.00           O
ATOM   6535  O14 POPES 284      51.643  77.658  29.686  1.00  0.00           O
ATOM   6536  O11 POPES 284      52.853  76.868  31.726  1.00  0.00           O
ATOM   6537  O12 POPES 284      50.343  77.058  31.786  1.00  0.00           O
ATOM   6538  C1  POPES 284      53.053  77.858  32.726  1.00  0.00           C
ATOM   6541  C2  POPES 284      52.543  77.398  34.126  1.00  0.00           C
ATOM   6543  O21 POPES 284      51.803  78.448  34.776  1.00  0.00           O
ATOM   6544  C21 POPES 284      52.503  79.518  35.116  1.00  0.00           C
ATOM   6545  O22 POPES 284      53.643  79.758  34.786  1.00  0.00           O
ATOM   6546  C22 POPES 284      51.633  80.438  35.946  1.00  0.00           C
ATOM   6549  C3  POPES 284      53.663  76.808  35.056  1.00  0.00           C
ATOM   6552  O31 POPES 284      53.363  76.878  36.466  1.00  0.00           O
ATOM   6553  C31 POPES 284      52.323  76.198  36.916  1.00  0.00           C
ATOM   6554  O32 POPES 284      51.633  75.418  36.276  1.00  0.00           O
ATOM   6555  C32 POPES 284      52.133  76.608  38.376  1.00  0.00           C
ATOM   6558  C23 POPES 284      52.453  81.428  36.796  1.00  0.00           C
ATOM   6561  C24 POPES 284      51.573  82.478  37.466  1.00  0.00           C
ATOM   6564  C25 POPES 284      50.643  81.908  38.546  1.00  0.00           C
ATOM   6567  C26 POPES 284      49.883  83.018  39.276  1.00  0.00           C
ATOM   6570  C27 POPES 284      49.643  82.668  40.746  1.00  0.00           C
ATOM   6573  C28 POPES 284      48.643  83.608  41.436  1.00  0.00           C
ATOM   6576  C29 POPES 284      48.653  83.298  42.906  1.00  0.00           C
ATOM   6578 0C21 POPES 284      47.743  82.608  43.616  1.00  0.00           C
ATOM   6580 1C21 POPES 284      46.443  82.028  43.136  1.00  0.00           C
ATOM   6583 2C21 POPES 284      45.443  81.838  44.296  1.00  0.00           C
ATOM   6586 3C21 POPES 284      45.893  80.758  45.296  1.00  0.00           C
ATOM   6589 4C21 POPES 284      44.923  80.518  46.456  1.00  0.00           C
ATOM   6592 5C21 POPES 284      44.633  81.768  47.306  1.00  0.00           C
ATOM   6595 6C21 POPES 284      44.253  81.398  48.746  1.00  0.00           C
ATOM   6598 7C21 POPES 284      43.893  82.618  49.596  1.00  0.00           C
ATOM   6601 8C21 POPES 284      43.563  82.258  51.056  1.00  0.00           C
ATOM   6605  C33 POPES 284      50.983  75.858  39.076  1.00  0.00           C
ATOM   6608  C34 POPES 284      50.843  76.158  40.576  1.00  0.00           C
ATOM   6611  C35 POPES 284      50.583  77.638  40.896  1.00  0.00           C
ATOM   6614  C36 POPES 284      50.453  77.928  42.396  1.00  0.00           C
ATOM   6617  C37 POPES 284      50.433  79.438  42.676  1.00  0.00           C
ATOM   6620  C38 POPES 284      50.393  79.818  44.156  1.00  0.00           C
ATOM   6623  C39 POPES 284      51.243  81.068  44.446  1.00  0.00           C
ATOM   6626 0C31 POPES 284      50.983  81.688  45.816  1.00  0.00           C
ATOM   6629 1C31 POPES 284      51.793  82.978  46.026  1.00  0.00           C
ATOM   6632 2C31 POPES 284      51.343  83.818  47.246  1.00  0.00           C
ATOM   6635 3C31 POPES 284      49.913  84.388  47.166  1.00  0.00           C
ATOM   6638 4C31 POPES 284      49.683  85.278  45.936  1.00  0.00           C
ATOM   6641 5C31 POPES 284      48.233  85.778  45.796  1.00  0.00           C
ATOM   6644 6C31 POPES 284      48.043  86.628  44.536  1.00  0.00           C
ATOM   6648  NH3 POPET 285      60.393  40.508  73.826  1.00  0.00           N
ATOM   6652  C12 POPET 285      60.183  40.648  75.306  1.00  0.00           C
ATOM   6655  C11 POPET 285      60.583  42.038  75.876  1.00  0.00           C
ATOM   6658  P   POPET 285      63.003  42.438  74.886  1.00  0.00           P
ATOM   6659  O13 POPET 285      63.763  42.788  76.116  1.00  0.00           O
ATOM   6660  O14 POPET 285      63.093  41.078  74.316  1.00  0.00           O
ATOM   6661  O11 POPET 285      63.333  43.518  73.766  1.00  0.00           O
ATOM   6662  O12 POPET 285      61.473  42.788  75.056  1.00  0.00           O
ATOM   6663  C1  POPET 285      62.753  43.288  72.466  1.00  0.00           C
ATOM   6666  C2  POPET 285      62.653  44.618  71.666  1.00  0.00           C
ATOM   6668  O21 POPET 285      62.073  44.548  70.356  1.00  0.00           O
ATOM   6669  C21 POPET 285      61.833  43.448  69.686  1.00  0.00           C
ATOM   6670  O22 POPET 285      62.093  42.308  69.996  1.00  0.00           O
ATOM   6671  C22 POPET 285      61.093  43.828  68.396  1.00  0.00           C
ATOM   6674  C3  POPET 285      64.053  45.278  71.596  1.00  0.00           C
ATOM   6677  O31 POPET 285      64.023  46.558  70.916  1.00  0.00           O
ATOM   6678  C31 POPET 285      64.713  46.628  69.786  1.00  0.00           C
ATOM   6679  O32 POPET 285      65.433  45.748  69.346  1.00  0.00           O
ATOM   6680  C32 POPET 285      64.553  48.018  69.176  1.00  0.00           C
ATOM   6683  C23 POPET 285      61.913  43.468  67.146  1.00  0.00           C
ATOM   6686  C24 POPET 285      62.943  44.548  66.796  1.00  0.00           C
ATOM   6689  C25 POPET 285      63.563  44.318  65.406  1.00  0.00           C
ATOM   6692  C26 POPET 285      63.963  45.628  64.726  1.00  0.00           C
ATOM   6695  C27 POPET 285      63.493  45.668  63.266  1.00  0.00           C
ATOM   6698  C28 POPET 285      63.733  47.018  62.576  1.00  0.00           C
ATOM   6701  C29 POPET 285      62.963  48.188  63.146  1.00  0.00           C
ATOM   6703 0C21 POPET 285      62.203  49.038  62.436  1.00  0.00           C
ATOM   6705 1C21 POPET 285      61.963  48.988  60.946  1.00  0.00           C
ATOM   6708 2C21 POPET 285      63.213  49.178  60.066  1.00  0.00           C
ATOM   6711 3C21 POPET 285      63.643  50.638  59.876  1.00  0.00           C
ATOM   6714 4C21 POPET 285      65.053  50.788  59.286  1.00  0.00           C
ATOM   6717 5C21 POPET 285      65.153  50.218  57.876  1.00  0.00           C
ATOM   6720 6C21 POPET 285      66.543  50.358  57.246  1.00  0.00           C
ATOM   6723 7C21 POPET 285      66.563  49.828  55.796  1.00  0.00           C
ATOM   6726 8C21 POPET 285      67.933  49.908  55.126  1.00  0.00           C
ATOM   6730  C33 POPET 285      65.243  48.128  67.786  1.00  0.00           C
ATOM   6733  C34 POPET 285      65.013  49.508  67.146  1.00  0.00           C
ATOM   6736  C35 POPET 285      65.563  49.618  65.716  1.00  0.00           C
ATOM   6739  C36 POPET 285      65.303  51.008  65.096  1.00  0.00           C
ATOM   6742  C37 POPET 285      65.713  51.118  63.616  1.00  0.00           C
ATOM   6745  C38 POPET 285      66.363  52.458  63.196  1.00  0.00           C
ATOM   6748  C39 POPET 285      65.413  53.648  63.026  1.00  0.00           C
ATOM   6751 0C31 POPET 285      66.183  54.918  62.606  1.00  0.00           C
ATOM   6754 1C31 POPET 285      65.353  56.218  62.606  1.00  0.00           C
ATOM   6757 2C31 POPET 285      64.613  56.528  61.306  1.00  0.00           C
ATOM   6760 3C31 POPET 285      65.533  57.058  60.186  1.00  0.00           C
ATOM   6763 4C31 POPET 285      64.733  57.618  58.996  1.00  0.00           C
ATOM   6766 5C31 POPET 285      65.623  58.148  57.876  1.00  0.00           C
ATOM   6769 6C31 POPET 285      64.833  58.548  56.626  1.00  0.00           C
ATOM   6773  NH3 POPEU 286      37.003  88.608  29.376  1.00  0.00           N
ATOM   6777  C12 POPEU 286      36.243  89.878  29.636  1.00  0.00           C
ATOM   6780  C11 POPEU 286      37.023  91.128  29.186  1.00  0.00           C
ATOM   6783  P   POPEU 286      35.023  92.778  29.516  1.00  0.00           P
ATOM   6784  O13 POPEU 286      34.453  92.118  28.316  1.00  0.00           O
ATOM   6785  O14 POPEU 286      34.993  94.248  29.516  1.00  0.00           O
ATOM   6786  O11 POPEU 286      34.283  92.318  30.816  1.00  0.00           O
ATOM   6787  O12 POPEU 286      36.503  92.308  29.776  1.00  0.00           O
ATOM   6788  C1  POPEU 286      34.763  92.698  32.106  1.00  0.00           C
ATOM   6791  C2  POPEU 286      33.563  92.828  33.096  1.00  0.00           C
ATOM   6793  O21 POPEU 286      33.803  92.168  34.346  1.00  0.00           O
ATOM   6794  C21 POPEU 286      33.993  90.838  34.336  1.00  0.00           C
ATOM   6795  O22 POPEU 286      33.883  90.098  33.386  1.00  0.00           O
ATOM   6796  C22 POPEU 286      34.293  90.378  35.756  1.00  0.00           C
ATOM   6799  C3  POPEU 286      32.173  92.468  32.456  1.00  0.00           C
ATOM   6802  O31 POPEU 286      31.083  93.208  33.036  1.00  0.00           O
ATOM   6803  C31 POPEU 286      31.023  94.468  32.606  1.00  0.00           C
ATOM   6804  O32 POPEU 286      31.873  95.018  31.926  1.00  0.00           O
ATOM   6805  C32 POPEU 286      29.773  95.128  33.156  1.00  0.00           C
ATOM   6808  C23 POPEU 286      33.093  89.808  36.546  1.00  0.00           C
ATOM   6811  C24 POPEU 286      33.363  89.978  38.046  1.00  0.00           C
ATOM   6814  C25 POPEU 286      32.203  89.618  38.996  1.00  0.00           C
ATOM   6817  C26 POPEU 286      32.643  89.788  40.466  1.00  0.00           C
ATOM   6820  C27 POPEU 286      31.503  89.858  41.496  1.00  0.00           C
ATOM   6823  C28 POPEU 286      32.003  90.288  42.896  1.00  0.00           C
ATOM   6826  C29 POPEU 286      30.873  90.528  43.866  1.00  0.00           C
ATOM   6828 0C21 POPEU 286      30.923  90.468  45.216  1.00  0.00           C
ATOM   6830 1C21 POPEU 286      32.143  90.178  46.066  1.00  0.00           C
ATOM   6833 2C21 POPEU 286      32.153  90.968  47.396  1.00  0.00           C
ATOM   6836 3C21 POPEU 286      33.093  90.328  48.436  1.00  0.00           C
ATOM   6839 4C21 POPEU 286      33.093  90.968  49.836  1.00  0.00           C
ATOM   6842 5C21 POPEU 286      33.393  92.468  49.886  1.00  0.00           C
ATOM   6845 6C21 POPEU 286      33.433  92.998  51.336  1.00  0.00           C
ATOM   6848 7C21 POPEU 286      33.253  94.518  51.436  1.00  0.00           C
ATOM   6851 8C21 POPEU 286      33.313  95.048  52.876  1.00  0.00           C
ATOM   6855  C33 POPEU 286      30.083  95.728  34.536  1.00  0.00           C
ATOM   6858  C34 POPEU 286      28.883  96.448  35.136  1.00  0.00           C
ATOM   6861  C35 POPEU 286      29.223  96.928  36.546  1.00  0.00           C
ATOM   6864  C36 POPEU 286      27.993  97.118  37.416  1.00  0.00           C
ATOM   6867  C37 POPEU 286      28.363  97.148  38.906  1.00  0.00           C
ATOM   6870  C38 POPEU 286      27.173  97.378  39.826  1.00  0.00           C
ATOM   6873  C39 POPEU 286      26.593  98.788  39.706  1.00  0.00           C
ATOM   6876 0C31 POPEU 286      25.303  98.938  40.516  1.00  0.00           C
ATOM   6879 1C31 POPEU 286      24.353  99.998  39.956  1.00  0.00           C
ATOM   6882 2C31 POPEU 286      23.033 100.008  40.736  1.00  0.00           C
ATOM   6885 3C31 POPEU 286      23.143 100.788  42.056  1.00  0.00           C
ATOM   6888 4C31 POPEU 286      22.363 100.148  43.206  1.00  0.00           C
ATOM   6891 5C31 POPEU 286      22.553 100.928  44.506  1.00  0.00           C
ATOM   6894 6C31 POPEU 286      21.793 100.328  45.696  1.00  0.00           C
ATOM   6898  NH3 POPEV 287      82.573   7.798  70.676  1.00  0.00           N
ATOM   6902  C12 POPEV 287      81.943   6.628  69.956  1.00  0.00           C
ATOM   6905  C11 POPEV 287      82.583   5.258  70.306  1.00  0.00           C
ATOM   6908  P   POPEV 287      80.943   3.318  69.506  1.00  0.00           P
ATOM   6909  O13 POPEV 287      81.343   1.902  69.346  1.00  0.00           O
ATOM   6910  O14 POPEV 287      80.093   3.688  70.646  1.00  0.00           O
ATOM   6911  O11 POPEV 287      80.153   3.758  68.216  1.00  0.00           O
ATOM   6912  O12 POPEV 287      82.223   4.238  69.376  1.00  0.00           O
ATOM   6913  C1  POPEV 287      78.923   3.118  67.876  1.00  0.00           C
ATOM   6916  C2  POPEV 287      78.913   2.738  66.386  1.00  0.00           C
ATOM   6918  O21 POPEV 287      77.883   1.772  66.116  1.00  0.00           O
ATOM   6919  C21 POPEV 287      78.193   0.502  66.366  1.00  0.00           C
ATOM   6920  O22 POPEV 287      79.103   0.112  67.076  1.00  0.00           O
ATOM   6921  C22 POPEV 287      77.213  -0.368  65.596  1.00  0.00           C
ATOM   6924  C3  POPEV 287      80.303   2.348  65.796  1.00  0.00           C
ATOM   6927  O31 POPEV 287      80.073   1.862  64.466  1.00  0.00           O
ATOM   6928  C31 POPEV 287      80.993   2.148  63.566  1.00  0.00           C
ATOM   6929  O32 POPEV 287      82.133   2.528  63.806  1.00  0.00           O
ATOM   6930  C32 POPEV 287      80.333   1.962  62.206  1.00  0.00           C
ATOM   6933  C23 POPEV 287      77.473  -0.398  64.066  1.00  0.00           C
ATOM   6936  C24 POPEV 287      76.323  -1.098  63.316  1.00  0.00           C
ATOM   6939  C25 POPEV 287      76.473  -1.078  61.786  1.00  0.00           C
ATOM   6942  C26 POPEV 287      77.413  -2.178  61.266  1.00  0.00           C
ATOM   6945  C27 POPEV 287      76.653  -3.288  60.516  1.00  0.00           C
ATOM   6948  C28 POPEV 287      77.533  -4.528  60.246  1.00  0.00           C
ATOM   6951  C29 POPEV 287      76.863  -5.478  59.276  1.00  0.00           C
ATOM   6953 0C21 POPEV 287      77.453  -6.068  58.226  1.00  0.00           C
ATOM   6955 1C21 POPEV 287      78.903  -5.948  57.826  1.00  0.00           C
ATOM   6958 2C21 POPEV 287      79.263  -4.658  57.056  1.00  0.00           C
ATOM   6961 3C21 POPEV 287      78.413  -4.408  55.806  1.00  0.00           C
ATOM   6964 4C21 POPEV 287      79.023  -3.318  54.936  1.00  0.00           C
ATOM   6967 5C21 POPEV 287      78.063  -2.748  53.886  1.00  0.00           C
ATOM   6970 6C21 POPEV 287      78.663  -1.508  53.206  1.00  0.00           C
ATOM   6973 7C21 POPEV 287      77.773  -0.918  52.116  1.00  0.00           C
ATOM   6976 8C21 POPEV 287      78.153   0.522  51.766  1.00  0.00           C
ATOM   6980  C33 POPEV 287      81.073   2.588  61.006  1.00  0.00           C
ATOM   6983  C34 POPEV 287      80.153   2.738  59.776  1.00  0.00           C
ATOM   6986  C35 POPEV 287      79.183   1.542  59.606  1.00  0.00           C
ATOM   6989  C36 POPEV 287      78.583   1.392  58.196  1.00  0.00           C
ATOM   6992  C37 POPEV 287      77.723   0.122  58.086  1.00  0.00           C
ATOM   6995  C38 POPEV 287      77.443  -0.298  56.636  1.00  0.00           C
ATOM   6998  C39 POPEV 287      76.593   0.692  55.836  1.00  0.00           C
ATOM   7001 0C31 POPEV 287      75.083   0.612  56.156  1.00  0.00           C
ATOM   7004 1C31 POPEV 287      74.303   0.002  54.996  1.00  0.00           C
ATOM   7007 2C31 POPEV 287      72.783  -0.098  55.236  1.00  0.00           C
ATOM   7010 3C31 POPEV 287      72.073  -0.928  54.156  1.00  0.00           C
ATOM   7013 4C31 POPEV 287      72.313  -0.418  52.726  1.00  0.00           C
ATOM   7016 5C31 POPEV 287      71.743  -1.348  51.656  1.00  0.00           C
ATOM   7019 6C31 POPEV 287      72.133  -0.908  50.246  1.00  0.00           C
ATOM   7023  NH3 POPEW 288      69.663  82.748  75.696  1.00  0.00           N
ATOM   7027  C12 POPEW 288      69.493  84.228  75.516  1.00  0.00           C
ATOM   7030  C11 POPEW 288      68.023  84.718  75.586  1.00  0.00           C
ATOM   7033  P   POPEW 288      67.313  83.368  73.456  1.00  0.00           P
ATOM   7034  O13 POPEW 288      68.033  84.388  72.656  1.00  0.00           O
ATOM   7035  O14 POPEW 288      68.023  82.088  73.676  1.00  0.00           O
ATOM   7036  O11 POPEW 288      65.873  83.118  72.876  1.00  0.00           O
ATOM   7037  O12 POPEW 288      67.073  83.898  74.926  1.00  0.00           O
ATOM   7038  C1  POPEW 288      65.623  82.028  71.976  1.00  0.00           C
ATOM   7041  C2  POPEW 288      65.343  82.488  70.516  1.00  0.00           C
ATOM   7043  O21 POPEW 288      65.293  81.258  69.766  1.00  0.00           O
ATOM   7044  C21 POPEW 288      64.333  81.128  68.886  1.00  0.00           C
ATOM   7045  O22 POPEW 288      63.483  81.968  68.626  1.00  0.00           O
ATOM   7046  C22 POPEW 288      64.493  79.778  68.196  1.00  0.00           C
ATOM   7049  C3  POPEW 288      66.403  83.458  69.916  1.00  0.00           C
ATOM   7052  O31 POPEW 288      65.963  84.038  68.666  1.00  0.00           O
ATOM   7053  C31 POPEW 288      66.193  83.308  67.576  1.00  0.00           C
ATOM   7054  O32 POPEW 288      66.963  82.368  67.486  1.00  0.00           O
ATOM   7055  C32 POPEW 288      65.253  83.748  66.466  1.00  0.00           C
ATOM   7058  C23 POPEW 288      63.713  79.678  66.876  1.00  0.00           C
ATOM   7061  C24 POPEW 288      63.683  78.238  66.326  1.00  0.00           C
ATOM   7064  C25 POPEW 288      63.243  78.148  64.866  1.00  0.00           C
ATOM   7067  C26 POPEW 288      63.273  76.708  64.326  1.00  0.00           C
ATOM   7070  C27 POPEW 288      63.353  76.648  62.796  1.00  0.00           C
ATOM   7073  C28 POPEW 288      63.813  75.278  62.246  1.00  0.00           C
ATOM   7076  C29 POPEW 288      62.713  74.248  62.186  1.00  0.00           C
ATOM   7078 0C21 POPEW 288      61.843  74.118  61.166  1.00  0.00           C
ATOM   7080 1C21 POPEW 288      61.803  74.978  59.936  1.00  0.00           C
ATOM   7083 2C21 POPEW 288      61.013  74.328  58.796  1.00  0.00           C
ATOM   7086 3C21 POPEW 288      61.573  72.968  58.366  1.00  0.00           C
ATOM   7089 4C21 POPEW 288      60.933  72.408  57.096  1.00  0.00           C
ATOM   7092 5C21 POPEW 288      59.433  72.148  57.216  1.00  0.00           C
ATOM   7095 6C21 POPEW 288      58.873  71.688  55.866  1.00  0.00           C
ATOM   7098 7C21 POPEW 288      57.423  72.108  55.666  1.00  0.00           C
ATOM   7101 8C21 POPEW 288      56.923  71.748  54.266  1.00  0.00           C
ATOM   7105  C33 POPEW 288      65.903  83.758  65.066  1.00  0.00           C
ATOM   7108  C34 POPEW 288      64.843  84.048  63.996  1.00  0.00           C
ATOM   7111  C35 POPEW 288      65.453  84.538  62.676  1.00  0.00           C
ATOM   7114  C36 POPEW 288      64.373  84.748  61.606  1.00  0.00           C
ATOM   7117  C37 POPEW 288      64.923  85.408  60.336  1.00  0.00           C
ATOM   7120  C38 POPEW 288      63.903  85.468  59.186  1.00  0.00           C
ATOM   7123  C39 POPEW 288      63.573  84.098  58.596  1.00  0.00           C
ATOM   7126 0C31 POPEW 288      62.383  84.148  57.636  1.00  0.00           C
ATOM   7129 1C31 POPEW 288      62.013  82.748  57.126  1.00  0.00           C
ATOM   7132 2C31 POPEW 288      60.573  82.648  56.606  1.00  0.00           C
ATOM   7135 3C31 POPEW 288      60.293  81.308  55.906  1.00  0.00           C
ATOM   7138 4C31 POPEW 288      60.753  80.078  56.696  1.00  0.00           C
ATOM   7141 5C31 POPEW 288      60.553  78.788  55.896  1.00  0.00           C
ATOM   7144 6C31 POPEW 288      61.253  77.558  56.476  1.00  0.00           C
ATOM   7148  NH3 POPEX 289      98.613  19.998  68.406  1.00  0.00           N
ATOM   7152  C12 POPEX 289      99.873  20.758  68.206  1.00  0.00           C
ATOM   7155  C11 POPEX 289     100.943  20.238  69.156  1.00  0.00           C
ATOM   7158  P   POPEX 289     103.443  20.408  69.636  1.00  0.00           P
ATOM   7159  O13 POPEX 289     104.103  21.608  70.166  1.00  0.00           O
ATOM   7160  O14 POPEX 289     103.063  19.378  70.596  1.00  0.00           O
ATOM   7161  O11 POPEX 289     104.273  19.848  68.426  1.00  0.00           O
ATOM   7162  O12 POPEX 289     102.153  20.948  68.896  1.00  0.00           O
ATOM   7163  C1  POPEX 289     103.923  18.578  67.856  1.00  0.00           C
ATOM   7166  C2  POPEX 289     103.713  18.728  66.336  1.00  0.00           C
ATOM   7168  O21 POPEX 289     102.413  19.288  66.126  1.00  0.00           O
ATOM   7169  C21 POPEX 289     102.053  19.688  64.916  1.00  0.00           C
ATOM   7170  O22 POPEX 289     100.943  19.478  64.446  1.00  0.00           O
ATOM   7171  C22 POPEX 289     103.123  20.548  64.226  1.00  0.00           C
ATOM   7174  C3  POPEX 289     103.843  17.378  65.566  1.00  0.00           C
ATOM   7177  O31 POPEX 289     104.313  17.598  64.216  1.00  0.00           O
ATOM   7178  C31 POPEX 289     105.473  17.008  63.916  1.00  0.00           C
ATOM   7179  O32 POPEX 289     106.093  16.288  64.676  1.00  0.00           O
ATOM   7180  C32 POPEX 289     105.973  17.448  62.536  1.00  0.00           C
ATOM   7183  C23 POPEX 289     102.553  21.408  63.066  1.00  0.00           C
ATOM   7186  C24 POPEX 289     103.643  21.988  62.136  1.00  0.00           C
ATOM   7189  C25 POPEX 289     104.263  20.958  61.176  1.00  0.00           C
ATOM   7192  C26 POPEX 289     104.803  21.598  59.886  1.00  0.00           C
ATOM   7195  C27 POPEX 289     105.313  20.598  58.836  1.00  0.00           C
ATOM   7198  C28 POPEX 289     106.793  20.198  59.046  1.00  0.00           C
ATOM   7201  C29 POPEX 289     107.423  19.208  58.086  1.00  0.00           C
ATOM   7203 0C21 POPEX 289     107.373  19.158  56.746  1.00  0.00           C
ATOM   7205 1C21 POPEX 289     106.713  20.138  55.796  1.00  0.00           C
ATOM   7208 2C21 POPEX 289     107.283  20.058  54.366  1.00  0.00           C
ATOM   7211 3C21 POPEX 289     106.843  18.808  53.586  1.00  0.00           C
ATOM   7214 4C21 POPEX 289     107.233  18.858  52.096  1.00  0.00           C
ATOM   7217 5C21 POPEX 289     106.493  17.798  51.256  1.00  0.00           C
ATOM   7220 6C21 POPEX 289     107.343  16.578  50.876  1.00  0.00           C
ATOM   7223 7C21 POPEX 289     106.503  15.428  50.326  1.00  0.00           C
ATOM   7226 8C21 POPEX 289     107.293  14.418  49.496  1.00  0.00           C
ATOM   7230  C33 POPEX 289     105.763  16.368  61.446  1.00  0.00           C
ATOM   7233  C34 POPEX 289     106.243  16.838  60.076  1.00  0.00           C
ATOM   7236  C35 POPEX 289     105.923  15.858  58.946  1.00  0.00           C
ATOM   7239  C36 POPEX 289     104.603  16.128  58.216  1.00  0.00           C
ATOM   7242  C37 POPEX 289     104.453  15.188  57.006  1.00  0.00           C
ATOM   7245  C38 POPEX 289     103.353  15.588  56.016  1.00  0.00           C
ATOM   7248  C39 POPEX 289     103.503  14.798  54.706  1.00  0.00           C
ATOM   7251 0C31 POPEX 289     102.573  15.288  53.596  1.00  0.00           C
ATOM   7254 1C31 POPEX 289     102.783  14.508  52.286  1.00  0.00           C
ATOM   7257 2C31 POPEX 289     102.253  15.258  51.056  1.00  0.00           C
ATOM   7260 3C31 POPEX 289     100.723  15.398  51.036  1.00  0.00           C
ATOM   7263 4C31 POPEX 289     100.253  16.568  50.166  1.00  0.00           C
ATOM   7266 5C31 POPEX 289      98.753  16.838  50.266  1.00  0.00           C
ATOM   7269 6C31 POPEX 289      98.363  18.148  49.596  1.00  0.00           C
ATOM   7273  NH3 POPEY 290      85.333  78.098  28.186  1.00  0.00           N
ATOM   7277  C12 POPEY 290      86.633  78.668  27.706  1.00  0.00           C
ATOM   7280  C11 POPEY 290      87.673  78.598  28.826  1.00  0.00           C
ATOM   7283  P   POPEY 290      89.773  80.068  29.426  1.00  0.00           P
ATOM   7284  O13 POPEY 290      91.173  80.078  28.936  1.00  0.00           O
ATOM   7285  O14 POPEY 290      89.133  81.378  29.656  1.00  0.00           O
ATOM   7286  O11 POPEY 290      89.743  79.208  30.766  1.00  0.00           O
ATOM   7287  O12 POPEY 290      88.863  79.248  28.416  1.00  0.00           O
ATOM   7288  C1  POPEY 290      89.803  77.778  30.796  1.00  0.00           C
ATOM   7291  C2  POPEY 290      91.063  77.188  31.496  1.00  0.00           C
ATOM   7293  O21 POPEY 290      91.343  77.748  32.786  1.00  0.00           O
ATOM   7294  C21 POPEY 290      90.533  77.398  33.766  1.00  0.00           C
ATOM   7295  O22 POPEY 290      89.443  76.878  33.656  1.00  0.00           O
ATOM   7296  C22 POPEY 290      91.263  77.618  35.106  1.00  0.00           C
ATOM   7299  C3  POPEY 290      92.323  77.388  30.616  1.00  0.00           C
ATOM   7302  O31 POPEY 290      93.463  76.788  31.276  1.00  0.00           O
ATOM   7303  C31 POPEY 290      94.533  77.548  31.366  1.00  0.00           C
ATOM   7304  O32 POPEY 290      94.703  78.618  30.796  1.00  0.00           O
ATOM   7305  C32 POPEY 290      95.533  76.878  32.326  1.00  0.00           C
ATOM   7308  C23 POPEY 290      91.093  76.408  36.076  1.00  0.00           C
ATOM   7311  C24 POPEY 290      91.993  76.438  37.336  1.00  0.00           C
ATOM   7314  C25 POPEY 290      91.873  77.638  38.296  1.00  0.00           C
ATOM   7317  C26 POPEY 290      93.133  77.778  39.156  1.00  0.00           C
ATOM   7320  C27 POPEY 290      92.983  78.738  40.346  1.00  0.00           C
ATOM   7323  C28 POPEY 290      94.293  78.808  41.166  1.00  0.00           C
ATOM   7326  C29 POPEY 290      94.213  79.638  42.426  1.00  0.00           C
ATOM   7328 0C21 POPEY 290      94.733  79.288  43.616  1.00  0.00           C
ATOM   7330 1C21 POPEY 290      95.483  78.008  43.896  1.00  0.00           C
ATOM   7333 2C21 POPEY 290      96.063  77.878  45.326  1.00  0.00           C
ATOM   7336 3C21 POPEY 290      96.463  76.428  45.686  1.00  0.00           C
ATOM   7339 4C21 POPEY 290      97.543  75.798  44.786  1.00  0.00           C
ATOM   7342 5C21 POPEY 290      98.983  76.128  45.216  1.00  0.00           C
ATOM   7345 6C21 POPEY 290      99.563  75.088  46.196  1.00  0.00           C
ATOM   7348 7C21 POPEY 290     101.013  75.378  46.596  1.00  0.00           C
ATOM   7351 8C21 POPEY 290     101.683  74.228  47.336  1.00  0.00           C
ATOM   7355  C33 POPEY 290      96.673  77.788  32.836  1.00  0.00           C
ATOM   7358  C34 POPEY 290      96.713  77.888  34.366  1.00  0.00           C
ATOM   7361  C35 POPEY 290      97.143  76.598  35.086  1.00  0.00           C
ATOM   7364  C36 POPEY 290      98.663  76.448  35.206  1.00  0.00           C
ATOM   7367  C37 POPEY 290      99.123  74.988  35.216  1.00  0.00           C
ATOM   7370  C38 POPEY 290     100.603  74.878  34.876  1.00  0.00           C
ATOM   7373  C39 POPEY 290     101.533  75.338  36.006  1.00  0.00           C
ATOM   7376 0C31 POPEY 290     102.943  75.608  35.466  1.00  0.00           C
ATOM   7379 1C31 POPEY 290     103.973  75.858  36.576  1.00  0.00           C
ATOM   7382 2C31 POPEY 290     105.403  75.868  36.026  1.00  0.00           C
ATOM   7385 3C31 POPEY 290     105.783  77.098  35.206  1.00  0.00           C
ATOM   7388 4C31 POPEY 290     107.213  76.968  34.666  1.00  0.00           C
ATOM   7391 5C31 POPEY 290     107.643  78.198  33.856  1.00  0.00           C
ATOM   7394 6C31 POPEY 290     109.093  78.128  33.376  1.00  0.00           C
ATOM   7398  NH3 POPEZ 291     123.083  15.538  26.926  1.00  0.00           N
ATOM   7402  C12 POPEZ 291     124.253  16.468  27.136  1.00  0.00           C
ATOM   7405  C11 POPEZ 291     125.233  16.358  25.946  1.00  0.00           C
ATOM   7408  P   POPEZ 291     126.213  18.778  25.786  1.00  0.00           P
ATOM   7409  O13 POPEZ 291     124.943  19.018  25.046  1.00  0.00           O
ATOM   7410  O14 POPEZ 291     127.433  19.248  25.106  1.00  0.00           O
ATOM   7411  O11 POPEZ 291     126.123  19.348  27.266  1.00  0.00           O
ATOM   7412  O12 POPEZ 291     126.363  17.218  26.076  1.00  0.00           O
ATOM   7413  C1  POPEZ 291     127.283  19.808  27.976  1.00  0.00           C
ATOM   7416  C2  POPEZ 291     127.583  19.018  29.296  1.00  0.00           C
ATOM   7418  O21 POPEZ 291     126.503  19.218  30.226  1.00  0.00           O
ATOM   7419  C21 POPEZ 291     126.483  18.348  31.226  1.00  0.00           C
ATOM   7420  O22 POPEZ 291     127.023  17.258  31.246  1.00  0.00           O
ATOM   7421  C22 POPEZ 291     125.753  18.958  32.426  1.00  0.00           C
ATOM   7424  C3  POPEZ 291     128.929  19.558  29.896  1.00  0.00           C
ATOM   7427  O31 POPEZ 291     129.179  19.108  31.256  1.00  0.00           O
ATOM   7428  C31 POPEZ 291     130.129  19.808  31.866  1.00  0.00           C
ATOM   7429  O32 POPEZ 291     130.879  20.608  31.316  1.00  0.00           O
ATOM   7430  C32 POPEZ 291     130.129  19.488  33.356  1.00  0.00           C
ATOM   7433  C23 POPEZ 291     124.963  17.908  33.246  1.00  0.00           C
ATOM   7436  C24 POPEZ 291     125.143  17.988  34.766  1.00  0.00           C
ATOM   7439  C25 POPEZ 291     124.853  19.348  35.376  1.00  0.00           C
ATOM   7442  C26 POPEZ 291     124.833  19.248  36.906  1.00  0.00           C
ATOM   7445  C27 POPEZ 291     125.223  20.558  37.586  1.00  0.00           C
ATOM   7448  C28 POPEZ 291     125.143  20.458  39.116  1.00  0.00           C
ATOM   7451  C29 POPEZ 291     125.763  21.668  39.766  1.00  0.00           C
ATOM   7453 0C21 POPEZ 291     126.333  21.668  40.986  1.00  0.00           C
ATOM   7455 1C21 POPEZ 291     126.403  20.478  41.916  1.00  0.00           C
ATOM   7458 2C21 POPEZ 291     127.823  19.898  42.006  1.00  0.00           C
ATOM   7461 3C21 POPEZ 291     127.923  18.708  42.966  1.00  0.00           C
ATOM   7464 4C21 POPEZ 291     129.349  18.148  43.106  1.00  0.00           C
ATOM   7467 5C21 POPEZ 291     129.839  18.138  44.556  1.00  0.00           C
ATOM   7470 6C21 POPEZ 291     131.259  17.588  44.716  1.00  0.00           C
ATOM   7473 7C21 POPEZ 291     131.769  17.688  46.166  1.00  0.00           C
ATOM   7476 8C21 POPEZ 291     131.399  16.488  47.046  1.00  0.00           C
ATOM   7480  C33 POPEZ 291     130.089  20.748  34.246  1.00  0.00           C
ATOM   7483  C34 POPEZ 291     130.239  20.478  35.746  1.00  0.00           C
ATOM   7486  C35 POPEZ 291     131.719  20.288  36.136  1.00  0.00           C
ATOM   7489  C36 POPEZ 291     131.979  20.008  37.626  1.00  0.00           C
ATOM   7492  C37 POPEZ 291     131.269  20.998  38.536  1.00  0.00           C
ATOM   7495  C38 POPEZ 291     131.569  20.808  40.036  1.00  0.00           C
ATOM   7498  C39 POPEZ 291     130.859  21.938  40.786  1.00  0.00           C
ATOM   7501 0C31 POPEZ 291     130.939  21.898  42.306  1.00  0.00           C
ATOM   7504 1C31 POPEZ 291     130.059  23.038  42.846  1.00  0.00           C
ATOM   7507 2C31 POPEZ 291     129.559  22.848  44.276  1.00  0.00           C
ATOM   7510 3C31 POPEZ 291     128.659  24.028  44.646  1.00  0.00           C
ATOM   7513 4C31 POPEZ 291     128.249  24.058  46.116  1.00  0.00           C
ATOM   7516 5C31 POPEZ 291     127.443  25.328  46.426  1.00  0.00           C
ATOM   7519 6C31 POPEZ 291     127.013  25.458  47.876  1.00  0.00           C
ATOM   7523  NH3 POPEa 292     104.583  -5.188  68.216  1.00  0.00           N
ATOM   7527  C12 POPEa 292     104.493  -3.768  68.686  1.00  0.00           C
ATOM   7530  C11 POPEa 292     103.183  -3.128  68.206  1.00  0.00           C
ATOM   7533  P   POPEa 292     102.053  -0.738  68.326  1.00  0.00           P
ATOM   7534  O13 POPEa 292     100.803  -1.428  68.716  1.00  0.00           O
ATOM   7535  O14 POPEa 292     102.383   0.492  69.096  1.00  0.00           O
ATOM   7536  O11 POPEa 292     101.973  -0.288  66.816  1.00  0.00           O
ATOM   7537  O12 POPEa 292     103.283  -1.718  68.376  1.00  0.00           O
ATOM   7538  C1  POPEa 292     102.103  -1.008  65.596  1.00  0.00           C
ATOM   7541  C2  POPEa 292     103.413  -0.618  64.826  1.00  0.00           C
ATOM   7543  O21 POPEa 292     103.323  -1.018  63.436  1.00  0.00           O
ATOM   7544  C21 POPEa 292     103.893  -2.108  62.966  1.00  0.00           C
ATOM   7545  O22 POPEa 292     104.393  -3.018  63.606  1.00  0.00           O
ATOM   7546  C22 POPEa 292     103.793  -2.108  61.436  1.00  0.00           C
ATOM   7549  C3  POPEa 292     104.693  -1.048  65.596  1.00  0.00           C
ATOM   7552  O31 POPEa 292     105.883  -0.758  64.846  1.00  0.00           O
ATOM   7553  C31 POPEa 292     106.983  -0.858  65.576  1.00  0.00           C
ATOM   7554  O32 POPEa 292     107.043  -1.258  66.726  1.00  0.00           O
ATOM   7555  C32 POPEa 292     108.173  -0.378  64.746  1.00  0.00           C
ATOM   7558  C23 POPEa 292     105.103  -1.658  60.716  1.00  0.00           C
ATOM   7561  C24 POPEa 292     104.933  -1.568  59.186  1.00  0.00           C
ATOM   7564  C25 POPEa 292     106.193  -1.078  58.456  1.00  0.00           C
ATOM   7567  C26 POPEa 292     105.963  -0.718  56.976  1.00  0.00           C
ATOM   7570  C27 POPEa 292     107.273  -0.368  56.256  1.00  0.00           C
ATOM   7573  C28 POPEa 292     107.093   0.492  54.986  1.00  0.00           C
ATOM   7576  C29 POPEa 292     106.513  -0.228  53.786  1.00  0.00           C
ATOM   7578 0C21 POPEa 292     106.913  -0.058  52.516  1.00  0.00           C
ATOM   7580 1C21 POPEa 292     108.013   0.882  52.066  1.00  0.00           C
ATOM   7583 2C21 POPEa 292     109.353   0.152  51.896  1.00  0.00           C
ATOM   7586 3C21 POPEa 292     109.423  -0.628  50.576  1.00  0.00           C
ATOM   7589 4C21 POPEa 292     110.653  -1.538  50.486  1.00  0.00           C
ATOM   7592 5C21 POPEa 292     110.913  -1.998  49.046  1.00  0.00           C
ATOM   7595 6C21 POPEa 292     112.223  -2.788  48.896  1.00  0.00           C
ATOM   7598 7C21 POPEa 292     112.583  -3.038  47.426  1.00  0.00           C
ATOM   7601 8C21 POPEa 292     113.993  -3.608  47.236  1.00  0.00           C
ATOM   7605  C33 POPEa 292     108.343  -1.088  63.366  1.00  0.00           C
ATOM   7608  C34 POPEa 292     109.123  -0.238  62.346  1.00  0.00           C
ATOM   7611  C35 POPEa 292     110.403   0.392  62.926  1.00  0.00           C
ATOM   7614  C36 POPEa 292     111.183   1.242  61.916  1.00  0.00           C
ATOM   7617  C37 POPEa 292     112.303   2.022  62.616  1.00  0.00           C
ATOM   7620  C38 POPEa 292     113.293   2.708  61.666  1.00  0.00           C
ATOM   7623  C39 POPEa 292     112.733   3.908  60.876  1.00  0.00           C
ATOM   7626 0C31 POPEa 292     113.753   4.418  59.836  1.00  0.00           C
ATOM   7629 1C31 POPEa 292     113.453   5.828  59.316  1.00  0.00           C
ATOM   7632 2C31 POPEa 292     114.243   6.208  58.046  1.00  0.00           C
ATOM   7635 3C31 POPEa 292     115.773   6.098  58.156  1.00  0.00           C
ATOM   7638 4C31 POPEa 292     116.493   7.368  58.626  1.00  0.00           C
ATOM   7641 5C31 POPEa 292     118.023   7.158  58.696  1.00  0.00           C
ATOM   7644 6C31 POPEa 292     118.843   8.448  58.746  1.00  0.00           C
ATOM   7648  NH3 POPEb 293      72.613  72.948  72.966  1.00  0.00           N
ATOM   7652  C12 POPEb 293      72.393  74.438  72.846  1.00  0.00           C
ATOM   7655  C11 POPEb 293      73.773  75.118  72.726  1.00  0.00           C
ATOM   7658  P   POPEb 293      74.843  77.398  71.996  1.00  0.00           P
ATOM   7659  O13 POPEb 293      74.273  78.668  71.526  1.00  0.00           O
ATOM   7660  O14 POPEb 293      76.053  77.488  72.856  1.00  0.00           O
ATOM   7661  O11 POPEb 293      75.213  76.468  70.776  1.00  0.00           O
ATOM   7662  O12 POPEb 293      73.683  76.548  72.686  1.00  0.00           O
ATOM   7663  C1  POPEb 293      74.423  76.498  69.586  1.00  0.00           C
ATOM   7666  C2  POPEb 293      75.243  75.738  68.526  1.00  0.00           C
ATOM   7668  O21 POPEb 293      74.773  76.038  67.206  1.00  0.00           O
ATOM   7669  C21 POPEb 293      73.523  75.728  66.916  1.00  0.00           C
ATOM   7670  O22 POPEb 293      72.773  75.038  67.576  1.00  0.00           O
ATOM   7671  C22 POPEb 293      73.243  76.218  65.506  1.00  0.00           C
ATOM   7674  C3  POPEb 293      75.343  74.218  68.876  1.00  0.00           C
ATOM   7677  O31 POPEb 293      76.583  73.628  68.456  1.00  0.00           O
ATOM   7678  C31 POPEb 293      76.733  72.968  67.306  1.00  0.00           C
ATOM   7679  O32 POPEb 293      77.663  72.188  67.126  1.00  0.00           O
ATOM   7680  C32 POPEb 293      75.713  73.268  66.246  1.00  0.00           C
ATOM   7683  C23 POPEb 293      71.873  75.728  64.976  1.00  0.00           C
ATOM   7686  C24 POPEb 293      71.463  76.458  63.686  1.00  0.00           C
ATOM   7689  C25 POPEb 293      72.183  76.008  62.406  1.00  0.00           C
ATOM   7692  C26 POPEb 293      71.863  76.998  61.286  1.00  0.00           C
ATOM   7695  C27 POPEb 293      72.313  76.578  59.876  1.00  0.00           C
ATOM   7698  C28 POPEb 293      71.833  77.638  58.866  1.00  0.00           C
ATOM   7701  C29 POPEb 293      72.433  77.558  57.486  1.00  0.00           C
ATOM   7703 0C21 POPEb 293      71.793  77.208  56.356  1.00  0.00           C
ATOM   7705 1C21 POPEb 293      70.343  76.788  56.296  1.00  0.00           C
ATOM   7708 2C21 POPEb 293      69.903  76.478  54.856  1.00  0.00           C
ATOM   7711 3C21 POPEb 293      68.403  76.138  54.786  1.00  0.00           C
ATOM   7714 4C21 POPEb 293      67.883  75.928  53.356  1.00  0.00           C
ATOM   7717 5C21 POPEb 293      66.353  76.048  53.256  1.00  0.00           C
ATOM   7720 6C21 POPEb 293      65.603  75.138  54.236  1.00  0.00           C
ATOM   7723 7C21 POPEb 293      64.083  75.128  54.016  1.00  0.00           C
ATOM   7726 8C21 POPEb 293      63.363  74.238  55.016  1.00  0.00           C
ATOM   7730  C33 POPEb 293      75.843  72.328  65.046  1.00  0.00           C
ATOM   7733  C34 POPEb 293      74.743  72.648  64.036  1.00  0.00           C
ATOM   7736  C35 POPEb 293      74.763  71.718  62.836  1.00  0.00           C
ATOM   7739  C36 POPEb 293      73.543  71.938  61.956  1.00  0.00           C
ATOM   7742  C37 POPEb 293      73.613  71.188  60.626  1.00  0.00           C
ATOM   7745  C38 POPEb 293      72.243  71.178  59.946  1.00  0.00           C
ATOM   7748  C39 POPEb 293      72.313  71.108  58.416  1.00  0.00           C
ATOM   7751 0C31 POPEb 293      70.933  71.328  57.786  1.00  0.00           C
ATOM   7754 1C31 POPEb 293      70.963  71.388  56.256  1.00  0.00           C
ATOM   7757 2C31 POPEb 293      69.743  72.108  55.666  1.00  0.00           C
ATOM   7760 3C31 POPEb 293      68.403  71.398  55.906  1.00  0.00           C
ATOM   7763 4C31 POPEb 293      68.213  70.148  55.026  1.00  0.00           C
ATOM   7766 5C31 POPEb 293      66.803  69.558  55.096  1.00  0.00           C
ATOM   7769 6C31 POPEb 293      66.583  68.408  54.106  1.00  0.00           C
ATOM   7773  NH3 POPEc 294     121.163 110.878  23.606  1.00  0.00           N
ATOM   7777  C12 POPEc 294     119.673 110.938  23.706  1.00  0.00           C
ATOM   7780  C11 POPEc 294     119.073 109.628  24.196  1.00  0.00           C
ATOM   7783  P   POPEc 294     116.753 109.468  22.956  1.00  0.00           P
ATOM   7784  O13 POPEc 294     116.003 110.678  22.576  1.00  0.00           O
ATOM   7785  O14 POPEc 294     117.603 108.808  21.926  1.00  0.00           O
ATOM   7786  O11 POPEc 294     115.763 108.368  23.536  1.00  0.00           O
ATOM   7787  O12 POPEc 294     117.653 109.768  24.226  1.00  0.00           O
ATOM   7788  C1  POPEc 294     116.293 107.298  24.336  1.00  0.00           C
ATOM   7791  C2  POPEc 294     116.203 107.578  25.856  1.00  0.00           C
ATOM   7793  O21 POPEc 294     116.693 106.388  26.506  1.00  0.00           O
ATOM   7794  C21 POPEc 294     117.213 106.578  27.716  1.00  0.00           C
ATOM   7795  O22 POPEc 294     117.323 107.648  28.286  1.00  0.00           O
ATOM   7796  C22 POPEc 294     117.633 105.198  28.266  1.00  0.00           C
ATOM   7799  C3  POPEc 294     114.743 107.918  26.286  1.00  0.00           C
ATOM   7802  O31 POPEc 294     114.743 108.558  27.576  1.00  0.00           O
ATOM   7803  C31 POPEc 294     113.573 108.608  28.186  1.00  0.00           C
ATOM   7804  O32 POPEc 294     112.513 108.198  27.746  1.00  0.00           O
ATOM   7805  C32 POPEc 294     113.753 109.278  29.556  1.00  0.00           C
ATOM   7808  C23 POPEc 294     118.863 105.208  29.216  1.00  0.00           C
ATOM   7811  C24 POPEc 294     118.523 105.738  30.616  1.00  0.00           C
ATOM   7814  C25 POPEc 294     119.493 105.258  31.716  1.00  0.00           C
ATOM   7817  C26 POPEc 294     118.983 103.998  32.446  1.00  0.00           C
ATOM   7820  C27 POPEc 294     119.663 103.708  33.806  1.00  0.00           C
ATOM   7823  C28 POPEc 294     118.823 104.118  35.036  1.00  0.00           C
ATOM   7826  C29 POPEc 294     118.673 105.608  35.186  1.00  0.00           C
ATOM   7828 0C21 POPEc 294     118.653 106.308  36.326  1.00  0.00           C
ATOM   7830 1C21 POPEc 294     118.743 105.768  37.736  1.00  0.00           C
ATOM   7833 2C21 POPEc 294     119.083 106.878  38.746  1.00  0.00           C
ATOM   7836 3C21 POPEc 294     118.953 106.398  40.206  1.00  0.00           C
ATOM   7839 4C21 POPEc 294     119.533 107.378  41.236  1.00  0.00           C
ATOM   7842 5C21 POPEc 294     118.743 108.688  41.386  1.00  0.00           C
ATOM   7845 6C21 POPEc 294     119.333 109.568  42.496  1.00  0.00           C
ATOM   7848 7C21 POPEc 294     118.593 110.898  42.676  1.00  0.00           C
ATOM   7851 8C21 POPEc 294     119.083 111.708  43.876  1.00  0.00           C
ATOM   7855  C33 POPEc 294     113.433 108.318  30.716  1.00  0.00           C
ATOM   7858  C34 POPEc 294     114.293 107.048  30.676  1.00  0.00           C
ATOM   7861  C35 POPEc 294     114.293 106.288  32.006  1.00  0.00           C
ATOM   7864  C36 POPEc 294     112.893 105.888  32.466  1.00  0.00           C
ATOM   7867  C37 POPEc 294     112.933 105.078  33.766  1.00  0.00           C
ATOM   7870  C38 POPEc 294     111.543 104.608  34.186  1.00  0.00           C
ATOM   7873  C39 POPEc 294     111.543 103.848  35.506  1.00  0.00           C
ATOM   7876 0C31 POPEc 294     112.213 102.468  35.426  1.00  0.00           C
ATOM   7879 1C31 POPEc 294     112.293 101.768  36.786  1.00  0.00           C
ATOM   7882 2C31 POPEc 294     110.923 101.608  37.446  1.00  0.00           C
ATOM   7885 3C31 POPEc 294     110.953 100.818  38.746  1.00  0.00           C
ATOM   7888 4C31 POPEc 294     109.533 100.628  39.296  1.00  0.00           C
ATOM   7891 5C31 POPEc 294     109.533  99.988  40.676  1.00  0.00           C
ATOM   7894 6C31 POPEc 294     108.123  99.718  41.226  1.00  0.00           C
ATOM   7898  NH3 POPEd 295      52.073  60.358  30.886  1.00  0.00           N
ATOM   7902  C12 POPEd 295      51.163  59.228  30.526  1.00  0.00           C
ATOM   7905  C11 POPEd 295      49.903  59.778  29.866  1.00  0.00           C
ATOM   7908  P   POPEd 295      49.803  62.328  29.076  1.00  0.00           P
ATOM   7909  O13 POPEd 295      50.983  63.208  28.896  1.00  0.00           O
ATOM   7910  O14 POPEd 295      48.693  62.568  28.136  1.00  0.00           O
ATOM   7911  O11 POPEd 295      49.293  62.468  30.566  1.00  0.00           O
ATOM   7912  O12 POPEd 295      50.243  60.828  28.966  1.00  0.00           O
ATOM   7913  C1  POPEd 295      47.933  62.128  30.906  1.00  0.00           C
ATOM   7916  C2  POPEd 295      47.833  61.748  32.396  1.00  0.00           C
ATOM   7918  O21 POPEd 295      46.463  61.378  32.656  1.00  0.00           O
ATOM   7919  C21 POPEd 295      46.273  60.398  33.536  1.00  0.00           C
ATOM   7920  O22 POPEd 295      47.133  59.878  34.236  1.00  0.00           O
ATOM   7921  C22 POPEd 295      44.803  60.018  33.486  1.00  0.00           C
ATOM   7924  C3  POPEd 295      48.263  62.958  33.256  1.00  0.00           C
ATOM   7927  O31 POPEd 295      48.233  62.708  34.676  1.00  0.00           O
ATOM   7928  C31 POPEd 295      49.223  61.978  35.146  1.00  0.00           C
ATOM   7929  O32 POPEd 295      50.043  61.358  34.506  1.00  0.00           O
ATOM   7930  C32 POPEd 295      49.253  62.238  36.656  1.00  0.00           C
ATOM   7933  C23 POPEd 295      44.513  58.568  33.936  1.00  0.00           C
ATOM   7936  C24 POPEd 295      44.423  58.428  35.456  1.00  0.00           C
ATOM   7939  C25 POPEd 295      44.333  56.958  35.876  1.00  0.00           C
ATOM   7942  C26 POPEd 295      44.203  56.748  37.386  1.00  0.00           C
ATOM   7945  C27 POPEd 295      43.843  55.298  37.756  1.00  0.00           C
ATOM   7948  C28 POPEd 295      43.683  55.128  39.276  1.00  0.00           C
ATOM   7951  C29 POPEd 295      42.543  54.208  39.616  1.00  0.00           C
ATOM   7953 0C21 POPEd 295      42.543  53.188  40.486  1.00  0.00           C
ATOM   7955 1C21 POPEd 295      43.703  52.738  41.336  1.00  0.00           C
ATOM   7958 2C21 POPEd 295      43.543  51.328  41.936  1.00  0.00           C
ATOM   7961 3C21 POPEd 295      42.243  51.068  42.736  1.00  0.00           C
ATOM   7964 4C21 POPEd 295      41.993  52.048  43.886  1.00  0.00           C
ATOM   7967 5C21 POPEd 295      42.023  51.398  45.276  1.00  0.00           C
ATOM   7970 6C21 POPEd 295      40.723  50.668  45.636  1.00  0.00           C
ATOM   7973 7C21 POPEd 295      40.673  50.228  47.106  1.00  0.00           C
ATOM   7976 8C21 POPEd 295      39.293  49.728  47.546  1.00  0.00           C
ATOM   7980  C33 POPEd 295      50.003  61.188  37.486  1.00  0.00           C
ATOM   7983  C34 POPEd 295      49.903  61.578  38.976  1.00  0.00           C
ATOM   7986  C35 POPEd 295      50.503  60.608  39.996  1.00  0.00           C
ATOM   7989  C36 POPEd 295      50.163  61.038  41.436  1.00  0.00           C
ATOM   7992  C37 POPEd 295      50.893  60.208  42.506  1.00  0.00           C
ATOM   7995  C38 POPEd 295      50.413  60.448  43.956  1.00  0.00           C
ATOM   7998  C39 POPEd 295      50.473  61.898  44.476  1.00  0.00           C
ATOM   8001 0C31 POPEd 295      49.223  62.728  44.156  1.00  0.00           C
ATOM   8004 1C31 POPEd 295      49.073  63.988  45.026  1.00  0.00           C
ATOM   8007 2C31 POPEd 295      48.163  65.018  44.336  1.00  0.00           C
ATOM   8010 3C31 POPEd 295      47.583  66.108  45.236  1.00  0.00           C
ATOM   8013 4C31 POPEd 295      48.593  66.988  45.996  1.00  0.00           C
ATOM   8016 5C31 POPEd 295      47.873  68.168  46.666  1.00  0.00           C
ATOM   8019 6C31 POPEd 295      48.793  69.058  47.496  1.00  0.00           C
ATOM   8023  NH3 POPEe 296      31.423  72.478  30.906  1.00  0.00           N
ATOM   8027  C12 POPEe 296      32.163  73.148  29.786  1.00  0.00           C
ATOM   8030  C11 POPEe 296      33.533  72.468  29.596  1.00  0.00           C
ATOM   8033  P   POPEe 296      34.453  70.058  29.086  1.00  0.00           P
ATOM   8034  O13 POPEe 296      33.843  68.768  28.766  1.00  0.00           O
ATOM   8035  O14 POPEe 296      35.393  70.698  28.136  1.00  0.00           O
ATOM   8036  O11 POPEe 296      35.233  69.898  30.456  1.00  0.00           O
ATOM   8037  O12 POPEe 296      33.333  71.068  29.506  1.00  0.00           O
ATOM   8038  C1  POPEe 296      34.473  69.418  31.576  1.00  0.00           C
ATOM   8041  C2  POPEe 296      34.573  70.418  32.736  1.00  0.00           C
ATOM   8043  O21 POPEe 296      35.863  70.338  33.356  1.00  0.00           O
ATOM   8044  C21 POPEe 296      36.023  69.358  34.216  1.00  0.00           C
ATOM   8045  O22 POPEe 296      35.293  68.398  34.376  1.00  0.00           O
ATOM   8046  C22 POPEe 296      37.283  69.588  35.016  1.00  0.00           C
ATOM   8049  C3  POPEe 296      33.353  70.368  33.726  1.00  0.00           C
ATOM   8052  O31 POPEe 296      33.533  71.268  34.846  1.00  0.00           O
ATOM   8053  C31 POPEe 296      33.323  72.548  34.526  1.00  0.00           C
ATOM   8054  O32 POPEe 296      32.983  72.938  33.416  1.00  0.00           O
ATOM   8055  C32 POPEe 296      33.463  73.388  35.796  1.00  0.00           C
ATOM   8058  C23 POPEe 296      37.093  70.768  35.976  1.00  0.00           C
ATOM   8061  C24 POPEe 296      36.083  70.508  37.106  1.00  0.00           C
ATOM   8064  C25 POPEe 296      36.053  71.678  38.096  1.00  0.00           C
ATOM   8067  C26 POPEe 296      35.643  71.308  39.526  1.00  0.00           C
ATOM   8070  C27 POPEe 296      34.143  71.018  39.716  1.00  0.00           C
ATOM   8073  C28 POPEe 296      33.653  71.228  41.166  1.00  0.00           C
ATOM   8076  C29 POPEe 296      34.623  70.628  42.166  1.00  0.00           C
ATOM   8078 0C21 POPEe 296      34.883  71.088  43.406  1.00  0.00           C
ATOM   8080 1C21 POPEe 296      34.163  72.188  44.136  1.00  0.00           C
ATOM   8083 2C21 POPEe 296      34.103  71.878  45.646  1.00  0.00           C
ATOM   8086 3C21 POPEe 296      33.343  70.588  45.996  1.00  0.00           C
ATOM   8089 4C21 POPEe 296      33.763  69.978  47.346  1.00  0.00           C
ATOM   8092 5C21 POPEe 296      33.573  70.888  48.566  1.00  0.00           C
ATOM   8095 6C21 POPEe 296      32.133  71.388  48.756  1.00  0.00           C
ATOM   8098 7C21 POPEe 296      31.803  71.628  50.236  1.00  0.00           C
ATOM   8101 8C21 POPEe 296      30.383  72.158  50.476  1.00  0.00           C
ATOM   8105  C33 POPEe 296      32.903  74.828  35.696  1.00  0.00           C
ATOM   8108  C34 POPEe 296      32.383  75.358  37.046  1.00  0.00           C
ATOM   8111  C35 POPEe 296      31.913  76.828  37.046  1.00  0.00           C
ATOM   8114  C36 POPEe 296      33.013  77.828  36.686  1.00  0.00           C
ATOM   8117  C37 POPEe 296      32.733  79.308  37.036  1.00  0.00           C
ATOM   8120  C38 POPEe 296      32.203  79.588  38.456  1.00  0.00           C
ATOM   8123  C39 POPEe 296      33.043  79.018  39.616  1.00  0.00           C
ATOM   8126 0C31 POPEe 296      32.323  79.168  40.956  1.00  0.00           C
ATOM   8129 1C31 POPEe 296      32.903  78.298  42.086  1.00  0.00           C
ATOM   8132 2C31 POPEe 296      32.013  78.268  43.336  1.00  0.00           C
ATOM   8135 3C31 POPEe 296      31.913  79.598  44.086  1.00  0.00           C
ATOM   8138 4C31 POPEe 296      31.093  79.478  45.376  1.00  0.00           C
ATOM   8141 5C31 POPEe 296      31.063  80.758  46.206  1.00  0.00           C
ATOM   8144 6C31 POPEe 296      30.193  80.628  47.456  1.00  0.00           C
ATOM   8148  NH3 POPEf 297      50.043  41.688  27.156  1.00  0.00           N
ATOM   8152  C12 POPEf 297      50.753  40.518  27.766  1.00  0.00           C
ATOM   8155  C11 POPEf 297      51.823  39.958  26.816  1.00  0.00           C
ATOM   8158  P   POPEf 297      53.763  38.298  26.726  1.00  0.00           P
ATOM   8159  O13 POPEf 297      53.663  38.208  25.256  1.00  0.00           O
ATOM   8160  O14 POPEf 297      54.783  39.228  27.256  1.00  0.00           O
ATOM   8161  O11 POPEf 297      54.023  36.888  27.376  1.00  0.00           O
ATOM   8162  O12 POPEf 297      52.363  38.748  27.336  1.00  0.00           O
ATOM   8163  C1  POPEf 297      53.233  36.378  28.446  1.00  0.00           C
ATOM   8166  C2  POPEf 297      53.773  36.808  29.836  1.00  0.00           C
ATOM   8168  O21 POPEf 297      53.453  35.828  30.856  1.00  0.00           O
ATOM   8169  C21 POPEf 297      52.163  35.588  31.056  1.00  0.00           C
ATOM   8170  O22 POPEf 297      51.243  36.148  30.486  1.00  0.00           O
ATOM   8171  C22 POPEf 297      51.953  34.498  32.106  1.00  0.00           C
ATOM   8174  C3  POPEf 297      53.403  38.258  30.286  1.00  0.00           C
ATOM   8177  O31 POPEf 297      54.043  38.588  31.526  1.00  0.00           O
ATOM   8178  C31 POPEf 297      55.233  39.138  31.446  1.00  0.00           C
ATOM   8179  O32 POPEf 297      55.833  39.448  30.436  1.00  0.00           O
ATOM   8180  C32 POPEf 297      55.753  39.388  32.856  1.00  0.00           C
ATOM   8183  C23 POPEf 297      50.563  34.588  32.786  1.00  0.00           C
ATOM   8186  C24 POPEf 297      50.233  33.398  33.716  1.00  0.00           C
ATOM   8189  C25 POPEf 297      51.263  33.128  34.826  1.00  0.00           C
ATOM   8192  C26 POPEf 297      51.323  34.198  35.926  1.00  0.00           C
ATOM   8195  C27 POPEf 297      52.423  33.878  36.966  1.00  0.00           C
ATOM   8198  C28 POPEf 297      52.063  34.188  38.426  1.00  0.00           C
ATOM   8201  C29 POPEf 297      51.103  33.198  39.036  1.00  0.00           C
ATOM   8203 0C21 POPEf 297      51.413  32.158  39.836  1.00  0.00           C
ATOM   8205 1C21 POPEf 297      52.793  31.718  40.266  1.00  0.00           C
ATOM   8208 2C21 POPEf 297      53.153  31.948  41.746  1.00  0.00           C
ATOM   8211 3C21 POPEf 297      52.193  31.208  42.686  1.00  0.00           C
ATOM   8214 4C21 POPEf 297      52.473  31.428  44.176  1.00  0.00           C
ATOM   8217 5C21 POPEf 297      51.423  30.678  45.016  1.00  0.00           C
ATOM   8220 6C21 POPEf 297      51.533  30.938  46.516  1.00  0.00           C
ATOM   8223 7C21 POPEf 297      50.483  30.128  47.296  1.00  0.00           C
ATOM   8226 8C21 POPEf 297      50.923  29.828  48.736  1.00  0.00           C
ATOM   8230  C33 POPEf 297      55.163  40.708  33.386  1.00  0.00           C
ATOM   8233  C34 POPEf 297      55.113  40.838  34.916  1.00  0.00           C
ATOM   8236  C35 POPEf 297      53.913  41.708  35.296  1.00  0.00           C
ATOM   8239  C36 POPEf 297      53.833  42.088  36.776  1.00  0.00           C
ATOM   8242  C37 POPEf 297      52.613  42.978  37.066  1.00  0.00           C
ATOM   8245  C38 POPEf 297      52.773  43.798  38.346  1.00  0.00           C
ATOM   8248  C39 POPEf 297      51.463  44.148  39.066  1.00  0.00           C
ATOM   8251 0C31 POPEf 297      50.713  45.368  38.506  1.00  0.00           C
ATOM   8254 1C31 POPEf 297      49.483  45.688  39.356  1.00  0.00           C
ATOM   8257 2C31 POPEf 297      48.743  46.968  38.956  1.00  0.00           C
ATOM   8260 3C31 POPEf 297      47.453  47.228  39.746  1.00  0.00           C
ATOM   8263 4C31 POPEf 297      47.623  47.048  41.256  1.00  0.00           C
ATOM   8266 5C31 POPEf 297      46.623  47.848  42.086  1.00  0.00           C
ATOM   8269 6C31 POPEf 297      46.943  47.778  43.576  1.00  0.00           C
ATOM   8273  NH3 POPEg 298      87.063  61.998  72.256  1.00  0.00           N
ATOM   8277  C12 POPEg 298      87.263  60.808  73.156  1.00  0.00           C
ATOM   8280  C11 POPEg 298      88.203  59.728  72.576  1.00  0.00           C
ATOM   8283  P   POPEg 298      90.573  59.218  71.676  1.00  0.00           P
ATOM   8284  O13 POPEg 298      91.983  59.638  71.856  1.00  0.00           O
ATOM   8285  O14 POPEg 298      90.253  57.828  72.056  1.00  0.00           O
ATOM   8286  O11 POPEg 298      90.133  59.478  70.186  1.00  0.00           O
ATOM   8287  O12 POPEg 298      89.553  60.198  72.436  1.00  0.00           O
ATOM   8288  C1  POPEg 298      89.843  58.458  69.256  1.00  0.00           C
ATOM   8291  C2  POPEg 298      90.973  58.408  68.216  1.00  0.00           C
ATOM   8293  O21 POPEg 298      90.513  57.598  67.116  1.00  0.00           O
ATOM   8294  C21 POPEg 298      90.013  58.268  66.106  1.00  0.00           C
ATOM   8295  O22 POPEg 298      89.753  59.448  66.076  1.00  0.00           O
ATOM   8296  C22 POPEg 298      89.913  57.338  64.906  1.00  0.00           C
ATOM   8299  C3  POPEg 298      92.303  57.818  68.766  1.00  0.00           C
ATOM   8302  O31 POPEg 298      93.133  57.488  67.636  1.00  0.00           O
ATOM   8303  C31 POPEg 298      94.393  57.208  67.836  1.00  0.00           C
ATOM   8304  O32 POPEg 298      95.013  57.328  68.876  1.00  0.00           O
ATOM   8305  C32 POPEg 298      95.003  56.698  66.526  1.00  0.00           C
ATOM   8308  C23 POPEg 298      90.493  58.028  63.646  1.00  0.00           C
ATOM   8311  C24 POPEg 298      90.753  57.038  62.516  1.00  0.00           C
ATOM   8314  C25 POPEg 298      89.473  56.648  61.766  1.00  0.00           C
ATOM   8317  C26 POPEg 298      89.183  57.568  60.576  1.00  0.00           C
ATOM   8320  C27 POPEg 298      87.823  57.268  59.936  1.00  0.00           C
ATOM   8323  C28 POPEg 298      87.343  58.388  59.006  1.00  0.00           C
ATOM   8326  C29 POPEg 298      88.203  58.518  57.776  1.00  0.00           C
ATOM   8328 0C21 POPEg 298      87.903  58.028  56.556  1.00  0.00           C
ATOM   8330 1C21 POPEg 298      86.663  57.248  56.176  1.00  0.00           C
ATOM   8333 2C21 POPEg 298      86.933  56.278  55.016  1.00  0.00           C
ATOM   8336 3C21 POPEg 298      85.643  55.798  54.326  1.00  0.00           C
ATOM   8339 4C21 POPEg 298      84.753  54.898  55.196  1.00  0.00           C
ATOM   8342 5C21 POPEg 298      85.293  53.468  55.336  1.00  0.00           C
ATOM   8345 6C21 POPEg 298      84.373  52.558  56.156  1.00  0.00           C
ATOM   8348 7C21 POPEg 298      84.873  51.108  56.206  1.00  0.00           C
ATOM   8351 8C21 POPEg 298      84.093  50.228  57.186  1.00  0.00           C
ATOM   8355  C33 POPEg 298      96.003  57.708  65.906  1.00  0.00           C
ATOM   8358  C34 POPEg 298      95.333  58.648  64.886  1.00  0.00           C
ATOM   8361  C35 POPEg 298      95.033  57.958  63.546  1.00  0.00           C
ATOM   8364  C36 POPEg 298      94.333  58.878  62.546  1.00  0.00           C
ATOM   8367  C37 POPEg 298      94.373  58.318  61.126  1.00  0.00           C
ATOM   8370  C38 POPEg 298      93.633  59.168  60.096  1.00  0.00           C
ATOM   8373  C39 POPEg 298      93.553  58.418  58.756  1.00  0.00           C
ATOM   8376 0C31 POPEg 298      92.773  59.128  57.656  1.00  0.00           C
ATOM   8379 1C31 POPEg 298      92.583  58.178  56.466  1.00  0.00           C
ATOM   8382 2C31 POPEg 298      91.603  58.698  55.406  1.00  0.00           C
ATOM   8385 3C31 POPEg 298      91.403  57.728  54.226  1.00  0.00           C
ATOM   8388 4C31 POPEg 298      90.883  56.328  54.606  1.00  0.00           C
ATOM   8391 5C31 POPEg 298      90.683  55.448  53.366  1.00  0.00           C
ATOM   8394 6C31 POPEg 298      90.063  54.088  53.676  1.00  0.00           C
ATOM   8398  NH3 POPEh 299      39.093 111.338  73.186  1.00  0.00           N
ATOM   8402  C12 POPEh 299      38.183 110.708  74.196  1.00  0.00           C
ATOM   8405  C11 POPEh 299      36.783 111.298  74.026  1.00  0.00           C
ATOM   8408  P   POPEh 299      35.223 109.278  74.766  1.00  0.00           P
ATOM   8409  O13 POPEh 299      36.183 108.238  75.206  1.00  0.00           O
ATOM   8410  O14 POPEh 299      33.883 109.238  75.396  1.00  0.00           O
ATOM   8411  O11 POPEh 299      35.013 109.088  73.196  1.00  0.00           O
ATOM   8412  O12 POPEh 299      35.843 110.728  74.926  1.00  0.00           O
ATOM   8413  C1  POPEh 299      34.243 109.968  72.356  1.00  0.00           C
ATOM   8416  C2  POPEh 299      34.143 109.518  70.846  1.00  0.00           C
ATOM   8418  O21 POPEh 299      35.233 108.698  70.396  1.00  0.00           O
ATOM   8419  C21 POPEh 299      36.363 109.308  70.156  1.00  0.00           C
ATOM   8420  O22 POPEh 299      36.683 110.428  70.496  1.00  0.00           O
ATOM   8421  C22 POPEh 299      37.253 108.418  69.296  1.00  0.00           C
ATOM   8424  C3  POPEh 299      33.843 110.718  69.876  1.00  0.00           C
ATOM   8427  O31 POPEh 299      33.843 110.328  68.476  1.00  0.00           O
ATOM   8428  C31 POPEh 299      33.913 111.348  67.606  1.00  0.00           C
ATOM   8429  O32 POPEh 299      34.183 112.498  67.896  1.00  0.00           O
ATOM   8430  C32 POPEh 299      33.533 110.868  66.196  1.00  0.00           C
ATOM   8433  C23 POPEh 299      38.043 109.248  68.266  1.00  0.00           C
ATOM   8436  C24 POPEh 299      38.463 108.378  67.086  1.00  0.00           C
ATOM   8439  C25 POPEh 299      39.333 109.168  66.096  1.00  0.00           C
ATOM   8442  C26 POPEh 299      38.533 109.808  64.956  1.00  0.00           C
ATOM   8445  C27 POPEh 299      37.893 108.808  63.976  1.00  0.00           C
ATOM   8448  C28 POPEh 299      38.923 107.788  63.426  1.00  0.00           C
ATOM   8451  C29 POPEh 299      38.523 106.868  62.306  1.00  0.00           C
ATOM   8453 0C21 POPEh 299      37.903 107.188  61.156  1.00  0.00           C
ATOM   8455 1C21 POPEh 299      37.493 108.568  60.726  1.00  0.00           C
ATOM   8458 2C21 POPEh 299      37.353 108.688  59.196  1.00  0.00           C
ATOM   8461 3C21 POPEh 299      36.863 110.088  58.796  1.00  0.00           C
ATOM   8464 4C21 POPEh 299      36.663 110.238  57.286  1.00  0.00           C
ATOM   8467 5C21 POPEh 299      36.173 111.638  56.916  1.00  0.00           C
ATOM   8470 6C21 POPEh 299      35.583 111.738  55.506  1.00  0.00           C
ATOM   8473 7C21 POPEh 299      35.053 113.138  55.196  1.00  0.00           C
ATOM   8476 8C21 POPEh 299      34.273 113.208  53.886  1.00  0.00           C
ATOM   8480  C33 POPEh 299      33.433 112.028  65.166  1.00  0.00           C
ATOM   8483  C34 POPEh 299      33.183 111.558  63.716  1.00  0.00           C
ATOM   8486  C35 POPEh 299      34.383 111.788  62.766  1.00  0.00           C
ATOM   8489  C36 POPEh 299      34.293 113.068  61.906  1.00  0.00           C
ATOM   8492  C37 POPEh 299      35.533 113.228  61.006  1.00  0.00           C
ATOM   8495  C38 POPEh 299      35.613 114.548  60.216  1.00  0.00           C
ATOM   8498  C39 POPEh 299      34.773 114.588  58.926  1.00  0.00           C
ATOM   8501 0C31 POPEh 299      33.453 115.348  59.036  1.00  0.00           C
ATOM   8504 1C31 POPEh 299      32.773 115.548  57.666  1.00  0.00           C
ATOM   8507 2C31 POPEh 299      31.613 116.558  57.686  1.00  0.00           C
ATOM   8510 3C31 POPEh 299      30.633 116.378  56.516  1.00  0.00           C
ATOM   8513 4C31 POPEh 299      31.293 116.388  55.126  1.00  0.00           C
ATOM   8516 5C31 POPEh 299      30.313 115.968  54.016  1.00  0.00           C
ATOM   8519 6C31 POPEh 299      31.003 115.658  52.686  1.00  0.00           C
ATOM   8523  NH3 POPEi 300      82.343  50.238  31.686  1.00  0.00           N
ATOM   8527  C12 POPEi 300      81.513  49.588  30.606  1.00  0.00           C
ATOM   8530  C11 POPEi 300      80.373  50.518  30.186  1.00  0.00           C
ATOM   8533  P   POPEi 300      77.943  49.708  29.626  1.00  0.00           P
ATOM   8534  O13 POPEi 300      77.233  51.018  29.626  1.00  0.00           O
ATOM   8535  O14 POPEi 300      77.363  48.628  28.816  1.00  0.00           O
ATOM   8536  O11 POPEi 300      78.023  49.238  31.126  1.00  0.00           O
ATOM   8537  O12 POPEi 300      79.483  49.868  29.286  1.00  0.00           O
ATOM   8538  C1  POPEi 300      76.863  48.798  31.816  1.00  0.00           C
ATOM   8541  C2  POPEi 300      77.233  48.318  33.236  1.00  0.00           C
ATOM   8543  O21 POPEi 300      76.003  48.008  33.886  1.00  0.00           O
ATOM   8544  C21 POPEi 300      76.033  47.098  34.846  1.00  0.00           C
ATOM   8545  O22 POPEi 300      77.023  46.488  35.226  1.00  0.00           O
ATOM   8546  C22 POPEi 300      74.603  46.898  35.346  1.00  0.00           C
ATOM   8549  C3  POPEi 300      77.983  49.438  34.006  1.00  0.00           C
ATOM   8552  O31 POPEi 300      78.923  48.918  34.956  1.00  0.00           O
ATOM   8553  C31 POPEi 300      78.753  49.248  36.216  1.00  0.00           C
ATOM   8554  O32 POPEi 300      77.703  49.508  36.766  1.00  0.00           O
ATOM   8555  C32 POPEi 300      80.133  49.458  36.816  1.00  0.00           C
ATOM   8558  C23 POPEi 300      74.513  46.518  36.836  1.00  0.00           C
ATOM   8561  C24 POPEi 300      73.053  46.468  37.306  1.00  0.00           C
ATOM   8564  C25 POPEi 300      72.843  45.728  38.636  1.00  0.00           C
ATOM   8567  C26 POPEi 300      73.363  46.488  39.856  1.00  0.00           C
ATOM   8570  C27 POPEi 300      72.833  45.888  41.166  1.00  0.00           C
ATOM   8573  C28 POPEi 300      73.483  46.468  42.436  1.00  0.00           C
ATOM   8576  C29 POPEi 300      72.583  46.258  43.636  1.00  0.00           C
ATOM   8578 0C21 POPEi 300      72.623  45.248  44.516  1.00  0.00           C
ATOM   8580 1C21 POPEi 300      73.563  44.068  44.506  1.00  0.00           C
ATOM   8583 2C21 POPEi 300      72.823  42.738  44.246  1.00  0.00           C
ATOM   8586 3C21 POPEi 300      71.813  42.338  45.336  1.00  0.00           C
ATOM   8589 4C21 POPEi 300      71.033  41.058  44.986  1.00  0.00           C
ATOM   8592 5C21 POPEi 300      69.993  40.678  46.046  1.00  0.00           C
ATOM   8595 6C21 POPEi 300      69.283  39.358  45.736  1.00  0.00           C
ATOM   8598 7C21 POPEi 300      68.353  38.918  46.866  1.00  0.00           C
ATOM   8601 8C21 POPEi 300      67.643  37.588  46.616  1.00  0.00           C
ATOM   8605  C33 POPEi 300      80.053  50.348  38.076  1.00  0.00           C
ATOM   8608  C34 POPEi 300      81.433  50.618  38.676  1.00  0.00           C
ATOM   8611  C35 POPEi 300      81.423  51.608  39.856  1.00  0.00           C
ATOM   8614  C36 POPEi 300      80.503  51.178  41.006  1.00  0.00           C
ATOM   8617  C37 POPEi 300      81.113  51.328  42.406  1.00  0.00           C
ATOM   8620  C38 POPEi 300      81.023  50.018  43.186  1.00  0.00           C
ATOM   8623  C39 POPEi 300      81.563  50.108  44.616  1.00  0.00           C
ATOM   8626 0C31 POPEi 300      81.513  48.758  45.346  1.00  0.00           C
ATOM   8629 1C31 POPEi 300      80.563  48.748  46.546  1.00  0.00           C
ATOM   8632 2C31 POPEi 300      81.103  49.528  47.756  1.00  0.00           C
ATOM   8635 3C31 POPEi 300      80.063  49.738  48.866  1.00  0.00           C
ATOM   8638 4C31 POPEi 300      79.323  48.458  49.276  1.00  0.00           C
ATOM   8641 5C31 POPEi 300      78.373  48.688  50.456  1.00  0.00           C
ATOM   8644 6C31 POPEi 300      77.583  47.428  50.826  1.00  0.00           C
ATOM   8648  NH3 POPEj 301      78.103 107.018  25.166  1.00  0.00           N
ATOM   8652  C12 POPEj 301      78.663 107.178  26.556  1.00  0.00           C
ATOM   8655  C11 POPEj 301      77.553 107.248  27.636  1.00  0.00           C
ATOM   8658  P   POPEj 301      77.213 104.678  27.846  1.00  0.00           P
ATOM   8659  O13 POPEj 301      77.613 104.188  26.506  1.00  0.00           O
ATOM   8660  O14 POPEj 301      78.253 104.718  28.906  1.00  0.00           O
ATOM   8661  O11 POPEj 301      75.933 103.928  28.436  1.00  0.00           O
ATOM   8662  O12 POPEj 301      76.653 106.138  27.606  1.00  0.00           O
ATOM   8663  C1  POPEj 301      75.933 103.438  29.786  1.00  0.00           C
ATOM   8666  C2  POPEj 301      75.343 104.448  30.816  1.00  0.00           C
ATOM   8668  O21 POPEj 301      74.163 103.888  31.426  1.00  0.00           O
ATOM   8669  C21 POPEj 301      74.353 103.248  32.586  1.00  0.00           C
ATOM   8670  O22 POPEj 301      75.453 102.998  33.046  1.00  0.00           O
ATOM   8671  C22 POPEj 301      73.023 102.958  33.246  1.00  0.00           C
ATOM   8674  C3  POPEj 301      74.963 105.818  30.186  1.00  0.00           C
ATOM   8677  O31 POPEj 301      74.003 106.538  30.986  1.00  0.00           O
ATOM   8678  C31 POPEj 301      74.393 107.158  32.106  1.00  0.00           C
ATOM   8679  O32 POPEj 301      73.673 107.248  33.096  1.00  0.00           O
ATOM   8680  C32 POPEj 301      75.773 107.818  32.016  1.00  0.00           C
ATOM   8683  C23 POPEj 301      72.853 103.668  34.616  1.00  0.00           C
ATOM   8686  C24 POPEj 301      73.653 103.018  35.756  1.00  0.00           C
ATOM   8689  C25 POPEj 301      73.013 103.268  37.136  1.00  0.00           C
ATOM   8692  C26 POPEj 301      73.523 102.348  38.256  1.00  0.00           C
ATOM   8695  C27 POPEj 301      75.033 102.458  38.516  1.00  0.00           C
ATOM   8698  C28 POPEj 301      75.443 102.158  39.976  1.00  0.00           C
ATOM   8701  C29 POPEj 301      74.793 103.108  40.936  1.00  0.00           C
ATOM   8703 0C21 POPEj 301      74.553 102.898  42.246  1.00  0.00           C
ATOM   8705 1C21 POPEj 301      74.973 101.698  43.056  1.00  0.00           C
ATOM   8708 2C21 POPEj 301      75.593 102.088  44.416  1.00  0.00           C
ATOM   8711 3C21 POPEj 301      74.563 102.748  45.346  1.00  0.00           C
ATOM   8714 4C21 POPEj 301      75.023 102.868  46.806  1.00  0.00           C
ATOM   8717 5C21 POPEj 301      73.893 103.308  47.756  1.00  0.00           C
ATOM   8720 6C21 POPEj 301      72.743 102.278  47.816  1.00  0.00           C
ATOM   8723 7C21 POPEj 301      71.663 102.598  48.846  1.00  0.00           C
ATOM   8726 8C21 POPEj 301      70.523 101.588  48.806  1.00  0.00           C
ATOM   8730  C33 POPEj 301      75.933 108.998  33.016  1.00  0.00           C
ATOM   8733  C34 POPEj 301      76.603 108.648  34.356  1.00  0.00           C
ATOM   8736  C35 POPEj 301      75.893 107.568  35.196  1.00  0.00           C
ATOM   8739  C36 POPEj 301      76.523 107.428  36.586  1.00  0.00           C
ATOM   8742  C37 POPEj 301      75.943 106.268  37.406  1.00  0.00           C
ATOM   8745  C38 POPEj 301      76.663 106.078  38.746  1.00  0.00           C
ATOM   8748  C39 POPEj 301      76.343 107.118  39.826  1.00  0.00           C
ATOM   8751 0C31 POPEj 301      74.873 107.078  40.256  1.00  0.00           C
ATOM   8754 1C31 POPEj 301      74.623 107.448  41.726  1.00  0.00           C
ATOM   8757 2C31 POPEj 301      73.183 107.098  42.136  1.00  0.00           C
ATOM   8760 3C31 POPEj 301      72.693 107.798  43.416  1.00  0.00           C
ATOM   8763 4C31 POPEj 301      73.343 107.298  44.716  1.00  0.00           C
ATOM   8766 5C31 POPEj 301      72.903 108.128  45.926  1.00  0.00           C
ATOM   8769 6C31 POPEj 301      73.333 107.528  47.256  1.00  0.00           C
ATOM   8773  NH3 POPEk 302       9.053  89.208  67.796  1.00  0.00           N
ATOM   8777  C12 POPEk 302       7.803  90.038  67.616  1.00  0.00           C
ATOM   8780  C11 POPEk 302       7.513  90.848  68.896  1.00  0.00           C
ATOM   8783  P   POPEk 302       5.023  91.458  68.256  1.00  0.00           P
ATOM   8784  O13 POPEk 302       4.793  90.028  68.556  1.00  0.00           O
ATOM   8785  O14 POPEk 302       3.973  92.438  68.636  1.00  0.00           O
ATOM   8786  O11 POPEk 302       5.383  91.618  66.736  1.00  0.00           O
ATOM   8787  O12 POPEk 302       6.443  91.798  68.836  1.00  0.00           O
ATOM   8788  C1  POPEk 302       4.693  92.508  65.856  1.00  0.00           C
ATOM   8791  C2  POPEk 302       3.793  91.678  64.906  1.00  0.00           C
ATOM   8793  O21 POPEk 302       4.103  91.948  63.536  1.00  0.00           O
ATOM   8794  C21 POPEk 302       3.773  93.108  62.996  1.00  0.00           C
ATOM   8795  O22 POPEk 302       3.033  93.948  63.476  1.00  0.00           O
ATOM   8796  C22 POPEk 302       4.503  93.238  61.666  1.00  0.00           C
ATOM   8799  C3  POPEk 302       2.283  91.708  65.276  1.00  0.00           C
ATOM   8802  O31 POPEk 302       1.543  90.838  64.396  1.00  0.00           O
ATOM   8803  C31 POPEk 302       0.383  91.328  63.976  1.00  0.00           C
ATOM   8804  O32 POPEk 302      -0.187  92.288  64.456  1.00  0.00           O
ATOM   8805  C32 POPEk 302      -0.117  90.558  62.756  1.00  0.00           C
ATOM   8808  C23 POPEk 302       3.613  93.938  60.636  1.00  0.00           C
ATOM   8811  C24 POPEk 302       4.193  93.978  59.216  1.00  0.00           C
ATOM   8814  C25 POPEk 302       4.513  92.598  58.656  1.00  0.00           C
ATOM   8817  C26 POPEk 302       4.583  92.598  57.126  1.00  0.00           C
ATOM   8820  C27 POPEk 302       4.883  91.178  56.636  1.00  0.00           C
ATOM   8823  C28 POPEk 302       4.823  90.978  55.106  1.00  0.00           C
ATOM   8826  C29 POPEk 302       6.153  91.248  54.446  1.00  0.00           C
ATOM   8828 0C21 POPEk 302       6.483  92.288  53.676  1.00  0.00           C
ATOM   8830 1C21 POPEk 302       5.593  93.448  53.286  1.00  0.00           C
ATOM   8833 2C21 POPEk 302       5.513  93.648  51.766  1.00  0.00           C
ATOM   8836 3C21 POPEk 302       6.763  94.308  51.166  1.00  0.00           C
ATOM   8839 4C21 POPEk 302       6.463  95.078  49.866  1.00  0.00           C
ATOM   8842 5C21 POPEk 302       7.583  96.078  49.516  1.00  0.00           C
ATOM   8845 6C21 POPEk 302       8.833  95.468  48.866  1.00  0.00           C
ATOM   8848 7C21 POPEk 302       8.723  95.298  47.346  1.00  0.00           C
ATOM   8851 8C21 POPEk 302      10.083  95.098  46.676  1.00  0.00           C
ATOM   8855  C33 POPEk 302      -0.567  91.558  61.666  1.00  0.00           C
ATOM   8858  C34 POPEk 302      -0.107  91.188  60.256  1.00  0.00           C
ATOM   8861  C35 POPEk 302      -1.087  90.288  59.486  1.00  0.00           C
ATOM   8864  C36 POPEk 302      -0.607  90.118  58.036  1.00  0.00           C
ATOM   8867  C37 POPEk 302      -1.443  89.098  57.266  1.00  0.00           C
ATOM   8870  C38 POPEk 302      -0.817  88.628  55.946  1.00  0.00           C
ATOM   8873  C39 POPEk 302      -0.507  89.748  54.946  1.00  0.00           C
ATOM   8876 0C31 POPEk 302       0.063  89.208  53.626  1.00  0.00           C
ATOM   8879 1C31 POPEk 302       0.283  90.308  52.576  1.00  0.00           C
ATOM   8882 2C31 POPEk 302       0.653  89.768  51.186  1.00  0.00           C
ATOM   8885 3C31 POPEk 302       0.883  90.898  50.176  1.00  0.00           C
ATOM   8888 4C31 POPEk 302       1.223  90.398  48.766  1.00  0.00           C
ATOM   8891 5C31 POPEk 302       1.413  91.558  47.776  1.00  0.00           C
ATOM   8894 6C31 POPEk 302       1.713  91.108  46.346  1.00  0.00           C
ATOM   8898  NH3 POPEl 303      44.613 111.638  29.836  1.00  0.00           N
ATOM   8902  C12 POPEl 303      44.453 110.488  30.786  1.00  0.00           C
ATOM   8905  C11 POPEl 303      45.303 110.688  32.056  1.00  0.00           C
ATOM   8908  P   POPEl 303      47.573 109.798  31.066  1.00  0.00           P
ATOM   8909  O13 POPEl 303      47.473 109.908  29.586  1.00  0.00           O
ATOM   8910  O14 POPEl 303      48.953 109.808  31.566  1.00  0.00           O
ATOM   8911  O11 POPEl 303      46.853 108.448  31.446  1.00  0.00           O
ATOM   8912  O12 POPEl 303      46.673 110.908  31.716  1.00  0.00           O
ATOM   8913  C1  POPEl 303      47.533 107.218  31.176  1.00  0.00           C
ATOM   8916  C2  POPEl 303      48.103 106.678  32.506  1.00  0.00           C
ATOM   8918  O21 POPEl 303      49.413 106.138  32.266  1.00  0.00           O
ATOM   8919  C21 POPEl 303      50.413 106.228  33.156  1.00  0.00           C
ATOM   8920  O22 POPEl 303      51.523 105.768  32.966  1.00  0.00           O
ATOM   8921  C22 POPEl 303      50.043 107.058  34.396  1.00  0.00           C
ATOM   8924  C3  POPEl 303      47.103 105.638  33.106  1.00  0.00           C
ATOM   8927  O31 POPEl 303      47.563 104.908  34.256  1.00  0.00           O
ATOM   8928  C31 POPEl 303      46.613 104.378  35.046  1.00  0.00           C
ATOM   8929  O32 POPEl 303      45.433 104.638  34.986  1.00  0.00           O
ATOM   8930  C32 POPEl 303      47.323 103.438  36.026  1.00  0.00           C
ATOM   8933  C23 POPEl 303      51.023 106.938  35.586  1.00  0.00           C
ATOM   8936  C24 POPEl 303      50.283 107.178  36.906  1.00  0.00           C
ATOM   8939  C25 POPEl 303      51.213 107.078  38.116  1.00  0.00           C
ATOM   8942  C26 POPEl 303      50.583 106.408  39.346  1.00  0.00           C
ATOM   8945  C27 POPEl 303      51.513 106.538  40.566  1.00  0.00           C
ATOM   8948  C28 POPEl 303      51.243 105.568  41.726  1.00  0.00           C
ATOM   8951  C29 POPEl 303      49.963 105.828  42.476  1.00  0.00           C
ATOM   8953 0C21 POPEl 303      49.743 105.578  43.786  1.00  0.00           C
ATOM   8955 1C21 POPEl 303      50.733 104.998  44.766  1.00  0.00           C
ATOM   8958 2C21 POPEl 303      51.073 106.018  45.866  1.00  0.00           C
ATOM   8961 3C21 POPEl 303      52.233 105.538  46.756  1.00  0.00           C
ATOM   8964 4C21 POPEl 303      52.553 106.518  47.896  1.00  0.00           C
ATOM   8967 5C21 POPEl 303      53.513 105.938  48.946  1.00  0.00           C
ATOM   8970 6C21 POPEl 303      54.923 105.618  48.416  1.00  0.00           C
ATOM   8973 7C21 POPEl 303      55.863 105.158  49.536  1.00  0.00           C
ATOM   8976 8C21 POPEl 303      57.273 104.778  49.066  1.00  0.00           C
ATOM   8980  C33 POPEl 303      46.503 102.378  36.806  1.00  0.00           C
ATOM   8983  C34 POPEl 303      47.323 101.948  38.036  1.00  0.00           C
ATOM   8986  C35 POPEl 303      46.813 100.748  38.836  1.00  0.00           C
ATOM   8989  C36 POPEl 303      45.313 100.758  39.136  1.00  0.00           C
ATOM   8992  C37 POPEl 303      44.913  99.708  40.176  1.00  0.00           C
ATOM   8995  C38 POPEl 303      43.453  99.848  40.646  1.00  0.00           C
ATOM   8998  C39 POPEl 303      42.933  98.608  41.396  1.00  0.00           C
ATOM   9001 0C31 POPEl 303      42.673  98.838  42.896  1.00  0.00           C
ATOM   9004 1C31 POPEl 303      43.943  98.758  43.756  1.00  0.00           C
ATOM   9007 2C31 POPEl 303      43.713  99.098  45.236  1.00  0.00           C
ATOM   9010 3C31 POPEl 303      42.823  98.108  46.016  1.00  0.00           C
ATOM   9013 4C31 POPEl 303      43.543  96.818  46.446  1.00  0.00           C
ATOM   9016 5C31 POPEl 303      42.973  96.178  47.716  1.00  0.00           C
ATOM   9019 6C31 POPEl 303      43.923  95.178  48.386  1.00  0.00           C
ATOM   9023  NH3 POPEm 304       1.263 113.708  67.536  1.00  0.00           N
ATOM   9027  C12 POPEm 304       2.233 113.548  66.406  1.00  0.00           C
ATOM   9030  C11 POPEm 304       3.653 113.878  66.866  1.00  0.00           C
ATOM   9033  P   POPEm 304       3.773 116.148  68.176  1.00  0.00           P
ATOM   9034  O13 POPEm 304       5.103 115.948  68.806  1.00  0.00           O
ATOM   9035  O14 POPEm 304       2.573 115.748  68.956  1.00  0.00           O
ATOM   9036  O11 POPEm 304       3.593 117.598  67.596  1.00  0.00           O
ATOM   9037  O12 POPEm 304       3.813 115.288  66.866  1.00  0.00           O
ATOM   9038  C1  POPEm 304       4.583 118.238  66.776  1.00  0.00           C
ATOM   9041  C2  POPEm 304       4.763 117.648  65.336  1.00  0.00           C
ATOM   9043  O21 POPEm 304       5.683 118.478  64.576  1.00  0.00           O
ATOM   9044  C21 POPEm 304       6.153 117.918  63.456  1.00  0.00           C
ATOM   9045  O22 POPEm 304       5.983 116.748  63.166  1.00  0.00           O
ATOM   9046  C22 POPEm 304       6.983 118.898  62.616  1.00  0.00           C
ATOM   9049  C3  POPEm 304       3.393 117.468  64.616  1.00  0.00           C
ATOM   9052  O31 POPEm 304       2.823 118.738  64.226  1.00  0.00           O
ATOM   9053  C31 POPEm 304       2.223 118.718  63.036  1.00  0.00           C
ATOM   9054  O32 POPEm 304       2.053 117.728  62.346  1.00  0.00           O
ATOM   9055  C32 POPEm 304       1.643 120.088  62.696  1.00  0.00           C
ATOM   9058  C23 POPEm 304       6.993 118.438  61.136  1.00  0.00           C
ATOM   9061  C24 POPEm 304       7.773 119.298  60.116  1.00  0.00           C
ATOM   9064  C25 POPEm 304       7.673 118.728  58.676  1.00  0.00           C
ATOM   9067  C26 POPEm 304       8.553 117.488  58.416  1.00  0.00           C
ATOM   9070  C27 POPEm 304       7.933 116.398  57.506  1.00  0.00           C
ATOM   9073  C28 POPEm 304       8.753 116.058  56.246  1.00  0.00           C
ATOM   9076  C29 POPEm 304       8.563 117.028  55.116  1.00  0.00           C
ATOM   9078 0C21 POPEm 304       8.843 116.778  53.826  1.00  0.00           C
ATOM   9080 1C21 POPEm 304       9.423 115.498  53.276  1.00  0.00           C
ATOM   9083 2C21 POPEm 304       8.593 114.928  52.116  1.00  0.00           C
ATOM   9086 3C21 POPEm 304       8.623 115.778  50.836  1.00  0.00           C
ATOM   9089 4C21 POPEm 304       8.023 115.038  49.636  1.00  0.00           C
ATOM   9092 5C21 POPEm 304       8.263 115.718  48.286  1.00  0.00           C
ATOM   9095 6C21 POPEm 304       7.343 116.918  48.006  1.00  0.00           C
ATOM   9098 7C21 POPEm 304       7.523 117.468  46.586  1.00  0.00           C
ATOM   9101 8C21 POPEm 304       6.533 118.578  46.226  1.00  0.00           C
ATOM   9105  C33 POPEm 304       2.023 120.548  61.266  1.00  0.00           C
ATOM   9108  C34 POPEm 304       1.283 121.828  60.866  1.00  0.00           C
ATOM   9111  C35 POPEm 304       1.543 122.308  59.426  1.00  0.00           C
ATOM   9114  C36 POPEm 304       1.033 121.298  58.386  1.00  0.00           C
ATOM   9117  C37 POPEm 304       0.833 121.878  56.976  1.00  0.00           C
ATOM   9120  C38 POPEm 304       0.063 120.858  56.136  1.00  0.00           C
ATOM   9123  C39 POPEm 304       0.223 120.998  54.616  1.00  0.00           C
ATOM   9126 0C31 POPEm 304      -0.277 119.708  53.946  1.00  0.00           C
ATOM   9129 1C31 POPEm 304       0.023 119.618  52.446  1.00  0.00           C
ATOM   9132 2C31 POPEm 304       0.033 118.158  51.946  1.00  0.00           C
ATOM   9135 3C31 POPEm 304      -1.263 117.378  52.216  1.00  0.00           C
ATOM   9138 4C31 POPEm 304      -1.097 116.238  53.236  1.00  0.00           C
ATOM   9141 5C31 POPEm 304      -2.283 115.258  53.246  1.00  0.00           C
ATOM   9144 6C31 POPEm 304      -2.013 113.998  54.076  1.00  0.00           C
ATOM   9148  NH3 POPEn 305     129.979  11.278  28.586  1.00  0.00           N
ATOM   9152  C12 POPEn 305     129.579  10.148  27.676  1.00  0.00           C
ATOM   9155  C11 POPEn 305     128.889   9.018  28.436  1.00  0.00           C
ATOM   9158  P   POPEn 305     127.313   7.098  27.416  1.00  0.00           P
ATOM   9159  O13 POPEn 305     126.133   7.918  27.766  1.00  0.00           O
ATOM   9160  O14 POPEn 305     127.293   6.448  26.076  1.00  0.00           O
ATOM   9161  O11 POPEn 305     127.443   5.958  28.486  1.00  0.00           O
ATOM   9162  O12 POPEn 305     128.639   7.928  27.546  1.00  0.00           O
ATOM   9163  C1  POPEn 305     128.379   5.878  29.546  1.00  0.00           C
ATOM   9166  C2  POPEn 305     127.983   6.788  30.746  1.00  0.00           C
ATOM   9168  O21 POPEn 305     128.879   6.478  31.826  1.00  0.00           O
ATOM   9169  C21 POPEn 305     129.569   7.518  32.286  1.00  0.00           C
ATOM   9170  O22 POPEn 305     129.499   8.658  31.866  1.00  0.00           O
ATOM   9171  C22 POPEn 305     130.469   7.078  33.446  1.00  0.00           C
ATOM   9174  C3  POPEn 305     126.513   6.658  31.216  1.00  0.00           C
ATOM   9177  O31 POPEn 305     126.083   7.888  31.856  1.00  0.00           O
ATOM   9178  C31 POPEn 305     126.423   8.028  33.136  1.00  0.00           C
ATOM   9179  O32 POPEn 305     127.013   7.198  33.816  1.00  0.00           O
ATOM   9180  C32 POPEn 305     125.983   9.388  33.666  1.00  0.00           C
ATOM   9183  C23 POPEn 305     130.919   8.258  34.336  1.00  0.00           C
ATOM   9186  C24 POPEn 305     129.819   8.778  35.266  1.00  0.00           C
ATOM   9189  C25 POPEn 305     129.509   7.848  36.456  1.00  0.00           C
ATOM   9192  C26 POPEn 305     130.499   8.048  37.606  1.00  0.00           C
ATOM   9195  C27 POPEn 305     130.369   7.048  38.756  1.00  0.00           C
ATOM   9198  C28 POPEn 305     131.279   7.428  39.936  1.00  0.00           C
ATOM   9201  C29 POPEn 305     131.239   6.448  41.086  1.00  0.00           C
ATOM   9203 0C21 POPEn 305     132.169   5.528  41.396  1.00  0.00           C
ATOM   9205 1C21 POPEn 305     133.479   5.288  40.686  1.00  0.00           C
ATOM   9208 2C21 POPEn 305     133.439   4.068  39.746  1.00  0.00           C
ATOM   9211 3C21 POPEn 305     133.499   2.718  40.476  1.00  0.00           C
ATOM   9214 4C21 POPEn 305     133.489   1.502  39.526  1.00  0.00           C
ATOM   9217 5C21 POPEn 305     134.639   1.502  38.516  1.00  0.00           C
ATOM   9220 6C21 POPEn 305     134.709   0.232  37.656  1.00  0.00           C
ATOM   9223 7C21 POPEn 305     135.829   0.302  36.606  1.00  0.00           C
ATOM   9226 8C21 POPEn 305     135.859  -0.878  35.646  1.00  0.00           C
ATOM   9230  C33 POPEn 305     124.723   9.968  32.986  1.00  0.00           C
ATOM   9233  C34 POPEn 305     123.933  10.928  33.886  1.00  0.00           C
ATOM   9236  C35 POPEn 305     123.143  10.188  34.976  1.00  0.00           C
ATOM   9239  C36 POPEn 305     122.123  10.988  35.796  1.00  0.00           C
ATOM   9242  C37 POPEn 305     121.403  10.068  36.786  1.00  0.00           C
ATOM   9245  C38 POPEn 305     120.793  10.798  37.986  1.00  0.00           C
ATOM   9248  C39 POPEn 305     120.493   9.828  39.156  1.00  0.00           C
ATOM   9251 0C31 POPEn 305     119.453   8.758  38.816  1.00  0.00           C
ATOM   9254 1C31 POPEn 305     120.073   7.418  38.406  1.00  0.00           C
ATOM   9257 2C31 POPEn 305     119.013   6.388  38.006  1.00  0.00           C
ATOM   9260 3C31 POPEn 305     119.553   5.398  36.966  1.00  0.00           C
ATOM   9263 4C31 POPEn 305     118.463   4.488  36.386  1.00  0.00           C
ATOM   9266 5C31 POPEn 305     118.843   3.988  34.996  1.00  0.00           C
ATOM   9269 6C31 POPEn 305     117.803   3.098  34.316  1.00  0.00           C
ATOM   9273  NH3 POPEo 306      -1.293  95.968  23.656  1.00  0.00           N
ATOM   9277  C12 POPEo 306      -1.203  96.688  22.346  1.00  0.00           C
ATOM   9280  C11 POPEo 306      -0.837  98.178  22.486  1.00  0.00           C
ATOM   9283  P   POPEo 306       1.563  97.978  23.616  1.00  0.00           P
ATOM   9284  O13 POPEo 306       1.463  96.708  24.356  1.00  0.00           O
ATOM   9285  O14 POPEo 306       2.163  97.958  22.266  1.00  0.00           O
ATOM   9286  O11 POPEo 306       2.213  99.078  24.566  1.00  0.00           O
ATOM   9287  O12 POPEo 306       0.083  98.488  23.536  1.00  0.00           O
ATOM   9288  C1  POPEo 306       3.473  98.878  25.216  1.00  0.00           C
ATOM   9291  C2  POPEo 306       3.383  98.988  26.776  1.00  0.00           C
ATOM   9293  O21 POPEo 306       4.453  98.188  27.276  1.00  0.00           O
ATOM   9294  C21 POPEo 306       5.193  98.448  28.376  1.00  0.00           C
ATOM   9295  O22 POPEo 306       6.103  97.698  28.696  1.00  0.00           O
ATOM   9296  C22 POPEo 306       4.813  99.668  29.236  1.00  0.00           C
ATOM   9299  C3  POPEo 306       2.033  98.438  27.316  1.00  0.00           C
ATOM   9302  O31 POPEo 306       2.043  98.258  28.756  1.00  0.00           O
ATOM   9303  C31 POPEo 306       0.943  98.568  29.416  1.00  0.00           C
ATOM   9304  O32 POPEo 306      -0.107  98.958  28.936  1.00  0.00           O
ATOM   9305  C32 POPEo 306       1.213  98.328  30.896  1.00  0.00           C
ATOM   9308  C23 POPEo 306       5.863  99.958  30.356  1.00  0.00           C
ATOM   9311  C24 POPEo 306       5.373 100.878  31.486  1.00  0.00           C
ATOM   9314  C25 POPEo 306       5.153 100.178  32.846  1.00  0.00           C
ATOM   9317  C26 POPEo 306       4.933 101.168  34.006  1.00  0.00           C
ATOM   9320  C27 POPEo 306       4.673 100.488  35.376  1.00  0.00           C
ATOM   9323  C28 POPEo 306       4.163 101.448  36.476  1.00  0.00           C
ATOM   9326  C29 POPEo 306       2.693 101.758  36.306  1.00  0.00           C
ATOM   9328 0C21 POPEo 306       1.773 102.028  37.256  1.00  0.00           C
ATOM   9330 1C21 POPEo 306       1.973 102.188  38.736  1.00  0.00           C
ATOM   9333 2C21 POPEo 306       1.293 101.068  39.546  1.00  0.00           C
ATOM   9336 3C21 POPEo 306       1.263 101.378  41.056  1.00  0.00           C
ATOM   9339 4C21 POPEo 306       1.353 100.108  41.906  1.00  0.00           C
ATOM   9342 5C21 POPEo 306       1.363 100.328  43.426  1.00  0.00           C
ATOM   9345 6C21 POPEo 306       0.103 101.018  43.986  1.00  0.00           C
ATOM   9348 7C21 POPEo 306      -0.147 100.648  45.456  1.00  0.00           C
ATOM   9351 8C21 POPEo 306      -1.383 101.318  46.086  1.00  0.00           C
ATOM   9355  C33 POPEo 306      -0.037  98.298  31.796  1.00  0.00           C
ATOM   9358  C34 POPEo 306       0.223  97.638  33.156  1.00  0.00           C
ATOM   9361  C35 POPEo 306      -0.997  97.758  34.076  1.00  0.00           C
ATOM   9364  C36 POPEo 306      -0.657  97.918  35.566  1.00  0.00           C
ATOM   9367  C37 POPEo 306      -1.853  98.348  36.436  1.00  0.00           C
ATOM   9370  C38 POPEo 306      -2.483  99.678  35.976  1.00  0.00           C
ATOM   9373  C39 POPEo 306      -3.553 100.248  36.916  1.00  0.00           C
ATOM   9376 0C31 POPEo 306      -2.963 100.918  38.156  1.00  0.00           C
ATOM   9379 1C31 POPEo 306      -3.923 100.938  39.356  1.00  0.00           C
ATOM   9382 2C31 POPEo 306      -3.273 100.428  40.646  1.00  0.00           C
ATOM   9385 3C31 POPEo 306      -2.933  98.928  40.596  1.00  0.00           C
ATOM   9388 4C31 POPEo 306      -2.463  98.378  41.946  1.00  0.00           C
ATOM   9391 5C31 POPEo 306      -2.253  96.858  41.916  1.00  0.00           C
ATOM   9394 6C31 POPEo 306      -1.633  96.308  43.196  1.00  0.00           C
ATOM   9398  NH3 POPEp 307      66.013  18.288  30.406  1.00  0.00           N
ATOM   9402  C12 POPEp 307      64.733  17.968  29.696  1.00  0.00           C
ATOM   9405  C11 POPEp 307      64.753  18.538  28.276  1.00  0.00           C
ATOM   9408  P   POPEp 307      62.653  17.358  27.226  1.00  0.00           P
ATOM   9409  O13 POPEp 307      62.783  17.298  25.756  1.00  0.00           O
ATOM   9410  O14 POPEp 307      63.093  16.148  27.956  1.00  0.00           O
ATOM   9411  O11 POPEp 307      61.183  17.748  27.656  1.00  0.00           O
ATOM   9412  O12 POPEp 307      63.433  18.618  27.746  1.00  0.00           O
ATOM   9413  C1  POPEp 307      60.763  17.668  29.016  1.00  0.00           C
ATOM   9416  C2  POPEp 307      60.653  19.058  29.686  1.00  0.00           C
ATOM   9418  O21 POPEp 307      60.503  18.788  31.086  1.00  0.00           O
ATOM   9419  C21 POPEp 307      61.373  19.308  31.906  1.00  0.00           C
ATOM   9420  O22 POPEp 307      62.423  19.868  31.636  1.00  0.00           O
ATOM   9421  C22 POPEp 307      60.703  19.278  33.276  1.00  0.00           C
ATOM   9424  C3  POPEp 307      59.413  19.868  29.166  1.00  0.00           C
ATOM   9427  O31 POPEp 307      59.053  21.028  29.976  1.00  0.00           O
ATOM   9428  C31 POPEp 307      58.183  20.768  30.966  1.00  0.00           C
ATOM   9429  O32 POPEp 307      57.843  19.658  31.316  1.00  0.00           O
ATOM   9430  C32 POPEp 307      57.703  22.048  31.656  1.00  0.00           C
ATOM   9433  C23 POPEp 307      61.633  19.398  34.496  1.00  0.00           C
ATOM   9436  C24 POPEp 307      60.933  20.198  35.606  1.00  0.00           C
ATOM   9439  C25 POPEp 307      61.773  20.148  36.876  1.00  0.00           C
ATOM   9442  C26 POPEp 307      61.213  20.798  38.136  1.00  0.00           C
ATOM   9445  C27 POPEp 307      62.063  20.388  39.356  1.00  0.00           C
ATOM   9448  C28 POPEp 307      61.643  21.098  40.646  1.00  0.00           C
ATOM   9451  C29 POPEp 307      61.913  22.578  40.526  1.00  0.00           C
ATOM   9453 0C21 POPEp 307      61.613  23.478  41.466  1.00  0.00           C
ATOM   9455 1C21 POPEp 307      60.983  23.128  42.786  1.00  0.00           C
ATOM   9458 2C21 POPEp 307      60.563  24.408  43.526  1.00  0.00           C
ATOM   9461 3C21 POPEp 307      60.333  24.148  45.016  1.00  0.00           C
ATOM   9464 4C21 POPEp 307      59.993  25.448  45.736  1.00  0.00           C
ATOM   9467 5C21 POPEp 307      59.613  25.218  47.206  1.00  0.00           C
ATOM   9470 6C21 POPEp 307      60.313  26.148  48.206  1.00  0.00           C
ATOM   9473 7C21 POPEp 307      59.703  26.058  49.606  1.00  0.00           C
ATOM   9476 8C21 POPEp 307      60.443  26.878  50.656  1.00  0.00           C
ATOM   9480  C33 POPEp 307      57.943  21.938  33.186  1.00  0.00           C
ATOM   9483  C34 POPEp 307      57.653  23.208  33.996  1.00  0.00           C
ATOM   9486  C35 POPEp 307      58.213  23.148  35.426  1.00  0.00           C
ATOM   9489  C36 POPEp 307      57.343  22.328  36.406  1.00  0.00           C
ATOM   9492  C37 POPEp 307      57.723  22.588  37.876  1.00  0.00           C
ATOM   9495  C38 POPEp 307      56.813  21.888  38.906  1.00  0.00           C
ATOM   9498  C39 POPEp 307      57.203  22.238  40.346  1.00  0.00           C
ATOM   9501 0C31 POPEp 307      56.433  21.438  41.416  1.00  0.00           C
ATOM   9504 1C31 POPEp 307      56.523  22.078  42.806  1.00  0.00           C
ATOM   9507 2C31 POPEp 307      55.873  21.238  43.906  1.00  0.00           C
ATOM   9510 3C31 POPEp 307      55.693  22.028  45.216  1.00  0.00           C
ATOM   9513 4C31 POPEp 307      54.853  21.268  46.256  1.00  0.00           C
ATOM   9516 5C31 POPEp 307      54.833  21.938  47.636  1.00  0.00           C
ATOM   9519 6C31 POPEp 307      54.133  23.308  47.676  1.00  0.00           C
ATOM   9523  NH3 POPEq 308     110.443  67.158  25.806  1.00  0.00           N
ATOM   9527  C12 POPEq 308     110.013  65.708  25.766  1.00  0.00           C
ATOM   9530  C11 POPEq 308     108.673  65.418  26.476  1.00  0.00           C
ATOM   9533  P   POPEq 308     108.853  62.828  26.906  1.00  0.00           P
ATOM   9534  O13 POPEq 308     107.723  62.018  27.396  1.00  0.00           O
ATOM   9535  O14 POPEq 308     109.803  62.178  25.966  1.00  0.00           O
ATOM   9536  O11 POPEq 308     109.653  63.458  28.116  1.00  0.00           O
ATOM   9537  O12 POPEq 308     108.253  64.088  26.176  1.00  0.00           O
ATOM   9538  C1  POPEq 308     110.893  62.938  28.606  1.00  0.00           C
ATOM   9541  C2  POPEq 308     111.333  63.618  29.946  1.00  0.00           C
ATOM   9543  O21 POPEq 308     112.593  63.028  30.336  1.00  0.00           O
ATOM   9544  C21 POPEq 308     113.353  63.778  31.156  1.00  0.00           C
ATOM   9545  O22 POPEq 308     113.053  64.898  31.566  1.00  0.00           O
ATOM   9546  C22 POPEq 308     114.633  63.028  31.536  1.00  0.00           C
ATOM   9549  C3  POPEq 308     110.223  63.438  31.046  1.00  0.00           C
ATOM   9552  O31 POPEq 308     110.343  64.358  32.166  1.00  0.00           O
ATOM   9553  C31 POPEq 308     109.533  64.018  33.176  1.00  0.00           C
ATOM   9554  O32 POPEq 308     108.793  63.048  33.166  1.00  0.00           O
ATOM   9555  C32 POPEq 308     109.593  64.998  34.336  1.00  0.00           C
ATOM   9558  C23 POPEq 308     114.593  62.328  32.916  1.00  0.00           C
ATOM   9561  C24 POPEq 308     115.983  61.878  33.416  1.00  0.00           C
ATOM   9564  C25 POPEq 308     115.923  61.078  34.726  1.00  0.00           C
ATOM   9567  C26 POPEq 308     117.293  60.798  35.356  1.00  0.00           C
ATOM   9570  C27 POPEq 308     117.273  59.818  36.536  1.00  0.00           C
ATOM   9573  C28 POPEq 308     118.663  59.238  36.916  1.00  0.00           C
ATOM   9576  C29 POPEq 308     119.673  60.238  37.426  1.00  0.00           C
ATOM   9578 0C21 POPEq 308     120.283  60.248  38.616  1.00  0.00           C
ATOM   9580 1C21 POPEq 308     120.033  59.288  39.756  1.00  0.00           C
ATOM   9583 2C21 POPEq 308     120.263  59.938  41.136  1.00  0.00           C
ATOM   9586 3C21 POPEq 308     119.713  59.058  42.266  1.00  0.00           C
ATOM   9589 4C21 POPEq 308     119.603  59.778  43.616  1.00  0.00           C
ATOM   9592 5C21 POPEq 308     120.933  59.968  44.356  1.00  0.00           C
ATOM   9595 6C21 POPEq 308     120.713  60.708  45.676  1.00  0.00           C
ATOM   9598 7C21 POPEq 308     121.963  60.788  46.566  1.00  0.00           C
ATOM   9601 8C21 POPEq 308     121.763  61.648  47.816  1.00  0.00           C
ATOM   9605  C33 POPEq 308     110.033  64.308  35.646  1.00  0.00           C
ATOM   9608  C34 POPEq 308     111.463  63.748  35.566  1.00  0.00           C
ATOM   9611  C35 POPEq 308     112.533  64.848  35.596  1.00  0.00           C
ATOM   9614  C36 POPEq 308     113.083  65.108  37.006  1.00  0.00           C
ATOM   9617  C37 POPEq 308     114.273  66.058  36.946  1.00  0.00           C
ATOM   9620  C38 POPEq 308     115.153  66.058  38.206  1.00  0.00           C
ATOM   9623  C39 POPEq 308     114.503  66.648  39.466  1.00  0.00           C
ATOM   9626 0C31 POPEq 308     115.583  67.138  40.446  1.00  0.00           C
ATOM   9629 1C31 POPEq 308     115.053  67.918  41.656  1.00  0.00           C
ATOM   9632 2C31 POPEq 308     116.183  68.638  42.416  1.00  0.00           C
ATOM   9635 3C31 POPEq 308     116.743  69.848  41.646  1.00  0.00           C
ATOM   9638 4C31 POPEq 308     118.143  70.268  42.106  1.00  0.00           C
ATOM   9641 5C31 POPEq 308     118.813  71.218  41.086  1.00  0.00           C
ATOM   9644 6C31 POPEq 308     120.253  71.608  41.446  1.00  0.00           C
ATOM   9648  NH3 POPEr 309      50.103 110.478  29.016  1.00  0.00           N
ATOM   9652  C12 POPEr 309      50.163 111.938  28.706  1.00  0.00           C
ATOM   9655  C11 POPEr 309      49.113 112.268  27.636  1.00  0.00           C
ATOM   9658  P   POPEr 309      47.663 114.138  28.706  1.00  0.00           P
ATOM   9659  O13 POPEr 309      47.173 115.458  28.276  1.00  0.00           O
ATOM   9660  O14 POPEr 309      46.623 113.098  28.886  1.00  0.00           O
ATOM   9661  O11 POPEr 309      48.493 114.218  30.026  1.00  0.00           O
ATOM   9662  O12 POPEr 309      48.753 113.648  27.676  1.00  0.00           O
ATOM   9663  C1  POPEr 309      48.563 115.338  30.876  1.00  0.00           C
ATOM   9666  C2  POPEr 309      47.543 115.248  32.036  1.00  0.00           C
ATOM   9668  O21 POPEr 309      48.123 116.018  33.116  1.00  0.00           O
ATOM   9669  C21 POPEr 309      47.223 116.508  33.966  1.00  0.00           C
ATOM   9670  O22 POPEr 309      46.023 116.478  33.816  1.00  0.00           O
ATOM   9671  C22 POPEr 309      47.953 117.168  35.146  1.00  0.00           C
ATOM   9674  C3  POPEr 309      47.303 113.758  32.436  1.00  0.00           C
ATOM   9677  O31 POPEr 309      46.383 113.578  33.536  1.00  0.00           O
ATOM   9678  C31 POPEr 309      46.923 113.358  34.726  1.00  0.00           C
ATOM   9679  O32 POPEr 309      48.103 113.378  34.986  1.00  0.00           O
ATOM   9680  C32 POPEr 309      45.803 113.078  35.716  1.00  0.00           C
ATOM   9683  C23 POPEr 309      48.323 116.168  36.266  1.00  0.00           C
ATOM   9686  C24 POPEr 309      49.093 116.828  37.406  1.00  0.00           C
ATOM   9689  C25 POPEr 309      49.383 115.868  38.576  1.00  0.00           C
ATOM   9692  C26 POPEr 309      48.263 115.858  39.626  1.00  0.00           C
ATOM   9695  C27 POPEr 309      48.503 114.798  40.716  1.00  0.00           C
ATOM   9698  C28 POPEr 309      47.473 114.838  41.856  1.00  0.00           C
ATOM   9701  C29 POPEr 309      47.833 115.848  42.926  1.00  0.00           C
ATOM   9703 0C21 POPEr 309      48.333 115.578  44.146  1.00  0.00           C
ATOM   9705 1C21 POPEr 309      48.643 114.208  44.706  1.00  0.00           C
ATOM   9708 2C21 POPEr 309      47.703 113.798  45.866  1.00  0.00           C
ATOM   9711 3C21 POPEr 309      46.213 113.758  45.486  1.00  0.00           C
ATOM   9714 4C21 POPEr 309      45.283 113.378  46.656  1.00  0.00           C
ATOM   9717 5C21 POPEr 309      45.483 111.958  47.186  1.00  0.00           C
ATOM   9720 6C21 POPEr 309      44.383 111.518  48.166  1.00  0.00           C
ATOM   9723 7C21 POPEr 309      44.723 110.238  48.956  1.00  0.00           C
ATOM   9726 8C21 POPEr 309      43.623 109.778  49.906  1.00  0.00           C
ATOM   9730  C33 POPEr 309      46.313 112.438  37.026  1.00  0.00           C
ATOM   9733  C34 POPEr 309      45.263 112.608  38.106  1.00  0.00           C
ATOM   9736  C35 POPEr 309      45.663 112.198  39.526  1.00  0.00           C
ATOM   9739  C36 POPEr 309      44.543 112.618  40.486  1.00  0.00           C
ATOM   9742  C37 POPEr 309      44.663 112.078  41.906  1.00  0.00           C
ATOM   9745  C38 POPEr 309      43.583 112.698  42.796  1.00  0.00           C
ATOM   9748  C39 POPEr 309      43.303 111.918  44.076  1.00  0.00           C
ATOM   9751 0C31 POPEr 309      42.603 110.578  43.836  1.00  0.00           C
ATOM   9754 1C31 POPEr 309      42.053 109.988  45.136  1.00  0.00           C
ATOM   9757 2C31 POPEr 309      41.023 108.878  44.896  1.00  0.00           C
ATOM   9760 3C31 POPEr 309      40.283 108.488  46.176  1.00  0.00           C
ATOM   9763 4C31 POPEr 309      41.213 107.938  47.256  1.00  0.00           C
ATOM   9766 5C31 POPEr 309      40.493 107.058  48.296  1.00  0.00           C
ATOM   9769 6C31 POPEr 309      41.323 106.758  49.546  1.00  0.00           C
ATOM   9773  NH3 POPEs 310      77.663 101.848  69.146  1.00  0.00           N
ATOM   9777  C12 POPEs 310      76.273 101.938  69.726  1.00  0.00           C
ATOM   9780  C11 POPEs 310      76.063 103.088  70.716  1.00  0.00           C
ATOM   9783  P   POPEs 310      73.783 104.128  71.376  1.00  0.00           P
ATOM   9784  O13 POPEs 310      73.063 102.868  71.526  1.00  0.00           O
ATOM   9785  O14 POPEs 310      74.383 104.798  72.566  1.00  0.00           O
ATOM   9786  O11 POPEs 310      72.933 105.208  70.616  1.00  0.00           O
ATOM   9787  O12 POPEs 310      74.953 103.898  70.356  1.00  0.00           O
ATOM   9788  C1  POPEs 310      73.103 105.538  69.236  1.00  0.00           C
ATOM   9791  C2  POPEs 310      71.753 105.448  68.476  1.00  0.00           C
ATOM   9793  O21 POPEs 310      71.933 104.738  67.236  1.00  0.00           O
ATOM   9794  C21 POPEs 310      72.823 105.198  66.386  1.00  0.00           C
ATOM   9795  O22 POPEs 310      73.333 106.308  66.386  1.00  0.00           O
ATOM   9796  C22 POPEs 310      73.243 104.048  65.486  1.00  0.00           C
ATOM   9799  C3  POPEs 310      71.093 106.848  68.286  1.00  0.00           C
ATOM   9802  O31 POPEs 310      69.803 106.748  67.646  1.00  0.00           O
ATOM   9803  C31 POPEs 310      69.813 106.978  66.336  1.00  0.00           C
ATOM   9804  O32 POPEs 310      69.703 106.128  65.476  1.00  0.00           O
ATOM   9805  C32 POPEs 310      69.913 108.488  66.066  1.00  0.00           C
ATOM   9808  C23 POPEs 310      72.273 103.808  64.306  1.00  0.00           C
ATOM   9811  C24 POPEs 310      72.943 104.078  62.956  1.00  0.00           C
ATOM   9814  C25 POPEs 310      74.043 103.078  62.586  1.00  0.00           C
ATOM   9817  C26 POPEs 310      73.503 101.708  62.166  1.00  0.00           C
ATOM   9820  C27 POPEs 310      74.593 100.628  62.216  1.00  0.00           C
ATOM   9823  C28 POPEs 310      74.063  99.198  62.006  1.00  0.00           C
ATOM   9826  C29 POPEs 310      73.723  98.908  60.566  1.00  0.00           C
ATOM   9828 0C21 POPEs 310      74.373  98.048  59.766  1.00  0.00           C
ATOM   9830 1C21 POPEs 310      75.583  97.238  60.166  1.00  0.00           C
ATOM   9833 2C21 POPEs 310      76.183  96.448  58.996  1.00  0.00           C
ATOM   9836 3C21 POPEs 310      75.443  95.138  58.686  1.00  0.00           C
ATOM   9839 4C21 POPEs 310      75.953  94.478  57.396  1.00  0.00           C
ATOM   9842 5C21 POPEs 310      75.643  92.988  57.286  1.00  0.00           C
ATOM   9845 6C21 POPEs 310      76.463  92.308  56.186  1.00  0.00           C
ATOM   9848 7C21 POPEs 310      76.213  90.798  56.076  1.00  0.00           C
ATOM   9851 8C21 POPEs 310      77.203  90.098  55.156  1.00  0.00           C
ATOM   9855  C33 POPEs 310      70.283 108.788  64.596  1.00  0.00           C
ATOM   9858  C34 POPEs 310      69.043 108.778  63.686  1.00  0.00           C
ATOM   9861  C35 POPEs 310      69.383 109.028  62.206  1.00  0.00           C
ATOM   9864  C36 POPEs 310      69.653 107.738  61.426  1.00  0.00           C
ATOM   9867  C37 POPEs 310      69.883 107.938  59.916  1.00  0.00           C
ATOM   9870  C38 POPEs 310      70.193 106.598  59.236  1.00  0.00           C
ATOM   9873  C39 POPEs 310      70.633 106.668  57.766  1.00  0.00           C
ATOM   9876 0C31 POPEs 310      69.673 107.438  56.846  1.00  0.00           C
ATOM   9879 1C31 POPEs 310      70.083 107.428  55.366  1.00  0.00           C
ATOM   9882 2C31 POPEs 310      71.553 107.848  55.146  1.00  0.00           C
ATOM   9885 3C31 POPEs 310      71.963 107.938  53.666  1.00  0.00           C
ATOM   9888 4C31 POPEs 310      71.193 109.008  52.876  1.00  0.00           C
ATOM   9891 5C31 POPEs 310      71.713 109.178  51.446  1.00  0.00           C
ATOM   9894 6C31 POPEs 310      70.893 110.148  50.606  1.00  0.00           C
ATOM   9898  NH3 POPEt 311      94.723  96.608  26.106  1.00  0.00           N
ATOM   9902  C12 POPEt 311      95.363  95.548  25.246  1.00  0.00           C
ATOM   9905  C11 POPEt 311      95.833  96.128  23.896  1.00  0.00           C
ATOM   9908  P   POPEt 311      94.913  98.488  23.196  1.00  0.00           P
ATOM   9909  O13 POPEt 311      95.823  98.878  22.106  1.00  0.00           O
ATOM   9910  O14 POPEt 311      93.563  99.078  23.206  1.00  0.00           O
ATOM   9911  O11 POPEt 311      95.593  98.808  24.606  1.00  0.00           O
ATOM   9912  O12 POPEt 311      94.793  96.908  23.296  1.00  0.00           O
ATOM   9913  C1  POPEt 311      95.053  99.848  25.446  1.00  0.00           C
ATOM   9916  C2  POPEt 311      96.123 100.378  26.436  1.00  0.00           C
ATOM   9918  O21 POPEt 311      95.493 100.588  27.726  1.00  0.00           O
ATOM   9919  C21 POPEt 311      96.103 100.078  28.776  1.00  0.00           C
ATOM   9920  O22 POPEt 311      97.113  99.388  28.756  1.00  0.00           O
ATOM   9921  C22 POPEt 311      95.363 100.528  30.036  1.00  0.00           C
ATOM   9924  C3  POPEt 311      96.733 101.708  25.936  1.00  0.00           C
ATOM   9927  O31 POPEt 311      97.913 102.058  26.696  1.00  0.00           O
ATOM   9928  C31 POPEt 311      98.633 103.028  26.156  1.00  0.00           C
ATOM   9929  O32 POPEt 311      98.323 103.698  25.196  1.00  0.00           O
ATOM   9930  C32 POPEt 311      99.973 103.158  26.906  1.00  0.00           C
ATOM   9933  C23 POPEt 311      96.043 100.058  31.336  1.00  0.00           C
ATOM   9936  C24 POPEt 311      97.363 100.788  31.626  1.00  0.00           C
ATOM   9939  C25 POPEt 311      97.243 101.908  32.666  1.00  0.00           C
ATOM   9942  C26 POPEt 311      97.183 101.348  34.096  1.00  0.00           C
ATOM   9945  C27 POPEt 311      97.183 102.458  35.156  1.00  0.00           C
ATOM   9948  C28 POPEt 311      97.543 101.918  36.556  1.00  0.00           C
ATOM   9951  C29 POPEt 311      97.383 102.958  37.626  1.00  0.00           C
ATOM   9953 0C21 POPEt 311      97.323 102.708  38.936  1.00  0.00           C
ATOM   9955 1C21 POPEt 311      97.493 101.348  39.556  1.00  0.00           C
ATOM   9958 2C21 POPEt 311      98.143 101.438  40.956  1.00  0.00           C
ATOM   9961 3C21 POPEt 311      99.533 102.088  40.966  1.00  0.00           C
ATOM   9964 4C21 POPEt 311     100.273 101.888  42.296  1.00  0.00           C
ATOM   9967 5C21 POPEt 311      99.723 102.738  43.446  1.00  0.00           C
ATOM   9970 6C21 POPEt 311     100.173 102.218  44.826  1.00  0.00           C
ATOM   9973 7C21 POPEt 311      99.823 103.188  45.956  1.00  0.00           C
ATOM   9976 8C21 POPEt 311      99.843 102.578  47.366  1.00  0.00           C
ATOM   9980  C33 POPEt 311      99.793 103.028  28.436  1.00  0.00           C
ATOM   9983  C34 POPEt 311     101.083 103.008  29.246  1.00  0.00           C
ATOM   9986  C35 POPEt 311     100.773 103.258  30.726  1.00  0.00           C
ATOM   9989  C36 POPEt 311     101.803 102.658  31.686  1.00  0.00           C
ATOM   9992  C37 POPEt 311     101.713 103.278  33.096  1.00  0.00           C
ATOM   9995  C38 POPEt 311     102.733 102.668  34.066  1.00  0.00           C
ATOM   9998  C39 POPEt 311     103.113 103.598  35.216  1.00  0.00           C
ATOM  10001 0C31 POPEt 311     101.923 104.088  36.036  1.00  0.00           C
ATOM  10004 1C31 POPEt 311     102.333 104.568  37.436  1.00  0.00           C
ATOM  10007 2C31 POPEt 311     101.113 104.888  38.316  1.00  0.00           C
ATOM  10010 3C31 POPEt 311     101.463 105.118  39.786  1.00  0.00           C
ATOM  10013 4C31 POPEt 311     102.363 106.348  40.026  1.00  0.00           C
ATOM  10016 5C31 POPEt 311     102.533 106.648  41.516  1.00  0.00           C
ATOM  10019 6C31 POPEt 311     103.353 107.898  41.796  1.00  0.00           C
ATOM  10023  NH3 POPEu 312     100.133 112.368  21.826  1.00  0.00           N
ATOM  10027  C12 POPEu 312     101.443 112.258  22.556  1.00  0.00           C
ATOM  10030  C11 POPEu 312     102.613 111.958  21.596  1.00  0.00           C
ATOM  10033  P   POPEu 312     104.383 110.098  22.046  1.00  0.00           P
ATOM  10034  O13 POPEu 312     103.433 109.058  22.496  1.00  0.00           O
ATOM  10035  O14 POPEu 312     104.883 110.018  20.656  1.00  0.00           O
ATOM  10036  O11 POPEu 312     105.613 110.008  23.036  1.00  0.00           O
ATOM  10037  O12 POPEu 312     103.763 111.538  22.336  1.00  0.00           O
ATOM  10038  C1  POPEu 312     105.493 110.458  24.386  1.00  0.00           C
ATOM  10041  C2  POPEu 312     105.043 109.338  25.346  1.00  0.00           C
ATOM  10043  O21 POPEu 312     105.413 109.678  26.696  1.00  0.00           O
ATOM  10044  C21 POPEu 312     104.503 110.258  27.446  1.00  0.00           C
ATOM  10045  O22 POPEu 312     103.393 110.648  27.096  1.00  0.00           O
ATOM  10046  C22 POPEu 312     105.043 110.298  28.866  1.00  0.00           C
ATOM  10049  C3  POPEu 312     105.793 108.028  24.986  1.00  0.00           C
ATOM  10052  O31 POPEu 312     105.413 106.968  25.876  1.00  0.00           O
ATOM  10053  C31 POPEu 312     106.233 106.368  26.736  1.00  0.00           C
ATOM  10054  O32 POPEu 312     105.853 105.698  27.676  1.00  0.00           O
ATOM  10055  C32 POPEu 312     107.713 106.518  26.366  1.00  0.00           C
ATOM  10058  C23 POPEu 312     104.053 110.918  29.856  1.00  0.00           C
ATOM  10061  C24 POPEu 312     104.773 111.308  31.136  1.00  0.00           C
ATOM  10064  C25 POPEu 312     103.883 112.078  32.126  1.00  0.00           C
ATOM  10067  C26 POPEu 312     104.743 112.528  33.306  1.00  0.00           C
ATOM  10070  C27 POPEu 312     104.033 113.398  34.336  1.00  0.00           C
ATOM  10073  C28 POPEu 312     105.063 113.868  35.376  1.00  0.00           C
ATOM  10076  C29 POPEu 312     104.523 114.528  36.606  1.00  0.00           C
ATOM  10078 0C21 POPEu 312     105.273 114.848  37.676  1.00  0.00           C
ATOM  10080 1C21 POPEu 312     106.753 114.578  37.806  1.00  0.00           C
ATOM  10083 2C21 POPEu 312     107.063 113.568  38.926  1.00  0.00           C
ATOM  10086 3C21 POPEu 312     106.623 112.128  38.596  1.00  0.00           C
ATOM  10089 4C21 POPEu 312     106.673 111.188  39.806  1.00  0.00           C
ATOM  10092 5C21 POPEu 312     108.003 111.278  40.576  1.00  0.00           C
ATOM  10095 6C21 POPEu 312     108.153 110.208  41.656  1.00  0.00           C
ATOM  10098 7C21 POPEu 312     109.373 110.468  42.546  1.00  0.00           C
ATOM  10101 8C21 POPEu 312     109.643 109.358  43.556  1.00  0.00           C
ATOM  10105  C33 POPEu 312     108.573 105.398  26.996  1.00  0.00           C
ATOM  10108  C34 POPEu 312     110.023 105.438  26.516  1.00  0.00           C
ATOM  10111  C35 POPEu 312     110.803 104.188  26.946  1.00  0.00           C
ATOM  10114  C36 POPEu 312     111.613 104.408  28.226  1.00  0.00           C
ATOM  10117  C37 POPEu 312     112.143 103.108  28.846  1.00  0.00           C
ATOM  10120  C38 POPEu 312     111.113 102.438  29.776  1.00  0.00           C
ATOM  10123  C39 POPEu 312     111.753 101.488  30.796  1.00  0.00           C
ATOM  10126 0C31 POPEu 312     112.543 100.338  30.156  1.00  0.00           C
ATOM  10129 1C31 POPEu 312     113.083  99.358  31.206  1.00  0.00           C
ATOM  10132 2C31 POPEu 312     114.153  98.418  30.626  1.00  0.00           C
ATOM  10135 3C31 POPEu 312     113.633  97.498  29.526  1.00  0.00           C
ATOM  10138 4C31 POPEu 312     113.873  96.008  29.836  1.00  0.00           C
ATOM  10141 5C31 POPEu 312     113.033  95.528  31.026  1.00  0.00           C
ATOM  10144 6C31 POPEu 312     113.343  94.098  31.446  1.00  0.00           C
ATOM  10148  NH3 POPEv 313      81.273  66.038  70.556  1.00  0.00           N
ATOM  10152  C12 POPEv 313      81.143  66.568  71.936  1.00  0.00           C
ATOM  10155  C11 POPEv 313      82.443  67.268  72.376  1.00  0.00           C
ATOM  10158  P   POPEv 313      83.853  69.418  71.956  1.00  0.00           P
ATOM  10159  O13 POPEv 313      83.583  70.758  71.386  1.00  0.00           O
ATOM  10160  O14 POPEv 313      83.913  69.358  73.426  1.00  0.00           O
ATOM  10161  O11 POPEv 313      85.213  68.908  71.336  1.00  0.00           O
ATOM  10162  O12 POPEv 313      82.793  68.338  71.476  1.00  0.00           O
ATOM  10163  C1  POPEv 313      85.363  69.008  69.906  1.00  0.00           C
ATOM  10166  C2  POPEv 313      86.203  67.808  69.416  1.00  0.00           C
ATOM  10168  O21 POPEv 313      86.583  67.798  68.026  1.00  0.00           O
ATOM  10169  C21 POPEv 313      86.473  68.778  67.166  1.00  0.00           C
ATOM  10170  O22 POPEv 313      86.073  69.918  67.366  1.00  0.00           O
ATOM  10171  C22 POPEv 313      86.903  68.238  65.806  1.00  0.00           C
ATOM  10174  C3  POPEv 313      85.543  66.438  69.816  1.00  0.00           C
ATOM  10177  O31 POPEv 313      85.023  65.678  68.686  1.00  0.00           O
ATOM  10178  C31 POPEv 313      83.803  65.998  68.326  1.00  0.00           C
ATOM  10179  O32 POPEv 313      83.133  66.898  68.816  1.00  0.00           O
ATOM  10180  C32 POPEv 313      83.323  65.228  67.116  1.00  0.00           C
ATOM  10183  C23 POPEv 313      85.843  67.298  65.186  1.00  0.00           C
ATOM  10186  C24 POPEv 313      86.363  66.548  63.956  1.00  0.00           C
ATOM  10189  C25 POPEv 313      85.233  65.818  63.196  1.00  0.00           C
ATOM  10192  C26 POPEv 313      84.443  66.768  62.276  1.00  0.00           C
ATOM  10195  C27 POPEv 313      82.943  66.438  62.236  1.00  0.00           C
ATOM  10198  C28 POPEv 313      82.163  67.378  61.286  1.00  0.00           C
ATOM  10201  C29 POPEv 313      81.443  66.628  60.196  1.00  0.00           C
ATOM  10203 0C21 POPEv 313      81.623  66.728  58.876  1.00  0.00           C
ATOM  10205 1C21 POPEv 313      82.543  67.668  58.126  1.00  0.00           C
ATOM  10208 2C21 POPEv 313      81.873  68.288  56.886  1.00  0.00           C
ATOM  10211 3C21 POPEv 313      81.713  67.308  55.716  1.00  0.00           C
ATOM  10214 4C21 POPEv 313      80.713  67.768  54.636  1.00  0.00           C
ATOM  10217 5C21 POPEv 313      81.123  69.008  53.836  1.00  0.00           C
ATOM  10220 6C21 POPEv 313      80.093  69.328  52.736  1.00  0.00           C
ATOM  10223 7C21 POPEv 313      80.543  70.468  51.826  1.00  0.00           C
ATOM  10226 8C21 POPEv 313      79.643  70.628  50.596  1.00  0.00           C
ATOM  10230  C33 POPEv 313      81.973  64.538  67.386  1.00  0.00           C
ATOM  10233  C34 POPEv 313      81.203  64.198  66.106  1.00  0.00           C
ATOM  10236  C35 POPEv 313      81.963  63.308  65.116  1.00  0.00           C
ATOM  10239  C36 POPEv 313      81.003  62.758  64.056  1.00  0.00           C
ATOM  10242  C37 POPEv 313      81.493  61.458  63.406  1.00  0.00           C
ATOM  10245  C38 POPEv 313      80.403  60.718  62.606  1.00  0.00           C
ATOM  10248  C39 POPEv 313      79.083  60.448  63.366  1.00  0.00           C
ATOM  10251 0C31 POPEv 313      79.263  59.798  64.746  1.00  0.00           C
ATOM  10254 1C31 POPEv 313      77.933  59.298  65.336  1.00  0.00           C
ATOM  10257 2C31 POPEv 313      77.983  59.008  66.846  1.00  0.00           C
ATOM  10260 3C31 POPEv 313      76.763  59.518  67.616  1.00  0.00           C
ATOM  10263 4C31 POPEv 313      76.663  61.048  67.566  1.00  0.00           C
ATOM  10266 5C31 POPEv 313      75.703  61.618  68.606  1.00  0.00           C
ATOM  10269 6C31 POPEv 313      75.503  63.118  68.456  1.00  0.00           C
ATOM  10273  NH3 POPEw 314     126.663  95.788  65.056  1.00  0.00           N
ATOM  10277  C12 POPEw 314     127.583  94.718  65.556  1.00  0.00           C
ATOM  10280  C11 POPEw 314     126.733  93.528  66.036  1.00  0.00           C
ATOM  10283  P   POPEw 314     124.513  92.928  67.286  1.00  0.00           P
ATOM  10284  O13 POPEw 314     123.283  93.658  67.666  1.00  0.00           O
ATOM  10285  O14 POPEw 314     125.083  91.978  68.256  1.00  0.00           O
ATOM  10286  O11 POPEw 314     124.273  92.128  65.946  1.00  0.00           O
ATOM  10287  O12 POPEw 314     125.633  93.968  66.846  1.00  0.00           O
ATOM  10288  C1  POPEw 314     123.003  91.728  65.466  1.00  0.00           C
ATOM  10291  C2  POPEw 314     122.773  92.328  64.056  1.00  0.00           C
ATOM  10293  O21 POPEw 314     121.673  91.668  63.396  1.00  0.00           O
ATOM  10294  C21 POPEw 314     120.453  91.988  63.866  1.00  0.00           C
ATOM  10295  O22 POPEw 314     120.233  92.848  64.686  1.00  0.00           O
ATOM  10296  C22 POPEw 314     119.393  91.168  63.126  1.00  0.00           C
ATOM  10299  C3  POPEw 314     124.043  92.198  63.136  1.00  0.00           C
ATOM  10302  O31 POPEw 314     123.983  93.058  61.976  1.00  0.00           O
ATOM  10303  C31 POPEw 314     124.583  94.238  62.056  1.00  0.00           C
ATOM  10304  O32 POPEw 314     125.103  94.718  63.046  1.00  0.00           O
ATOM  10305  C32 POPEw 314     124.463  94.978  60.736  1.00  0.00           C
ATOM  10308  C23 POPEw 314     118.723  91.928  61.946  1.00  0.00           C
ATOM  10311  C24 POPEw 314     119.693  92.458  60.886  1.00  0.00           C
ATOM  10314  C25 POPEw 314     119.313  92.138  59.436  1.00  0.00           C
ATOM  10317  C26 POPEw 314     120.193  92.918  58.446  1.00  0.00           C
ATOM  10320  C27 POPEw 314     120.183  92.398  56.996  1.00  0.00           C
ATOM  10323  C28 POPEw 314     118.883  92.668  56.206  1.00  0.00           C
ATOM  10326  C29 POPEw 314     117.783  91.668  56.496  1.00  0.00           C
ATOM  10328 0C21 POPEw 314     117.303  90.738  55.646  1.00  0.00           C
ATOM  10330 1C21 POPEw 314     117.793  90.448  54.256  1.00  0.00           C
ATOM  10333 2C21 POPEw 314     117.613  88.948  53.956  1.00  0.00           C
ATOM  10336 3C21 POPEw 314     117.993  88.548  52.516  1.00  0.00           C
ATOM  10339 4C21 POPEw 314     117.903  87.028  52.346  1.00  0.00           C
ATOM  10342 5C21 POPEw 314     118.313  86.548  50.956  1.00  0.00           C
ATOM  10345 6C21 POPEw 314     118.293  85.018  50.886  1.00  0.00           C
ATOM  10348 7C21 POPEw 314     119.053  84.468  49.676  1.00  0.00           C
ATOM  10351 8C21 POPEw 314     119.003  82.938  49.616  1.00  0.00           C
ATOM  10355  C33 POPEw 314     123.323  96.018  60.786  1.00  0.00           C
ATOM  10358  C34 POPEw 314     123.213  96.868  59.526  1.00  0.00           C
ATOM  10361  C35 POPEw 314     122.603  96.028  58.406  1.00  0.00           C
ATOM  10364  C36 POPEw 314     122.473  96.768  57.086  1.00  0.00           C
ATOM  10367  C37 POPEw 314     122.223  95.758  55.966  1.00  0.00           C
ATOM  10370  C38 POPEw 314     122.073  96.448  54.626  1.00  0.00           C
ATOM  10373  C39 POPEw 314     121.573  95.508  53.526  1.00  0.00           C
ATOM  10376 0C31 POPEw 314     121.323  96.298  52.246  1.00  0.00           C
ATOM  10379 1C31 POPEw 314     120.833  95.408  51.096  1.00  0.00           C
ATOM  10382 2C31 POPEw 314     120.753  96.128  49.746  1.00  0.00           C
ATOM  10385 3C31 POPEw 314     122.043  96.878  49.416  1.00  0.00           C
ATOM  10388 4C31 POPEw 314     122.143  97.278  47.936  1.00  0.00           C
ATOM  10391 5C31 POPEw 314     123.313  98.248  47.706  1.00  0.00           C
ATOM  10394 6C31 POPEw 314     123.443  98.658  46.236  1.00  0.00           C
ATOM  10398  NH3 POPEx 315      78.173  14.028  71.586  1.00  0.00           N
ATOM  10402  C12 POPEx 315      79.533  13.858  70.976  1.00  0.00           C
ATOM  10405  C11 POPEx 315      80.603  14.278  72.006  1.00  0.00           C
ATOM  10408  P   POPEx 315      82.933  13.448  71.136  1.00  0.00           P
ATOM  10409  O13 POPEx 315      83.403  13.018  72.456  1.00  0.00           O
ATOM  10410  O14 POPEx 315      83.933  13.998  70.206  1.00  0.00           O
ATOM  10411  O11 POPEx 315      81.943  12.418  70.486  1.00  0.00           O
ATOM  10412  O12 POPEx 315      81.853  14.588  71.386  1.00  0.00           O
ATOM  10413  C1  POPEx 315      81.923  11.698  69.266  1.00  0.00           C
ATOM  10416  C2  POPEx 315      81.703  12.528  67.956  1.00  0.00           C
ATOM  10418  O21 POPEx 315      81.343  11.588  66.936  1.00  0.00           O
ATOM  10419  C21 POPEx 315      80.663  12.058  65.906  1.00  0.00           C
ATOM  10420  O22 POPEx 315      80.163  13.168  65.816  1.00  0.00           O
ATOM  10421  C22 POPEx 315      80.593  10.928  64.856  1.00  0.00           C
ATOM  10424  C3  POPEx 315      82.993  13.318  67.606  1.00  0.00           C
ATOM  10427  O31 POPEx 315      83.283  13.518  66.206  1.00  0.00           O
ATOM  10428  C31 POPEx 315      84.153  14.518  66.026  1.00  0.00           C
ATOM  10429  O32 POPEx 315      84.343  15.438  66.796  1.00  0.00           O
ATOM  10430  C32 POPEx 315      84.953  14.328  64.746  1.00  0.00           C
ATOM  10433  C23 POPEx 315      80.323  11.388  63.396  1.00  0.00           C
ATOM  10436  C24 POPEx 315      81.383  10.868  62.396  1.00  0.00           C
ATOM  10439  C25 POPEx 315      81.143   9.428  61.906  1.00  0.00           C
ATOM  10442  C26 POPEx 315      82.353   8.828  61.156  1.00  0.00           C
ATOM  10445  C27 POPEx 315      82.613   9.438  59.766  1.00  0.00           C
ATOM  10448  C28 POPEx 315      83.953   9.018  59.116  1.00  0.00           C
ATOM  10451  C29 POPEx 315      84.113   7.528  58.946  1.00  0.00           C
ATOM  10453 0C21 POPEx 315      83.733   6.788  57.886  1.00  0.00           C
ATOM  10455 1C21 POPEx 315      83.033   7.288  56.646  1.00  0.00           C
ATOM  10458 2C21 POPEx 315      83.873   7.118  55.356  1.00  0.00           C
ATOM  10461 3C21 POPEx 315      83.053   7.498  54.116  1.00  0.00           C
ATOM  10464 4C21 POPEx 315      83.873   7.658  52.826  1.00  0.00           C
ATOM  10467 5C21 POPEx 315      82.993   8.138  51.666  1.00  0.00           C
ATOM  10470 6C21 POPEx 315      83.773   8.778  50.506  1.00  0.00           C
ATOM  10473 7C21 POPEx 315      82.853   9.478  49.486  1.00  0.00           C
ATOM  10476 8C21 POPEx 315      82.623   8.678  48.196  1.00  0.00           C
ATOM  10480  C33 POPEx 315      84.093  14.028  63.516  1.00  0.00           C
ATOM  10483  C34 POPEx 315      84.923  14.118  62.246  1.00  0.00           C
ATOM  10486  C35 POPEx 315      84.073  13.838  61.016  1.00  0.00           C
ATOM  10489  C36 POPEx 315      84.873  13.758  59.716  1.00  0.00           C
ATOM  10492  C37 POPEx 315      83.933  13.378  58.576  1.00  0.00           C
ATOM  10495  C38 POPEx 315      84.573  13.308  57.186  1.00  0.00           C
ATOM  10498  C39 POPEx 315      83.513  13.088  56.096  1.00  0.00           C
ATOM  10501 0C31 POPEx 315      82.553  14.268  55.976  1.00  0.00           C
ATOM  10504 1C31 POPEx 315      81.653  14.208  54.746  1.00  0.00           C
ATOM  10507 2C31 POPEx 315      81.193  15.608  54.326  1.00  0.00           C
ATOM  10510 3C31 POPEx 315      79.923  15.598  53.466  1.00  0.00           C
ATOM  10513 4C31 POPEx 315      80.003  14.668  52.246  1.00  0.00           C
ATOM  10516 5C31 POPEx 315      78.643  14.508  51.556  1.00  0.00           C
ATOM  10519 6C31 POPEx 315      78.603  13.368  50.536  1.00  0.00           C
ATOM  10523  NH3 POPEy 316      51.013  69.648  73.446  1.00  0.00           N
ATOM  10527  C12 POPEy 316      49.633  69.808  74.016  1.00  0.00           C
ATOM  10530  C11 POPEy 316      48.693  70.498  73.016  1.00  0.00           C
ATOM  10533  P   POPEy 316      46.153  70.938  72.786  1.00  0.00           P
ATOM  10534  O13 POPEy 316      45.023  71.468  73.576  1.00  0.00           O
ATOM  10535  O14 POPEy 316      45.863  69.748  71.956  1.00  0.00           O
ATOM  10536  O11 POPEy 316      46.643  72.108  71.836  1.00  0.00           O
ATOM  10537  O12 POPEy 316      47.443  70.738  73.666  1.00  0.00           O
ATOM  10538  C1  POPEy 316      45.723  72.778  70.956  1.00  0.00           C
ATOM  10541  C2  POPEy 316      45.943  72.408  69.446  1.00  0.00           C
ATOM  10543  O21 POPEy 316      44.713  71.888  68.886  1.00  0.00           O
ATOM  10544  C21 POPEy 316      44.603  72.098  67.566  1.00  0.00           C
ATOM  10545  O22 POPEy 316      45.173  72.958  66.936  1.00  0.00           O
ATOM  10546  C22 POPEy 316      43.583  71.108  66.986  1.00  0.00           C
ATOM  10549  C3  POPEy 316      47.093  71.388  69.266  1.00  0.00           C
ATOM  10552  O31 POPEy 316      47.293  71.078  67.876  1.00  0.00           O
ATOM  10553  C31 POPEy 316      48.513  70.648  67.556  1.00  0.00           C
ATOM  10554  O32 POPEy 316      49.463  70.578  68.316  1.00  0.00           O
ATOM  10555  C32 POPEy 316      48.533  70.258  66.076  1.00  0.00           C
ATOM  10558  C23 POPEy 316      43.813  70.878  65.476  1.00  0.00           C
ATOM  10561  C24 POPEy 316      42.733  70.018  64.826  1.00  0.00           C
ATOM  10564  C25 POPEy 316      43.183  69.438  63.476  1.00  0.00           C
ATOM  10567  C26 POPEy 316      43.133  70.448  62.326  1.00  0.00           C
ATOM  10570  C27 POPEy 316      44.293  70.268  61.336  1.00  0.00           C
ATOM  10573  C28 POPEy 316      44.043  70.898  59.956  1.00  0.00           C
ATOM  10576  C29 POPEy 316      43.013  70.098  59.176  1.00  0.00           C
ATOM  10578 0C21 POPEy 316      42.793  70.168  57.856  1.00  0.00           C
ATOM  10580 1C21 POPEy 316      43.463  71.088  56.866  1.00  0.00           C
ATOM  10583 2C21 POPEy 316      42.413  71.928  56.116  1.00  0.00           C
ATOM  10586 3C21 POPEy 316      43.053  72.958  55.176  1.00  0.00           C
ATOM  10589 4C21 POPEy 316      42.003  73.808  54.446  1.00  0.00           C
ATOM  10592 5C21 POPEy 316      42.593  74.638  53.306  1.00  0.00           C
ATOM  10595 6C21 POPEy 316      41.503  75.428  52.556  1.00  0.00           C
ATOM  10598 7C21 POPEy 316      42.053  76.248  51.386  1.00  0.00           C
ATOM  10601 8C21 POPEy 316      41.293  77.568  51.186  1.00  0.00           C
ATOM  10605  C33 POPEy 316      49.593  71.038  65.256  1.00  0.00           C
ATOM  10608  C34 POPEy 316      50.913  70.278  65.036  1.00  0.00           C
ATOM  10611  C35 POPEy 316      50.833  69.078  64.076  1.00  0.00           C
ATOM  10614  C36 POPEy 316      50.593  69.458  62.606  1.00  0.00           C
ATOM  10617  C37 POPEy 316      49.763  68.418  61.846  1.00  0.00           C
ATOM  10620  C38 POPEy 316      49.453  68.878  60.416  1.00  0.00           C
ATOM  10623  C39 POPEy 316      48.943  67.738  59.516  1.00  0.00           C
ATOM  10626 0C31 POPEy 316      48.823  68.188  58.056  1.00  0.00           C
ATOM  10629 1C31 POPEy 316      48.973  67.018  57.076  1.00  0.00           C
ATOM  10632 2C31 POPEy 316      49.063  67.478  55.616  1.00  0.00           C
ATOM  10635 3C31 POPEy 316      48.943  66.308  54.646  1.00  0.00           C
ATOM  10638 4C31 POPEy 316      49.053  66.728  53.176  1.00  0.00           C
ATOM  10641 5C31 POPEy 316      48.613  65.628  52.206  1.00  0.00           C
ATOM  10644 6C31 POPEy 316      48.573  66.078  50.746  1.00  0.00           C
ATOM  10648  NH3 POPEz 317      81.143 115.088  69.166  1.00  0.00           N
ATOM  10652  C12 POPEz 317      81.243 116.288  70.076  1.00  0.00           C
ATOM  10655  C11 POPEz 317      82.113 116.058  71.326  1.00  0.00           C
ATOM  10658  P   POPEz 317      84.473 116.348  70.186  1.00  0.00           P
ATOM  10659  O13 POPEz 317      84.043 117.758  70.056  1.00  0.00           O
ATOM  10660  O14 POPEz 317      85.843 116.148  70.706  1.00  0.00           O
ATOM  10661  O11 POPEz 317      84.363 115.648  68.756  1.00  0.00           O
ATOM  10662  O12 POPEz 317      83.413 115.538  71.056  1.00  0.00           O
ATOM  10663  C1  POPEz 317      85.473 115.778  67.846  1.00  0.00           C
ATOM  10666  C2  POPEz 317      85.663 114.548  66.906  1.00  0.00           C
ATOM  10668  O21 POPEz 317      85.973 114.968  65.556  1.00  0.00           O
ATOM  10669  C21 POPEz 317      87.283 115.078  65.376  1.00  0.00           C
ATOM  10670  O22 POPEz 317      88.113 115.038  66.266  1.00  0.00           O
ATOM  10671  C22 POPEz 317      87.573 115.338  63.896  1.00  0.00           C
ATOM  10674  C3  POPEz 317      84.383 113.688  66.846  1.00  0.00           C
ATOM  10677  O31 POPEz 317      84.463 112.618  65.876  1.00  0.00           O
ATOM  10678  C31 POPEz 317      83.483 112.528  64.966  1.00  0.00           C
ATOM  10679  O32 POPEz 317      82.963 111.468  64.656  1.00  0.00           O
ATOM  10680  C32 POPEz 317      83.123 113.868  64.316  1.00  0.00           C
ATOM  10683  C23 POPEz 317      88.673 114.418  63.336  1.00  0.00           C
ATOM  10686  C24 POPEz 317      88.203 113.498  62.206  1.00  0.00           C
ATOM  10689  C25 POPEz 317      87.473 114.138  61.016  1.00  0.00           C
ATOM  10692  C26 POPEz 317      87.063 113.038  60.026  1.00  0.00           C
ATOM  10695  C27 POPEz 317      86.163 113.538  58.896  1.00  0.00           C
ATOM  10698  C28 POPEz 317      86.153 112.548  57.726  1.00  0.00           C
ATOM  10701  C29 POPEz 317      85.103 112.908  56.706  1.00  0.00           C
ATOM  10703 0C21 POPEz 317      84.543 112.058  55.836  1.00  0.00           C
ATOM  10705 1C21 POPEz 317      84.893 110.598  55.666  1.00  0.00           C
ATOM  10708 2C21 POPEz 317      85.893 110.418  54.506  1.00  0.00           C
ATOM  10711 3C21 POPEz 317      85.293 110.638  53.116  1.00  0.00           C
ATOM  10714 4C21 POPEz 317      86.373 110.558  52.036  1.00  0.00           C
ATOM  10717 5C21 POPEz 317      85.803 110.708  50.626  1.00  0.00           C
ATOM  10720 6C21 POPEz 317      86.873 110.468  49.556  1.00  0.00           C
ATOM  10723 7C21 POPEz 317      86.283 110.408  48.136  1.00  0.00           C
ATOM  10726 8C21 POPEz 317      87.333 110.128  47.066  1.00  0.00           C
ATOM  10730  C33 POPEz 317      83.213 113.788  62.776  1.00  0.00           C
ATOM  10733  C34 POPEz 317      82.873 115.118  62.086  1.00  0.00           C
ATOM  10736  C35 POPEz 317      81.383 115.478  62.146  1.00  0.00           C
ATOM  10739  C36 POPEz 317      80.783 115.788  60.776  1.00  0.00           C
ATOM  10742  C37 POPEz 317      79.353 116.338  60.906  1.00  0.00           C
ATOM  10745  C38 POPEz 317      78.743 116.878  59.606  1.00  0.00           C
ATOM  10748  C39 POPEz 317      79.433 118.158  59.106  1.00  0.00           C
ATOM  10751 0C31 POPEz 317      78.613 118.868  58.026  1.00  0.00           C
ATOM  10754 1C31 POPEz 317      79.463 119.818  57.156  1.00  0.00           C
ATOM  10757 2C31 POPEz 317      80.273 119.088  56.076  1.00  0.00           C
ATOM  10760 3C31 POPEz 317      79.403 118.718  54.866  1.00  0.00           C
ATOM  10763 4C31 POPEz 317      80.223 118.018  53.766  1.00  0.00           C
ATOM  10766 5C31 POPEz 317      79.403 117.718  52.516  1.00  0.00           C
ATOM  10769 6C31 POPEz 317      80.193 116.968  51.446  1.00  0.00           C
ATOM  10773  NH3 POPE0 318      74.063  20.148  27.626  1.00  0.00           N
ATOM  10777  C12 POPE0 318      74.533  21.048  28.736  1.00  0.00           C
ATOM  10780  C11 POPE0 318      75.933  21.608  28.476  1.00  0.00           C
ATOM  10783  P   POPE0 318      77.093  23.948  28.756  1.00  0.00           P
ATOM  10784  O13 POPE0 318      78.413  23.508  29.236  1.00  0.00           O
ATOM  10785  O14 POPE0 318      76.943  24.298  27.326  1.00  0.00           O
ATOM  10786  O11 POPE0 318      76.623  25.158  29.646  1.00  0.00           O
ATOM  10787  O12 POPE0 318      76.023  22.848  29.156  1.00  0.00           O
ATOM  10788  C1  POPE0 318      76.323  24.938  31.026  1.00  0.00           C
ATOM  10791  C2  POPE0 318      77.173  25.868  31.926  1.00  0.00           C
ATOM  10793  O21 POPE0 318      77.253  25.318  33.256  1.00  0.00           O
ATOM  10794  C21 POPE0 318      76.193  25.548  34.006  1.00  0.00           C
ATOM  10795  O22 POPE0 318      75.043  25.688  33.616  1.00  0.00           O
ATOM  10796  C22 POPE0 318      76.623  25.788  35.426  1.00  0.00           C
ATOM  10799  C3  POPE0 318      76.663  27.338  31.906  1.00  0.00           C
ATOM  10802  O31 POPE0 318      77.143  28.078  33.066  1.00  0.00           O
ATOM  10803  C31 POPE0 318      76.353  29.068  33.436  1.00  0.00           C
ATOM  10804  O32 POPE0 318      75.373  29.478  32.816  1.00  0.00           O
ATOM  10805  C32 POPE0 318      76.763  29.618  34.796  1.00  0.00           C
ATOM  10808  C23 POPE0 318      76.593  24.538  36.316  1.00  0.00           C
ATOM  10811  C24 POPE0 318      76.623  24.998  37.766  1.00  0.00           C
ATOM  10814  C25 POPE0 318      76.813  23.878  38.786  1.00  0.00           C
ATOM  10817  C26 POPE0 318      76.713  24.398  40.216  1.00  0.00           C
ATOM  10820  C27 POPE0 318      77.513  23.538  41.186  1.00  0.00           C
ATOM  10823  C28 POPE0 318      77.083  23.718  42.646  1.00  0.00           C
ATOM  10826  C29 POPE0 318      77.823  22.738  43.526  1.00  0.00           C
ATOM  10828 0C21 POPE0 318      77.283  21.918  44.446  1.00  0.00           C
ATOM  10830 1C21 POPE0 318      75.833  21.848  44.836  1.00  0.00           C
ATOM  10833 2C21 POPE0 318      75.533  22.578  46.146  1.00  0.00           C
ATOM  10836 3C21 POPE0 318      76.163  21.928  47.386  1.00  0.00           C
ATOM  10839 4C21 POPE0 318      75.683  22.608  48.676  1.00  0.00           C
ATOM  10842 5C21 POPE0 318      76.323  22.058  49.946  1.00  0.00           C
ATOM  10845 6C21 POPE0 318      75.613  22.628  51.186  1.00  0.00           C
ATOM  10848 7C21 POPE0 318      76.313  22.288  52.506  1.00  0.00           C
ATOM  10851 8C21 POPE0 318      75.433  22.588  53.726  1.00  0.00           C
ATOM  10855  C33 POPE0 318      75.593  30.398  35.436  1.00  0.00           C
ATOM  10858  C34 POPE0 318      75.853  30.868  36.876  1.00  0.00           C
ATOM  10861  C35 POPE0 318      75.463  29.828  37.926  1.00  0.00           C
ATOM  10864  C36 POPE0 318      75.783  30.308  39.356  1.00  0.00           C
ATOM  10867  C37 POPE0 318      75.723  29.198  40.416  1.00  0.00           C
ATOM  10870  C38 POPE0 318      75.243  29.718  41.776  1.00  0.00           C
ATOM  10873  C39 POPE0 318      75.503  28.748  42.926  1.00  0.00           C
ATOM  10876 0C31 POPE0 318      75.133  29.348  44.286  1.00  0.00           C
ATOM  10879 1C31 POPE0 318      75.743  28.578  45.466  1.00  0.00           C
ATOM  10882 2C31 POPE0 318      75.503  29.278  46.796  1.00  0.00           C
ATOM  10885 3C31 POPE0 318      74.173  28.878  47.446  1.00  0.00           C
ATOM  10888 4C31 POPE0 318      73.853  29.758  48.646  1.00  0.00           C
ATOM  10891 5C31 POPE0 318      72.673  29.238  49.466  1.00  0.00           C
ATOM  10894 6C31 POPE0 318      72.433  30.088  50.706  1.00  0.00           C
ATOM  10898  NH3 POPE1 319      61.253 118.718  28.726  1.00  0.00           N
ATOM  10902  C12 POPE1 319      60.293 118.048  27.786  1.00  0.00           C
ATOM  10905  C11 POPE1 319      58.993 117.658  28.526  1.00  0.00           C
ATOM  10908  P   POPE1 319      56.793 118.848  29.316  1.00  0.00           P
ATOM  10909  O13 POPE1 319      56.503 120.018  30.186  1.00  0.00           O
ATOM  10910  O14 POPE1 319      56.133 118.848  27.996  1.00  0.00           O
ATOM  10911  O11 POPE1 319      56.443 117.498  30.056  1.00  0.00           O
ATOM  10912  O12 POPE1 319      58.363 118.818  29.066  1.00  0.00           O
ATOM  10913  C1  POPE1 319      56.973 117.168  31.346  1.00  0.00           C
ATOM  10916  C2  POPE1 319      56.143 117.798  32.506  1.00  0.00           C
ATOM  10918  O21 POPE1 319      56.683 117.368  33.776  1.00  0.00           O
ATOM  10919  C21 POPE1 319      57.123 118.318  34.566  1.00  0.00           C
ATOM  10920  O22 POPE1 319      57.253 119.508  34.286  1.00  0.00           O
ATOM  10921  C22 POPE1 319      57.503 117.688  35.916  1.00  0.00           C
ATOM  10924  C3  POPE1 319      54.663 117.378  32.446  1.00  0.00           C
ATOM  10927  O31 POPE1 319      53.883 118.198  33.336  1.00  0.00           O
ATOM  10928  C31 POPE1 319      53.213 117.738  34.406  1.00  0.00           C
ATOM  10929  O32 POPE1 319      52.433 118.438  35.036  1.00  0.00           O
ATOM  10930  C32 POPE1 319      53.563 116.308  34.856  1.00  0.00           C
ATOM  10933  C23 POPE1 319      58.203 118.688  36.856  1.00  0.00           C
ATOM  10936  C24 POPE1 319      58.623 118.108  38.216  1.00  0.00           C
ATOM  10939  C25 POPE1 319      57.463 117.568  39.056  1.00  0.00           C
ATOM  10942  C26 POPE1 319      57.843 117.398  40.536  1.00  0.00           C
ATOM  10945  C27 POPE1 319      56.633 116.958  41.376  1.00  0.00           C
ATOM  10948  C28 POPE1 319      56.923 116.838  42.886  1.00  0.00           C
ATOM  10951  C29 POPE1 319      55.673 116.418  43.606  1.00  0.00           C
ATOM  10953 0C21 POPE1 319      55.423 115.218  44.156  1.00  0.00           C
ATOM  10955 1C21 POPE1 319      56.353 114.028  44.186  1.00  0.00           C
ATOM  10958 2C21 POPE1 319      56.913 113.778  45.606  1.00  0.00           C
ATOM  10961 3C21 POPE1 319      55.803 113.678  46.666  1.00  0.00           C
ATOM  10964 4C21 POPE1 319      56.213 112.908  47.916  1.00  0.00           C
ATOM  10967 5C21 POPE1 319      57.163 113.658  48.856  1.00  0.00           C
ATOM  10970 6C21 POPE1 319      57.583 112.778  50.036  1.00  0.00           C
ATOM  10973 7C21 POPE1 319      58.143 113.548  51.236  1.00  0.00           C
ATOM  10976 8C21 POPE1 319      58.603 112.628  52.376  1.00  0.00           C
ATOM  10980  C33 POPE1 319      52.833 115.928  36.166  1.00  0.00           C
ATOM  10983  C34 POPE1 319      53.443 114.708  36.876  1.00  0.00           C
ATOM  10986  C35 POPE1 319      52.763 114.388  38.216  1.00  0.00           C
ATOM  10989  C36 POPE1 319      53.643 113.518  39.136  1.00  0.00           C
ATOM  10992  C37 POPE1 319      53.113 113.408  40.576  1.00  0.00           C
ATOM  10995  C38 POPE1 319      53.673 112.178  41.296  1.00  0.00           C
ATOM  10998  C39 POPE1 319      53.483 112.178  42.816  1.00  0.00           C
ATOM  11001 0C31 POPE1 319      52.133 111.638  43.306  1.00  0.00           C
ATOM  11004 1C31 POPE1 319      52.083 111.658  44.836  1.00  0.00           C
ATOM  11007 2C31 POPE1 319      50.783 111.128  45.456  1.00  0.00           C
ATOM  11010 3C31 POPE1 319      50.773 111.468  46.946  1.00  0.00           C
ATOM  11013 4C31 POPE1 319      49.553 110.998  47.746  1.00  0.00           C
ATOM  11016 5C31 POPE1 319      49.283 111.998  48.876  1.00  0.00           C
ATOM  11019 6C31 POPE1 319      48.233 111.588  49.906  1.00  0.00           C
ATOM  11023  NH3 POPE2 320      22.263  55.538  68.736  1.00  0.00           N
ATOM  11027  C12 POPE2 320      20.943  55.768  69.416  1.00  0.00           C
ATOM  11030  C11 POPE2 320      19.893  56.328  68.446  1.00  0.00           C
ATOM  11033  P   POPE2 320      17.673  57.338  69.476  1.00  0.00           P
ATOM  11034  O13 POPE2 320      17.693  57.358  70.966  1.00  0.00           O
ATOM  11035  O14 POPE2 320      18.123  58.578  68.806  1.00  0.00           O
ATOM  11036  O11 POPE2 320      16.243  56.948  68.936  1.00  0.00           O
ATOM  11037  O12 POPE2 320      18.603  56.148  69.006  1.00  0.00           O
ATOM  11038  C1  POPE2 320      15.933  55.848  68.076  1.00  0.00           C
ATOM  11041  C2  POPE2 320      15.273  56.358  66.766  1.00  0.00           C
ATOM  11043  O21 POPE2 320      14.913  55.278  65.866  1.00  0.00           O
ATOM  11044  C21 POPE2 320      13.783  54.648  66.136  1.00  0.00           C
ATOM  11045  O22 POPE2 320      13.203  54.648  67.216  1.00  0.00           O
ATOM  11046  C22 POPE2 320      13.253  53.938  64.896  1.00  0.00           C
ATOM  11049  C3  POPE2 320      16.233  57.328  66.026  1.00  0.00           C
ATOM  11052  O31 POPE2 320      16.013  57.428  64.606  1.00  0.00           O
ATOM  11053  C31 POPE2 320      15.113  58.198  64.026  1.00  0.00           C
ATOM  11054  O32 POPE2 320      15.023  58.328  62.806  1.00  0.00           O
ATOM  11055  C32 POPE2 320      14.193  58.968  64.976  1.00  0.00           C
ATOM  11058  C23 POPE2 320      12.443  54.908  63.976  1.00  0.00           C
ATOM  11061  C24 POPE2 320      11.603  54.178  62.916  1.00  0.00           C
ATOM  11064  C25 POPE2 320      10.843  55.148  61.986  1.00  0.00           C
ATOM  11067  C26 POPE2 320      11.733  55.938  61.006  1.00  0.00           C
ATOM  11070  C27 POPE2 320      11.203  55.888  59.566  1.00  0.00           C
ATOM  11073  C28 POPE2 320      11.883  56.908  58.626  1.00  0.00           C
ATOM  11076  C29 POPE2 320      11.243  56.908  57.246  1.00  0.00           C
ATOM  11078 0C21 POPE2 320      11.693  57.568  56.166  1.00  0.00           C
ATOM  11080 1C21 POPE2 320      12.953  58.388  56.076  1.00  0.00           C
ATOM  11083 2C21 POPE2 320      13.503  58.468  54.636  1.00  0.00           C
ATOM  11086 3C21 POPE2 320      12.793  59.508  53.756  1.00  0.00           C
ATOM  11089 4C21 POPE2 320      13.483  59.668  52.396  1.00  0.00           C
ATOM  11092 5C21 POPE2 320      12.793  60.668  51.466  1.00  0.00           C
ATOM  11095 6C21 POPE2 320      11.383  60.228  51.006  1.00  0.00           C
ATOM  11098 7C21 POPE2 320      11.393  58.928  50.206  1.00  0.00           C
ATOM  11101 8C21 POPE2 320      10.333  58.868  49.106  1.00  0.00           C
ATOM  11105  C33 POPE2 320      13.293  59.918  64.156  1.00  0.00           C
ATOM  11108  C34 POPE2 320      12.033  60.458  64.856  1.00  0.00           C
ATOM  11111  C35 POPE2 320      10.983  60.928  63.836  1.00  0.00           C
ATOM  11114  C36 POPE2 320      10.293  59.788  63.066  1.00  0.00           C
ATOM  11117  C37 POPE2 320       9.343  60.288  61.966  1.00  0.00           C
ATOM  11120  C38 POPE2 320       8.963  59.168  60.996  1.00  0.00           C
ATOM  11123  C39 POPE2 320       8.073  59.658  59.846  1.00  0.00           C
ATOM  11126 0C31 POPE2 320       8.043  58.698  58.656  1.00  0.00           C
ATOM  11129 1C31 POPE2 320       7.263  59.278  57.476  1.00  0.00           C
ATOM  11132 2C31 POPE2 320       7.583  58.628  56.126  1.00  0.00           C
ATOM  11135 3C31 POPE2 320       7.223  57.138  56.046  1.00  0.00           C
ATOM  11138 4C31 POPE2 320       7.153  56.638  54.606  1.00  0.00           C
ATOM  11141 5C31 POPE2 320       8.463  56.808  53.836  1.00  0.00           C
ATOM  11144 6C31 POPE2 320       8.373  56.278  52.406  1.00  0.00           C
ATOM  11148  NH3 POPE3 321      29.353  14.658  70.136  1.00  0.00           N
ATOM  11152  C12 POPE3 321      29.073  13.548  69.156  1.00  0.00           C
ATOM  11155  C11 POPE3 321      29.063  12.138  69.826  1.00  0.00           C
ATOM  11158  P   POPE3 321      27.223  12.328  71.726  1.00  0.00           P
ATOM  11159  O13 POPE3 321      27.243  11.188  72.676  1.00  0.00           O
ATOM  11160  O14 POPE3 321      27.993  13.518  72.106  1.00  0.00           O
ATOM  11161  O11 POPE3 321      25.723  12.658  71.346  1.00  0.00           O
ATOM  11162  O12 POPE3 321      27.793  11.778  70.356  1.00  0.00           O
ATOM  11163  C1  POPE3 321      25.283  12.628  69.976  1.00  0.00           C
ATOM  11166  C2  POPE3 321      23.753  12.388  69.886  1.00  0.00           C
ATOM  11168  O21 POPE3 321      23.203  12.098  68.586  1.00  0.00           O
ATOM  11169  C21 POPE3 321      23.803  12.288  67.416  1.00  0.00           C
ATOM  11170  O22 POPE3 321      24.933  12.708  67.226  1.00  0.00           O
ATOM  11171  C22 POPE3 321      22.793  11.888  66.336  1.00  0.00           C
ATOM  11174  C3  POPE3 321      22.933  13.528  70.566  1.00  0.00           C
ATOM  11177  O31 POPE3 321      21.513  13.328  70.386  1.00  0.00           O
ATOM  11178  C31 POPE3 321      20.963  14.018  69.376  1.00  0.00           C
ATOM  11179  O32 POPE3 321      21.543  14.838  68.696  1.00  0.00           O
ATOM  11180  C32 POPE3 321      19.583  13.408  69.056  1.00  0.00           C
ATOM  11183  C23 POPE3 321      23.123  12.358  64.896  1.00  0.00           C
ATOM  11186  C24 POPE3 321      23.783  11.298  64.006  1.00  0.00           C
ATOM  11189  C25 POPE3 321      25.313  11.198  64.126  1.00  0.00           C
ATOM  11192  C26 POPE3 321      25.883  10.088  63.226  1.00  0.00           C
ATOM  11195  C27 POPE3 321      27.403  10.108  63.016  1.00  0.00           C
ATOM  11198  C28 POPE3 321      27.843   9.038  61.996  1.00  0.00           C
ATOM  11201  C29 POPE3 321      29.333   8.938  61.796  1.00  0.00           C
ATOM  11203 0C21 POPE3 321      30.053   9.248  60.696  1.00  0.00           C
ATOM  11205 1C21 POPE3 321      29.533   9.758  59.376  1.00  0.00           C
ATOM  11208 2C21 POPE3 321      30.253  11.008  58.816  1.00  0.00           C
ATOM  11211 3C21 POPE3 321      29.853  12.328  59.506  1.00  0.00           C
ATOM  11214 4C21 POPE3 321      30.413  13.588  58.806  1.00  0.00           C
ATOM  11217 5C21 POPE3 321      29.813  13.858  57.416  1.00  0.00           C
ATOM  11220 6C21 POPE3 321      30.223  15.228  56.856  1.00  0.00           C
ATOM  11223 7C21 POPE3 321      29.523  15.538  55.526  1.00  0.00           C
ATOM  11226 8C21 POPE3 321      29.843  16.928  54.956  1.00  0.00           C
ATOM  11230  C33 POPE3 321      18.453  14.428  68.766  1.00  0.00           C
ATOM  11233  C34 POPE3 321      18.503  15.048  67.366  1.00  0.00           C
ATOM  11236  C35 POPE3 321      18.103  14.108  66.206  1.00  0.00           C
ATOM  11239  C36 POPE3 321      16.593  14.098  65.876  1.00  0.00           C
ATOM  11242  C37 POPE3 321      16.303  13.488  64.486  1.00  0.00           C
ATOM  11245  C38 POPE3 321      14.893  13.788  63.956  1.00  0.00           C
ATOM  11248  C39 POPE3 321      14.703  13.568  62.446  1.00  0.00           C
ATOM  11251 0C31 POPE3 321      14.943  12.128  61.956  1.00  0.00           C
ATOM  11254 1C31 POPE3 321      14.953  12.018  60.416  1.00  0.00           C
ATOM  11257 2C31 POPE3 321      15.093  10.568  59.946  1.00  0.00           C
ATOM  11260 3C31 POPE3 321      14.953  10.378  58.426  1.00  0.00           C
ATOM  11263 4C31 POPE3 321      16.213  10.758  57.636  1.00  0.00           C
ATOM  11266 5C31 POPE3 321      16.033  10.578  56.126  1.00  0.00           C
ATOM  11269 6C31 POPE3 321      17.323  10.838  55.326  1.00  0.00           C
ATOM  11273  NH3 POPE4 322      42.493  70.638  73.096  1.00  0.00           N
ATOM  11277  C12 POPE4 322      42.843  69.218  72.716  1.00  0.00           C
ATOM  11280  C11 POPE4 322      41.623  68.278  72.686  1.00  0.00           C
ATOM  11283  P   POPE4 322      41.153  65.698  72.236  1.00  0.00           P
ATOM  11284  O13 POPE4 322      41.883  64.808  71.316  1.00  0.00           O
ATOM  11285  O14 POPE4 322      40.583  64.988  73.396  1.00  0.00           O
ATOM  11286  O11 POPE4 322      39.953  66.418  71.486  1.00  0.00           O
ATOM  11287  O12 POPE4 322      42.073  66.918  72.676  1.00  0.00           O
ATOM  11288  C1  POPE4 322      39.253  65.748  70.436  1.00  0.00           C
ATOM  11291  C2  POPE4 322      39.973  65.948  69.076  1.00  0.00           C
ATOM  11293  O21 POPE4 322      39.033  66.548  68.176  1.00  0.00           O
ATOM  11294  C21 POPE4 322      39.573  67.098  67.106  1.00  0.00           C
ATOM  11295  O22 POPE4 322      40.653  67.668  67.066  1.00  0.00           O
ATOM  11296  C22 POPE4 322      38.653  66.828  65.926  1.00  0.00           C
ATOM  11299  C3  POPE4 322      40.553  64.638  68.456  1.00  0.00           C
ATOM  11302  O31 POPE4 322      41.623  64.958  67.546  1.00  0.00           O
ATOM  11303  C31 POPE4 322      42.153  63.928  66.896  1.00  0.00           C
ATOM  11304  O32 POPE4 322      41.783  62.768  66.986  1.00  0.00           O
ATOM  11305  C32 POPE4 322      43.353  64.388  66.066  1.00  0.00           C
ATOM  11308  C23 POPE4 322      38.813  67.858  64.796  1.00  0.00           C
ATOM  11311  C24 POPE4 322      37.763  67.638  63.706  1.00  0.00           C
ATOM  11314  C25 POPE4 322      37.903  68.638  62.556  1.00  0.00           C
ATOM  11317  C26 POPE4 322      38.073  67.958  61.196  1.00  0.00           C
ATOM  11320  C27 POPE4 322      38.563  68.948  60.126  1.00  0.00           C
ATOM  11323  C28 POPE4 322      38.253  68.478  58.696  1.00  0.00           C
ATOM  11326  C29 POPE4 322      38.783  69.458  57.676  1.00  0.00           C
ATOM  11328 0C21 POPE4 322      38.093  70.388  56.996  1.00  0.00           C
ATOM  11330 1C21 POPE4 322      36.613  70.648  57.066  1.00  0.00           C
ATOM  11333 2C21 POPE4 322      35.923  70.568  55.686  1.00  0.00           C
ATOM  11336 3C21 POPE4 322      36.213  71.748  54.746  1.00  0.00           C
ATOM  11339 4C21 POPE4 322      35.103  71.908  53.696  1.00  0.00           C
ATOM  11342 5C21 POPE4 322      35.253  73.148  52.806  1.00  0.00           C
ATOM  11345 6C21 POPE4 322      36.263  72.958  51.666  1.00  0.00           C
ATOM  11348 7C21 POPE4 322      36.403  74.198  50.776  1.00  0.00           C
ATOM  11351 8C21 POPE4 322      37.243  73.948  49.516  1.00  0.00           C
ATOM  11355  C33 POPE4 322      43.013  65.518  65.056  1.00  0.00           C
ATOM  11358  C34 POPE4 322      42.793  65.078  63.606  1.00  0.00           C
ATOM  11361  C35 POPE4 322      41.593  64.158  63.336  1.00  0.00           C
ATOM  11364  C36 POPE4 322      41.943  62.668  63.446  1.00  0.00           C
ATOM  11367  C37 POPE4 322      40.943  61.748  62.736  1.00  0.00           C
ATOM  11370  C38 POPE4 322      41.143  60.278  63.156  1.00  0.00           C
ATOM  11373  C39 POPE4 322      40.293  59.288  62.356  1.00  0.00           C
ATOM  11376 0C31 POPE4 322      41.003  58.618  61.176  1.00  0.00           C
ATOM  11379 1C31 POPE4 322      40.913  59.488  59.916  1.00  0.00           C
ATOM  11382 2C31 POPE4 322      41.243  58.748  58.616  1.00  0.00           C
ATOM  11385 3C31 POPE4 322      40.963  59.668  57.416  1.00  0.00           C
ATOM  11388 4C31 POPE4 322      41.353  59.088  56.056  1.00  0.00           C
ATOM  11391 5C31 POPE4 322      40.903  60.028  54.926  1.00  0.00           C
ATOM  11394 6C31 POPE4 322      41.423  59.638  53.546  1.00  0.00           C
ATOM  11398  NH3 POPE5 323       1.703  99.858  68.356  1.00  0.00           N
ATOM  11402  C12 POPE5 323       1.263 100.568  67.116  1.00  0.00           C
ATOM  11405  C11 POPE5 323       0.173 101.598  67.416  1.00  0.00           C
ATOM  11408  P   POPE5 323      -0.507 102.638  65.096  1.00  0.00           P
ATOM  11409  O13 POPE5 323      -1.503 102.258  64.076  1.00  0.00           O
ATOM  11410  O14 POPE5 323      -0.607 104.038  65.586  1.00  0.00           O
ATOM  11411  O11 POPE5 323       0.963 102.298  64.676  1.00  0.00           O
ATOM  11412  O12 POPE5 323      -0.727 101.678  66.316  1.00  0.00           O
ATOM  11413  C1  POPE5 323       1.323 101.728  63.426  1.00  0.00           C
ATOM  11416  C2  POPE5 323       1.273 100.178  63.436  1.00  0.00           C
ATOM  11418  O21 POPE5 323       2.283  99.618  62.566  1.00  0.00           O
ATOM  11419  C21 POPE5 323       2.323 100.088  61.326  1.00  0.00           C
ATOM  11420  O22 POPE5 323       1.433 100.688  60.766  1.00  0.00           O
ATOM  11421  C22 POPE5 323       3.613  99.608  60.696  1.00  0.00           C
ATOM  11424  C3  POPE5 323      -0.157  99.628  63.156  1.00  0.00           C
ATOM  11427  O31 POPE5 323      -0.247  98.198  63.266  1.00  0.00           O
ATOM  11428  C31 POPE5 323      -0.767  97.418  62.296  1.00  0.00           C
ATOM  11429  O32 POPE5 323      -1.147  96.268  62.516  1.00  0.00           O
ATOM  11430  C32 POPE5 323      -0.767  98.098  60.906  1.00  0.00           C
ATOM  11433  C23 POPE5 323       3.303  98.488  59.686  1.00  0.00           C
ATOM  11436  C24 POPE5 323       4.563  97.798  59.176  1.00  0.00           C
ATOM  11439  C25 POPE5 323       4.283  97.018  57.876  1.00  0.00           C
ATOM  11442  C26 POPE5 323       4.173  97.928  56.656  1.00  0.00           C
ATOM  11445  C27 POPE5 323       4.083  97.138  55.346  1.00  0.00           C
ATOM  11448  C28 POPE5 323       3.803  98.078  54.166  1.00  0.00           C
ATOM  11451  C29 POPE5 323       4.003  97.488  52.796  1.00  0.00           C
ATOM  11453 0C21 POPE5 323       3.193  97.698  51.746  1.00  0.00           C
ATOM  11455 1C21 POPE5 323       1.953  98.558  51.756  1.00  0.00           C
ATOM  11458 2C21 POPE5 323       1.153  98.508  50.446  1.00  0.00           C
ATOM  11461 3C21 POPE5 323       0.553  97.128  50.146  1.00  0.00           C
ATOM  11464 4C21 POPE5 323      -0.167  97.068  48.786  1.00  0.00           C
ATOM  11467 5C21 POPE5 323       0.753  97.328  47.576  1.00  0.00           C
ATOM  11470 6C21 POPE5 323       1.833  96.268  47.366  1.00  0.00           C
ATOM  11473 7C21 POPE5 323       2.893  96.718  46.356  1.00  0.00           C
ATOM  11476 8C21 POPE5 323       3.873  95.598  45.966  1.00  0.00           C
ATOM  11480  C33 POPE5 323      -1.157  97.258  59.666  1.00  0.00           C
ATOM  11483  C34 POPE5 323      -1.463  98.118  58.426  1.00  0.00           C
ATOM  11486  C35 POPE5 323      -0.247  98.918  57.926  1.00  0.00           C
ATOM  11489  C36 POPE5 323      -0.527 100.398  57.636  1.00  0.00           C
ATOM  11492  C37 POPE5 323      -0.787 100.718  56.156  1.00  0.00           C
ATOM  11495  C38 POPE5 323      -0.557 102.208  55.846  1.00  0.00           C
ATOM  11498  C39 POPE5 323      -0.517 102.548  54.336  1.00  0.00           C
ATOM  11501 0C31 POPE5 323       0.453 103.708  54.046  1.00  0.00           C
ATOM  11504 1C31 POPE5 323       0.903 103.818  52.576  1.00  0.00           C
ATOM  11507 2C31 POPE5 323       0.323 105.048  51.846  1.00  0.00           C
ATOM  11510 3C31 POPE5 323      -1.203 105.028  51.696  1.00  0.00           C
ATOM  11513 4C31 POPE5 323      -1.713 103.968  50.706  1.00  0.00           C
ATOM  11516 5C31 POPE5 323      -3.223 103.768  50.806  1.00  0.00           C
ATOM  11519 6C31 POPE5 323      -3.783 102.788  49.776  1.00  0.00           C
ATOM  11523  NH3 POPE6 324      15.423  45.708  22.446  1.00  0.00           N
ATOM  11527  C12 POPE6 324      14.983  45.238  21.096  1.00  0.00           C
ATOM  11530  C11 POPE6 324      16.003  45.818  20.126  1.00  0.00           C
ATOM  11533  P   POPE6 324      15.183  48.138  19.376  1.00  0.00           P
ATOM  11534  O13 POPE6 324      16.043  48.568  18.266  1.00  0.00           O
ATOM  11535  O14 POPE6 324      13.983  47.328  19.086  1.00  0.00           O
ATOM  11536  O11 POPE6 324      14.793  49.368  20.296  1.00  0.00           O
ATOM  11537  O12 POPE6 324      16.093  47.238  20.336  1.00  0.00           O
ATOM  11538  C1  POPE6 324      14.523  49.318  21.696  1.00  0.00           C
ATOM  11541  C2  POPE6 324      15.623  50.058  22.516  1.00  0.00           C
ATOM  11543  O21 POPE6 324      15.953  49.208  23.636  1.00  0.00           O
ATOM  11544  C21 POPE6 324      16.673  49.728  24.626  1.00  0.00           C
ATOM  11545  O22 POPE6 324      16.253  49.918  25.756  1.00  0.00           O
ATOM  11546  C22 POPE6 324      18.133  49.888  24.216  1.00  0.00           C
ATOM  11549  C3  POPE6 324      15.303  51.558  22.866  1.00  0.00           C
ATOM  11552  O31 POPE6 324      16.503  52.298  23.126  1.00  0.00           O
ATOM  11553  C31 POPE6 324      16.613  53.358  23.946  1.00  0.00           C
ATOM  11554  O32 POPE6 324      17.513  54.178  23.826  1.00  0.00           O
ATOM  11555  C32 POPE6 324      15.703  53.328  25.156  1.00  0.00           C
ATOM  11558  C23 POPE6 324      19.093  50.408  25.326  1.00  0.00           C
ATOM  11561  C24 POPE6 324      20.533  50.208  24.836  1.00  0.00           C
ATOM  11564  C25 POPE6 324      21.673  50.698  25.736  1.00  0.00           C
ATOM  11567  C26 POPE6 324      21.773  52.208  25.936  1.00  0.00           C
ATOM  11570  C27 POPE6 324      22.943  52.558  26.876  1.00  0.00           C
ATOM  11573  C28 POPE6 324      22.883  53.978  27.476  1.00  0.00           C
ATOM  11576  C29 POPE6 324      24.053  54.258  28.376  1.00  0.00           C
ATOM  11578 0C21 POPE6 324      24.053  54.378  29.726  1.00  0.00           C
ATOM  11580 1C21 POPE6 324      22.893  54.218  30.666  1.00  0.00           C
ATOM  11583 2C21 POPE6 324      23.253  53.228  31.796  1.00  0.00           C
ATOM  11586 3C21 POPE6 324      22.093  52.958  32.766  1.00  0.00           C
ATOM  11589 4C21 POPE6 324      22.513  52.008  33.896  1.00  0.00           C
ATOM  11592 5C21 POPE6 324      21.343  51.538  34.766  1.00  0.00           C
ATOM  11595 6C21 POPE6 324      21.793  50.628  35.916  1.00  0.00           C
ATOM  11598 7C21 POPE6 324      20.673  50.418  36.936  1.00  0.00           C
ATOM  11601 8C21 POPE6 324      21.103  49.658  38.186  1.00  0.00           C
ATOM  11605  C33 POPE6 324      16.553  53.638  26.406  1.00  0.00           C
ATOM  11608  C34 POPE6 324      15.703  53.548  27.666  1.00  0.00           C
ATOM  11611  C35 POPE6 324      16.543  53.388  28.936  1.00  0.00           C
ATOM  11614  C36 POPE6 324      17.203  54.698  29.346  1.00  0.00           C
ATOM  11617  C37 POPE6 324      18.093  54.578  30.586  1.00  0.00           C
ATOM  11620  C38 POPE6 324      18.663  55.938  30.986  1.00  0.00           C
ATOM  11623  C39 POPE6 324      17.773  56.638  32.016  1.00  0.00           C
ATOM  11626 0C31 POPE6 324      17.923  55.998  33.386  1.00  0.00           C
ATOM  11629 1C31 POPE6 324      17.133  56.728  34.466  1.00  0.00           C
ATOM  11632 2C31 POPE6 324      17.473  56.198  35.856  1.00  0.00           C
ATOM  11635 3C31 POPE6 324      16.913  57.058  36.986  1.00  0.00           C
ATOM  11638 4C31 POPE6 324      17.033  56.378  38.346  1.00  0.00           C
ATOM  11641 5C31 POPE6 324      16.243  57.138  39.416  1.00  0.00           C
ATOM  11644 6C31 POPE6 324      16.283  56.438  40.776  1.00  0.00           C
ATOM  11648  NH3 POPE7 325     113.913  83.698  68.116  1.00  0.00           N
ATOM  11652  C12 POPE7 325     112.683  84.528  68.226  1.00  0.00           C
ATOM  11655  C11 POPE7 325     111.613  84.018  67.256  1.00  0.00           C
ATOM  11658  P   POPE7 325     109.713  85.508  66.246  1.00  0.00           P
ATOM  11659  O13 POPE7 325     108.873  86.608  66.776  1.00  0.00           O
[truncated: 1,812,825 more chars]
