# Supplementary material for: Characterizing Membrane Association and Periplasmic Transfer of Bacterial Lipoproteins through Molecular Dynamics Simulations
Source: Structure. 2020 Apr 7;28(4):475–487.e3. doi: 10.1016/j.str.2020.01.012 (PMC7139219; doi:10.1016/j.str.2020.01.012)
Supplement: Data S3. Final Coordinates from Simulations (M–X), Related to Figure 3 [file mmc5.zip › M-X/OSME-1-atomistic.pdb]

TITLE     Protein
REMARK    THIS IS A SIMULATION BOX
CRYST1  129.045  129.045  105.460  90.00  90.00  90.00 P 1           1
MODEL        1
ATOM      1  N   CYSTA   1      69.577  63.727  63.335  1.00  0.00           N
ATOM      3  CA  CYSTA   1      68.247  64.167  63.215  1.00  0.00           C
ATOM      5  C   CYSTA   1      67.947  65.348  64.155  1.00  0.00           C
ATOM      6  O   CYSTA   1      66.827  65.576  64.595  1.00  0.00           O
ATOM      7  CB  CYSTA   1      67.387  63.118  62.385  1.00  0.00           C
ATOM     10  SG  CYSTA   1      68.317  61.607  61.715  1.00  0.00           S
ATOM     11  C1  CYSTA   1      68.947  61.786  59.955  1.00  0.00           C
ATOM     14  CA1 CYSTA   1      70.367  63.917  62.295  1.00  0.00           C
ATOM     15  OA1 CYSTA   1      71.337  63.187  62.265  1.00  0.00           O
ATOM     16  CA2 CYSTA   1      70.127  64.878  61.115  1.00  0.00           C
ATOM     19  C11 CYSTA   1      70.467  61.537  59.485  1.00  0.00           C
ATOM     21  O11 CYSTA   1      71.127  60.557  60.305  1.00  0.00           O
ATOM     22  CX1 CYSTA   1      72.277  59.998  59.885  1.00  0.00           C
ATOM     23  OX1 CYSTA   1      73.107  59.507  60.625  1.00  0.00           O
ATOM     24  CX2 CYSTA   1      72.307  59.827  58.335  1.00  0.00           C
ATOM     27  C12 CYSTA   1      71.407  62.737  59.015  1.00  0.00           C
ATOM     30  O12 CYSTA   1      72.747  62.787  59.565  1.00  0.00           O
ATOM     31  CD1 CYSTA   1      73.427  63.886  59.195  1.00  0.00           C
ATOM     32  OD1 CYSTA   1      72.947  64.797  58.545  1.00  0.00           O
ATOM     33  CD2 CYSTA   1      74.927  63.746  59.465  1.00  0.00           C
ATOM     36  CA3 CYSTA   1      69.037  65.977  60.725  1.00  0.00           C
ATOM     39  CA4 CYSTA   1      68.977  65.887  59.225  1.00  0.00           C
ATOM     42  CA5 CYSTA   1      67.817  66.437  58.415  1.00  0.00           C
ATOM     45  CA6 CYSTA   1      68.317  66.487  56.955  1.00  0.00           C
ATOM     48  CA7 CYSTA   1      68.927  65.146  56.505  1.00  0.00           C
ATOM     51  CA8 CYSTA   1      70.007  65.187  55.435  1.00  0.00           C
ATOM     54  CA9 CYSTA   1      70.597  63.768  55.385  1.00  0.00           C
ATOM     57 0CA1 CYSTA   1      69.757  62.787  54.575  1.00  0.00           C
ATOM     60 1CA1 CYSTA   1      70.697  62.108  53.615  1.00  0.00           C
ATOM     63 2CA1 CYSTA   1      70.087  61.448  52.385  1.00  0.00           C
ATOM     66 3CA1 CYSTA   1      71.147  61.507  51.275  1.00  0.00           C
ATOM     69 4CA1 CYSTA   1      71.387  60.198  50.535  1.00  0.00           C
ATOM     72 5CA1 CYSTA   1      70.127  59.687  49.845  1.00  0.00           C
ATOM     75 6CA1 CYSTA   1      70.447  58.668  48.765  1.00  0.00           C
ATOM     79  CD3 CYSTA   1      75.697  63.477  58.145  1.00  0.00           C
ATOM     82  CD4 CYSTA   1      75.637  62.018  57.695  1.00  0.00           C
ATOM     85  CD5 CYSTA   1      76.207  61.828  56.285  1.00  0.00           C
ATOM     88  CD6 CYSTA   1      75.157  61.947  55.175  1.00  0.00           C
ATOM     91  CD7 CYSTA   1      75.207  63.286  54.435  1.00  0.00           C
ATOM     94  CD8 CYSTA   1      74.407  63.208  53.135  1.00  0.00           C
ATOM     97  CD9 CYSTA   1      74.597  64.378  52.155  1.00  0.00           C
ATOM    100 0CD1 CYSTA   1      74.227  63.886  50.745  1.00  0.00           C
ATOM    103 1CD1 CYSTA   1      73.627  64.937  49.805  1.00  0.00           C
ATOM    106 2CD1 CYSTA   1      72.847  64.247  48.665  1.00  0.00           C
ATOM    109 3CD1 CYSTA   1      71.757  65.117  48.035  1.00  0.00           C
ATOM    112 4CD1 CYSTA   1      72.237  65.988  46.865  1.00  0.00           C
ATOM    115 5CD1 CYSTA   1      71.907  67.467  47.065  1.00  0.00           C
ATOM    118 6CD1 CYSTA   1      72.047  68.297  45.795  1.00  0.00           C
ATOM    122  CX3 CYSTA   1      73.327  58.816  57.775  1.00  0.00           C
ATOM    125  CX4 CYSTA   1      72.677  57.737  56.885  1.00  0.00           C
ATOM    128  CX5 CYSTA   1      72.267  58.138  55.455  1.00  0.00           C
ATOM    131  CX6 CYSTA   1      71.817  56.868  54.695  1.00  0.00           C
ATOM    134  CX7 CYSTA   1      71.267  57.067  53.275  1.00  0.00           C
ATOM    137  CX8 CYSTA   1      71.307  55.768  52.435  1.00  0.00           C
ATOM    140  CX9 CYSTA   1      72.637  55.527  51.755  1.00  0.00           C
ATOM    142 0CX1 CYSTA   1      72.837  54.816  50.625  1.00  0.00           C
ATOM    144 1CX1 CYSTA   1      71.817  53.998  49.865  1.00  0.00           C
ATOM    147 2CX1 CYSTA   1      71.137  54.748  48.695  1.00  0.00           C
ATOM    150 3CX1 CYSTA   1      70.168  53.838  47.915  1.00  0.00           C
ATOM    153 4CX1 CYSTA   1      69.437  54.598  46.795  1.00  0.00           C
ATOM    156 5CX1 CYSTA   1      68.247  53.816  46.195  1.00  0.00           C
ATOM    159 6CX1 CYSTA   1      66.887  54.207  46.805  1.00  0.00           C
ATOM    162 7CX1 CYSTA   1      65.717  53.538  46.065  1.00  0.00           C
ATOM    165 8CX1 CYSTA   1      64.337  53.857  46.645  1.00  0.00           C
ATOM    169  N   THR A   2      68.937  66.238  64.535  1.00  0.00           N
ATOM    171  CA  THR A   2      70.137  66.838  63.855  1.00  0.00           C
ATOM    173  CB  THR A   2      70.397  68.268  64.355  1.00  0.00           C
ATOM    175  OG1 THR A   2      70.757  69.138  63.285  1.00  0.00           O
ATOM    177  CG2 THR A   2      71.507  68.338  65.415  1.00  0.00           C
ATOM    181  C   THR A   2      71.557  66.217  63.675  1.00  0.00           C
ATOM    182  O   THR A   2      72.197  66.576  62.685  1.00  0.00           O
ATOM    183  N   ALA A   3      72.117  65.287  64.505  1.00  0.00           N
ATOM    185  CA  ALA A   3      73.527  64.867  64.325  1.00  0.00           C
ATOM    187  CB  ALA A   3      74.337  65.217  65.595  1.00  0.00           C
ATOM    191  C   ALA A   3      73.837  63.466  63.715  1.00  0.00           C
ATOM    192  O   ALA A   3      74.267  63.377  62.575  1.00  0.00           O
ATOM    193  N   TYR A   4      73.697  62.297  64.385  1.00  0.00           N
ATOM    195  CA  TYR A   4      73.527  62.057  65.805  1.00  0.00           C
ATOM    197  CB  TYR A   4      72.037  62.067  66.295  1.00  0.00           C
ATOM    200  CG  TYR A   4      70.897  61.238  65.695  1.00  0.00           C
ATOM    201  CD1 TYR A   4      71.047  60.018  65.005  1.00  0.00           C
ATOM    203  CE1 TYR A   4      69.947  59.188  64.725  1.00  0.00           C
ATOM    205  CZ  TYR A   4      68.667  59.567  65.115  1.00  0.00           C
ATOM    206  OH  TYR A   4      67.597  58.668  64.945  1.00  0.00           O
ATOM    208  CD2 TYR A   4      69.577  61.628  66.015  1.00  0.00           C
ATOM    210  CE2 TYR A   4      68.467  60.797  65.735  1.00  0.00           C
ATOM    212  C   TYR A   4      74.487  61.007  66.405  1.00  0.00           C
ATOM    213  O   TYR A   4      74.097  60.058  67.065  1.00  0.00           O
ATOM    214  N   ASP A   5      75.817  61.227  66.185  1.00  0.00           N
ATOM    216  CA  ASP A   5      76.907  60.807  67.065  1.00  0.00           C
ATOM    218  CB  ASP A   5      76.637  60.918  68.585  1.00  0.00           C
ATOM    221  CG  ASP A   5      76.177  62.308  69.005  1.00  0.00           C
ATOM    222  OD1 ASP A   5      75.347  62.978  68.335  1.00  0.00           O
ATOM    223  OD2 ASP A   5      76.677  62.757  70.065  1.00  0.00           O
ATOM    224  C   ASP A   5      77.577  59.468  66.705  1.00  0.00           C
ATOM    225  O   ASP A   5      77.988  58.717  67.585  1.00  0.00           O
ATOM    226  N   ARG A   6      77.737  59.146  65.405  1.00  0.00           N
ATOM    228  CA  ARG A   6      78.157  57.868  64.835  1.00  0.00           C
ATOM    230  CB  ARG A   6      78.927  56.807  65.695  1.00  0.00           C
ATOM    233  CG  ARG A   6      80.447  57.028  65.805  1.00  0.00           C
ATOM    236  CD  ARG A   6      81.227  56.257  64.735  1.00  0.00           C
ATOM    239  NE  ARG A   6      80.747  56.777  63.425  1.00  0.00           N
ATOM    241  CZ  ARG A   6      80.717  56.066  62.315  1.00  0.00           C
ATOM    242  NH1 ARG A   6      81.577  55.097  62.075  1.00  0.00           N
ATOM    245  NH2 ARG A   6      79.747  56.357  61.485  1.00  0.00           N
ATOM    248  C   ARG A   6      77.027  57.157  64.175  1.00  0.00           C
ATOM    249  O   ARG A   6      77.167  56.707  63.035  1.00  0.00           O
ATOM    250  N   THR A   7      75.897  57.038  64.865  1.00  0.00           N
ATOM    252  CA  THR A   7      74.587  56.768  64.285  1.00  0.00           C
ATOM    254  CB  THR A   7      74.187  57.717  63.175  1.00  0.00           C
ATOM    256  OG1 THR A   7      72.847  57.507  62.745  1.00  0.00           O
ATOM    258  CG2 THR A   7      74.267  59.107  63.785  1.00  0.00           C
ATOM    262  C   THR A   7      74.337  55.338  63.925  1.00  0.00           C
ATOM    263  O   THR A   7      73.557  54.648  64.575  1.00  0.00           O
ATOM    264  N   LYS A   8      75.017  54.797  62.905  1.00  0.00           N
ATOM    266  CA  LYS A   8      74.877  53.407  62.545  1.00  0.00           C
ATOM    268  CB  LYS A   8      75.757  53.088  61.315  1.00  0.00           C
ATOM    271  CG  LYS A   8      75.757  51.607  60.895  1.00  0.00           C
ATOM    274  CD  LYS A   8      76.418  51.396  59.525  1.00  0.00           C
ATOM    277  CE  LYS A   8      75.647  50.627  58.445  1.00  0.00           C
ATOM    280  NZ  LYS A   8      74.187  50.877  58.515  1.00  0.00           N
ATOM    284  C   LYS A   8      75.217  52.477  63.695  1.00  0.00           C
ATOM    285  O   LYS A   8      74.447  51.576  64.015  1.00  0.00           O
ATOM    286  N   ASP A   9      76.337  52.776  64.375  1.00  0.00           N
ATOM    288  CA  ASP A   9      76.857  52.148  65.565  1.00  0.00           C
ATOM    290  CB  ASP A   9      78.137  52.997  65.835  1.00  0.00           C
ATOM    293  CG  ASP A   9      79.137  52.558  66.895  1.00  0.00           C
ATOM    294  OD1 ASP A   9      79.007  51.456  67.465  1.00  0.00           O
ATOM    295  OD2 ASP A   9      80.117  53.348  67.045  1.00  0.00           O
ATOM    296  C   ASP A   9      75.857  52.137  66.725  1.00  0.00           C
ATOM    297  O   ASP A   9      75.517  51.128  67.315  1.00  0.00           O
ATOM    298  N   GLN A  10      75.217  53.278  67.005  1.00  0.00           N
ATOM    300  CA  GLN A  10      74.187  53.348  68.015  1.00  0.00           C
ATOM    302  CB  GLN A  10      73.977  54.808  68.445  1.00  0.00           C
ATOM    305  CG  GLN A  10      75.147  55.378  69.265  1.00  0.00           C
ATOM    308  CD  GLN A  10      75.537  54.486  70.445  1.00  0.00           C
ATOM    309  OE1 GLN A  10      74.757  53.757  71.065  1.00  0.00           O
ATOM    310  NE2 GLN A  10      76.827  54.518  70.805  1.00  0.00           N
ATOM    313  C   GLN A  10      72.847  52.757  67.645  1.00  0.00           C
ATOM    314  O   GLN A  10      72.067  52.448  68.535  1.00  0.00           O
ATOM    315  N   PHE A  11      72.557  52.558  66.335  1.00  0.00           N
ATOM    317  CA  PHE A  11      71.227  52.227  65.855  1.00  0.00           C
ATOM    319  CB  PHE A  11      71.217  52.088  64.305  1.00  0.00           C
ATOM    322  CG  PHE A  11      69.797  51.947  63.805  1.00  0.00           C
ATOM    323  CD1 PHE A  11      69.057  53.097  63.455  1.00  0.00           C
ATOM    325  CE1 PHE A  11      67.697  52.997  63.155  1.00  0.00           C
ATOM    327  CZ  PHE A  11      67.057  51.758  63.205  1.00  0.00           C
ATOM    329  CD2 PHE A  11      69.147  50.697  63.795  1.00  0.00           C
ATOM    331  CE2 PHE A  11      67.787  50.606  63.525  1.00  0.00           C
ATOM    333  C   PHE A  11      70.647  50.977  66.515  1.00  0.00           C
ATOM    334  O   PHE A  11      69.457  50.867  66.795  1.00  0.00           O
ATOM    335  N   VAL A  12      71.497  49.988  66.805  1.00  0.00           N
ATOM    337  CA  VAL A  12      71.067  48.757  67.445  1.00  0.00           C
ATOM    339  CB  VAL A  12      72.137  47.678  67.335  1.00  0.00           C
ATOM    341  CG1 VAL A  12      72.447  47.437  65.855  1.00  0.00           C
ATOM    345  CG2 VAL A  12      73.407  48.048  68.115  1.00  0.00           C
ATOM    349  C   VAL A  12      70.667  48.896  68.915  1.00  0.00           C
ATOM    350  O   VAL A  12      69.997  48.027  69.455  1.00  0.00           O
ATOM    351  N   GLN A  13      71.047  49.988  69.605  1.00  0.00           N
ATOM    353  CA  GLN A  13      70.677  50.146  70.995  1.00  0.00           C
ATOM    355  CB  GLN A  13      71.317  51.408  71.615  1.00  0.00           C
ATOM    358  CG  GLN A  13      72.867  51.417  71.665  1.00  0.00           C
ATOM    361  CD  GLN A  13      73.467  50.076  72.105  1.00  0.00           C
ATOM    362  OE1 GLN A  13      73.187  49.528  73.165  1.00  0.00           O
ATOM    363  NE2 GLN A  13      74.337  49.497  71.255  1.00  0.00           N
ATOM    366  C   GLN A  13      69.157  50.198  71.245  1.00  0.00           C
ATOM    367  O   GLN A  13      68.457  50.807  70.455  1.00  0.00           O
ATOM    368  N   PRO A  14      68.587  49.637  72.315  1.00  0.00           N
ATOM    369  CD  PRO A  14      69.217  48.527  73.015  1.00  0.00           C
ATOM    372  CA  PRO A  14      67.147  49.637  72.515  1.00  0.00           C
ATOM    374  CB  PRO A  14      66.967  48.757  73.765  1.00  0.00           C
ATOM    377  CG  PRO A  14      68.067  47.717  73.615  1.00  0.00           C
ATOM    380  C   PRO A  14      66.627  51.027  72.755  1.00  0.00           C
ATOM    381  O   PRO A  14      65.527  51.367  72.345  1.00  0.00           O
ATOM    382  N   VAL A  15      67.417  51.898  73.365  1.00  0.00           N
ATOM    384  CA  VAL A  15      66.987  53.268  73.565  1.00  0.00           C
ATOM    386  CB  VAL A  15      67.877  53.987  74.535  1.00  0.00           C
ATOM    388  CG1 VAL A  15      67.847  53.227  75.875  1.00  0.00           C
ATOM    392  CG2 VAL A  15      69.307  54.107  74.005  1.00  0.00           C
ATOM    396  C   VAL A  15      66.887  54.037  72.265  1.00  0.00           C
ATOM    397  O   VAL A  15      66.177  55.037  72.185  1.00  0.00           O
ATOM    398  N   VAL A  16      67.537  53.547  71.195  1.00  0.00           N
ATOM    400  CA  VAL A  16      67.437  54.118  69.865  1.00  0.00           C
ATOM    402  CB  VAL A  16      68.767  53.917  69.125  1.00  0.00           C
ATOM    404  CG1 VAL A  16      68.617  54.338  67.655  1.00  0.00           C
ATOM    408  CG2 VAL A  16      69.847  54.727  69.885  1.00  0.00           C
ATOM    412  C   VAL A  16      66.287  53.498  69.095  1.00  0.00           C
ATOM    413  O   VAL A  16      65.417  54.188  68.575  1.00  0.00           O
ATOM    414  N   LYS A  17      66.278  52.148  69.005  1.00  0.00           N
ATOM    416  CA  LYS A  17      65.427  51.408  68.085  1.00  0.00           C
ATOM    418  CB  LYS A  17      66.227  50.136  67.665  1.00  0.00           C
ATOM    421  CG  LYS A  17      65.487  49.177  66.725  1.00  0.00           C
ATOM    424  CD  LYS A  17      66.367  48.097  66.075  1.00  0.00           C
ATOM    427  CE  LYS A  17      66.977  47.067  67.045  1.00  0.00           C
ATOM    430  NZ  LYS A  17      67.857  46.128  66.305  1.00  0.00           N
ATOM    434  C   LYS A  17      64.097  50.988  68.695  1.00  0.00           C
ATOM    435  O   LYS A  17      63.127  50.657  68.005  1.00  0.00           O
ATOM    436  N   ASP A  18      64.017  50.977  70.035  1.00  0.00           N
ATOM    438  CA  ASP A  18      62.877  50.406  70.725  1.00  0.00           C
ATOM    440  CB  ASP A  18      63.307  49.286  71.725  1.00  0.00           C
ATOM    443  CG  ASP A  18      63.847  48.048  71.045  1.00  0.00           C
ATOM    444  OD1 ASP A  18      63.627  47.887  69.825  1.00  0.00           O
ATOM    445  OD2 ASP A  18      64.327  47.148  71.775  1.00  0.00           O
ATOM    446  C   ASP A  18      62.037  51.467  71.425  1.00  0.00           C
ATOM    447  O   ASP A  18      60.917  51.168  71.825  1.00  0.00           O
ATOM    448  N   VAL A  19      62.507  52.728  71.535  1.00  0.00           N
ATOM    450  CA  VAL A  19      61.627  53.838  71.895  1.00  0.00           C
ATOM    452  CB  VAL A  19      62.337  55.088  72.415  1.00  0.00           C
ATOM    454  CG1 VAL A  19      63.117  54.748  73.685  1.00  0.00           C
ATOM    458  CG2 VAL A  19      63.267  55.708  71.365  1.00  0.00           C
ATOM    462  C   VAL A  19      60.737  54.207  70.725  1.00  0.00           C
ATOM    463  O   VAL A  19      61.167  54.268  69.575  1.00  0.00           O
ATOM    464  N   LYS A  20      59.437  54.417  70.975  1.00  0.00           N
ATOM    466  CA  LYS A  20      58.517  54.907  69.975  1.00  0.00           C
ATOM    468  CB  LYS A  20      57.467  53.857  69.515  1.00  0.00           C
ATOM    471  CG  LYS A  20      57.997  52.838  68.505  1.00  0.00           C
ATOM    474  CD  LYS A  20      58.877  51.716  69.065  1.00  0.00           C
ATOM    477  CE  LYS A  20      59.127  50.627  68.025  1.00  0.00           C
ATOM    480  NZ  LYS A  20      60.207  49.718  68.465  1.00  0.00           N
ATOM    484  C   LYS A  20      57.807  56.066  70.605  1.00  0.00           C
ATOM    485  O   LYS A  20      57.727  56.128  71.825  1.00  0.00           O
ATOM    486  N   LYS A  21      57.267  57.018  69.815  1.00  0.00           N
ATOM    488  CA  LYS A  21      56.457  58.097  70.355  1.00  0.00           C
ATOM    490  CB  LYS A  21      56.117  59.228  69.335  1.00  0.00           C
ATOM    493  CG  LYS A  21      55.257  60.338  69.965  1.00  0.00           C
ATOM    496  CD  LYS A  21      54.967  61.576  69.115  1.00  0.00           C
ATOM    499  CE  LYS A  21      54.167  62.658  69.875  1.00  0.00           C
ATOM    502  NZ  LYS A  21      52.837  62.197  70.365  1.00  0.00           N
ATOM    506  C   LYS A  21      55.207  57.607  71.095  1.00  0.00           C
ATOM    507  O   LYS A  21      54.547  56.667  70.645  1.00  0.00           O
ATOM    508  N   GLY A  22      54.887  58.278  72.225  1.00  0.00           N
ATOM    510  CA  GLY A  22      53.967  57.927  73.315  1.00  0.00           C
ATOM    513  C   GLY A  22      53.337  56.558  73.435  1.00  0.00           C
ATOM    514  O   GLY A  22      52.637  56.087  72.545  1.00  0.00           O
ATOM    515  N   MET A  23      53.507  55.877  74.585  1.00  0.00           N
ATOM    517  CA  MET A  23      53.457  56.437  75.915  1.00  0.00           C
ATOM    519  CB  MET A  23      51.987  56.677  76.345  1.00  0.00           C
ATOM    522  CG  MET A  23      51.087  55.427  76.525  1.00  0.00           C
ATOM    525  SD  MET A  23      50.757  54.417  75.045  1.00  0.00           S
ATOM    526  CE  MET A  23      51.987  53.118  75.235  1.00  0.00           C
ATOM    530  C   MET A  23      54.117  55.578  76.985  1.00  0.00           C
ATOM    531  O   MET A  23      54.237  54.368  76.825  1.00  0.00           O
ATOM    532  N   SER A  24      54.517  56.198  78.115  1.00  0.00           N
ATOM    534  CA  SER A  24      54.887  55.557  79.365  1.00  0.00           C
ATOM    536  CB  SER A  24      54.427  54.097  79.645  1.00  0.00           C
ATOM    539  OG  SER A  24      53.007  53.967  79.615  1.00  0.00           O
ATOM    541  C   SER A  24      56.367  55.597  79.645  1.00  0.00           C
ATOM    542  O   SER A  24      57.137  54.797  79.135  1.00  0.00           O
ATOM    543  N   ARG A  25      56.787  56.448  80.605  1.00  0.00           N
ATOM    545  CA  ARG A  25      58.117  56.408  81.235  1.00  0.00           C
ATOM    547  CB  ARG A  25      58.127  57.407  82.415  1.00  0.00           C
ATOM    550  CG  ARG A  25      59.537  57.857  82.845  1.00  0.00           C
ATOM    553  CD  ARG A  25      59.557  58.998  83.885  1.00  0.00           C
ATOM    556  NE  ARG A  25      59.247  58.447  85.245  1.00  0.00           N
ATOM    558  CZ  ARG A  25      58.037  58.297  85.775  1.00  0.00           C
ATOM    559  NH1 ARG A  25      56.937  58.698  85.195  1.00  0.00           N
ATOM    562  NH2 ARG A  25      57.907  57.748  86.965  1.00  0.00           N
ATOM    565  C   ARG A  25      58.447  55.028  81.785  1.00  0.00           C
ATOM    566  O   ARG A  25      59.537  54.497  81.595  1.00  0.00           O
ATOM    567  N   ALA A  26      57.447  54.377  82.415  1.00  0.00           N
ATOM    569  CA  ALA A  26      57.487  53.008  82.825  1.00  0.00           C
ATOM    571  CB  ALA A  26      56.137  52.658  83.455  1.00  0.00           C
ATOM    575  C   ALA A  26      57.747  51.977  81.735  1.00  0.00           C
ATOM    576  O   ALA A  26      58.447  51.007  81.985  1.00  0.00           O
ATOM    577  N   GLN A  27      57.207  52.148  80.515  1.00  0.00           N
ATOM    579  CA  GLN A  27      57.627  51.326  79.395  1.00  0.00           C
ATOM    581  CB  GLN A  27      56.807  51.597  78.125  1.00  0.00           C
ATOM    584  CG  GLN A  27      57.197  50.618  76.985  1.00  0.00           C
ATOM    587  CD  GLN A  27      56.747  51.128  75.635  1.00  0.00           C
ATOM    588  OE1 GLN A  27      56.547  52.316  75.405  1.00  0.00           O
ATOM    589  NE2 GLN A  27      56.627  50.187  74.675  1.00  0.00           N
ATOM    592  C   GLN A  27      59.087  51.558  79.045  1.00  0.00           C
ATOM    593  O   GLN A  27      59.857  50.618  78.835  1.00  0.00           O
ATOM    594  N   VAL A  28      59.507  52.857  79.005  1.00  0.00           N
ATOM    596  CA  VAL A  28      60.857  53.236  78.655  1.00  0.00           C
ATOM    598  CB  VAL A  28      61.127  54.748  78.635  1.00  0.00           C
ATOM    600  CG1 VAL A  28      62.547  54.977  78.105  1.00  0.00           C
ATOM    604  CG2 VAL A  28      60.167  55.478  77.685  1.00  0.00           C
ATOM    608  C   VAL A  28      61.837  52.576  79.605  1.00  0.00           C
ATOM    609  O   VAL A  28      62.837  51.997  79.205  1.00  0.00           O
ATOM    610  N   ALA A  29      61.517  52.576  80.905  1.00  0.00           N
ATOM    612  CA  ALA A  29      62.297  51.958  81.945  1.00  0.00           C
ATOM    614  CB  ALA A  29      61.527  52.207  83.245  1.00  0.00           C
ATOM    618  C   ALA A  29      62.597  50.478  81.765  1.00  0.00           C
ATOM    619  O   ALA A  29      63.727  49.998  81.945  1.00  0.00           O
ATOM    620  N   GLN A  30      61.597  49.697  81.365  1.00  0.00           N
ATOM    622  CA  GLN A  30      61.797  48.317  81.025  1.00  0.00           C
ATOM    624  CB  GLN A  30      60.437  47.698  80.715  1.00  0.00           C
ATOM    627  CG  GLN A  30      59.497  47.717  81.925  1.00  0.00           C
ATOM    630  CD  GLN A  30      58.297  46.868  81.575  1.00  0.00           C
ATOM    631  OE1 GLN A  30      58.197  46.278  80.495  1.00  0.00           O
ATOM    632  NE2 GLN A  30      57.347  46.716  82.515  1.00  0.00           N
ATOM    635  C   GLN A  30      62.717  48.018  79.855  1.00  0.00           C
ATOM    636  O   GLN A  30      63.617  47.197  79.975  1.00  0.00           O
ATOM    637  N   ILE A  31      62.527  48.698  78.705  1.00  0.00           N
ATOM    639  CA  ILE A  31      63.387  48.558  77.535  1.00  0.00           C
ATOM    641  CB  ILE A  31      62.747  49.286  76.355  1.00  0.00           C
ATOM    643  CG2 ILE A  31      63.697  49.356  75.145  1.00  0.00           C
ATOM    647  CG1 ILE A  31      61.377  48.727  75.915  1.00  0.00           C
ATOM    650  CD  ILE A  31      61.377  47.297  75.395  1.00  0.00           C
ATOM    654  C   ILE A  31      64.787  49.107  77.745  1.00  0.00           C
ATOM    655  O   ILE A  31      65.807  48.498  77.415  1.00  0.00           O
ATOM    656  N   ALA A  32      64.857  50.338  78.285  1.00  0.00           N
ATOM    658  CA  ALA A  32      66.057  51.128  78.315  1.00  0.00           C
ATOM    660  CB  ALA A  32      65.667  52.607  78.455  1.00  0.00           C
ATOM    664  C   ALA A  32      66.937  50.747  79.475  1.00  0.00           C
ATOM    665  O   ALA A  32      68.157  50.877  79.415  1.00  0.00           O
ATOM    666  N   GLY A  33      66.357  50.217  80.555  1.00  0.00           N
ATOM    668  CA  GLY A  33      67.087  49.878  81.765  1.00  0.00           C
ATOM    671  C   GLY A  33      67.187  51.027  82.715  1.00  0.00           C
ATOM    672  O   GLY A  33      66.297  51.868  82.755  1.00  0.00           O
ATOM    673  N   LYS A  34      68.227  51.098  83.575  1.00  0.00           N
ATOM    675  CA  LYS A  34      68.277  52.197  84.535  1.00  0.00           C
ATOM    677  CB  LYS A  34      68.957  51.828  85.875  1.00  0.00           C
ATOM    680  CG  LYS A  34      69.127  53.067  86.785  1.00  0.00           C
ATOM    683  CD  LYS A  34      69.567  52.787  88.215  1.00  0.00           C
ATOM    686  CE  LYS A  34      69.527  54.067  89.045  1.00  0.00           C
ATOM    689  NZ  LYS A  34      70.097  53.867  90.385  1.00  0.00           N
ATOM    693  C   LYS A  34      68.867  53.488  83.935  1.00  0.00           C
ATOM    694  O   LYS A  34      70.037  53.468  83.565  1.00  0.00           O
ATOM    695  N   PRO A  35      68.147  54.627  83.835  1.00  0.00           N
ATOM    696  CD  PRO A  35      66.817  54.797  84.395  1.00  0.00           C
ATOM    699  CA  PRO A  35      68.707  55.918  83.495  1.00  0.00           C
ATOM    701  CB  PRO A  35      67.537  56.917  83.595  1.00  0.00           C
ATOM    704  CG  PRO A  35      66.297  56.038  83.695  1.00  0.00           C
ATOM    707  C   PRO A  35      69.817  56.338  84.415  1.00  0.00           C
ATOM    708  O   PRO A  35      69.747  56.066  85.615  1.00  0.00           O
ATOM    709  N   SER A  36      70.797  57.088  83.885  1.00  0.00           N
ATOM    711  CA  SER A  36      71.757  57.776  84.705  1.00  0.00           C
ATOM    713  CB  SER A  36      72.857  58.447  83.855  1.00  0.00           C
ATOM    716  OG  SER A  36      72.347  59.388  82.905  1.00  0.00           O
ATOM    718  C   SER A  36      71.117  58.808  85.615  1.00  0.00           C
ATOM    719  O   SER A  36      71.487  58.937  86.775  1.00  0.00           O
ATOM    720  N   SER A  37      70.107  59.528  85.105  1.00  0.00           N
ATOM    722  CA  SER A  37      69.307  60.448  85.895  1.00  0.00           C
ATOM    724  CB  SER A  37      70.057  61.777  86.255  1.00  0.00           C
ATOM    727  OG  SER A  37      70.488  62.566  85.135  1.00  0.00           O
ATOM    729  C   SER A  37      67.957  60.677  85.215  1.00  0.00           C
ATOM    730  O   SER A  37      67.737  60.308  84.065  1.00  0.00           O
ATOM    731  N   GLU A  38      66.977  61.248  85.935  1.00  0.00           N
ATOM    733  CA  GLU A  38      65.677  61.607  85.375  1.00  0.00           C
ATOM    735  CB  GLU A  38      64.617  60.478  85.535  1.00  0.00           C
ATOM    738  CG  GLU A  38      63.217  60.708  84.895  1.00  0.00           C
ATOM    741  CD  GLU A  38      62.137  61.297  85.805  1.00  0.00           C
ATOM    742  OE1 GLU A  38      62.397  61.526  87.005  1.00  0.00           O
ATOM    743  OE2 GLU A  38      60.997  61.467  85.285  1.00  0.00           O
ATOM    744  C   GLU A  38      65.287  62.868  86.115  1.00  0.00           C
ATOM    745  O   GLU A  38      65.637  63.048  87.285  1.00  0.00           O
ATOM    746  N   VAL A  39      64.677  63.847  85.445  1.00  0.00           N
ATOM    748  CA  VAL A  39      64.367  65.088  86.135  1.00  0.00           C
ATOM    750  CB  VAL A  39      65.587  66.007  86.295  1.00  0.00           C
ATOM    752  CG1 VAL A  39      66.107  66.507  84.935  1.00  0.00           C
ATOM    756  CG2 VAL A  39      65.347  67.157  87.295  1.00  0.00           C
ATOM    760  C   VAL A  39      63.247  65.727  85.355  1.00  0.00           C
ATOM    761  O   VAL A  39      63.007  65.388  84.205  1.00  0.00           O
ATOM    762  N   SER A  40      62.507  66.667  85.975  1.00  0.00           N
ATOM    764  CA  SER A  40      61.557  67.518  85.275  1.00  0.00           C
ATOM    766  CB  SER A  40      60.777  68.448  86.255  1.00  0.00           C
ATOM    769  OG  SER A  40      59.867  69.278  85.545  1.00  0.00           O
ATOM    771  C   SER A  40      62.257  68.356  84.225  1.00  0.00           C
ATOM    772  O   SER A  40      63.347  68.878  84.485  1.00  0.00           O
ATOM    773  N   MET A  41      61.617  68.518  83.045  1.00  0.00           N
ATOM    775  CA  MET A  41      62.047  69.407  81.965  1.00  0.00           C
ATOM    777  CB  MET A  41      60.997  69.378  80.815  1.00  0.00           C
ATOM    780  CG  MET A  41      60.907  68.036  80.055  1.00  0.00           C
ATOM    783  SD  MET A  41      62.267  67.727  78.895  1.00  0.00           S
ATOM    784  CE  MET A  41      61.607  68.727  77.525  1.00  0.00           C
ATOM    788  C   MET A  41      62.177  70.848  82.425  1.00  0.00           C
ATOM    789  O   MET A  41      61.257  71.367  83.065  1.00  0.00           O
ATOM    790  N   ILE A  42      63.277  71.576  82.125  1.00  0.00           N
ATOM    792  CA  ILE A  42      63.347  72.988  82.515  1.00  0.00           C
ATOM    794  CB  ILE A  42      64.787  73.518  82.515  1.00  0.00           C
ATOM    796  CG2 ILE A  42      65.327  73.707  81.085  1.00  0.00           C
ATOM    800  CG1 ILE A  42      64.957  74.856  83.275  1.00  0.00           C
ATOM    803  CD  ILE A  42      64.727  74.777  84.785  1.00  0.00           C
ATOM    807  C   ILE A  42      62.517  73.886  81.605  1.00  0.00           C
ATOM    808  O   ILE A  42      62.057  74.957  81.975  1.00  0.00           O
ATOM    809  N   HIS A  43      62.337  73.477  80.335  1.00  0.00           N
ATOM    811  CA  HIS A  43      61.727  74.338  79.335  1.00  0.00           C
ATOM    813  CB  HIS A  43      62.297  74.007  77.915  1.00  0.00           C
ATOM    816  ND1 HIS A  43      60.567  74.488  76.215  1.00  0.00           N
ATOM    817  CG  HIS A  43      61.747  74.856  76.805  1.00  0.00           C
ATOM    818  CE1 HIS A  43      60.267  75.458  75.375  1.00  0.00           C
ATOM    820  NE2 HIS A  43      61.237  76.396  75.345  1.00  0.00           N
ATOM    822  CD2 HIS A  43      62.197  76.018  76.255  1.00  0.00           C
ATOM    824  C   HIS A  43      60.207  74.257  79.335  1.00  0.00           C
ATOM    825  O   HIS A  43      59.507  75.198  78.975  1.00  0.00           O
ATOM    826  N   ALA A  44      59.667  73.098  79.755  1.00  0.00           N
ATOM    828  CA  ALA A  44      58.287  72.757  79.535  1.00  0.00           C
ATOM    830  CB  ALA A  44      58.137  72.128  78.145  1.00  0.00           C
ATOM    834  C   ALA A  44      57.797  71.848  80.625  1.00  0.00           C
ATOM    835  O   ALA A  44      58.327  71.856  81.725  1.00  0.00           O
ATOM    836  N   ARG A  45      56.767  71.038  80.375  1.00  0.00           N
ATOM    838  CA  ARG A  45      56.177  70.178  81.375  1.00  0.00           C
ATOM    840  CB  ARG A  45      54.677  70.518  81.625  1.00  0.00           C
ATOM    843  CG  ARG A  45      53.937  69.507  82.525  1.00  0.00           C
ATOM    846  CD  ARG A  45      52.487  69.827  82.925  1.00  0.00           C
ATOM    849  NE  ARG A  45      51.817  70.528  81.795  1.00  0.00           N
ATOM    851  CZ  ARG A  45      50.497  70.588  81.625  1.00  0.00           C
ATOM    852  NH1 ARG A  45      49.667  70.058  82.505  1.00  0.00           N
ATOM    855  NH2 ARG A  45      50.007  71.277  80.615  1.00  0.00           N
ATOM    858  C   ARG A  45      56.357  68.738  80.945  1.00  0.00           C
ATOM    859  O   ARG A  45      56.277  68.398  79.765  1.00  0.00           O
ATOM    860  N   GLY A  46      56.677  67.857  81.895  1.00  0.00           N
ATOM    862  CA  GLY A  46      57.097  66.507  81.595  1.00  0.00           C
ATOM    865  C   GLY A  46      58.447  66.318  82.195  1.00  0.00           C
ATOM    866  O   GLY A  46      58.927  67.117  82.995  1.00  0.00           O
ATOM    867  N   THR A  47      59.107  65.237  81.805  1.00  0.00           N
ATOM    869  CA  THR A  47      60.367  64.838  82.395  1.00  0.00           C
ATOM    871  CB  THR A  47      60.277  63.738  83.435  1.00  0.00           C
ATOM    873  OG1 THR A  47      59.817  62.488  82.955  1.00  0.00           O
ATOM    875  CG2 THR A  47      59.307  64.157  84.545  1.00  0.00           C
ATOM    879  C   THR A  47      61.287  64.418  81.295  1.00  0.00           C
ATOM    880  O   THR A  47      60.907  64.228  80.145  1.00  0.00           O
ATOM    881  N   CYS A  48      62.567  64.307  81.625  1.00  0.00           N
ATOM    883  CA  CYS A  48      63.567  63.838  80.715  1.00  0.00           C
ATOM    885  CB  CYS A  48      64.527  64.977  80.365  1.00  0.00           C
ATOM    888  SG  CYS A  48      64.837  65.187  78.595  1.00  0.00           S
ATOM    890  C   CYS A  48      64.317  62.768  81.455  1.00  0.00           C
ATOM    891  O   CYS A  48      64.587  62.878  82.645  1.00  0.00           O
ATOM    892  N   GLN A  49      64.717  61.737  80.725  1.00  0.00           N
ATOM    894  CA  GLN A  49      65.417  60.578  81.205  1.00  0.00           C
ATOM    896  CB  GLN A  49      64.567  59.356  80.795  1.00  0.00           C
ATOM    899  CG  GLN A  49      64.527  58.188  81.805  1.00  0.00           C
ATOM    902  CD  GLN A  49      63.227  57.388  81.695  1.00  0.00           C
ATOM    903  OE1 GLN A  49      62.447  57.467  80.745  1.00  0.00           O
ATOM    904  NE2 GLN A  49      62.937  56.567  82.735  1.00  0.00           N
ATOM    907  C   GLN A  49      66.757  60.638  80.485  1.00  0.00           C
ATOM    908  O   GLN A  49      66.797  60.718  79.255  1.00  0.00           O
ATOM    909  N   THR A  50      67.887  60.627  81.215  1.00  0.00           N
ATOM    911  CA  THR A  50      69.197  60.768  80.595  1.00  0.00           C
ATOM    913  CB  THR A  50      70.117  61.847  81.175  1.00  0.00           C
ATOM    915  OG1 THR A  50      69.537  63.127  81.005  1.00  0.00           O
ATOM    917  CG2 THR A  50      71.467  61.927  80.445  1.00  0.00           C
ATOM    921  C   THR A  50      69.897  59.468  80.775  1.00  0.00           C
ATOM    922  O   THR A  50      69.787  58.816  81.815  1.00  0.00           O
ATOM    923  N   TYR A  51      70.627  59.037  79.745  1.00  0.00           N
ATOM    925  CA  TYR A  51      71.377  57.826  79.795  1.00  0.00           C
ATOM    927  CB  TYR A  51      70.897  56.777  78.765  1.00  0.00           C
ATOM    930  CG  TYR A  51      69.427  56.548  78.935  1.00  0.00           C
ATOM    931  CD1 TYR A  51      68.947  55.597  79.845  1.00  0.00           C
ATOM    933  CE1 TYR A  51      67.567  55.406  80.005  1.00  0.00           C
ATOM    935  CZ  TYR A  51      66.677  56.147  79.225  1.00  0.00           C
ATOM    936  OH  TYR A  51      65.297  55.957  79.325  1.00  0.00           O
ATOM    938  CD2 TYR A  51      68.517  57.277  78.165  1.00  0.00           C
ATOM    940  CE2 TYR A  51      67.147  57.077  78.305  1.00  0.00           C
ATOM    942  C   TYR A  51      72.787  58.188  79.455  1.00  0.00           C
ATOM    943  O   TYR A  51      73.087  59.216  78.855  1.00  0.00           O
ATOM    944  N   ILE A  52      73.697  57.267  79.775  1.00  0.00           N
ATOM    946  CA  ILE A  52      74.857  57.088  78.955  1.00  0.00           C
ATOM    948  CB  ILE A  52      76.107  56.977  79.825  1.00  0.00           C
ATOM    950  CG2 ILE A  52      76.157  55.688  80.665  1.00  0.00           C
ATOM    954  CG1 ILE A  52      77.427  57.288  79.085  1.00  0.00           C
ATOM    957  CD  ILE A  52      77.767  56.408  77.895  1.00  0.00           C
ATOM    961  C   ILE A  52      74.427  55.848  78.185  1.00  0.00           C
ATOM    962  O   ILE A  52      73.827  54.937  78.765  1.00  0.00           O
ATOM    963  N   LEU A  53      74.567  55.827  76.845  1.00  0.00           N
ATOM    965  CA  LEU A  53      74.297  54.668  76.015  1.00  0.00           C
ATOM    967  CB  LEU A  53      74.587  55.018  74.525  1.00  0.00           C
ATOM    970  CG  LEU A  53      73.607  56.077  73.975  1.00  0.00           C
ATOM    972  CD1 LEU A  53      73.997  56.607  72.595  1.00  0.00           C
ATOM    976  CD2 LEU A  53      72.207  55.497  73.895  1.00  0.00           C
ATOM    980  C   LEU A  53      74.937  53.358  76.505  1.00  0.00           C
ATOM    981  O   LEU A  53      75.777  53.338  77.405  1.00  0.00           O
ATOM    982  N   GLY A  54      74.557  52.197  75.945  1.00  0.00           N
ATOM    984  CA  GLY A  54      75.017  50.887  76.435  1.00  0.00           C
ATOM    987  C   GLY A  54      76.467  50.527  76.145  1.00  0.00           C
ATOM    988  O   GLY A  54      76.937  49.438  76.455  1.00  0.00           O
ATOM    989  N   GLN A  55      77.217  51.448  75.545  1.00  0.00           N
ATOM    991  CA  GLN A  55      78.647  51.326  75.385  1.00  0.00           C
ATOM    993  CB  GLN A  55      79.447  51.208  76.705  1.00  0.00           C
ATOM    996  CG  GLN A  55      80.007  52.576  77.175  1.00  0.00           C
ATOM    999  CD  GLN A  55      81.407  52.477  77.785  1.00  0.00           C
ATOM   1000  OE1 GLN A  55      82.157  51.498  77.665  1.00  0.00           O
ATOM   1001  NE2 GLN A  55      81.807  53.527  78.515  1.00  0.00           N
ATOM   1004  C   GLN A  55      79.117  50.466  74.235  1.00  0.00           C
ATOM   1005  O   GLN A  55      79.907  49.538  74.395  1.00  0.00           O
ATOM   1006  N   ARG A  56      78.667  50.807  73.025  1.00  0.00           N
ATOM   1008  CA  ARG A  56      78.937  49.998  71.865  1.00  0.00           C
ATOM   1010  CB  ARG A  56      77.877  50.158  70.765  1.00  0.00           C
ATOM   1013  CG  ARG A  56      78.057  49.037  69.735  1.00  0.00           C
ATOM   1016  CD  ARG A  56      77.027  48.956  68.625  1.00  0.00           C
ATOM   1019  NE  ARG A  56      77.197  47.617  67.995  1.00  0.00           N
ATOM   1021  CZ  ARG A  56      76.817  46.478  68.555  1.00  0.00           C
ATOM   1022  NH1 ARG A  56      76.207  46.408  69.725  1.00  0.00           N
ATOM   1025  NH2 ARG A  56      77.147  45.347  67.985  1.00  0.00           N
ATOM   1028  C   ARG A  56      80.317  50.257  71.305  1.00  0.00           C
ATOM   1029  O   ARG A  56      80.757  51.396  71.155  1.00  0.00           O
ATOM   1030  N   ASP A  57      81.057  49.167  70.985  1.00  0.00           N
ATOM   1032  CA  ASP A  57      82.317  49.156  70.285  1.00  0.00           C
ATOM   1034  CB  ASP A  57      82.127  49.567  68.805  1.00  0.00           C
ATOM   1037  CG  ASP A  57      81.237  48.608  68.035  1.00  0.00           C
ATOM   1038  OD1 ASP A  57      80.807  47.528  68.525  1.00  0.00           O
ATOM   1039  OD2 ASP A  57      81.067  48.896  66.825  1.00  0.00           O
ATOM   1040  C   ASP A  57      83.407  49.977  70.985  1.00  0.00           C
ATOM   1041  O   ASP A  57      84.367  50.448  70.365  1.00  0.00           O
ATOM   1042  N   GLY A  58      83.257  50.198  72.315  1.00  0.00           N
ATOM   1044  CA  GLY A  58      84.197  50.957  73.125  1.00  0.00           C
ATOM   1047  C   GLY A  58      83.937  52.448  73.115  1.00  0.00           C
ATOM   1048  O   GLY A  58      84.677  53.236  73.695  1.00  0.00           O
ATOM   1049  N   LYS A  59      82.817  52.868  72.505  1.00  0.00           N
ATOM   1051  CA  LYS A  59      82.378  54.237  72.395  1.00  0.00           C
ATOM   1053  CB  LYS A  59      82.037  54.588  70.935  1.00  0.00           C
ATOM   1056  CG  LYS A  59      83.267  54.407  70.045  1.00  0.00           C
ATOM   1059  CD  LYS A  59      82.938  54.588  68.565  1.00  0.00           C
ATOM   1062  CE  LYS A  59      83.557  53.468  67.725  1.00  0.00           C
ATOM   1065  NZ  LYS A  59      83.407  53.768  66.295  1.00  0.00           N
ATOM   1069  C   LYS A  59      81.197  54.538  73.285  1.00  0.00           C
ATOM   1070  O   LYS A  59      80.168  53.867  73.325  1.00  0.00           O
ATOM   1071  N   ALA A  60      81.347  55.638  74.045  1.00  0.00           N
ATOM   1073  CA  ALA A  60      80.437  56.027  75.075  1.00  0.00           C
ATOM   1075  CB  ALA A  60      81.127  55.947  76.445  1.00  0.00           C
ATOM   1079  C   ALA A  60      79.977  57.418  74.765  1.00  0.00           C
ATOM   1080  O   ALA A  60      80.817  58.268  74.505  1.00  0.00           O
ATOM   1081  N   GLU A  61      78.657  57.678  74.755  1.00  0.00           N
ATOM   1083  CA  GLU A  61      78.167  59.026  74.635  1.00  0.00           C
ATOM   1085  CB  GLU A  61      78.197  59.617  73.195  1.00  0.00           C
ATOM   1088  CG  GLU A  61      78.217  61.178  73.155  1.00  0.00           C
ATOM   1091  CD  GLU A  61      79.177  61.747  74.195  1.00  0.00           C
ATOM   1092  OE1 GLU A  61      80.417  61.588  74.005  1.00  0.00           O
ATOM   1093  OE2 GLU A  61      78.717  62.277  75.235  1.00  0.00           O
ATOM   1094  C   GLU A  61      76.757  59.007  75.145  1.00  0.00           C
ATOM   1095  O   GLU A  61      76.177  57.938  75.385  1.00  0.00           O
ATOM   1096  N   THR A  62      76.197  60.178  75.425  1.00  0.00           N
ATOM   1098  CA  THR A  62      74.917  60.338  76.085  1.00  0.00           C
ATOM   1100  CB  THR A  62      74.857  61.646  76.855  1.00  0.00           C
ATOM   1102  OG1 THR A  62      75.377  62.698  76.055  1.00  0.00           O
ATOM   1104  CG2 THR A  62      75.827  61.456  78.035  1.00  0.00           C
ATOM   1108  C   THR A  62      73.707  60.158  75.195  1.00  0.00           C
ATOM   1109  O   THR A  62      73.757  60.066  73.975  1.00  0.00           O
ATOM   1110  N   TYR A  63      72.537  60.047  75.835  1.00  0.00           N
ATOM   1112  CA  TYR A  63      71.297  59.967  75.105  1.00  0.00           C
ATOM   1114  CB  TYR A  63      71.007  58.517  74.625  1.00  0.00           C
ATOM   1117  CG  TYR A  63      69.757  58.338  73.805  1.00  0.00           C
ATOM   1118  CD1 TYR A  63      69.777  58.727  72.455  1.00  0.00           C
ATOM   1120  CE1 TYR A  63      68.687  58.498  71.625  1.00  0.00           C
ATOM   1122  CZ  TYR A  63      67.567  57.838  72.115  1.00  0.00           C
ATOM   1123  OH  TYR A  63      66.577  57.507  71.165  1.00  0.00           O
ATOM   1125  CD2 TYR A  63      68.597  57.717  74.305  1.00  0.00           C
ATOM   1127  CE2 TYR A  63      67.497  57.477  73.465  1.00  0.00           C
ATOM   1129  C   TYR A  63      70.237  60.448  76.045  1.00  0.00           C
ATOM   1130  O   TYR A  63      70.397  60.378  77.265  1.00  0.00           O
ATOM   1131  N   PHE A  64      69.127  60.968  75.515  1.00  0.00           N
ATOM   1133  CA  PHE A  64      68.017  61.386  76.315  1.00  0.00           C
ATOM   1135  CB  PHE A  64      67.907  62.938  76.505  1.00  0.00           C
ATOM   1138  CG  PHE A  64      67.528  63.708  75.255  1.00  0.00           C
ATOM   1139  CD1 PHE A  64      66.177  63.886  74.895  1.00  0.00           C
ATOM   1141  CE1 PHE A  64      65.837  64.588  73.735  1.00  0.00           C
ATOM   1143  CZ  PHE A  64      66.837  65.157  72.945  1.00  0.00           C
ATOM   1145  CD2 PHE A  64      68.517  64.317  74.475  1.00  0.00           C
ATOM   1147  CE2 PHE A  64      68.177  65.037  73.315  1.00  0.00           C
ATOM   1149  C   PHE A  64      66.777  60.807  75.685  1.00  0.00           C
ATOM   1150  O   PHE A  64      66.667  60.648  74.465  1.00  0.00           O
ATOM   1151  N   VAL A  65      65.797  60.518  76.545  1.00  0.00           N
ATOM   1153  CA  VAL A  65      64.417  60.387  76.155  1.00  0.00           C
ATOM   1155  CB  VAL A  65      63.847  58.998  76.485  1.00  0.00           C
ATOM   1157  CG1 VAL A  65      62.767  58.998  77.595  1.00  0.00           C
ATOM   1161  CG2 VAL A  65      63.317  58.377  75.185  1.00  0.00           C
ATOM   1165  C   VAL A  65      63.687  61.518  76.865  1.00  0.00           C
ATOM   1166  O   VAL A  65      63.917  61.777  78.045  1.00  0.00           O
ATOM   1167  N   ALA A  66      62.807  62.238  76.155  1.00  0.00           N
ATOM   1169  CA  ALA A  66      62.057  63.326  76.735  1.00  0.00           C
ATOM   1171  CB  ALA A  66      62.297  64.648  75.985  1.00  0.00           C
ATOM   1175  C   ALA A  66      60.587  62.987  76.695  1.00  0.00           C
ATOM   1176  O   ALA A  66      60.077  62.418  75.735  1.00  0.00           O
ATOM   1177  N   LEU A  67      59.847  63.326  77.755  1.00  0.00           N
ATOM   1179  CA  LEU A  67      58.427  63.057  77.875  1.00  0.00           C
ATOM   1181  CB  LEU A  67      58.117  62.077  79.035  1.00  0.00           C
ATOM   1184  CG  LEU A  67      58.847  60.727  78.955  1.00  0.00           C
ATOM   1186  CD1 LEU A  67      60.227  60.727  79.645  1.00  0.00           C
ATOM   1190  CD2 LEU A  67      57.987  59.617  79.575  1.00  0.00           C
ATOM   1194  C   LEU A  67      57.657  64.356  78.025  1.00  0.00           C
ATOM   1195  O   LEU A  67      58.157  65.357  78.535  1.00  0.00           O
ATOM   1196  N   ASP A  68      56.397  64.418  77.525  1.00  0.00           N
ATOM   1198  CA  ASP A  68      55.527  65.557  77.745  1.00  0.00           C
ATOM   1200  CB  ASP A  68      54.547  65.887  76.565  1.00  0.00           C
ATOM   1203  CG  ASP A  68      53.477  64.838  76.275  1.00  0.00           C
ATOM   1204  OD1 ASP A  68      53.747  63.638  76.515  1.00  0.00           O
ATOM   1205  OD2 ASP A  68      52.377  65.198  75.765  1.00  0.00           O
ATOM   1206  C   ASP A  68      54.807  65.448  79.075  1.00  0.00           C
ATOM   1207  O   ASP A  68      55.077  64.576  79.925  1.00  0.00           O
ATOM   1208  N   ASP A  69      53.867  66.378  79.325  1.00  0.00           N
ATOM   1210  CA  ASP A  69      53.017  66.448  80.485  1.00  0.00           C
ATOM   1212  CB  ASP A  69      52.047  67.657  80.355  1.00  0.00           C
ATOM   1215  CG  ASP A  69      51.157  67.687  79.115  1.00  0.00           C
ATOM   1216  OD1 ASP A  69      51.647  67.327  78.025  1.00  0.00           O
ATOM   1217  OD2 ASP A  69      50.097  68.367  79.195  1.00  0.00           O
ATOM   1218  C   ASP A  69      52.207  65.198  80.665  1.00  0.00           C
ATOM   1219  O   ASP A  69      52.147  64.628  81.765  1.00  0.00           O
ATOM   1220  N   THR A  70      51.667  64.698  79.535  1.00  0.00           N
ATOM   1222  CA  THR A  70      50.917  63.466  79.425  1.00  0.00           C
ATOM   1224  CB  THR A  70      50.387  63.216  78.015  1.00  0.00           C
ATOM   1226  OG1 THR A  70      49.927  64.407  77.385  1.00  0.00           O
ATOM   1228  CG2 THR A  70      49.167  62.288  78.105  1.00  0.00           C
ATOM   1232  C   THR A  70      51.757  62.277  79.855  1.00  0.00           C
ATOM   1233  O   THR A  70      51.247  61.238  80.285  1.00  0.00           O
ATOM   1234  N   GLY A  71      53.097  62.397  79.785  1.00  0.00           N
ATOM   1236  CA  GLY A  71      54.017  61.386  80.295  1.00  0.00           C
ATOM   1239  C   GLY A  71      54.247  60.338  79.275  1.00  0.00           C
ATOM   1240  O   GLY A  71      54.537  59.167  79.535  1.00  0.00           O
ATOM   1241  N   HIS A  72      54.087  60.797  78.035  1.00  0.00           N
ATOM   1243  CA  HIS A  72      54.307  60.066  76.835  1.00  0.00           C
ATOM   1245  CB  HIS A  72      53.197  60.406  75.825  1.00  0.00           C
ATOM   1248  ND1 HIS A  72      50.807  59.967  75.345  1.00  0.00           N
ATOM   1249  CG  HIS A  72      51.817  59.998  76.275  1.00  0.00           C
ATOM   1250  CE1 HIS A  72      49.737  59.538  76.005  1.00  0.00           C
ATOM   1252  NE2 HIS A  72      50.017  59.298  77.305  1.00  0.00           N
ATOM   1254  CD2 HIS A  72      51.357  59.588  77.495  1.00  0.00           C
ATOM   1256  C   HIS A  72      55.637  60.578  76.365  1.00  0.00           C
ATOM   1257  O   HIS A  72      55.947  61.758  76.535  1.00  0.00           O
ATOM   1258  N   VAL A  73      56.507  59.727  75.795  1.00  0.00           N
ATOM   1260  CA  VAL A  73      57.707  60.248  75.155  1.00  0.00           C
ATOM   1262  CB  VAL A  73      58.647  59.107  74.815  1.00  0.00           C
ATOM   1264  CG1 VAL A  73      58.367  58.488  73.445  1.00  0.00           C
ATOM   1268  CG2 VAL A  73      60.107  59.567  74.845  1.00  0.00           C
ATOM   1272  C   VAL A  73      57.347  61.128  73.965  1.00  0.00           C
ATOM   1273  O   VAL A  73      56.397  60.827  73.235  1.00  0.00           O
ATOM   1274  N   ILE A  74      58.067  62.248  73.755  1.00  0.00           N
ATOM   1276  CA  ILE A  74      57.827  63.118  72.605  1.00  0.00           C
ATOM   1278  CB  ILE A  74      57.477  64.588  72.895  1.00  0.00           C
ATOM   1280  CG2 ILE A  74      56.107  64.606  73.595  1.00  0.00           C
ATOM   1284  CG1 ILE A  74      58.557  65.478  73.585  1.00  0.00           C
ATOM   1287  CD  ILE A  74      58.627  65.318  75.095  1.00  0.00           C
ATOM   1291  C   ILE A  74      58.987  63.097  71.665  1.00  0.00           C
ATOM   1292  O   ILE A  74      58.807  63.317  70.475  1.00  0.00           O
ATOM   1293  N   ASN A  75      60.207  62.887  72.165  1.00  0.00           N
ATOM   1295  CA  ASN A  75      61.397  63.106  71.385  1.00  0.00           C
ATOM   1297  CB  ASN A  75      61.757  64.637  71.315  1.00  0.00           C
ATOM   1300  CG  ASN A  75      62.977  64.897  70.435  1.00  0.00           C
ATOM   1301  OD1 ASN A  75      63.237  64.128  69.505  1.00  0.00           O
ATOM   1302  ND2 ASN A  75      63.767  65.957  70.725  1.00  0.00           N
ATOM   1305  C   ASN A  75      62.497  62.327  72.065  1.00  0.00           C
ATOM   1306  O   ASN A  75      62.437  62.117  73.275  1.00  0.00           O
ATOM   1307  N   SER A  76      63.547  61.958  71.315  1.00  0.00           N
ATOM   1309  CA  SER A  76      64.747  61.386  71.895  1.00  0.00           C
ATOM   1311  CB  SER A  76      64.767  59.837  71.895  1.00  0.00           C
ATOM   1314  OG  SER A  76      63.517  59.286  72.275  1.00  0.00           O
ATOM   1316  C   SER A  76      65.927  61.847  71.065  1.00  0.00           C
ATOM   1317  O   SER A  76      65.837  62.108  69.865  1.00  0.00           O
ATOM   1318  N   GLY A  77      67.107  61.977  71.685  1.00  0.00           N
ATOM   1320  CA  GLY A  77      68.297  62.418  70.965  1.00  0.00           C
ATOM   1323  C   GLY A  77      69.527  62.168  71.775  1.00  0.00           C
ATOM   1324  O   GLY A  77      69.467  61.707  72.905  1.00  0.00           O
ATOM   1325  N   TYR A  78      70.707  62.477  71.215  1.00  0.00           N
ATOM   1327  CA  TYR A  78      71.967  61.847  71.575  1.00  0.00           C
ATOM   1329  CB  TYR A  78      72.727  61.357  70.325  1.00  0.00           C
ATOM   1332  CG  TYR A  78      71.927  60.228  69.735  1.00  0.00           C
ATOM   1333  CD1 TYR A  78      70.757  60.478  68.995  1.00  0.00           C
ATOM   1335  CE1 TYR A  78      69.997  59.438  68.475  1.00  0.00           C
ATOM   1337  CZ  TYR A  78      70.387  58.127  68.675  1.00  0.00           C
ATOM   1338  OH  TYR A  78      69.627  57.157  68.015  1.00  0.00           O
ATOM   1340  CD2 TYR A  78      72.297  58.886  69.965  1.00  0.00           C
ATOM   1342  CE2 TYR A  78      71.507  57.838  69.475  1.00  0.00           C
ATOM   1344  C   TYR A  78      72.797  62.737  72.455  1.00  0.00           C
ATOM   1345  O   TYR A  78      74.017  62.768  72.435  1.00  0.00           O
ATOM   1346  N   GLN A  79      72.077  63.527  73.255  1.00  0.00           N
ATOM   1348  CA  GLN A  79      72.637  64.488  74.145  1.00  0.00           C
ATOM   1350  CB  GLN A  79      72.157  65.907  73.755  1.00  0.00           C
ATOM   1353  CG  GLN A  79      72.307  66.147  72.225  1.00  0.00           C
ATOM   1356  CD  GLN A  79      71.787  67.518  71.785  1.00  0.00           C
ATOM   1357  OE1 GLN A  79      70.867  68.076  72.375  1.00  0.00           O
ATOM   1358  NE2 GLN A  79      72.367  68.028  70.665  1.00  0.00           N
ATOM   1361  C   GLN A  79      72.177  64.076  75.535  1.00  0.00           C
ATOM   1362  O   GLN A  79      71.437  63.118  75.715  1.00  0.00           O
ATOM   1363  N   THR A  80      72.587  64.788  76.585  1.00  0.00           N
ATOM   1365  CA  THR A  80      71.997  64.657  77.905  1.00  0.00           C
ATOM   1367  CB  THR A  80      72.907  65.128  79.055  1.00  0.00           C
ATOM   1369  OG1 THR A  80      73.287  66.487  78.925  1.00  0.00           O
ATOM   1371  CG2 THR A  80      74.187  64.307  79.055  1.00  0.00           C
ATOM   1375  C   THR A  80      70.707  65.448  77.975  1.00  0.00           C
ATOM   1376  O   THR A  80      70.447  66.326  77.145  1.00  0.00           O
ATOM   1377  N   CYS A  81      69.867  65.217  79.015  1.00  0.00           N
ATOM   1379  CA  CYS A  81      68.837  66.178  79.375  1.00  0.00           C
ATOM   1381  CB  CYS A  81      67.997  65.757  80.625  1.00  0.00           C
ATOM   1384  SG  CYS A  81      66.827  67.028  81.275  1.00  0.00           S
ATOM   1386  C   CYS A  81      69.397  67.537  79.685  1.00  0.00           C
ATOM   1387  O   CYS A  81      68.837  68.527  79.255  1.00  0.00           O
ATOM   1388  N   ALA A  82      70.497  67.617  80.435  1.00  0.00           N
ATOM   1390  CA  ALA A  82      71.057  68.878  80.885  1.00  0.00           C
ATOM   1392  CB  ALA A  82      72.227  68.566  81.825  1.00  0.00           C
ATOM   1396  C   ALA A  82      71.517  69.777  79.755  1.00  0.00           C
ATOM   1397  O   ALA A  82      71.257  70.988  79.725  1.00  0.00           O
ATOM   1398  N   GLU A  83      72.177  69.187  78.745  1.00  0.00           N
ATOM   1400  CA  GLU A  83      72.407  69.808  77.455  1.00  0.00           C
ATOM   1402  CB  GLU A  83      73.377  68.886  76.665  1.00  0.00           C
ATOM   1405  CG  GLU A  83      73.937  69.488  75.355  1.00  0.00           C
ATOM   1408  CD  GLU A  83      75.057  70.518  75.525  1.00  0.00           C
ATOM   1409  OE1 GLU A  83      74.917  71.458  76.335  1.00  0.00           O
ATOM   1410  OE2 GLU A  83      76.087  70.367  74.835  1.00  0.00           O
ATOM   1411  C   GLU A  83      71.117  70.128  76.685  1.00  0.00           C
ATOM   1412  O   GLU A  83      70.957  71.227  76.165  1.00  0.00           O
ATOM   1413  N   TYR A  84      70.117  69.208  76.675  1.00  0.00           N
ATOM   1415  CA  TYR A  84      68.787  69.477  76.115  1.00  0.00           C
ATOM   1417  CB  TYR A  84      67.877  68.208  76.055  1.00  0.00           C
ATOM   1420  CG  TYR A  84      66.607  68.518  75.275  1.00  0.00           C
ATOM   1421  CD1 TYR A  84      66.617  68.387  73.875  1.00  0.00           C
ATOM   1423  CE1 TYR A  84      65.517  68.808  73.115  1.00  0.00           C
ATOM   1425  CZ  TYR A  84      64.417  69.396  73.735  1.00  0.00           C
ATOM   1426  OH  TYR A  84      63.367  69.907  72.925  1.00  0.00           O
ATOM   1428  CD2 TYR A  84      65.457  69.047  75.895  1.00  0.00           C
ATOM   1430  CE2 TYR A  84      64.387  69.518  75.125  1.00  0.00           C
ATOM   1432  C   TYR A  84      68.057  70.628  76.815  1.00  0.00           C
ATOM   1433  O   TYR A  84      67.337  71.396  76.195  1.00  0.00           O
ATOM   1434  N   ASP A  85      68.187  70.786  78.135  1.00  0.00           N
ATOM   1436  CA  ASP A  85      67.747  71.958  78.845  1.00  0.00           C
ATOM   1438  CB  ASP A  85      68.057  71.778  80.365  1.00  0.00           C
ATOM   1441  CG  ASP A  85      67.087  70.878  81.135  1.00  0.00           C
ATOM   1442  OD1 ASP A  85      65.957  70.598  80.665  1.00  0.00           O
ATOM   1443  OD2 ASP A  85      67.447  70.557  82.315  1.00  0.00           O
ATOM   1444  C   ASP A  85      68.457  73.216  78.285  1.00  0.00           C
ATOM   1445  O   ASP A  85      67.827  74.216  77.965  1.00  0.00           O
ATOM   1446  N   THR A  86      69.797  73.157  78.095  1.00  0.00           N
ATOM   1448  CA  THR A  86      70.577  74.307  77.615  1.00  0.00           C
ATOM   1450  CB  THR A  86      72.077  74.007  77.575  1.00  0.00           C
ATOM   1452  OG1 THR A  86      72.537  73.738  78.885  1.00  0.00           O
ATOM   1454  CG2 THR A  86      72.917  75.198  77.105  1.00  0.00           C
ATOM   1458  C   THR A  86      70.187  74.856  76.255  1.00  0.00           C
ATOM   1459  O   THR A  86      69.977  76.066  76.105  1.00  0.00           O
ATOM   1460  N   ASP A  87      70.037  73.998  75.225  1.00  0.00           N
ATOM   1462  CA  ASP A  87      69.717  74.447  73.875  1.00  0.00           C
ATOM   1464  CB  ASP A  87      69.947  73.278  72.855  1.00  0.00           C
ATOM   1467  CG  ASP A  87      71.427  72.966  72.645  1.00  0.00           C
ATOM   1468  OD1 ASP A  87      72.297  73.727  73.135  1.00  0.00           O
ATOM   1469  OD2 ASP A  87      71.707  72.007  71.895  1.00  0.00           O
ATOM   1470  C   ASP A  87      68.347  75.146  73.755  1.00  0.00           C
ATOM   1471  O   ASP A  87      68.327  76.338  73.425  1.00  0.00           O
ATOM   1472  N   PRO A  88      67.197  74.558  74.065  1.00  0.00           N
ATOM   1473  CD  PRO A  88      66.937  73.177  73.665  1.00  0.00           C
ATOM   1476  CA  PRO A  88      65.937  75.248  74.295  1.00  0.00           C
ATOM   1478  CB  PRO A  88      65.027  74.128  74.795  1.00  0.00           C
ATOM   1481  CG  PRO A  88      65.457  72.917  73.965  1.00  0.00           C
ATOM   1484  C   PRO A  88      65.917  76.467  75.215  1.00  0.00           C
ATOM   1485  O   PRO A  88      65.147  77.387  74.955  1.00  0.00           O
ATOM   1486  N   GLN A  89      66.697  76.507  76.315  1.00  0.00           N
ATOM   1488  CA  GLN A  89      66.847  77.727  77.105  1.00  0.00           C
ATOM   1490  CB  GLN A  89      67.597  77.488  78.445  1.00  0.00           C
ATOM   1493  CG  GLN A  89      66.797  76.778  79.575  1.00  0.00           C
ATOM   1496  CD  GLN A  89      65.437  77.407  79.885  1.00  0.00           C
ATOM   1497  OE1 GLN A  89      65.387  78.437  80.545  1.00  0.00           O
ATOM   1498  NE2 GLN A  89      64.327  76.797  79.405  1.00  0.00           N
ATOM   1501  C   GLN A  89      67.467  78.896  76.335  1.00  0.00           C
ATOM   1502  O   GLN A  89      67.117  80.058  76.545  1.00  0.00           O
ATOM   1503  N   ALA A  90      68.387  78.606  75.405  1.00  0.00           N
ATOM   1505  CA  ALA A  90      69.147  79.576  74.635  1.00  0.00           C
ATOM   1507  CB  ALA A  90      70.317  78.826  73.965  1.00  0.00           C
ATOM   1511  C   ALA A  90      68.397  80.317  73.515  1.00  0.00           C
ATOM   1512  O   ALA A  90      68.907  81.327  73.025  1.00  0.00           O
ATOM   1513  N   ALA A  91      67.237  79.807  73.085  1.00  0.00           N
ATOM   1515  CA  ALA A  91      66.457  80.348  71.985  1.00  0.00           C
ATOM   1517  CB  ALA A  91      65.577  79.217  71.395  1.00  0.00           C
ATOM   1521  C   ALA A  91      65.637  81.628  72.365  1.00  0.00           C
ATOM   1522  OT1 ALA A  91      66.247  82.727  72.505  1.00  0.00           O
ATOM   1523  OT2 ALA A  91      64.397  81.546  72.525  1.00  0.00           O
ATOM   1524  NH3 POPEB  92      99.457  31.997  60.895  1.00  0.00           N
ATOM   1528  C12 POPEB  92      99.157  31.047  62.005  1.00  0.00           C
ATOM   1531  C11 POPEB  92      98.498  29.808  61.415  1.00  0.00           C
ATOM   1534  P   POPEB  92      96.968  27.858  62.145  1.00  0.00           P
ATOM   1535  O13 POPEB  92      97.477  26.508  62.425  1.00  0.00           O
ATOM   1536  O14 POPEB  92      95.718  28.298  62.785  1.00  0.00           O
ATOM   1537  O11 POPEB  92      96.777  27.928  60.565  1.00  0.00           O
ATOM   1538  O12 POPEB  92      98.108  28.927  62.465  1.00  0.00           O
ATOM   1539  C1  POPEB  92      95.697  27.218  59.925  1.00  0.00           C
ATOM   1542  C2  POPEB  92      96.128  26.767  58.495  1.00  0.00           C
ATOM   1544  O21 POPEB  92      95.028  26.588  57.585  1.00  0.00           O
ATOM   1545  C21 POPEB  92      94.117  25.677  57.835  1.00  0.00           C
ATOM   1546  O22 POPEB  92      94.017  24.987  58.845  1.00  0.00           O
ATOM   1547  C22 POPEB  92      93.207  25.618  56.635  1.00  0.00           C
ATOM   1550  C3  POPEB  92      97.097  25.556  58.485  1.00  0.00           C
ATOM   1553  O31 POPEB  92      97.557  25.287  57.135  1.00  0.00           O
ATOM   1554  C31 POPEB  92      96.968  24.257  56.525  1.00  0.00           C
ATOM   1555  O32 POPEB  92      96.067  23.577  56.985  1.00  0.00           O
ATOM   1556  C32 POPEB  92      97.587  24.037  55.145  1.00  0.00           C
ATOM   1559  C23 POPEB  92      91.998  24.698  56.845  1.00  0.00           C
ATOM   1562  C24 POPEB  92      91.077  24.788  55.625  1.00  0.00           C
ATOM   1565  C25 POPEB  92      91.718  24.218  54.345  1.00  0.00           C
ATOM   1568  C26 POPEB  92      92.168  25.238  53.295  1.00  0.00           C
ATOM   1571  C27 POPEB  92      92.127  24.587  51.905  1.00  0.00           C
ATOM   1574  C28 POPEB  92      92.997  25.258  50.835  1.00  0.00           C
ATOM   1577  C29 POPEB  92      92.938  24.448  49.555  1.00  0.00           C
ATOM   1579 0C21 POPEB  92      93.967  24.167  48.745  1.00  0.00           C
ATOM   1581 1C21 POPEB  92      95.377  24.698  48.895  1.00  0.00           C
ATOM   1584 2C21 POPEB  92      96.187  24.487  47.605  1.00  0.00           C
ATOM   1587 3C21 POPEB  92      97.447  25.358  47.535  1.00  0.00           C
ATOM   1590 4C21 POPEB  92      98.207  25.226  46.215  1.00  0.00           C
ATOM   1593 5C21 POPEB  92      99.157  26.397  45.955  1.00  0.00           C
ATOM   1596 6C21 POPEB  92      98.498  27.568  45.205  1.00  0.00           C
ATOM   1599 7C21 POPEB  92      99.468  28.737  44.995  1.00  0.00           C
ATOM   1602 8C21 POPEB  92      98.927  29.818  44.045  1.00  0.00           C
ATOM   1606  C33 POPEB  92      96.607  23.258  54.265  1.00  0.00           C
ATOM   1609  C34 POPEB  92      96.977  23.247  52.775  1.00  0.00           C
ATOM   1612  C35 POPEB  92      96.427  21.997  52.085  1.00  0.00           C
ATOM   1615  C36 POPEB  92      94.947  21.728  52.385  1.00  0.00           C
ATOM   1618  C37 POPEB  92      94.437  20.468  51.685  1.00  0.00           C
ATOM   1621  C38 POPEB  92      93.537  20.778  50.485  1.00  0.00           C
ATOM   1624  C39 POPEB  92      93.108  19.478  49.805  1.00  0.00           C
ATOM   1627 0C31 POPEB  92      92.507  19.648  48.415  1.00  0.00           C
ATOM   1630 1C31 POPEB  92      92.068  18.278  47.895  1.00  0.00           C
ATOM   1633 2C31 POPEB  92      91.357  18.318  46.535  1.00  0.00           C
ATOM   1636 3C31 POPEB  92      90.847  16.928  46.105  1.00  0.00           C
ATOM   1639 4C31 POPEB  92      89.807  16.347  47.075  1.00  0.00           C
ATOM   1642 5C31 POPEB  92      89.367  14.928  46.705  1.00  0.00           C
ATOM   1645 6C31 POPEB  92      88.347  14.378  47.705  1.00  0.00           C
ATOM   1649  NH3 POPEC  93      49.407 127.518  23.245  1.00  0.00           N
ATOM   1653  C12 POPEC  93      49.547 126.917  21.875  1.00  0.00           C
ATOM   1656  C11 POPEC  93      49.617 125.406  22.045  1.00  0.00           C
ATOM   1659  P   POPEC  93      48.487 123.487  23.395  1.00  0.00           P
ATOM   1660  O13 POPEC  93      47.387 122.698  22.825  1.00  0.00           O
ATOM   1661  O14 POPEC  93      49.827 122.878  23.255  1.00  0.00           O
ATOM   1662  O11 POPEC  93      48.147 123.708  24.905  1.00  0.00           O
ATOM   1663  O12 POPEC  93      48.517 124.977  22.855  1.00  0.00           O
ATOM   1664  C1  POPEC  93      48.507 122.708  25.845  1.00  0.00           C
ATOM   1667  C2  POPEC  93      49.867 123.088  26.435  1.00  0.00           C
ATOM   1669  O21 POPEC  93      50.467 121.947  27.065  1.00  0.00           O
ATOM   1670  C21 POPEC  93      51.797 121.968  27.115  1.00  0.00           C
ATOM   1671  O22 POPEC  93      52.517 122.826  26.635  1.00  0.00           O
ATOM   1672  C22 POPEC  93      52.247 120.657  27.755  1.00  0.00           C
ATOM   1675  C3  POPEC  93      49.677 124.286  27.395  1.00  0.00           C
ATOM   1678  O31 POPEC  93      48.727 124.046  28.435  1.00  0.00           O
ATOM   1679  C31 POPEC  93      49.227 123.617  29.565  1.00  0.00           C
ATOM   1680  O32 POPEC  93      50.377 123.246  29.755  1.00  0.00           O
ATOM   1681  C32 POPEC  93      48.147 123.717  30.615  1.00  0.00           C
ATOM   1684  C23 POPEC  93      53.597 120.718  28.505  1.00  0.00           C
ATOM   1687  C24 POPEC  93      53.377 120.357  29.975  1.00  0.00           C
ATOM   1690  C25 POPEC  93      54.647 119.997  30.745  1.00  0.00           C
ATOM   1693  C26 POPEC  93      54.357 120.088  32.245  1.00  0.00           C
ATOM   1696  C27 POPEC  93      55.217 119.177  33.135  1.00  0.00           C
ATOM   1699  C28 POPEC  93      55.147 119.608  34.605  1.00  0.00           C
ATOM   1702  C29 POPEC  93      55.977 120.847  34.845  1.00  0.00           C
ATOM   1704 0C21 POPEC  93      56.887 120.998  35.825  1.00  0.00           C
ATOM   1706 1C21 POPEC  93      57.197 119.988  36.895  1.00  0.00           C
ATOM   1709 2C21 POPEC  93      56.037 119.807  37.885  1.00  0.00           C
ATOM   1712 3C21 POPEC  93      56.327 118.708  38.915  1.00  0.00           C
ATOM   1715 4C21 POPEC  93      55.127 118.456  39.835  1.00  0.00           C
ATOM   1718 5C21 POPEC  93      55.327 117.237  40.735  1.00  0.00           C
ATOM   1721 6C21 POPEC  93      56.297 117.497  41.895  1.00  0.00           C
ATOM   1724 7C21 POPEC  93      56.597 116.227  42.695  1.00  0.00           C
ATOM   1727 8C21 POPEC  93      57.057 116.527  44.105  1.00  0.00           C
ATOM   1731  C33 POPEC  93      48.707 123.698  32.045  1.00  0.00           C
ATOM   1734  C34 POPEC  93      47.557 123.526  33.035  1.00  0.00           C
ATOM   1737  C35 POPEC  93      46.517 124.636  32.885  1.00  0.00           C
ATOM   1740  C36 POPEC  93      45.467 124.587  33.995  1.00  0.00           C
ATOM   1743  C37 POPEC  93      44.967 125.987  34.375  1.00  0.00           C
ATOM   1746  C38 POPEC  93      43.977 125.937  35.545  1.00  0.00           C
ATOM   1749  C39 POPEC  93      42.817 126.947  35.445  1.00  0.00           C
ATOM   1752 0C31 POPEC  93      41.977 126.747  34.175  1.00  0.00           C
ATOM   1755 1C31 POPEC  93      40.557 127.297  34.285  1.00  0.00           C
ATOM   1758 2C31 POPEC  93      39.937 127.607  32.915  1.00  0.00           C
ATOM   1761 3C31 POPEC  93      38.407 127.577  32.955  1.00  0.00           C
ATOM   1764 4C31 POPEC  93      37.757 128.027  31.645  1.00  0.00           C
ATOM   1767 5C31 POPEC  93      36.257 127.708  31.605  1.00  0.00           C
ATOM   1770 6C31 POPEC  93      35.557 128.207  30.335  1.00  0.00           C
ATOM   1774  NH3 POPED  94      37.777 107.558  23.475  1.00  0.00           N
ATOM   1778  C12 POPED  94      36.797 107.477  22.325  1.00  0.00           C
ATOM   1781  C11 POPED  94      35.457 106.817  22.695  1.00  0.00           C
ATOM   1784  P   POPED  94      33.137 108.067  22.575  1.00  0.00           P
ATOM   1785  O13 POPED  94      32.557 109.076  21.655  1.00  0.00           O
ATOM   1786  O14 POPED  94      32.287 106.977  23.115  1.00  0.00           O
ATOM   1787  O11 POPED  94      33.827 108.797  23.805  1.00  0.00           O
ATOM   1788  O12 POPED  94      34.397 107.397  21.915  1.00  0.00           O
ATOM   1789  C1  POPED  94      33.417 110.147  24.055  1.00  0.00           C
ATOM   1792  C2  POPED  94      34.317 110.807  25.125  1.00  0.00           C
ATOM   1794  O21 POPED  94      33.577 111.947  25.595  1.00  0.00           O
ATOM   1795  C21 POPED  94      33.867 112.346  26.805  1.00  0.00           C
ATOM   1796  O22 POPED  94      34.417 111.686  27.675  1.00  0.00           O
ATOM   1797  C22 POPED  94      33.307 113.757  26.945  1.00  0.00           C
ATOM   1800  C3  POPED  94      35.667 111.297  24.525  1.00  0.00           C
ATOM   1803  O31 POPED  94      36.557 111.768  25.555  1.00  0.00           O
ATOM   1804  C31 POPED  94      37.317 110.826  26.085  1.00  0.00           C
ATOM   1805  O32 POPED  94      37.487 109.716  25.595  1.00  0.00           O
ATOM   1806  C32 POPED  94      37.767 111.327  27.465  1.00  0.00           C
ATOM   1809  C23 POPED  94      33.517 114.378  28.345  1.00  0.00           C
ATOM   1812  C24 POPED  94      32.717 115.686  28.475  1.00  0.00           C
ATOM   1815  C25 POPED  94      32.287 116.007  29.905  1.00  0.00           C
ATOM   1818  C26 POPED  94      33.387 116.588  30.795  1.00  0.00           C
ATOM   1821  C27 POPED  94      32.927 116.656  32.265  1.00  0.00           C
ATOM   1824  C28 POPED  94      33.967 117.288  33.205  1.00  0.00           C
ATOM   1827  C29 POPED  94      34.057 118.787  33.095  1.00  0.00           C
ATOM   1829 0C21 POPED  94      33.467 119.678  33.905  1.00  0.00           C
ATOM   1831 1C21 POPED  94      32.547 119.387  35.055  1.00  0.00           C
ATOM   1834 2C21 POPED  94      32.987 120.028  36.385  1.00  0.00           C
ATOM   1837 3C21 POPED  94      32.097 119.597  37.555  1.00  0.00           C
ATOM   1840 4C21 POPED  94      30.617 119.938  37.355  1.00  0.00           C
ATOM   1843 5C21 POPED  94      29.687 119.368  38.435  1.00  0.00           C
ATOM   1846 6C21 POPED  94      30.037 119.846  39.835  1.00  0.00           C
ATOM   1849 7C21 POPED  94      29.097 119.268  40.895  1.00  0.00           C
ATOM   1852 8C21 POPED  94      29.487 119.737  42.285  1.00  0.00           C
ATOM   1856  C33 POPED  94      39.027 110.676  28.085  1.00  0.00           C
ATOM   1859  C34 POPED  94      39.077 110.807  29.625  1.00  0.00           C
ATOM   1862  C35 POPED  94      38.977 112.257  30.135  1.00  0.00           C
ATOM   1865  C36 POPED  94      38.917 112.367  31.675  1.00  0.00           C
ATOM   1868  C37 POPED  94      38.747 113.827  32.135  1.00  0.00           C
ATOM   1871  C38 POPED  94      38.367 113.988  33.615  1.00  0.00           C
ATOM   1874  C39 POPED  94      37.017 113.377  34.015  1.00  0.00           C
ATOM   1877 0C31 POPED  94      36.127 114.356  34.805  1.00  0.00           C
ATOM   1880 1C31 POPED  94      34.887 113.688  35.415  1.00  0.00           C
ATOM   1883 2C31 POPED  94      34.067 114.597  36.355  1.00  0.00           C
ATOM   1886 3C31 POPED  94      34.907 115.406  37.345  1.00  0.00           C
ATOM   1889 4C31 POPED  94      34.067 116.007  38.485  1.00  0.00           C
ATOM   1892 5C31 POPED  94      34.717 117.248  39.105  1.00  0.00           C
ATOM   1895 6C31 POPED  94      33.947 117.867  40.265  1.00  0.00           C
ATOM   1899  NH3 POPEE  95      60.537  86.488  20.415  1.00  0.00           N
ATOM   1903  C12 POPEE  95      62.027  86.637  20.235  1.00  0.00           C
ATOM   1906  C11 POPEE  95      62.607  85.427  19.465  1.00  0.00           C
ATOM   1909  P   POPEE  95      65.067  85.357  20.465  1.00  0.00           P
ATOM   1910  O13 POPEE  95      66.347  84.798  19.945  1.00  0.00           O
ATOM   1911  O14 POPEE  95      65.137  86.607  21.225  1.00  0.00           O
ATOM   1912  O11 POPEE  95      64.307  84.317  21.375  1.00  0.00           O
ATOM   1913  O12 POPEE  95      64.017  85.518  19.255  1.00  0.00           O
ATOM   1914  C1  POPEE  95      64.947  83.197  21.965  1.00  0.00           C
ATOM   1917  C2  POPEE  95      64.957  83.207  23.525  1.00  0.00           C
ATOM   1919  O21 POPEE  95      65.267  81.847  23.855  1.00  0.00           O
ATOM   1920  C21 POPEE  95      66.127  81.588  24.805  1.00  0.00           C
ATOM   1921  O22 POPEE  95      66.677  82.388  25.545  1.00  0.00           O
ATOM   1922  C22 POPEE  95      66.537  80.137  24.565  1.00  0.00           C
ATOM   1925  C3  POPEE  95      63.557  83.577  24.085  1.00  0.00           C
ATOM   1928  O31 POPEE  95      63.487  83.587  25.525  1.00  0.00           O
ATOM   1929  C31 POPEE  95      62.607  82.777  26.105  1.00  0.00           C
ATOM   1930  O32 POPEE  95      61.967  81.907  25.525  1.00  0.00           O
ATOM   1931  C32 POPEE  95      62.367  83.207  27.565  1.00  0.00           C
ATOM   1934  C23 POPEE  95      67.977  79.777  24.965  1.00  0.00           C
ATOM   1937  C24 POPEE  95      68.047  78.746  26.095  1.00  0.00           C
ATOM   1940  C25 POPEE  95      68.547  79.368  27.405  1.00  0.00           C
ATOM   1943  C26 POPEE  95      70.057  79.206  27.595  1.00  0.00           C
ATOM   1946  C27 POPEE  95      70.557  79.948  28.835  1.00  0.00           C
ATOM   1949  C28 POPEE  95      72.027  79.628  29.205  1.00  0.00           C
ATOM   1952  C29 POPEE  95      72.127  78.338  29.985  1.00  0.00           C
ATOM   1954 0C21 POPEE  95      72.528  78.208  31.265  1.00  0.00           C
ATOM   1956 1C21 POPEE  95      73.017  79.297  32.175  1.00  0.00           C
ATOM   1959 2C21 POPEE  95      71.907  79.906  33.045  1.00  0.00           C
ATOM   1962 3C21 POPEE  95      72.467  80.977  33.995  1.00  0.00           C
ATOM   1965 4C21 POPEE  95      71.387  81.878  34.615  1.00  0.00           C
ATOM   1968 5C21 POPEE  95      70.377  81.138  35.505  1.00  0.00           C
ATOM   1971 6C21 POPEE  95      69.457  82.097  36.255  1.00  0.00           C
ATOM   1974 7C21 POPEE  95      68.217  81.437  36.875  1.00  0.00           C
ATOM   1977 8C21 POPEE  95      67.357  82.407  37.685  1.00  0.00           C
ATOM   1981  C33 POPEE  95      62.807  82.206  28.665  1.00  0.00           C
ATOM   1984  C34 POPEE  95      62.577  82.738  30.095  1.00  0.00           C
ATOM   1987  C35 POPEE  95      61.117  82.677  30.585  1.00  0.00           C
ATOM   1990  C36 POPEE  95      60.867  83.326  31.955  1.00  0.00           C
ATOM   1993  C37 POPEE  95      59.377  83.307  32.375  1.00  0.00           C
ATOM   1996  C38 POPEE  95      59.027  84.286  33.515  1.00  0.00           C
ATOM   1999  C39 POPEE  95      58.517  83.628  34.805  1.00  0.00           C
ATOM   2002 0C31 POPEE  95      59.577  82.826  35.565  1.00  0.00           C
ATOM   2005 1C31 POPEE  95      59.067  82.276  36.915  1.00  0.00           C
ATOM   2008 2C31 POPEE  95      60.027  81.238  37.515  1.00  0.00           C
ATOM   2011 3C31 POPEE  95      59.457  80.457  38.715  1.00  0.00           C
ATOM   2014 4C31 POPEE  95      59.687  81.087  40.095  1.00  0.00           C
ATOM   2017 5C31 POPEE  95      59.997  80.018  41.165  1.00  0.00           C
ATOM   2020 6C31 POPEE  95      60.137  80.557  42.585  1.00  0.00           C
ATOM   2024  NH3 POPEF  96      69.017  85.287  20.145  1.00  0.00           N
ATOM   2028  C12 POPEF  96      69.427  86.507  19.385  1.00  0.00           C
ATOM   2031  C11 POPEF  96      69.187  87.777  20.215  1.00  0.00           C
ATOM   2034  P   POPEF  96      69.387  90.367  19.765  1.00  0.00           P
ATOM   2035  O13 POPEF  96      70.417  90.966  18.885  1.00  0.00           O
ATOM   2036  O14 POPEF  96      68.057  91.026  19.805  1.00  0.00           O
ATOM   2037  O11 POPEF  96      69.977  90.247  21.235  1.00  0.00           O
ATOM   2038  O12 POPEF  96      69.227  88.878  19.315  1.00  0.00           O
ATOM   2039  C1  POPEF  96      70.897  91.227  21.715  1.00  0.00           C
ATOM   2042  C2  POPEF  96      70.677  91.458  23.225  1.00  0.00           C
ATOM   2044  O21 POPEF  96      71.357  92.668  23.605  1.00  0.00           O
ATOM   2045  C21 POPEF  96      71.117  93.258  24.795  1.00  0.00           C
ATOM   2046  O22 POPEF  96      71.967  93.897  25.385  1.00  0.00           O
ATOM   2047  C22 POPEF  96      69.617  93.237  25.175  1.00  0.00           C
ATOM   2050  C3  POPEF  96      71.197  90.257  24.065  1.00  0.00           C
ATOM   2053  O31 POPEF  96      70.857  90.387  25.465  1.00  0.00           O
ATOM   2054  C31 POPEF  96      70.037  89.468  25.965  1.00  0.00           C
ATOM   2055  O32 POPEF  96      69.417  88.647  25.315  1.00  0.00           O
ATOM   2056  C32 POPEF  96      69.967  89.576  27.475  1.00  0.00           C
ATOM   2059  C23 POPEF  96      69.267  93.918  26.535  1.00  0.00           C
ATOM   2062  C24 POPEF  96      69.487  92.957  27.705  1.00  0.00           C
ATOM   2065  C25 POPEF  96      69.037  93.466  29.095  1.00  0.00           C
ATOM   2068  C26 POPEF  96      69.157  92.337  30.135  1.00  0.00           C
ATOM   2071  C27 POPEF  96      68.687  92.717  31.545  1.00  0.00           C
ATOM   2074  C28 POPEF  96      68.867  91.537  32.525  1.00  0.00           C
ATOM   2077  C29 POPEF  96      68.077  91.707  33.795  1.00  0.00           C
ATOM   2079 0C21 POPEF  96      68.547  91.768  35.055  1.00  0.00           C
ATOM   2081 1C21 POPEF  96      69.987  91.686  35.475  1.00  0.00           C
ATOM   2084 2C21 POPEF  96      70.237  90.816  36.735  1.00  0.00           C
ATOM   2087 3C21 POPEF  96      69.787  91.477  38.035  1.00  0.00           C
ATOM   2090 4C21 POPEF  96      69.907  90.527  39.235  1.00  0.00           C
ATOM   2093 5C21 POPEF  96      69.977  91.257  40.585  1.00  0.00           C
ATOM   2096 6C21 POPEF  96      68.857  92.288  40.765  1.00  0.00           C
ATOM   2099 7C21 POPEF  96      68.607  92.647  42.225  1.00  0.00           C
ATOM   2102 8C21 POPEF  96      67.477  93.657  42.395  1.00  0.00           C
ATOM   2106  C33 POPEF  96      70.177  88.218  28.185  1.00  0.00           C
ATOM   2109  C34 POPEF  96      69.597  88.186  29.595  1.00  0.00           C
ATOM   2112  C35 POPEF  96      70.067  86.968  30.385  1.00  0.00           C
ATOM   2115  C36 POPEF  96      69.417  86.898  31.775  1.00  0.00           C
ATOM   2118  C37 POPEF  96      70.237  86.128  32.815  1.00  0.00           C
ATOM   2121  C38 POPEF  96      69.597  86.198  34.205  1.00  0.00           C
ATOM   2124  C39 POPEF  96      70.557  85.867  35.365  1.00  0.00           C
ATOM   2127 0C31 POPEF  96      70.377  86.847  36.535  1.00  0.00           C
ATOM   2130 1C31 POPEF  96      71.067  86.448  37.855  1.00  0.00           C
ATOM   2133 2C31 POPEF  96      70.497  85.168  38.445  1.00  0.00           C
ATOM   2136 3C31 POPEF  96      70.977  84.867  39.875  1.00  0.00           C
ATOM   2139 4C31 POPEF  96      70.387  83.557  40.425  1.00  0.00           C
ATOM   2142 5C31 POPEF  96      71.177  82.997  41.605  1.00  0.00           C
ATOM   2145 6C31 POPEF  96      70.627  81.686  42.155  1.00  0.00           C
ATOM   2149  NH3 POPEG  97     119.127 118.967  18.955  1.00  0.00           N
ATOM   2153  C12 POPEG  97     119.197 118.377  17.575  1.00  0.00           C
ATOM   2156  C11 POPEG  97     120.587 118.596  16.945  1.00  0.00           C
ATOM   2159  P   POPEG  97     121.718 116.278  16.555  1.00  0.00           P
ATOM   2160  O13 POPEG  97     121.377 115.098  15.725  1.00  0.00           O
ATOM   2161  O14 POPEG  97     123.147 116.567  16.645  1.00  0.00           O
ATOM   2162  O11 POPEG  97     121.117 116.106  18.005  1.00  0.00           O
ATOM   2163  O12 POPEG  97     120.927 117.547  16.025  1.00  0.00           O
ATOM   2164  C1  POPEG  97     120.547 114.856  18.445  1.00  0.00           C
ATOM   2167  C2  POPEG  97     120.937 114.538  19.915  1.00  0.00           C
ATOM   2169  O21 POPEG  97     119.848 114.737  20.815  1.00  0.00           O
ATOM   2170  C21 POPEG  97     119.517 115.937  21.215  1.00  0.00           C
ATOM   2171  O22 POPEG  97     119.878 116.996  20.715  1.00  0.00           O
ATOM   2172  C22 POPEG  97     118.778 115.788  22.535  1.00  0.00           C
ATOM   2175  C3  POPEG  97     122.278 115.227  20.365  1.00  0.00           C
ATOM   2178  O31 POPEG  97     122.488 115.367  21.785  1.00  0.00           O
ATOM   2179  C31 POPEG  97     122.197 114.387  22.625  1.00  0.00           C
ATOM   2180  O32 POPEG  97     121.877 113.246  22.335  1.00  0.00           O
ATOM   2181  C32 POPEG  97     122.287 114.948  24.045  1.00  0.00           C
ATOM   2184  C23 POPEG  97     117.388 116.467  22.605  1.00  0.00           C
ATOM   2187  C24 POPEG  97     116.578 115.908  23.795  1.00  0.00           C
ATOM   2190  C25 POPEG  97     117.278 116.096  25.145  1.00  0.00           C
ATOM   2193  C26 POPEG  97     116.457 115.597  26.355  1.00  0.00           C
ATOM   2196  C27 POPEG  97     117.108 115.847  27.725  1.00  0.00           C
ATOM   2199  C28 POPEG  97     116.367 115.156  28.885  1.00  0.00           C
ATOM   2202  C29 POPEG  97     116.858 115.618  30.235  1.00  0.00           C
ATOM   2204 0C21 POPEG  97     117.828 115.037  30.965  1.00  0.00           C
ATOM   2206 1C21 POPEG  97     118.657 113.848  30.565  1.00  0.00           C
ATOM   2209 2C21 POPEG  97     120.147 114.027  30.915  1.00  0.00           C
ATOM   2212 3C21 POPEG  97     120.427 113.958  32.425  1.00  0.00           C
ATOM   2215 4C21 POPEG  97     121.928 114.058  32.775  1.00  0.00           C
ATOM   2218 5C21 POPEG  97     122.507 112.787  33.415  1.00  0.00           C
ATOM   2221 6C21 POPEG  97     122.627 111.617  32.425  1.00  0.00           C
ATOM   2224 7C21 POPEG  97     123.257 110.378  33.075  1.00  0.00           C
ATOM   2227 8C21 POPEG  97     123.877 109.426  32.045  1.00  0.00           C
ATOM   2231  C33 POPEG  97     121.207 114.387  25.005  1.00  0.00           C
ATOM   2234  C34 POPEG  97     121.197 115.156  26.335  1.00  0.00           C
ATOM   2237  C35 POPEG  97     122.407 114.807  27.205  1.00  0.00           C
ATOM   2240  C36 POPEG  97     122.707 115.867  28.265  1.00  0.00           C
ATOM   2243  C37 POPEG  97     123.778 115.378  29.235  1.00  0.00           C
ATOM   2246  C38 POPEG  97     123.997 116.338  30.405  1.00  0.00           C
ATOM   2249  C39 POPEG  97     124.997 115.777  31.405  1.00  0.00           C
ATOM   2252 0C31 POPEG  97     125.067 116.576  32.705  1.00  0.00           C
ATOM   2255 1C31 POPEG  97     126.457 116.458  33.335  1.00  0.00           C
ATOM   2258 2C31 POPEG  97     126.627 117.248  34.625  1.00  0.00           C
ATOM   2261 3C31 POPEG  97     126.138 116.497  35.875  1.00  0.00           C
ATOM   2264 4C31 POPEG  97     126.968 116.898  37.105  1.00  0.00           C
ATOM   2267 5C31 POPEG  97     126.607 116.128  38.375  1.00  0.00           C
ATOM   2270 6C31 POPEG  97     127.727 116.217  39.425  1.00  0.00           C
ATOM   2274  NH3 POPEH  98      62.657   5.258  22.875  1.00  0.00           N
ATOM   2278  C12 POPEH  98      62.417   5.798  21.485  1.00  0.00           C
ATOM   2281  C11 POPEH  98      61.197   6.728  21.425  1.00  0.00           C
ATOM   2284  P   POPEH  98      61.747   9.048  20.355  1.00  0.00           P
ATOM   2285  O13 POPEH  98      62.557   9.358  19.165  1.00  0.00           O
ATOM   2286  O14 POPEH  98      60.617   9.948  20.675  1.00  0.00           O
ATOM   2287  O11 POPEH  98      62.697   8.968  21.595  1.00  0.00           O
ATOM   2288  O12 POPEH  98      61.197   7.578  20.265  1.00  0.00           O
ATOM   2289  C1  POPEH  98      63.007  10.128  22.365  1.00  0.00           C
ATOM   2292  C2  POPEH  98      62.747   9.858  23.865  1.00  0.00           C
ATOM   2294  O21 POPEH  98      63.357   8.608  24.215  1.00  0.00           O
ATOM   2295  C21 POPEH  98      63.847   8.338  25.425  1.00  0.00           C
ATOM   2296  O22 POPEH  98      64.127   7.198  25.775  1.00  0.00           O
ATOM   2297  C22 POPEH  98      64.057   9.538  26.355  1.00  0.00           C
ATOM   2300  C3  POPEH  98      61.227   9.767  24.185  1.00  0.00           C
ATOM   2303  O31 POPEH  98      61.087   9.668  25.605  1.00  0.00           O
ATOM   2304  C31 POPEH  98      59.917   9.778  26.175  1.00  0.00           C
ATOM   2305  O32 POPEH  98      58.867  10.048  25.595  1.00  0.00           O
ATOM   2306  C32 POPEH  98      60.157   9.678  27.705  1.00  0.00           C
ATOM   2309  C23 POPEH  98      64.537   9.098  27.745  1.00  0.00           C
ATOM   2312  C24 POPEH  98      64.897  10.318  28.595  1.00  0.00           C
ATOM   2315  C25 POPEH  98      65.347   9.948  30.015  1.00  0.00           C
ATOM   2318  C26 POPEH  98      65.797  11.178  30.805  1.00  0.00           C
ATOM   2321  C27 POPEH  98      66.347  10.848  32.195  1.00  0.00           C
ATOM   2324  C28 POPEH  98      67.207  11.998  32.745  1.00  0.00           C
ATOM   2327  C29 POPEH  98      66.447  13.267  33.045  1.00  0.00           C
ATOM   2329 0C21 POPEH  98      66.447  14.398  32.325  1.00  0.00           C
ATOM   2331 1C21 POPEH  98      67.177  14.668  31.025  1.00  0.00           C
ATOM   2334 2C21 POPEH  98      68.227  15.778  31.085  1.00  0.00           C
ATOM   2337 3C21 POPEH  98      67.677  17.108  31.625  1.00  0.00           C
ATOM   2340 4C21 POPEH  98      68.627  18.267  31.305  1.00  0.00           C
ATOM   2343 5C21 POPEH  98      68.437  19.478  32.225  1.00  0.00           C
ATOM   2346 6C21 POPEH  98      67.157  20.298  31.965  1.00  0.00           C
ATOM   2349 7C21 POPEH  98      67.227  21.648  32.705  1.00  0.00           C
ATOM   2352 8C21 POPEH  98      66.017  22.568  32.515  1.00  0.00           C
ATOM   2356  C33 POPEH  98      59.807  10.908  28.585  1.00  0.00           C
ATOM   2359  C34 POPEH  98      60.747  11.088  29.805  1.00  0.00           C
ATOM   2362  C35 POPEH  98      60.447  10.218  31.045  1.00  0.00           C
ATOM   2365  C36 POPEH  98      61.307   8.948  31.195  1.00  0.00           C
ATOM   2368  C37 POPEH  98      61.507   8.568  32.675  1.00  0.00           C
ATOM   2371  C38 POPEH  98      62.097   7.168  32.825  1.00  0.00           C
ATOM   2374  C39 POPEH  98      62.367   6.668  34.255  1.00  0.00           C
ATOM   2377 0C31 POPEH  98      63.337   7.538  35.065  1.00  0.00           C
ATOM   2380 1C31 POPEH  98      62.677   8.058  36.345  1.00  0.00           C
ATOM   2383 2C31 POPEH  98      63.567   9.008  37.165  1.00  0.00           C
ATOM   2386 3C31 POPEH  98      63.037   9.177  38.595  1.00  0.00           C
ATOM   2389 4C31 POPEH  98      63.547   8.078  39.535  1.00  0.00           C
ATOM   2392 5C31 POPEH  98      62.547   7.708  40.635  1.00  0.00           C
ATOM   2395 6C31 POPEH  98      63.147   6.798  41.705  1.00  0.00           C
ATOM   2399  NH3 POPEI  99      88.157  81.357  20.575  1.00  0.00           N
ATOM   2403  C12 POPEI  99      89.617  81.227  20.895  1.00  0.00           C
ATOM   2406  C11 POPEI  99      90.047  82.057  22.135  1.00  0.00           C
ATOM   2409  P   POPEI  99      92.607  81.387  21.805  1.00  0.00           P
ATOM   2410  O13 POPEI  99      92.168  79.997  22.055  1.00  0.00           O
ATOM   2411  O14 POPEI  99      93.057  81.707  20.435  1.00  0.00           O
ATOM   2412  O11 POPEI  99      93.727  81.777  22.875  1.00  0.00           O
ATOM   2413  O12 POPEI  99      91.437  82.388  22.145  1.00  0.00           O
ATOM   2414  C1  POPEI  99      93.498  81.628  24.295  1.00  0.00           C
ATOM   2417  C2  POPEI  99      93.857  82.927  25.105  1.00  0.00           C
ATOM   2419  O21 POPEI  99      93.507  82.867  26.515  1.00  0.00           O
ATOM   2420  C21 POPEI  99      92.217  82.966  26.835  1.00  0.00           C
ATOM   2421  O22 POPEI  99      91.287  82.826  26.075  1.00  0.00           O
ATOM   2422  C22 POPEI  99      92.057  83.417  28.295  1.00  0.00           C
ATOM   2425  C3  POPEI  99      93.287  84.207  24.415  1.00  0.00           C
ATOM   2428  O31 POPEI  99      93.097  85.317  25.315  1.00  0.00           O
ATOM   2429  C31 POPEI  99      94.167  85.966  25.745  1.00  0.00           C
ATOM   2430  O32 POPEI  99      95.317  85.797  25.375  1.00  0.00           O
ATOM   2431  C32 POPEI  99      93.687  87.117  26.645  1.00  0.00           C
ATOM   2434  C23 POPEI  99      90.687  84.107  28.545  1.00  0.00           C
ATOM   2437  C24 POPEI  99      90.538  84.658  29.975  1.00  0.00           C
ATOM   2440  C25 POPEI  99      91.548  85.768  30.305  1.00  0.00           C
ATOM   2443  C26 POPEI  99      91.367  86.378  31.705  1.00  0.00           C
ATOM   2446  C27 POPEI  99      92.518  85.998  32.655  1.00  0.00           C
ATOM   2449  C28 POPEI  99      92.418  86.707  34.025  1.00  0.00           C
ATOM   2452  C29 POPEI  99      93.757  86.707  34.715  1.00  0.00           C
ATOM   2454 0C21 POPEI  99      94.027  87.066  35.975  1.00  0.00           C
ATOM   2456 1C21 POPEI  99      93.047  87.518  37.035  1.00  0.00           C
ATOM   2459 2C21 POPEI  99      93.407  86.847  38.375  1.00  0.00           C
ATOM   2462 3C21 POPEI  99      92.297  86.957  39.435  1.00  0.00           C
ATOM   2465 4C21 POPEI  99      92.607  86.128  40.695  1.00  0.00           C
ATOM   2468 5C21 POPEI  99      93.638  86.768  41.635  1.00  0.00           C
ATOM   2471 6C21 POPEI  99      94.048  85.797  42.745  1.00  0.00           C
ATOM   2474 7C21 POPEI  99      94.937  86.437  43.805  1.00  0.00           C
ATOM   2477 8C21 POPEI  99      95.387  85.457  44.895  1.00  0.00           C
ATOM   2481  C33 POPEI  99      94.537  87.378  27.925  1.00  0.00           C
ATOM   2484  C34 POPEI  99      93.947  88.568  28.715  1.00  0.00           C
ATOM   2487  C35 POPEI  99      94.577  88.848  30.075  1.00  0.00           C
ATOM   2490  C36 POPEI  99      93.697  89.788  30.915  1.00  0.00           C
ATOM   2493  C37 POPEI  99      94.317  90.238  32.245  1.00  0.00           C
ATOM   2496  C38 POPEI  99      93.267  90.847  33.185  1.00  0.00           C
ATOM   2499  C39 POPEI  99      93.827  91.178  34.575  1.00  0.00           C
ATOM   2502 0C31 POPEI  99      92.727  91.318  35.645  1.00  0.00           C
ATOM   2505 1C31 POPEI  99      93.337  91.646  37.015  1.00  0.00           C
ATOM   2508 2C31 POPEI  99      92.427  91.357  38.215  1.00  0.00           C
ATOM   2511 3C31 POPEI  99      93.127  91.607  39.565  1.00  0.00           C
ATOM   2514 4C31 POPEI  99      94.407  90.777  39.765  1.00  0.00           C
ATOM   2517 5C31 POPEI  99      95.168  91.087  41.065  1.00  0.00           C
ATOM   2520 6C31 POPEI  99      96.467  90.296  41.185  1.00  0.00           C
ATOM   2524  NH3 POPEJ 100      33.587   6.398  68.475  1.00  0.00           N
ATOM   2528  C12 POPEJ 100      33.367   6.808  69.885  1.00  0.00           C
ATOM   2531  C11 POPEJ 100      32.757   8.218  69.885  1.00  0.00           C
ATOM   2534  P   POPEJ 100      31.937  10.177  68.465  1.00  0.00           P
ATOM   2535  O13 POPEJ 100      30.577  10.528  68.915  1.00  0.00           O
ATOM   2536  O14 POPEJ 100      33.027  10.887  69.155  1.00  0.00           O
ATOM   2537  O11 POPEJ 100      32.127  10.458  66.925  1.00  0.00           O
ATOM   2538  O12 POPEJ 100      32.187   8.608  68.615  1.00  0.00           O
ATOM   2539  C1  POPEJ 100      31.097  10.258  65.965  1.00  0.00           C
ATOM   2542  C2  POPEJ 100      31.637   9.388  64.815  1.00  0.00           C
ATOM   2544  O21 POPEJ 100      32.787  10.018  64.245  1.00  0.00           O
ATOM   2545  C21 POPEJ 100      32.767  10.808  63.205  1.00  0.00           C
ATOM   2546  O22 POPEJ 100      31.817  11.188  62.555  1.00  0.00           O
ATOM   2547  C22 POPEJ 100      34.227  11.238  62.945  1.00  0.00           C
ATOM   2550  C3  POPEJ 100      30.527   8.898  63.835  1.00  0.00           C
ATOM   2553  O31 POPEJ 100      31.037   7.778  63.085  1.00  0.00           O
ATOM   2554  C31 POPEJ 100      30.627   7.658  61.835  1.00  0.00           C
ATOM   2555  O32 POPEJ 100      29.847   8.398  61.255  1.00  0.00           O
ATOM   2556  C32 POPEJ 100      31.187   6.378  61.265  1.00  0.00           C
ATOM   2559  C23 POPEJ 100      34.437  12.218  61.765  1.00  0.00           C
ATOM   2562  C24 POPEJ 100      35.917  12.308  61.355  1.00  0.00           C
ATOM   2565  C25 POPEJ 100      36.287  11.668  60.005  1.00  0.00           C
ATOM   2568  C26 POPEJ 100      35.777  10.227  59.825  1.00  0.00           C
ATOM   2571  C27 POPEJ 100      36.277   9.508  58.565  1.00  0.00           C
ATOM   2574  C28 POPEJ 100      35.657   8.108  58.355  1.00  0.00           C
ATOM   2577  C29 POPEJ 100      36.167   7.338  57.155  1.00  0.00           C
ATOM   2579 0C21 POPEJ 100      35.687   7.368  55.895  1.00  0.00           C
ATOM   2581 1C21 POPEJ 100      34.537   8.208  55.395  1.00  0.00           C
ATOM   2584 2C21 POPEJ 100      33.367   7.438  54.745  1.00  0.00           C
ATOM   2587 3C21 POPEJ 100      33.567   7.048  53.265  1.00  0.00           C
ATOM   2590 4C21 POPEJ 100      32.277   6.508  52.615  1.00  0.00           C
ATOM   2593 5C21 POPEJ 100      32.397   6.258  51.105  1.00  0.00           C
ATOM   2596 6C21 POPEJ 100      31.067   5.838  50.455  1.00  0.00           C
ATOM   2599 7C21 POPEJ 100      31.187   5.638  48.935  1.00  0.00           C
ATOM   2602 8C21 POPEJ 100      30.097   4.788  48.285  1.00  0.00           C
ATOM   2606  C33 POPEJ 100      30.607   6.048  59.875  1.00  0.00           C
ATOM   2609  C34 POPEJ 100      31.597   6.318  58.735  1.00  0.00           C
ATOM   2612  C35 POPEJ 100      31.407   7.688  58.065  1.00  0.00           C
ATOM   2615  C36 POPEJ 100      30.367   7.648  56.935  1.00  0.00           C
ATOM   2618  C37 POPEJ 100      30.127   9.008  56.285  1.00  0.00           C
ATOM   2621  C38 POPEJ 100      29.477   8.898  54.895  1.00  0.00           C
ATOM   2624  C39 POPEJ 100      28.957  10.238  54.355  1.00  0.00           C
ATOM   2627 0C31 POPEJ 100      28.297  10.128  52.975  1.00  0.00           C
ATOM   2630 1C31 POPEJ 100      27.587  11.418  52.525  1.00  0.00           C
ATOM   2633 2C31 POPEJ 100      26.847  11.258  51.195  1.00  0.00           C
ATOM   2636 3C31 POPEJ 100      26.147  12.538  50.685  1.00  0.00           C
ATOM   2639 4C31 POPEJ 100      24.837  12.888  51.415  1.00  0.00           C
ATOM   2642 5C31 POPEJ 100      24.237  14.218  50.935  1.00  0.00           C
ATOM   2645 6C31 POPEJ 100      22.917  14.598  51.615  1.00  0.00           C
ATOM   2649  NH3 POPEK 101      15.937  52.028  23.675  1.00  0.00           N
ATOM   2653  C12 POPEK 101      16.627  50.867  23.005  1.00  0.00           C
ATOM   2656  C11 POPEK 101      16.167  49.507  23.585  1.00  0.00           C
ATOM   2659  P   POPEK 101      14.187  47.787  23.495  1.00  0.00           P
ATOM   2660  O13 POPEK 101      12.747  47.887  23.185  1.00  0.00           O
ATOM   2661  O14 POPEK 101      14.947  46.628  22.975  1.00  0.00           O
ATOM   2662  O11 POPEK 101      14.407  47.748  25.055  1.00  0.00           O
ATOM   2663  O12 POPEK 101      14.847  49.177  23.145  1.00  0.00           O
ATOM   2664  C1  POPEK 101      13.517  48.367  25.985  1.00  0.00           C
ATOM   2667  C2  POPEK 101      12.257  47.507  26.135  1.00  0.00           C
ATOM   2669  O21 POPEK 101      11.497  47.997  27.245  1.00  0.00           O
ATOM   2670  C21 POPEK 101      10.187  48.036  27.015  1.00  0.00           C
ATOM   2671  O22 POPEK 101       9.627  47.838  25.955  1.00  0.00           O
ATOM   2672  C22 POPEK 101       9.507  48.327  28.325  1.00  0.00           C
ATOM   2675  C3  POPEK 101      12.617  46.027  26.365  1.00  0.00           C
ATOM   2678  O31 POPEK 101      11.417  45.248  26.465  1.00  0.00           O
ATOM   2679  C31 POPEK 101      10.837  44.878  27.605  1.00  0.00           C
ATOM   2680  O32 POPEK 101       9.727  44.377  27.645  1.00  0.00           O
ATOM   2681  C32 POPEK 101      11.697  45.066  28.855  1.00  0.00           C
ATOM   2684  C23 POPEK 101      10.057  49.608  28.965  1.00  0.00           C
ATOM   2687  C24 POPEK 101       9.067  50.167  29.985  1.00  0.00           C
ATOM   2690  C25 POPEK 101       9.787  50.557  31.275  1.00  0.00           C
ATOM   2693  C26 POPEK 101       8.867  50.838  32.455  1.00  0.00           C
ATOM   2696  C27 POPEK 101       9.517  50.368  33.755  1.00  0.00           C
ATOM   2699  C28 POPEK 101       8.847  50.977  34.995  1.00  0.00           C
ATOM   2702  C29 POPEK 101       9.807  51.017  36.145  1.00  0.00           C
ATOM   2704 0C21 POPEK 101       9.477  51.338  37.405  1.00  0.00           C
ATOM   2706 1C21 POPEK 101       8.087  51.707  37.845  1.00  0.00           C
ATOM   2709 2C21 POPEK 101       8.097  52.768  38.955  1.00  0.00           C
ATOM   2712 3C21 POPEK 101       6.787  52.757  39.745  1.00  0.00           C
ATOM   2715 4C21 POPEK 101       6.747  53.816  40.855  1.00  0.00           C
ATOM   2718 5C21 POPEK 101       7.757  53.628  41.995  1.00  0.00           C
ATOM   2721 6C21 POPEK 101       7.357  52.498  42.945  1.00  0.00           C
ATOM   2724 7C21 POPEK 101       8.477  52.108  43.925  1.00  0.00           C
ATOM   2727 8C21 POPEK 101       8.027  51.058  44.935  1.00  0.00           C
ATOM   2731  C33 POPEK 101      10.907  44.767  30.145  1.00  0.00           C
ATOM   2734  C34 POPEK 101      11.817  44.608  31.365  1.00  0.00           C
ATOM   2737  C35 POPEK 101      11.037  44.268  32.635  1.00  0.00           C
ATOM   2740  C36 POPEK 101      10.397  45.487  33.315  1.00  0.00           C
ATOM   2743  C37 POPEK 101       9.357  45.076  34.365  1.00  0.00           C
ATOM   2746  C38 POPEK 101       9.067  46.157  35.425  1.00  0.00           C
ATOM   2749  C39 POPEK 101      10.207  46.326  36.435  1.00  0.00           C
ATOM   2752 0C31 POPEK 101       9.857  47.308  37.555  1.00  0.00           C
ATOM   2755 1C31 POPEK 101      11.027  47.547  38.535  1.00  0.00           C
ATOM   2758 2C31 POPEK 101      11.227  46.396  39.535  1.00  0.00           C
ATOM   2761 3C31 POPEK 101      12.367  46.637  40.545  1.00  0.00           C
ATOM   2764 4C31 POPEK 101      12.307  45.638  41.705  1.00  0.00           C
ATOM   2767 5C31 POPEK 101      13.427  45.778  42.755  1.00  0.00           C
ATOM   2770 6C31 POPEK 101      13.107  45.028  44.055  1.00  0.00           C
ATOM   2774  NH3 POPEL 102     109.428  70.357  22.315  1.00  0.00           N
ATOM   2778  C12 POPEL 102     108.318  69.606  21.615  1.00  0.00           C
ATOM   2781  C11 POPEL 102     108.757  68.257  21.025  1.00  0.00           C
ATOM   2784  P   POPEL 102     107.557  66.246  22.215  1.00  0.00           P
ATOM   2785  O13 POPEL 102     106.257  66.927  22.005  1.00  0.00           O
ATOM   2786  O14 POPEL 102     107.857  65.068  21.375  1.00  0.00           O
ATOM   2787  O11 POPEL 102     107.637  65.808  23.725  1.00  0.00           O
ATOM   2788  O12 POPEL 102     108.738  67.277  22.065  1.00  0.00           O
ATOM   2789  C1  POPEL 102     107.208  66.728  24.735  1.00  0.00           C
ATOM   2792  C2  POPEL 102     107.627  66.217  26.125  1.00  0.00           C
ATOM   2794  O21 POPEL 102     106.928  66.907  27.165  1.00  0.00           O
ATOM   2795  C21 POPEL 102     105.718  66.477  27.455  1.00  0.00           C
ATOM   2796  O22 POPEL 102     104.837  66.168  26.685  1.00  0.00           O
ATOM   2797  C22 POPEL 102     105.748  66.227  28.965  1.00  0.00           C
ATOM   2800  C3  POPEL 102     109.148  66.428  26.355  1.00  0.00           C
ATOM   2803  O31 POPEL 102     109.577  66.287  27.725  1.00  0.00           O
ATOM   2804  C31 POPEL 102     109.927  65.088  28.135  1.00  0.00           C
ATOM   2805  O32 POPEL 102     109.807  64.047  27.515  1.00  0.00           O
ATOM   2806  C32 POPEL 102     110.447  65.187  29.585  1.00  0.00           C
ATOM   2809  C23 POPEL 102     104.397  66.157  29.695  1.00  0.00           C
ATOM   2812  C24 POPEL 102     104.568  65.367  31.005  1.00  0.00           C
ATOM   2815  C25 POPEL 102     104.487  66.257  32.255  1.00  0.00           C
ATOM   2818  C26 POPEL 102     104.188  65.458  33.535  1.00  0.00           C
ATOM   2821  C27 POPEL 102     103.997  66.347  34.775  1.00  0.00           C
ATOM   2824  C28 POPEL 102     103.367  65.606  35.965  1.00  0.00           C
ATOM   2827  C29 POPEL 102     104.288  64.576  36.575  1.00  0.00           C
ATOM   2829 0C21 POPEL 102     104.197  64.107  37.835  1.00  0.00           C
ATOM   2831 1C21 POPEL 102     103.137  64.497  38.835  1.00  0.00           C
ATOM   2834 2C21 POPEL 102     103.248  63.746  40.175  1.00  0.00           C
ATOM   2837 3C21 POPEL 102     103.127  62.207  40.065  1.00  0.00           C
ATOM   2840 4C21 POPEL 102     103.277  61.507  41.425  1.00  0.00           C
ATOM   2843 5C21 POPEL 102     103.908  60.107  41.335  1.00  0.00           C
ATOM   2846 6C21 POPEL 102     103.007  59.018  40.725  1.00  0.00           C
ATOM   2849 7C21 POPEL 102     101.788  58.657  41.585  1.00  0.00           C
ATOM   2852 8C21 POPEL 102     101.057  57.407  41.105  1.00  0.00           C
ATOM   2856  C33 POPEL 102     109.657  66.227  30.445  1.00  0.00           C
ATOM   2859  C34 POPEL 102     109.697  65.926  31.955  1.00  0.00           C
ATOM   2862  C35 POPEL 102     109.057  67.036  32.805  1.00  0.00           C
ATOM   2865  C36 POPEL 102     108.897  66.646  34.285  1.00  0.00           C
ATOM   2868  C37 POPEL 102     108.647  67.838  35.225  1.00  0.00           C
ATOM   2871  C38 POPEL 102     107.987  67.397  36.545  1.00  0.00           C
ATOM   2874  C39 POPEL 102     107.938  68.507  37.595  1.00  0.00           C
ATOM   2877 0C31 POPEL 102     107.187  68.088  38.875  1.00  0.00           C
ATOM   2880 1C31 POPEL 102     106.928  69.286  39.805  1.00  0.00           C
ATOM   2883 2C31 POPEL 102     106.077  68.917  41.025  1.00  0.00           C
ATOM   2886 3C31 POPEL 102     106.767  67.958  42.005  1.00  0.00           C
ATOM   2889 4C31 POPEL 102     108.057  68.527  42.615  1.00  0.00           C
ATOM   2892 5C31 POPEL 102     108.507  67.687  43.805  1.00  0.00           C
ATOM   2895 6C31 POPEL 102     108.647  68.437  45.135  1.00  0.00           C
ATOM   2899  NH3 POPEM 103      43.397  -1.707  23.975  1.00  0.00           N
ATOM   2903  C12 POPEM 103      42.197  -1.047  23.365  1.00  0.00           C
ATOM   2906  C11 POPEM 103      41.617  -0.012  24.325  1.00  0.00           C
ATOM   2909  P   POPEM 103      41.317   2.558  24.185  1.00  0.00           P
ATOM   2910  O13 POPEM 103      42.227   3.708  24.035  1.00  0.00           O
ATOM   2911  O14 POPEM 103      40.267   2.398  23.155  1.00  0.00           O
ATOM   2912  O11 POPEM 103      40.637   2.558  25.615  1.00  0.00           O
ATOM   2913  O12 POPEM 103      42.227   1.268  24.145  1.00  0.00           O
ATOM   2914  C1  POPEM 103      41.367   2.688  26.835  1.00  0.00           C
ATOM   2917  C2  POPEM 103      40.537   3.368  27.985  1.00  0.00           C
ATOM   2919  O21 POPEM 103      40.927   2.758  29.235  1.00  0.00           O
ATOM   2920  C21 POPEM 103      40.977   3.598  30.285  1.00  0.00           C
ATOM   2921  O22 POPEM 103      40.917   4.808  30.225  1.00  0.00           O
ATOM   2922  C22 POPEM 103      41.207   2.778  31.555  1.00  0.00           C
ATOM   2925  C3  POPEM 103      38.987   3.198  27.825  1.00  0.00           C
ATOM   2928  O31 POPEM 103      38.237   4.208  28.515  1.00  0.00           O
ATOM   2929  C31 POPEM 103      37.627   3.898  29.645  1.00  0.00           C
ATOM   2930  O32 POPEM 103      37.797   2.868  30.275  1.00  0.00           O
ATOM   2931  C32 POPEM 103      36.647   5.038  30.005  1.00  0.00           C
ATOM   2934  C23 POPEM 103      40.537   3.328  32.835  1.00  0.00           C
ATOM   2937  C24 POPEM 103      40.787   2.348  33.995  1.00  0.00           C
ATOM   2940  C25 POPEM 103      40.407   2.858  35.395  1.00  0.00           C
ATOM   2943  C26 POPEM 103      41.497   3.708  36.045  1.00  0.00           C
ATOM   2946  C27 POPEM 103      41.167   4.038  37.505  1.00  0.00           C
ATOM   2949  C28 POPEM 103      42.327   4.718  38.245  1.00  0.00           C
ATOM   2952  C29 POPEM 103      41.807   5.378  39.495  1.00  0.00           C
ATOM   2954 0C21 POPEM 103      42.037   5.058  40.785  1.00  0.00           C
ATOM   2956 1C21 POPEM 103      42.887   3.938  41.325  1.00  0.00           C
ATOM   2959 2C21 POPEM 103      44.087   4.448  42.155  1.00  0.00           C
ATOM   2962 3C21 POPEM 103      43.697   5.018  43.535  1.00  0.00           C
ATOM   2965 4C21 POPEM 103      44.927   5.328  44.405  1.00  0.00           C
ATOM   2968 5C21 POPEM 103      45.707   6.578  43.975  1.00  0.00           C
ATOM   2971 6C21 POPEM 103      45.037   7.888  44.425  1.00  0.00           C
ATOM   2974 7C21 POPEM 103      45.917   9.128  44.225  1.00  0.00           C
ATOM   2977 8C21 POPEM 103      45.357  10.358  44.955  1.00  0.00           C
ATOM   2981  C33 POPEM 103      35.777   4.858  31.285  1.00  0.00           C
ATOM   2984  C34 POPEM 103      35.867   6.038  32.265  1.00  0.00           C
ATOM   2987  C35 POPEM 103      36.657   5.718  33.535  1.00  0.00           C
ATOM   2990  C36 POPEM 103      36.687   6.878  34.545  1.00  0.00           C
ATOM   2993  C37 POPEM 103      37.107   6.408  35.945  1.00  0.00           C
ATOM   2996  C38 POPEM 103      37.277   7.568  36.935  1.00  0.00           C
ATOM   2999  C39 POPEM 103      37.837   7.098  38.295  1.00  0.00           C
ATOM   3002 0C31 POPEM 103      38.827   8.108  38.875  1.00  0.00           C
ATOM   3005 1C31 POPEM 103      39.137   7.898  40.355  1.00  0.00           C
ATOM   3008 2C31 POPEM 103      40.437   8.597  40.825  1.00  0.00           C
ATOM   3011 3C31 POPEM 103      40.447   8.898  42.325  1.00  0.00           C
ATOM   3014 4C31 POPEM 103      40.307   7.628  43.175  1.00  0.00           C
ATOM   3017 5C31 POPEM 103      40.237   7.918  44.675  1.00  0.00           C
ATOM   3020 6C31 POPEM 103      39.797   6.698  45.485  1.00  0.00           C
ATOM   3024  NH3 POPEN 104      10.187 115.128  67.095  1.00  0.00           N
ATOM   3028  C12 POPEN 104      10.577 116.437  66.475  1.00  0.00           C
ATOM   3031  C11 POPEN 104      10.977 117.407  67.585  1.00  0.00           C
ATOM   3034  P   POPEN 104       8.637 118.207  68.505  1.00  0.00           P
ATOM   3035  O13 POPEN 104       8.687 119.257  69.535  1.00  0.00           O
ATOM   3036  O14 POPEN 104       7.577 117.187  68.525  1.00  0.00           O
ATOM   3037  O11 POPEN 104       8.737 118.867  67.065  1.00  0.00           O
ATOM   3038  O12 POPEN 104       9.997 117.407  68.625  1.00  0.00           O
ATOM   3039  C1  POPEN 104       8.267 120.217  66.845  1.00  0.00           C
ATOM   3042  C2  POPEN 104       9.407 121.117  66.285  1.00  0.00           C
ATOM   3044  O21 POPEN 104       8.967 122.458  65.995  1.00  0.00           O
ATOM   3045  C21 POPEN 104       8.397 122.677  64.825  1.00  0.00           C
ATOM   3046  O22 POPEN 104       7.887 121.838  64.085  1.00  0.00           O
ATOM   3047  C22 POPEN 104       8.587 124.156  64.475  1.00  0.00           C
ATOM   3050  C3  POPEN 104      10.177 120.427  65.105  1.00  0.00           C
ATOM   3053  O31 POPEN 104      10.947 121.357  64.305  1.00  0.00           O
ATOM   3054  C31 POPEN 104      11.337 120.788  63.155  1.00  0.00           C
ATOM   3055  O32 POPEN 104      11.317 119.587  62.925  1.00  0.00           O
ATOM   3056  C32 POPEN 104      11.777 121.856  62.155  1.00  0.00           C
ATOM   3059  C23 POPEN 104       7.967 124.576  63.115  1.00  0.00           C
ATOM   3062  C24 POPEN 104       8.337 126.007  62.685  1.00  0.00           C
ATOM   3065  C25 POPEN 104       7.797 127.148  63.575  1.00  0.00           C
ATOM   3068  C26 POPEN 104       6.287 127.388  63.425  1.00  0.00           C
ATOM   3071  C27 POPEN 104       5.777 128.743  63.935  1.00  0.00           C
ATOM   3074  C28 POPEN 104       4.317 128.962  63.485  1.00  0.00           C
ATOM   3077  C29 POPEN 104       3.777 130.341  63.815  1.00  0.00           C
ATOM   3079 0C21 POPEN 104       2.987 131.073  63.015  1.00  0.00           C
ATOM   3081 1C21 POPEN 104       2.417 130.643  61.675  1.00  0.00           C
ATOM   3084 2C21 POPEN 104       2.997 131.402  60.475  1.00  0.00           C
ATOM   3087 3C21 POPEN 104       2.267 130.992  59.195  1.00  0.00           C
ATOM   3090 4C21 POPEN 104       2.607 131.842  57.965  1.00  0.00           C
ATOM   3093 5C21 POPEN 104       2.047 131.212  56.675  1.00  0.00           C
ATOM   3096 6C21 POPEN 104       3.087 130.341  55.945  1.00  0.00           C
ATOM   3099 7C21 POPEN 104       4.057 131.171  55.095  1.00  0.00           C
ATOM   3102 8C21 POPEN 104       5.157 130.333  54.445  1.00  0.00           C
ATOM   3106  C33 POPEN 104      11.067 121.707  60.795  1.00  0.00           C
ATOM   3109  C34 POPEN 104      11.517 122.757  59.755  1.00  0.00           C
ATOM   3112  C35 POPEN 104      10.647 124.018  59.735  1.00  0.00           C
ATOM   3115  C36 POPEN 104      10.997 124.958  58.575  1.00  0.00           C
ATOM   3118  C37 POPEN 104       9.897 125.977  58.255  1.00  0.00           C
ATOM   3121  C38 POPEN 104      10.307 126.996  57.185  1.00  0.00           C
ATOM   3124  C39 POPEN 104      11.197 128.118  57.755  1.00  0.00           C
ATOM   3127 0C31 POPEN 104      11.677 129.102  56.675  1.00  0.00           C
ATOM   3130 1C31 POPEN 104      12.567 130.201  57.255  1.00  0.00           C
ATOM   3133 2C31 POPEN 104      13.037 131.262  56.245  1.00  0.00           C
ATOM   3136 3C31 POPEN 104      14.287 130.912  55.425  1.00  0.00           C
ATOM   3139 4C31 POPEN 104      13.957 130.033  54.215  1.00  0.00           C
ATOM   3142 5C31 POPEN 104      15.067 129.973  53.165  1.00  0.00           C
ATOM   3145 6C31 POPEN 104      14.637 129.212  51.915  1.00  0.00           C
ATOM   3149  NH3 POPEO 105     110.347 117.917  65.295  1.00  0.00           N
ATOM   3153  C12 POPEO 105     108.908 117.488  65.475  1.00  0.00           C
ATOM   3156  C11 POPEO 105     108.337 116.856  64.195  1.00  0.00           C
ATOM   3159  P   POPEO 105     106.557 114.916  64.475  1.00  0.00           P
ATOM   3160  O13 POPEO 105     107.697 113.977  64.425  1.00  0.00           O
ATOM   3161  O14 POPEO 105     105.517 114.678  65.495  1.00  0.00           O
ATOM   3162  O11 POPEO 105     105.748 114.846  63.105  1.00  0.00           O
ATOM   3163  O12 POPEO 105     107.017 116.418  64.465  1.00  0.00           O
ATOM   3164  C1  POPEO 105     106.047 113.808  62.175  1.00  0.00           C
ATOM   3167  C2  POPEO 105     107.047 114.317  61.125  1.00  0.00           C
ATOM   3169  O21 POPEO 105     106.257 115.107  60.225  1.00  0.00           O
ATOM   3170  C21 POPEO 105     106.727 116.287  59.905  1.00  0.00           C
ATOM   3171  O22 POPEO 105     107.857 116.728  60.125  1.00  0.00           O
ATOM   3172  C22 POPEO 105     105.667 117.038  59.095  1.00  0.00           C
ATOM   3175  C3  POPEO 105     107.697 113.106  60.405  1.00  0.00           C
ATOM   3178  O31 POPEO 105     108.528 113.498  59.295  1.00  0.00           O
ATOM   3179  C31 POPEO 105     109.787 113.757  59.635  1.00  0.00           C
ATOM   3180  O32 POPEO 105     110.247 113.698  60.755  1.00  0.00           O
ATOM   3181  C32 POPEO 105     110.578 114.067  58.375  1.00  0.00           C
ATOM   3184  C23 POPEO 105     106.177 117.178  57.655  1.00  0.00           C
ATOM   3187  C24 POPEO 105     105.287 117.966  56.695  1.00  0.00           C
ATOM   3190  C25 POPEO 105     106.107 118.176  55.425  1.00  0.00           C
ATOM   3193  C26 POPEO 105     105.328 118.466  54.145  1.00  0.00           C
ATOM   3196  C27 POPEO 105     106.278 118.347  52.955  1.00  0.00           C
ATOM   3199  C28 POPEO 105     105.727 118.958  51.665  1.00  0.00           C
ATOM   3202  C29 POPEO 105     104.848 118.018  50.875  1.00  0.00           C
ATOM   3204 0C21 POPEO 105     104.307 118.326  49.685  1.00  0.00           C
ATOM   3206 1C21 POPEO 105     104.437 119.678  49.025  1.00  0.00           C
ATOM   3209 2C21 POPEO 105     105.787 119.907  48.315  1.00  0.00           C
ATOM   3212 3C21 POPEO 105     105.977 119.098  47.035  1.00  0.00           C
ATOM   3215 4C21 POPEO 105     107.397 119.216  46.435  1.00  0.00           C
ATOM   3218 5C21 POPEO 105     107.767 120.628  45.925  1.00  0.00           C
ATOM   3221 6C21 POPEO 105     107.227 120.937  44.515  1.00  0.00           C
ATOM   3224 7C21 POPEO 105     107.497 122.388  44.105  1.00  0.00           C
ATOM   3227 8C21 POPEO 105     106.817 122.796  42.795  1.00  0.00           C
ATOM   3231  C33 POPEO 105     110.608 115.557  57.995  1.00  0.00           C
ATOM   3234  C34 POPEO 105     110.587 115.777  56.475  1.00  0.00           C
ATOM   3237  C35 POPEO 105     111.578 114.928  55.675  1.00  0.00           C
ATOM   3240  C36 POPEO 105     111.128 114.867  54.215  1.00  0.00           C
ATOM   3243  C37 POPEO 105     112.157 114.238  53.285  1.00  0.00           C
ATOM   3246  C38 POPEO 105     111.607 114.167  51.855  1.00  0.00           C
ATOM   3249  C39 POPEO 105     112.658 113.768  50.825  1.00  0.00           C
ATOM   3252 0C31 POPEO 105     112.157 113.988  49.385  1.00  0.00           C
ATOM   3255 1C31 POPEO 105     113.108 113.437  48.315  1.00  0.00           C
ATOM   3258 2C31 POPEO 105     113.108 111.898  48.215  1.00  0.00           C
ATOM   3261 3C31 POPEO 105     111.828 111.278  47.615  1.00  0.00           C
ATOM   3264 4C31 POPEO 105     111.777 111.427  46.095  1.00  0.00           C
ATOM   3267 5C31 POPEO 105     110.647 110.637  45.425  1.00  0.00           C
ATOM   3270 6C31 POPEO 105     110.737 110.718  43.905  1.00  0.00           C
ATOM   3274  NH3 POPEP 106      92.807  44.788  19.455  1.00  0.00           N
ATOM   3278  C12 POPEP 106      92.388  44.937  18.025  1.00  0.00           C
ATOM   3281  C11 POPEP 106      93.358  45.858  17.255  1.00  0.00           C
ATOM   3284  P   POPEP 106      95.897  45.618  18.005  1.00  0.00           P
ATOM   3285  O13 POPEP 106      96.477  44.317  18.415  1.00  0.00           O
ATOM   3286  O14 POPEP 106      96.737  46.637  17.345  1.00  0.00           O
ATOM   3287  O11 POPEP 106      95.277  46.257  19.315  1.00  0.00           O
ATOM   3288  O12 POPEP 106      94.638  45.268  17.115  1.00  0.00           O
ATOM   3289  C1  POPEP 106      96.238  46.728  20.295  1.00  0.00           C
ATOM   3292  C2  POPEP 106      95.657  46.777  21.735  1.00  0.00           C
ATOM   3294  O21 POPEP 106      96.718  46.548  22.675  1.00  0.00           O
ATOM   3295  C21 POPEP 106      96.747  47.388  23.685  1.00  0.00           C
ATOM   3296  O22 POPEP 106      96.117  48.428  23.775  1.00  0.00           O
ATOM   3297  C22 POPEP 106      97.717  46.868  24.745  1.00  0.00           C
ATOM   3300  C3  POPEP 106      94.617  45.648  21.965  1.00  0.00           C
ATOM   3303  O31 POPEP 106      94.247  45.466  23.345  1.00  0.00           O
ATOM   3304  C31 POPEP 106      93.347  44.477  23.435  1.00  0.00           C
ATOM   3305  O32 POPEP 106      92.907  43.857  22.485  1.00  0.00           O
ATOM   3306  C32 POPEP 106      92.987  44.207  24.885  1.00  0.00           C
ATOM   3309  C23 POPEP 106      97.127  46.807  26.165  1.00  0.00           C
ATOM   3312  C24 POPEP 106      98.248  46.467  27.155  1.00  0.00           C
ATOM   3315  C25 POPEP 106      97.798  46.357  28.615  1.00  0.00           C
ATOM   3318  C26 POPEP 106      97.737  47.687  29.365  1.00  0.00           C
ATOM   3321  C27 POPEP 106      97.457  47.428  30.855  1.00  0.00           C
ATOM   3324  C28 POPEP 106      97.798  48.598  31.785  1.00  0.00           C
ATOM   3327  C29 POPEP 106      96.688  49.608  31.825  1.00  0.00           C
ATOM   3329 0C21 POPEP 106      95.797  49.777  32.825  1.00  0.00           C
ATOM   3331 1C21 POPEP 106      95.737  48.967  34.095  1.00  0.00           C
ATOM   3334 2C21 POPEP 106      96.567  49.627  35.195  1.00  0.00           C
ATOM   3337 3C21 POPEP 106      96.788  48.727  36.415  1.00  0.00           C
ATOM   3340 4C21 POPEP 106      97.627  49.377  37.525  1.00  0.00           C
ATOM   3343 5C21 POPEP 106      97.027  50.697  38.035  1.00  0.00           C
ATOM   3346 6C21 POPEP 106      97.867  51.378  39.105  1.00  0.00           C
ATOM   3349 7C21 POPEP 106      97.658  52.906  39.085  1.00  0.00           C
ATOM   3352 8C21 POPEP 106      98.488  53.708  40.095  1.00  0.00           C
ATOM   3356  C33 POPEP 106      91.677  43.377  24.985  1.00  0.00           C
ATOM   3359  C34 POPEP 106      91.467  42.667  26.335  1.00  0.00           C
ATOM   3362  C35 POPEP 106      91.627  43.598  27.535  1.00  0.00           C
ATOM   3365  C36 POPEP 106      91.508  42.857  28.875  1.00  0.00           C
ATOM   3368  C37 POPEP 106      90.757  43.668  29.925  1.00  0.00           C
ATOM   3371  C38 POPEP 106      90.367  42.808  31.135  1.00  0.00           C
ATOM   3374  C39 POPEP 106      89.087  43.307  31.805  1.00  0.00           C
ATOM   3377 0C31 POPEP 106      89.277  44.687  32.435  1.00  0.00           C
ATOM   3380 1C31 POPEP 106      87.957  45.396  32.765  1.00  0.00           C
ATOM   3383 2C31 POPEP 106      88.167  46.807  33.315  1.00  0.00           C
ATOM   3386 3C31 POPEP 106      89.117  46.898  34.525  1.00  0.00           C
ATOM   3389 4C31 POPEP 106      88.617  46.248  35.825  1.00  0.00           C
ATOM   3392 5C31 POPEP 106      88.877  44.748  35.975  1.00  0.00           C
ATOM   3395 6C31 POPEP 106      88.738  44.277  37.435  1.00  0.00           C
ATOM   3399  NH3 POPEQ 107      38.287 101.738  65.985  1.00  0.00           N
ATOM   3403  C12 POPEQ 107      38.137 101.887  64.495  1.00  0.00           C
ATOM   3406  C11 POPEQ 107      37.357 100.707  63.915  1.00  0.00           C
ATOM   3409  P   POPEQ 107      34.827 100.156  63.875  1.00  0.00           P
ATOM   3410  O13 POPEQ 107      33.787  99.776  64.865  1.00  0.00           O
ATOM   3411  O14 POPEQ 107      34.507 101.278  62.965  1.00  0.00           O
ATOM   3412  O11 POPEQ 107      35.387  98.918  63.095  1.00  0.00           O
ATOM   3413  O12 POPEQ 107      36.157 100.518  64.675  1.00  0.00           O
ATOM   3414  C1  POPEQ 107      34.737  97.656  62.945  1.00  0.00           C
ATOM   3417  C2  POPEQ 107      34.887  97.197  61.465  1.00  0.00           C
ATOM   3419  O21 POPEQ 107      34.587  98.268  60.565  1.00  0.00           O
ATOM   3420  C21 POPEQ 107      33.377  98.808  60.685  1.00  0.00           C
ATOM   3421  O22 POPEQ 107      32.427  98.337  61.295  1.00  0.00           O
ATOM   3422  C22 POPEQ 107      33.357 100.117  59.905  1.00  0.00           C
ATOM   3425  C3  POPEQ 107      34.157  95.867  61.095  1.00  0.00           C
ATOM   3428  O31 POPEQ 107      33.917  95.686  59.675  1.00  0.00           O
ATOM   3429  C31 POPEQ 107      34.967  95.707  58.885  1.00  0.00           C
ATOM   3430  O32 POPEQ 107      36.137  95.758  59.235  1.00  0.00           O
ATOM   3431  C32 POPEQ 107      34.547  95.657  57.405  1.00  0.00           C
ATOM   3434  C23 POPEQ 107      32.467  99.977  58.665  1.00  0.00           C
ATOM   3437  C24 POPEQ 107      32.327 101.297  57.895  1.00  0.00           C
ATOM   3440  C25 POPEQ 107      31.337 101.147  56.735  1.00  0.00           C
ATOM   3443  C26 POPEQ 107      31.167 102.438  55.935  1.00  0.00           C
ATOM   3446  C27 POPEQ 107      30.457 102.206  54.595  1.00  0.00           C
ATOM   3449  C28 POPEQ 107      30.577 103.428  53.675  1.00  0.00           C
ATOM   3452  C29 POPEQ 107      30.147 103.078  52.275  1.00  0.00           C
ATOM   3454 0C21 POPEQ 107      29.567 103.918  51.405  1.00  0.00           C
ATOM   3456 1C21 POPEQ 107      29.247 105.367  51.665  1.00  0.00           C
ATOM   3459 2C21 POPEQ 107      29.767 106.338  50.585  1.00  0.00           C
ATOM   3462 3C21 POPEQ 107      28.927 107.617  50.625  1.00  0.00           C
ATOM   3465 4C21 POPEQ 107      29.437 108.768  49.765  1.00  0.00           C
ATOM   3468 5C21 POPEQ 107      28.377 109.878  49.705  1.00  0.00           C
ATOM   3471 6C21 POPEQ 107      28.657 110.928  48.625  1.00  0.00           C
ATOM   3474 7C21 POPEQ 107      27.427 111.807  48.375  1.00  0.00           C
ATOM   3477 8C21 POPEQ 107      27.607 112.826  47.245  1.00  0.00           C
ATOM   3481  C33 POPEQ 107      34.707  96.996  56.635  1.00  0.00           C
ATOM   3484  C34 POPEQ 107      35.227  96.807  55.205  1.00  0.00           C
ATOM   3487  C35 POPEQ 107      34.267  96.007  54.295  1.00  0.00           C
ATOM   3490  C36 POPEQ 107      34.917  95.618  52.965  1.00  0.00           C
ATOM   3493  C37 POPEQ 107      34.037  94.687  52.115  1.00  0.00           C
ATOM   3496  C38 POPEQ 107      34.787  94.007  50.965  1.00  0.00           C
ATOM   3499  C39 POPEQ 107      33.887  93.577  49.805  1.00  0.00           C
ATOM   3502 0C31 POPEQ 107      33.647  94.716  48.815  1.00  0.00           C
ATOM   3505 1C31 POPEQ 107      32.587  94.398  47.765  1.00  0.00           C
ATOM   3508 2C31 POPEQ 107      33.177  93.738  46.505  1.00  0.00           C
ATOM   3511 3C31 POPEQ 107      32.137  93.587  45.395  1.00  0.00           C
ATOM   3514 4C31 POPEQ 107      31.087  92.518  45.695  1.00  0.00           C
ATOM   3517 5C31 POPEQ 107      30.157  92.267  44.505  1.00  0.00           C
ATOM   3520 6C31 POPEQ 107      29.067  91.247  44.805  1.00  0.00           C
ATOM   3524  NH3 POPER 108      46.427  97.717  65.275  1.00  0.00           N
ATOM   3528  C12 POPER 108      47.397  98.848  65.455  1.00  0.00           C
ATOM   3531  C11 POPER 108      48.757  98.288  65.885  1.00  0.00           C
ATOM   3534  P   POPER 108      50.867  98.897  67.205  1.00  0.00           P
ATOM   3535  O13 POPER 108      50.527  99.198  68.605  1.00  0.00           O
ATOM   3536  O14 POPER 108      51.197  97.497  66.845  1.00  0.00           O
ATOM   3537  O11 POPER 108      51.997  99.867  66.685  1.00  0.00           O
ATOM   3538  O12 POPER 108      49.607  99.338  66.345  1.00  0.00           O
ATOM   3539  C1  POPER 108      51.967 100.406  65.355  1.00  0.00           C
ATOM   3542  C2  POPER 108      53.127  99.888  64.455  1.00  0.00           C
ATOM   3544  O21 POPER 108      53.097 100.597  63.205  1.00  0.00           O
ATOM   3545  C21 POPER 108      52.087 100.378  62.385  1.00  0.00           C
ATOM   3546  O22 POPER 108      51.087  99.706  62.585  1.00  0.00           O
ATOM   3547  C22 POPER 108      52.397 101.057  61.055  1.00  0.00           C
ATOM   3550  C3  POPER 108      53.197  98.326  64.255  1.00  0.00           C
ATOM   3553  O31 POPER 108      53.817  97.957  62.985  1.00  0.00           O
ATOM   3554  C31 POPER 108      55.007  97.367  63.015  1.00  0.00           C
ATOM   3555  O32 POPER 108      55.717  97.227  64.005  1.00  0.00           O
ATOM   3556  C32 POPER 108      55.337  96.856  61.625  1.00  0.00           C
ATOM   3559  C23 POPER 108      51.517 102.288  60.745  1.00  0.00           C
ATOM   3562  C24 POPER 108      51.527 102.617  59.245  1.00  0.00           C
ATOM   3565  C25 POPER 108      50.477 103.666  58.835  1.00  0.00           C
ATOM   3568  C26 POPER 108      50.937 105.107  59.085  1.00  0.00           C
ATOM   3571  C27 POPER 108      49.927 106.138  58.575  1.00  0.00           C
ATOM   3574  C28 POPER 108      50.447 107.598  58.625  1.00  0.00           C
ATOM   3577  C29 POPER 108      50.937 108.078  57.285  1.00  0.00           C
ATOM   3579 0C21 POPER 108      50.357 108.997  56.475  1.00  0.00           C
ATOM   3581 1C21 POPER 108      49.087 109.788  56.715  1.00  0.00           C
ATOM   3584 2C21 POPER 108      48.157 109.856  55.495  1.00  0.00           C
ATOM   3587 3C21 POPER 108      47.177 108.678  55.385  1.00  0.00           C
ATOM   3590 4C21 POPER 108      46.007 108.958  54.435  1.00  0.00           C
ATOM   3593 5C21 POPER 108      46.437 109.307  53.005  1.00  0.00           C
ATOM   3596 6C21 POPER 108      45.247 109.667  52.105  1.00  0.00           C
ATOM   3599 7C21 POPER 108      45.707 110.296  50.775  1.00  0.00           C
ATOM   3602 8C21 POPER 108      44.567 110.606  49.815  1.00  0.00           C
ATOM   3606  C33 POPER 108      54.667  95.497  61.365  1.00  0.00           C
ATOM   3609  C34 POPER 108      54.337  95.348  59.885  1.00  0.00           C
ATOM   3612  C35 POPER 108      53.997  93.906  59.485  1.00  0.00           C
ATOM   3615  C36 POPER 108      52.887  93.237  60.285  1.00  0.00           C
ATOM   3618  C37 POPER 108      52.497  91.926  59.585  1.00  0.00           C
ATOM   3621  C38 POPER 108      51.357  91.166  60.255  1.00  0.00           C
ATOM   3624  C39 POPER 108      50.667  90.208  59.285  1.00  0.00           C
ATOM   3627 0C31 POPER 108      51.427  88.927  58.915  1.00  0.00           C
ATOM   3630 1C31 POPER 108      50.667  88.137  57.835  1.00  0.00           C
ATOM   3633 2C31 POPER 108      51.147  86.686  57.645  1.00  0.00           C
ATOM   3636 3C31 POPER 108      50.397  85.737  58.575  1.00  0.00           C
ATOM   3639 4C31 POPER 108      50.817  84.268  58.515  1.00  0.00           C
ATOM   3642 5C31 POPER 108      49.727  83.386  59.175  1.00  0.00           C
ATOM   3645 6C31 POPER 108      50.117  81.947  59.515  1.00  0.00           C
ATOM   3649  NH3 POPES 109      92.507  90.546  19.415  1.00  0.00           N
ATOM   3653  C12 POPES 109      91.257  91.268  19.865  1.00  0.00           C
ATOM   3656  C11 POPES 109      91.317  92.768  19.515  1.00  0.00           C
ATOM   3659  P   POPES 109      89.457  94.636  19.565  1.00  0.00           P
ATOM   3660  O13 POPES 109      90.158  95.908  19.885  1.00  0.00           O
ATOM   3661  O14 POPES 109      89.157  94.378  18.145  1.00  0.00           O
ATOM   3662  O11 POPES 109      88.137  94.538  20.445  1.00  0.00           O
ATOM   3663  O12 POPES 109      90.277  93.456  20.195  1.00  0.00           O
ATOM   3664  C1  POPES 109      88.207  94.687  21.875  1.00  0.00           C
ATOM   3667  C2  POPES 109      87.257  93.688  22.605  1.00  0.00           C
ATOM   3669  O21 POPES 109      86.968  94.177  23.935  1.00  0.00           O
ATOM   3670  C21 POPES 109      87.947  94.128  24.805  1.00  0.00           C
ATOM   3671  O22 POPES 109      89.057  93.666  24.615  1.00  0.00           O
ATOM   3672  C22 POPES 109      87.528  94.757  26.135  1.00  0.00           C
ATOM   3675  C3  POPES 109      87.758  92.206  22.535  1.00  0.00           C
ATOM   3678  O31 POPES 109      87.217  91.418  23.625  1.00  0.00           O
ATOM   3679  C31 POPES 109      87.927  90.348  23.995  1.00  0.00           C
ATOM   3680  O32 POPES 109      88.927  89.928  23.415  1.00  0.00           O
ATOM   3681  C32 POPES 109      87.367  89.818  25.305  1.00  0.00           C
ATOM   3684  C23 POPES 109      88.577  94.477  27.235  1.00  0.00           C
ATOM   3687  C24 POPES 109      88.218  95.077  28.595  1.00  0.00           C
ATOM   3690  C25 POPES 109      88.947  94.356  29.745  1.00  0.00           C
ATOM   3693  C26 POPES 109      88.787  95.058  31.105  1.00  0.00           C
ATOM   3696  C27 POPES 109      89.257  94.177  32.275  1.00  0.00           C
ATOM   3699  C28 POPES 109      89.207  94.878  33.645  1.00  0.00           C
ATOM   3702  C29 POPES 109      87.798  95.198  34.095  1.00  0.00           C
ATOM   3704 0C21 POPES 109      87.168  94.737  35.195  1.00  0.00           C
ATOM   3706 1C21 POPES 109      87.707  93.797  36.235  1.00  0.00           C
ATOM   3709 2C21 POPES 109      88.047  94.477  37.575  1.00  0.00           C
ATOM   3712 3C21 POPES 109      86.817  94.827  38.425  1.00  0.00           C
ATOM   3715 4C21 POPES 109      87.187  95.277  39.845  1.00  0.00           C
ATOM   3718 5C21 POPES 109      86.057  96.038  40.565  1.00  0.00           C
ATOM   3721 6C21 POPES 109      85.958  97.497  40.085  1.00  0.00           C
ATOM   3724 7C21 POPES 109      84.708  98.227  40.595  1.00  0.00           C
ATOM   3727 8C21 POPES 109      84.337  99.457  39.755  1.00  0.00           C
ATOM   3731  C33 POPES 109      88.297  90.156  26.495  1.00  0.00           C
ATOM   3734  C34 POPES 109      87.597  89.958  27.845  1.00  0.00           C
ATOM   3737  C35 POPES 109      86.617  91.096  28.195  1.00  0.00           C
ATOM   3740  C36 POPES 109      86.307  91.198  29.705  1.00  0.00           C
ATOM   3743  C37 POPES 109      85.427  92.407  30.065  1.00  0.00           C
ATOM   3746  C38 POPES 109      85.678  92.896  31.505  1.00  0.00           C
ATOM   3749  C39 POPES 109      84.627  92.488  32.555  1.00  0.00           C
ATOM   3752 0C31 POPES 109      83.717  93.647  32.985  1.00  0.00           C
ATOM   3755 1C31 POPES 109      82.637  93.237  34.005  1.00  0.00           C
ATOM   3758 2C31 POPES 109      83.178  92.848  35.395  1.00  0.00           C
ATOM   3761 3C31 POPES 109      83.418  94.046  36.325  1.00  0.00           C
ATOM   3764 4C31 POPES 109      82.117  94.636  36.885  1.00  0.00           C
ATOM   3767 5C31 POPES 109      82.367  95.628  38.035  1.00  0.00           C
ATOM   3770 6C31 POPES 109      81.077  96.026  38.755  1.00  0.00           C
ATOM   3774  NH3 POPET 110     107.388  58.517  66.805  1.00  0.00           N
ATOM   3778  C12 POPET 110     108.867  58.768  66.965  1.00  0.00           C
ATOM   3781  C11 POPET 110     109.267  60.146  66.435  1.00  0.00           C
ATOM   3784  P   POPET 110     111.707  60.727  65.625  1.00  0.00           P
ATOM   3785  O13 POPET 110     111.928  62.178  65.805  1.00  0.00           O
ATOM   3786  O14 POPET 110     112.907  59.878  65.725  1.00  0.00           O
ATOM   3787  O11 POPET 110     110.958  60.497  64.245  1.00  0.00           O
ATOM   3788  O12 POPET 110     110.657  60.308  66.695  1.00  0.00           O
ATOM   3789  C1  POPET 110     111.737  60.648  63.065  1.00  0.00           C
ATOM   3792  C2  POPET 110     110.877  60.518  61.785  1.00  0.00           C
ATOM   3794  O21 POPET 110     111.757  60.848  60.705  1.00  0.00           O
ATOM   3795  C21 POPET 110     111.697  60.066  59.655  1.00  0.00           C
ATOM   3796  O22 POPET 110     110.807  59.268  59.405  1.00  0.00           O
ATOM   3797  C22 POPET 110     112.927  60.268  58.775  1.00  0.00           C
ATOM   3800  C3  POPET 110     109.708  61.518  61.815  1.00  0.00           C
ATOM   3803  O31 POPET 110     108.617  61.117  60.955  1.00  0.00           O
ATOM   3804  C31 POPET 110     108.687  61.498  59.695  1.00  0.00           C
ATOM   3805  O32 POPET 110     109.547  62.197  59.185  1.00  0.00           O
ATOM   3806  C32 POPET 110     107.447  60.928  59.005  1.00  0.00           C
ATOM   3809  C23 POPET 110     113.218  61.747  58.415  1.00  0.00           C
ATOM   3812  C24 POPET 110     114.717  62.038  58.315  1.00  0.00           C
ATOM   3815  C25 POPET 110     115.507  61.117  57.375  1.00  0.00           C
ATOM   3818  C26 POPET 110     114.997  61.168  55.935  1.00  0.00           C
ATOM   3821  C27 POPET 110     115.897  60.387  54.955  1.00  0.00           C
ATOM   3824  C28 POPET 110     115.377  60.406  53.505  1.00  0.00           C
ATOM   3827  C29 POPET 110     115.468  61.786  52.905  1.00  0.00           C
ATOM   3829 0C21 POPET 110     116.098  62.148  51.775  1.00  0.00           C
ATOM   3831 1C21 POPET 110     116.858  61.248  50.825  1.00  0.00           C
ATOM   3834 2C21 POPET 110     116.067  61.077  49.515  1.00  0.00           C
ATOM   3837 3C21 POPET 110     116.828  60.248  48.475  1.00  0.00           C
ATOM   3840 4C21 POPET 110     115.927  59.816  47.315  1.00  0.00           C
ATOM   3843 5C21 POPET 110     116.707  59.277  46.105  1.00  0.00           C
ATOM   3846 6C21 POPET 110     115.787  58.757  44.995  1.00  0.00           C
ATOM   3849 7C21 POPET 110     116.548  58.008  43.895  1.00  0.00           C
ATOM   3852 8C21 POPET 110     115.687  57.667  42.675  1.00  0.00           C
ATOM   3856  C33 POPET 110     107.047  61.716  57.755  1.00  0.00           C
ATOM   3859  C34 POPET 110     105.557  61.526  57.435  1.00  0.00           C
ATOM   3862  C35 POPET 110     105.237  61.777  55.965  1.00  0.00           C
ATOM   3865  C36 POPET 110     103.778  61.526  55.615  1.00  0.00           C
ATOM   3868  C37 POPET 110     103.517  61.707  54.125  1.00  0.00           C
ATOM   3871  C38 POPET 110     102.017  61.707  53.825  1.00  0.00           C
ATOM   3874  C39 POPET 110     101.677  62.187  52.415  1.00  0.00           C
ATOM   3877 0C31 POPET 110     102.357  61.417  51.275  1.00  0.00           C
ATOM   3880 1C31 POPET 110     101.697  61.737  49.925  1.00  0.00           C
ATOM   3883 2C31 POPET 110     102.297  60.957  48.755  1.00  0.00           C
ATOM   3886 3C31 POPET 110     103.467  61.688  48.085  1.00  0.00           C
ATOM   3889 4C31 POPET 110     103.047  62.467  46.835  1.00  0.00           C
ATOM   3892 5C31 POPET 110     104.227  63.177  46.165  1.00  0.00           C
ATOM   3895 6C31 POPET 110     103.877  63.867  44.845  1.00  0.00           C
ATOM   3899  NH3 POPEU 111     119.457 108.386  19.945  1.00  0.00           N
ATOM   3903  C12 POPEU 111     119.997 109.137  18.755  1.00  0.00           C
ATOM   3906  C11 POPEU 111     120.988 110.238  19.185  1.00  0.00           C
ATOM   3909  P   POPEU 111     123.017 108.897  20.195  1.00  0.00           P
ATOM   3910  O13 POPEU 111     122.017 107.887  20.595  1.00  0.00           O
ATOM   3911  O14 POPEU 111     124.317 108.456  19.635  1.00  0.00           O
ATOM   3912  O11 POPEU 111     123.197 109.897  21.395  1.00  0.00           O
ATOM   3913  O12 POPEU 111     122.367 109.837  19.075  1.00  0.00           O
ATOM   3914  C1  POPEU 111     123.987 111.068  21.265  1.00  0.00           C
ATOM   3917  C2  POPEU 111     124.397 111.518  22.685  1.00  0.00           C
ATOM   3919  O21 POPEU 111     124.677 112.927  22.725  1.00  0.00           O
ATOM   3920  C21 POPEU 111     125.867 113.326  22.365  1.00  0.00           C
ATOM   3921  O22 POPEU 111     126.667 112.738  21.655  1.00  0.00           O
ATOM   3922  C22 POPEU 111     126.077 114.706  22.955  1.00  0.00           C
ATOM   3925  C3  POPEU 111     125.497 110.628  23.325  1.00  0.00           C
ATOM   3928  O31 POPEU 111     126.057 111.338  24.445  1.00  0.00           O
ATOM   3929  C31 POPEU 111     126.047 110.908  25.705  1.00  0.00           C
ATOM   3930  O32 POPEU 111     126.037 111.656  26.665  1.00  0.00           O
ATOM   3931  C32 POPEU 111     125.998 109.398  25.815  1.00  0.00           C
ATOM   3934  C23 POPEU 111     127.518 115.208  22.705  1.00  0.00           C
ATOM   3937  C24 POPEU 111     127.837 116.427  23.565  1.00  0.00           C
ATOM   3940  C25 POPEU 111     128.087 116.026  25.025  1.00  0.00           C
ATOM   3943  C26 POPEU 111     128.707 117.127  25.885  1.00  0.00           C
ATOM   3946  C27 POPEU 111     130.177 117.428  25.525  1.00  0.00           C
ATOM   3949  C28 POPEU 111     130.772 118.568  26.365  1.00  0.00           C
ATOM   3952  C29 POPEU 111     132.262 118.717  26.135  1.00  0.00           C
ATOM   3954 0C21 POPEU 111     133.242 118.596  27.045  1.00  0.00           C
ATOM   3956 1C21 POPEU 111     133.092 118.307  28.525  1.00  0.00           C
ATOM   3959 2C21 POPEU 111     133.843 119.317  29.435  1.00  0.00           C
ATOM   3962 3C21 POPEU 111     133.482 119.128  30.915  1.00  0.00           C
ATOM   3965 4C21 POPEU 111     134.442 119.867  31.865  1.00  0.00           C
ATOM   3968 5C21 POPEU 111     133.813 120.257  33.215  1.00  0.00           C
ATOM   3971 6C21 POPEU 111     133.172 119.107  34.005  1.00  0.00           C
ATOM   3974 7C21 POPEU 111     132.662 119.566  35.385  1.00  0.00           C
ATOM   3977 8C21 POPEU 111     132.022 118.456  36.225  1.00  0.00           C
ATOM   3981  C33 POPEU 111     126.707 108.887  27.085  1.00  0.00           C
ATOM   3984  C34 POPEU 111     126.247 107.458  27.395  1.00  0.00           C
ATOM   3987  C35 POPEU 111     126.877 106.868  28.655  1.00  0.00           C
ATOM   3990  C36 POPEU 111     126.998 107.787  29.875  1.00  0.00           C
ATOM   3993  C37 POPEU 111     127.747 107.076  31.005  1.00  0.00           C
ATOM   3996  C38 POPEU 111     128.528 108.046  31.895  1.00  0.00           C
ATOM   3999  C39 POPEU 111     128.498 107.647  33.375  1.00  0.00           C
ATOM   4002 0C31 POPEU 111     127.157 107.988  34.025  1.00  0.00           C
ATOM   4005 1C31 POPEU 111     126.837 107.127  35.245  1.00  0.00           C
ATOM   4008 2C31 POPEU 111     125.477 107.458  35.875  1.00  0.00           C
ATOM   4011 3C31 POPEU 111     125.457 108.827  36.585  1.00  0.00           C
ATOM   4014 4C31 POPEU 111     124.148 109.067  37.345  1.00  0.00           C
ATOM   4017 5C31 POPEU 111     124.107 110.417  38.075  1.00  0.00           C
ATOM   4020 6C31 POPEU 111     123.187 110.406  39.305  1.00  0.00           C
ATOM   4024  NH3 POPEV 112      70.417 121.348  65.565  1.00  0.00           N
ATOM   4028  C12 POPEV 112      71.847 120.966  65.395  1.00  0.00           C
ATOM   4031  C11 POPEV 112      72.797 121.977  66.035  1.00  0.00           C
ATOM   4034  P   POPEV 112      75.187 121.048  65.375  1.00  0.00           P
ATOM   4035  O13 POPEV 112      74.757 119.807  66.025  1.00  0.00           O
ATOM   4036  O14 POPEV 112      76.357 121.786  65.915  1.00  0.00           O
ATOM   4037  O11 POPEV 112      75.537 120.676  63.865  1.00  0.00           O
ATOM   4038  O12 POPEV 112      73.987 122.057  65.255  1.00  0.00           O
ATOM   4039  C1  POPEV 112      74.527 120.107  63.005  1.00  0.00           C
ATOM   4042  C2  POPEV 112      73.727 121.208  62.235  1.00  0.00           C
ATOM   4044  O21 POPEV 112      72.727 120.686  61.345  1.00  0.00           O
ATOM   4045  C21 POPEV 112      71.797 119.827  61.765  1.00  0.00           C
ATOM   4046  O22 POPEV 112      71.707 119.307  62.855  1.00  0.00           O
ATOM   4047  C22 POPEV 112      70.847 119.597  60.595  1.00  0.00           C
ATOM   4050  C3  POPEV 112      74.667 122.148  61.435  1.00  0.00           C
ATOM   4053  O31 POPEV 112      74.067 123.428  61.215  1.00  0.00           O
ATOM   4054  C31 POPEV 112      73.778 123.948  60.015  1.00  0.00           C
ATOM   4055  O32 POPEV 112      73.567 125.137  59.855  1.00  0.00           O
ATOM   4056  C32 POPEV 112      73.637 122.948  58.875  1.00  0.00           C
ATOM   4059  C23 POPEV 112      70.907 118.148  60.075  1.00  0.00           C
ATOM   4062  C24 POPEV 112      70.517 118.036  58.595  1.00  0.00           C
ATOM   4065  C25 POPEV 112      71.637 118.417  57.635  1.00  0.00           C
ATOM   4068  C26 POPEV 112      71.237 118.237  56.165  1.00  0.00           C
ATOM   4071  C27 POPEV 112      72.427 118.428  55.215  1.00  0.00           C
ATOM   4074  C28 POPEV 112      72.117 118.148  53.735  1.00  0.00           C
ATOM   4077  C29 POPEV 112      73.297 118.498  52.865  1.00  0.00           C
ATOM   4079 0C21 POPEV 112      73.787 117.738  51.875  1.00  0.00           C
ATOM   4081 1C21 POPEV 112      73.227 116.418  51.415  1.00  0.00           C
ATOM   4084 2C21 POPEV 112      73.797 115.937  50.065  1.00  0.00           C
ATOM   4087 3C21 POPEV 112      73.677 116.947  48.915  1.00  0.00           C
ATOM   4090 4C21 POPEV 112      74.137 116.387  47.555  1.00  0.00           C
ATOM   4093 5C21 POPEV 112      75.587 115.858  47.555  1.00  0.00           C
ATOM   4096 6C21 POPEV 112      76.187 115.768  46.145  1.00  0.00           C
ATOM   4099 7C21 POPEV 112      77.457 114.916  46.095  1.00  0.00           C
ATOM   4102 8C21 POPEV 112      78.167 114.928  44.735  1.00  0.00           C
ATOM   4106  C33 POPEV 112      73.087 123.717  57.645  1.00  0.00           C
ATOM   4109  C34 POPEV 112      72.817 122.867  56.405  1.00  0.00           C
ATOM   4112  C35 POPEV 112      74.007 122.018  55.935  1.00  0.00           C
ATOM   4115  C36 POPEV 112      75.287 122.787  55.615  1.00  0.00           C
ATOM   4118  C37 POPEV 112      76.487 121.847  55.385  1.00  0.00           C
ATOM   4121  C38 POPEV 112      76.367 120.998  54.105  1.00  0.00           C
ATOM   4124  C39 POPEV 112      76.827 121.768  52.865  1.00  0.00           C
ATOM   4127 0C31 POPEV 112      76.577 121.038  51.545  1.00  0.00           C
ATOM   4130 1C31 POPEV 112      77.668 121.357  50.505  1.00  0.00           C
ATOM   4133 2C31 POPEV 112      77.357 120.826  49.095  1.00  0.00           C
ATOM   4136 3C31 POPEV 112      76.257 121.637  48.395  1.00  0.00           C
ATOM   4139 4C31 POPEV 112      75.937 121.106  46.985  1.00  0.00           C
ATOM   4142 5C31 POPEV 112      74.867 121.957  46.305  1.00  0.00           C
ATOM   4145 6C31 POPEV 112      74.087 121.217  45.225  1.00  0.00           C
ATOM   4149  NH3 POPEW 113     111.268  29.587  63.955  1.00  0.00           N
ATOM   4153  C12 POPEW 113     112.758  29.538  64.095  1.00  0.00           C
ATOM   4156  C11 POPEW 113     113.257  30.718  64.945  1.00  0.00           C
ATOM   4159  P   POPEW 113     115.627  31.707  65.435  1.00  0.00           P
ATOM   4160  O13 POPEW 113     117.027  31.267  65.215  1.00  0.00           O
ATOM   4161  O14 POPEW 113     115.417  32.448  66.695  1.00  0.00           O
ATOM   4162  O11 POPEW 113     115.187  32.667  64.265  1.00  0.00           O
ATOM   4163  O12 POPEW 113     114.627  30.498  65.275  1.00  0.00           O
ATOM   4164  C1  POPEW 113     116.007  33.058  63.165  1.00  0.00           C
ATOM   4167  C2  POPEW 113     115.597  32.338  61.865  1.00  0.00           C
ATOM   4169  O21 POPEW 113     116.817  31.888  61.255  1.00  0.00           O
ATOM   4170  C21 POPEW 113     116.667  31.068  60.245  1.00  0.00           C
ATOM   4171  O22 POPEW 113     115.617  30.638  59.795  1.00  0.00           O
ATOM   4172  C22 POPEW 113     118.047  30.837  59.625  1.00  0.00           C
ATOM   4175  C3  POPEW 113     114.687  33.198  60.905  1.00  0.00           C
ATOM   4178  O31 POPEW 113     115.357  33.547  59.675  1.00  0.00           O
ATOM   4179  C31 POPEW 113     114.897  33.347  58.435  1.00  0.00           C
ATOM   4180  O32 POPEW 113     115.578  33.558  57.435  1.00  0.00           O
ATOM   4181  C32 POPEW 113     113.447  32.858  58.315  1.00  0.00           C
ATOM   4184  C23 POPEW 113     117.977  30.138  58.255  1.00  0.00           C
ATOM   4187  C24 POPEW 113     118.607  30.968  57.145  1.00  0.00           C
ATOM   4190  C25 POPEW 113     118.318  30.347  55.775  1.00  0.00           C
ATOM   4193  C26 POPEW 113     119.107  31.007  54.655  1.00  0.00           C
ATOM   4196  C27 POPEW 113     118.677  30.468  53.275  1.00  0.00           C
ATOM   4199  C28 POPEW 113     118.137  31.567  52.355  1.00  0.00           C
ATOM   4202  C29 POPEW 113     116.968  32.297  52.965  1.00  0.00           C
ATOM   4204 0C21 POPEW 113     116.527  33.488  52.535  1.00  0.00           C
ATOM   4206 1C21 POPEW 113     117.108  34.248  51.375  1.00  0.00           C
ATOM   4209 2C21 POPEW 113     117.127  35.747  51.635  1.00  0.00           C
ATOM   4212 3C21 POPEW 113     117.807  36.518  50.495  1.00  0.00           C
ATOM   4215 4C21 POPEW 113     117.668  38.037  50.625  1.00  0.00           C
ATOM   4218 5C21 POPEW 113     118.388  38.797  49.505  1.00  0.00           C
ATOM   4221 6C21 POPEW 113     119.918  38.688  49.575  1.00  0.00           C
ATOM   4224 7C21 POPEW 113     120.557  39.617  50.625  1.00  0.00           C
ATOM   4227 8C21 POPEW 113     122.077  39.528  50.645  1.00  0.00           C
ATOM   4231  C33 POPEW 113     113.057  32.477  56.855  1.00  0.00           C
ATOM   4234  C34 POPEW 113     111.737  31.688  56.805  1.00  0.00           C
ATOM   4237  C35 POPEW 113     111.377  31.028  55.465  1.00  0.00           C
ATOM   4240  C36 POPEW 113     112.337  29.908  55.005  1.00  0.00           C
ATOM   4243  C37 POPEW 113     111.807  29.148  53.785  1.00  0.00           C
ATOM   4246  C38 POPEW 113     112.898  28.638  52.835  1.00  0.00           C
ATOM   4249  C39 POPEW 113     113.507  29.778  51.995  1.00  0.00           C
ATOM   4252 0C31 POPEW 113     114.428  29.306  50.855  1.00  0.00           C
ATOM   4255 1C31 POPEW 113     114.918  30.498  50.015  1.00  0.00           C
ATOM   4258 2C31 POPEW 113     115.158  30.188  48.535  1.00  0.00           C
ATOM   4261 3C31 POPEW 113     116.247  29.137  48.275  1.00  0.00           C
ATOM   4264 4C31 POPEW 113     116.397  28.848  46.775  1.00  0.00           C
ATOM   4267 5C31 POPEW 113     117.407  27.726  46.475  1.00  0.00           C
ATOM   4270 6C31 POPEW 113     117.197  27.097  45.105  1.00  0.00           C
ATOM   4274  NH3 POPEX 114     120.457 112.687  64.635  1.00  0.00           N
ATOM   4278  C12 POPEX 114     119.547 113.827  65.005  1.00  0.00           C
ATOM   4281  C11 POPEX 114     118.207 113.698  64.275  1.00  0.00           C
ATOM   4284  P   POPEX 114     116.637 115.797  64.315  1.00  0.00           P
ATOM   4285  O13 POPEX 114     115.737 116.448  65.295  1.00  0.00           O
ATOM   4286  O14 POPEX 114     117.767 116.646  63.905  1.00  0.00           O
ATOM   4287  O11 POPEX 114     115.847 115.348  63.015  1.00  0.00           O
ATOM   4288  O12 POPEX 114     117.197 114.447  64.935  1.00  0.00           O
ATOM   4289  C1  POPEX 114     115.207 114.076  62.855  1.00  0.00           C
ATOM   4292  C2  POPEX 114     115.377 113.517  61.405  1.00  0.00           C
ATOM   4294  O21 POPEX 114     114.157 112.878  60.995  1.00  0.00           O
ATOM   4295  C21 POPEX 114     114.057 112.637  59.685  1.00  0.00           C
ATOM   4296  O22 POPEX 114     114.657 113.227  58.815  1.00  0.00           O
ATOM   4297  C22 POPEX 114     113.007 111.546  59.505  1.00  0.00           C
ATOM   4300  C3  POPEX 114     116.537 112.488  61.295  1.00  0.00           C
ATOM   4303  O31 POPEX 114     117.197 112.518  60.015  1.00  0.00           O
ATOM   4304  C31 POPEX 114     118.127 113.447  59.895  1.00  0.00           C
ATOM   4305  O32 POPEX 114     118.528 114.177  60.785  1.00  0.00           O
ATOM   4306  C32 POPEX 114     118.628 113.507  58.455  1.00  0.00           C
ATOM   4309  C23 POPEX 114     112.617 111.257  58.045  1.00  0.00           C
ATOM   4312  C24 POPEX 114     112.658 109.767  57.705  1.00  0.00           C
ATOM   4315  C25 POPEX 114     112.817 109.508  56.195  1.00  0.00           C
ATOM   4318  C26 POPEX 114     111.567 109.897  55.395  1.00  0.00           C
ATOM   4321  C27 POPEX 114     111.837 110.168  53.915  1.00  0.00           C
ATOM   4324  C28 POPEX 114     111.578 108.967  52.995  1.00  0.00           C
ATOM   4327  C29 POPEX 114     112.767 108.067  52.765  1.00  0.00           C
ATOM   4329 0C21 POPEX 114     112.807 107.108  51.825  1.00  0.00           C
ATOM   4331 1C21 POPEX 114     111.648 106.698  50.945  1.00  0.00           C
ATOM   4334 2C21 POPEX 114     111.637 107.288  49.525  1.00  0.00           C
ATOM   4337 3C21 POPEX 114     110.557 106.628  48.655  1.00  0.00           C
ATOM   4340 4C21 POPEX 114     110.507 107.187  47.225  1.00  0.00           C
ATOM   4343 5C21 POPEX 114     110.748 106.147  46.125  1.00  0.00           C
ATOM   4346 6C21 POPEX 114     109.537 105.247  45.825  1.00  0.00           C
ATOM   4349 7C21 POPEX 114     109.878 103.757  46.005  1.00  0.00           C
ATOM   4352 8C21 POPEX 114     108.778 102.817  45.505  1.00  0.00           C
ATOM   4356  C33 POPEX 114     120.168 113.517  58.415  1.00  0.00           C
ATOM   4359  C34 POPEX 114     120.718 113.717  57.005  1.00  0.00           C
ATOM   4362  C35 POPEX 114     120.417 115.088  56.365  1.00  0.00           C
ATOM   4365  C36 POPEX 114     121.007 116.287  57.125  1.00  0.00           C
ATOM   4368  C37 POPEX 114     120.858 117.647  56.405  1.00  0.00           C
ATOM   4371  C38 POPEX 114     121.837 117.878  55.235  1.00  0.00           C
ATOM   4374  C39 POPEX 114     121.337 117.337  53.885  1.00  0.00           C
ATOM   4377 0C31 POPEX 114     122.077 117.906  52.665  1.00  0.00           C
ATOM   4380 1C31 POPEX 114     121.707 117.127  51.395  1.00  0.00           C
ATOM   4383 2C31 POPEX 114     122.447 117.598  50.135  1.00  0.00           C
ATOM   4386 3C31 POPEX 114     122.037 119.007  49.705  1.00  0.00           C
ATOM   4389 4C31 POPEX 114     121.858 119.117  48.195  1.00  0.00           C
ATOM   4392 5C31 POPEX 114     121.587 120.557  47.755  1.00  0.00           C
ATOM   4395 6C31 POPEX 114     121.467 120.718  46.245  1.00  0.00           C
ATOM   4399  NH3 POPEY 115     111.887  17.647  21.535  1.00  0.00           N
ATOM   4403  C12 POPEY 115     111.887  18.648  22.665  1.00  0.00           C
ATOM   4406  C11 POPEY 115     111.697  20.108  22.195  1.00  0.00           C
ATOM   4409  P   POPEY 115     109.337  19.847  20.965  1.00  0.00           P
ATOM   4410  O13 POPEY 115     108.897  20.028  19.575  1.00  0.00           O
ATOM   4411  O14 POPEY 115     109.227  18.477  21.505  1.00  0.00           O
ATOM   4412  O11 POPEY 115     108.567  20.847  21.885  1.00  0.00           O
ATOM   4413  O12 POPEY 115     110.867  20.217  21.045  1.00  0.00           O
ATOM   4414  C1  POPEY 115     108.567  20.868  23.315  1.00  0.00           C
ATOM   4417  C2  POPEY 115     108.757  22.327  23.795  1.00  0.00           C
ATOM   4419  O21 POPEY 115     110.137  22.608  24.095  1.00  0.00           O
ATOM   4420  C21 POPEY 115     110.608  22.288  25.275  1.00  0.00           C
ATOM   4421  O22 POPEY 115     110.127  21.497  26.065  1.00  0.00           O
ATOM   4422  C22 POPEY 115     111.928  23.017  25.465  1.00  0.00           C
ATOM   4425  C3  POPEY 115     107.767  22.717  24.935  1.00  0.00           C
ATOM   4428  O31 POPEY 115     107.997  24.067  25.375  1.00  0.00           O
ATOM   4429  C31 POPEY 115     107.027  24.928  25.085  1.00  0.00           C
ATOM   4430  O32 POPEY 115     105.937  24.657  24.595  1.00  0.00           O
ATOM   4431  C32 POPEY 115     107.357  26.278  25.705  1.00  0.00           C
ATOM   4434  C23 POPEY 115     112.197  23.337  26.945  1.00  0.00           C
ATOM   4437  C24 POPEY 115     113.078  22.318  27.665  1.00  0.00           C
ATOM   4440  C25 POPEY 115     113.877  22.998  28.785  1.00  0.00           C
ATOM   4443  C26 POPEY 115     114.837  22.078  29.545  1.00  0.00           C
ATOM   4446  C27 POPEY 115     115.937  22.868  30.295  1.00  0.00           C
ATOM   4449  C28 POPEY 115     117.257  22.087  30.475  1.00  0.00           C
ATOM   4452  C29 POPEY 115     117.147  20.948  31.455  1.00  0.00           C
ATOM   4454 0C21 POPEY 115     117.927  20.688  32.525  1.00  0.00           C
ATOM   4456 1C21 POPEY 115     119.117  21.476  32.995  1.00  0.00           C
ATOM   4459 2C21 POPEY 115     118.957  22.028  34.425  1.00  0.00           C
ATOM   4462 3C21 POPEY 115     118.987  20.928  35.505  1.00  0.00           C
ATOM   4465 4C21 POPEY 115     119.078  21.488  36.935  1.00  0.00           C
ATOM   4468 5C21 POPEY 115     117.877  22.358  37.335  1.00  0.00           C
ATOM   4471 6C21 POPEY 115     117.938  22.828  38.795  1.00  0.00           C
ATOM   4474 7C21 POPEY 115     116.928  23.948  39.095  1.00  0.00           C
ATOM   4477 8C21 POPEY 115     117.127  24.608  40.455  1.00  0.00           C
ATOM   4481  C33 POPEY 115     107.138  26.188  27.235  1.00  0.00           C
ATOM   4484  C34 POPEY 115     107.307  27.517  27.965  1.00  0.00           C
ATOM   4487  C35 POPEY 115     107.427  27.308  29.475  1.00  0.00           C
ATOM   4490  C36 POPEY 115     107.557  28.617  30.275  1.00  0.00           C
ATOM   4493  C37 POPEY 115     107.987  28.337  31.725  1.00  0.00           C
ATOM   4496  C38 POPEY 115     107.938  29.578  32.635  1.00  0.00           C
ATOM   4499  C39 POPEY 115     109.037  30.618  32.355  1.00  0.00           C
ATOM   4502 0C31 POPEY 115     110.468  30.168  32.735  1.00  0.00           C
ATOM   4505 1C31 POPEY 115     111.567  30.588  31.745  1.00  0.00           C
ATOM   4508 2C31 POPEY 115     112.157  31.997  31.905  1.00  0.00           C
ATOM   4511 3C31 POPEY 115     111.177  33.187  32.035  1.00  0.00           C
ATOM   4514 4C31 POPEY 115     111.657  34.437  31.285  1.00  0.00           C
ATOM   4517 5C31 POPEY 115     110.888  35.708  31.655  1.00  0.00           C
ATOM   4520 6C31 POPEY 115     111.287  36.927  30.805  1.00  0.00           C
ATOM   4524  NH3 POPEZ 116     100.897 113.768  20.835  1.00  0.00           N
ATOM   4528  C12 POPEZ 116     100.077 114.997  21.145  1.00  0.00           C
ATOM   4531  C11 POPEZ 116      98.918 115.227  20.155  1.00  0.00           C
ATOM   4534  P   POPEZ 116      97.108 116.898  19.445  1.00  0.00           P
ATOM   4535  O13 POPEZ 116      97.597 117.477  18.185  1.00  0.00           O
ATOM   4536  O14 POPEZ 116      96.168 115.768  19.335  1.00  0.00           O
ATOM   4537  O11 POPEZ 116      96.347 118.128  20.145  1.00  0.00           O
ATOM   4538  O12 POPEZ 116      98.287 116.488  20.425  1.00  0.00           O
ATOM   4539  C1  POPEZ 116      96.187 118.078  21.575  1.00  0.00           C
ATOM   4542  C2  POPEZ 116      95.858 119.457  22.195  1.00  0.00           C
ATOM   4544  O21 POPEZ 116      95.847 119.387  23.645  1.00  0.00           O
ATOM   4545  C21 POPEZ 116      97.068 119.557  24.185  1.00  0.00           C
ATOM   4546  O22 POPEZ 116      98.097 119.617  23.555  1.00  0.00           O
ATOM   4547  C22 POPEZ 116      96.947 119.798  25.695  1.00  0.00           C
ATOM   4550  C3  POPEZ 116      94.507 120.018  21.715  1.00  0.00           C
ATOM   4553  O31 POPEZ 116      94.267 121.278  22.375  1.00  0.00           O
ATOM   4554  C31 POPEZ 116      93.178 121.338  23.135  1.00  0.00           C
ATOM   4555  O32 POPEZ 116      92.127 120.746  22.925  1.00  0.00           O
ATOM   4556  C32 POPEZ 116      93.498 122.167  24.385  1.00  0.00           C
ATOM   4559  C23 POPEZ 116      97.307 121.257  26.045  1.00  0.00           C
ATOM   4562  C24 POPEZ 116      97.407 121.546  27.545  1.00  0.00           C
ATOM   4565  C25 POPEZ 116      98.017 122.936  27.815  1.00  0.00           C
ATOM   4568  C26 POPEZ 116      98.477 123.176  29.255  1.00  0.00           C
ATOM   4571  C27 POPEZ 116      99.188 124.538  29.375  1.00  0.00           C
ATOM   4574  C28 POPEZ 116     100.028 124.697  30.655  1.00  0.00           C
ATOM   4577  C29 POPEZ 116      99.188 124.967  31.875  1.00  0.00           C
ATOM   4579 0C21 POPEZ 116      99.188 126.087  32.625  1.00  0.00           C
ATOM   4581 1C21 POPEZ 116     100.067 127.297  32.435  1.00  0.00           C
ATOM   4584 2C21 POPEZ 116      99.347 128.477  31.755  1.00  0.00           C
ATOM   4587 3C21 POPEZ 116     100.267 129.643  31.355  1.00  0.00           C
ATOM   4590 4C21 POPEZ 116      99.498 130.852  30.795  1.00  0.00           C
ATOM   4593 5C21 POPEZ 116     100.398 131.943  30.195  1.00  0.00           C
ATOM   4596 6C21 POPEZ 116      99.577 133.072  29.555  1.00  0.00           C
ATOM   4599 7C21 POPEZ 116     100.387 134.072  28.715  1.00  0.00           C
ATOM   4602 8C21 POPEZ 116     101.177 135.091  29.525  1.00  0.00           C
ATOM   4606  C33 POPEZ 116      92.547 123.377  24.595  1.00  0.00           C
ATOM   4609  C34 POPEZ 116      91.737 123.197  25.885  1.00  0.00           C
ATOM   4612  C35 POPEZ 116      90.797 124.368  26.185  1.00  0.00           C
ATOM   4615  C36 POPEZ 116      90.117 124.238  27.555  1.00  0.00           C
ATOM   4618  C37 POPEZ 116      89.358 122.906  27.695  1.00  0.00           C
ATOM   4621  C38 POPEZ 116      88.418 122.867  28.895  1.00  0.00           C
ATOM   4624  C39 POPEZ 116      87.528 121.617  28.865  1.00  0.00           C
ATOM   4627 0C31 POPEZ 116      86.028 121.936  28.845  1.00  0.00           C
ATOM   4630 1C31 POPEZ 116      85.177 120.667  28.995  1.00  0.00           C
ATOM   4633 2C31 POPEZ 116      83.717 120.956  29.395  1.00  0.00           C
ATOM   4636 3C31 POPEZ 116      83.237 120.068  30.555  1.00  0.00           C
ATOM   4639 4C31 POPEZ 116      83.017 118.596  30.165  1.00  0.00           C
ATOM   4642 5C31 POPEZ 116      81.677 118.428  29.435  1.00  0.00           C
ATOM   4645 6C31 POPEZ 116      81.347 117.027  28.935  1.00  0.00           C
ATOM   4649  NH3 POPEa 117      58.627  62.826  65.845  1.00  0.00           N
ATOM   4653  C12 POPEa 117      59.817  63.668  66.155  1.00  0.00           C
ATOM   4656  C11 POPEa 117      59.977  63.617  67.675  1.00  0.00           C
ATOM   4659  P   POPEa 117      61.217  61.338  67.765  1.00  0.00           P
ATOM   4660  O13 POPEa 117      62.277  62.248  67.295  1.00  0.00           O
ATOM   4661  O14 POPEa 117      61.527  60.396  68.855  1.00  0.00           O
ATOM   4662  O11 POPEa 117      60.477  60.618  66.565  1.00  0.00           O
ATOM   4663  O12 POPEa 117      60.027  62.267  68.195  1.00  0.00           O
ATOM   4664  C1  POPEa 117      60.817  59.268  66.245  1.00  0.00           C
ATOM   4667  C2  POPEa 117      60.147  58.867  64.905  1.00  0.00           C
ATOM   4669  O21 POPEa 117      60.387  57.458  64.695  1.00  0.00           O
ATOM   4670  C21 POPEa 117      60.657  56.986  63.485  1.00  0.00           C
ATOM   4671  O22 POPEa 117      61.727  56.507  63.155  1.00  0.00           O
ATOM   4672  C22 POPEa 117      59.417  56.898  62.585  1.00  0.00           C
ATOM   4675  C3  POPEa 117      60.627  59.827  63.785  1.00  0.00           C
ATOM   4678  O31 POPEa 117      59.757  59.827  62.635  1.00  0.00           O
ATOM   4679  C31 POPEa 117      58.697  60.618  62.705  1.00  0.00           C
ATOM   4680  O32 POPEa 117      58.427  61.386  63.615  1.00  0.00           O
ATOM   4681  C32 POPEa 117      57.907  60.487  61.425  1.00  0.00           C
ATOM   4684  C23 POPEa 117      59.867  56.888  61.105  1.00  0.00           C
ATOM   4687  C24 POPEa 117      58.767  56.958  60.035  1.00  0.00           C
ATOM   4690  C25 POPEa 117      57.597  55.988  60.175  1.00  0.00           C
ATOM   4693  C26 POPEa 117      56.837  55.757  58.855  1.00  0.00           C
ATOM   4696  C27 POPEa 117      56.237  54.347  58.755  1.00  0.00           C
ATOM   4699  C28 POPEa 117      55.507  54.088  57.425  1.00  0.00           C
ATOM   4702  C29 POPEa 117      54.417  53.048  57.575  1.00  0.00           C
ATOM   4704 0C21 POPEa 117      54.397  51.807  57.045  1.00  0.00           C
ATOM   4706 1C21 POPEa 117      55.437  51.198  56.145  1.00  0.00           C
ATOM   4709 2C21 POPEa 117      56.667  50.627  56.895  1.00  0.00           C
ATOM   4712 3C21 POPEa 117      56.407  49.258  57.555  1.00  0.00           C
ATOM   4715 4C21 POPEa 117      57.167  49.067  58.885  1.00  0.00           C
ATOM   4718 5C21 POPEa 117      57.727  47.658  59.205  1.00  0.00           C
ATOM   4721 6C21 POPEa 117      56.717  46.507  59.295  1.00  0.00           C
ATOM   4724 7C21 POPEa 117      57.307  45.146  59.645  1.00  0.00           C
ATOM   4727 8C21 POPEa 117      56.257  44.026  59.615  1.00  0.00           C
ATOM   4731  C33 POPEa 117      58.797  60.887  60.245  1.00  0.00           C
ATOM   4734  C34 POPEa 117      58.037  60.988  58.935  1.00  0.00           C
ATOM   4737  C35 POPEa 117      58.937  61.478  57.805  1.00  0.00           C
ATOM   4740  C36 POPEa 117      58.167  61.576  56.495  1.00  0.00           C
ATOM   4743  C37 POPEa 117      59.007  61.178  55.285  1.00  0.00           C
ATOM   4746  C38 POPEa 117      58.267  61.518  53.985  1.00  0.00           C
ATOM   4749  C39 POPEa 117      59.007  61.058  52.725  1.00  0.00           C
ATOM   4752 0C31 POPEa 117      60.337  61.798  52.515  1.00  0.00           C
ATOM   4755 1C31 POPEa 117      61.567  60.918  52.765  1.00  0.00           C
ATOM   4758 2C31 POPEa 117      62.877  61.677  52.535  1.00  0.00           C
ATOM   4761 3C31 POPEa 117      64.127  60.797  52.725  1.00  0.00           C
ATOM   4764 4C31 POPEa 117      64.317  59.757  51.605  1.00  0.00           C
ATOM   4767 5C31 POPEa 117      65.407  58.727  51.905  1.00  0.00           C
ATOM   4770 6C31 POPEa 117      65.507  57.646  50.825  1.00  0.00           C
ATOM   4774  NH3 POPEb 118      41.847  46.347  68.965  1.00  0.00           N
ATOM   4778  C12 POPEb 118      40.407  46.507  68.595  1.00  0.00           C
ATOM   4781  C11 POPEb 118      39.727  47.477  69.575  1.00  0.00           C
ATOM   4784  P   POPEb 118      39.217  49.998  69.845  1.00  0.00           P
ATOM   4785  O13 POPEb 118      38.377  49.486  70.945  1.00  0.00           O
ATOM   4786  O14 POPEb 118      39.997  51.238  70.045  1.00  0.00           O
ATOM   4787  O11 POPEb 118      38.407  50.198  68.505  1.00  0.00           O
ATOM   4788  O12 POPEb 118      40.207  48.816  69.425  1.00  0.00           O
ATOM   4789  C1  POPEb 118      37.277  49.388  68.145  1.00  0.00           C
ATOM   4792  C2  POPEb 118      37.457  48.608  66.795  1.00  0.00           C
ATOM   4794  O21 POPEb 118      37.167  47.207  67.005  1.00  0.00           O
ATOM   4795  C21 POPEb 118      36.597  46.437  66.035  1.00  0.00           C
ATOM   4796  O22 POPEb 118      36.517  45.228  66.135  1.00  0.00           O
ATOM   4797  C22 POPEb 118      36.087  47.227  64.805  1.00  0.00           C
ATOM   4800  C3  POPEb 118      38.877  48.757  66.205  1.00  0.00           C
ATOM   4803  O31 POPEb 118      39.097  50.076  65.695  1.00  0.00           O
ATOM   4804  C31 POPEb 118      39.027  50.198  64.395  1.00  0.00           C
ATOM   4805  O32 POPEb 118      38.677  49.338  63.605  1.00  0.00           O
ATOM   4806  C32 POPEb 118      39.477  51.588  63.985  1.00  0.00           C
ATOM   4809  C23 POPEb 118      35.197  46.448  63.805  1.00  0.00           C
ATOM   4812  C24 POPEb 118      34.627  47.378  62.715  1.00  0.00           C
ATOM   4815  C25 POPEb 118      35.437  47.428  61.415  1.00  0.00           C
ATOM   4818  C26 POPEb 118      35.077  46.287  60.455  1.00  0.00           C
ATOM   4821  C27 POPEb 118      35.817  46.417  59.115  1.00  0.00           C
ATOM   4824  C28 POPEb 118      35.167  45.618  57.975  1.00  0.00           C
ATOM   4827  C29 POPEb 118      35.587  44.167  57.965  1.00  0.00           C
ATOM   4829 0C21 POPEb 118      36.217  43.527  56.965  1.00  0.00           C
ATOM   4831 1C21 POPEb 118      36.637  44.088  55.625  1.00  0.00           C
ATOM   4834 2C21 POPEb 118      36.237  43.148  54.475  1.00  0.00           C
ATOM   4837 3C21 POPEb 118      36.827  43.587  53.125  1.00  0.00           C
ATOM   4840 4C21 POPEb 118      36.927  42.428  52.135  1.00  0.00           C
ATOM   4843 5C21 POPEb 118      37.597  42.787  50.805  1.00  0.00           C
ATOM   4846 6C21 POPEb 118      39.057  43.227  50.945  1.00  0.00           C
ATOM   4849 7C21 POPEb 118      39.787  43.358  49.605  1.00  0.00           C
ATOM   4852 8C21 POPEb 118      41.257  43.768  49.735  1.00  0.00           C
ATOM   4856  C33 POPEb 118      39.497  51.688  62.455  1.00  0.00           C
ATOM   4859  C34 POPEb 118      39.657  53.106  61.955  1.00  0.00           C
ATOM   4862  C35 POPEb 118      39.717  53.278  60.445  1.00  0.00           C
ATOM   4865  C36 POPEb 118      39.277  54.697  60.055  1.00  0.00           C
ATOM   4868  C37 POPEb 118      39.567  55.028  58.585  1.00  0.00           C
ATOM   4871  C38 POPEb 118      38.337  55.448  57.785  1.00  0.00           C
ATOM   4874  C39 POPEb 118      37.647  56.707  58.325  1.00  0.00           C
ATOM   4877 0C31 POPEb 118      36.467  57.157  57.465  1.00  0.00           C
ATOM   4880 1C31 POPEb 118      36.897  57.957  56.235  1.00  0.00           C
ATOM   4883 2C31 POPEb 118      35.727  58.437  55.375  1.00  0.00           C
ATOM   4886 3C31 POPEb 118      36.167  59.477  54.335  1.00  0.00           C
ATOM   4889 4C31 POPEb 118      35.407  59.377  53.015  1.00  0.00           C
ATOM   4892 5C31 POPEb 118      36.027  60.257  51.915  1.00  0.00           C
ATOM   4895 6C31 POPEb 118      35.387  60.058  50.545  1.00  0.00           C
ATOM   4899  NH3 POPEc 119      46.297  92.787  25.005  1.00  0.00           N
ATOM   4903  C12 POPEc 119      47.517  93.557  24.615  1.00  0.00           C
ATOM   4906  C11 POPEc 119      47.177  94.788  23.775  1.00  0.00           C
ATOM   4909  P   POPEc 119      48.347  97.127  23.695  1.00  0.00           P
ATOM   4910  O13 POPEc 119      49.597  97.647  23.125  1.00  0.00           O
ATOM   4911  O14 POPEc 119      47.117  97.677  23.085  1.00  0.00           O
ATOM   4912  O11 POPEc 119      48.347  97.458  25.225  1.00  0.00           O
ATOM   4913  O12 POPEc 119      48.367  95.557  23.645  1.00  0.00           O
ATOM   4914  C1  POPEc 119      48.327  96.546  26.325  1.00  0.00           C
ATOM   4917  C2  POPEc 119      48.917  97.187  27.625  1.00  0.00           C
ATOM   4919  O21 POPEc 119      48.277  96.716  28.835  1.00  0.00           O
ATOM   4920  C21 POPEc 119      48.467  95.457  29.185  1.00  0.00           C
ATOM   4921  O22 POPEc 119      48.927  94.587  28.465  1.00  0.00           O
ATOM   4922  C22 POPEc 119      48.077  95.287  30.655  1.00  0.00           C
ATOM   4925  C3  POPEc 119      48.727  98.727  27.615  1.00  0.00           C
ATOM   4928  O31 POPEc 119      49.807  99.417  26.945  1.00  0.00           O
ATOM   4929  C31 POPEc 119      50.827  99.706  27.765  1.00  0.00           C
ATOM   4930  O32 POPEc 119      50.847  99.518  28.965  1.00  0.00           O
ATOM   4931  C32 POPEc 119      51.997 100.208  26.925  1.00  0.00           C
ATOM   4934  C23 POPEc 119      47.317  93.988  30.985  1.00  0.00           C
ATOM   4937  C24 POPEc 119      48.247  92.817  31.345  1.00  0.00           C
ATOM   4940  C25 POPEc 119      48.977  92.978  32.685  1.00  0.00           C
ATOM   4943  C26 POPEc 119      48.077  92.826  33.915  1.00  0.00           C
ATOM   4946  C27 POPEc 119      48.917  92.698  35.195  1.00  0.00           C
ATOM   4949  C28 POPEc 119      48.087  92.378  36.445  1.00  0.00           C
ATOM   4952  C29 POPEc 119      48.967  92.378  37.675  1.00  0.00           C
ATOM   4954 0C21 POPEc 119      48.687  92.867  38.895  1.00  0.00           C
ATOM   4956 1C21 POPEc 119      47.377  93.487  39.315  1.00  0.00           C
ATOM   4959 2C21 POPEc 119      46.447  92.448  39.955  1.00  0.00           C
ATOM   4962 3C21 POPEc 119      46.797  92.097  41.415  1.00  0.00           C
ATOM   4965 4C21 POPEc 119      46.117  90.826  41.925  1.00  0.00           C
ATOM   4968 5C21 POPEc 119      46.337  90.637  43.435  1.00  0.00           C
ATOM   4971 6C21 POPEc 119      45.907  89.257  43.955  1.00  0.00           C
ATOM   4974 7C21 POPEc 119      46.337  89.046  45.415  1.00  0.00           C
ATOM   4977 8C21 POPEc 119      45.947  87.677  45.975  1.00  0.00           C
ATOM   4981  C33 POPEc 119      53.337 100.208  27.685  1.00  0.00           C
ATOM   4984  C34 POPEc 119      53.817  98.808  28.095  1.00  0.00           C
ATOM   4987  C35 POPEc 119      55.077  98.808  28.975  1.00  0.00           C
ATOM   4990  C36 POPEc 119      54.917  99.547  30.315  1.00  0.00           C
ATOM   4993  C37 POPEc 119      56.187  99.538  31.155  1.00  0.00           C
ATOM   4996  C38 POPEc 119      55.917  99.967  32.605  1.00  0.00           C
ATOM   4999  C39 POPEc 119      57.207 100.208  33.395  1.00  0.00           C
ATOM   5002 0C31 POPEc 119      56.917 100.618  34.845  1.00  0.00           C
ATOM   5005 1C31 POPEc 119      58.187 101.068  35.585  1.00  0.00           C
ATOM   5008 2C31 POPEc 119      57.937 101.367  37.075  1.00  0.00           C
ATOM   5011 3C31 POPEc 119      56.817 102.388  37.325  1.00  0.00           C
ATOM   5014 4C31 POPEc 119      56.807 102.896  38.775  1.00  0.00           C
ATOM   5017 5C31 POPEc 119      55.477 102.668  39.495  1.00  0.00           C
ATOM   5020 6C31 POPEc 119      55.537 103.118  40.945  1.00  0.00           C
ATOM   5024  NH3 POPEd 120      90.517  60.747  21.775  1.00  0.00           N
ATOM   5028  C12 POPEd 120      91.377  61.986  21.905  1.00  0.00           C
ATOM   5031  C11 POPEd 120      90.927  63.106  20.935  1.00  0.00           C
ATOM   5034  P   POPEd 120      91.607  65.588  20.385  1.00  0.00           P
ATOM   5035  O13 POPEd 120      92.857  66.386  20.255  1.00  0.00           O
ATOM   5036  O14 POPEd 120      90.617  65.638  19.285  1.00  0.00           O
ATOM   5037  O11 POPEd 120      90.858  66.077  21.685  1.00  0.00           O
ATOM   5038  O12 POPEd 120      91.957  64.076  20.725  1.00  0.00           O
ATOM   5039  C1  POPEd 120      91.377  65.797  22.985  1.00  0.00           C
ATOM   5042  C2  POPEd 120      90.267  65.957  24.065  1.00  0.00           C
ATOM   5044  O21 POPEd 120      90.377  64.977  25.125  1.00  0.00           O
ATOM   5045  C21 POPEd 120      91.508  64.977  25.815  1.00  0.00           C
ATOM   5046  O22 POPEd 120      92.497  65.646  25.575  1.00  0.00           O
ATOM   5047  C22 POPEd 120      91.317  64.146  27.065  1.00  0.00           C
ATOM   5050  C3  POPEd 120      88.847  65.856  23.415  1.00  0.00           C
ATOM   5053  O31 POPEd 120      87.758  65.668  24.345  1.00  0.00           O
ATOM   5054  C31 POPEd 120      87.467  66.667  25.145  1.00  0.00           C
ATOM   5055  O32 POPEd 120      88.007  67.757  25.205  1.00  0.00           O
ATOM   5056  C32 POPEd 120      86.347  66.268  26.085  1.00  0.00           C
ATOM   5059  C23 POPEd 120      90.807  65.047  28.205  1.00  0.00           C
ATOM   5062  C24 POPEd 120      90.777  64.326  29.555  1.00  0.00           C
ATOM   5065  C25 POPEd 120      90.018  62.997  29.535  1.00  0.00           C
ATOM   5068  C26 POPEd 120      89.967  62.337  30.915  1.00  0.00           C
ATOM   5071  C27 POPEd 120      89.237  63.157  31.985  1.00  0.00           C
ATOM   5074  C28 POPEd 120      89.197  62.437  33.345  1.00  0.00           C
ATOM   5077  C29 POPEd 120      90.457  62.636  34.155  1.00  0.00           C
ATOM   5079 0C21 POPEd 120      90.497  62.997  35.455  1.00  0.00           C
ATOM   5081 1C21 POPEd 120      89.297  63.208  36.345  1.00  0.00           C
ATOM   5084 2C21 POPEd 120      89.437  62.576  37.745  1.00  0.00           C
ATOM   5087 3C21 POPEd 120      90.398  63.356  38.655  1.00  0.00           C
ATOM   5090 4C21 POPEd 120      90.647  62.678  40.005  1.00  0.00           C
ATOM   5093 5C21 POPEd 120      91.757  63.398  40.775  1.00  0.00           C
ATOM   5096 6C21 POPEd 120      92.097  62.798  42.145  1.00  0.00           C
ATOM   5099 7C21 POPEd 120      93.257  63.547  42.815  1.00  0.00           C
ATOM   5102 8C21 POPEd 120      92.907  64.957  43.305  1.00  0.00           C
ATOM   5106  C33 POPEd 120      86.897  65.606  27.365  1.00  0.00           C
ATOM   5109  C34 POPEd 120      85.748  65.287  28.305  1.00  0.00           C
ATOM   5112  C35 POPEd 120      86.168  64.278  29.365  1.00  0.00           C
ATOM   5115  C36 POPEd 120      84.967  63.647  30.065  1.00  0.00           C
ATOM   5118  C37 POPEd 120      85.398  62.698  31.165  1.00  0.00           C
ATOM   5121  C38 POPEd 120      84.317  61.667  31.485  1.00  0.00           C
ATOM   5124  C39 POPEd 120      84.498  61.066  32.875  1.00  0.00           C
ATOM   5127 0C31 POPEd 120      85.877  60.448  33.145  1.00  0.00           C
ATOM   5130 1C31 POPEd 120      85.937  59.827  34.535  1.00  0.00           C
ATOM   5133 2C31 POPEd 120      87.348  59.347  34.905  1.00  0.00           C
ATOM   5136 3C31 POPEd 120      87.397  58.517  36.185  1.00  0.00           C
ATOM   5139 4C31 POPEd 120      87.157  59.298  37.485  1.00  0.00           C
ATOM   5142 5C31 POPEd 120      87.507  58.447  38.715  1.00  0.00           C
ATOM   5145 6C31 POPEd 120      87.467  59.216  40.045  1.00  0.00           C
ATOM   5149  NH3 POPEe 121       0.662  43.967  23.765  1.00  0.00           N
ATOM   5153  C12 POPEe 121      -0.708  43.387  23.455  1.00  0.00           C
ATOM   5156  C11 POPEe 121      -0.738  41.868  23.025  1.00  0.00           C
ATOM   5159  P   POPEe 121       0.692  41.117  24.985  1.00  0.00           P
ATOM   5160  O13 POPEe 121       1.887  41.478  24.205  1.00  0.00           O
ATOM   5161  O14 POPEe 121       0.132  42.148  25.875  1.00  0.00           O
ATOM   5162  O11 POPEe 121       1.002  39.827  25.815  1.00  0.00           O
ATOM   5163  O12 POPEe 121      -0.488  40.838  24.005  1.00  0.00           O
ATOM   5164  C1  POPEe 121       0.692  39.738  27.205  1.00  0.00           C
ATOM   5167  C2  POPEe 121       1.677  40.417  28.215  1.00  0.00           C
ATOM   5169  O21 POPEe 121       1.222  39.958  29.505  1.00  0.00           O
ATOM   5170  C21 POPEe 121       2.157  39.928  30.425  1.00  0.00           C
ATOM   5171  O22 POPEe 121       3.357  39.988  30.215  1.00  0.00           O
ATOM   5172  C22 POPEe 121       1.492  39.837  31.805  1.00  0.00           C
ATOM   5175  C3  POPEe 121       1.677  41.977  28.195  1.00  0.00           C
ATOM   5178  O31 POPEe 121       2.487  42.607  29.215  1.00  0.00           O
ATOM   5179  C31 POPEe 121       3.697  42.978  28.795  1.00  0.00           C
ATOM   5180  O32 POPEe 121       4.217  42.658  27.735  1.00  0.00           O
ATOM   5181  C32 POPEe 121       4.267  44.018  29.755  1.00  0.00           C
ATOM   5184  C23 POPEe 121       0.752  41.138  32.175  1.00  0.00           C
ATOM   5187  C24 POPEe 121       0.112  41.108  33.565  1.00  0.00           C
ATOM   5190  C25 POPEe 121       1.092  41.518  34.665  1.00  0.00           C
ATOM   5193  C26 POPEe 121       0.592  41.108  36.055  1.00  0.00           C
ATOM   5196  C27 POPEe 121       1.192  41.947  37.185  1.00  0.00           C
ATOM   5199  C28 POPEe 121       0.662  41.507  38.555  1.00  0.00           C
ATOM   5202  C29 POPEe 121       1.382  40.308  39.115  1.00  0.00           C
ATOM   5204 0C21 POPEe 121       1.957  40.217  40.325  1.00  0.00           C
ATOM   5206 1C21 POPEe 121       1.997  41.316  41.365  1.00  0.00           C
ATOM   5209 2C21 POPEe 121       0.962  41.098  42.485  1.00  0.00           C
ATOM   5212 3C21 POPEe 121       1.322  39.907  43.375  1.00  0.00           C
ATOM   5215 4C21 POPEe 121       0.562  39.948  44.705  1.00  0.00           C
ATOM   5218 5C21 POPEe 121       1.042  38.888  45.705  1.00  0.00           C
ATOM   5221 6C21 POPEe 121       0.382  38.998  47.085  1.00  0.00           C
ATOM   5224 7C21 POPEe 121       0.862  37.938  48.075  1.00  0.00           C
ATOM   5227 8C21 POPEe 121       0.202  38.077  49.455  1.00  0.00           C
ATOM   5231  C33 POPEe 121       5.227  43.418  30.795  1.00  0.00           C
ATOM   5234  C34 POPEe 121       5.447  44.356  31.985  1.00  0.00           C
ATOM   5237  C35 POPEe 121       4.347  44.258  33.055  1.00  0.00           C
ATOM   5240  C36 POPEe 121       4.747  44.988  34.345  1.00  0.00           C
ATOM   5243  C37 POPEe 121       3.897  44.598  35.555  1.00  0.00           C
ATOM   5246  C38 POPEe 121       4.597  44.888  36.895  1.00  0.00           C
ATOM   5249  C39 POPEe 121       5.037  46.347  37.075  1.00  0.00           C
ATOM   5252 0C31 POPEe 121       5.717  46.588  38.435  1.00  0.00           C
ATOM   5255 1C31 POPEe 121       6.027  48.067  38.695  1.00  0.00           C
ATOM   5258 2C31 POPEe 121       6.337  48.387  40.165  1.00  0.00           C
ATOM   5261 3C31 POPEe 121       7.687  47.838  40.665  1.00  0.00           C
ATOM   5264 4C31 POPEe 121       7.837  48.008  42.185  1.00  0.00           C
ATOM   5267 5C31 POPEe 121       9.187  47.507  42.705  1.00  0.00           C
ATOM   5270 6C31 POPEe 121       9.317  47.558  44.235  1.00  0.00           C
ATOM   5274  NH3 POPEf 122      44.187  45.028  26.695  1.00  0.00           N
ATOM   5278  C12 POPEf 122      43.297  43.896  26.235  1.00  0.00           C
ATOM   5281  C11 POPEf 122      41.827  44.338  26.105  1.00  0.00           C
ATOM   5284  P   POPEf 122      39.477  43.288  25.755  1.00  0.00           P
ATOM   5285  O13 POPEf 122      39.397  44.317  24.705  1.00  0.00           O
ATOM   5286  O14 POPEf 122      38.947  41.927  25.475  1.00  0.00           O
ATOM   5287  O11 POPEf 122      38.827  43.808  27.125  1.00  0.00           O
ATOM   5288  O12 POPEf 122      41.007  43.167  26.175  1.00  0.00           O
ATOM   5289  C1  POPEf 122      39.277  43.288  28.375  1.00  0.00           C
ATOM   5292  C2  POPEf 122      38.167  42.558  29.195  1.00  0.00           C
ATOM   5294  O21 POPEf 122      38.417  42.658  30.615  1.00  0.00           O
ATOM   5295  C21 POPEf 122      37.857  43.678  31.275  1.00  0.00           C
ATOM   5296  O22 POPEf 122      37.637  44.777  30.805  1.00  0.00           O
ATOM   5297  C22 POPEf 122      37.497  43.188  32.695  1.00  0.00           C
ATOM   5300  C3  POPEf 122      38.187  41.038  28.825  1.00  0.00           C
ATOM   5303  O31 POPEf 122      37.027  40.317  29.285  1.00  0.00           O
ATOM   5304  C31 POPEf 122      36.947  39.958  30.565  1.00  0.00           C
ATOM   5305  O32 POPEf 122      36.007  40.276  31.285  1.00  0.00           O
ATOM   5306  C32 POPEf 122      38.087  39.057  31.055  1.00  0.00           C
ATOM   5309  C23 POPEf 122      37.807  44.167  33.865  1.00  0.00           C
ATOM   5312  C24 POPEf 122      37.287  43.598  35.195  1.00  0.00           C
ATOM   5315  C25 POPEf 122      37.587  44.398  36.475  1.00  0.00           C
ATOM   5318  C26 POPEf 122      36.937  43.757  37.715  1.00  0.00           C
ATOM   5321  C27 POPEf 122      36.937  44.678  38.955  1.00  0.00           C
ATOM   5324  C28 POPEf 122      36.117  44.146  40.145  1.00  0.00           C
ATOM   5327  C29 POPEf 122      36.787  43.008  40.885  1.00  0.00           C
ATOM   5329 0C21 POPEf 122      37.517  43.106  42.015  1.00  0.00           C
ATOM   5331 1C21 POPEf 122      37.857  44.368  42.775  1.00  0.00           C
ATOM   5334 2C21 POPEf 122      37.267  44.388  44.195  1.00  0.00           C
ATOM   5337 3C21 POPEf 122      37.827  45.548  45.025  1.00  0.00           C
ATOM   5340 4C21 POPEf 122      37.447  45.518  46.515  1.00  0.00           C
ATOM   5343 5C21 POPEf 122      35.997  45.937  46.815  1.00  0.00           C
ATOM   5346 6C21 POPEf 122      35.637  45.657  48.275  1.00  0.00           C
ATOM   5349 7C21 POPEf 122      34.317  46.287  48.715  1.00  0.00           C
ATOM   5352 8C21 POPEf 122      33.767  45.648  49.995  1.00  0.00           C
ATOM   5356  C33 POPEf 122      37.767  38.467  32.465  1.00  0.00           C
ATOM   5359  C34 POPEf 122      38.797  37.468  33.015  1.00  0.00           C
ATOM   5362  C35 POPEf 122      38.587  37.157  34.505  1.00  0.00           C
ATOM   5365  C36 POPEf 122      39.467  36.028  35.065  1.00  0.00           C
ATOM   5368  C37 POPEf 122      39.487  36.047  36.605  1.00  0.00           C
ATOM   5371  C38 POPEf 122      40.037  34.768  37.255  1.00  0.00           C
ATOM   5374  C39 POPEf 122      40.147  34.887  38.775  1.00  0.00           C
ATOM   5377 0C31 POPEf 122      38.827  34.567  39.485  1.00  0.00           C
ATOM   5380 1C31 POPEf 122      38.787  35.097  40.925  1.00  0.00           C
ATOM   5383 2C31 POPEf 122      38.187  34.108  41.925  1.00  0.00           C
ATOM   5386 3C31 POPEf 122      39.197  33.058  42.395  1.00  0.00           C
ATOM   5389 4C31 POPEf 122      38.827  32.477  43.775  1.00  0.00           C
ATOM   5392 5C31 POPEf 122      40.037  31.978  44.575  1.00  0.00           C
ATOM   5395 6C31 POPEf 122      39.777  31.948  46.085  1.00  0.00           C
ATOM   5399  NH3 POPEg 123      14.017  52.187  63.545  1.00  0.00           N
ATOM   5403  C12 POPEg 123      14.407  50.797  63.975  1.00  0.00           C
ATOM   5406  C11 POPEg 123      13.227  49.827  63.955  1.00  0.00           C
ATOM   5409  P   POPEg 123      13.887  47.437  64.825  1.00  0.00           P
ATOM   5410  O13 POPEg 123      12.957  47.687  65.935  1.00  0.00           O
ATOM   5411  O14 POPEg 123      15.317  47.388  65.185  1.00  0.00           O
ATOM   5412  O11 POPEg 123      13.547  46.087  64.065  1.00  0.00           O
ATOM   5413  O12 POPEg 123      13.697  48.517  63.725  1.00  0.00           O
ATOM   5414  C1  POPEg 123      12.357  45.968  63.285  1.00  0.00           C
ATOM   5417  C2  POPEg 123      12.537  46.278  61.765  1.00  0.00           C
ATOM   5419  O21 POPEg 123      11.817  45.298  60.995  1.00  0.00           O
ATOM   5420  C21 POPEg 123      12.357  44.177  60.595  1.00  0.00           C
ATOM   5421  O22 POPEg 123      13.457  43.727  60.895  1.00  0.00           O
ATOM   5422  C22 POPEg 123      11.327  43.447  59.725  1.00  0.00           C
ATOM   5425  C3  POPEg 123      14.007  46.526  61.295  1.00  0.00           C
ATOM   5428  O31 POPEg 123      14.027  46.828  59.885  1.00  0.00           O
ATOM   5429  C31 POPEg 123      15.047  46.518  59.085  1.00  0.00           C
ATOM   5430  O32 POPEg 123      15.177  46.938  57.945  1.00  0.00           O
ATOM   5431  C32 POPEg 123      16.047  45.536  59.705  1.00  0.00           C
ATOM   5434  C23 POPEg 123      11.857  42.987  58.345  1.00  0.00           C
ATOM   5437  C24 POPEg 123      10.737  42.288  57.555  1.00  0.00           C
ATOM   5440  C25 POPEg 123      11.197  41.518  56.305  1.00  0.00           C
ATOM   5443  C26 POPEg 123      11.387  42.378  55.055  1.00  0.00           C
ATOM   5446  C27 POPEg 123      11.637  41.507  53.815  1.00  0.00           C
ATOM   5449  C28 POPEg 123      12.067  42.288  52.565  1.00  0.00           C
ATOM   5452  C29 POPEg 123      10.947  42.887  51.755  1.00  0.00           C
ATOM   5454 0C21 POPEg 123      10.477  42.437  50.575  1.00  0.00           C
ATOM   5456 1C21 POPEg 123      10.927  41.187  49.845  1.00  0.00           C
ATOM   5459 2C21 POPEg 123      11.857  41.396  48.635  1.00  0.00           C
ATOM   5462 3C21 POPEg 123      11.157  41.807  47.325  1.00  0.00           C
ATOM   5465 4C21 POPEg 123      10.857  43.317  47.225  1.00  0.00           C
ATOM   5468 5C21 POPEg 123       9.357  43.657  47.275  1.00  0.00           C
ATOM   5471 6C21 POPEg 123       9.127  45.158  47.495  1.00  0.00           C
ATOM   5474 7C21 POPEg 123       7.647  45.557  47.445  1.00  0.00           C
ATOM   5477 8C21 POPEg 123       7.387  46.947  48.005  1.00  0.00           C
ATOM   5481  C33 POPEg 123      17.137  45.097  58.725  1.00  0.00           C
ATOM   5484  C34 POPEg 123      18.147  44.146  59.395  1.00  0.00           C
ATOM   5487  C35 POPEg 123      19.517  44.128  58.705  1.00  0.00           C
ATOM   5490  C36 POPEg 123      20.227  45.487  58.835  1.00  0.00           C
ATOM   5493  C37 POPEg 123      21.627  45.518  58.235  1.00  0.00           C
ATOM   5496  C38 POPEg 123      21.657  45.797  56.735  1.00  0.00           C
ATOM   5499  C39 POPEg 123      23.097  45.977  56.225  1.00  0.00           C
ATOM   5502 0C31 POPEg 123      23.167  45.937  54.695  1.00  0.00           C
ATOM   5505 1C31 POPEg 123      24.517  46.408  54.135  1.00  0.00           C
ATOM   5508 2C31 POPEg 123      24.647  46.047  52.655  1.00  0.00           C
ATOM   5511 3C31 POPEg 123      25.867  46.667  51.955  1.00  0.00           C
ATOM   5514 4C31 POPEg 123      27.207  45.968  52.245  1.00  0.00           C
ATOM   5517 5C31 POPEg 123      28.267  46.367  51.205  1.00  0.00           C
ATOM   5520 6C31 POPEg 123      29.667  45.827  51.475  1.00  0.00           C
ATOM   5524  NH3 POPEh 124      48.497  16.108  67.745  1.00  0.00           N
ATOM   5528  C12 POPEh 124      48.827  14.858  66.955  1.00  0.00           C
ATOM   5531  C11 POPEh 124      48.727  13.578  67.825  1.00  0.00           C
ATOM   5534  P   POPEh 124      50.047  11.888  66.325  1.00  0.00           P
ATOM   5535  O13 POPEh 124      51.237  12.278  67.095  1.00  0.00           O
ATOM   5536  O14 POPEh 124      49.917  10.468  65.945  1.00  0.00           O
ATOM   5537  O11 POPEh 124      50.027  12.748  65.005  1.00  0.00           O
ATOM   5538  O12 POPEh 124      48.717  12.388  67.025  1.00  0.00           O
ATOM   5539  C1  POPEh 124      50.967  12.548  63.945  1.00  0.00           C
ATOM   5542  C2  POPEh 124      50.597  13.458  62.745  1.00  0.00           C
ATOM   5544  O21 POPEh 124      51.637  13.318  61.735  1.00  0.00           O
ATOM   5545  C21 POPEh 124      51.187  13.168  60.475  1.00  0.00           C
ATOM   5546  O22 POPEh 124      50.007  13.198  60.155  1.00  0.00           O
ATOM   5547  C22 POPEh 124      52.337  13.028  59.475  1.00  0.00           C
ATOM   5550  C3  POPEh 124      50.487  14.948  63.215  1.00  0.00           C
ATOM   5553  O31 POPEh 124      49.137  15.328  63.565  1.00  0.00           O
ATOM   5554  C31 POPEh 124      48.287  15.938  62.705  1.00  0.00           C
ATOM   5555  O32 POPEh 124      47.117  16.156  62.995  1.00  0.00           O
ATOM   5556  C32 POPEh 124      48.957  16.338  61.375  1.00  0.00           C
ATOM   5559  C23 POPEh 124      52.137  13.938  58.245  1.00  0.00           C
ATOM   5562  C24 POPEh 124      53.227  13.758  57.175  1.00  0.00           C
ATOM   5565  C25 POPEh 124      52.777  12.938  55.955  1.00  0.00           C
ATOM   5568  C26 POPEh 124      53.297  11.498  55.905  1.00  0.00           C
ATOM   5571  C27 POPEh 124      52.757  10.708  54.695  1.00  0.00           C
ATOM   5574  C28 POPEh 124      53.657   9.548  54.245  1.00  0.00           C
ATOM   5577  C29 POPEh 124      54.777  10.008  53.345  1.00  0.00           C
ATOM   5579 0C21 POPEh 124      54.747  10.068  51.995  1.00  0.00           C
ATOM   5581 1C21 POPEh 124      53.587   9.688  51.105  1.00  0.00           C
ATOM   5584 2C21 POPEh 124      53.067  10.858  50.255  1.00  0.00           C
ATOM   5587 3C21 POPEh 124      54.157  11.608  49.475  1.00  0.00           C
ATOM   5590 4C21 POPEh 124      53.657  12.358  48.235  1.00  0.00           C
ATOM   5593 5C21 POPEh 124      52.297  13.028  48.415  1.00  0.00           C
ATOM   5596 6C21 POPEh 124      51.927  13.977  47.275  1.00  0.00           C
ATOM   5599 7C21 POPEh 124      50.487  14.468  47.385  1.00  0.00           C
ATOM   5602 8C21 POPEh 124      50.107  15.507  46.325  1.00  0.00           C
ATOM   5606  C33 POPEh 124      48.027  17.017  60.335  1.00  0.00           C
ATOM   5609  C34 POPEh 124      48.707  17.157  58.955  1.00  0.00           C
ATOM   5612  C35 POPEh 124      47.687  17.558  57.885  1.00  0.00           C
ATOM   5615  C36 POPEh 124      48.307  18.017  56.555  1.00  0.00           C
ATOM   5618  C37 POPEh 124      47.227  18.428  55.545  1.00  0.00           C
ATOM   5621  C38 POPEh 124      47.677  19.538  54.595  1.00  0.00           C
ATOM   5624  C39 POPEh 124      46.527  20.128  53.755  1.00  0.00           C
ATOM   5627 0C31 POPEh 124      46.077  19.248  52.575  1.00  0.00           C
ATOM   5630 1C31 POPEh 124      45.207  20.068  51.615  1.00  0.00           C
ATOM   5633 2C31 POPEh 124      44.517  19.228  50.535  1.00  0.00           C
ATOM   5636 3C31 POPEh 124      43.477  20.038  49.735  1.00  0.00           C
ATOM   5639 4C31 POPEh 124      44.087  21.208  48.955  1.00  0.00           C
ATOM   5642 5C31 POPEh 124      43.347  21.518  47.645  1.00  0.00           C
ATOM   5645 6C31 POPEh 124      44.087  22.498  46.725  1.00  0.00           C
ATOM   5649  NH3 POPEi 125      16.677  39.146  24.165  1.00  0.00           N
ATOM   5653  C12 POPEi 125      16.607  38.058  23.125  1.00  0.00           C
ATOM   5656  C11 POPEi 125      17.537  36.937  23.555  1.00  0.00           C
ATOM   5659  P   POPEi 125      20.057  36.678  24.175  1.00  0.00           P
ATOM   5660  O13 POPEi 125      19.747  35.237  24.365  1.00  0.00           O
ATOM   5661  O14 POPEi 125      21.317  37.127  23.525  1.00  0.00           O
ATOM   5662  O11 POPEi 125      19.997  37.448  25.555  1.00  0.00           O
ATOM   5663  O12 POPEi 125      18.877  37.406  23.445  1.00  0.00           O
ATOM   5664  C1  POPEi 125      19.987  36.748  26.805  1.00  0.00           C
ATOM   5667  C2  POPEi 125      19.347  37.628  27.905  1.00  0.00           C
ATOM   5669  O21 POPEi 125      19.487  36.888  29.145  1.00  0.00           O
ATOM   5670  C21 POPEi 125      18.877  37.367  30.215  1.00  0.00           C
ATOM   5671  O22 POPEi 125      18.357  38.458  30.305  1.00  0.00           O
ATOM   5672  C22 POPEi 125      18.897  36.307  31.315  1.00  0.00           C
ATOM   5675  C3  POPEi 125      17.887  38.007  27.535  1.00  0.00           C
ATOM   5678  O31 POPEi 125      16.997  36.878  27.695  1.00  0.00           O
ATOM   5679  C31 POPEi 125      15.827  36.997  27.085  1.00  0.00           C
ATOM   5680  O32 POPEi 125      15.547  37.887  26.295  1.00  0.00           O
ATOM   5681  C32 POPEi 125      14.887  35.887  27.525  1.00  0.00           C
ATOM   5684  C23 POPEi 125      17.567  36.237  32.115  1.00  0.00           C
ATOM   5687  C24 POPEi 125      17.777  36.237  33.645  1.00  0.00           C
ATOM   5690  C25 POPEi 125      17.547  37.608  34.285  1.00  0.00           C
ATOM   5693  C26 POPEi 125      17.567  37.588  35.835  1.00  0.00           C
ATOM   5696  C27 POPEi 125      18.287  38.838  36.345  1.00  0.00           C
ATOM   5699  C28 POPEi 125      18.127  39.298  37.815  1.00  0.00           C
ATOM   5702  C29 POPEi 125      16.757  39.858  38.175  1.00  0.00           C
ATOM   5704 0C21 POPEi 125      16.437  41.017  38.785  1.00  0.00           C
ATOM   5706 1C21 POPEi 125      17.337  42.117  39.335  1.00  0.00           C
ATOM   5709 2C21 POPEi 125      17.147  43.566  38.795  1.00  0.00           C
ATOM   5712 3C21 POPEi 125      15.717  44.128  38.805  1.00  0.00           C
ATOM   5715 4C21 POPEi 125      15.567  45.457  38.045  1.00  0.00           C
ATOM   5718 5C21 POPEi 125      15.427  45.298  36.515  1.00  0.00           C
ATOM   5721 6C21 POPEi 125      15.077  46.607  35.795  1.00  0.00           C
ATOM   5724 7C21 POPEi 125      14.817  46.378  34.295  1.00  0.00           C
ATOM   5727 8C21 POPEi 125      14.447  47.628  33.505  1.00  0.00           C
ATOM   5731  C33 POPEi 125      14.697  35.868  29.055  1.00  0.00           C
ATOM   5734  C34 POPEi 125      14.127  34.538  29.565  1.00  0.00           C
ATOM   5737  C35 POPEi 125      14.377  34.327  31.065  1.00  0.00           C
ATOM   5740  C36 POPEi 125      13.817  35.447  31.945  1.00  0.00           C
ATOM   5743  C37 POPEi 125      13.957  35.128  33.435  1.00  0.00           C
ATOM   5746  C38 POPEi 125      13.457  36.248  34.345  1.00  0.00           C
ATOM   5749  C39 POPEi 125      13.117  35.757  35.755  1.00  0.00           C
ATOM   5752 0C31 POPEi 125      14.277  35.138  36.535  1.00  0.00           C
ATOM   5755 1C31 POPEi 125      13.767  34.397  37.785  1.00  0.00           C
ATOM   5758 2C31 POPEi 125      14.867  34.007  38.795  1.00  0.00           C
ATOM   5761 3C31 POPEi 125      15.547  35.208  39.485  1.00  0.00           C
ATOM   5764 4C31 POPEi 125      14.577  36.077  40.285  1.00  0.00           C
ATOM   5767 5C31 POPEi 125      14.487  37.518  39.765  1.00  0.00           C
ATOM   5770 6C31 POPEi 125      13.477  38.358  40.545  1.00  0.00           C
ATOM   5774  NH3 POPEj 126      91.877  30.378  20.005  1.00  0.00           N
ATOM   5778  C12 POPEj 126      90.837  30.907  20.945  1.00  0.00           C
ATOM   5781  C11 POPEj 126      89.468  30.877  20.265  1.00  0.00           C
ATOM   5784  P   POPEj 126      88.207  32.118  18.325  1.00  0.00           P
ATOM   5785  O13 POPEj 126      88.528  33.358  17.585  1.00  0.00           O
ATOM   5786  O14 POPEj 126      87.518  31.068  17.545  1.00  0.00           O
ATOM   5787  O11 POPEj 126      87.357  32.527  19.605  1.00  0.00           O
ATOM   5788  O12 POPEj 126      89.517  31.567  19.015  1.00  0.00           O
ATOM   5789  C1  POPEj 126      87.317  33.897  20.035  1.00  0.00           C
ATOM   5792  C2  POPEj 126      87.717  34.048  21.535  1.00  0.00           C
ATOM   5794  O21 POPEj 126      86.757  34.817  22.255  1.00  0.00           O
ATOM   5795  C21 POPEj 126      85.637  34.267  22.615  1.00  0.00           C
ATOM   5796  O22 POPEj 126      85.057  33.327  22.095  1.00  0.00           O
ATOM   5797  C22 POPEj 126      85.077  35.108  23.765  1.00  0.00           C
ATOM   5800  C3  POPEj 126      89.087  34.787  21.725  1.00  0.00           C
ATOM   5803  O31 POPEj 126      89.227  35.597  22.915  1.00  0.00           O
ATOM   5804  C31 POPEj 126      88.997  35.068  24.115  1.00  0.00           C
ATOM   5805  O32 POPEj 126      88.617  33.948  24.345  1.00  0.00           O
ATOM   5806  C32 POPEj 126      89.397  36.058  25.185  1.00  0.00           C
ATOM   5809  C23 POPEj 126      85.057  34.278  25.055  1.00  0.00           C
ATOM   5812  C24 POPEj 126      84.247  34.808  26.245  1.00  0.00           C
ATOM   5815  C25 POPEj 126      84.257  33.818  27.405  1.00  0.00           C
ATOM   5818  C26 POPEj 126      85.547  33.888  28.245  1.00  0.00           C
ATOM   5821  C27 POPEj 126      85.787  32.577  29.015  1.00  0.00           C
ATOM   5824  C28 POPEj 126      86.257  32.798  30.455  1.00  0.00           C
ATOM   5827  C29 POPEj 126      87.617  33.428  30.545  1.00  0.00           C
ATOM   5829 0C21 POPEj 126      88.647  32.998  31.285  1.00  0.00           C
ATOM   5831 1C21 POPEj 126      88.697  31.788  32.205  1.00  0.00           C
ATOM   5834 2C21 POPEj 126      89.967  30.938  32.065  1.00  0.00           C
ATOM   5837 3C21 POPEj 126      90.197  30.368  30.665  1.00  0.00           C
ATOM   5840 4C21 POPEj 126      91.367  29.368  30.635  1.00  0.00           C
ATOM   5843 5C21 POPEj 126      91.607  28.818  29.235  1.00  0.00           C
ATOM   5846 6C21 POPEj 126      92.617  27.668  29.185  1.00  0.00           C
ATOM   5849 7C21 POPEj 126      92.717  27.078  27.775  1.00  0.00           C
ATOM   5852 8C21 POPEj 126      93.557  25.798  27.745  1.00  0.00           C
ATOM   5856  C33 POPEj 126      88.677  35.958  26.555  1.00  0.00           C
ATOM   5859  C34 POPEj 126      88.967  37.257  27.325  1.00  0.00           C
ATOM   5862  C35 POPEj 126      88.488  37.327  28.775  1.00  0.00           C
ATOM   5865  C36 POPEj 126      89.647  36.987  29.715  1.00  0.00           C
ATOM   5868  C37 POPEj 126      89.397  37.178  31.205  1.00  0.00           C
ATOM   5871  C38 POPEj 126      90.718  36.968  31.955  1.00  0.00           C
ATOM   5874  C39 POPEj 126      90.567  36.327  33.335  1.00  0.00           C
ATOM   5877 0C31 POPEj 126      90.127  37.257  34.455  1.00  0.00           C
ATOM   5880 1C31 POPEj 126      90.177  36.458  35.765  1.00  0.00           C
ATOM   5883 2C31 POPEj 126      89.848  37.317  36.975  1.00  0.00           C
ATOM   5886 3C31 POPEj 126      89.957  36.557  38.295  1.00  0.00           C
ATOM   5889 4C31 POPEj 126      88.857  35.498  38.425  1.00  0.00           C
ATOM   5892 5C31 POPEj 126      88.687  34.987  39.855  1.00  0.00           C
ATOM   5895 6C31 POPEj 126      87.388  34.197  40.025  1.00  0.00           C
ATOM   5899  NH3 POPEk 127      34.707  19.618  69.175  1.00  0.00           N
ATOM   5903  C12 POPEk 127      33.517  20.538  69.305  1.00  0.00           C
ATOM   5906  C11 POPEk 127      32.407  20.057  70.265  1.00  0.00           C
ATOM   5909  P   POPEk 127      29.867  20.918  70.605  1.00  0.00           P
ATOM   5910  O13 POPEk 127      28.897  19.788  70.545  1.00  0.00           O
ATOM   5911  O14 POPEk 127      30.217  21.458  71.945  1.00  0.00           O
ATOM   5912  O11 POPEk 127      29.347  22.097  69.675  1.00  0.00           O
ATOM   5913  O12 POPEk 127      31.187  20.588  69.795  1.00  0.00           O
ATOM   5914  C1  POPEk 127      29.337  21.847  68.255  1.00  0.00           C
ATOM   5917  C2  POPEk 127      28.197  22.628  67.565  1.00  0.00           C
ATOM   5919  O21 POPEk 127      28.207  22.396  66.155  1.00  0.00           O
ATOM   5920  C21 POPEk 127      27.527  21.327  65.755  1.00  0.00           C
ATOM   5921  O22 POPEk 127      27.187  20.378  66.455  1.00  0.00           O
ATOM   5922  C22 POPEk 127      27.137  21.537  64.285  1.00  0.00           C
ATOM   5925  C3  POPEk 127      28.177  24.167  67.805  1.00  0.00           C
ATOM   5928  O31 POPEk 127      26.927  24.727  67.345  1.00  0.00           O
ATOM   5929  C31 POPEk 127      26.787  25.017  66.035  1.00  0.00           C
ATOM   5930  O32 POPEk 127      25.927  24.517  65.325  1.00  0.00           O
ATOM   5931  C32 POPEk 127      27.797  26.068  65.535  1.00  0.00           C
ATOM   5934  C23 POPEk 127      25.857  20.747  63.905  1.00  0.00           C
ATOM   5937  C24 POPEk 127      25.547  20.758  62.395  1.00  0.00           C
ATOM   5940  C25 POPEk 127      24.537  19.668  62.005  1.00  0.00           C
ATOM   5943  C26 POPEk 127      24.017  19.788  60.565  1.00  0.00           C
ATOM   5946  C27 POPEk 127      23.287  18.528  60.055  1.00  0.00           C
ATOM   5949  C28 POPEk 127      22.787  18.656  58.605  1.00  0.00           C
ATOM   5952  C29 POPEk 127      22.227  17.368  58.055  1.00  0.00           C
ATOM   5954 0C21 POPEk 127      20.967  17.128  57.655  1.00  0.00           C
ATOM   5956 1C21 POPEk 127      19.797  18.087  57.705  1.00  0.00           C
ATOM   5959 2C21 POPEk 127      19.567  18.918  56.425  1.00  0.00           C
ATOM   5962 3C21 POPEk 127      19.177  18.087  55.185  1.00  0.00           C
ATOM   5965 4C21 POPEk 127      18.887  18.968  53.965  1.00  0.00           C
ATOM   5968 5C21 POPEk 127      19.237  18.308  52.625  1.00  0.00           C
ATOM   5971 6C21 POPEk 127      18.297  17.178  52.245  1.00  0.00           C
ATOM   5974 7C21 POPEk 127      18.617  16.498  50.905  1.00  0.00           C
ATOM   5977 8C21 POPEk 127      17.527  15.528  50.465  1.00  0.00           C
ATOM   5981  C33 POPEk 127      27.167  27.048  64.505  1.00  0.00           C
ATOM   5984  C34 POPEk 127      27.177  26.597  63.045  1.00  0.00           C
ATOM   5987  C35 POPEk 127      26.377  27.517  62.095  1.00  0.00           C
ATOM   5990  C36 POPEk 127      26.687  27.188  60.625  1.00  0.00           C
ATOM   5993  C37 POPEk 127      25.707  27.798  59.615  1.00  0.00           C
ATOM   5996  C38 POPEk 127      26.247  27.677  58.185  1.00  0.00           C
ATOM   5999  C39 POPEk 127      25.577  28.638  57.195  1.00  0.00           C
ATOM   6002 0C31 POPEk 127      24.187  28.188  56.715  1.00  0.00           C
ATOM   6005 1C31 POPEk 127      23.507  29.257  55.855  1.00  0.00           C
ATOM   6008 2C31 POPEk 127      22.057  28.897  55.485  1.00  0.00           C
ATOM   6011 3C31 POPEk 127      21.317  30.028  54.745  1.00  0.00           C
ATOM   6014 4C31 POPEk 127      21.877  30.298  53.335  1.00  0.00           C
ATOM   6017 5C31 POPEk 127      21.027  31.277  52.505  1.00  0.00           C
ATOM   6020 6C31 POPEk 127      21.677  31.688  51.175  1.00  0.00           C
ATOM   6024  NH3 POPEl 128      13.187  33.727  25.885  1.00  0.00           N
ATOM   6028  C12 POPEl 128      12.027  32.877  26.335  1.00  0.00           C
ATOM   6031  C11 POPEl 128      11.607  31.888  25.235  1.00  0.00           C
ATOM   6034  P   POPEl 128      12.497  29.998  23.685  1.00  0.00           P
ATOM   6035  O13 POPEl 128      11.297  30.368  22.895  1.00  0.00           O
ATOM   6036  O14 POPEl 128      13.757  29.917  22.915  1.00  0.00           O
ATOM   6037  O11 POPEl 128      12.227  28.646  24.455  1.00  0.00           O
ATOM   6038  O12 POPEl 128      12.717  31.088  24.835  1.00  0.00           O
ATOM   6039  C1  POPEl 128      12.257  28.358  25.845  1.00  0.00           C
ATOM   6042  C2  POPEl 128      10.917  28.646  26.615  1.00  0.00           C
ATOM   6044  O21 POPEl 128      11.137  29.587  27.705  1.00  0.00           O
ATOM   6045  C21 POPEl 128      11.977  29.148  28.635  1.00  0.00           C
ATOM   6046  O22 POPEl 128      12.467  28.038  28.675  1.00  0.00           O
ATOM   6047  C22 POPEl 128      12.357  30.258  29.595  1.00  0.00           C
ATOM   6050  C3  POPEl 128      10.117  27.378  27.085  1.00  0.00           C
ATOM   6053  O31 POPEl 128       8.977  27.758  27.895  1.00  0.00           O
ATOM   6054  C31 POPEl 128       8.457  26.798  28.645  1.00  0.00           C
ATOM   6055  O32 POPEl 128       8.787  25.628  28.635  1.00  0.00           O
ATOM   6056  C32 POPEl 128       7.387  27.388  29.565  1.00  0.00           C
ATOM   6059  C23 POPEl 128      11.247  30.618  30.605  1.00  0.00           C
ATOM   6062  C24 POPEl 128      11.757  31.657  31.615  1.00  0.00           C
ATOM   6065  C25 POPEl 128      10.707  32.088  32.665  1.00  0.00           C
ATOM   6068  C26 POPEl 128       9.487  32.757  32.035  1.00  0.00           C
ATOM   6071  C27 POPEl 128       8.467  33.338  33.035  1.00  0.00           C
ATOM   6074  C28 POPEl 128       8.467  34.878  33.155  1.00  0.00           C
ATOM   6077  C29 POPEl 128       9.637  35.457  33.905  1.00  0.00           C
ATOM   6079 0C21 POPEl 128       9.657  35.768  35.215  1.00  0.00           C
ATOM   6081 1C21 POPEl 128       8.527  35.568  36.185  1.00  0.00           C
ATOM   6084 2C21 POPEl 128       8.697  34.287  37.025  1.00  0.00           C
ATOM   6087 3C21 POPEl 128       9.457  34.497  38.345  1.00  0.00           C
ATOM   6090 4C21 POPEl 128       8.737  33.777  39.505  1.00  0.00           C
ATOM   6093 5C21 POPEl 128       9.287  34.118  40.895  1.00  0.00           C
ATOM   6096 6C21 POPEl 128      10.747  33.707  41.095  1.00  0.00           C
ATOM   6099 7C21 POPEl 128      11.287  34.057  42.485  1.00  0.00           C
ATOM   6102 8C21 POPEl 128      12.737  33.637  42.685  1.00  0.00           C
ATOM   6106  C33 POPEl 128       7.977  28.056  30.815  1.00  0.00           C
ATOM   6109  C34 POPEl 128       6.907  28.778  31.635  1.00  0.00           C
ATOM   6112  C35 POPEl 128       7.417  29.198  33.025  1.00  0.00           C
ATOM   6115  C36 POPEl 128       6.337  29.917  33.835  1.00  0.00           C
ATOM   6118  C37 POPEl 128       6.777  30.238  35.265  1.00  0.00           C
ATOM   6121  C38 POPEl 128       5.577  30.507  36.175  1.00  0.00           C
ATOM   6124  C39 POPEl 128       5.977  31.227  37.465  1.00  0.00           C
ATOM   6127 0C31 POPEl 128       4.827  31.307  38.475  1.00  0.00           C
ATOM   6130 1C31 POPEl 128       5.107  32.338  39.575  1.00  0.00           C
ATOM   6133 2C31 POPEl 128       3.877  32.557  40.465  1.00  0.00           C
ATOM   6136 3C31 POPEl 128       4.097  33.607  41.555  1.00  0.00           C
ATOM   6139 4C31 POPEl 128       4.747  33.028  42.815  1.00  0.00           C
ATOM   6142 5C31 POPEl 128       4.797  34.028  43.965  1.00  0.00           C
ATOM   6145 6C31 POPEl 128       5.257  33.397  45.285  1.00  0.00           C
ATOM   6149  NH3 POPEm 129      69.817   1.108  67.365  1.00  0.00           N
ATOM   6153  C12 POPEm 129      68.607   0.248  67.665  1.00  0.00           C
ATOM   6156  C11 POPEm 129      68.127  -0.627  66.485  1.00  0.00           C
ATOM   6159  P   POPEm 129      66.687  -2.797  66.195  1.00  0.00           P
ATOM   6160  O13 POPEm 129      67.927  -3.597  66.135  1.00  0.00           O
ATOM   6161  O14 POPEm 129      65.497  -3.457  66.785  1.00  0.00           O
ATOM   6162  O11 POPEm 129      66.337  -2.297  64.755  1.00  0.00           O
ATOM   6163  O12 POPEm 129      66.997  -1.407  66.925  1.00  0.00           O
ATOM   6164  C1  POPEm 129      65.007  -1.927  64.385  1.00  0.00           C
ATOM   6167  C2  POPEm 129      64.797  -2.307  62.905  1.00  0.00           C
ATOM   6169  O21 POPEm 129      65.047  -1.197  62.045  1.00  0.00           O
ATOM   6170  C21 POPEm 129      64.057  -0.402  61.685  1.00  0.00           C
ATOM   6171  O22 POPEm 129      62.937  -0.352  62.165  1.00  0.00           O
ATOM   6172  C22 POPEm 129      64.597   0.448  60.525  1.00  0.00           C
ATOM   6175  C3  POPEm 129      63.487  -3.107  62.625  1.00  0.00           C
ATOM   6178  O31 POPEm 129      63.487  -3.457  61.225  1.00  0.00           O
ATOM   6179  C31 POPEm 129      62.287  -3.367  60.655  1.00  0.00           C
ATOM   6180  O32 POPEm 129      61.237  -3.327  61.255  1.00  0.00           O
ATOM   6181  C32 POPEm 129      62.447  -3.297  59.125  1.00  0.00           C
ATOM   6184  C23 POPEm 129      63.517   0.908  59.525  1.00  0.00           C
ATOM   6187  C24 POPEm 129      64.167   1.468  58.245  1.00  0.00           C
ATOM   6190  C25 POPEm 129      63.147   1.988  57.235  1.00  0.00           C
ATOM   6193  C26 POPEm 129      63.777   2.838  56.105  1.00  0.00           C
ATOM   6196  C27 POPEm 129      62.757   3.308  55.045  1.00  0.00           C
ATOM   6199  C28 POPEm 129      63.297   3.368  53.595  1.00  0.00           C
ATOM   6202  C29 POPEm 129      64.217   4.538  53.295  1.00  0.00           C
ATOM   6204 0C21 POPEm 129      64.097   5.428  52.285  1.00  0.00           C
ATOM   6206 1C21 POPEm 129      63.007   5.478  51.235  1.00  0.00           C
ATOM   6209 2C21 POPEm 129      62.737   6.838  50.515  1.00  0.00           C
ATOM   6212 3C21 POPEm 129      61.817   7.798  51.275  1.00  0.00           C
ATOM   6215 4C21 POPEm 129      61.237   9.008  50.525  1.00  0.00           C
ATOM   6218 5C21 POPEm 129      60.377   9.858  51.475  1.00  0.00           C
ATOM   6221 6C21 POPEm 129      60.107  11.268  50.935  1.00  0.00           C
ATOM   6224 7C21 POPEm 129      59.017  11.998  51.745  1.00  0.00           C
ATOM   6227 8C21 POPEm 129      58.847  13.468  51.375  1.00  0.00           C
ATOM   6231  C33 POPEm 129      61.427  -2.317  58.495  1.00  0.00           C
ATOM   6234  C34 POPEm 129      61.797  -1.857  57.075  1.00  0.00           C
ATOM   6237  C35 POPEm 129      61.707  -2.967  56.015  1.00  0.00           C
ATOM   6240  C36 POPEm 129      61.007  -2.517  54.735  1.00  0.00           C
ATOM   6243  C37 POPEm 129      60.717  -3.657  53.745  1.00  0.00           C
ATOM   6246  C38 POPEm 129      59.797  -3.207  52.595  1.00  0.00           C
ATOM   6249  C39 POPEm 129      58.477  -3.987  52.565  1.00  0.00           C
ATOM   6252 0C31 POPEm 129      57.397  -3.267  51.735  1.00  0.00           C
ATOM   6255 1C31 POPEm 129      56.247  -4.187  51.305  1.00  0.00           C
ATOM   6258 2C31 POPEm 129      55.257  -3.477  50.375  1.00  0.00           C
ATOM   6261 3C31 POPEm 129      54.127  -4.397  49.905  1.00  0.00           C
ATOM   6264 4C31 POPEm 129      54.537  -5.387  48.805  1.00  0.00           C
ATOM   6267 5C31 POPEm 129      53.437  -6.427  48.545  1.00  0.00           C
ATOM   6270 6C31 POPEm 129      53.797  -7.417  47.435  1.00  0.00           C
ATOM   6274  NH3 POPEn 130     111.648  52.868  22.365  1.00  0.00           N
ATOM   6278  C12 POPEn 130     113.047  52.737  22.915  1.00  0.00           C
ATOM   6281  C11 POPEn 130     113.587  51.297  22.755  1.00  0.00           C
ATOM   6284  P   POPEn 130     116.157  50.697  22.615  1.00  0.00           P
ATOM   6285  O13 POPEn 130     117.127  50.387  21.545  1.00  0.00           O
ATOM   6286  O14 POPEn 130     116.667  51.656  23.615  1.00  0.00           O
ATOM   6287  O11 POPEn 130     115.637  49.356  23.285  1.00  0.00           O
ATOM   6288  O12 POPEn 130     114.807  51.287  22.025  1.00  0.00           O
ATOM   6289  C1  POPEn 130     116.157  48.878  24.525  1.00  0.00           C
ATOM   6292  C2  POPEn 130     115.117  49.048  25.665  1.00  0.00           C
ATOM   6294  O21 POPEn 130     115.777  49.317  26.915  1.00  0.00           O
ATOM   6295  C21 POPEn 130     116.207  48.327  27.655  1.00  0.00           C
ATOM   6296  O22 POPEn 130     116.107  47.137  27.445  1.00  0.00           O
ATOM   6297  C22 POPEn 130     116.907  48.967  28.855  1.00  0.00           C
ATOM   6300  C3  POPEn 130     114.027  47.927  25.685  1.00  0.00           C
ATOM   6303  O31 POPEn 130     113.248  48.027  26.885  1.00  0.00           O
ATOM   6304  C31 POPEn 130     112.647  46.898  27.265  1.00  0.00           C
ATOM   6305  O32 POPEn 130     112.467  45.937  26.535  1.00  0.00           O
ATOM   6306  C32 POPEn 130     112.297  47.007  28.755  1.00  0.00           C
ATOM   6309  C23 POPEn 130     117.668  47.978  29.775  1.00  0.00           C
ATOM   6312  C24 POPEn 130     118.598  48.687  30.775  1.00  0.00           C
ATOM   6315  C25 POPEn 130     118.977  47.847  32.015  1.00  0.00           C
ATOM   6318  C26 POPEn 130     117.807  47.588  32.985  1.00  0.00           C
ATOM   6321  C27 POPEn 130     118.207  46.607  34.095  1.00  0.00           C
ATOM   6324  C28 POPEn 130     117.197  46.498  35.265  1.00  0.00           C
ATOM   6327  C29 POPEn 130     115.777  46.087  34.955  1.00  0.00           C
ATOM   6329 0C21 POPEn 130     115.057  45.117  35.555  1.00  0.00           C
ATOM   6331 1C21 POPEn 130     115.497  44.146  36.625  1.00  0.00           C
ATOM   6334 2C21 POPEn 130     114.837  44.328  38.015  1.00  0.00           C
ATOM   6337 3C21 POPEn 130     115.557  45.396  38.855  1.00  0.00           C
ATOM   6340 4C21 POPEn 130     115.028  45.548  40.285  1.00  0.00           C
ATOM   6343 5C21 POPEn 130     113.547  45.937  40.375  1.00  0.00           C
ATOM   6346 6C21 POPEn 130     113.127  46.326  41.805  1.00  0.00           C
ATOM   6349 7C21 POPEn 130     111.657  46.747  41.895  1.00  0.00           C
ATOM   6352 8C21 POPEn 130     111.257  47.297  43.255  1.00  0.00           C
ATOM   6356  C33 POPEn 130     112.807  45.807  29.595  1.00  0.00           C
ATOM   6359  C34 POPEn 130     113.027  46.157  31.075  1.00  0.00           C
ATOM   6362  C35 POPEn 130     111.727  46.467  31.855  1.00  0.00           C
ATOM   6365  C36 POPEn 130     111.957  46.448  33.375  1.00  0.00           C
ATOM   6368  C37 POPEn 130     110.667  46.637  34.185  1.00  0.00           C
ATOM   6371  C38 POPEn 130     110.837  46.326  35.685  1.00  0.00           C
ATOM   6374  C39 POPEn 130     109.507  46.278  36.445  1.00  0.00           C
ATOM   6377 0C31 POPEn 130     109.687  46.138  37.965  1.00  0.00           C
ATOM   6380 1C31 POPEn 130     108.367  46.198  38.745  1.00  0.00           C
ATOM   6383 2C31 POPEn 130     108.598  46.098  40.255  1.00  0.00           C
ATOM   6386 3C31 POPEn 130     107.327  46.198  41.095  1.00  0.00           C
ATOM   6389 4C31 POPEn 130     106.877  47.636  41.365  1.00  0.00           C
ATOM   6392 5C31 POPEn 130     105.477  47.698  41.975  1.00  0.00           C
ATOM   6395 6C31 POPEn 130     104.947  49.118  42.205  1.00  0.00           C
ATOM   6399  NH3 POPEo 131     101.837  97.346  18.455  1.00  0.00           N
ATOM   6403  C12 POPEo 131     100.718  96.357  18.405  1.00  0.00           C
ATOM   6406  C11 POPEo 131     101.207  94.897  18.285  1.00  0.00           C
ATOM   6409  P   POPEo 131     103.587  94.706  19.445  1.00  0.00           P
ATOM   6410  O13 POPEo 131     104.218  94.307  18.175  1.00  0.00           O
ATOM   6411  O14 POPEo 131     103.837  96.117  19.835  1.00  0.00           O
ATOM   6412  O11 POPEo 131     104.048  93.818  20.655  1.00  0.00           O
ATOM   6413  O12 POPEo 131     102.017  94.477  19.395  1.00  0.00           O
ATOM   6414  C1  POPEo 131     103.277  93.808  21.855  1.00  0.00           C
ATOM   6417  C2  POPEo 131     104.078  93.057  22.945  1.00  0.00           C
ATOM   6419  O21 POPEo 131     103.178  92.848  24.055  1.00  0.00           O
ATOM   6420  C21 POPEo 131     103.227  91.677  24.645  1.00  0.00           C
ATOM   6421  O22 POPEo 131     104.017  90.777  24.445  1.00  0.00           O
ATOM   6422  C22 POPEo 131     102.087  91.667  25.665  1.00  0.00           C
ATOM   6425  C3  POPEo 131     105.328  93.857  23.375  1.00  0.00           C
ATOM   6428  O31 POPEo 131     106.098  93.097  24.305  1.00  0.00           O
ATOM   6429  C31 POPEo 131     106.317  93.557  25.505  1.00  0.00           C
ATOM   6430  O32 POPEo 131     105.947  94.627  25.955  1.00  0.00           O
ATOM   6431  C32 POPEo 131     107.117  92.477  26.265  1.00  0.00           C
ATOM   6434  C23 POPEo 131     101.777  90.277  26.255  1.00  0.00           C
ATOM   6437  C24 POPEo 131     101.238  90.387  27.695  1.00  0.00           C
ATOM   6440  C25 POPEo 131     102.337  90.737  28.705  1.00  0.00           C
ATOM   6443  C26 POPEo 131     101.847  90.727  30.155  1.00  0.00           C
ATOM   6446  C27 POPEo 131     102.567  89.667  30.985  1.00  0.00           C
ATOM   6449  C28 POPEo 131     102.147  89.687  32.455  1.00  0.00           C
ATOM   6452  C29 POPEo 131     103.078  88.787  33.205  1.00  0.00           C
ATOM   6454 0C21 POPEo 131     102.867  88.246  34.405  1.00  0.00           C
ATOM   6456 1C21 POPEo 131     101.697  88.466  35.325  1.00  0.00           C
ATOM   6459 2C21 POPEo 131     102.257  88.647  36.745  1.00  0.00           C
ATOM   6462 3C21 POPEo 131     101.217  88.666  37.855  1.00  0.00           C
ATOM   6465 4C21 POPEo 131     101.928  88.867  39.195  1.00  0.00           C
ATOM   6468 5C21 POPEo 131     101.077  88.587  40.425  1.00  0.00           C
ATOM   6471 6C21 POPEo 131     101.928  88.747  41.685  1.00  0.00           C
ATOM   6474 7C21 POPEo 131     101.227  88.207  42.925  1.00  0.00           C
ATOM   6477 8C21 POPEo 131     102.007  88.358  44.235  1.00  0.00           C
ATOM   6481  C33 POPEo 131     106.928  92.337  27.815  1.00  0.00           C
ATOM   6484  C34 POPEo 131     105.787  91.387  28.245  1.00  0.00           C
ATOM   6487  C35 POPEo 131     106.217  90.147  29.055  1.00  0.00           C
ATOM   6490  C36 POPEo 131     106.727  90.417  30.465  1.00  0.00           C
ATOM   6493  C37 POPEo 131     106.968  89.156  31.295  1.00  0.00           C
ATOM   6496  C38 POPEo 131     107.607  89.407  32.675  1.00  0.00           C
ATOM   6499  C39 POPEo 131     106.567  89.697  33.765  1.00  0.00           C
ATOM   6502 0C31 POPEo 131     107.117  89.687  35.205  1.00  0.00           C
ATOM   6505 1C31 POPEo 131     106.017  90.068  36.215  1.00  0.00           C
ATOM   6508 2C31 POPEo 131     106.317  89.776  37.695  1.00  0.00           C
ATOM   6511 3C31 POPEo 131     106.297  88.277  38.005  1.00  0.00           C
ATOM   6514 4C31 POPEo 131     106.317  87.948  39.505  1.00  0.00           C
ATOM   6517 5C31 POPEo 131     106.037  86.458  39.775  1.00  0.00           C
ATOM   6520 6C31 POPEo 131     105.877  86.096  41.245  1.00  0.00           C
ATOM   6524  NH3 POPEp 132      19.577  68.606  19.245  1.00  0.00           N
ATOM   6528  C12 POPEp 132      18.797  67.646  18.375  1.00  0.00           C
ATOM   6531  C11 POPEp 132      17.777  66.807  19.155  1.00  0.00           C
ATOM   6534  P   POPEp 132      18.797  64.588  20.015  1.00  0.00           P
ATOM   6535  O13 POPEp 132      17.517  63.847  19.925  1.00  0.00           O
ATOM   6536  O14 POPEp 132      19.657  64.458  18.815  1.00  0.00           O
ATOM   6537  O11 POPEp 132      19.587  64.247  21.335  1.00  0.00           O
ATOM   6538  O12 POPEp 132      18.447  66.106  20.185  1.00  0.00           O
ATOM   6539  C1  POPEp 132      19.147  64.637  22.635  1.00  0.00           C
ATOM   6542  C2  POPEp 132      20.357  64.957  23.565  1.00  0.00           C
ATOM   6544  O21 POPEp 132      20.557  63.928  24.555  1.00  0.00           O
ATOM   6545  C21 POPEp 132      21.817  63.757  24.975  1.00  0.00           C
ATOM   6546  O22 POPEp 132      22.807  64.238  24.445  1.00  0.00           O
ATOM   6547  C22 POPEp 132      21.827  62.987  26.315  1.00  0.00           C
ATOM   6550  C3  POPEp 132      20.067  66.287  24.305  1.00  0.00           C
ATOM   6553  O31 POPEp 132      21.157  66.638  25.165  1.00  0.00           O
ATOM   6554  C31 POPEp 132      22.057  67.457  24.645  1.00  0.00           C
ATOM   6555  O32 POPEp 132      21.907  68.118  23.635  1.00  0.00           O
ATOM   6556  C32 POPEp 132      23.317  67.418  25.485  1.00  0.00           C
ATOM   6559  C23 POPEp 132      23.207  62.878  27.035  1.00  0.00           C
ATOM   6562  C24 POPEp 132      23.197  63.387  28.485  1.00  0.00           C
ATOM   6565  C25 POPEp 132      24.107  62.628  29.445  1.00  0.00           C
ATOM   6568  C26 POPEp 132      24.037  63.227  30.855  1.00  0.00           C
ATOM   6571  C27 POPEp 132      25.017  62.576  31.825  1.00  0.00           C
ATOM   6574  C28 POPEp 132      24.417  61.347  32.535  1.00  0.00           C
ATOM   6577  C29 POPEp 132      25.487  60.657  33.335  1.00  0.00           C
ATOM   6579 0C21 POPEp 132      25.297  59.748  34.305  1.00  0.00           C
ATOM   6581 1C21 POPEp 132      23.987  59.237  34.855  1.00  0.00           C
ATOM   6584 2C21 POPEp 132      24.187  58.847  36.335  1.00  0.00           C
ATOM   6587 3C21 POPEp 132      24.297  60.058  37.265  1.00  0.00           C
ATOM   6590 4C21 POPEp 132      25.377  59.918  38.355  1.00  0.00           C
ATOM   6593 5C21 POPEp 132      25.187  60.957  39.475  1.00  0.00           C
ATOM   6596 6C21 POPEp 132      26.357  61.017  40.465  1.00  0.00           C
ATOM   6599 7C21 POPEp 132      26.157  62.108  41.525  1.00  0.00           C
ATOM   6602 8C21 POPEp 132      27.447  62.477  42.265  1.00  0.00           C
ATOM   6606  C33 POPEp 132      24.527  68.057  24.785  1.00  0.00           C
ATOM   6609  C34 POPEp 132      25.617  68.477  25.785  1.00  0.00           C
ATOM   6612  C35 POPEp 132      26.187  67.338  26.645  1.00  0.00           C
ATOM   6615  C36 POPEp 132      25.407  67.148  27.945  1.00  0.00           C
ATOM   6618  C37 POPEp 132      26.137  66.326  29.025  1.00  0.00           C
ATOM   6621  C38 POPEp 132      25.567  66.628  30.415  1.00  0.00           C
ATOM   6624  C39 POPEp 132      26.037  67.966  30.995  1.00  0.00           C
ATOM   6627 0C31 POPEp 132      27.457  67.888  31.575  1.00  0.00           C
ATOM   6630 1C31 POPEp 132      27.947  69.268  32.025  1.00  0.00           C
ATOM   6633 2C31 POPEp 132      29.327  69.216  32.715  1.00  0.00           C
ATOM   6636 3C31 POPEp 132      29.267  68.867  34.215  1.00  0.00           C
ATOM   6639 4C31 POPEp 132      28.467  69.878  35.045  1.00  0.00           C
ATOM   6642 5C31 POPEp 132      28.617  69.637  36.555  1.00  0.00           C
ATOM   6645 6C31 POPEp 132      27.597  70.427  37.375  1.00  0.00           C
ATOM   6649  NH3 POPEq 133     103.967  16.288  23.795  1.00  0.00           N
ATOM   6653  C12 POPEq 133     105.097  15.608  23.075  1.00  0.00           C
ATOM   6656  C11 POPEq 133     104.837  14.128  22.795  1.00  0.00           C
ATOM   6659  P   POPEq 133     106.327  12.248  23.845  1.00  0.00           P
ATOM   6660  O13 POPEq 133     107.747  12.228  24.285  1.00  0.00           O
ATOM   6661  O14 POPEq 133     105.837  11.028  23.185  1.00  0.00           O
ATOM   6662  O11 POPEq 133     105.367  12.588  25.055  1.00  0.00           O
ATOM   6663  O12 POPEq 133     106.098  13.458  22.875  1.00  0.00           O
ATOM   6664  C1  POPEq 133     105.587  11.978  26.325  1.00  0.00           C
ATOM   6667  C2  POPEq 133     106.307  12.958  27.265  1.00  0.00           C
ATOM   6669  O21 POPEq 133     106.437  12.358  28.555  1.00  0.00           O
ATOM   6670  C21 POPEq 133     107.607  12.558  29.135  1.00  0.00           C
ATOM   6671  O22 POPEq 133     108.697  12.528  28.585  1.00  0.00           O
ATOM   6672  C22 POPEq 133     107.317  12.998  30.575  1.00  0.00           C
ATOM   6675  C3  POPEq 133     105.487  14.257  27.465  1.00  0.00           C
ATOM   6678  O31 POPEq 133     106.238  15.168  28.315  1.00  0.00           O
ATOM   6679  C31 POPEq 133     106.677  16.278  27.725  1.00  0.00           C
ATOM   6680  O32 POPEq 133     106.347  16.668  26.615  1.00  0.00           O
ATOM   6681  C32 POPEq 133     107.727  16.948  28.625  1.00  0.00           C
ATOM   6684  C23 POPEq 133     108.598  13.078  31.435  1.00  0.00           C
ATOM   6687  C24 POPEq 133     108.447  13.838  32.755  1.00  0.00           C
ATOM   6690  C25 POPEq 133     107.647  13.088  33.815  1.00  0.00           C
ATOM   6693  C26 POPEq 133     107.807  13.758  35.195  1.00  0.00           C
ATOM   6696  C27 POPEq 133     106.937  13.138  36.285  1.00  0.00           C
ATOM   6699  C28 POPEq 133     107.227  13.748  37.685  1.00  0.00           C
ATOM   6702  C29 POPEq 133     106.128  14.618  38.235  1.00  0.00           C
ATOM   6704 0C21 POPEq 133     105.707  14.668  39.505  1.00  0.00           C
ATOM   6706 1C21 POPEq 133     106.238  13.868  40.675  1.00  0.00           C
ATOM   6709 2C21 POPEq 133     105.237  12.778  41.095  1.00  0.00           C
ATOM   6712 3C21 POPEq 133     105.547  12.188  42.485  1.00  0.00           C
ATOM   6715 4C21 POPEq 133     104.867  10.837  42.765  1.00  0.00           C
ATOM   6718 5C21 POPEq 133     103.347  10.778  42.505  1.00  0.00           C
ATOM   6721 6C21 POPEq 133     102.987  10.278  41.085  1.00  0.00           C
ATOM   6724 7C21 POPEq 133     101.587   9.648  41.005  1.00  0.00           C
ATOM   6727 8C21 POPEq 133     101.367   8.848  39.725  1.00  0.00           C
ATOM   6731  C33 POPEq 133     107.138  17.827  29.745  1.00  0.00           C
ATOM   6734  C34 POPEq 133     106.648  17.038  30.965  1.00  0.00           C
ATOM   6737  C35 POPEq 133     105.977  17.927  32.025  1.00  0.00           C
ATOM   6740  C36 POPEq 133     105.427  17.097  33.185  1.00  0.00           C
ATOM   6743  C37 POPEq 133     104.748  17.927  34.285  1.00  0.00           C
ATOM   6746  C38 POPEq 133     103.977  17.038  35.275  1.00  0.00           C
ATOM   6749  C39 POPEq 133     103.467  17.768  36.525  1.00  0.00           C
ATOM   6752 0C31 POPEq 133     102.477  16.888  37.295  1.00  0.00           C
ATOM   6755 1C31 POPEq 133     102.127  17.448  38.685  1.00  0.00           C
ATOM   6758 2C31 POPEq 133     101.177  16.507  39.435  1.00  0.00           C
ATOM   6761 3C31 POPEq 133     100.837  16.998  40.845  1.00  0.00           C
ATOM   6764 4C31 POPEq 133     101.968  16.788  41.865  1.00  0.00           C
ATOM   6767 5C31 POPEq 133     101.517  17.167  43.275  1.00  0.00           C
ATOM   6770 6C31 POPEq 133     102.528  16.858  44.375  1.00  0.00           C
ATOM   6774  NH3 POPEr 134      61.597 101.378  15.805  1.00  0.00           N
ATOM   6778  C12 POPEr 134      62.517 102.428  15.205  1.00  0.00           C
ATOM   6781  C11 POPEr 134      63.227 103.288  16.245  1.00  0.00           C
ATOM   6784  P   POPEr 134      65.727 104.186  16.385  1.00  0.00           P
ATOM   6785  O13 POPEr 134      66.887 103.717  15.595  1.00  0.00           O
ATOM   6786  O14 POPEr 134      65.767 105.628  16.615  1.00  0.00           O
ATOM   6787  O11 POPEr 134      65.697 103.417  17.775  1.00  0.00           O
ATOM   6788  O12 POPEr 134      64.377 103.878  15.635  1.00  0.00           O
ATOM   6789  C1  POPEr 134      65.307 104.058  19.005  1.00  0.00           C
ATOM   6792  C2  POPEr 134      64.117 103.307  19.645  1.00  0.00           C
ATOM   6794  O21 POPEr 134      63.717 103.958  20.855  1.00  0.00           O
ATOM   6795  C21 POPEr 134      62.597 103.477  21.405  1.00  0.00           C
ATOM   6796  O22 POPEr 134      61.867 102.647  20.895  1.00  0.00           O
ATOM   6797  C22 POPEr 134      62.447 104.067  22.785  1.00  0.00           C
ATOM   6800  C3  POPEr 134      64.497 101.817  19.895  1.00  0.00           C
ATOM   6803  O31 POPEr 134      65.217 101.707  21.155  1.00  0.00           O
ATOM   6804  C31 POPEr 134      64.997 100.578  21.795  1.00  0.00           C
ATOM   6805  O32 POPEr 134      64.317  99.648  21.375  1.00  0.00           O
ATOM   6806  C32 POPEr 134      65.667 100.588  23.155  1.00  0.00           C
ATOM   6809  C23 POPEr 134      63.467 103.447  23.765  1.00  0.00           C
ATOM   6812  C24 POPEr 134      63.937 104.407  24.865  1.00  0.00           C
ATOM   6815  C25 POPEr 134      64.537 103.678  26.075  1.00  0.00           C
ATOM   6818  C26 POPEr 134      64.977 104.687  27.145  1.00  0.00           C
ATOM   6821  C27 POPEr 134      66.057 104.146  28.085  1.00  0.00           C
ATOM   6824  C28 POPEr 134      66.807 105.268  28.825  1.00  0.00           C
ATOM   6827  C29 POPEr 134      65.867 106.147  29.605  1.00  0.00           C
ATOM   6829 0C21 POPEr 134      65.787 106.208  30.945  1.00  0.00           C
ATOM   6831 1C21 POPEr 134      66.627 105.378  31.875  1.00  0.00           C
ATOM   6834 2C21 POPEr 134      66.177 105.478  33.335  1.00  0.00           C
ATOM   6837 3C21 POPEr 134      67.077 104.636  34.225  1.00  0.00           C
ATOM   6840 4C21 POPEr 134      66.877 104.888  35.725  1.00  0.00           C
ATOM   6843 5C21 POPEr 134      67.687 103.887  36.535  1.00  0.00           C
ATOM   6846 6C21 POPEr 134      67.367 103.918  38.025  1.00  0.00           C
ATOM   6849 7C21 POPEr 134      67.867 102.647  38.725  1.00  0.00           C
ATOM   6852 8C21 POPEr 134      67.217 102.428  40.075  1.00  0.00           C
ATOM   6856  C33 POPEr 134      64.967  99.608  24.115  1.00  0.00           C
ATOM   6859  C34 POPEr 134      65.037 100.047  25.575  1.00  0.00           C
ATOM   6862  C35 POPEr 134      66.477 100.338  26.025  1.00  0.00           C
ATOM   6865  C36 POPEr 134      66.607 100.436  27.545  1.00  0.00           C
ATOM   6868  C37 POPEr 134      68.057 100.707  27.945  1.00  0.00           C
ATOM   6871  C38 POPEr 134      68.677  99.597  28.795  1.00  0.00           C
ATOM   6874  C39 POPEr 134      68.377  99.748  30.295  1.00  0.00           C
ATOM   6877 0C31 POPEr 134      67.877  98.456  30.955  1.00  0.00           C
ATOM   6880 1C31 POPEr 134      67.577  98.617  32.445  1.00  0.00           C
ATOM   6883 2C31 POPEr 134      68.787  98.958  33.325  1.00  0.00           C
ATOM   6886 3C31 POPEr 134      68.417  98.937  34.815  1.00  0.00           C
ATOM   6889 4C31 POPEr 134      69.587  99.277  35.735  1.00  0.00           C
ATOM   6892 5C31 POPEr 134      69.207  99.146  37.215  1.00  0.00           C
ATOM   6895 6C31 POPEr 134      70.277  99.667  38.165  1.00  0.00           C
ATOM   6899  NH3 POPEs 135      63.917  64.177  66.765  1.00  0.00           N
ATOM   6903  C12 POPEs 135      63.697  65.646  67.045  1.00  0.00           C
ATOM   6906  C11 POPEs 135      63.387  66.477  65.795  1.00  0.00           C
ATOM   6909  P   POPEs 135      64.377  68.907  66.255  1.00  0.00           P
ATOM   6910  O13 POPEs 135      63.907  70.088  67.015  1.00  0.00           O
ATOM   6911  O14 POPEs 135      65.627  68.278  66.725  1.00  0.00           O
ATOM   6912  O11 POPEs 135      64.517  69.317  64.735  1.00  0.00           O
ATOM   6913  O12 POPEs 135      63.237  67.826  66.215  1.00  0.00           O
ATOM   6914  C1  POPEs 135      65.467  70.326  64.445  1.00  0.00           C
ATOM   6917  C2  POPEs 135      65.347  70.677  62.955  1.00  0.00           C
ATOM   6919  O21 POPEs 135      66.467  71.518  62.645  1.00  0.00           O
ATOM   6920  C21 POPEs 135      67.367  71.027  61.795  1.00  0.00           C
ATOM   6921  O22 POPEs 135      68.567  70.948  62.045  1.00  0.00           O
ATOM   6922  C22 POPEs 135      66.747  70.657  60.445  1.00  0.00           C
ATOM   6925  C3  POPEs 135      64.007  71.407  62.645  1.00  0.00           C
ATOM   6928  O31 POPEs 135      63.937  71.716  61.235  1.00  0.00           O
ATOM   6929  C31 POPEs 135      63.447  72.907  60.905  1.00  0.00           C
ATOM   6930  O32 POPEs 135      62.977  73.738  61.675  1.00  0.00           O
ATOM   6931  C32 POPEs 135      63.597  73.118  59.395  1.00  0.00           C
ATOM   6934  C23 POPEs 135      67.787  70.146  59.435  1.00  0.00           C
ATOM   6937  C24 POPEs 135      67.157  69.897  58.055  1.00  0.00           C
ATOM   6940  C25 POPEs 135      67.497  70.966  57.015  1.00  0.00           C
ATOM   6943  C26 POPEs 135      68.597  70.536  56.045  1.00  0.00           C
ATOM   6946  C27 POPEs 135      68.057  69.657  54.895  1.00  0.00           C
ATOM   6949  C28 POPEs 135      69.147  69.128  53.955  1.00  0.00           C
ATOM   6952  C29 POPEs 135      69.757  70.217  53.115  1.00  0.00           C
ATOM   6954 0C21 POPEs 135      70.237  70.107  51.865  1.00  0.00           C
ATOM   6956 1C21 POPEs 135      70.247  68.867  51.005  1.00  0.00           C
ATOM   6959 2C21 POPEs 135      69.447  69.068  49.705  1.00  0.00           C
ATOM   6962 3C21 POPEs 135      68.007  69.536  49.955  1.00  0.00           C
ATOM   6965 4C21 POPEs 135      67.197  69.628  48.655  1.00  0.00           C
ATOM   6968 5C21 POPEs 135      66.157  70.738  48.735  1.00  0.00           C
ATOM   6971 6C21 POPEs 135      65.187  70.727  47.555  1.00  0.00           C
ATOM   6974 7C21 POPEs 135      64.197  71.888  47.625  1.00  0.00           C
ATOM   6977 8C21 POPEs 135      63.087  71.786  46.585  1.00  0.00           C
ATOM   6981  C33 POPEs 135      64.827  74.007  59.055  1.00  0.00           C
ATOM   6984  C34 POPEs 135      64.817  74.558  57.615  1.00  0.00           C
ATOM   6987  C35 POPEs 135      65.577  73.657  56.615  1.00  0.00           C
ATOM   6990  C36 POPEs 135      65.717  74.238  55.205  1.00  0.00           C
ATOM   6993  C37 POPEs 135      66.567  73.387  54.245  1.00  0.00           C
ATOM   6996  C38 POPEs 135      67.047  74.187  53.025  1.00  0.00           C
ATOM   6999  C39 POPEs 135      67.697  73.317  51.935  1.00  0.00           C
ATOM   7002 0C31 POPEs 135      68.567  74.138  50.955  1.00  0.00           C
ATOM   7005 1C31 POPEs 135      68.757  73.448  49.585  1.00  0.00           C
ATOM   7008 2C31 POPEs 135      69.867  74.088  48.745  1.00  0.00           C
ATOM   7011 3C31 POPEs 135      70.217  73.317  47.455  1.00  0.00           C
ATOM   7014 4C31 POPEs 135      69.167  73.426  46.335  1.00  0.00           C
ATOM   7017 5C31 POPEs 135      69.727  72.958  44.975  1.00  0.00           C
ATOM   7020 6C31 POPEs 135      68.737  73.047  43.805  1.00  0.00           C
ATOM   7024  NH3 POPEt 136     118.207  60.478  22.615  1.00  0.00           N
ATOM   7028  C12 POPEt 136     116.757  60.727  22.955  1.00  0.00           C
ATOM   7031  C11 POPEt 136     116.168  61.958  22.215  1.00  0.00           C
ATOM   7034  P   POPEt 136     113.567  62.047  22.515  1.00  0.00           P
ATOM   7035  O13 POPEt 136     113.207  62.768  21.275  1.00  0.00           O
ATOM   7036  O14 POPEt 136     113.507  60.578  22.545  1.00  0.00           O
ATOM   7037  O11 POPEt 136     112.697  62.636  23.685  1.00  0.00           O
ATOM   7038  O12 POPEt 136     115.037  62.477  22.935  1.00  0.00           O
ATOM   7039  C1  POPEt 136     112.717  62.088  25.005  1.00  0.00           C
ATOM   7042  C2  POPEt 136     113.937  62.628  25.795  1.00  0.00           C
ATOM   7044  O21 POPEt 136     113.957  62.168  27.145  1.00  0.00           O
ATOM   7045  C21 POPEt 136     114.537  60.998  27.365  1.00  0.00           C
ATOM   7046  O22 POPEt 136     115.107  60.317  26.525  1.00  0.00           O
ATOM   7047  C22 POPEt 136     114.577  60.688  28.875  1.00  0.00           C
ATOM   7050  C3  POPEt 136     113.957  64.177  25.815  1.00  0.00           C
ATOM   7053  O31 POPEt 136     115.287  64.588  26.185  1.00  0.00           O
ATOM   7054  C31 POPEt 136     115.417  65.778  26.825  1.00  0.00           C
ATOM   7055  O32 POPEt 136     116.207  66.628  26.465  1.00  0.00           O
ATOM   7056  C32 POPEt 136     114.767  65.697  28.205  1.00  0.00           C
ATOM   7059  C23 POPEt 136     114.067  61.786  29.835  1.00  0.00           C
ATOM   7062  C24 POPEt 136     112.617  61.567  30.315  1.00  0.00           C
ATOM   7065  C25 POPEt 136     112.337  62.218  31.685  1.00  0.00           C
ATOM   7068  C26 POPEt 136     112.997  61.456  32.855  1.00  0.00           C
ATOM   7071  C27 POPEt 136     112.957  62.207  34.195  1.00  0.00           C
ATOM   7074  C28 POPEt 136     114.017  61.646  35.165  1.00  0.00           C
ATOM   7077  C29 POPEt 136     114.197  62.488  36.405  1.00  0.00           C
ATOM   7079 0C21 POPEt 136     114.027  62.077  37.675  1.00  0.00           C
ATOM   7081 1C21 POPEt 136     113.598  60.708  38.125  1.00  0.00           C
ATOM   7084 2C21 POPEt 136     113.577  60.588  39.665  1.00  0.00           C
ATOM   7087 3C21 POPEt 136     112.337  61.217  40.315  1.00  0.00           C
ATOM   7090 4C21 POPEt 136     112.627  62.257  41.405  1.00  0.00           C
ATOM   7093 5C21 POPEt 136     113.388  61.716  42.625  1.00  0.00           C
ATOM   7096 6C21 POPEt 136     113.437  62.768  43.745  1.00  0.00           C
ATOM   7099 7C21 POPEt 136     114.227  62.327  44.975  1.00  0.00           C
ATOM   7102 8C21 POPEt 136     114.087  63.268  46.175  1.00  0.00           C
ATOM   7106  C33 POPEt 136     115.787  66.018  29.325  1.00  0.00           C
ATOM   7109  C34 POPEt 136     115.367  65.488  30.705  1.00  0.00           C
ATOM   7112  C35 POPEt 136     116.357  65.926  31.805  1.00  0.00           C
ATOM   7115  C36 POPEt 136     116.317  65.068  33.075  1.00  0.00           C
ATOM   7118  C37 POPEt 136     117.317  65.567  34.125  1.00  0.00           C
ATOM   7121  C38 POPEt 136     117.427  64.676  35.375  1.00  0.00           C
ATOM   7124  C39 POPEt 136     118.197  65.357  36.525  1.00  0.00           C
ATOM   7127 0C31 POPEt 136     117.407  66.467  37.245  1.00  0.00           C
ATOM   7130 1C31 POPEt 136     116.707  65.988  38.525  1.00  0.00           C
ATOM   7133 2C31 POPEt 136     115.897  67.088  39.235  1.00  0.00           C
ATOM   7136 3C31 POPEt 136     116.747  68.157  39.945  1.00  0.00           C
ATOM   7139 4C31 POPEt 136     117.317  67.687  41.295  1.00  0.00           C
ATOM   7142 5C31 POPEt 136     118.067  68.808  42.035  1.00  0.00           C
ATOM   7145 6C31 POPEt 136     118.617  68.378  43.395  1.00  0.00           C
ATOM   7149  NH3 POPEu 137      40.797 103.617  25.025  1.00  0.00           N
ATOM   7153  C12 POPEu 137      41.337 104.347  23.825  1.00  0.00           C
ATOM   7156  C11 POPEu 137      41.667 105.797  24.165  1.00  0.00           C
ATOM   7159  P   POPEu 137      42.007 107.936  22.615  1.00  0.00           P
ATOM   7160  O13 POPEu 137      43.347 108.568  22.685  1.00  0.00           O
ATOM   7161  O14 POPEu 137      41.217 107.988  21.375  1.00  0.00           O
ATOM   7162  O11 POPEu 137      41.097 108.517  23.785  1.00  0.00           O
ATOM   7163  O12 POPEu 137      42.177 106.427  23.005  1.00  0.00           O
ATOM   7164  C1  POPEu 137      40.877 109.938  23.795  1.00  0.00           C
ATOM   7167  C2  POPEu 137      41.317 110.536  25.145  1.00  0.00           C
ATOM   7169  O21 POPEu 137      40.747 111.838  25.295  1.00  0.00           O
ATOM   7170  C21 POPEu 137      41.127 112.838  24.545  1.00  0.00           C
ATOM   7171  O22 POPEu 137      42.047 112.857  23.735  1.00  0.00           O
ATOM   7172  C22 POPEu 137      40.157 113.988  24.845  1.00  0.00           C
ATOM   7175  C3  POPEu 137      42.847 110.466  25.445  1.00  0.00           C
ATOM   7178  O31 POPEu 137      43.067 110.956  26.785  1.00  0.00           O
ATOM   7179  C31 POPEu 137      43.527 110.098  27.695  1.00  0.00           C
ATOM   7180  O32 POPEu 137      43.947 108.977  27.475  1.00  0.00           O
ATOM   7181  C32 POPEu 137      43.467 110.758  29.075  1.00  0.00           C
ATOM   7184  C23 POPEu 137      40.167 114.436  26.335  1.00  0.00           C
ATOM   7187  C24 POPEu 137      38.917 115.238  26.725  1.00  0.00           C
ATOM   7190  C25 POPEu 137      38.897 115.597  28.215  1.00  0.00           C
ATOM   7193  C26 POPEu 137      37.727 116.507  28.625  1.00  0.00           C
ATOM   7196  C27 POPEu 137      38.017 117.267  29.935  1.00  0.00           C
ATOM   7199  C28 POPEu 137      36.807 118.046  30.465  1.00  0.00           C
ATOM   7202  C29 POPEu 137      37.237 119.286  31.215  1.00  0.00           C
ATOM   7204 0C21 POPEu 137      37.657 119.338  32.485  1.00  0.00           C
ATOM   7206 1C21 POPEu 137      37.787 118.176  33.455  1.00  0.00           C
ATOM   7209 2C21 POPEu 137      37.217 118.466  34.865  1.00  0.00           C
ATOM   7212 3C21 POPEu 137      37.807 119.737  35.505  1.00  0.00           C
ATOM   7215 4C21 POPEu 137      37.307 120.037  36.915  1.00  0.00           C
ATOM   7218 5C21 POPEu 137      37.777 119.046  37.985  1.00  0.00           C
ATOM   7221 6C21 POPEu 137      37.567 119.658  39.375  1.00  0.00           C
ATOM   7224 7C21 POPEu 137      38.037 118.787  40.535  1.00  0.00           C
ATOM   7227 8C21 POPEu 137      38.157 119.597  41.825  1.00  0.00           C
ATOM   7231  C33 POPEu 137      42.947 109.827  30.185  1.00  0.00           C
ATOM   7234  C34 POPEu 137      42.787 110.536  31.535  1.00  0.00           C
ATOM   7237  C35 POPEu 137      42.357 109.566  32.635  1.00  0.00           C
ATOM   7240  C36 POPEu 137      42.057 110.208  33.995  1.00  0.00           C
ATOM   7243  C37 POPEu 137      41.707 109.117  35.015  1.00  0.00           C
ATOM   7246  C38 POPEu 137      40.407 109.317  35.795  1.00  0.00           C
ATOM   7249  C39 POPEu 137      40.567 109.988  37.165  1.00  0.00           C
ATOM   7252 0C31 POPEu 137      39.697 109.286  38.215  1.00  0.00           C
ATOM   7255 1C31 POPEu 137      39.987 109.687  39.665  1.00  0.00           C
ATOM   7258 2C31 POPEu 137      39.257 108.747  40.635  1.00  0.00           C
ATOM   7261 3C31 POPEu 137      39.797 108.778  42.065  1.00  0.00           C
ATOM   7264 4C31 POPEu 137      39.227 107.637  42.915  1.00  0.00           C
ATOM   7267 5C31 POPEu 137      40.127 107.288  44.105  1.00  0.00           C
ATOM   7270 6C31 POPEu 137      39.567 106.188  45.005  1.00  0.00           C
ATOM   7274  NH3 POPEv 138      30.487  36.248  71.385  1.00  0.00           N
ATOM   7278  C12 POPEv 138      31.627  36.757  72.195  1.00  0.00           C
ATOM   7281  C11 POPEv 138      31.247  38.037  72.925  1.00  0.00           C
ATOM   7284  P   POPEv 138      33.347  39.567  72.445  1.00  0.00           P
ATOM   7285  O13 POPEv 138      33.567  40.858  73.105  1.00  0.00           O
ATOM   7286  O14 POPEv 138      34.527  38.827  71.975  1.00  0.00           O
ATOM   7287  O11 POPEv 138      32.397  39.757  71.165  1.00  0.00           O
ATOM   7288  O12 POPEv 138      32.437  38.667  73.385  1.00  0.00           O
ATOM   7289  C1  POPEv 138      32.867  39.146  69.945  1.00  0.00           C
ATOM   7292  C2  POPEv 138      31.817  39.028  68.795  1.00  0.00           C
ATOM   7294  O21 POPEv 138      32.437  39.538  67.595  1.00  0.00           O
ATOM   7295  C21 POPEv 138      33.477  38.797  67.175  1.00  0.00           C
ATOM   7296  O22 POPEv 138      33.817  37.727  67.645  1.00  0.00           O
ATOM   7297  C22 POPEv 138      34.257  39.608  66.155  1.00  0.00           C
ATOM   7300  C3  POPEv 138      30.457  39.738  69.085  1.00  0.00           C
ATOM   7303  O31 POPEv 138      29.737  40.146  67.915  1.00  0.00           O
ATOM   7304  C31 POPEv 138      29.337  39.207  67.065  1.00  0.00           C
ATOM   7305  O32 POPEv 138      29.107  38.047  67.345  1.00  0.00           O
ATOM   7306  C32 POPEv 138      29.157  39.837  65.665  1.00  0.00           C
ATOM   7309  C23 POPEv 138      35.597  38.958  65.755  1.00  0.00           C
ATOM   7312  C24 POPEv 138      35.447  37.947  64.605  1.00  0.00           C
ATOM   7315  C25 POPEv 138      36.737  37.817  63.795  1.00  0.00           C
ATOM   7318  C26 POPEv 138      36.547  37.157  62.425  1.00  0.00           C
ATOM   7321  C27 POPEv 138      37.887  36.678  61.855  1.00  0.00           C
ATOM   7324  C28 POPEv 138      37.797  36.218  60.385  1.00  0.00           C
ATOM   7327  C29 POPEv 138      39.187  36.018  59.825  1.00  0.00           C
ATOM   7329 0C21 POPEv 138      39.767  34.838  59.585  1.00  0.00           C
ATOM   7331 1C21 POPEv 138      39.147  33.488  59.845  1.00  0.00           C
ATOM   7334 2C21 POPEv 138      40.087  32.308  59.505  1.00  0.00           C
ATOM   7337 3C21 POPEv 138      41.387  32.248  60.325  1.00  0.00           C
ATOM   7340 4C21 POPEv 138      41.247  31.657  61.735  1.00  0.00           C
ATOM   7343 5C21 POPEv 138      42.387  32.108  62.665  1.00  0.00           C
ATOM   7346 6C21 POPEv 138      42.197  31.667  64.125  1.00  0.00           C
ATOM   7349 7C21 POPEv 138      43.087  32.448  65.115  1.00  0.00           C
ATOM   7352 8C21 POPEv 138      42.717  32.178  66.575  1.00  0.00           C
ATOM   7356  C33 POPEv 138      28.307  39.028  64.665  1.00  0.00           C
ATOM   7359  C34 POPEv 138      28.367  39.608  63.245  1.00  0.00           C
ATOM   7362  C35 POPEv 138      28.187  38.537  62.145  1.00  0.00           C
ATOM   7365  C36 POPEv 138      29.497  37.817  61.785  1.00  0.00           C
ATOM   7368  C37 POPEv 138      29.607  36.417  62.405  1.00  0.00           C
ATOM   7371  C38 POPEv 138      31.047  35.868  62.345  1.00  0.00           C
ATOM   7374  C39 POPEv 138      31.467  35.447  60.935  1.00  0.00           C
ATOM   7377 0C31 POPEv 138      32.657  36.227  60.375  1.00  0.00           C
ATOM   7380 1C31 POPEv 138      32.937  35.817  58.925  1.00  0.00           C
ATOM   7383 2C31 POPEv 138      33.887  36.748  58.175  1.00  0.00           C
ATOM   7386 3C31 POPEv 138      34.147  36.318  56.725  1.00  0.00           C
ATOM   7389 4C31 POPEv 138      32.877  36.128  55.875  1.00  0.00           C
ATOM   7392 5C31 POPEv 138      33.177  35.677  54.445  1.00  0.00           C
ATOM   7395 6C31 POPEv 138      31.927  35.377  53.625  1.00  0.00           C
ATOM   7399  NH3 POPEw 139      69.587  22.458  66.645  1.00  0.00           N
ATOM   7403  C12 POPEw 139      70.007  21.218  67.355  1.00  0.00           C
ATOM   7406  C11 POPEw 139      71.527  21.307  67.615  1.00  0.00           C
ATOM   7409  P   POPEw 139      73.127  22.986  68.825  1.00  0.00           P
ATOM   7410  O13 POPEw 139      73.287  24.458  68.965  1.00  0.00           O
ATOM   7411  O14 POPEw 139      72.837  22.238  70.065  1.00  0.00           O
ATOM   7412  O11 POPEw 139      74.417  22.428  68.085  1.00  0.00           O
ATOM   7413  O12 POPEw 139      71.987  22.677  67.765  1.00  0.00           O
ATOM   7414  C1  POPEw 139      75.187  23.337  67.295  1.00  0.00           C
ATOM   7417  C2  POPEw 139      74.477  23.788  65.975  1.00  0.00           C
ATOM   7419  O21 POPEw 139      75.067  23.188  64.795  1.00  0.00           O
ATOM   7420  C21 POPEw 139      74.487  22.048  64.475  1.00  0.00           C
ATOM   7421  O22 POPEw 139      73.657  21.458  65.145  1.00  0.00           O
ATOM   7422  C22 POPEw 139      74.847  21.637  63.055  1.00  0.00           C
ATOM   7425  C3  POPEw 139      74.557  25.317  65.855  1.00  0.00           C
ATOM   7428  O31 POPEw 139      73.967  25.886  64.665  1.00  0.00           O
ATOM   7429  C31 POPEw 139      72.637  25.837  64.635  1.00  0.00           C
ATOM   7430  O32 POPEw 139      71.927  25.368  65.505  1.00  0.00           O
ATOM   7431  C32 POPEw 139      72.117  26.368  63.315  1.00  0.00           C
ATOM   7434  C23 POPEw 139      74.157  20.308  62.665  1.00  0.00           C
ATOM   7437  C24 POPEw 139      74.117  20.077  61.145  1.00  0.00           C
ATOM   7440  C25 POPEw 139      72.887  20.688  60.455  1.00  0.00           C
ATOM   7443  C26 POPEw 139      72.647  20.057  59.075  1.00  0.00           C
ATOM   7446  C27 POPEw 139      71.527  20.747  58.295  1.00  0.00           C
ATOM   7449  C28 POPEw 139      71.097  19.928  57.055  1.00  0.00           C
ATOM   7452  C29 POPEw 139      70.187  20.728  56.165  1.00  0.00           C
ATOM   7454 0C21 POPEw 139      70.327  20.918  54.845  1.00  0.00           C
ATOM   7456 1C21 POPEw 139      71.427  20.358  53.995  1.00  0.00           C
ATOM   7459 2C21 POPEw 139      71.337  20.798  52.515  1.00  0.00           C
ATOM   7462 3C21 POPEw 139      70.067  20.278  51.805  1.00  0.00           C
ATOM   7465 4C21 POPEw 139      70.067  20.517  50.295  1.00  0.00           C
ATOM   7468 5C21 POPEw 139      70.397  21.968  49.895  1.00  0.00           C
ATOM   7471 6C21 POPEw 139      69.977  22.297  48.465  1.00  0.00           C
ATOM   7474 7C21 POPEw 139      70.197  23.778  48.115  1.00  0.00           C
ATOM   7477 8C21 POPEw 139      70.387  24.018  46.625  1.00  0.00           C
ATOM   7481  C33 POPEw 139      71.727  25.208  62.355  1.00  0.00           C
ATOM   7484  C34 POPEw 139      71.427  25.677  60.935  1.00  0.00           C
ATOM   7487  C35 POPEw 139      70.377  26.778  60.905  1.00  0.00           C
ATOM   7490  C36 POPEw 139      70.187  27.396  59.515  1.00  0.00           C
ATOM   7493  C37 POPEw 139      69.147  28.528  59.605  1.00  0.00           C
ATOM   7496  C38 POPEw 139      69.217  29.578  58.485  1.00  0.00           C
ATOM   7499  C39 POPEw 139      70.537  30.368  58.495  1.00  0.00           C
ATOM   7502 0C31 POPEw 139      70.867  31.068  59.825  1.00  0.00           C
ATOM   7505 1C31 POPEw 139      71.957  32.157  59.695  1.00  0.00           C
ATOM   7508 2C31 POPEw 139      71.387  33.567  59.455  1.00  0.00           C
ATOM   7511 3C31 POPEw 139      70.627  33.737  58.135  1.00  0.00           C
ATOM   7514 4C31 POPEw 139      71.527  33.577  56.895  1.00  0.00           C
ATOM   7517 5C31 POPEw 139      70.717  33.467  55.595  1.00  0.00           C
ATOM   7520 6C31 POPEw 139      71.597  33.397  54.345  1.00  0.00           C
ATOM   7524  NH3 POPEx 140      35.577  11.448  69.305  1.00  0.00           N
ATOM   7528  C12 POPEx 140      36.747  12.228  69.815  1.00  0.00           C
ATOM   7531  C11 POPEx 140      36.287  13.648  70.155  1.00  0.00           C
ATOM   7534  P   POPEx 140      38.137  15.408  69.545  1.00  0.00           P
ATOM   7535  O13 POPEx 140      37.937  16.816  69.945  1.00  0.00           O
ATOM   7536  O14 POPEx 140      39.537  14.938  69.425  1.00  0.00           O
ATOM   7537  O11 POPEx 140      37.427  15.158  68.145  1.00  0.00           O
ATOM   7538  O12 POPEx 140      37.367  14.468  70.555  1.00  0.00           O
ATOM   7539  C1  POPEx 140      38.097  14.428  67.105  1.00  0.00           C
ATOM   7542  C2  POPEx 140      37.137  14.158  65.895  1.00  0.00           C
ATOM   7544  O21 POPEx 140      37.687  13.488  64.745  1.00  0.00           O
ATOM   7545  C21 POPEx 140      38.907  13.038  64.625  1.00  0.00           C
ATOM   7546  O22 POPEx 140      39.707  12.838  65.535  1.00  0.00           O
ATOM   7547  C22 POPEx 140      39.237  13.018  63.125  1.00  0.00           C
ATOM   7550  C3  POPEx 140      36.457  15.468  65.405  1.00  0.00           C
ATOM   7553  O31 POPEx 140      37.097  16.008  64.215  1.00  0.00           O
ATOM   7554  C31 POPEx 140      37.317  17.298  64.165  1.00  0.00           C
ATOM   7555  O32 POPEx 140      37.247  18.087  65.105  1.00  0.00           O
ATOM   7556  C32 POPEx 140      37.587  17.688  62.695  1.00  0.00           C
ATOM   7559  C23 POPEx 140      40.737  12.858  62.735  1.00  0.00           C
ATOM   7562  C24 POPEx 140      40.947  12.588  61.235  1.00  0.00           C
ATOM   7565  C25 POPEx 140      40.167  13.538  60.315  1.00  0.00           C
ATOM   7568  C26 POPEx 140      40.507  13.378  58.825  1.00  0.00           C
ATOM   7571  C27 POPEx 140      39.317  13.708  57.925  1.00  0.00           C
ATOM   7574  C28 POPEx 140      39.707  14.058  56.475  1.00  0.00           C
ATOM   7577  C29 POPEx 140      40.397  12.918  55.765  1.00  0.00           C
ATOM   7579 0C21 POPEx 140      40.197  12.518  54.495  1.00  0.00           C
ATOM   7581 1C21 POPEx 140      39.237  13.118  53.495  1.00  0.00           C
ATOM   7584 2C21 POPEx 140      38.387  12.038  52.805  1.00  0.00           C
ATOM   7587 3C21 POPEx 140      39.177  11.217  51.765  1.00  0.00           C
ATOM   7590 4C21 POPEx 140      38.507  11.217  50.385  1.00  0.00           C
ATOM   7593 5C21 POPEx 140      37.247  10.348  50.295  1.00  0.00           C
ATOM   7596 6C21 POPEx 140      37.597   8.858  50.235  1.00  0.00           C
ATOM   7599 7C21 POPEx 140      36.367   7.958  50.125  1.00  0.00           C
ATOM   7602 8C21 POPEx 140      36.757   6.488  50.145  1.00  0.00           C
ATOM   7606  C33 POPEx 140      38.717  16.917  61.965  1.00  0.00           C
ATOM   7609  C34 POPEx 140      38.767  17.237  60.465  1.00  0.00           C
ATOM   7612  C35 POPEx 140      37.537  16.748  59.665  1.00  0.00           C
ATOM   7615  C36 POPEx 140      37.607  17.118  58.175  1.00  0.00           C
ATOM   7618  C37 POPEx 140      36.517  16.448  57.335  1.00  0.00           C
ATOM   7621  C38 POPEx 140      36.467  17.008  55.905  1.00  0.00           C
ATOM   7624  C39 POPEx 140      36.077  15.977  54.835  1.00  0.00           C
ATOM   7627 0C31 POPEx 140      36.207  16.548  53.415  1.00  0.00           C
ATOM   7630 1C31 POPEx 140      35.997  15.498  52.325  1.00  0.00           C
ATOM   7633 2C31 POPEx 140      36.347  16.008  50.915  1.00  0.00           C
ATOM   7636 3C31 POPEx 140      37.077  14.948  50.085  1.00  0.00           C
ATOM   7639 4C31 POPEx 140      37.327  15.368  48.625  1.00  0.00           C
ATOM   7642 5C31 POPEx 140      38.137  14.318  47.855  1.00  0.00           C
ATOM   7645 6C31 POPEx 140      38.307  14.628  46.365  1.00  0.00           C
ATOM   7649  NH3 POPEy 141      41.957  20.647  68.695  1.00  0.00           N
ATOM   7653  C12 POPEy 141      40.767  21.307  68.095  1.00  0.00           C
ATOM   7656  C11 POPEy 141      39.587  21.117  69.015  1.00  0.00           C
ATOM   7659  P   POPEy 141      37.327  22.378  69.025  1.00  0.00           P
ATOM   7660  O13 POPEy 141      36.057  21.878  68.445  1.00  0.00           O
ATOM   7661  O14 POPEy 141      37.517  22.227  70.475  1.00  0.00           O
ATOM   7662  O11 POPEy 141      37.547  23.888  68.595  1.00  0.00           O
ATOM   7663  O12 POPEy 141      38.477  21.608  68.285  1.00  0.00           O
ATOM   7664  C1  POPEy 141      38.627  24.267  67.735  1.00  0.00           C
ATOM   7667  C2  POPEy 141      38.457  25.718  67.155  1.00  0.00           C
ATOM   7669  O21 POPEy 141      39.697  26.427  66.925  1.00  0.00           O
ATOM   7670  C21 POPEy 141      40.597  25.898  66.135  1.00  0.00           C
ATOM   7671  O22 POPEy 141      40.747  24.708  65.915  1.00  0.00           O
ATOM   7672  C22 POPEy 141      41.407  26.987  65.425  1.00  0.00           C
ATOM   7675  C3  POPEy 141      37.567  26.618  68.045  1.00  0.00           C
ATOM   7678  O31 POPEy 141      37.807  28.038  67.865  1.00  0.00           O
ATOM   7679  C31 POPEy 141      37.737  28.658  66.665  1.00  0.00           C
ATOM   7680  O32 POPEy 141      38.437  29.627  66.415  1.00  0.00           O
ATOM   7681  C32 POPEy 141      36.717  28.088  65.675  1.00  0.00           C
ATOM   7684  C23 POPEy 141      41.777  26.548  63.985  1.00  0.00           C
ATOM   7687  C24 POPEy 141      42.417  27.647  63.135  1.00  0.00           C
ATOM   7690  C25 POPEy 141      43.887  27.928  63.485  1.00  0.00           C
ATOM   7693  C26 POPEy 141      44.637  28.658  62.355  1.00  0.00           C
ATOM   7696  C27 POPEy 141      46.137  28.827  62.665  1.00  0.00           C
ATOM   7699  C28 POPEy 141      47.067  28.737  61.445  1.00  0.00           C
ATOM   7702  C29 POPEy 141      46.967  27.417  60.735  1.00  0.00           C
ATOM   7704 0C21 POPEy 141      47.197  27.178  59.425  1.00  0.00           C
ATOM   7706 1C21 POPEy 141      47.677  28.198  58.435  1.00  0.00           C
ATOM   7709 2C21 POPEy 141      46.737  28.358  57.225  1.00  0.00           C
ATOM   7712 3C21 POPEy 141      47.047  27.417  56.055  1.00  0.00           C
ATOM   7715 4C21 POPEy 141      45.977  27.458  54.955  1.00  0.00           C
ATOM   7718 5C21 POPEy 141      45.457  28.858  54.615  1.00  0.00           C
ATOM   7721 6C21 POPEy 141      44.457  28.837  53.455  1.00  0.00           C
ATOM   7724 7C21 POPEy 141      43.797  30.198  53.245  1.00  0.00           C
ATOM   7727 8C21 POPEy 141      42.797  30.217  52.095  1.00  0.00           C
ATOM   7731  C33 POPEy 141      37.337  27.598  64.345  1.00  0.00           C
ATOM   7734  C34 POPEy 141      36.417  26.637  63.595  1.00  0.00           C
ATOM   7737  C35 POPEy 141      36.777  26.438  62.115  1.00  0.00           C
ATOM   7740  C36 POPEy 141      38.167  25.828  61.865  1.00  0.00           C
ATOM   7743  C37 POPEy 141      38.447  25.677  60.365  1.00  0.00           C
ATOM   7746  C38 POPEy 141      39.907  25.317  60.035  1.00  0.00           C
ATOM   7749  C39 POPEy 141      40.237  23.827  60.115  1.00  0.00           C
ATOM   7752 0C31 POPEy 141      39.597  22.986  59.005  1.00  0.00           C
ATOM   7755 1C31 POPEy 141      40.017  21.518  59.085  1.00  0.00           C
ATOM   7758 2C31 POPEy 141      39.397  20.618  58.005  1.00  0.00           C
ATOM   7761 3C31 POPEy 141      40.167  20.708  56.675  1.00  0.00           C
ATOM   7764 4C31 POPEy 141      39.557  19.808  55.595  1.00  0.00           C
ATOM   7767 5C31 POPEy 141      40.517  19.578  54.415  1.00  0.00           C
ATOM   7770 6C31 POPEy 141      39.897  18.718  53.305  1.00  0.00           C
ATOM   7774  NH3 POPEz 142     108.757  36.588  61.235  1.00  0.00           N
ATOM   7778  C12 POPEz 142     108.727  35.287  61.985  1.00  0.00           C
ATOM   7781  C11 POPEz 142     109.697  34.197  61.495  1.00  0.00           C
ATOM   7784  P   POPEz 142     109.638  31.507  61.535  1.00  0.00           P
ATOM   7785  O13 POPEz 142     111.037  31.378  61.985  1.00  0.00           O
ATOM   7786  O14 POPEz 142     108.717  30.517  62.155  1.00  0.00           O
ATOM   7787  O11 POPEz 142     109.587  31.307  59.965  1.00  0.00           O
ATOM   7788  O12 POPEz 142     109.127  32.947  61.865  1.00  0.00           O
ATOM   7789  C1  POPEz 142     108.837  32.147  59.085  1.00  0.00           C
ATOM   7792  C2  POPEz 142     108.108  31.288  58.005  1.00  0.00           C
ATOM   7794  O21 POPEz 142     108.027  32.007  56.755  1.00  0.00           O
ATOM   7795  C21 POPEz 142     107.187  33.017  56.675  1.00  0.00           C
ATOM   7796  O22 POPEz 142     106.387  33.377  57.525  1.00  0.00           O
ATOM   7797  C22 POPEz 142     107.457  33.768  55.355  1.00  0.00           C
ATOM   7800  C3  POPEz 142     106.757  30.737  58.565  1.00  0.00           C
ATOM   7803  O31 POPEz 142     105.858  30.278  57.555  1.00  0.00           O
ATOM   7804  C31 POPEz 142     106.087  29.058  57.105  1.00  0.00           C
ATOM   7805  O32 POPEz 142     107.037  28.347  57.395  1.00  0.00           O
ATOM   7806  C32 POPEz 142     104.977  28.728  56.105  1.00  0.00           C
ATOM   7809  C23 POPEz 142     106.897  33.088  54.085  1.00  0.00           C
ATOM   7812  C24 POPEz 142     107.877  32.118  53.405  1.00  0.00           C
ATOM   7815  C25 POPEz 142     107.177  31.337  52.275  1.00  0.00           C
ATOM   7818  C26 POPEz 142     108.027  30.238  51.625  1.00  0.00           C
ATOM   7821  C27 POPEz 142     108.957  30.767  50.525  1.00  0.00           C
ATOM   7824  C28 POPEz 142     109.647  29.636  49.745  1.00  0.00           C
ATOM   7827  C29 POPEz 142     110.557  30.188  48.665  1.00  0.00           C
ATOM   7829 0C21 POPEz 142     110.197  30.457  47.405  1.00  0.00           C
ATOM   7831 1C21 POPEz 142     108.807  30.278  46.825  1.00  0.00           C
ATOM   7834 2C21 POPEz 142     108.717  30.677  45.345  1.00  0.00           C
ATOM   7837 3C21 POPEz 142     108.837  32.198  45.115  1.00  0.00           C
ATOM   7840 4C21 POPEz 142     108.977  32.557  43.625  1.00  0.00           C
ATOM   7843 5C21 POPEz 142     109.297  34.037  43.385  1.00  0.00           C
ATOM   7846 6C21 POPEz 142     109.317  34.378  41.885  1.00  0.00           C
ATOM   7849 7C21 POPEz 142     109.767  35.798  41.545  1.00  0.00           C
ATOM   7852 8C21 POPEz 142     109.697  36.058  40.035  1.00  0.00           C
ATOM   7856  C33 POPEz 142     105.317  29.338  54.725  1.00  0.00           C
ATOM   7859  C34 POPEz 142     104.197  29.188  53.685  1.00  0.00           C
ATOM   7862  C35 POPEz 142     103.937  27.738  53.285  1.00  0.00           C
ATOM   7865  C36 POPEz 142     102.938  27.647  52.125  1.00  0.00           C
ATOM   7868  C37 POPEz 142     102.537  26.198  51.795  1.00  0.00           C
ATOM   7871  C38 POPEz 142     101.887  26.068  50.415  1.00  0.00           C
ATOM   7874  C39 POPEz 142     102.947  26.158  49.305  1.00  0.00           C
ATOM   7877 0C31 POPEz 142     102.388  26.068  47.885  1.00  0.00           C
ATOM   7880 1C31 POPEz 142     103.458  26.458  46.865  1.00  0.00           C
ATOM   7883 2C31 POPEz 142     103.207  25.928  45.445  1.00  0.00           C
ATOM   7886 3C31 POPEz 142     103.327  24.397  45.365  1.00  0.00           C
ATOM   7889 4C31 POPEz 142     103.897  23.906  44.025  1.00  0.00           C
ATOM   7892 5C31 POPEz 142     103.897  22.378  43.955  1.00  0.00           C
ATOM   7895 6C31 POPEz 142     104.587  21.748  42.745  1.00  0.00           C
ATOM   7899  NH3 POPE0 143      60.717  73.538  22.795  1.00  0.00           N
ATOM   7903  C12 POPE0 143      59.527  74.018  22.025  1.00  0.00           C
ATOM   7906  C11 POPE0 143      58.767  75.097  22.795  1.00  0.00           C
ATOM   7909  P   POPE0 143      56.267  74.388  22.365  1.00  0.00           P
ATOM   7910  O13 POPE0 143      55.057  75.227  22.565  1.00  0.00           O
ATOM   7911  O14 POPE0 143      56.167  73.367  21.325  1.00  0.00           O
ATOM   7912  O11 POPE0 143      56.667  73.657  23.745  1.00  0.00           O
ATOM   7913  O12 POPE0 143      57.517  75.348  22.165  1.00  0.00           O
ATOM   7914  C1  POPE0 143      55.757  72.857  24.515  1.00  0.00           C
ATOM   7917  C2  POPE0 143      55.347  73.598  25.825  1.00  0.00           C
ATOM   7919  O21 POPE0 143      54.577  72.717  26.665  1.00  0.00           O
ATOM   7920  C21 POPE0 143      55.127  72.507  27.855  1.00  0.00           C
ATOM   7921  O22 POPE0 143      56.247  72.838  28.195  1.00  0.00           O
ATOM   7922  C22 POPE0 143      54.117  71.826  28.785  1.00  0.00           C
ATOM   7925  C3  POPE0 143      54.507  74.827  25.455  1.00  0.00           C
ATOM   7928  O31 POPE0 143      54.227  75.727  26.545  1.00  0.00           O
ATOM   7929  C31 POPE0 143      53.597  76.797  26.015  1.00  0.00           C
ATOM   7930  O32 POPE0 143      53.007  76.768  24.945  1.00  0.00           O
ATOM   7931  C32 POPE0 143      53.847  78.028  26.885  1.00  0.00           C
ATOM   7934  C23 POPE0 143      54.707  70.657  29.615  1.00  0.00           C
ATOM   7937  C24 POPE0 143      54.297  69.278  29.065  1.00  0.00           C
ATOM   7940  C25 POPE0 143      52.967  68.768  29.635  1.00  0.00           C
ATOM   7943  C26 POPE0 143      53.117  68.106  31.015  1.00  0.00           C
ATOM   7946  C27 POPE0 143      51.777  67.687  31.625  1.00  0.00           C
ATOM   7949  C28 POPE0 143      51.837  67.496  33.155  1.00  0.00           C
ATOM   7952  C29 POPE0 143      51.957  68.818  33.885  1.00  0.00           C
ATOM   7954 0C21 POPE0 143      52.597  69.088  35.045  1.00  0.00           C
ATOM   7956 1C21 POPE0 143      53.327  68.106  35.925  1.00  0.00           C
ATOM   7959 2C21 POPE0 143      54.657  68.628  36.515  1.00  0.00           C
ATOM   7962 3C21 POPE0 143      54.507  69.816  37.485  1.00  0.00           C
ATOM   7965 4C21 POPE0 143      55.787  70.027  38.315  1.00  0.00           C
ATOM   7968 5C21 POPE0 143      55.767  71.268  39.215  1.00  0.00           C
ATOM   7971 6C21 POPE0 143      56.787  71.157  40.355  1.00  0.00           C
ATOM   7974 7C21 POPE0 143      56.967  72.457  41.135  1.00  0.00           C
ATOM   7977 8C21 POPE0 143      57.837  72.308  42.385  1.00  0.00           C
ATOM   7981  C33 POPE0 143      53.747  77.776  28.395  1.00  0.00           C
ATOM   7984  C34 POPE0 143      55.117  77.496  29.015  1.00  0.00           C
ATOM   7987  C35 POPE0 143      55.087  77.387  30.545  1.00  0.00           C
ATOM   7990  C36 POPE0 143      53.947  76.507  31.045  1.00  0.00           C
ATOM   7993  C37 POPE0 143      53.967  76.257  32.555  1.00  0.00           C
ATOM   7996  C38 POPE0 143      52.607  75.826  33.115  1.00  0.00           C
ATOM   7999  C39 POPE0 143      52.677  75.018  34.415  1.00  0.00           C
ATOM   8002 0C31 POPE0 143      52.747  75.878  35.685  1.00  0.00           C
ATOM   8005 1C31 POPE0 143      52.807  75.037  36.975  1.00  0.00           C
ATOM   8008 2C31 POPE0 143      52.297  75.768  38.225  1.00  0.00           C
ATOM   8011 3C31 POPE0 143      52.957  77.128  38.495  1.00  0.00           C
ATOM   8014 4C31 POPE0 143      54.447  77.047  38.865  1.00  0.00           C
ATOM   8017 5C31 POPE0 143      55.007  78.426  39.245  1.00  0.00           C
ATOM   8020 6C31 POPE0 143      56.497  78.407  39.625  1.00  0.00           C
ATOM   8024  NH3 POPE1 144      32.047  59.567  24.505  1.00  0.00           N
ATOM   8028  C12 POPE1 144      32.027  59.007  23.115  1.00  0.00           C
ATOM   8031  C11 POPE1 144      33.367  59.228  22.385  1.00  0.00           C
ATOM   8034  P   POPE1 144      35.157  59.058  24.295  1.00  0.00           P
ATOM   8035  O13 POPE1 144      34.857  60.497  24.445  1.00  0.00           O
ATOM   8036  O14 POPE1 144      36.587  58.717  24.375  1.00  0.00           O
ATOM   8037  O11 POPE1 144      34.367  58.327  25.445  1.00  0.00           O
ATOM   8038  O12 POPE1 144      34.467  58.517  22.985  1.00  0.00           O
ATOM   8039  C1  POPE1 144      34.937  57.297  26.275  1.00  0.00           C
ATOM   8042  C2  POPE1 144      34.477  57.367  27.765  1.00  0.00           C
ATOM   8044  O21 POPE1 144      34.757  58.657  28.355  1.00  0.00           O
ATOM   8045  C21 POPE1 144      33.957  58.928  29.415  1.00  0.00           C
ATOM   8046  O22 POPE1 144      32.987  58.268  29.725  1.00  0.00           O
ATOM   8047  C22 POPE1 144      34.337  60.248  30.075  1.00  0.00           C
ATOM   8050  C3  POPE1 144      35.157  56.208  28.555  1.00  0.00           C
ATOM   8053  O31 POPE1 144      35.537  56.537  29.905  1.00  0.00           O
ATOM   8054  C31 POPE1 144      36.777  56.938  30.105  1.00  0.00           C
ATOM   8055  O32 POPE1 144      37.587  57.288  29.255  1.00  0.00           O
ATOM   8056  C32 POPE1 144      37.037  56.786  31.605  1.00  0.00           C
ATOM   8059  C23 POPE1 144      34.387  60.248  31.635  1.00  0.00           C
ATOM   8062  C24 POPE1 144      34.627  61.628  32.285  1.00  0.00           C
ATOM   8065  C25 POPE1 144      35.057  61.487  33.755  1.00  0.00           C
ATOM   8068  C26 POPE1 144      35.117  62.776  34.605  1.00  0.00           C
ATOM   8071  C27 POPE1 144      35.657  62.488  36.025  1.00  0.00           C
ATOM   8074  C28 POPE1 144      35.847  63.717  36.935  1.00  0.00           C
ATOM   8077  C29 POPE1 144      36.547  63.286  38.215  1.00  0.00           C
ATOM   8079 0C21 POPE1 144      36.357  63.746  39.475  1.00  0.00           C
ATOM   8081 1C21 POPE1 144      35.487  64.887  39.915  1.00  0.00           C
ATOM   8084 2C21 POPE1 144      36.187  65.757  40.995  1.00  0.00           C
ATOM   8087 3C21 POPE1 144      37.537  66.338  40.535  1.00  0.00           C
ATOM   8090 4C21 POPE1 144      38.257  67.187  41.585  1.00  0.00           C
ATOM   8093 5C21 POPE1 144      39.727  67.448  41.195  1.00  0.00           C
ATOM   8096 6C21 POPE1 144      39.947  68.238  39.895  1.00  0.00           C
ATOM   8099 7C21 POPE1 144      41.427  68.227  39.465  1.00  0.00           C
ATOM   8102 8C21 POPE1 144      41.707  69.177  38.305  1.00  0.00           C
ATOM   8106  C33 POPE1 144      38.437  56.268  31.985  1.00  0.00           C
ATOM   8109  C34 POPE1 144      38.757  56.716  33.415  1.00  0.00           C
ATOM   8112  C35 POPE1 144      40.247  56.728  33.775  1.00  0.00           C
ATOM   8115  C36 POPE1 144      40.497  57.826  34.825  1.00  0.00           C
ATOM   8118  C37 POPE1 144      41.317  57.367  36.035  1.00  0.00           C
ATOM   8121  C38 POPE1 144      41.577  58.517  37.025  1.00  0.00           C
ATOM   8124  C39 POPE1 144      42.437  58.097  38.215  1.00  0.00           C
ATOM   8127 0C31 POPE1 144      42.697  59.268  39.175  1.00  0.00           C
ATOM   8130 1C31 POPE1 144      43.597  58.896  40.365  1.00  0.00           C
ATOM   8133 2C31 POPE1 144      44.017  60.136  41.175  1.00  0.00           C
ATOM   8136 3C31 POPE1 144      44.747  59.797  42.475  1.00  0.00           C
ATOM   8139 4C31 POPE1 144      43.867  60.028  43.715  1.00  0.00           C
ATOM   8142 5C31 POPE1 144      44.537  59.617  45.035  1.00  0.00           C
ATOM   8145 6C31 POPE1 144      43.667  59.918  46.255  1.00  0.00           C
ATOM   8149  NH3 POPE2 145      87.427  75.357  60.345  1.00  0.00           N
ATOM   8153  C12 POPE2 145      86.597  76.207  61.265  1.00  0.00           C
ATOM   8156  C11 POPE2 145      87.437  76.856  62.365  1.00  0.00           C
ATOM   8159  P   POPE2 145      86.977  79.026  63.835  1.00  0.00           P
ATOM   8160  O13 POPE2 145      85.727  79.617  64.345  1.00  0.00           O
ATOM   8161  O14 POPE2 145      87.977  78.637  64.835  1.00  0.00           O
ATOM   8162  O11 POPE2 145      87.557  80.068  62.795  1.00  0.00           O
ATOM   8163  O12 POPE2 145      86.567  77.748  63.035  1.00  0.00           O
ATOM   8164  C1  POPE2 145      88.797  80.128  62.135  1.00  0.00           C
ATOM   8167  C2  POPE2 145      88.557  79.847  60.635  1.00  0.00           C
ATOM   8169  O21 POPE2 145      89.687  79.127  60.105  1.00  0.00           O
ATOM   8170  C21 POPE2 145      89.367  78.106  59.325  1.00  0.00           C
ATOM   8171  O22 POPE2 145      88.267  77.628  59.175  1.00  0.00           O
ATOM   8172  C22 POPE2 145      90.617  77.537  58.695  1.00  0.00           C
ATOM   8175  C3  POPE2 145      88.277  81.128  59.795  1.00  0.00           C
ATOM   8178  O31 POPE2 145      88.027  80.727  58.425  1.00  0.00           O
ATOM   8179  C31 POPE2 145      87.337  81.558  57.675  1.00  0.00           C
ATOM   8180  O32 POPE2 145      87.057  82.717  57.965  1.00  0.00           O
ATOM   8181  C32 POPE2 145      86.957  80.877  56.375  1.00  0.00           C
ATOM   8184  C23 POPE2 145      90.227  76.437  57.685  1.00  0.00           C
ATOM   8187  C24 POPE2 145      91.427  75.907  56.895  1.00  0.00           C
ATOM   8190  C25 POPE2 145      92.037  76.888  55.885  1.00  0.00           C
ATOM   8193  C26 POPE2 145      91.037  77.437  54.855  1.00  0.00           C
ATOM   8196  C27 POPE2 145      91.667  78.426  53.875  1.00  0.00           C
ATOM   8199  C28 POPE2 145      90.727  78.896  52.755  1.00  0.00           C
ATOM   8202  C29 POPE2 145      91.347  80.037  51.995  1.00  0.00           C
ATOM   8204 0C21 POPE2 145      92.278  79.948  51.035  1.00  0.00           C
ATOM   8206 1C21 POPE2 145      92.887  78.668  50.495  1.00  0.00           C
ATOM   8209 2C21 POPE2 145      92.547  78.466  49.005  1.00  0.00           C
ATOM   8212 3C21 POPE2 145      93.397  79.346  48.065  1.00  0.00           C
ATOM   8215 4C21 POPE2 145      92.817  79.488  46.655  1.00  0.00           C
ATOM   8218 5C21 POPE2 145      93.817  80.168  45.715  1.00  0.00           C
ATOM   8221 6C21 POPE2 145      93.337  80.387  44.275  1.00  0.00           C
ATOM   8224 7C21 POPE2 145      92.257  81.477  44.135  1.00  0.00           C
ATOM   8227 8C21 POPE2 145      92.208  82.066  42.725  1.00  0.00           C
ATOM   8231  C33 POPE2 145      87.658  81.497  55.155  1.00  0.00           C
ATOM   8234  C34 POPE2 145      87.147  80.966  53.815  1.00  0.00           C
ATOM   8237  C35 POPE2 145      87.707  81.838  52.685  1.00  0.00           C
ATOM   8240  C36 POPE2 145      87.357  81.387  51.265  1.00  0.00           C
ATOM   8243  C37 POPE2 145      88.038  82.318  50.245  1.00  0.00           C
ATOM   8246  C38 POPE2 145      88.007  81.768  48.815  1.00  0.00           C
ATOM   8249  C39 POPE2 145      88.297  82.826  47.745  1.00  0.00           C
ATOM   8252 0C31 POPE2 145      87.057  83.678  47.465  1.00  0.00           C
ATOM   8255 1C31 POPE2 145      87.287  84.788  46.435  1.00  0.00           C
ATOM   8258 2C31 POPE2 145      86.087  84.967  45.485  1.00  0.00           C
ATOM   8261 3C31 POPE2 145      86.057  83.937  44.345  1.00  0.00           C
ATOM   8264 4C31 POPE2 145      87.108  84.207  43.255  1.00  0.00           C
ATOM   8267 5C31 POPE2 145      86.968  83.258  42.055  1.00  0.00           C
ATOM   8270 6C31 POPE2 145      88.117  83.386  41.045  1.00  0.00           C
ATOM   8274  NH3 POPE3 146     105.197  69.238  63.645  1.00  0.00           N
ATOM   8278  C12 POPE3 146     105.287  68.426  64.905  1.00  0.00           C
ATOM   8281  C11 POPE3 146     103.977  67.667  65.145  1.00  0.00           C
ATOM   8284  P   POPE3 146     101.858  67.378  63.635  1.00  0.00           P
ATOM   8285  O13 POPE3 146     101.777  68.657  62.895  1.00  0.00           O
ATOM   8286  O14 POPE3 146     101.128  67.207  64.905  1.00  0.00           O
ATOM   8287  O11 POPE3 146     101.587  66.117  62.715  1.00  0.00           O
ATOM   8288  O12 POPE3 146     103.407  67.187  63.925  1.00  0.00           O
ATOM   8289  C1  POPE3 146     101.408  66.187  61.315  1.00  0.00           C
ATOM   8292  C2  POPE3 146     101.408  64.738  60.755  1.00  0.00           C
ATOM   8294  O21 POPE3 146     101.828  64.637  59.385  1.00  0.00           O
ATOM   8295  C21 POPE3 146     101.057  65.257  58.515  1.00  0.00           C
ATOM   8296  O22 POPE3 146     100.047  65.887  58.765  1.00  0.00           O
ATOM   8297  C22 POPE3 146     101.597  64.996  57.115  1.00  0.00           C
ATOM   8300  C3  POPE3 146     100.057  63.998  61.005  1.00  0.00           C
ATOM   8303  O31 POPE3 146      99.878  62.857  60.125  1.00  0.00           O
ATOM   8304  C31 POPE3 146      98.628  62.646  59.695  1.00  0.00           C
ATOM   8305  O32 POPE3 146      97.668  63.356  59.965  1.00  0.00           O
ATOM   8306  C32 POPE3 146      98.547  61.357  58.875  1.00  0.00           C
ATOM   8309  C23 POPE3 146     102.507  66.157  56.665  1.00  0.00           C
ATOM   8312  C24 POPE3 146     103.537  65.716  55.615  1.00  0.00           C
ATOM   8315  C25 POPE3 146     102.947  65.378  54.235  1.00  0.00           C
ATOM   8318  C26 POPE3 146     102.537  66.617  53.425  1.00  0.00           C
ATOM   8321  C27 POPE3 146     102.287  66.347  51.925  1.00  0.00           C
ATOM   8324  C28 POPE3 146     100.807  66.386  51.505  1.00  0.00           C
ATOM   8327  C29 POPE3 146     100.007  65.178  51.915  1.00  0.00           C
ATOM   8329 0C21 POPE3 146      99.377  64.317  51.085  1.00  0.00           C
ATOM   8331 1C21 POPE3 146      99.358  64.388  49.575  1.00  0.00           C
ATOM   8334 2C21 POPE3 146      98.167  65.208  49.045  1.00  0.00           C
ATOM   8337 3C21 POPE3 146      96.828  64.488  49.235  1.00  0.00           C
ATOM   8340 4C21 POPE3 146      95.627  65.437  49.195  1.00  0.00           C
ATOM   8343 5C21 POPE3 146      94.297  64.676  49.135  1.00  0.00           C
ATOM   8346 6C21 POPE3 146      93.078  65.606  49.015  1.00  0.00           C
ATOM   8349 7C21 POPE3 146      91.767  64.907  49.415  1.00  0.00           C
ATOM   8352 8C21 POPE3 146      90.597  65.878  49.595  1.00  0.00           C
ATOM   8356  C33 POPE3 146      97.617  61.428  57.625  1.00  0.00           C
ATOM   8359  C34 POPE3 146      98.218  62.178  56.425  1.00  0.00           C
ATOM   8362  C35 POPE3 146      97.457  63.437  55.995  1.00  0.00           C
ATOM   8365  C36 POPE3 146      96.457  63.297  54.835  1.00  0.00           C
ATOM   8368  C37 POPE3 146      95.767  64.648  54.565  1.00  0.00           C
ATOM   8371  C38 POPE3 146      95.037  64.698  53.215  1.00  0.00           C
ATOM   8374  C39 POPE3 146      93.697  63.948  53.195  1.00  0.00           C
ATOM   8377 0C31 POPE3 146      92.518  64.838  53.625  1.00  0.00           C
ATOM   8380 1C31 POPE3 146      91.147  64.138  53.535  1.00  0.00           C
ATOM   8383 2C31 POPE3 146      89.997  65.157  53.565  1.00  0.00           C
ATOM   8386 3C31 POPE3 146      88.607  64.536  53.745  1.00  0.00           C
ATOM   8389 4C31 POPE3 146      87.957  63.998  52.455  1.00  0.00           C
ATOM   8392 5C31 POPE3 146      86.437  63.818  52.625  1.00  0.00           C
ATOM   8395 6C31 POPE3 146      85.737  63.216  51.405  1.00  0.00           C
ATOM   8399  NH3 POPE4 147      88.677  90.998  62.175  1.00  0.00           N
ATOM   8403  C12 POPE4 147      87.317  91.527  62.505  1.00  0.00           C
ATOM   8406  C11 POPE4 147      86.807  91.068  63.885  1.00  0.00           C
ATOM   8409  P   POPE4 147      86.837  88.408  63.665  1.00  0.00           P
ATOM   8410  O13 POPE4 147      87.597  87.356  64.355  1.00  0.00           O
ATOM   8411  O14 POPE4 147      85.367  88.326  63.645  1.00  0.00           O
ATOM   8412  O11 POPE4 147      87.407  88.587  62.195  1.00  0.00           O
ATOM   8413  O12 POPE4 147      87.297  89.788  64.285  1.00  0.00           O
ATOM   8414  C1  POPE4 147      86.587  88.316  61.055  1.00  0.00           C
ATOM   8417  C2  POPE4 147      87.457  87.796  59.865  1.00  0.00           C
ATOM   8419  O21 POPE4 147      87.267  88.587  58.695  1.00  0.00           O
ATOM   8420  C21 POPE4 147      87.627  89.837  58.665  1.00  0.00           C
ATOM   8421  O22 POPE4 147      88.257  90.457  59.505  1.00  0.00           O
ATOM   8422  C22 POPE4 147      87.007  90.427  57.395  1.00  0.00           C
ATOM   8425  C3  POPE4 147      87.077  86.318  59.525  1.00  0.00           C
ATOM   8428  O31 POPE4 147      87.687  85.826  58.295  1.00  0.00           O
ATOM   8429  C31 POPE4 147      86.937  86.048  57.195  1.00  0.00           C
ATOM   8430  O32 POPE4 147      85.847  86.576  57.175  1.00  0.00           O
ATOM   8431  C32 POPE4 147      87.687  85.628  55.935  1.00  0.00           C
ATOM   8434  C23 POPE4 147      88.017  90.837  56.315  1.00  0.00           C
ATOM   8437  C24 POPE4 147      87.287  91.558  55.175  1.00  0.00           C
ATOM   8440  C25 POPE4 147      88.227  91.878  54.015  1.00  0.00           C
ATOM   8443  C26 POPE4 147      87.457  92.407  52.795  1.00  0.00           C
ATOM   8446  C27 POPE4 147      88.367  92.598  51.575  1.00  0.00           C
ATOM   8449  C28 POPE4 147      87.607  93.176  50.375  1.00  0.00           C
ATOM   8452  C29 POPE4 147      88.547  93.557  49.255  1.00  0.00           C
ATOM   8454 0C21 POPE4 147      88.327  93.447  47.935  1.00  0.00           C
ATOM   8456 1C21 POPE4 147      87.077  92.936  47.275  1.00  0.00           C
ATOM   8459 2C21 POPE4 147      87.317  92.656  45.785  1.00  0.00           C
ATOM   8462 3C21 POPE4 147      86.037  92.307  45.015  1.00  0.00           C
ATOM   8465 4C21 POPE4 147      86.287  92.008  43.535  1.00  0.00           C
ATOM   8468 5C21 POPE4 147      84.997  91.838  42.735  1.00  0.00           C
ATOM   8471 6C21 POPE4 147      85.277  91.367  41.305  1.00  0.00           C
ATOM   8474 7C21 POPE4 147      84.037  91.357  40.415  1.00  0.00           C
ATOM   8477 8C21 POPE4 147      84.317  90.737  39.045  1.00  0.00           C
ATOM   8481  C33 POPE4 147      86.737  85.488  54.715  1.00  0.00           C
ATOM   8484  C34 POPE4 147      87.497  85.597  53.385  1.00  0.00           C
ATOM   8487  C35 POPE4 147      86.578  85.628  52.155  1.00  0.00           C
ATOM   8490  C36 POPE4 147      85.877  86.977  51.965  1.00  0.00           C
ATOM   8493  C37 POPE4 147      84.817  86.977  50.855  1.00  0.00           C
ATOM   8496  C38 POPE4 147      85.357  86.768  49.435  1.00  0.00           C
ATOM   8499  C39 POPE4 147      84.267  86.757  48.345  1.00  0.00           C
ATOM   8502 0C31 POPE4 147      83.327  85.546  48.325  1.00  0.00           C
ATOM   8505 1C31 POPE4 147      82.388  85.518  47.105  1.00  0.00           C
ATOM   8508 2C31 POPE4 147      81.387  84.347  47.155  1.00  0.00           C
ATOM   8511 3C31 POPE4 147      80.517  84.296  45.895  1.00  0.00           C
ATOM   8514 4C31 POPE4 147      79.497  83.148  45.915  1.00  0.00           C
ATOM   8517 5C31 POPE4 147      78.707  83.046  44.605  1.00  0.00           C
ATOM   8520 6C31 POPE4 147      77.717  81.878  44.585  1.00  0.00           C
ATOM   8524  NH3 POPE5 148     110.858  10.408  65.745  1.00  0.00           N
ATOM   8528  C12 POPE5 148     110.687  11.698  66.515  1.00  0.00           C
ATOM   8531  C11 POPE5 148     111.957  12.038  67.305  1.00  0.00           C
ATOM   8534  P   POPE5 148     114.457  11.288  66.815  1.00  0.00           P
ATOM   8535  O13 POPE5 148     114.218  10.258  67.845  1.00  0.00           O
ATOM   8536  O14 POPE5 148     115.447  12.328  67.185  1.00  0.00           O
ATOM   8537  O11 POPE5 148     114.778  10.658  65.415  1.00  0.00           O
ATOM   8538  O12 POPE5 148     113.097  11.998  66.445  1.00  0.00           O
ATOM   8539  C1  POPE5 148     115.767  11.208  64.525  1.00  0.00           C
ATOM   8542  C2  POPE5 148     115.307  12.508  63.785  1.00  0.00           C
ATOM   8544  O21 POPE5 148     115.907  12.488  62.485  1.00  0.00           O
ATOM   8545  C21 POPE5 148     115.307  12.918  61.365  1.00  0.00           C
ATOM   8546  O22 POPE5 148     115.797  12.718  60.265  1.00  0.00           O
ATOM   8547  C22 POPE5 148     113.918  13.568  61.485  1.00  0.00           C
ATOM   8550  C3  POPE5 148     115.697  13.808  64.555  1.00  0.00           C
ATOM   8553  O31 POPE5 148     115.387  14.998  63.815  1.00  0.00           O
ATOM   8554  C31 POPE5 148     116.187  16.017  64.065  1.00  0.00           C
ATOM   8555  O32 POPE5 148     117.157  15.998  64.805  1.00  0.00           O
ATOM   8556  C32 POPE5 148     115.718  17.288  63.365  1.00  0.00           C
ATOM   8559  C23 POPE5 148     113.537  14.458  60.265  1.00  0.00           C
ATOM   8562  C24 POPE5 148     112.278  15.328  60.495  1.00  0.00           C
ATOM   8565  C25 POPE5 148     112.427  16.847  60.315  1.00  0.00           C
ATOM   8568  C26 POPE5 148     112.898  17.298  58.915  1.00  0.00           C
ATOM   8571  C27 POPE5 148     112.947  18.827  58.785  1.00  0.00           C
ATOM   8574  C28 POPE5 148     113.937  19.368  57.725  1.00  0.00           C
ATOM   8577  C29 POPE5 148     113.738  18.747  56.375  1.00  0.00           C
ATOM   8579 0C21 POPE5 148     113.207  19.298  55.265  1.00  0.00           C
ATOM   8581 1C21 POPE5 148     112.668  20.698  55.115  1.00  0.00           C
ATOM   8584 2C21 POPE5 148     111.347  20.737  54.345  1.00  0.00           C
ATOM   8587 3C21 POPE5 148     111.117  22.118  53.705  1.00  0.00           C
ATOM   8590 4C21 POPE5 148     109.907  22.148  52.775  1.00  0.00           C
ATOM   8593 5C21 POPE5 148     109.797  23.477  52.025  1.00  0.00           C
ATOM   8596 6C21 POPE5 148     108.377  23.737  51.515  1.00  0.00           C
ATOM   8599 7C21 POPE5 148     108.218  25.156  50.955  1.00  0.00           C
ATOM   8602 8C21 POPE5 148     106.788  25.438  50.465  1.00  0.00           C
ATOM   8606  C33 POPE5 148     115.657  17.138  61.845  1.00  0.00           C
ATOM   8609  C34 POPE5 148     116.998  17.008  61.125  1.00  0.00           C
ATOM   8612  C35 POPE5 148     116.727  16.728  59.635  1.00  0.00           C
ATOM   8615  C36 POPE5 148     117.828  17.167  58.675  1.00  0.00           C
ATOM   8618  C37 POPE5 148     117.437  16.898  57.215  1.00  0.00           C
ATOM   8621  C38 POPE5 148     118.418  17.448  56.175  1.00  0.00           C
ATOM   8624  C39 POPE5 148     118.127  16.898  54.775  1.00  0.00           C
ATOM   8627 0C31 POPE5 148     119.188  15.898  54.305  1.00  0.00           C
ATOM   8630 1C31 POPE5 148     120.517  16.567  53.925  1.00  0.00           C
ATOM   8633 2C31 POPE5 148     121.727  15.618  53.955  1.00  0.00           C
ATOM   8636 3C31 POPE5 148     121.567  14.388  53.055  1.00  0.00           C
ATOM   8639 4C31 POPE5 148     122.817  13.508  53.025  1.00  0.00           C
ATOM   8642 5C31 POPE5 148     122.557  12.178  52.325  1.00  0.00           C
ATOM   8645 6C31 POPE5 148     123.747  11.228  52.335  1.00  0.00           C
ATOM   8649  NH3 POPE6 149      37.817  59.567  26.525  1.00  0.00           N
ATOM   8653  C12 POPE6 149      39.137  60.158  26.105  1.00  0.00           C
ATOM   8656  C11 POPE6 149      39.997  59.216  25.225  1.00  0.00           C
ATOM   8659  P   POPE6 149      42.277  59.398  23.855  1.00  0.00           P
ATOM   8660  O13 POPE6 149      41.577  58.638  22.805  1.00  0.00           O
ATOM   8661  O14 POPE6 149      43.027  60.597  23.415  1.00  0.00           O
ATOM   8662  O11 POPE6 149      43.307  58.367  24.495  1.00  0.00           O
ATOM   8663  O12 POPE6 149      41.287  59.816  25.025  1.00  0.00           O
ATOM   8664  C1  POPE6 149      44.337  58.778  25.385  1.00  0.00           C
ATOM   8667  C2  POPE6 149      43.937  58.377  26.815  1.00  0.00           C
ATOM   8669  O21 POPE6 149      43.297  59.507  27.425  1.00  0.00           O
ATOM   8670  C21 POPE6 149      42.387  59.198  28.315  1.00  0.00           C
ATOM   8671  O22 POPE6 149      42.037  58.057  28.595  1.00  0.00           O
ATOM   8672  C22 POPE6 149      41.967  60.478  29.035  1.00  0.00           C
ATOM   8675  C3  POPE6 149      45.157  57.887  27.665  1.00  0.00           C
ATOM   8678  O31 POPE6 149      44.757  57.308  28.945  1.00  0.00           O
ATOM   8679  C31 POPE6 149      44.967  58.127  30.015  1.00  0.00           C
ATOM   8680  O32 POPE6 149      45.467  59.228  29.955  1.00  0.00           O
ATOM   8681  C32 POPE6 149      44.337  57.498  31.265  1.00  0.00           C
ATOM   8684  C23 POPE6 149      41.227  60.187  30.355  1.00  0.00           C
ATOM   8687  C24 POPE6 149      40.517  61.428  30.915  1.00  0.00           C
ATOM   8690  C25 POPE6 149      40.187  61.268  32.395  1.00  0.00           C
ATOM   8693  C26 POPE6 149      39.607  62.537  33.015  1.00  0.00           C
ATOM   8696  C27 POPE6 149      39.317  62.378  34.515  1.00  0.00           C
ATOM   8699  C28 POPE6 149      39.527  63.678  35.315  1.00  0.00           C
ATOM   8702  C29 POPE6 149      40.997  63.917  35.575  1.00  0.00           C
ATOM   8704 0C21 POPE6 149      41.667  63.517  36.665  1.00  0.00           C
ATOM   8706 1C21 POPE6 149      41.097  62.757  37.835  1.00  0.00           C
ATOM   8709 2C21 POPE6 149      40.867  63.647  39.075  1.00  0.00           C
ATOM   8712 3C21 POPE6 149      40.647  62.826  40.355  1.00  0.00           C
ATOM   8715 4C21 POPE6 149      40.557  63.708  41.605  1.00  0.00           C
ATOM   8718 5C21 POPE6 149      41.007  63.008  42.895  1.00  0.00           C
ATOM   8721 6C21 POPE6 149      40.037  61.958  43.435  1.00  0.00           C
ATOM   8724 7C21 POPE6 149      40.477  61.478  44.825  1.00  0.00           C
ATOM   8727 8C21 POPE6 149      39.857  60.136  45.245  1.00  0.00           C
ATOM   8731  C33 POPE6 149      45.257  57.467  32.505  1.00  0.00           C
ATOM   8734  C34 POPE6 149      44.677  56.618  33.655  1.00  0.00           C
ATOM   8737  C35 POPE6 149      45.397  56.927  34.975  1.00  0.00           C
ATOM   8740  C36 POPE6 149      45.377  55.838  36.055  1.00  0.00           C
ATOM   8743  C37 POPE6 149      46.147  56.338  37.295  1.00  0.00           C
ATOM   8746  C38 POPE6 149      46.217  55.396  38.515  1.00  0.00           C
ATOM   8749  C39 POPE6 149      44.837  54.958  39.025  1.00  0.00           C
ATOM   8752 0C31 POPE6 149      44.927  54.198  40.355  1.00  0.00           C
ATOM   8755 1C31 POPE6 149      43.537  53.787  40.875  1.00  0.00           C
ATOM   8758 2C31 POPE6 149      43.577  52.948  42.155  1.00  0.00           C
ATOM   8761 3C31 POPE6 149      43.857  53.748  43.435  1.00  0.00           C
ATOM   8764 4C31 POPE6 149      42.657  54.577  43.925  1.00  0.00           C
ATOM   8767 5C31 POPE6 149      42.967  55.347  45.215  1.00  0.00           C
ATOM   8770 6C31 POPE6 149      41.757  56.066  45.815  1.00  0.00           C
ATOM   8774  NH3 POPE7 150      54.387  17.827  72.125  1.00  0.00           N
ATOM   8778  C12 POPE7 150      52.887  17.988  72.195  1.00  0.00           C
ATOM   8781  C11 POPE7 150      52.267  18.388  70.835  1.00  0.00           C
ATOM   8784  P   POPE7 150      49.747  18.667  70.065  1.00  0.00           P
ATOM   8785  O13 POPE7 150      50.187  17.808  68.945  1.00  0.00           O
ATOM   8786  O14 POPE7 150      48.607  18.138  70.855  1.00  0.00           O
ATOM   8787  O11 POPE7 150      49.427  20.098  69.495  1.00  0.00           O
ATOM   8788  O12 POPE7 150      50.957  18.897  71.065  1.00  0.00           O
ATOM   8789  C1  POPE7 150      48.817  20.287  68.205  1.00  0.00           C
ATOM   8792  C2  POPE7 150      49.847  20.677  67.085  1.00  0.00           C
ATOM   8794  O21 POPE7 150      49.607  21.987  66.555  1.00  0.00           O
ATOM   8795  C21 POPE7 150      48.567  22.118  65.735  1.00  0.00           C
ATOM   8796  O22 POPE7 150      47.607  21.378  65.685  1.00  0.00           O
ATOM   8797  C22 POPE7 150      48.817  23.328  64.825  1.00  0.00           C
ATOM   8800  C3  POPE7 150      49.977  19.608  65.945  1.00  0.00           C
ATOM   8803  O31 POPE7 150      50.787  20.108  64.855  1.00  0.00           O
ATOM   8804  C31 POPE7 150      50.747  19.318  63.795  1.00  0.00           C
ATOM   8805  O32 POPE7 150      50.237  18.218  63.755  1.00  0.00           O
ATOM   8806  C32 POPE7 150      51.587  19.917  62.635  1.00  0.00           C
ATOM   8809  C23 POPE7 150      47.897  23.347  63.575  1.00  0.00           C
ATOM   8812  C24 POPE7 150      46.437  23.688  63.895  1.00  0.00           C
ATOM   8815  C25 POPE7 150      45.587  23.997  62.665  1.00  0.00           C
ATOM   8818  C26 POPE7 150      45.617  22.908  61.585  1.00  0.00           C
ATOM   8821  C27 POPE7 150      44.557  23.128  60.505  1.00  0.00           C
ATOM   8824  C28 POPE7 150      44.617  22.078  59.375  1.00  0.00           C
ATOM   8827  C29 POPE7 150      45.737  22.378  58.415  1.00  0.00           C
ATOM   8829 0C21 POPE7 150      45.677  23.247  57.395  1.00  0.00           C
ATOM   8831 1C21 POPE7 150      44.467  24.058  56.985  1.00  0.00           C
ATOM   8834 2C21 POPE7 150      44.017  23.658  55.575  1.00  0.00           C
ATOM   8837 3C21 POPE7 150      42.557  23.997  55.265  1.00  0.00           C
ATOM   8840 4C21 POPE7 150      42.157  23.458  53.895  1.00  0.00           C
ATOM   8843 5C21 POPE7 150      40.647  23.528  53.615  1.00  0.00           C
ATOM   8846 6C21 POPE7 150      40.317  23.156  52.155  1.00  0.00           C
ATOM   8849 7C21 POPE7 150      38.817  23.267  51.825  1.00  0.00           C
ATOM   8852 8C21 POPE7 150      37.967  22.108  52.345  1.00  0.00           C
ATOM   8856  C33 POPE7 150      50.857  20.728  61.535  1.00  0.00           C
ATOM   8859  C34 POPE7 150      51.597  20.656  60.185  1.00  0.00           C
ATOM   8862  C35 POPE7 150      51.337  21.838  59.225  1.00  0.00           C
ATOM   8865  C36 POPE7 150      49.887  21.987  58.725  1.00  0.00           C
ATOM   8868  C37 POPE7 150      49.687  23.208  57.795  1.00  0.00           C
ATOM   8871  C38 POPE7 150      49.307  22.847  56.355  1.00  0.00           C
ATOM   8874  C39 POPE7 150      48.947  24.067  55.485  1.00  0.00           C
ATOM   8877 0C31 POPE7 150      48.607  23.698  54.035  1.00  0.00           C
ATOM   8880 1C31 POPE7 150      47.787  24.768  53.295  1.00  0.00           C
ATOM   8883 2C31 POPE7 150      47.517  24.417  51.825  1.00  0.00           C
ATOM   8886 3C31 POPE7 150      46.607  25.428  51.105  1.00  0.00           C
ATOM   8889 4C31 POPE7 150      45.107  25.108  51.225  1.00  0.00           C
ATOM   8892 5C31 POPE7 150      44.227  26.007  50.345  1.00  0.00           C
ATOM   8895 6C31 POPE7 150      42.767  25.556  50.285  1.00  0.00           C
ATOM   8899  NH3 POPE8 151       8.327 134.942  27.645  1.00  0.00           N
ATOM   8903  C12 POPE8 151       8.477 133.753  26.735  1.00  0.00           C
ATOM   8906  C11 POPE8 151       7.667 132.503  27.185  1.00  0.00           C
ATOM   8909  P   POPE8 151       6.477 130.371  26.225  1.00  0.00           P
ATOM   8910  O13 POPE8 151       5.147 130.663  25.655  1.00  0.00           O
ATOM   8911  O14 POPE8 151       7.137 129.193  25.605  1.00  0.00           O
ATOM   8912  O11 POPE8 151       6.357 130.143  27.795  1.00  0.00           O
ATOM   8913  O12 POPE8 151       7.397 131.651  26.075  1.00  0.00           O
ATOM   8914  C1  POPE8 151       6.157 128.792  28.275  1.00  0.00           C
ATOM   8917  C2  POPE8 151       5.847 128.723  29.805  1.00  0.00           C
ATOM   8919  O21 POPE8 151       6.817 127.878  30.475  1.00  0.00           O
ATOM   8920  C21 POPE8 151       6.637 127.747  31.795  1.00  0.00           C
ATOM   8921  O22 POPE8 151       6.147 128.582  32.525  1.00  0.00           O
ATOM   8922  C22 POPE8 151       7.107 126.357  32.245  1.00  0.00           C
ATOM   8925  C3  POPE8 151       4.407 128.167  30.005  1.00  0.00           C
ATOM   8928  O31 POPE8 151       4.387 126.786  29.585  1.00  0.00           O
ATOM   8929  C31 POPE8 151       3.287 126.138  29.935  1.00  0.00           C
ATOM   8930  O32 POPE8 151       2.317 126.646  30.455  1.00  0.00           O
ATOM   8931  C32 POPE8 151       3.517 124.648  29.665  1.00  0.00           C
ATOM   8934  C23 POPE8 151       6.907 126.077  33.765  1.00  0.00           C
ATOM   8937  C24 POPE8 151       7.827 124.938  34.245  1.00  0.00           C
ATOM   8940  C25 POPE8 151       7.937 124.788  35.765  1.00  0.00           C
ATOM   8943  C26 POPE8 151       6.877 123.857  36.375  1.00  0.00           C
ATOM   8946  C27 POPE8 151       7.117 123.606  37.875  1.00  0.00           C
ATOM   8949  C28 POPE8 151       6.177 122.537  38.455  1.00  0.00           C
ATOM   8952  C29 POPE8 151       6.527 122.167  39.875  1.00  0.00           C
ATOM   8954 0C21 POPE8 151       6.027 122.727  40.995  1.00  0.00           C
ATOM   8956 1C21 POPE8 151       5.037 123.857  41.055  1.00  0.00           C
ATOM   8959 2C21 POPE8 151       3.617 123.386  41.425  1.00  0.00           C
ATOM   8962 3C21 POPE8 151       3.447 122.978  42.895  1.00  0.00           C
ATOM   8965 4C21 POPE8 151       2.247 122.047  43.115  1.00  0.00           C
ATOM   8968 5C21 POPE8 151       2.577 120.588  42.795  1.00  0.00           C
ATOM   8971 6C21 POPE8 151       1.422 119.627  43.085  1.00  0.00           C
ATOM   8974 7C21 POPE8 151       1.857 118.157  43.175  1.00  0.00           C
ATOM   8977 8C21 POPE8 151       1.302 117.267  42.065  1.00  0.00           C
ATOM   8981  C33 POPE8 151       2.467 123.717  30.315  1.00  0.00           C
ATOM   8984  C34 POPE8 151       2.627 123.568  31.835  1.00  0.00           C
ATOM   8987  C35 POPE8 151       1.612 122.558  32.385  1.00  0.00           C
ATOM   8990  C36 POPE8 151       1.452 122.687  33.905  1.00  0.00           C
ATOM   8993  C37 POPE8 151       0.382 121.738  34.465  1.00  0.00           C
ATOM   8996  C38 POPE8 151       0.252 121.907  35.975  1.00  0.00           C
ATOM   8999  C39 POPE8 151      -0.898 121.106  36.595  1.00  0.00           C
ATOM   9002 0C31 POPE8 151      -0.998 121.406  38.095  1.00  0.00           C
ATOM   9005 1C31 POPE8 151      -2.198 120.758  38.785  1.00  0.00           C
ATOM   9008 2C31 POPE8 151      -2.408 121.348  40.185  1.00  0.00           C
ATOM   9011 3C31 POPE8 151      -3.608 120.746  40.925  1.00  0.00           C
ATOM   9014 4C31 POPE8 151      -3.268 119.417  41.635  1.00  0.00           C
ATOM   9017 5C31 POPE8 151      -4.538 118.596  41.905  1.00  0.00           C
ATOM   9020 6C31 POPE8 151      -4.348 117.337  42.735  1.00  0.00           C
ATOM   9024  NH3 POPE9 152      49.937  82.917  64.135  1.00  0.00           N
ATOM   9028  C12 POPE9 152      48.757  83.307  63.305  1.00  0.00           C
ATOM   9031  C11 POPE9 152      47.477  83.176  64.125  1.00  0.00           C
ATOM   9034  P   POPE9 152      47.537  81.378  66.005  1.00  0.00           P
ATOM   9035  O13 POPE9 152      48.967  81.637  66.285  1.00  0.00           O
ATOM   9036  O14 POPE9 152      46.517  82.018  66.855  1.00  0.00           O
ATOM   9037  O11 POPE9 152      47.237  79.807  65.835  1.00  0.00           O
ATOM   9038  O12 POPE9 152      47.297  81.817  64.515  1.00  0.00           O
ATOM   9039  C1  POPE9 152      47.767  79.026  64.735  1.00  0.00           C
ATOM   9042  C2  POPE9 152      46.737  78.018  64.125  1.00  0.00           C
ATOM   9044  O21 POPE9 152      47.297  77.238  63.035  1.00  0.00           O
ATOM   9045  C21 POPE9 152      47.617  77.818  61.875  1.00  0.00           C
ATOM   9046  O22 POPE9 152      47.647  79.007  61.665  1.00  0.00           O
ATOM   9047  C22 POPE9 152      47.977  76.738  60.855  1.00  0.00           C
ATOM   9050  C3  POPE9 152      45.367  78.647  63.715  1.00  0.00           C
ATOM   9053  O31 POPE9 152      44.497  77.636  63.145  1.00  0.00           O
ATOM   9054  C31 POPE9 152      43.757  77.818  62.025  1.00  0.00           C
ATOM   9055  O32 POPE9 152      43.147  76.907  61.475  1.00  0.00           O
ATOM   9056  C32 POPE9 152      43.817  79.228  61.455  1.00  0.00           C
ATOM   9059  C23 POPE9 152      48.147  77.257  59.405  1.00  0.00           C
ATOM   9062  C24 POPE9 152      48.707  76.147  58.505  1.00  0.00           C
ATOM   9065  C25 POPE9 152      48.717  76.458  56.995  1.00  0.00           C
ATOM   9068  C26 POPE9 152      48.217  75.227  56.225  1.00  0.00           C
ATOM   9071  C27 POPE9 152      48.327  75.348  54.705  1.00  0.00           C
ATOM   9074  C28 POPE9 152      47.247  74.507  54.005  1.00  0.00           C
ATOM   9077  C29 POPE9 152      47.217  73.036  54.305  1.00  0.00           C
ATOM   9079 0C21 POPE9 152      47.407  72.018  53.455  1.00  0.00           C
ATOM   9081 1C21 POPE9 152      47.757  72.098  51.985  1.00  0.00           C
ATOM   9084 2C21 POPE9 152      49.187  71.598  51.725  1.00  0.00           C
ATOM   9087 3C21 POPE9 152      49.347  70.088  51.955  1.00  0.00           C
ATOM   9090 4C21 POPE9 152      50.807  69.628  51.875  1.00  0.00           C
ATOM   9093 5C21 POPE9 152      51.007  68.238  52.505  1.00  0.00           C
ATOM   9096 6C21 POPE9 152      51.047  68.278  54.045  1.00  0.00           C
ATOM   9099 7C21 POPE9 152      51.287  66.907  54.665  1.00  0.00           C
ATOM   9102 8C21 POPE9 152      51.327  66.937  56.185  1.00  0.00           C
ATOM   9106  C33 POPE9 152      42.777  79.547  60.365  1.00  0.00           C
ATOM   9109  C34 POPE9 152      43.077  80.877  59.625  1.00  0.00           C
ATOM   9112  C35 POPE9 152      44.387  80.837  58.805  1.00  0.00           C
ATOM   9115  C36 POPE9 152      44.657  82.117  58.005  1.00  0.00           C
ATOM   9118  C37 POPE9 152      45.937  81.987  57.155  1.00  0.00           C
ATOM   9121  C38 POPE9 152      46.247  83.268  56.365  1.00  0.00           C
ATOM   9124  C39 POPE9 152      47.587  83.258  55.595  1.00  0.00           C
ATOM   9127 0C31 POPE9 152      47.607  82.337  54.365  1.00  0.00           C
ATOM   9130 1C31 POPE9 152      48.167  80.937  54.655  1.00  0.00           C
ATOM   9133 2C31 POPE9 152      48.407  80.117  53.385  1.00  0.00           C
ATOM   9136 3C31 POPE9 152      49.357  78.928  53.595  1.00  0.00           C
ATOM   9139 4C31 POPE9 152      50.787  79.357  53.945  1.00  0.00           C
ATOM   9142 5C31 POPE9 152      51.787  78.208  53.865  1.00  0.00           C
ATOM   9145 6C31 POPE9 152      53.177  78.617  54.345  1.00  0.00           C
ATOM   9149  NH3 POPE  153      90.578  85.956  66.205  1.00  0.00           N
ATOM   9153  C12 POPE  153      90.258  87.248  65.505  1.00  0.00           C
ATOM   9156  C11 POPE  153      91.287  88.377  65.695  1.00  0.00           C
ATOM   9159  P   POPE  153      91.937  90.536  64.265  1.00  0.00           P
ATOM   9160  O13 POPE  153      90.937  91.357  63.555  1.00  0.00           O
ATOM   9161  O14 POPE  153      92.488  91.057  65.535  1.00  0.00           O
ATOM   9162  O11 POPE  153      93.147  90.117  63.305  1.00  0.00           O
ATOM   9163  O12 POPE  153      91.247  89.156  64.505  1.00  0.00           O
ATOM   9164  C1  POPE  153      93.778  91.007  62.385  1.00  0.00           C
ATOM   9167  C2  POPE  153      93.547  90.606  60.905  1.00  0.00           C
ATOM   9169  O21 POPE  153      94.447  91.257  59.975  1.00  0.00           O
ATOM   9170  C21 POPE  153      94.517  92.568  59.925  1.00  0.00           C
ATOM   9171  O22 POPE  153      93.927  93.377  60.615  1.00  0.00           O
ATOM   9172  C22 POPE  153      95.438  92.988  58.775  1.00  0.00           C
ATOM   9175  C3  POPE  153      92.057  90.746  60.505  1.00  0.00           C
ATOM   9178  O31 POPE  153      91.797  90.018  59.285  1.00  0.00           O
ATOM   9179  C31 POPE  153      91.677  90.768  58.205  1.00  0.00           C
ATOM   9180  O32 POPE  153      91.617  91.977  58.155  1.00  0.00           O
ATOM   9181  C32 POPE  153      91.627  89.827  56.995  1.00  0.00           C
ATOM   9184  C23 POPE  153      94.617  93.118  57.475  1.00  0.00           C
ATOM   9187  C24 POPE  153      95.387  93.708  56.285  1.00  0.00           C
ATOM   9190  C25 POPE  153      96.557  92.848  55.785  1.00  0.00           C
ATOM   9193  C26 POPE  153      96.098  91.598  55.025  1.00  0.00           C
ATOM   9196  C27 POPE  153      97.267  90.676  54.615  1.00  0.00           C
ATOM   9199  C28 POPE  153      96.837  89.468  53.765  1.00  0.00           C
ATOM   9202  C29 POPE  153      97.017  89.716  52.285  1.00  0.00           C
ATOM   9204 0C21 POPE  153      97.507  88.838  51.385  1.00  0.00           C
ATOM   9206 1C21 POPE  153      97.887  87.397  51.655  1.00  0.00           C
ATOM   9209 2C21 POPE  153      97.847  86.567  50.355  1.00  0.00           C
ATOM   9212 3C21 POPE  153      98.047  85.058  50.605  1.00  0.00           C
ATOM   9215 4C21 POPE  153      97.777  84.186  49.375  1.00  0.00           C
ATOM   9218 5C21 POPE  153      98.727  84.447  48.205  1.00  0.00           C
ATOM   9221 6C21 POPE  153      98.707  83.316  47.155  1.00  0.00           C
ATOM   9224 7C21 POPE  153      99.708  83.548  46.025  1.00  0.00           C
ATOM   9227 8C21 POPE  153     100.158  82.276  45.315  1.00  0.00           C
ATOM   9231  C33 POPE  153      91.947  90.527  55.665  1.00  0.00           C
ATOM   9234  C34 POPE  153      92.037  89.518  54.525  1.00  0.00           C
ATOM   9237  C35 POPE  153      92.717  90.077  53.265  1.00  0.00           C
ATOM   9240  C36 POPE  153      92.087  91.367  52.715  1.00  0.00           C
ATOM   9243  C37 POPE  153      92.798  91.838  51.445  1.00  0.00           C
ATOM   9246  C38 POPE  153      92.208  93.137  50.875  1.00  0.00           C
ATOM   9249  C39 POPE  153      93.157  93.818  49.885  1.00  0.00           C
ATOM   9252 0C31 POPE  153      92.518  94.988  49.135  1.00  0.00           C
ATOM   9255 1C31 POPE  153      93.388  95.457  47.965  1.00  0.00           C
ATOM   9258 2C31 POPE  153      92.597  96.188  46.865  1.00  0.00           C
ATOM   9261 3C31 POPE  153      92.687  95.457  45.505  1.00  0.00           C
ATOM   9264 4C31 POPE  153      92.007  94.076  45.505  1.00  0.00           C
ATOM   9267 5C31 POPE  153      92.337  93.246  44.255  1.00  0.00           C
ATOM   9270 6C31 POPE  153      91.767  91.828  44.285  1.00  0.00           C
ATOM   9274  NH3 POPE  154     111.397 108.268  18.615  1.00  0.00           N
ATOM   9278  C12 POPE  154     110.787 107.936  17.285  1.00  0.00           C
ATOM   9281  C11 POPE  154     111.837 107.568  16.215  1.00  0.00           C
ATOM   9284  P   POPE  154     114.177 106.996  17.245  1.00  0.00           P
ATOM   9285  O13 POPE  154     115.247 106.437  16.365  1.00  0.00           O
ATOM   9286  O14 POPE  154     114.167 108.428  17.605  1.00  0.00           O
ATOM   9287  O11 POPE  154     114.127 106.157  18.585  1.00  0.00           O
ATOM   9288  O12 POPE  154     112.767 106.576  16.655  1.00  0.00           O
ATOM   9289  C1  POPE  154     115.117 106.348  19.605  1.00  0.00           C
ATOM   9292  C2  POPE  154     114.617 105.758  20.955  1.00  0.00           C
ATOM   9294  O21 POPE  154     115.487 105.908  22.085  1.00  0.00           O
ATOM   9295  C21 POPE  154     116.707 106.397  22.095  1.00  0.00           C
ATOM   9296  O22 POPE  154     117.327 106.917  21.185  1.00  0.00           O
ATOM   9297  C22 POPE  154     117.278 106.166  23.485  1.00  0.00           C
ATOM   9300  C3  POPE  154     114.207 104.257  20.835  1.00  0.00           C
ATOM   9303  O31 POPE  154     112.917 103.897  21.425  1.00  0.00           O
ATOM   9304  C31 POPE  154     112.997 103.466  22.705  1.00  0.00           C
ATOM   9305  O32 POPE  154     113.997 103.568  23.395  1.00  0.00           O
ATOM   9306  C32 POPE  154     111.707 102.768  23.105  1.00  0.00           C
ATOM   9309  C23 POPE  154     118.287 104.997  23.525  1.00  0.00           C
ATOM   9312  C24 POPE  154     118.178 104.198  24.825  1.00  0.00           C
ATOM   9315  C25 POPE  154     118.367 105.068  26.085  1.00  0.00           C
ATOM   9318  C26 POPE  154     117.497 104.566  27.255  1.00  0.00           C
ATOM   9321  C27 POPE  154     117.537 105.448  28.525  1.00  0.00           C
ATOM   9324  C28 POPE  154     116.437 105.047  29.535  1.00  0.00           C
ATOM   9327  C29 POPE  154     116.537 105.546  30.945  1.00  0.00           C
ATOM   9329 0C21 POPE  154     115.897 104.997  31.995  1.00  0.00           C
ATOM   9331 1C21 POPE  154     114.957 103.808  31.945  1.00  0.00           C
ATOM   9334 2C21 POPE  154     115.597 102.518  32.495  1.00  0.00           C
ATOM   9337 3C21 POPE  154     114.677 101.287  32.425  1.00  0.00           C
ATOM   9340 4C21 POPE  154     115.028 100.268  31.315  1.00  0.00           C
ATOM   9343 5C21 POPE  154     114.677 100.737  29.895  1.00  0.00           C
ATOM   9346 6C21 POPE  154     114.907  99.667  28.815  1.00  0.00           C
ATOM   9349 7C21 POPE  154     114.417 100.117  27.425  1.00  0.00           C
ATOM   9352 8C21 POPE  154     114.358  99.037  26.345  1.00  0.00           C
ATOM   9356  C33 POPE  154     111.627 102.337  24.595  1.00  0.00           C
ATOM   9359  C34 POPE  154     111.307 103.477  25.565  1.00  0.00           C
ATOM   9362  C35 POPE  154     110.707 103.007  26.905  1.00  0.00           C
ATOM   9365  C36 POPE  154     110.328 104.156  27.855  1.00  0.00           C
ATOM   9368  C37 POPE  154     110.028 103.666  29.275  1.00  0.00           C
ATOM   9371  C38 POPE  154     109.597 104.807  30.205  1.00  0.00           C
ATOM   9374  C39 POPE  154     109.207 104.387  31.635  1.00  0.00           C
ATOM   9377 0C31 POPE  154     110.347 103.717  32.415  1.00  0.00           C
ATOM   9380 1C31 POPE  154     110.107 103.757  33.925  1.00  0.00           C
ATOM   9383 2C31 POPE  154     111.207 103.067  34.725  1.00  0.00           C
ATOM   9386 3C31 POPE  154     110.818 102.848  36.195  1.00  0.00           C
ATOM   9389 4C31 POPE  154     111.937 102.216  37.025  1.00  0.00           C
ATOM   9392 5C31 POPE  154     111.527 101.917  38.465  1.00  0.00           C
ATOM   9395 6C31 POPE  154     112.697 101.458  39.345  1.00  0.00           C
ATOM   9399  NH3 POPE  155      27.167  81.178  20.615  1.00  0.00           N
ATOM   9403  C12 POPE  155      28.337  82.066  20.315  1.00  0.00           C
ATOM   9406  C11 POPE  155      29.017  81.677  18.995  1.00  0.00           C
ATOM   9409  P   POPE  155      31.527  80.977  18.815  1.00  0.00           P
ATOM   9410  O13 POPE  155      31.267  80.227  17.575  1.00  0.00           O
ATOM   9411  O14 POPE  155      32.857  81.617  18.895  1.00  0.00           O
ATOM   9412  O11 POPE  155      31.427  80.028  20.085  1.00  0.00           O
ATOM   9413  O12 POPE  155      30.397  82.057  19.025  1.00  0.00           O
ATOM   9414  C1  POPE  155      31.787  80.497  21.395  1.00  0.00           C
ATOM   9417  C2  POPE  155      30.817  79.896  22.435  1.00  0.00           C
ATOM   9419  O21 POPE  155      31.277  80.168  23.775  1.00  0.00           O
ATOM   9420  C21 POPE  155      30.287  80.088  24.655  1.00  0.00           C
ATOM   9421  O22 POPE  155      29.107  80.257  24.405  1.00  0.00           O
ATOM   9422  C22 POPE  155      30.837  79.687  26.015  1.00  0.00           C
ATOM   9425  C3  POPE  155      30.687  78.356  22.235  1.00  0.00           C
ATOM   9428  O31 POPE  155      29.627  77.727  22.985  1.00  0.00           O
ATOM   9429  C31 POPE  155      28.387  78.067  22.645  1.00  0.00           C
ATOM   9430  O32 POPE  155      28.067  78.967  21.885  1.00  0.00           O
ATOM   9431  C32 POPE  155      27.397  77.128  23.285  1.00  0.00           C
ATOM   9434  C23 POPE  155      29.647  79.527  26.965  1.00  0.00           C
ATOM   9437  C24 POPE  155      29.957  78.917  28.325  1.00  0.00           C
ATOM   9440  C25 POPE  155      28.697  78.977  29.205  1.00  0.00           C
ATOM   9443  C26 POPE  155      28.677  77.978  30.375  1.00  0.00           C
ATOM   9446  C27 POPE  155      29.137  78.606  31.705  1.00  0.00           C
ATOM   9449  C28 POPE  155      29.007  77.667  32.925  1.00  0.00           C
ATOM   9452  C29 POPE  155      29.827  76.407  32.765  1.00  0.00           C
ATOM   9454 0C21 POPE  155      30.697  75.867  33.635  1.00  0.00           C
ATOM   9456 1C21 POPE  155      31.017  76.367  35.025  1.00  0.00           C
ATOM   9459 2C21 POPE  155      32.507  76.747  35.215  1.00  0.00           C
ATOM   9462 3C21 POPE  155      32.777  77.157  36.665  1.00  0.00           C
ATOM   9465 4C21 POPE  155      34.217  77.588  36.935  1.00  0.00           C
ATOM   9468 5C21 POPE  155      34.327  78.426  38.215  1.00  0.00           C
ATOM   9471 6C21 POPE  155      34.027  77.628  39.485  1.00  0.00           C
ATOM   9474 7C21 POPE  155      33.517  78.488  40.655  1.00  0.00           C
ATOM   9477 8C21 POPE  155      33.167  77.636  41.885  1.00  0.00           C
ATOM   9481  C33 POPE  155      26.257  77.917  23.965  1.00  0.00           C
ATOM   9484  C34 POPE  155      26.507  78.106  25.465  1.00  0.00           C
ATOM   9487  C35 POPE  155      25.257  77.797  26.265  1.00  0.00           C
ATOM   9490  C36 POPE  155      25.507  77.808  27.775  1.00  0.00           C
ATOM   9493  C37 POPE  155      24.377  77.076  28.495  1.00  0.00           C
ATOM   9496  C38 POPE  155      24.467  77.148  30.025  1.00  0.00           C
ATOM   9499  C39 POPE  155      23.197  76.518  30.585  1.00  0.00           C
ATOM   9502 0C31 POPE  155      23.167  76.367  32.105  1.00  0.00           C
ATOM   9505 1C31 POPE  155      21.957  75.536  32.535  1.00  0.00           C
ATOM   9508 2C31 POPE  155      21.877  75.227  34.035  1.00  0.00           C
ATOM   9511 3C31 POPE  155      21.857  76.458  34.955  1.00  0.00           C
ATOM   9514 4C31 POPE  155      20.467  77.076  35.135  1.00  0.00           C
ATOM   9517 5C31 POPE  155      20.507  78.187  36.195  1.00  0.00           C
ATOM   9520 6C31 POPE  155      19.147  78.566  36.775  1.00  0.00           C
ATOM   9524  NH3 POPE  156       8.817  99.948  67.615  1.00  0.00           N
ATOM   9528  C12 POPE  156       9.787  98.818  67.675  1.00  0.00           C
ATOM   9531  C11 POPE  156      10.417  98.548  66.305  1.00  0.00           C
ATOM   9534  P   POPE  156      12.677  97.257  65.835  1.00  0.00           P
ATOM   9535  O13 POPE  156      13.057  95.837  65.975  1.00  0.00           O
ATOM   9536  O14 POPE  156      13.617  98.237  66.405  1.00  0.00           O
ATOM   9537  O11 POPE  156      12.447  97.568  64.305  1.00  0.00           O
ATOM   9538  O12 POPE  156      11.217  97.397  66.445  1.00  0.00           O
ATOM   9539  C1  POPE  156      12.677  96.617  63.265  1.00  0.00           C
ATOM   9542  C2  POPE  156      11.447  95.676  63.055  1.00  0.00           C
ATOM   9544  O21 POPE  156      11.667  94.856  61.895  1.00  0.00           O
ATOM   9545  C21 POPE  156      10.727  93.988  61.565  1.00  0.00           C
ATOM   9546  O22 POPE  156       9.717  93.717  62.195  1.00  0.00           O
ATOM   9547  C22 POPE  156      11.127  93.367  60.225  1.00  0.00           C
ATOM   9550  C3  POPE  156      10.137  96.507  62.965  1.00  0.00           C
ATOM   9553  O31 POPE  156       9.957  97.076  61.645  1.00  0.00           O
ATOM   9554  C31 POPE  156       9.567  98.337  61.615  1.00  0.00           C
ATOM   9555  O32 POPE  156       9.657  99.137  62.525  1.00  0.00           O
ATOM   9556  C32 POPE  156       8.947  98.587  60.245  1.00  0.00           C
ATOM   9559  C23 POPE  156      10.497  91.987  59.945  1.00  0.00           C
ATOM   9562  C24 POPE  156      10.697  91.527  58.495  1.00  0.00           C
ATOM   9565  C25 POPE  156      12.167  91.318  58.065  1.00  0.00           C
ATOM   9568  C26 POPE  156      12.307  91.068  56.555  1.00  0.00           C
ATOM   9571  C27 POPE  156      13.767  90.947  56.105  1.00  0.00           C
ATOM   9574  C28 POPE  156      13.987  90.797  54.585  1.00  0.00           C
ATOM   9577  C29 POPE  156      15.447  90.557  54.285  1.00  0.00           C
ATOM   9579 0C21 POPE  156      15.977  89.897  53.235  1.00  0.00           C
ATOM   9581 1C21 POPE  156      15.247  89.268  52.065  1.00  0.00           C
ATOM   9584 2C21 POPE  156      15.657  89.878  50.705  1.00  0.00           C
ATOM   9587 3C21 POPE  156      17.157  89.767  50.355  1.00  0.00           C
ATOM   9590 4C21 POPE  156      17.467  90.396  48.995  1.00  0.00           C
ATOM   9593 5C21 POPE  156      18.967  90.436  48.645  1.00  0.00           C
ATOM   9596 6C21 POPE  156      19.217  91.247  47.375  1.00  0.00           C
ATOM   9599 7C21 POPE  156      20.667  91.208  46.885  1.00  0.00           C
ATOM   9602 8C21 POPE  156      20.897  92.117  45.675  1.00  0.00           C
ATOM   9606  C33 POPE  156       8.697 100.058  59.885  1.00  0.00           C
ATOM   9609  C34 POPE  156       7.837 100.208  58.625  1.00  0.00           C
ATOM   9612  C35 POPE  156       8.417  99.487  57.395  1.00  0.00           C
ATOM   9615  C36 POPE  156       7.497  99.496  56.175  1.00  0.00           C
ATOM   9618  C37 POPE  156       7.937  98.456  55.125  1.00  0.00           C
ATOM   9621  C38 POPE  156       6.847  98.137  54.095  1.00  0.00           C
ATOM   9624  C39 POPE  156       6.697  99.167  52.975  1.00  0.00           C
ATOM   9627 0C31 POPE  156       7.867  99.076  51.985  1.00  0.00           C
ATOM   9630 1C31 POPE  156       7.507  99.636  50.595  1.00  0.00           C
ATOM   9633 2C31 POPE  156       8.657  99.487  49.575  1.00  0.00           C
ATOM   9636 3C31 POPE  156       9.187  98.057  49.405  1.00  0.00           C
ATOM   9639 4C31 POPE  156      10.317  97.948  48.375  1.00  0.00           C
ATOM   9642 5C31 POPE  156      11.057  96.607  48.455  1.00  0.00           C
ATOM   9645 6C31 POPE  156      12.057  96.406  47.315  1.00  0.00           C
ATOM   9649  NH3 POPE  157     103.117 115.137  63.055  1.00  0.00           N
ATOM   9653  C12 POPE  157     102.427 116.278  62.355  1.00  0.00           C
ATOM   9656  C11 POPE  157     103.347 117.467  61.985  1.00  0.00           C
ATOM   9659  P   POPE  157     102.747 119.807  60.835  1.00  0.00           P
ATOM   9660  O13 POPE  157     101.377 120.338  60.585  1.00  0.00           O
ATOM   9661  O14 POPE  157     103.557 120.427  61.895  1.00  0.00           O
ATOM   9662  O11 POPE  157     103.537 119.856  59.475  1.00  0.00           O
ATOM   9663  O12 POPE  157     102.677 118.237  60.995  1.00  0.00           O
ATOM   9664  C1  POPE  157     103.807 121.096  58.815  1.00  0.00           C
ATOM   9667  C2  POPE  157     102.817 121.357  57.645  1.00  0.00           C
ATOM   9669  O21 POPE  157     103.577 121.898  56.555  1.00  0.00           O
ATOM   9670  C21 POPE  157     103.257 121.437  55.365  1.00  0.00           C
ATOM   9671  O22 POPE  157     102.488 120.518  55.135  1.00  0.00           O
ATOM   9672  C22 POPE  157     104.037 122.206  54.315  1.00  0.00           C
ATOM   9675  C3  POPE  157     101.718 122.378  58.055  1.00  0.00           C
ATOM   9678  O31 POPE  157     100.497 122.337  57.265  1.00  0.00           O
ATOM   9679  C31 POPE  157     100.457 123.148  56.195  1.00  0.00           C
ATOM   9680  O32 POPE  157     101.408 123.717  55.715  1.00  0.00           O
ATOM   9681  C32 POPE  157      99.008 123.377  55.785  1.00  0.00           C
ATOM   9684  C23 POPE  157     103.137 122.428  53.095  1.00  0.00           C
ATOM   9687  C24 POPE  157     103.867 123.067  51.915  1.00  0.00           C
ATOM   9690  C25 POPE  157     102.917 123.118  50.715  1.00  0.00           C
ATOM   9693  C26 POPE  157     103.507 123.757  49.465  1.00  0.00           C
ATOM   9696  C27 POPE  157     102.427 123.927  48.385  1.00  0.00           C
ATOM   9699  C28 POPE  157     102.707 125.098  47.425  1.00  0.00           C
ATOM   9702  C29 POPE  157     103.707 124.748  46.355  1.00  0.00           C
ATOM   9704 0C21 POPE  157     103.547 124.928  45.035  1.00  0.00           C
ATOM   9706 1C21 POPE  157     102.348 125.536  44.345  1.00  0.00           C
ATOM   9709 2C21 POPE  157     101.567 124.527  43.475  1.00  0.00           C
ATOM   9712 3C21 POPE  157     102.418 123.918  42.355  1.00  0.00           C
ATOM   9715 4C21 POPE  157     101.607 123.186  41.275  1.00  0.00           C
ATOM   9718 5C21 POPE  157     102.488 122.416  40.285  1.00  0.00           C
ATOM   9721 6C21 POPE  157     103.517 123.297  39.555  1.00  0.00           C
ATOM   9724 7C21 POPE  157     104.277 122.537  38.465  1.00  0.00           C
ATOM   9727 8C21 POPE  157     105.168 123.447  37.605  1.00  0.00           C
ATOM   9731  C33 POPE  157      98.807 123.398  54.255  1.00  0.00           C
ATOM   9734  C34 POPE  157      98.488 122.018  53.665  1.00  0.00           C
ATOM   9737  C35 POPE  157      99.617 121.418  52.805  1.00  0.00           C
ATOM   9740  C36 POPE  157      99.167 120.098  52.155  1.00  0.00           C
ATOM   9743  C37 POPE  157     100.277 119.378  51.375  1.00  0.00           C
ATOM   9746  C38 POPE  157      99.888 117.948  50.965  1.00  0.00           C
ATOM   9749  C39 POPE  157     101.077 117.167  50.395  1.00  0.00           C
ATOM   9752 0C31 POPE  157     100.748 115.746  49.905  1.00  0.00           C
ATOM   9755 1C31 POPE  157     101.987 115.047  49.325  1.00  0.00           C
ATOM   9758 2C31 POPE  157     101.727 113.596  48.875  1.00  0.00           C
ATOM   9761 3C31 POPE  157     102.997 112.717  48.805  1.00  0.00           C
ATOM   9764 4C31 POPE  157     104.167 113.307  47.995  1.00  0.00           C
ATOM   9767 5C31 POPE  157     103.947 113.186  46.485  1.00  0.00           C
ATOM   9770 6C31 POPE  157     105.067 113.778  45.625  1.00  0.00           C
ATOM   9774  NH3 POPE  158      50.287  30.168  25.275  1.00  0.00           N
ATOM   9778  C12 POPE  158      50.117  28.818  25.895  1.00  0.00           C
ATOM   9781  C11 POPE  158      49.117  27.986  25.105  1.00  0.00           C
ATOM   9784  P   POPE  158      48.207  25.577  24.995  1.00  0.00           P
ATOM   9785  O13 POPE  158      47.707  25.988  23.665  1.00  0.00           O
ATOM   9786  O14 POPE  158      48.777  24.218  25.105  1.00  0.00           O
ATOM   9787  O11 POPE  158      46.997  25.628  26.015  1.00  0.00           O
ATOM   9788  O12 POPE  158      49.237  26.637  25.535  1.00  0.00           O
ATOM   9789  C1  POPE  158      47.007  26.248  27.315  1.00  0.00           C
ATOM   9792  C2  POPE  158      46.987  25.208  28.465  1.00  0.00           C
ATOM   9794  O21 POPE  158      46.697  25.868  29.715  1.00  0.00           O
ATOM   9795  C21 POPE  158      45.737  25.338  30.495  1.00  0.00           C
ATOM   9796  O22 POPE  158      44.837  24.618  30.115  1.00  0.00           O
ATOM   9797  C22 POPE  158      46.117  25.628  31.965  1.00  0.00           C
ATOM   9800  C3  POPE  158      48.377  24.487  28.555  1.00  0.00           C
ATOM   9803  O31 POPE  158      48.547  23.778  29.795  1.00  0.00           O
ATOM   9804  C31 POPE  158      49.177  22.618  29.735  1.00  0.00           C
ATOM   9805  O32 POPE  158      49.697  22.118  28.755  1.00  0.00           O
ATOM   9806  C32 POPE  158      49.167  21.958  31.115  1.00  0.00           C
ATOM   9809  C23 POPE  158      45.117  25.188  33.085  1.00  0.00           C
ATOM   9812  C24 POPE  158      45.827  24.958  34.445  1.00  0.00           C
ATOM   9815  C25 POPE  158      44.937  24.448  35.585  1.00  0.00           C
ATOM   9818  C26 POPE  158      45.707  23.798  36.755  1.00  0.00           C
ATOM   9821  C27 POPE  158      44.777  23.147  37.795  1.00  0.00           C
ATOM   9824  C28 POPE  158      45.517  22.428  38.945  1.00  0.00           C
ATOM   9827  C29 POPE  158      44.577  21.658  39.845  1.00  0.00           C
ATOM   9829 0C21 POPE  158      44.837  21.237  41.105  1.00  0.00           C
ATOM   9831 1C21 POPE  158      46.127  21.397  41.855  1.00  0.00           C
ATOM   9834 2C21 POPE  158      46.457  20.177  42.745  1.00  0.00           C
ATOM   9837 3C21 POPE  158      47.887  20.226  43.315  1.00  0.00           C
ATOM   9840 4C21 POPE  158      48.157  19.217  44.445  1.00  0.00           C
ATOM   9843 5C21 POPE  158      47.867  17.748  44.135  1.00  0.00           C
ATOM   9846 6C21 POPE  158      46.677  17.208  44.955  1.00  0.00           C
ATOM   9849 7C21 POPE  158      46.217  15.818  44.525  1.00  0.00           C
ATOM   9852 8C21 POPE  158      45.137  15.218  45.425  1.00  0.00           C
ATOM   9856  C33 POPE  158      50.127  22.577  32.165  1.00  0.00           C
ATOM   9859  C34 POPE  158      49.917  21.888  33.535  1.00  0.00           C
ATOM   9862  C35 POPE  158      50.577  22.528  34.765  1.00  0.00           C
ATOM   9865  C36 POPE  158      49.767  22.218  36.035  1.00  0.00           C
ATOM   9868  C37 POPE  158      50.277  22.817  37.355  1.00  0.00           C
ATOM   9871  C38 POPE  158      49.297  22.498  38.505  1.00  0.00           C
ATOM   9874  C39 POPE  158      49.577  23.228  39.835  1.00  0.00           C
ATOM   9877 0C31 POPE  158      50.537  22.498  40.785  1.00  0.00           C
ATOM   9880 1C31 POPE  158      50.737  23.247  42.115  1.00  0.00           C
ATOM   9883 2C31 POPE  158      51.877  22.717  42.995  1.00  0.00           C
ATOM   9886 3C31 POPE  158      51.497  21.537  43.905  1.00  0.00           C
ATOM   9889 4C31 POPE  158      52.597  21.237  44.925  1.00  0.00           C
ATOM   9892 5C31 POPE  158      52.297  20.038  45.825  1.00  0.00           C
ATOM   9895 6C31 POPE  158      53.257  19.908  47.005  1.00  0.00           C
ATOM   9899  NH3 POPE  159      43.307 112.997  66.545  1.00  0.00           N
ATOM   9903  C12 POPE  159      43.327 113.148  65.055  1.00  0.00           C
ATOM   9906  C11 POPE  159      41.967 113.688  64.545  1.00  0.00           C
ATOM   9909  P   POPE  159      42.277 116.077  65.605  1.00  0.00           P
ATOM   9910  O13 POPE  159      41.347 117.178  65.905  1.00  0.00           O
ATOM   9911  O14 POPE  159      43.237 115.667  66.665  1.00  0.00           O
ATOM   9912  O11 POPE  159      43.047 116.308  64.255  1.00  0.00           O
ATOM   9913  O12 POPE  159      41.457 114.767  65.325  1.00  0.00           O
ATOM   9914  C1  POPE  159      42.747 117.367  63.355  1.00  0.00           C
ATOM   9917  C2  POPE  159      42.277 116.796  61.995  1.00  0.00           C
ATOM   9919  O21 POPE  159      42.627 117.698  60.935  1.00  0.00           O
ATOM   9920  C21 POPE  159      43.707 117.388  60.235  1.00  0.00           C
ATOM   9921  O22 POPE  159      44.457 116.448  60.465  1.00  0.00           O
ATOM   9922  C22 POPE  159      43.867 118.398  59.095  1.00  0.00           C
ATOM   9925  C3  POPE  159      40.747 116.518  61.935  1.00  0.00           C
ATOM   9928  O31 POPE  159      40.517 115.618  60.835  1.00  0.00           O
ATOM   9929  C31 POPE  159      39.427 114.867  60.875  1.00  0.00           C
ATOM   9930  O32 POPE  159      38.497 114.977  61.655  1.00  0.00           O
ATOM   9931  C32 POPE  159      39.647 113.717  59.875  1.00  0.00           C
ATOM   9934  C23 POPE  159      44.997 118.036  58.085  1.00  0.00           C
ATOM   9937  C24 POPE  159      44.947 118.857  56.785  1.00  0.00           C
ATOM   9940  C25 POPE  159      43.767 118.517  55.855  1.00  0.00           C
ATOM   9943  C26 POPE  159      43.697 119.407  54.595  1.00  0.00           C
ATOM   9946  C27 POPE  159      42.387 119.228  53.805  1.00  0.00           C
ATOM   9949  C28 POPE  159      42.197 120.348  52.745  1.00  0.00           C
ATOM   9952  C29 POPE  159      40.767 120.718  52.435  1.00  0.00           C
ATOM   9954 0C21 POPE  159      39.917 121.297  53.305  1.00  0.00           C
ATOM   9956 1C21 POPE  159      40.247 121.607  54.745  1.00  0.00           C
ATOM   9959 2C21 POPE  159      40.007 123.057  55.195  1.00  0.00           C
ATOM   9962 3C21 POPE  159      40.967 124.107  54.615  1.00  0.00           C
ATOM   9965 4C21 POPE  159      41.017 125.317  55.555  1.00  0.00           C
ATOM   9968 5C21 POPE  159      41.887 126.488  55.075  1.00  0.00           C
ATOM   9971 6C21 POPE  159      41.427 127.127  53.765  1.00  0.00           C
ATOM   9974 7C21 POPE  159      42.147 128.458  53.485  1.00  0.00           C
ATOM   9977 8C21 POPE  159      41.827 129.042  52.115  1.00  0.00           C
ATOM   9981  C33 POPE  159      39.417 114.058  58.375  1.00  0.00           C
ATOM   9984  C34 POPE  159      40.087 113.027  57.425  1.00  0.00           C
ATOM   9987  C35 POPE  159      41.497 113.437  56.945  1.00  0.00           C
ATOM   9990  C36 POPE  159      42.297 112.298  56.275  1.00  0.00           C
ATOM   9993  C37 POPE  159      43.537 112.796  55.515  1.00  0.00           C
ATOM   9996  C38 POPE  159      43.427 112.668  53.985  1.00  0.00           C
ATOM   9999  C39 POPE  159      42.427 113.638  53.345  1.00  0.00           C
ATOM  10002 0C31 POPE  159      42.287 113.398  51.835  1.00  0.00           C
ATOM  10005 1C31 POPE  159      41.267 114.347  51.205  1.00  0.00           C
ATOM  10008 2C31 POPE  159      40.937 113.997  49.745  1.00  0.00           C
ATOM  10011 3C31 POPE  159      40.007 115.047  49.125  1.00  0.00           C
ATOM  10014 4C31 POPE  159      39.647 114.757  47.655  1.00  0.00           C
ATOM  10017 5C31 POPE  159      39.147 116.026  46.945  1.00  0.00           C
ATOM  10020 6C31 POPE  159      40.297 116.887  46.415  1.00  0.00           C
ATOM  10024  NH3 POPE  160      24.457 125.088  66.085  1.00  0.00           N
ATOM  10028  C12 POPE  160      24.387 126.518  65.645  1.00  0.00           C
ATOM  10031  C11 POPE  160      23.117 126.747  64.815  1.00  0.00           C
ATOM  10034  P   POPE  160      20.997 125.536  65.705  1.00  0.00           P
ATOM  10035  O13 POPE  160      21.847 124.387  66.085  1.00  0.00           O
ATOM  10036  O14 POPE  160      19.807 125.777  66.555  1.00  0.00           O
ATOM  10037  O11 POPE  160      20.557 125.378  64.205  1.00  0.00           O
ATOM  10038  O12 POPE  160      21.937 126.807  65.655  1.00  0.00           O
ATOM  10039  C1  POPE  160      20.097 126.507  63.485  1.00  0.00           C
ATOM  10042  C2  POPE  160      18.567 126.427  63.315  1.00  0.00           C
ATOM  10044  O21 POPE  160      18.287 126.936  62.005  1.00  0.00           O
ATOM  10045  C21 POPE  160      17.507 126.198  61.245  1.00  0.00           C
ATOM  10046  O22 POPE  160      16.957 125.156  61.555  1.00  0.00           O
ATOM  10047  C22 POPE  160      17.377 126.898  59.885  1.00  0.00           C
ATOM  10050  C3  POPE  160      17.827 127.267  64.385  1.00  0.00           C
ATOM  10053  O31 POPE  160      16.397 127.108  64.235  1.00  0.00           O
ATOM  10054  C31 POPE  160      15.717 128.216  64.015  1.00  0.00           C
ATOM  10055  O32 POPE  160      16.167 129.352  64.095  1.00  0.00           O
ATOM  10056  C32 POPE  160      14.277 127.897  63.625  1.00  0.00           C
ATOM  10059  C23 POPE  160      16.277 126.257  59.015  1.00  0.00           C
ATOM  10062  C24 POPE  160      16.257 126.847  57.595  1.00  0.00           C
ATOM  10065  C25 POPE  160      15.107 126.327  56.725  1.00  0.00           C
ATOM  10068  C26 POPE  160      14.977 124.798  56.685  1.00  0.00           C
ATOM  10071  C27 POPE  160      13.837 124.347  55.775  1.00  0.00           C
ATOM  10074  C28 POPE  160      13.367 122.906  56.075  1.00  0.00           C
ATOM  10077  C29 POPE  160      12.017 122.647  55.475  1.00  0.00           C
ATOM  10079 0C21 POPE  160      11.497 121.448  55.165  1.00  0.00           C
ATOM  10081 1C21 POPE  160      12.147 120.107  55.375  1.00  0.00           C
ATOM  10084 2C21 POPE  160      11.127 119.098  55.925  1.00  0.00           C
ATOM  10087 3C21 POPE  160      10.707 119.356  57.385  1.00  0.00           C
ATOM  10090 4C21 POPE  160       9.787 118.258  57.925  1.00  0.00           C
ATOM  10093 5C21 POPE  160       9.877 118.067  59.455  1.00  0.00           C
ATOM  10096 6C21 POPE  160      11.197 117.448  59.935  1.00  0.00           C
ATOM  10099 7C21 POPE  160      11.287 115.937  59.715  1.00  0.00           C
ATOM  10102 8C21 POPE  160      12.567 115.317  60.295  1.00  0.00           C
ATOM  10106  C33 POPE  160      14.137 127.288  62.215  1.00  0.00           C
ATOM  10109  C34 POPE  160      13.027 127.906  61.345  1.00  0.00           C
ATOM  10112  C35 POPE  160      13.187 129.413  61.045  1.00  0.00           C
ATOM  10115  C36 POPE  160      14.587 129.811  60.545  1.00  0.00           C
ATOM  10118  C37 POPE  160      14.677 131.292  60.135  1.00  0.00           C
ATOM  10121  C38 POPE  160      16.127 131.763  59.955  1.00  0.00           C
ATOM  10124  C39 POPE  160      16.287 133.202  59.455  1.00  0.00           C
ATOM  10127 0C31 POPE  160      15.787 133.421  58.015  1.00  0.00           C
ATOM  10130 1C31 POPE  160      15.917 134.893  57.585  1.00  0.00           C
ATOM  10133 2C31 POPE  160      15.137 135.212  56.295  1.00  0.00           C
ATOM  10136 3C31 POPE  160      13.647 135.443  56.555  1.00  0.00           C
ATOM  10139 4C31 POPE  160      12.877 135.952  55.325  1.00  0.00           C
ATOM  10142 5C31 POPE  160      11.467 136.432  55.705  1.00  0.00           C
ATOM  10145 6C31 POPE  160      10.677 137.012  54.525  1.00  0.00           C
ATOM  10149  NH3 POPE  161       9.987  48.177  23.155  1.00  0.00           N
ATOM  10153  C12 POPE  161       9.117  48.948  22.195  1.00  0.00           C
ATOM  10156  C11 POPE  161       7.627  48.948  22.555  1.00  0.00           C
ATOM  10159  P   POPE  161       6.467  51.138  21.555  1.00  0.00           P
ATOM  10160  O13 POPE  161       7.017  52.518  21.515  1.00  0.00           O
ATOM  10161  O14 POPE  161       6.437  50.396  20.275  1.00  0.00           O
ATOM  10162  O11 POPE  161       4.977  51.198  22.095  1.00  0.00           O
ATOM  10163  O12 POPE  161       7.187  50.287  22.685  1.00  0.00           O
ATOM  10164  C1  POPE  161       4.617  52.157  23.095  1.00  0.00           C
ATOM  10167  C2  POPE  161       5.037  51.758  24.545  1.00  0.00           C
ATOM  10169  O21 POPE  161       6.407  52.098  24.825  1.00  0.00           O
ATOM  10170  C21 POPE  161       6.757  53.358  25.165  1.00  0.00           C
ATOM  10171  O22 POPE  161       7.827  53.867  24.885  1.00  0.00           O
ATOM  10172  C22 POPE  161       5.777  53.998  26.145  1.00  0.00           C
ATOM  10175  C3  POPE  161       4.787  50.237  24.795  1.00  0.00           C
ATOM  10178  O31 POPE  161       5.367  49.738  26.025  1.00  0.00           O
ATOM  10179  C31 POPE  161       4.647  50.047  27.105  1.00  0.00           C
ATOM  10180  O32 POPE  161       3.727  50.838  27.135  1.00  0.00           O
ATOM  10181  C32 POPE  161       5.107  49.156  28.255  1.00  0.00           C
ATOM  10184  C23 POPE  161       6.497  54.867  27.205  1.00  0.00           C
ATOM  10187  C24 POPE  161       5.507  55.317  28.295  1.00  0.00           C
ATOM  10190  C25 POPE  161       6.117  55.248  29.705  1.00  0.00           C
ATOM  10193  C26 POPE  161       5.417  55.998  30.845  1.00  0.00           C
ATOM  10196  C27 POPE  161       5.787  55.338  32.195  1.00  0.00           C
ATOM  10199  C28 POPE  161       5.837  56.297  33.405  1.00  0.00           C
ATOM  10202  C29 POPE  161       4.497  56.856  33.765  1.00  0.00           C
ATOM  10204 0C21 POPE  161       4.047  57.127  35.005  1.00  0.00           C
ATOM  10206 1C21 POPE  161       4.747  56.838  36.305  1.00  0.00           C
ATOM  10209 2C21 POPE  161       5.687  57.906  36.915  1.00  0.00           C
ATOM  10212 3C21 POPE  161       5.827  57.636  38.425  1.00  0.00           C
ATOM  10215 4C21 POPE  161       6.757  58.577  39.215  1.00  0.00           C
ATOM  10218 5C21 POPE  161       6.697  58.227  40.715  1.00  0.00           C
ATOM  10221 6C21 POPE  161       7.687  58.978  41.615  1.00  0.00           C
ATOM  10224 7C21 POPE  161       7.417  58.738  43.105  1.00  0.00           C
ATOM  10227 8C21 POPE  161       8.477  59.347  44.025  1.00  0.00           C
ATOM  10231  C33 POPE  161       4.807  49.678  29.675  1.00  0.00           C
ATOM  10234  C34 POPE  161       5.267  48.647  30.725  1.00  0.00           C
ATOM  10237  C35 POPE  161       4.577  48.787  32.085  1.00  0.00           C
ATOM  10240  C36 POPE  161       5.077  49.967  32.925  1.00  0.00           C
ATOM  10243  C37 POPE  161       4.257  50.146  34.205  1.00  0.00           C
ATOM  10246  C38 POPE  161       4.717  51.338  35.055  1.00  0.00           C
ATOM  10249  C39 POPE  161       3.697  51.688  36.145  1.00  0.00           C
ATOM  10252 0C31 POPE  161       3.547  50.618  37.235  1.00  0.00           C
ATOM  10255 1C31 POPE  161       2.137  50.597  37.835  1.00  0.00           C
ATOM  10258 2C31 POPE  161       1.977  49.547  38.945  1.00  0.00           C
ATOM  10261 3C31 POPE  161       2.287  50.097  40.335  1.00  0.00           C
ATOM  10264 4C31 POPE  161       1.112  50.907  40.905  1.00  0.00           C
ATOM  10267 5C31 POPE  161       1.422  51.567  42.245  1.00  0.00           C
ATOM  10270 6C31 POPE  161       0.212  52.316  42.815  1.00  0.00           C
ATOM  10274  NH3 POPE  162       4.127  91.157  22.395  1.00  0.00           N
ATOM  10278  C12 POPE  162       4.737  92.488  22.045  1.00  0.00           C
ATOM  10281  C11 POPE  162       6.247  92.327  21.805  1.00  0.00           C
ATOM  10284  P   POPE  162       7.237  94.757  21.665  1.00  0.00           P
ATOM  10285  O13 POPE  162       8.717  94.727  21.685  1.00  0.00           O
ATOM  10286  O14 POPE  162       6.557  95.886  21.005  1.00  0.00           O
ATOM  10287  O11 POPE  162       6.697  94.617  23.135  1.00  0.00           O
ATOM  10288  O12 POPE  162       6.747  93.398  20.995  1.00  0.00           O
ATOM  10289  C1  POPE  162       7.137  95.466  24.205  1.00  0.00           C
ATOM  10292  C2  POPE  162       7.657  94.597  25.365  1.00  0.00           C
ATOM  10294  O21 POPE  162       7.757  95.326  26.595  1.00  0.00           O
ATOM  10295  C21 POPE  162       8.757  96.157  26.765  1.00  0.00           C
ATOM  10296  O22 POPE  162       9.587  96.497  25.945  1.00  0.00           O
ATOM  10297  C22 POPE  162       8.657  96.738  28.175  1.00  0.00           C
ATOM  10300  C3  POPE  162       8.917  93.778  24.995  1.00  0.00           C
ATOM  10303  O31 POPE  162       9.007  92.637  25.865  1.00  0.00           O
ATOM  10304  C31 POPE  162       9.807  91.707  25.365  1.00  0.00           C
ATOM  10305  O32 POPE  162      10.547  91.868  24.415  1.00  0.00           O
ATOM  10306  C32 POPE  162       9.627  90.417  26.155  1.00  0.00           C
ATOM  10309  C23 POPE  162       9.957  97.367  28.695  1.00  0.00           C
ATOM  10312  C24 POPE  162       9.877  97.677  30.195  1.00  0.00           C
ATOM  10315  C25 POPE  162      10.327  96.537  31.105  1.00  0.00           C
ATOM  10318  C26 POPE  162      10.437  97.008  32.565  1.00  0.00           C
ATOM  10321  C27 POPE  162      10.977  95.928  33.505  1.00  0.00           C
ATOM  10324  C28 POPE  162      11.257  96.467  34.925  1.00  0.00           C
ATOM  10327  C29 POPE  162      10.277  95.956  35.945  1.00  0.00           C
ATOM  10329 0C21 POPE  162      10.517  94.997  36.855  1.00  0.00           C
ATOM  10331 1C21 POPE  162      11.797  94.228  37.065  1.00  0.00           C
ATOM  10334 2C21 POPE  162      12.367  94.387  38.485  1.00  0.00           C
ATOM  10337 3C21 POPE  162      11.337  93.997  39.565  1.00  0.00           C
ATOM  10340 4C21 POPE  162      11.937  93.857  40.955  1.00  0.00           C
ATOM  10343 5C21 POPE  162      11.267  92.727  41.745  1.00  0.00           C
ATOM  10346 6C21 POPE  162      11.627  92.787  43.225  1.00  0.00           C
ATOM  10349 7C21 POPE  162      11.027  91.656  44.065  1.00  0.00           C
ATOM  10352 8C21 POPE  162      10.757  92.108  45.505  1.00  0.00           C
ATOM  10356  C33 POPE  162      10.527  89.307  25.575  1.00  0.00           C
ATOM  10359  C34 POPE  162      10.497  88.007  26.375  1.00  0.00           C
ATOM  10362  C35 POPE  162      10.847  88.157  27.865  1.00  0.00           C
ATOM  10365  C36 POPE  162      12.177  88.887  28.135  1.00  0.00           C
ATOM  10368  C37 POPE  162      12.567  88.797  29.615  1.00  0.00           C
ATOM  10371  C38 POPE  162      13.957  89.347  29.935  1.00  0.00           C
ATOM  10374  C39 POPE  162      14.387  89.076  31.385  1.00  0.00           C
ATOM  10377 0C31 POPE  162      15.837  89.496  31.645  1.00  0.00           C
ATOM  10380 1C31 POPE  162      16.347  89.307  33.075  1.00  0.00           C
ATOM  10383 2C31 POPE  162      16.917  87.906  33.355  1.00  0.00           C
ATOM  10386 3C31 POPE  162      17.437  87.727  34.795  1.00  0.00           C
ATOM  10389 4C31 POPE  162      18.327  88.878  35.305  1.00  0.00           C
ATOM  10392 5C31 POPE  162      18.827  88.617  36.725  1.00  0.00           C
ATOM  10395 6C31 POPE  162      19.647  89.776  37.295  1.00  0.00           C
ATOM  10399  NH3 POPE  163      21.167  11.668  25.135  1.00  0.00           N
ATOM  10403  C12 POPE  163      21.007  11.968  23.675  1.00  0.00           C
ATOM  10406  C11 POPE  163      19.637  11.468  23.185  1.00  0.00           C
ATOM  10409  P   POPE  163      17.137  11.427  23.795  1.00  0.00           P
ATOM  10410  O13 POPE  163      16.857  12.038  22.475  1.00  0.00           O
ATOM  10411  O14 POPE  163      16.887   9.978  23.935  1.00  0.00           O
ATOM  10412  O11 POPE  163      16.267  12.218  24.845  1.00  0.00           O
ATOM  10413  O12 POPE  163      18.627  11.727  24.165  1.00  0.00           O
ATOM  10414  C1  POPE  163      16.827  12.898  25.965  1.00  0.00           C
ATOM  10417  C2  POPE  163      15.797  12.888  27.115  1.00  0.00           C
ATOM  10419  O21 POPE  163      16.447  13.378  28.295  1.00  0.00           O
ATOM  10420  C21 POPE  163      16.537  14.688  28.375  1.00  0.00           C
ATOM  10421  O22 POPE  163      15.847  15.498  27.775  1.00  0.00           O
ATOM  10422  C22 POPE  163      17.767  15.038  29.195  1.00  0.00           C
ATOM  10425  C3  POPE  163      15.297  11.438  27.365  1.00  0.00           C
ATOM  10428  O31 POPE  163      14.257  11.398  28.355  1.00  0.00           O
ATOM  10429  C31 POPE  163      14.627  11.378  29.615  1.00  0.00           C
ATOM  10430  O32 POPE  163      15.767  11.248  30.055  1.00  0.00           O
ATOM  10431  C32 POPE  163      13.397  11.558  30.465  1.00  0.00           C
ATOM  10434  C23 POPE  163      17.497  15.968  30.395  1.00  0.00           C
ATOM  10437  C24 POPE  163      16.757  15.278  31.545  1.00  0.00           C
ATOM  10440  C25 POPE  163      16.667  16.138  32.825  1.00  0.00           C
ATOM  10443  C26 POPE  163      17.987  16.418  33.575  1.00  0.00           C
ATOM  10446  C27 POPE  163      17.727  17.448  34.685  1.00  0.00           C
ATOM  10449  C28 POPE  163      18.867  17.688  35.695  1.00  0.00           C
ATOM  10452  C29 POPE  163      18.427  18.818  36.605  1.00  0.00           C
ATOM  10454 0C21 POPE  163      18.237  18.778  37.935  1.00  0.00           C
ATOM  10456 1C21 POPE  163      18.487  17.618  38.865  1.00  0.00           C
ATOM  10459 2C21 POPE  163      18.597  18.118  40.315  1.00  0.00           C
ATOM  10462 3C21 POPE  163      18.827  17.008  41.345  1.00  0.00           C
ATOM  10465 4C21 POPE  163      19.067  17.558  42.755  1.00  0.00           C
ATOM  10468 5C21 POPE  163      18.947  16.478  43.835  1.00  0.00           C
ATOM  10471 6C21 POPE  163      19.537  16.907  45.195  1.00  0.00           C
ATOM  10474 7C21 POPE  163      19.327  15.837  46.275  1.00  0.00           C
ATOM  10477 8C21 POPE  163      20.067  16.128  47.585  1.00  0.00           C
ATOM  10481  C33 POPE  163      13.767  11.398  31.945  1.00  0.00           C
ATOM  10484  C34 POPE  163      12.567  11.608  32.865  1.00  0.00           C
ATOM  10487  C35 POPE  163      11.637  10.398  32.935  1.00  0.00           C
ATOM  10490  C36 POPE  163      10.497  10.548  33.955  1.00  0.00           C
ATOM  10493  C37 POPE  163      10.947  10.938  35.375  1.00  0.00           C
ATOM  10496  C38 POPE  163       9.737  11.167  36.275  1.00  0.00           C
ATOM  10499  C39 POPE  163      10.087  11.648  37.685  1.00  0.00           C
ATOM  10502 0C31 POPE  163      10.187  10.498  38.695  1.00  0.00           C
ATOM  10505 1C31 POPE  163       9.977  10.958  40.145  1.00  0.00           C
ATOM  10508 2C31 POPE  163      11.137  11.798  40.675  1.00  0.00           C
ATOM  10511 3C31 POPE  163      10.867  12.328  42.085  1.00  0.00           C
ATOM  10514 4C31 POPE  163      11.947  11.898  43.075  1.00  0.00           C
ATOM  10517 5C31 POPE  163      11.707  12.428  44.485  1.00  0.00           C
ATOM  10520 6C31 POPE  163      12.777  11.958  45.475  1.00  0.00           C
ATOM  10524  NH3 POPE  164     106.548  46.786  21.115  1.00  0.00           N
ATOM  10528  C12 POPE  164     106.828  48.036  21.875  1.00  0.00           C
ATOM  10531  C11 POPE  164     107.687  48.987  21.045  1.00  0.00           C
ATOM  10534  P   POPE  164     109.977  49.848  21.895  1.00  0.00           P
ATOM  10535  O13 POPE  164     110.557  48.498  22.015  1.00  0.00           O
ATOM  10536  O14 POPE  164     110.427  50.697  20.775  1.00  0.00           O
ATOM  10537  O11 POPE  164     110.317  50.697  23.195  1.00  0.00           O
ATOM  10538  O12 POPE  164     108.407  49.808  21.955  1.00  0.00           O
ATOM  10539  C1  POPE  164     110.438  50.128  24.495  1.00  0.00           C
ATOM  10542  C2  POPE  164     110.687  51.268  25.515  1.00  0.00           C
ATOM  10544  O21 POPE  164     111.157  50.688  26.735  1.00  0.00           O
ATOM  10545  C21 POPE  164     112.317  51.138  27.185  1.00  0.00           C
ATOM  10546  O22 POPE  164     113.078  51.877  26.585  1.00  0.00           O
ATOM  10547  C22 POPE  164     112.617  50.508  28.535  1.00  0.00           C
ATOM  10550  C3  POPE  164     109.397  52.088  25.765  1.00  0.00           C
ATOM  10553  O31 POPE  164     109.597  53.457  26.195  1.00  0.00           O
ATOM  10554  C31 POPE  164     109.787  53.617  27.495  1.00  0.00           C
ATOM  10555  O32 POPE  164     110.067  52.737  28.285  1.00  0.00           O
ATOM  10556  C32 POPE  164     109.537  55.076  27.885  1.00  0.00           C
ATOM  10559  C23 POPE  164     112.977  51.478  29.685  1.00  0.00           C
ATOM  10562  C24 POPE  164     112.997  50.667  30.985  1.00  0.00           C
ATOM  10565  C25 POPE  164     113.528  51.448  32.185  1.00  0.00           C
ATOM  10568  C26 POPE  164     113.427  50.627  33.485  1.00  0.00           C
ATOM  10571  C27 POPE  164     114.087  51.326  34.675  1.00  0.00           C
ATOM  10574  C28 POPE  164     113.747  50.697  36.035  1.00  0.00           C
ATOM  10577  C29 POPE  164     114.347  49.338  36.295  1.00  0.00           C
ATOM  10579 0C21 POPE  164     115.517  49.107  36.915  1.00  0.00           C
ATOM  10581 1C21 POPE  164     116.508  50.136  37.395  1.00  0.00           C
ATOM  10584 2C21 POPE  164     117.968  49.637  37.465  1.00  0.00           C
ATOM  10587 3C21 POPE  164     118.847  50.638  38.245  1.00  0.00           C
ATOM  10590 4C21 POPE  164     120.337  50.268  38.365  1.00  0.00           C
ATOM  10593 5C21 POPE  164     121.207  50.858  37.245  1.00  0.00           C
ATOM  10596 6C21 POPE  164     122.687  50.977  37.645  1.00  0.00           C
ATOM  10599 7C21 POPE  164     123.507  51.838  36.665  1.00  0.00           C
ATOM  10602 8C21 POPE  164     124.997  51.907  36.995  1.00  0.00           C
ATOM  10606  C33 POPE  164     110.087  55.438  29.295  1.00  0.00           C
ATOM  10609  C34 POPE  164     109.188  56.408  30.085  1.00  0.00           C
ATOM  10612  C35 POPE  164     109.048  57.826  29.515  1.00  0.00           C
ATOM  10615  C36 POPE  164     108.038  58.628  30.365  1.00  0.00           C
ATOM  10618  C37 POPE  164     108.197  60.158  30.315  1.00  0.00           C
ATOM  10621  C38 POPE  164     107.027  60.858  31.035  1.00  0.00           C
ATOM  10624  C39 POPE  164     107.047  60.778  32.565  1.00  0.00           C
ATOM  10627 0C31 POPE  164     108.097  61.677  33.265  1.00  0.00           C
ATOM  10630 1C31 POPE  164     107.767  61.798  34.765  1.00  0.00           C
ATOM  10633 2C31 POPE  164     108.977  61.888  35.705  1.00  0.00           C
ATOM  10636 3C31 POPE  164     109.498  63.307  35.975  1.00  0.00           C
ATOM  10639 4C31 POPE  164     110.477  63.326  37.155  1.00  0.00           C
ATOM  10642 5C31 POPE  164     111.057  64.727  37.445  1.00  0.00           C
ATOM  10645 6C31 POPE  164     111.777  64.838  38.795  1.00  0.00           C
ATOM  10649  NH3 POPE  165      59.397  56.007  21.885  1.00  0.00           N
ATOM  10653  C12 POPE  165      59.637  57.127  22.835  1.00  0.00           C
ATOM  10656  C11 POPE  165      59.497  58.527  22.205  1.00  0.00           C
ATOM  10659  P   POPE  165      59.917  60.957  23.175  1.00  0.00           P
ATOM  10660  O13 POPE  165      60.617  61.817  22.185  1.00  0.00           O
ATOM  10661  O14 POPE  165      58.447  61.027  23.255  1.00  0.00           O
ATOM  10662  O11 POPE  165      60.567  61.316  24.585  1.00  0.00           O
ATOM  10663  O12 POPE  165      60.357  59.458  22.875  1.00  0.00           O
ATOM  10664  C1  POPE  165      60.107  60.638  25.765  1.00  0.00           C
ATOM  10667  C2  POPE  165      60.117  61.558  27.025  1.00  0.00           C
ATOM  10669  O21 POPE  165      59.707  60.918  28.245  1.00  0.00           O
ATOM  10670  C21 POPE  165      60.107  59.687  28.515  1.00  0.00           C
ATOM  10671  O22 POPE  165      59.657  58.668  28.045  1.00  0.00           O
ATOM  10672  C22 POPE  165      61.197  59.748  29.575  1.00  0.00           C
ATOM  10675  C3  POPE  165      59.227  62.826  26.815  1.00  0.00           C
ATOM  10678  O31 POPE  165      58.817  63.437  28.055  1.00  0.00           O
ATOM  10679  C31 POPE  165      59.777  63.937  28.805  1.00  0.00           C
ATOM  10680  O32 POPE  165      60.947  64.068  28.485  1.00  0.00           O
ATOM  10681  C32 POPE  165      59.087  64.418  30.085  1.00  0.00           C
ATOM  10684  C23 POPE  165      60.727  59.026  30.855  1.00  0.00           C
ATOM  10687  C24 POPE  165      61.817  58.978  31.935  1.00  0.00           C
ATOM  10690  C25 POPE  165      61.207  58.757  33.315  1.00  0.00           C
ATOM  10693  C26 POPE  165      62.257  58.477  34.405  1.00  0.00           C
ATOM  10696  C27 POPE  165      61.627  58.558  35.805  1.00  0.00           C
ATOM  10699  C28 POPE  165      62.637  58.367  36.945  1.00  0.00           C
ATOM  10702  C29 POPE  165      63.177  56.958  36.945  1.00  0.00           C
ATOM  10704 0C21 POPE  165      62.897  55.998  37.845  1.00  0.00           C
ATOM  10706 1C21 POPE  165      61.997  56.128  39.055  1.00  0.00           C
ATOM  10709 2C21 POPE  165      62.817  56.308  40.345  1.00  0.00           C
ATOM  10712 3C21 POPE  165      63.577  55.047  40.765  1.00  0.00           C
ATOM  10715 4C21 POPE  165      64.537  55.287  41.935  1.00  0.00           C
ATOM  10718 5C21 POPE  165      65.797  56.087  41.565  1.00  0.00           C
ATOM  10721 6C21 POPE  165      66.697  56.217  42.795  1.00  0.00           C
ATOM  10724 7C21 POPE  165      67.927  57.098  42.575  1.00  0.00           C
ATOM  10727 8C21 POPE  165      68.827  57.098  43.805  1.00  0.00           C
ATOM  10731  C33 POPE  165      60.037  64.648  31.265  1.00  0.00           C
ATOM  10734  C34 POPE  165      60.397  63.356  32.025  1.00  0.00           C
ATOM  10737  C35 POPE  165      61.297  63.687  33.215  1.00  0.00           C
ATOM  10740  C36 POPE  165      61.487  62.566  34.245  1.00  0.00           C
ATOM  10743  C37 POPE  165      62.267  63.088  35.465  1.00  0.00           C
ATOM  10746  C38 POPE  165      62.517  62.007  36.515  1.00  0.00           C
ATOM  10749  C39 POPE  165      63.257  62.518  37.755  1.00  0.00           C
ATOM  10752 0C31 POPE  165      62.407  63.426  38.655  1.00  0.00           C
ATOM  10755 1C31 POPE  165      63.157  63.787  39.945  1.00  0.00           C
ATOM  10758 2C31 POPE  165      62.347  64.668  40.905  1.00  0.00           C
ATOM  10761 3C31 POPE  165      63.197  65.128  42.095  1.00  0.00           C
ATOM  10764 4C31 POPE  165      63.917  66.467  41.845  1.00  0.00           C
ATOM  10767 5C31 POPE  165      64.757  66.918  43.045  1.00  0.00           C
ATOM  10770 6C31 POPE  165      65.327  68.326  42.925  1.00  0.00           C
ATOM  10774  NH3 POPE  166     112.747  97.717  64.765  1.00  0.00           N
ATOM  10778  C12 POPE  166     113.847  98.727  64.605  1.00  0.00           C
ATOM  10781  C11 POPE  166     115.187  98.057  64.325  1.00  0.00           C
ATOM  10784  P   POPE  166     117.687  98.647  63.895  1.00  0.00           P
ATOM  10785  O13 POPE  166     118.458  99.547  64.765  1.00  0.00           O
ATOM  10786  O14 POPE  166     117.758  97.187  64.145  1.00  0.00           O
ATOM  10787  O11 POPE  166     117.997  98.988  62.385  1.00  0.00           O
ATOM  10788  O12 POPE  166     116.157  99.067  64.045  1.00  0.00           O
ATOM  10789  C1  POPE  166     117.147  98.498  61.335  1.00  0.00           C
ATOM  10792  C2  POPE  166     117.068  99.576  60.225  1.00  0.00           C
ATOM  10794  O21 POPE  166     115.877  99.496  59.405  1.00  0.00           O
ATOM  10795  C21 POPE  166     115.547  98.316  58.865  1.00  0.00           C
ATOM  10796  O22 POPE  166     116.217  97.307  58.865  1.00  0.00           O
ATOM  10797  C22 POPE  166     114.197  98.477  58.145  1.00  0.00           C
ATOM  10800  C3  POPE  166     118.377  99.678  59.395  1.00  0.00           C
ATOM  10803  O31 POPE  166     118.488 100.956  58.735  1.00  0.00           O
ATOM  10804  C31 POPE  166     119.697 101.527  58.745  1.00  0.00           C
ATOM  10805  O32 POPE  166     120.697 101.087  59.265  1.00  0.00           O
ATOM  10806  C32 POPE  166     119.657 102.826  57.955  1.00  0.00           C
ATOM  10809  C23 POPE  166     113.977  97.428  57.015  1.00  0.00           C
ATOM  10812  C24 POPE  166     112.898  97.848  56.015  1.00  0.00           C
ATOM  10815  C25 POPE  166     112.877  97.027  54.705  1.00  0.00           C
ATOM  10818  C26 POPE  166     112.837  95.497  54.885  1.00  0.00           C
ATOM  10821  C27 POPE  166     112.627  94.788  53.535  1.00  0.00           C
ATOM  10824  C28 POPE  166     113.087  93.316  53.485  1.00  0.00           C
ATOM  10827  C29 POPE  166     114.587  93.148  53.535  1.00  0.00           C
ATOM  10829 0C21 POPE  166     115.447  93.297  52.515  1.00  0.00           C
ATOM  10831 1C21 POPE  166     115.097  93.688  51.095  1.00  0.00           C
ATOM  10834 2C21 POPE  166     115.317  92.568  50.055  1.00  0.00           C
ATOM  10837 3C21 POPE  166     116.788  92.337  49.685  1.00  0.00           C
ATOM  10840 4C21 POPE  166     116.998  91.338  48.545  1.00  0.00           C
ATOM  10843 5C21 POPE  166     118.467  91.198  48.135  1.00  0.00           C
ATOM  10846 6C21 POPE  166     118.647  90.417  46.825  1.00  0.00           C
ATOM  10849 7C21 POPE  166     119.997  90.667  46.135  1.00  0.00           C
ATOM  10852 8C21 POPE  166     120.227  89.748  44.935  1.00  0.00           C
ATOM  10856  C33 POPE  166     121.067 103.487  57.855  1.00  0.00           C
ATOM  10859  C34 POPE  166     121.087 104.687  56.895  1.00  0.00           C
ATOM  10862  C35 POPE  166     122.457 105.326  56.635  1.00  0.00           C
ATOM  10865  C36 POPE  166     123.638 104.368  56.465  1.00  0.00           C
ATOM  10868  C37 POPE  166     124.867 105.047  55.845  1.00  0.00           C
ATOM  10871  C38 POPE  166     126.107 104.156  55.855  1.00  0.00           C
ATOM  10874  C39 POPE  166     127.378 104.856  55.325  1.00  0.00           C
ATOM  10877 0C31 POPE  166     127.777 104.356  53.935  1.00  0.00           C
ATOM  10880 1C31 POPE  166     128.887 105.208  53.275  1.00  0.00           C
ATOM  10883 2C31 POPE  166     129.148 104.837  51.805  1.00  0.00           C
ATOM  10886 3C31 POPE  166     129.358 103.337  51.585  1.00  0.00           C
ATOM  10889 4C31 POPE  166     129.677 102.978  50.125  1.00  0.00           C
ATOM  10892 5C31 POPE  166     129.328 101.507  49.845  1.00  0.00           C
ATOM  10895 6C31 POPE  166     129.738 101.048  48.445  1.00  0.00           C
ATOM  10899  NH3 POPE  167      78.837  63.937  62.945  1.00  0.00           N
ATOM  10903  C12 POPE  167      77.677  63.097  62.475  1.00  0.00           C
ATOM  10906  C11 POPE  167      78.117  62.007  61.475  1.00  0.00           C
ATOM  10909  P   POPE  167      80.297  60.747  62.245  1.00  0.00           P
ATOM  10910  O13 POPE  167      80.927  62.007  62.685  1.00  0.00           O
ATOM  10911  O14 POPE  167      80.567  59.518  63.035  1.00  0.00           O
ATOM  10912  O11 POPE  167      80.767  60.478  60.765  1.00  0.00           O
ATOM  10913  O12 POPE  167      78.737  60.928  62.165  1.00  0.00           O
ATOM  10914  C1  POPE  167      80.727  59.107  60.335  1.00  0.00           C
ATOM  10917  C2  POPE  167      81.278  58.917  58.895  1.00  0.00           C
ATOM  10919  O21 POPE  167      80.227  58.577  57.985  1.00  0.00           O
ATOM  10920  C21 POPE  167      79.217  59.398  57.885  1.00  0.00           C
ATOM  10921  O22 POPE  167      79.117  60.536  58.295  1.00  0.00           O
ATOM  10922  C22 POPE  167      78.077  58.617  57.265  1.00  0.00           C
ATOM  10925  C3  POPE  167      82.327  57.776  58.845  1.00  0.00           C
ATOM  10928  O31 POPE  167      83.017  57.737  57.585  1.00  0.00           O
ATOM  10929  C31 POPE  167      82.547  56.958  56.625  1.00  0.00           C
ATOM  10930  O32 POPE  167      81.637  56.147  56.725  1.00  0.00           O
ATOM  10931  C32 POPE  167      83.358  57.227  55.365  1.00  0.00           C
ATOM  10934  C23 POPE  167      78.347  58.197  55.805  1.00  0.00           C
ATOM  10937  C24 POPE  167      77.077  57.706  55.105  1.00  0.00           C
ATOM  10940  C25 POPE  167      76.927  58.188  53.655  1.00  0.00           C
ATOM  10943  C26 POPE  167      75.717  57.547  52.945  1.00  0.00           C
ATOM  10946  C27 POPE  167      74.767  58.558  52.255  1.00  0.00           C
ATOM  10949  C28 POPE  167      75.197  59.026  50.855  1.00  0.00           C
ATOM  10952  C29 POPE  167      76.327  60.007  50.925  1.00  0.00           C
ATOM  10954 0C21 POPE  167      76.677  60.918  50.005  1.00  0.00           C
ATOM  10956 1C21 POPE  167      76.117  61.027  48.605  1.00  0.00           C
ATOM  10959 2C21 POPE  167      77.297  61.238  47.645  1.00  0.00           C
ATOM  10962 3C21 POPE  167      76.967  60.858  46.195  1.00  0.00           C
ATOM  10965 4C21 POPE  167      78.177  60.907  45.245  1.00  0.00           C
ATOM  10968 5C21 POPE  167      79.477  60.347  45.845  1.00  0.00           C
ATOM  10971 6C21 POPE  167      80.617  60.237  44.825  1.00  0.00           C
ATOM  10974 7C21 POPE  167      81.967  59.937  45.475  1.00  0.00           C
ATOM  10977 8C21 POPE  167      83.147  60.128  44.515  1.00  0.00           C
ATOM  10981  C33 POPE  167      82.857  56.478  54.115  1.00  0.00           C
ATOM  10984  C34 POPE  167      83.837  56.618  52.945  1.00  0.00           C
ATOM  10987  C35 POPE  167      83.537  57.787  51.995  1.00  0.00           C
ATOM  10990  C36 POPE  167      84.778  58.148  51.155  1.00  0.00           C
ATOM  10993  C37 POPE  167      84.577  59.338  50.195  1.00  0.00           C
ATOM  10996  C38 POPE  167      84.367  58.908  48.735  1.00  0.00           C
ATOM  10999  C39 POPE  167      85.667  58.387  48.085  1.00  0.00           C
ATOM  11002 0C31 POPE  167      85.377  57.528  46.845  1.00  0.00           C
ATOM  11005 1C31 POPE  167      86.627  56.847  46.275  1.00  0.00           C
ATOM  11008 2C31 POPE  167      86.268  55.887  45.135  1.00  0.00           C
ATOM  11011 3C31 POPE  167      87.488  55.406  44.335  1.00  0.00           C
ATOM  11014 4C31 POPE  167      87.108  54.388  43.255  1.00  0.00           C
ATOM  11017 5C31 POPE  167      88.297  53.937  42.405  1.00  0.00           C
ATOM  11020 6C31 POPE  167      87.977  52.748  41.505  1.00  0.00           C
ATOM  11024  NH3 POPE  168      96.657  51.257  63.825  1.00  0.00           N
ATOM  11028  C12 POPE  168      96.587  51.058  65.315  1.00  0.00           C
ATOM  11031  C11 POPE  168      97.828  50.317  65.845  1.00  0.00           C
ATOM  11034  P   POPE  168     100.447  50.417  65.685  1.00  0.00           P
ATOM  11035  O13 POPE  168     101.387  51.548  65.725  1.00  0.00           O
ATOM  11036  O14 POPE  168     100.407  49.547  66.875  1.00  0.00           O
ATOM  11037  O11 POPE  168     100.877  49.497  64.475  1.00  0.00           O
ATOM  11038  O12 POPE  168      98.997  50.928  65.305  1.00  0.00           O
ATOM  11039  C1  POPE  168      99.937  49.018  63.495  1.00  0.00           C
ATOM  11042  C2  POPE  168     100.567  49.198  62.105  1.00  0.00           C
ATOM  11044  O21 POPE  168      99.577  48.998  61.085  1.00  0.00           O
ATOM  11045  C21 POPE  168      99.807  49.687  59.975  1.00  0.00           C
ATOM  11046  O22 POPE  168     100.667  50.548  59.845  1.00  0.00           O
ATOM  11047  C22 POPE  168      98.857  49.268  58.865  1.00  0.00           C
ATOM  11050  C3  POPE  168     101.707  48.188  61.925  1.00  0.00           C
ATOM  11053  O31 POPE  168     102.177  48.157  60.565  1.00  0.00           O
ATOM  11054  C31 POPE  168     103.197  48.917  60.265  1.00  0.00           C
ATOM  11055  O32 POPE  168     103.817  49.627  61.035  1.00  0.00           O
ATOM  11056  C32 POPE  168     103.498  48.748  58.765  1.00  0.00           C
ATOM  11059  C23 POPE  168      98.847  50.228  57.645  1.00  0.00           C
ATOM  11062  C24 POPE  168      97.917  49.678  56.565  1.00  0.00           C
ATOM  11065  C25 POPE  168      97.267  50.736  55.665  1.00  0.00           C
ATOM  11068  C26 POPE  168      98.257  51.688  54.985  1.00  0.00           C
ATOM  11071  C27 POPE  168      97.647  52.458  53.805  1.00  0.00           C
ATOM  11074  C28 POPE  168      98.218  52.057  52.425  1.00  0.00           C
ATOM  11077  C29 POPE  168      98.007  50.597  52.085  1.00  0.00           C
ATOM  11079 0C21 POPE  168      98.178  50.058  50.865  1.00  0.00           C
ATOM  11081 1C21 POPE  168      98.628  50.788  49.615  1.00  0.00           C
ATOM  11084 2C21 POPE  168      97.477  50.797  48.595  1.00  0.00           C
ATOM  11087 3C21 POPE  168      97.837  51.467  47.265  1.00  0.00           C
ATOM  11090 4C21 POPE  168      96.727  51.287  46.225  1.00  0.00           C
ATOM  11093 5C21 POPE  168      96.998  52.038  44.925  1.00  0.00           C
ATOM  11096 6C21 POPE  168      96.597  53.517  44.965  1.00  0.00           C
ATOM  11099 7C21 POPE  168      97.087  54.277  43.725  1.00  0.00           C
ATOM  11102 8C21 POPE  168      96.697  55.757  43.715  1.00  0.00           C
ATOM  11106  C33 POPE  168     102.257  48.498  57.875  1.00  0.00           C
ATOM  11109  C34 POPE  168     102.597  47.737  56.585  1.00  0.00           C
ATOM  11112  C35 POPE  168     101.357  47.038  56.005  1.00  0.00           C
ATOM  11115  C36 POPE  168     101.657  46.308  54.695  1.00  0.00           C
ATOM  11118  C37 POPE  168     100.387  45.788  53.995  1.00  0.00           C
ATOM  11121  C38 POPE  168     100.707  44.788  52.885  1.00  0.00           C
ATOM  11124  C39 POPE  168      99.477  44.317  52.095  1.00  0.00           C
ATOM  11127 0C31 POPE  168      99.857  43.327  50.975  1.00  0.00           C
ATOM  11130 1C31 POPE  168      98.647  42.717  50.245  1.00  0.00           C
ATOM  11133 2C31 POPE  168      99.078  41.786  49.095  1.00  0.00           C
ATOM  11136 3C31 POPE  168      97.938  41.007  48.415  1.00  0.00           C
ATOM  11139 4C31 POPE  168      97.267  39.948  49.315  1.00  0.00           C
ATOM  11142 5C31 POPE  168      96.238  39.067  48.595  1.00  0.00           C
ATOM  11145 6C31 POPE  168      96.837  38.167  47.505  1.00  0.00           C
ATOM  11149  NH3 POPE  169      65.527  90.977  20.535  1.00  0.00           N
ATOM  11153  C12 POPE  169      64.507  91.507  19.575  1.00  0.00           C
ATOM  11156  C11 POPE  169      63.377  90.488  19.375  1.00  0.00           C
ATOM  11159  P   POPE  169      60.837  91.308  19.475  1.00  0.00           P
ATOM  11160  O13 POPE  169      60.617  92.768  19.545  1.00  0.00           O
ATOM  11161  O14 POPE  169      59.887  90.507  18.675  1.00  0.00           O
ATOM  11162  O11 POPE  169      60.957  90.697  20.955  1.00  0.00           O
ATOM  11163  O12 POPE  169      62.257  91.117  18.805  1.00  0.00           O
ATOM  11164  C1  POPE  169      61.537  91.576  21.935  1.00  0.00           C
ATOM  11167  C2  POPE  169      61.847  90.877  23.275  1.00  0.00           C
ATOM  11169  O21 POPE  169      62.587  91.728  24.175  1.00  0.00           O
ATOM  11170  C21 POPE  169      63.887  91.887  23.945  1.00  0.00           C
ATOM  11171  O22 POPE  169      64.477  91.646  22.915  1.00  0.00           O
ATOM  11172  C22 POPE  169      64.537  92.367  25.225  1.00  0.00           C
ATOM  11175  C3  POPE  169      62.507  89.468  23.115  1.00  0.00           C
ATOM  11178  O31 POPE  169      62.997  88.977  24.385  1.00  0.00           O
ATOM  11179  C31 POPE  169      63.197  87.656  24.425  1.00  0.00           C
ATOM  11180  O32 POPE  169      62.777  86.868  23.605  1.00  0.00           O
ATOM  11181  C32 POPE  169      63.947  87.267  25.715  1.00  0.00           C
ATOM  11184  C23 POPE  169      64.897  91.157  26.115  1.00  0.00           C
ATOM  11187  C24 POPE  169      65.197  91.546  27.565  1.00  0.00           C
ATOM  11190  C25 POPE  169      65.667  90.338  28.395  1.00  0.00           C
ATOM  11193  C26 POPE  169      65.377  90.497  29.885  1.00  0.00           C
ATOM  11196  C27 POPE  169      65.907  89.338  30.735  1.00  0.00           C
ATOM  11199  C28 POPE  169      65.467  89.447  32.215  1.00  0.00           C
ATOM  11202  C29 POPE  169      66.278  88.557  33.115  1.00  0.00           C
ATOM  11204 0C21 POPE  169      66.317  88.617  34.465  1.00  0.00           C
ATOM  11206 1C21 POPE  169      65.537  89.576  35.335  1.00  0.00           C
ATOM  11209 2C21 POPE  169      66.067  89.587  36.785  1.00  0.00           C
ATOM  11212 3C21 POPE  169      65.687  88.316  37.565  1.00  0.00           C
ATOM  11215 4C21 POPE  169      66.437  88.118  38.885  1.00  0.00           C
ATOM  11218 5C21 POPE  169      65.937  89.007  40.035  1.00  0.00           C
ATOM  11221 6C21 POPE  169      66.547  88.557  41.375  1.00  0.00           C
ATOM  11224 7C21 POPE  169      66.077  89.387  42.585  1.00  0.00           C
ATOM  11227 8C21 POPE  169      66.697  88.988  43.925  1.00  0.00           C
ATOM  11231  C33 POPE  169      65.487  87.117  25.615  1.00  0.00           C
ATOM  11234  C34 POPE  169      66.137  86.856  26.985  1.00  0.00           C
ATOM  11237  C35 POPE  169      66.087  85.396  27.485  1.00  0.00           C
ATOM  11240  C36 POPE  169      66.777  85.238  28.855  1.00  0.00           C
ATOM  11243  C37 POPE  169      66.627  83.827  29.455  1.00  0.00           C
ATOM  11246  C38 POPE  169      67.187  83.717  30.885  1.00  0.00           C
ATOM  11249  C39 POPE  169      66.817  82.407  31.615  1.00  0.00           C
ATOM  11252 0C31 POPE  169      67.537  81.147  31.095  1.00  0.00           C
ATOM  11255 1C31 POPE  169      66.997  79.856  31.735  1.00  0.00           C
ATOM  11258 2C31 POPE  169      67.807  78.606  31.385  1.00  0.00           C
ATOM  11261 3C31 POPE  169      67.037  77.277  31.555  1.00  0.00           C
ATOM  11264 4C31 POPE  169      66.407  77.088  32.945  1.00  0.00           C
ATOM  11267 5C31 POPE  169      65.507  75.848  33.035  1.00  0.00           C
ATOM  11270 6C31 POPE  169      65.927  74.827  34.095  1.00  0.00           C
ATOM  11274  NH3 POPE  170     109.878  78.937  62.775  1.00  0.00           N
ATOM  11278  C12 POPE  170     109.227  79.098  64.125  1.00  0.00           C
ATOM  11281  C11 POPE  170     108.318  77.907  64.455  1.00  0.00           C
ATOM  11284  P   POPE  170     105.998  78.448  65.565  1.00  0.00           P
ATOM  11285  O13 POPE  170     105.317  78.138  66.845  1.00  0.00           O
ATOM  11286  O14 POPE  170     105.757  79.747  64.905  1.00  0.00           O
ATOM  11287  O11 POPE  170     105.557  77.348  64.535  1.00  0.00           O
ATOM  11288  O12 POPE  170     107.557  78.177  65.645  1.00  0.00           O
ATOM  11289  C1  POPE  170     104.277  76.747  64.615  1.00  0.00           C
ATOM  11292  C2  POPE  170     104.377  75.208  64.675  1.00  0.00           C
ATOM  11294  O21 POPE  170     105.347  74.606  63.795  1.00  0.00           O
ATOM  11295  C21 POPE  170     105.357  74.957  62.535  1.00  0.00           C
ATOM  11296  O22 POPE  170     104.957  75.977  62.015  1.00  0.00           O
ATOM  11297  C22 POPE  170     105.818  73.757  61.715  1.00  0.00           C
ATOM  11300  C3  POPE  170     102.997  74.558  64.435  1.00  0.00           C
ATOM  11303  O31 POPE  170     102.388  75.107  63.255  1.00  0.00           O
ATOM  11304  C31 POPE  170     101.968  74.268  62.325  1.00  0.00           C
ATOM  11305  O32 POPE  170     101.887  73.057  62.435  1.00  0.00           O
ATOM  11306  C32 POPE  170     101.747  74.996  60.995  1.00  0.00           C
ATOM  11309  C23 POPE  170     105.858  74.146  60.235  1.00  0.00           C
ATOM  11312  C24 POPE  170     105.977  72.958  59.285  1.00  0.00           C
ATOM  11315  C25 POPE  170     105.907  73.367  57.805  1.00  0.00           C
ATOM  11318  C26 POPE  170     104.527  73.867  57.335  1.00  0.00           C
ATOM  11321  C27 POPE  170     103.528  72.737  57.055  1.00  0.00           C
ATOM  11324  C28 POPE  170     102.337  73.227  56.215  1.00  0.00           C
ATOM  11327  C29 POPE  170     101.707  72.058  55.515  1.00  0.00           C
ATOM  11329 0C21 POPE  170     101.117  72.007  54.305  1.00  0.00           C
ATOM  11331 1C21 POPE  170     100.888  73.128  53.345  1.00  0.00           C
ATOM  11334 2C21 POPE  170     101.297  72.698  51.935  1.00  0.00           C
ATOM  11337 3C21 POPE  170     100.837  73.707  50.875  1.00  0.00           C
ATOM  11340 4C21 POPE  170     101.957  74.037  49.895  1.00  0.00           C
ATOM  11343 5C21 POPE  170     101.567  75.136  48.915  1.00  0.00           C
ATOM  11346 6C21 POPE  170     102.637  75.318  47.835  1.00  0.00           C
ATOM  11349 7C21 POPE  170     102.317  76.458  46.875  1.00  0.00           C
ATOM  11352 8C21 POPE  170     103.437  76.677  45.855  1.00  0.00           C
ATOM  11356  C33 POPE  170     101.837  76.537  61.045  1.00  0.00           C
ATOM  11359  C34 POPE  170     102.087  77.106  59.645  1.00  0.00           C
ATOM  11362  C35 POPE  170     102.467  78.598  59.665  1.00  0.00           C
ATOM  11365  C36 POPE  170     102.807  79.136  58.275  1.00  0.00           C
ATOM  11368  C37 POPE  170     103.458  80.518  58.325  1.00  0.00           C
ATOM  11371  C38 POPE  170     103.918  80.998  56.935  1.00  0.00           C
ATOM  11374  C39 POPE  170     102.758  81.537  56.085  1.00  0.00           C
ATOM  11377 0C31 POPE  170     103.167  81.887  54.645  1.00  0.00           C
ATOM  11380 1C31 POPE  170     102.027  82.507  53.825  1.00  0.00           C
ATOM  11383 2C31 POPE  170     102.027  84.046  53.805  1.00  0.00           C
ATOM  11386 3C31 POPE  170     101.497  84.667  55.095  1.00  0.00           C
ATOM  11389 4C31 POPE  170     101.327  86.188  55.035  1.00  0.00           C
ATOM  11392 5C31 POPE  170     100.547  86.698  56.255  1.00  0.00           C
ATOM  11395 6C31 POPE  170     100.727  88.186  56.535  1.00  0.00           C
ATOM  11399  NH3 POPE  171      17.137 112.136  24.725  1.00  0.00           N
ATOM  11403  C12 POPE  171      16.407 111.308  23.725  1.00  0.00           C
ATOM  11406  C11 POPE  171      16.397 109.827  24.135  1.00  0.00           C
ATOM  11409  P   POPE  171      13.947 109.257  24.785  1.00  0.00           P
ATOM  11410  O13 POPE  171      12.997 108.207  24.315  1.00  0.00           O
ATOM  11411  O14 POPE  171      14.467 109.128  26.155  1.00  0.00           O
ATOM  11412  O11 POPE  171      13.337 110.718  24.605  1.00  0.00           O
ATOM  11413  O12 POPE  171      15.157 109.228  23.765  1.00  0.00           O
ATOM  11414  C1  POPE  171      13.417 111.728  25.625  1.00  0.00           C
ATOM  11417  C2  POPE  171      12.157 111.828  26.535  1.00  0.00           C
ATOM  11419  O21 POPE  171      12.517 112.568  27.725  1.00  0.00           O
ATOM  11420  C21 POPE  171      11.577 113.268  28.335  1.00  0.00           C
ATOM  11421  O22 POPE  171      10.437 113.447  27.935  1.00  0.00           O
ATOM  11422  C22 POPE  171      12.177 113.738  29.675  1.00  0.00           C
ATOM  11425  C3  POPE  171      11.617 110.417  26.915  1.00  0.00           C
ATOM  11428  O31 POPE  171      10.497 110.507  27.815  1.00  0.00           O
ATOM  11429  C31 POPE  171      10.687 109.988  29.015  1.00  0.00           C
ATOM  11430  O32 POPE  171      11.617 109.286  29.375  1.00  0.00           O
ATOM  11431  C32 POPE  171       9.557 110.436  29.925  1.00  0.00           C
ATOM  11434  C23 POPE  171      11.367 114.776  30.495  1.00  0.00           C
ATOM  11437  C24 POPE  171      12.057 115.156  31.825  1.00  0.00           C
ATOM  11440  C25 POPE  171      11.297 116.198  32.665  1.00  0.00           C
ATOM  11443  C26 POPE  171      10.317 115.588  33.685  1.00  0.00           C
ATOM  11446  C27 POPE  171       9.387 116.628  34.325  1.00  0.00           C
ATOM  11449  C28 POPE  171       8.377 116.048  35.355  1.00  0.00           C
ATOM  11452  C29 POPE  171       8.927 115.928  36.755  1.00  0.00           C
ATOM  11454 0C21 POPE  171       8.397 116.418  37.905  1.00  0.00           C
ATOM  11456 1C21 POPE  171       7.107 117.206  38.065  1.00  0.00           C
ATOM  11459 2C21 POPE  171       6.127 116.607  39.095  1.00  0.00           C
ATOM  11462 3C21 POPE  171       6.477 116.907  40.565  1.00  0.00           C
ATOM  11465 4C21 POPE  171       5.487 116.257  41.555  1.00  0.00           C
ATOM  11468 5C21 POPE  171       5.867 116.497  43.025  1.00  0.00           C
ATOM  11471 6C21 POPE  171       5.387 115.378  43.965  1.00  0.00           C
ATOM  11474 7C21 POPE  171       5.987 115.488  45.375  1.00  0.00           C
ATOM  11477 8C21 POPE  171       5.627 114.328  46.305  1.00  0.00           C
ATOM  11481  C33 POPE  171      10.097 111.188  31.165  1.00  0.00           C
ATOM  11484  C34 POPE  171       9.297 110.877  32.425  1.00  0.00           C
ATOM  11487  C35 POPE  171       9.797 111.677  33.625  1.00  0.00           C
ATOM  11490  C36 POPE  171       9.187 111.247  34.955  1.00  0.00           C
ATOM  11493  C37 POPE  171       9.697 112.127  36.095  1.00  0.00           C
ATOM  11496  C38 POPE  171       9.387 111.617  37.515  1.00  0.00           C
ATOM  11499  C39 POPE  171       9.287 112.787  38.495  1.00  0.00           C
ATOM  11502 0C31 POPE  171       9.447 112.416  39.975  1.00  0.00           C
ATOM  11505 1C31 POPE  171       9.447 113.666  40.865  1.00  0.00           C
ATOM  11508 2C31 POPE  171       9.887 113.386  42.305  1.00  0.00           C
ATOM  11511 3C31 POPE  171      10.567 114.587  42.985  1.00  0.00           C
ATOM  11514 4C31 POPE  171       9.597 115.707  43.375  1.00  0.00           C
ATOM  11517 5C31 POPE  171      10.297 116.878  44.095  1.00  0.00           C
ATOM  11520 6C31 POPE  171       9.327 117.896  44.695  1.00  0.00           C
ATOM  11524  NH3 POPE  172       4.897  13.678  66.385  1.00  0.00           N
ATOM  11528  C12 POPE  172       6.397  13.548  66.315  1.00  0.00           C
ATOM  11531  C11 POPE  172       6.877  13.387  64.855  1.00  0.00           C
ATOM  11534  P   POPE  172       9.087  11.988  64.755  1.00  0.00           P
ATOM  11535  O13 POPE  172       8.187  10.837  65.015  1.00  0.00           O
ATOM  11536  O14 POPE  172      10.297  12.068  65.575  1.00  0.00           O
ATOM  11537  O11 POPE  172       9.657  11.878  63.285  1.00  0.00           O
ATOM  11538  O12 POPE  172       8.307  13.368  64.765  1.00  0.00           O
ATOM  11539  C1  POPE  172       8.827  12.058  62.135  1.00  0.00           C
ATOM  11542  C2  POPE  172       9.007  13.468  61.495  1.00  0.00           C
ATOM  11544  O21 POPE  172       7.787  14.118  61.095  1.00  0.00           O
ATOM  11545  C21 POPE  172       6.787  13.468  60.535  1.00  0.00           C
ATOM  11546  O22 POPE  172       6.737  12.267  60.295  1.00  0.00           O
ATOM  11547  C22 POPE  172       5.647  14.428  60.235  1.00  0.00           C
ATOM  11550  C3  POPE  172      10.077  13.468  60.345  1.00  0.00           C
ATOM  11553  O31 POPE  172       9.987  14.637  59.505  1.00  0.00           O
ATOM  11554  C31 POPE  172       9.777  14.628  58.175  1.00  0.00           C
ATOM  11555  O32 POPE  172       9.377  15.608  57.565  1.00  0.00           O
ATOM  11556  C32 POPE  172      10.197  13.337  57.465  1.00  0.00           C
ATOM  11559  C23 POPE  172       5.287  14.408  58.735  1.00  0.00           C
ATOM  11562  C24 POPE  172       6.387  15.058  57.895  1.00  0.00           C
ATOM  11565  C25 POPE  172       5.977  15.477  56.475  1.00  0.00           C
ATOM  11568  C26 POPE  172       4.837  16.498  56.435  1.00  0.00           C
ATOM  11571  C27 POPE  172       5.307  17.888  56.015  1.00  0.00           C
ATOM  11574  C28 POPE  172       4.147  18.888  56.085  1.00  0.00           C
ATOM  11577  C29 POPE  172       4.477  20.247  55.545  1.00  0.00           C
ATOM  11579 0C21 POPE  172       4.397  20.588  54.245  1.00  0.00           C
ATOM  11581 1C21 POPE  172       4.027  19.627  53.135  1.00  0.00           C
ATOM  11584 2C21 POPE  172       4.537  20.057  51.745  1.00  0.00           C
ATOM  11587 3C21 POPE  172       3.817  21.298  51.195  1.00  0.00           C
ATOM  11590 4C21 POPE  172       4.307  21.667  49.795  1.00  0.00           C
ATOM  11593 5C21 POPE  172       5.627  22.448  49.775  1.00  0.00           C
ATOM  11596 6C21 POPE  172       5.477  23.948  50.075  1.00  0.00           C
ATOM  11599 7C21 POPE  172       6.777  24.718  49.835  1.00  0.00           C
ATOM  11602 8C21 POPE  172       6.627  26.228  49.965  1.00  0.00           C
ATOM  11606  C33 POPE  172       9.827  13.368  55.965  1.00  0.00           C
ATOM  11609  C34 POPE  172      10.317  12.137  55.195  1.00  0.00           C
ATOM  11612  C35 POPE  172       9.597  11.908  53.855  1.00  0.00           C
ATOM  11615  C36 POPE  172       9.347  13.178  53.035  1.00  0.00           C
ATOM  11618  C37 POPE  172       7.877  13.648  53.085  1.00  0.00           C
ATOM  11621  C38 POPE  172       7.727  15.088  52.595  1.00  0.00           C
ATOM  11624  C39 POPE  172       6.297  15.628  52.685  1.00  0.00           C
ATOM  11627 0C31 POPE  172       5.327  14.868  51.775  1.00  0.00           C
ATOM  11630 1C31 POPE  172       3.947  15.518  51.735  1.00  0.00           C
ATOM  11633 2C31 POPE  172       3.017  14.838  50.725  1.00  0.00           C
ATOM  11636 3C31 POPE  172       1.727  15.628  50.465  1.00  0.00           C
ATOM  11639 4C31 POPE  172       1.947  17.017  49.845  1.00  0.00           C
ATOM  11642 5C31 POPE  172       0.642  17.808  49.695  1.00  0.00           C
ATOM  11645 6C31 POPE  172       0.882  19.198  49.105  1.00  0.00           C
ATOM  11649  NH3 POPE  173      91.497 117.628  61.755  1.00  0.00           N
ATOM  11653  C12 POPE  173      91.508 116.227  61.205  1.00  0.00           C
ATOM  11656  C11 POPE  173      92.837 115.518  61.465  1.00  0.00           C
ATOM  11659  P   POPE  173      92.017 112.978  61.545  1.00  0.00           P
ATOM  11660  O13 POPE  173      91.028 113.398  62.565  1.00  0.00           O
ATOM  11661  O14 POPE  173      92.997 111.926  61.905  1.00  0.00           O
ATOM  11662  O11 POPE  173      91.238 112.467  60.285  1.00  0.00           O
ATOM  11663  O12 POPE  173      92.847 114.198  60.945  1.00  0.00           O
ATOM  11664  C1  POPE  173      90.627 113.288  59.285  1.00  0.00           C
ATOM  11667  C2  POPE  173      91.287 112.997  57.925  1.00  0.00           C
ATOM  11669  O21 POPE  173      90.697 113.827  56.905  1.00  0.00           O
ATOM  11670  C21 POPE  173      91.487 113.997  55.835  1.00  0.00           C
ATOM  11671  O22 POPE  173      92.668 113.708  55.785  1.00  0.00           O
ATOM  11672  C22 POPE  173      90.617 114.557  54.705  1.00  0.00           C
ATOM  11675  C3  POPE  173      91.197 111.477  57.575  1.00  0.00           C
ATOM  11678  O31 POPE  173      89.878 110.908  57.745  1.00  0.00           O
ATOM  11679  C31 POPE  173      89.197 110.657  56.615  1.00  0.00           C
ATOM  11680  O32 POPE  173      89.537 111.026  55.505  1.00  0.00           O
ATOM  11681  C32 POPE  173      87.927 109.867  56.965  1.00  0.00           C
ATOM  11684  C23 POPE  173      91.377 115.168  53.495  1.00  0.00           C
ATOM  11687  C24 POPE  173      90.438 115.606  52.345  1.00  0.00           C
ATOM  11690  C25 POPE  173      89.557 114.468  51.805  1.00  0.00           C
ATOM  11693  C26 POPE  173      88.817 114.807  50.495  1.00  0.00           C
ATOM  11696  C27 POPE  173      88.437 113.557  49.685  1.00  0.00           C
ATOM  11699  C28 POPE  173      87.957 113.848  48.255  1.00  0.00           C
ATOM  11702  C29 POPE  173      87.907 112.607  47.395  1.00  0.00           C
ATOM  11704 0C21 POPE  173      87.787 112.577  46.055  1.00  0.00           C
ATOM  11706 1C21 POPE  173      87.668 113.778  45.135  1.00  0.00           C
ATOM  11709 2C21 POPE  173      88.747 113.827  44.045  1.00  0.00           C
ATOM  11712 3C21 POPE  173      90.177 113.997  44.575  1.00  0.00           C
ATOM  11715 4C21 POPE  173      91.207 114.018  43.435  1.00  0.00           C
ATOM  11718 5C21 POPE  173      92.627 113.638  43.865  1.00  0.00           C
ATOM  11721 6C21 POPE  173      93.567 113.587  42.645  1.00  0.00           C
ATOM  11724 7C21 POPE  173      94.957 113.007  42.945  1.00  0.00           C
ATOM  11727 8C21 POPE  173      95.797 112.838  41.675  1.00  0.00           C
ATOM  11731  C33 POPE  173      87.658 108.717  55.965  1.00  0.00           C
ATOM  11734  C34 POPE  173      86.257 108.097  56.085  1.00  0.00           C
ATOM  11737  C35 POPE  173      86.117 106.768  55.325  1.00  0.00           C
ATOM  11740  C36 POPE  173      86.537 106.847  53.845  1.00  0.00           C
ATOM  11743  C37 POPE  173      86.287 105.557  53.055  1.00  0.00           C
ATOM  11746  C38 POPE  173      86.617 105.718  51.565  1.00  0.00           C
ATOM  11749  C39 POPE  173      85.557 105.128  50.615  1.00  0.00           C
ATOM  11752 0C31 POPE  173      85.417 103.596  50.645  1.00  0.00           C
ATOM  11755 1C31 POPE  173      84.167 103.176  49.845  1.00  0.00           C
ATOM  11758 2C31 POPE  173      83.927 101.656  49.815  1.00  0.00           C
ATOM  11761 3C31 POPE  173      84.668 100.947  48.665  1.00  0.00           C
ATOM  11764 4C31 POPE  173      84.507  99.426  48.785  1.00  0.00           C
ATOM  11767 5C31 POPE  173      84.988  98.628  47.575  1.00  0.00           C
ATOM  11770 6C31 POPE  173      84.897  97.117  47.805  1.00  0.00           C
ATOM  11774  NH3 POPE  174      58.607 114.076  17.975  1.00  0.00           N
ATOM  11778  C12 POPE  174      58.167 115.257  18.795  1.00  0.00           C
ATOM  11781  C11 POPE  174      58.557 116.598  18.145  1.00  0.00           C
ATOM  11784  P   POPE  174      58.427 119.177  18.585  1.00  0.00           P
ATOM  11785  O13 POPE  174      59.817 119.247  18.105  1.00  0.00           O
ATOM  11786  O14 POPE  174      57.397 119.737  17.685  1.00  0.00           O
ATOM  11787  O11 POPE  174      58.317 119.916  20.005  1.00  0.00           O
ATOM  11788  O12 POPE  174      58.057 117.668  18.945  1.00  0.00           O
ATOM  11789  C1  POPE  174      59.217 119.527  21.055  1.00  0.00           C
ATOM  11792  C2  POPE  174      58.927 120.156  22.455  1.00  0.00           C
ATOM  11794  O21 POPE  174      60.107 119.846  23.185  1.00  0.00           O
ATOM  11795  C21 POPE  174      60.437 120.536  24.255  1.00  0.00           C
ATOM  11796  O22 POPE  174      59.827 121.467  24.755  1.00  0.00           O
ATOM  11797  C22 POPE  174      61.847 120.037  24.635  1.00  0.00           C
ATOM  11800  C3  POPE  174      57.667 119.557  23.145  1.00  0.00           C
ATOM  11803  O31 POPE  174      57.707 119.627  24.595  1.00  0.00           O
ATOM  11804  C31 POPE  174      56.817 120.417  25.175  1.00  0.00           C
ATOM  11805  O32 POPE  174      55.977 121.068  24.575  1.00  0.00           O
ATOM  11806  C32 POPE  174      56.867 120.287  26.715  1.00  0.00           C
ATOM  11809  C23 POPE  174      62.297 120.047  26.115  1.00  0.00           C
ATOM  11812  C24 POPE  174      63.707 119.436  26.175  1.00  0.00           C
ATOM  11815  C25 POPE  174      64.207 118.906  27.525  1.00  0.00           C
ATOM  11818  C26 POPE  174      63.987 119.837  28.715  1.00  0.00           C
ATOM  11821  C27 POPE  174      65.187 119.856  29.655  1.00  0.00           C
ATOM  11824  C28 POPE  174      64.977 120.777  30.865  1.00  0.00           C
ATOM  11827  C29 POPE  174      66.257 120.947  31.645  1.00  0.00           C
ATOM  11829 0C21 POPE  174      66.437 120.816  32.965  1.00  0.00           C
ATOM  11831 1C21 POPE  174      65.377 120.507  33.995  1.00  0.00           C
ATOM  11834 2C21 POPE  174      65.847 119.426  34.995  1.00  0.00           C
ATOM  11837 3C21 POPE  174      64.807 119.257  36.115  1.00  0.00           C
ATOM  11840 4C21 POPE  174      65.197 118.246  37.185  1.00  0.00           C
ATOM  11843 5C21 POPE  174      66.217 118.808  38.185  1.00  0.00           C
ATOM  11846 6C21 POPE  174      66.297 117.988  39.475  1.00  0.00           C
ATOM  11849 7C21 POPE  174      67.047 118.738  40.585  1.00  0.00           C
ATOM  11852 8C21 POPE  174      68.297 118.007  41.075  1.00  0.00           C
ATOM  11856  C33 POPE  174      58.257 120.417  27.395  1.00  0.00           C
ATOM  11859  C34 POPE  174      58.177 120.117  28.905  1.00  0.00           C
ATOM  11862  C35 POPE  174      59.517 120.137  29.665  1.00  0.00           C
ATOM  11865  C36 POPE  174      60.087 121.527  29.965  1.00  0.00           C
ATOM  11868  C37 POPE  174      61.027 121.497  31.175  1.00  0.00           C
ATOM  11871  C38 POPE  174      61.207 122.867  31.835  1.00  0.00           C
ATOM  11874  C39 POPE  174      62.217 122.867  32.985  1.00  0.00           C
ATOM  11877 0C31 POPE  174      61.707 122.276  34.315  1.00  0.00           C
ATOM  11880 1C31 POPE  174      62.517 122.857  35.485  1.00  0.00           C
ATOM  11883 2C31 POPE  174      62.087 122.378  36.885  1.00  0.00           C
ATOM  11886 3C31 POPE  174      62.717 123.246  37.985  1.00  0.00           C
ATOM  11889 4C31 POPE  174      64.227 123.027  38.165  1.00  0.00           C
ATOM  11892 5C31 POPE  174      64.817 123.948  39.245  1.00  0.00           C
ATOM  11895 6C31 POPE  174      66.127 123.437  39.835  1.00  0.00           C
ATOM  11899  NH3 POPE  175     112.557  84.107  22.335  1.00  0.00           N
ATOM  11903  C12 POPE  175     111.907  83.808  21.015  1.00  0.00           C
ATOM  11906  C11 POPE  175     111.287  82.397  21.035  1.00  0.00           C
ATOM  11909  P   POPE  175     111.788  79.868  21.385  1.00  0.00           P
ATOM  11910  O13 POPE  175     110.447  79.707  20.785  1.00  0.00           O
ATOM  11911  O14 POPE  175     112.817  78.937  20.855  1.00  0.00           O
ATOM  11912  O11 POPE  175     111.688  79.597  22.955  1.00  0.00           O
ATOM  11913  O12 POPE  175     112.278  81.387  21.295  1.00  0.00           O
ATOM  11914  C1  POPE  175     111.807  80.648  23.925  1.00  0.00           C
ATOM  11917  C2  POPE  175     111.998  80.107  25.395  1.00  0.00           C
ATOM  11919  O21 POPE  175     111.117  80.777  26.315  1.00  0.00           O
ATOM  11920  C21 POPE  175     111.238  82.097  26.435  1.00  0.00           C
ATOM  11921  O22 POPE  175     112.187  82.768  26.065  1.00  0.00           O
ATOM  11922  C22 POPE  175     109.897  82.647  26.945  1.00  0.00           C
ATOM  11925  C3  POPE  175     113.477  80.018  25.885  1.00  0.00           C
ATOM  11928  O31 POPE  175     113.647  79.058  26.955  1.00  0.00           O
ATOM  11929  C31 POPE  175     113.707  79.547  28.205  1.00  0.00           C
ATOM  11930  O32 POPE  175     113.677  80.737  28.475  1.00  0.00           O
ATOM  11931  C32 POPE  175     113.797  78.407  29.225  1.00  0.00           C
ATOM  11934  C23 POPE  175     109.918  83.246  28.365  1.00  0.00           C
ATOM  11937  C24 POPE  175     109.597  82.288  29.505  1.00  0.00           C
ATOM  11940  C25 POPE  175     110.757  81.367  29.875  1.00  0.00           C
ATOM  11943  C26 POPE  175     110.557  80.746  31.265  1.00  0.00           C
ATOM  11946  C27 POPE  175     109.307  79.847  31.395  1.00  0.00           C
ATOM  11949  C28 POPE  175     108.418  80.268  32.575  1.00  0.00           C
ATOM  11952  C29 POPE  175     107.427  79.206  33.005  1.00  0.00           C
ATOM  11954 0C21 POPE  175     106.107  79.346  33.225  1.00  0.00           C
ATOM  11956 1C21 POPE  175     105.267  80.578  33.075  1.00  0.00           C
ATOM  11959 2C21 POPE  175     105.227  81.397  34.365  1.00  0.00           C
ATOM  11962 3C21 POPE  175     104.627  80.697  35.595  1.00  0.00           C
ATOM  11965 4C21 POPE  175     104.778  81.598  36.825  1.00  0.00           C
ATOM  11968 5C21 POPE  175     104.267  81.017  38.155  1.00  0.00           C
ATOM  11971 6C21 POPE  175     104.867  81.817  39.325  1.00  0.00           C
ATOM  11974 7C21 POPE  175     104.377  81.348  40.695  1.00  0.00           C
ATOM  11977 8C21 POPE  175     105.258  81.847  41.835  1.00  0.00           C
ATOM  11981  C33 POPE  175     114.457  78.896  30.535  1.00  0.00           C
ATOM  11984  C34 POPE  175     114.597  77.838  31.635  1.00  0.00           C
ATOM  11987  C35 POPE  175     115.177  78.437  32.925  1.00  0.00           C
ATOM  11990  C36 POPE  175     114.748  77.667  34.175  1.00  0.00           C
ATOM  11993  C37 POPE  175     114.988  78.426  35.495  1.00  0.00           C
ATOM  11996  C38 POPE  175     113.847  78.187  36.495  1.00  0.00           C
ATOM  11999  C39 POPE  175     114.048  78.867  37.855  1.00  0.00           C
ATOM  12002 0C31 POPE  175     113.047  78.348  38.895  1.00  0.00           C
ATOM  12005 1C31 POPE  175     113.178  79.026  40.265  1.00  0.00           C
ATOM  12008 2C31 POPE  175     112.227  78.426  41.305  1.00  0.00           C
ATOM  12011 3C31 POPE  175     111.867  79.397  42.445  1.00  0.00           C
ATOM  12014 4C31 POPE  175     113.078  79.878  43.255  1.00  0.00           C
ATOM  12017 5C31 POPE  175     112.697  80.886  44.345  1.00  0.00           C
ATOM  12020 6C31 POPE  175     113.897  81.397  45.135  1.00  0.00           C
ATOM  12024  NH3 POPE  176     131.602   1.038  25.475  1.00  0.00           N
ATOM  12028  C12 POPE  176     130.627   1.658  26.435  1.00  0.00           C
ATOM  12031  C11 POPE  176     130.962   3.148  26.635  1.00  0.00           C
ATOM  12034  P   POPE  176     129.377   4.508  25.025  1.00  0.00           P
ATOM  12035  O13 POPE  176     128.397   3.528  24.525  1.00  0.00           O
ATOM  12036  O14 POPE  176     130.507   4.798  24.125  1.00  0.00           O
ATOM  12037  O11 POPE  176     128.647   5.858  25.415  1.00  0.00           O
ATOM  12038  O12 POPE  176     129.878   4.018  26.435  1.00  0.00           O
ATOM  12039  C1  POPE  176     127.847   5.898  26.615  1.00  0.00           C
ATOM  12042  C2  POPE  176     128.517   6.708  27.765  1.00  0.00           C
ATOM  12044  O21 POPE  176     127.528   6.848  28.795  1.00  0.00           O
ATOM  12045  C21 POPE  176     127.927   6.708  30.055  1.00  0.00           C
ATOM  12046  O22 POPE  176     129.027   6.378  30.435  1.00  0.00           O
ATOM  12047  C22 POPE  176     126.697   7.008  30.925  1.00  0.00           C
ATOM  12050  C3  POPE  176     128.947   8.108  27.245  1.00  0.00           C
ATOM  12053  O31 POPE  176     129.657   8.908  28.215  1.00  0.00           O
ATOM  12054  C31 POPE  176     128.908   9.708  28.985  1.00  0.00           C
ATOM  12055  O32 POPE  176     127.697   9.718  29.035  1.00  0.00           O
ATOM  12056  C32 POPE  176     129.827  10.668  29.745  1.00  0.00           C
ATOM  12059  C23 POPE  176     126.897   7.048  32.465  1.00  0.00           C
ATOM  12062  C24 POPE  176     125.777   6.298  33.215  1.00  0.00           C
ATOM  12065  C25 POPE  176     125.657   6.648  34.705  1.00  0.00           C
ATOM  12068  C26 POPE  176     126.907   6.338  35.545  1.00  0.00           C
ATOM  12071  C27 POPE  176     126.727   6.748  37.025  1.00  0.00           C
ATOM  12074  C28 POPE  176     126.937   5.608  38.035  1.00  0.00           C
ATOM  12077  C29 POPE  176     125.897   4.518  37.895  1.00  0.00           C
ATOM  12079 0C21 POPE  176     125.127   3.988  38.865  1.00  0.00           C
ATOM  12081 1C21 POPE  176     125.137   4.328  40.335  1.00  0.00           C
ATOM  12084 2C21 POPE  176     126.307   3.688  41.105  1.00  0.00           C
ATOM  12087 3C21 POPE  176     126.377   2.158  41.005  1.00  0.00           C
ATOM  12090 4C21 POPE  176     127.528   1.548  41.835  1.00  0.00           C
ATOM  12093 5C21 POPE  176     127.267   1.568  43.345  1.00  0.00           C
ATOM  12096 6C21 POPE  176     128.437   0.928  44.115  1.00  0.00           C
ATOM  12099 7C21 POPE  176     128.267   1.018  45.635  1.00  0.00           C
ATOM  12102 8C21 POPE  176     129.507   0.528  46.375  1.00  0.00           C
ATOM  12106  C33 POPE  176     129.397  10.868  31.215  1.00  0.00           C
ATOM  12109  C34 POPE  176     130.158   9.928  32.155  1.00  0.00           C
ATOM  12112  C35 POPE  176     129.668   9.967  33.605  1.00  0.00           C
ATOM  12115  C36 POPE  176     130.647   9.248  34.535  1.00  0.00           C
ATOM  12118  C37 POPE  176     130.097   8.988  35.935  1.00  0.00           C
ATOM  12121  C38 POPE  176     131.183   8.398  36.845  1.00  0.00           C
ATOM  12124  C39 POPE  176     130.692   8.068  38.265  1.00  0.00           C
ATOM  12127 0C31 POPE  176     130.507   9.318  39.135  1.00  0.00           C
ATOM  12130 1C31 POPE  176     130.237   8.978  40.615  1.00  0.00           C
ATOM  12133 2C31 POPE  176     130.387  10.208  41.525  1.00  0.00           C
ATOM  12136 3C31 POPE  176     130.107   9.908  43.005  1.00  0.00           C
ATOM  12139 4C31 POPE  176     131.122   8.968  43.675  1.00  0.00           C
ATOM  12142 5C31 POPE  176     130.812   8.708  45.155  1.00  0.00           C
ATOM  12145 6C31 POPE  176     131.882   7.858  45.845  1.00  0.00           C
ATOM  12149  NH3 POPE  177      67.857  59.808  22.285  1.00  0.00           N
ATOM  12153  C12 POPE  177      66.738  58.816  22.455  1.00  0.00           C
ATOM  12156  C11 POPE  177      67.087  57.458  21.825  1.00  0.00           C
ATOM  12159  P   POPE  177      69.667  57.117  21.325  1.00  0.00           P
ATOM  12160  O13 POPE  177      70.637  56.038  21.555  1.00  0.00           O
ATOM  12161  O14 POPE  177      69.257  57.467  19.945  1.00  0.00           O
ATOM  12162  O11 POPE  177      70.237  58.477  21.945  1.00  0.00           O
ATOM  12163  O12 POPE  177      68.367  56.968  22.245  1.00  0.00           O
ATOM  12164  C1  POPE  177      70.927  58.317  23.195  1.00  0.00           C
ATOM  12167  C2  POPE  177      71.537  59.648  23.755  1.00  0.00           C
ATOM  12169  O21 POPE  177      71.287  59.757  25.155  1.00  0.00           O
ATOM  12170  C21 POPE  177      70.037  59.858  25.565  1.00  0.00           C
ATOM  12171  O22 POPE  177      69.047  59.918  24.855  1.00  0.00           O
ATOM  12172  C22 POPE  177      70.077  59.707  27.075  1.00  0.00           C
ATOM  12175  C3  POPE  177      71.197  60.998  23.035  1.00  0.00           C
ATOM  12178  O31 POPE  177      72.167  62.018  23.365  1.00  0.00           O
ATOM  12179  C31 POPE  177      71.917  62.748  24.465  1.00  0.00           C
ATOM  12180  O32 POPE  177      70.897  62.717  25.115  1.00  0.00           O
ATOM  12181  C32 POPE  177      73.157  63.566  24.795  1.00  0.00           C
ATOM  12184  C23 POPE  177      68.977  60.497  27.785  1.00  0.00           C
ATOM  12187  C24 POPE  177      69.067  60.347  29.315  1.00  0.00           C
ATOM  12190  C25 POPE  177      70.277  61.027  29.965  1.00  0.00           C
ATOM  12193  C26 POPE  177      70.247  62.566  29.935  1.00  0.00           C
ATOM  12196  C27 POPE  177      71.487  63.187  30.595  1.00  0.00           C
ATOM  12199  C28 POPE  177      71.237  64.606  31.125  1.00  0.00           C
ATOM  12202  C29 POPE  177      72.497  65.276  31.615  1.00  0.00           C
ATOM  12204 0C21 POPE  177      72.787  65.687  32.865  1.00  0.00           C
ATOM  12206 1C21 POPE  177      71.907  65.576  34.085  1.00  0.00           C
ATOM  12209 2C21 POPE  177      72.687  65.826  35.395  1.00  0.00           C
ATOM  12212 3C21 POPE  177      73.677  64.716  35.755  1.00  0.00           C
ATOM  12215 4C21 POPE  177      74.547  65.037  36.985  1.00  0.00           C
ATOM  12218 5C21 POPE  177      73.747  65.198  38.295  1.00  0.00           C
ATOM  12221 6C21 POPE  177      74.637  65.458  39.505  1.00  0.00           C
ATOM  12224 7C21 POPE  177      73.827  65.768  40.775  1.00  0.00           C
ATOM  12227 8C21 POPE  177      74.687  65.878  42.035  1.00  0.00           C
ATOM  12231  C33 POPE  177      73.087  64.286  26.165  1.00  0.00           C
ATOM  12234  C34 POPE  177      72.907  65.826  26.055  1.00  0.00           C
ATOM  12237  C35 POPE  177      72.528  66.507  27.385  1.00  0.00           C
ATOM  12240  C36 POPE  177      72.257  68.007  27.445  1.00  0.00           C
ATOM  12243  C37 POPE  177      72.197  68.437  28.935  1.00  0.00           C
ATOM  12246  C38 POPE  177      71.667  69.856  29.155  1.00  0.00           C
ATOM  12249  C39 POPE  177      71.987  70.437  30.535  1.00  0.00           C
ATOM  12252 0C31 POPE  177      71.278  69.768  31.725  1.00  0.00           C
ATOM  12255 1C31 POPE  177      71.297  70.677  32.965  1.00  0.00           C
ATOM  12258 2C31 POPE  177      71.107  69.957  34.315  1.00  0.00           C
ATOM  12261 3C31 POPE  177      70.927  70.966  35.455  1.00  0.00           C
ATOM  12264 4C31 POPE  177      70.867  70.326  36.855  1.00  0.00           C
ATOM  12267 5C31 POPE  177      70.627  71.386  37.945  1.00  0.00           C
ATOM  12270 6C31 POPE  177      70.607  70.817  39.365  1.00  0.00           C
ATOM  12274  NH3 POPE  178      72.207  39.317  67.445  1.00  0.00           N
ATOM  12278  C12 POPE  178      70.947  39.268  68.275  1.00  0.00           C
ATOM  12281  C11 POPE  178      70.997  40.178  69.525  1.00  0.00           C
ATOM  12284  P   POPE  178      68.897  41.716  69.515  1.00  0.00           P
ATOM  12285  O13 POPE  178      67.437  41.467  69.415  1.00  0.00           O
ATOM  12286  O14 POPE  178      69.317  42.966  70.175  1.00  0.00           O
ATOM  12287  O11 POPE  178      69.417  41.777  68.045  1.00  0.00           O
ATOM  12288  O12 POPE  178      69.677  40.457  70.025  1.00  0.00           O
ATOM  12289  C1  POPE  178      69.337  42.966  67.295  1.00  0.00           C
ATOM  12292  C2  POPE  178      69.027  42.597  65.855  1.00  0.00           C
ATOM  12294  O21 POPE  178      69.177  43.816  65.135  1.00  0.00           O
ATOM  12295  C21 POPE  178      69.238  43.847  63.785  1.00  0.00           C
ATOM  12296  O22 POPE  178      69.117  44.907  63.185  1.00  0.00           O
ATOM  12297  C22 POPE  178      69.537  42.518  63.085  1.00  0.00           C
ATOM  12300  C3  POPE  178      67.597  41.986  65.715  1.00  0.00           C
ATOM  12303  O31 POPE  178      66.687  42.868  65.005  1.00  0.00           O
ATOM  12304  C31 POPE  178      65.987  42.248  64.045  1.00  0.00           C
ATOM  12305  O32 POPE  178      65.887  41.038  63.935  1.00  0.00           O
ATOM  12306  C32 POPE  178      65.497  43.268  63.035  1.00  0.00           C
ATOM  12309  C23 POPE  178      68.977  42.437  61.645  1.00  0.00           C
ATOM  12312  C24 POPE  178      69.497  41.178  60.925  1.00  0.00           C
ATOM  12315  C25 POPE  178      68.597  40.667  59.785  1.00  0.00           C
ATOM  12318  C26 POPE  178      68.918  41.268  58.395  1.00  0.00           C
ATOM  12321  C27 POPE  178      68.857  40.206  57.275  1.00  0.00           C
ATOM  12324  C28 POPE  178      69.097  40.718  55.835  1.00  0.00           C
ATOM  12327  C29 POPE  178      70.447  41.347  55.715  1.00  0.00           C
ATOM  12329 0C21 POPE  178      70.747  42.597  55.305  1.00  0.00           C
ATOM  12331 1C21 POPE  178      69.847  43.717  54.875  1.00  0.00           C
ATOM  12334 2C21 POPE  178      70.447  45.117  55.125  1.00  0.00           C
ATOM  12337 3C21 POPE  178      71.757  45.417  54.375  1.00  0.00           C
ATOM  12340 4C21 POPE  178      71.607  45.457  52.855  1.00  0.00           C
ATOM  12343 5C21 POPE  178      71.137  46.817  52.325  1.00  0.00           C
ATOM  12346 6C21 POPE  178      71.297  46.907  50.805  1.00  0.00           C
ATOM  12349 7C21 POPE  178      71.187  48.348  50.295  1.00  0.00           C
ATOM  12352 8C21 POPE  178      71.507  48.477  48.795  1.00  0.00           C
ATOM  12356  C33 POPE  178      65.107  42.588  61.705  1.00  0.00           C
ATOM  12359  C34 POPE  178      65.107  43.566  60.525  1.00  0.00           C
ATOM  12362  C35 POPE  178      64.127  43.177  59.415  1.00  0.00           C
ATOM  12365  C36 POPE  178      64.447  43.948  58.135  1.00  0.00           C
ATOM  12368  C37 POPE  178      63.507  43.708  56.945  1.00  0.00           C
ATOM  12371  C38 POPE  178      64.187  44.018  55.595  1.00  0.00           C
ATOM  12374  C39 POPE  178      63.207  44.228  54.425  1.00  0.00           C
ATOM  12377 0C31 POPE  178      62.167  43.097  54.305  1.00  0.00           C
ATOM  12380 1C31 POPE  178      61.407  43.088  52.965  1.00  0.00           C
ATOM  12383 2C31 POPE  178      62.257  42.628  51.765  1.00  0.00           C
ATOM  12386 3C31 POPE  178      61.577  42.966  50.445  1.00  0.00           C
ATOM  12389 4C31 POPE  178      62.397  42.617  49.195  1.00  0.00           C
ATOM  12392 5C31 POPE  178      61.927  41.347  48.475  1.00  0.00           C
ATOM  12395 6C31 POPE  178      62.227  41.367  46.975  1.00  0.00           C
ATOM  12399  NH3 POPE  179      48.677  35.387  27.135  1.00  0.00           N
ATOM  12403  C12 POPE  179      50.017  35.887  26.655  1.00  0.00           C
ATOM  12406  C11 POPE  179      50.927  34.748  26.105  1.00  0.00           C
ATOM  12409  P   POPE  179      51.917  32.518  27.125  1.00  0.00           P
ATOM  12410  O13 POPE  179      51.367  31.218  27.505  1.00  0.00           O
ATOM  12411  O14 POPE  179      52.857  32.457  26.005  1.00  0.00           O
ATOM  12412  O11 POPE  179      52.527  33.268  28.345  1.00  0.00           O
ATOM  12413  O12 POPE  179      50.727  33.498  26.785  1.00  0.00           O
ATOM  12414  C1  POPE  179      53.617  33.007  29.205  1.00  0.00           C
ATOM  12417  C2  POPE  179      54.267  34.378  29.565  1.00  0.00           C
ATOM  12419  O21 POPE  179      55.197  34.308  30.655  1.00  0.00           O
ATOM  12420  C21 POPE  179      54.687  34.227  31.875  1.00  0.00           C
ATOM  12421  O22 POPE  179      53.647  33.667  32.175  1.00  0.00           O
ATOM  12422  C22 POPE  179      55.507  35.088  32.835  1.00  0.00           C
ATOM  12425  C3  POPE  179      53.187  35.498  29.795  1.00  0.00           C
ATOM  12428  O31 POPE  179      53.777  36.778  30.155  1.00  0.00           O
ATOM  12429  C31 POPE  179      53.287  37.628  31.085  1.00  0.00           C
ATOM  12430  O32 POPE  179      53.747  38.748  31.255  1.00  0.00           O
ATOM  12431  C32 POPE  179      52.067  37.108  31.835  1.00  0.00           C
ATOM  12434  C23 POPE  179      55.507  34.528  34.275  1.00  0.00           C
ATOM  12437  C24 POPE  179      54.317  34.977  35.125  1.00  0.00           C
ATOM  12440  C25 POPE  179      54.317  36.487  35.395  1.00  0.00           C
ATOM  12443  C26 POPE  179      53.467  36.857  36.615  1.00  0.00           C
ATOM  12446  C27 POPE  179      53.357  38.377  36.805  1.00  0.00           C
ATOM  12449  C28 POPE  179      52.977  38.777  38.245  1.00  0.00           C
ATOM  12452  C29 POPE  179      53.777  39.948  38.745  1.00  0.00           C
ATOM  12454 0C21 POPE  179      53.437  40.827  39.695  1.00  0.00           C
ATOM  12456 1C21 POPE  179      52.147  40.877  40.485  1.00  0.00           C
ATOM  12459 2C21 POPE  179      52.177  39.988  41.735  1.00  0.00           C
ATOM  12462 3C21 POPE  179      53.157  40.417  42.845  1.00  0.00           C
ATOM  12465 4C21 POPE  179      53.137  39.417  44.005  1.00  0.00           C
ATOM  12468 5C21 POPE  179      54.177  39.637  45.115  1.00  0.00           C
ATOM  12471 6C21 POPE  179      53.917  40.867  45.995  1.00  0.00           C
ATOM  12474 7C21 POPE  179      54.717  40.827  47.305  1.00  0.00           C
ATOM  12477 8C21 POPE  179      54.597  42.108  48.135  1.00  0.00           C
ATOM  12481  C33 POPE  179      51.477  37.988  32.975  1.00  0.00           C
ATOM  12484  C34 POPE  179      50.437  37.178  33.785  1.00  0.00           C
ATOM  12487  C35 POPE  179      49.697  37.928  34.885  1.00  0.00           C
ATOM  12490  C36 POPE  179      49.087  36.997  35.935  1.00  0.00           C
ATOM  12493  C37 POPE  179      48.117  37.737  36.855  1.00  0.00           C
ATOM  12496  C38 POPE  179      47.857  37.038  38.195  1.00  0.00           C
ATOM  12499  C39 POPE  179      48.747  37.617  39.295  1.00  0.00           C
ATOM  12502 0C31 POPE  179      48.667  36.847  40.625  1.00  0.00           C
ATOM  12505 1C31 POPE  179      49.297  37.667  41.745  1.00  0.00           C
ATOM  12508 2C31 POPE  179      49.517  36.867  43.035  1.00  0.00           C
[truncated: 1,697,406 more chars]
