# Supplementary material for: Characterizing Membrane Association and Periplasmic Transfer of Bacterial Lipoproteins through Molecular Dynamics Simulations
Source: Structure. 2020 Apr 7;28(4):475–487.e3. doi: 10.1016/j.str.2020.01.012 (PMC7139219; doi:10.1016/j.str.2020.01.012)
Supplement: Data S3. Final Coordinates from Simulations (M–X), Related to Figure 3 [file mmc5.zip › M-X/OSME-2-atomistic.pdb]

TITLE     Protein
REMARK    THIS IS A SIMULATION BOX
CRYST1  129.202  129.202  105.160  90.00  90.00  90.00 P 1           1
MODEL        1
ATOM      1  N   CYSTA   1      63.426  60.856  61.625  1.00  0.00           N
ATOM      3  CA  CYSTA   1      63.226  60.256  62.925  1.00  0.00           C
ATOM      5  C   CYSTA   1      64.346  60.586  63.885  1.00  0.00           C
ATOM      6  O   CYSTA   1      65.486  60.196  63.675  1.00  0.00           O
ATOM      7  CB  CYSTA   1      63.046  58.696  62.895  1.00  0.00           C
ATOM     10  SG  CYSTA   1      61.796  58.056  61.725  1.00  0.00           S
ATOM     11  C1  CYSTA   1      60.296  58.506  62.615  1.00  0.00           C
ATOM     14  CA1 CYSTA   1      63.836  60.186  60.555  1.00  0.00           C
ATOM     15  OA1 CYSTA   1      64.766  59.396  60.655  1.00  0.00           O
ATOM     16  CA2 CYSTA   1      63.116  60.326  59.255  1.00  0.00           C
ATOM     19  C11 CYSTA   1      59.056  58.956  61.785  1.00  0.00           C
ATOM     21  O11 CYSTA   1      58.966  58.306  60.515  1.00  0.00           O
ATOM     22  CX1 CYSTA   1      58.266  57.186  60.465  1.00  0.00           C
ATOM     23  OX1 CYSTA   1      57.846  56.576  61.445  1.00  0.00           O
ATOM     24  CX2 CYSTA   1      58.006  56.856  58.985  1.00  0.00           C
ATOM     27  C12 CYSTA   1      58.936  60.506  61.575  1.00  0.00           C
ATOM     30  O12 CYSTA   1      59.596  61.056  60.415  1.00  0.00           O
ATOM     31  CD1 CYSTA   1      58.916  61.486  59.325  1.00  0.00           C
ATOM     32  OD1 CYSTA   1      59.306  62.396  58.625  1.00  0.00           O
ATOM     33  CD2 CYSTA   1      57.706  60.626  58.935  1.00  0.00           C
ATOM     36  CA3 CYSTA   1      64.056  60.956  58.215  1.00  0.00           C
ATOM     39  CA4 CYSTA   1      63.686  62.386  57.845  1.00  0.00           C
ATOM     42  CA5 CYSTA   1      64.946  63.236  57.715  1.00  0.00           C
ATOM     45  CA6 CYSTA   1      65.476  63.716  59.075  1.00  0.00           C
ATOM     48  CA7 CYSTA   1      66.846  64.386  58.985  1.00  0.00           C
ATOM     51  CA8 CYSTA   1      66.776  65.746  58.285  1.00  0.00           C
ATOM     54  CA9 CYSTA   1      67.096  65.686  56.795  1.00  0.00           C
ATOM     57 0CA1 CYSTA   1      68.596  65.866  56.505  1.00  0.00           C
ATOM     60 1CA1 CYSTA   1      69.046  67.306  56.725  1.00  0.00           C
ATOM     63 2CA1 CYSTA   1      70.266  67.736  55.895  1.00  0.00           C
ATOM     66 3CA1 CYSTA   1      70.226  69.246  55.585  1.00  0.00           C
ATOM     69 4CA1 CYSTA   1      71.356  70.066  56.215  1.00  0.00           C
ATOM     72 5CA1 CYSTA   1      72.236  70.706  55.125  1.00  0.00           C
ATOM     75 6CA1 CYSTA   1      73.226  71.746  55.635  1.00  0.00           C
ATOM     79  CD3 CYSTA   1      56.526  61.436  58.335  1.00  0.00           C
ATOM     82  CD4 CYSTA   1      55.636  62.096  59.385  1.00  0.00           C
ATOM     85  CD5 CYSTA   1      54.376  62.756  58.805  1.00  0.00           C
ATOM     88  CD6 CYSTA   1      53.196  61.806  58.505  1.00  0.00           C
ATOM     91  CD7 CYSTA   1      53.186  61.146  57.115  1.00  0.00           C
ATOM     94  CD8 CYSTA   1      51.846  60.466  56.825  1.00  0.00           C
ATOM     97  CD9 CYSTA   1      51.596  60.156  55.335  1.00  0.00           C
ATOM    100 0CD1 CYSTA   1      52.306  58.906  54.795  1.00  0.00           C
ATOM    103 1CD1 CYSTA   1      51.326  57.996  54.045  1.00  0.00           C
ATOM    106 2CD1 CYSTA   1      51.996  56.826  53.315  1.00  0.00           C
ATOM    109 3CD1 CYSTA   1      51.036  55.876  52.575  1.00  0.00           C
ATOM    112 4CD1 CYSTA   1      50.166  54.976  53.475  1.00  0.00           C
ATOM    115 5CD1 CYSTA   1      49.536  53.816  52.685  1.00  0.00           C
ATOM    118 6CD1 CYSTA   1      48.776  52.786  53.525  1.00  0.00           C
ATOM    122  CX3 CYSTA   1      56.506  56.706  58.595  1.00  0.00           C
ATOM    125  CX4 CYSTA   1      56.026  57.586  57.425  1.00  0.00           C
ATOM    128  CX5 CYSTA   1      56.826  57.526  56.095  1.00  0.00           C
ATOM    131  CX6 CYSTA   1      56.286  56.586  54.985  1.00  0.00           C
ATOM    134  CX7 CYSTA   1      56.986  56.786  53.615  1.00  0.00           C
ATOM    137  CX8 CYSTA   1      56.586  55.826  52.445  1.00  0.00           C
ATOM    140  CX9 CYSTA   1      55.176  56.036  51.975  1.00  0.00           C
ATOM    142 0CX1 CYSTA   1      54.566  55.996  50.765  1.00  0.00           C
ATOM    144 1CX1 CYSTA   1      54.956  55.696  49.325  1.00  0.00           C
ATOM    147 2CX1 CYSTA   1      55.876  54.536  48.835  1.00  0.00           C
ATOM    150 3CX1 CYSTA   1      55.466  54.096  47.405  1.00  0.00           C
ATOM    153 4CX1 CYSTA   1      56.266  52.936  46.765  1.00  0.00           C
ATOM    156 5CX1 CYSTA   1      55.656  51.556  47.065  1.00  0.00           C
ATOM    159 6CX1 CYSTA   1      56.286  50.376  46.285  1.00  0.00           C
ATOM    162 7CX1 CYSTA   1      55.646  49.036  46.705  1.00  0.00           C
ATOM    165 8CX1 CYSTA   1      56.216  47.766  46.065  1.00  0.00           C
ATOM    169  N   THR A   2      64.056  61.196  65.045  1.00  0.00           N
ATOM    171  CA  THR A   2      64.986  61.136  66.175  1.00  0.00           C
ATOM    173  CB  THR A   2      65.076  62.486  66.895  1.00  0.00           C
ATOM    175  OG1 THR A   2      66.286  62.626  67.645  1.00  0.00           O
ATOM    177  CG2 THR A   2      63.866  62.796  67.775  1.00  0.00           C
ATOM    181  C   THR A   2      64.666  59.936  67.075  1.00  0.00           C
ATOM    182  O   THR A   2      64.976  59.906  68.265  1.00  0.00           O
ATOM    183  N   ALA A   3      64.016  58.896  66.475  1.00  0.00           N
ATOM    185  CA  ALA A   3      62.856  58.196  66.995  1.00  0.00           C
ATOM    187  CB  ALA A   3      61.686  59.086  66.495  1.00  0.00           C
ATOM    191  C   ALA A   3      62.666  56.756  66.435  1.00  0.00           C
ATOM    192  O   ALA A   3      62.626  56.606  65.225  1.00  0.00           O
ATOM    193  N   TYR A   4      62.446  55.666  67.205  1.00  0.00           N
ATOM    195  CA  TYR A   4      61.776  54.486  66.605  1.00  0.00           C
ATOM    197  CB  TYR A   4      62.676  53.616  65.625  1.00  0.00           C
ATOM    200  CG  TYR A   4      62.386  53.776  64.125  1.00  0.00           C
ATOM    201  CD1 TYR A   4      61.076  53.876  63.635  1.00  0.00           C
ATOM    203  CE1 TYR A   4      60.806  53.986  62.265  1.00  0.00           C
ATOM    205  CZ  TYR A   4      61.846  53.936  61.345  1.00  0.00           C
ATOM    206  OH  TYR A   4      61.556  53.986  59.975  1.00  0.00           O
ATOM    208  CD2 TYR A   4      63.426  53.696  63.175  1.00  0.00           C
ATOM    210  CE2 TYR A   4      63.166  53.776  61.805  1.00  0.00           C
ATOM    212  C   TYR A   4      60.976  53.646  67.645  1.00  0.00           C
ATOM    213  O   TYR A   4      60.056  54.166  68.265  1.00  0.00           O
ATOM    214  N   ASP A   5      61.246  52.326  67.775  1.00  0.00           N
ATOM    216  CA  ASP A   5      60.706  51.346  68.735  1.00  0.00           C
ATOM    218  CB  ASP A   5      61.096  51.416  70.265  1.00  0.00           C
ATOM    221  CG  ASP A   5      61.656  52.716  70.805  1.00  0.00           C
ATOM    222  OD1 ASP A   5      60.896  53.676  71.015  1.00  0.00           O
ATOM    223  OD2 ASP A   5      62.896  52.776  70.975  1.00  0.00           O
ATOM    224  C   ASP A   5      59.306  50.766  68.525  1.00  0.00           C
ATOM    225  O   ASP A   5      58.806  50.076  69.405  1.00  0.00           O
ATOM    226  N   ARG A   6      58.706  50.926  67.325  1.00  0.00           N
ATOM    228  CA  ARG A   6      57.446  50.356  66.835  1.00  0.00           C
ATOM    230  CB  ARG A   6      56.456  49.756  67.895  1.00  0.00           C
ATOM    233  CG  ARG A   6      56.756  48.296  68.305  1.00  0.00           C
ATOM    236  CD  ARG A   6      55.906  47.256  67.575  1.00  0.00           C
ATOM    239  NE  ARG A   6      56.066  47.546  66.115  1.00  0.00           N
ATOM    241  CZ  ARG A   6      55.136  47.226  65.235  1.00  0.00           C
ATOM    242  NH1 ARG A   6      54.376  46.186  65.445  1.00  0.00           N
ATOM    245  NH2 ARG A   6      54.986  47.926  64.145  1.00  0.00           N
ATOM    248  C   ARG A   6      56.636  51.376  66.065  1.00  0.00           C
ATOM    249  O   ARG A   6      56.096  51.096  64.995  1.00  0.00           O
ATOM    250  N   THR A   7      56.556  52.586  66.625  1.00  0.00           N
ATOM    252  CA  THR A   7      56.136  53.846  66.005  1.00  0.00           C
ATOM    254  CB  THR A   7      57.036  54.396  64.895  1.00  0.00           C
ATOM    256  OG1 THR A   7      56.496  55.536  64.215  1.00  0.00           O
ATOM    258  CG2 THR A   7      58.316  54.846  65.595  1.00  0.00           C
ATOM    262  C   THR A   7      54.666  54.046  65.795  1.00  0.00           C
ATOM    263  O   THR A   7      54.066  54.996  66.285  1.00  0.00           O
ATOM    264  N   LYS A   8      54.026  53.126  65.075  1.00  0.00           N
ATOM    266  CA  LYS A   8      52.596  53.126  64.915  1.00  0.00           C
ATOM    268  CB  LYS A   8      52.256  51.856  64.135  1.00  0.00           C
ATOM    271  CG  LYS A   8      50.766  51.716  63.905  1.00  0.00           C
ATOM    274  CD  LYS A   8      50.516  50.416  63.155  1.00  0.00           C
ATOM    277  CE  LYS A   8      49.346  50.416  62.185  1.00  0.00           C
ATOM    280  NZ  LYS A   8      48.856  51.736  61.915  1.00  0.00           N
ATOM    284  C   LYS A   8      51.826  52.996  66.215  1.00  0.00           C
ATOM    285  O   LYS A   8      50.896  53.726  66.525  1.00  0.00           O
ATOM    286  N   ASP A   9      52.286  52.026  67.005  1.00  0.00           N
ATOM    288  CA  ASP A   9      51.826  51.556  68.275  1.00  0.00           C
ATOM    290  CB  ASP A   9      52.836  50.356  68.465  1.00  0.00           C
ATOM    293  CG  ASP A   9      52.566  49.366  69.565  1.00  0.00           C
ATOM    294  OD1 ASP A   9      51.536  49.506  70.255  1.00  0.00           O
ATOM    295  OD2 ASP A   9      53.396  48.416  69.735  1.00  0.00           O
ATOM    296  C   ASP A   9      51.866  52.716  69.285  1.00  0.00           C
ATOM    297  O   ASP A   9      50.936  52.986  70.035  1.00  0.00           O
ATOM    298  N   GLN A  10      52.916  53.536  69.245  1.00  0.00           N
ATOM    300  CA  GLN A  10      53.006  54.716  70.085  1.00  0.00           C
ATOM    302  CB  GLN A  10      54.496  55.006  70.315  1.00  0.00           C
ATOM    305  CG  GLN A  10      55.316  54.016  71.175  1.00  0.00           C
ATOM    308  CD  GLN A  10      54.716  53.606  72.525  1.00  0.00           C
ATOM    309  OE1 GLN A  10      53.816  54.226  73.095  1.00  0.00           O
ATOM    310  NE2 GLN A  10      55.316  52.516  73.065  1.00  0.00           N
ATOM    313  C   GLN A  10      52.336  55.976  69.505  1.00  0.00           C
ATOM    314  O   GLN A  10      52.216  56.996  70.185  1.00  0.00           O
ATOM    315  N   PHE A  11      51.836  55.956  68.255  1.00  0.00           N
ATOM    317  CA  PHE A  11      51.376  57.146  67.535  1.00  0.00           C
ATOM    319  CB  PHE A  11      50.956  56.766  66.075  1.00  0.00           C
ATOM    322  CG  PHE A  11      50.536  57.966  65.265  1.00  0.00           C
ATOM    323  CD1 PHE A  11      51.516  58.696  64.585  1.00  0.00           C
ATOM    325  CE1 PHE A  11      51.196  59.856  63.885  1.00  0.00           C
ATOM    327  CZ  PHE A  11      49.876  60.316  63.865  1.00  0.00           C
ATOM    329  CD2 PHE A  11      49.206  58.416  65.205  1.00  0.00           C
ATOM    331  CE2 PHE A  11      48.876  59.596  64.535  1.00  0.00           C
ATOM    333  C   PHE A  11      50.246  57.906  68.245  1.00  0.00           C
ATOM    334  O   PHE A  11      50.156  59.126  68.255  1.00  0.00           O
ATOM    335  N   VAL A  12      49.356  57.136  68.885  1.00  0.00           N
ATOM    337  CA  VAL A  12      48.216  57.616  69.635  1.00  0.00           C
ATOM    339  CB  VAL A  12      47.256  56.476  69.945  1.00  0.00           C
ATOM    341  CG1 VAL A  12      46.896  55.796  68.615  1.00  0.00           C
ATOM    345  CG2 VAL A  12      47.866  55.446  70.905  1.00  0.00           C
ATOM    349  C   VAL A  12      48.586  58.306  70.945  1.00  0.00           C
ATOM    350  O   VAL A  12      47.756  58.996  71.535  1.00  0.00           O
ATOM    351  N   GLN A  13      49.816  58.116  71.475  1.00  0.00           N
ATOM    353  CA  GLN A  13      50.206  58.716  72.735  1.00  0.00           C
ATOM    355  CB  GLN A  13      51.626  58.266  73.165  1.00  0.00           C
ATOM    358  CG  GLN A  13      51.756  56.756  73.485  1.00  0.00           C
ATOM    361  CD  GLN A  13      50.606  56.246  74.365  1.00  0.00           C
ATOM    362  OE1 GLN A  13      50.476  56.606  75.535  1.00  0.00           O
ATOM    363  NE2 GLN A  13      49.776  55.346  73.805  1.00  0.00           N
ATOM    366  C   GLN A  13      50.196  60.246  72.715  1.00  0.00           C
ATOM    367  O   GLN A  13      50.676  60.816  71.735  1.00  0.00           O
ATOM    368  N   PRO A  14      49.726  60.986  73.735  1.00  0.00           N
ATOM    369  CD  PRO A  14      48.806  60.446  74.745  1.00  0.00           C
ATOM    372  CA  PRO A  14      49.656  62.446  73.685  1.00  0.00           C
ATOM    374  CB  PRO A  14      48.936  62.826  74.985  1.00  0.00           C
ATOM    377  CG  PRO A  14      47.996  61.656  75.215  1.00  0.00           C
ATOM    380  C   PRO A  14      51.026  63.086  73.585  1.00  0.00           C
ATOM    381  O   PRO A  14      51.196  64.116  72.945  1.00  0.00           O
ATOM    382  N   VAL A  15      52.066  62.456  74.135  1.00  0.00           N
ATOM    384  CA  VAL A  15      53.416  62.956  73.945  1.00  0.00           C
ATOM    386  CB  VAL A  15      54.416  62.276  74.855  1.00  0.00           C
ATOM    388  CG1 VAL A  15      54.056  62.676  76.295  1.00  0.00           C
ATOM    392  CG2 VAL A  15      54.446  60.766  74.615  1.00  0.00           C
ATOM    396  C   VAL A  15      53.916  62.836  72.515  1.00  0.00           C
ATOM    397  O   VAL A  15      54.786  63.576  72.085  1.00  0.00           O
ATOM    398  N   VAL A  16      53.356  61.916  71.715  1.00  0.00           N
ATOM    400  CA  VAL A  16      53.706  61.746  70.325  1.00  0.00           C
ATOM    402  CB  VAL A  16      53.526  60.296  69.905  1.00  0.00           C
ATOM    404  CG1 VAL A  16      53.776  60.136  68.395  1.00  0.00           C
ATOM    408  CG2 VAL A  16      54.506  59.436  70.735  1.00  0.00           C
ATOM    412  C   VAL A  16      52.876  62.696  69.495  1.00  0.00           C
ATOM    413  O   VAL A  16      53.406  63.536  68.765  1.00  0.00           O
ATOM    414  N   LYS A  17      51.536  62.606  69.635  1.00  0.00           N
ATOM    416  CA  LYS A  17      50.586  63.276  68.775  1.00  0.00           C
ATOM    418  CB  LYS A  17      49.256  62.476  68.865  1.00  0.00           C
ATOM    421  CG  LYS A  17      48.206  62.936  67.845  1.00  0.00           C
ATOM    424  CD  LYS A  17      47.116  61.886  67.575  1.00  0.00           C
ATOM    427  CE  LYS A  17      46.166  61.636  68.755  1.00  0.00           C
ATOM    430  NZ  LYS A  17      45.136  60.636  68.375  1.00  0.00           N
ATOM    434  C   LYS A  17      50.276  64.726  69.115  1.00  0.00           C
ATOM    435  O   LYS A  17      49.976  65.556  68.245  1.00  0.00           O
ATOM    436  N   ASP A  18      50.306  65.086  70.405  1.00  0.00           N
ATOM    438  CA  ASP A  18      49.806  66.376  70.815  1.00  0.00           C
ATOM    440  CB  ASP A  18      48.826  66.226  72.005  1.00  0.00           C
ATOM    443  CG  ASP A  18      47.516  65.506  71.705  1.00  0.00           C
ATOM    444  OD1 ASP A  18      47.176  65.236  70.525  1.00  0.00           O
ATOM    445  OD2 ASP A  18      46.796  65.256  72.715  1.00  0.00           O
ATOM    446  C   ASP A  18      50.936  67.366  71.135  1.00  0.00           C
ATOM    447  O   ASP A  18      50.706  68.566  71.225  1.00  0.00           O
ATOM    448  N   VAL A  19      52.206  66.926  71.235  1.00  0.00           N
ATOM    450  CA  VAL A  19      53.356  67.846  71.175  1.00  0.00           C
ATOM    452  CB  VAL A  19      54.666  67.296  71.745  1.00  0.00           C
ATOM    454  CG1 VAL A  19      54.426  66.766  73.165  1.00  0.00           C
ATOM    458  CG2 VAL A  19      55.296  66.216  70.845  1.00  0.00           C
ATOM    462  C   VAL A  19      53.556  68.396  69.765  1.00  0.00           C
ATOM    463  O   VAL A  19      53.606  67.636  68.795  1.00  0.00           O
ATOM    464  N   LYS A  20      53.676  69.736  69.625  1.00  0.00           N
ATOM    466  CA  LYS A  20      53.936  70.486  68.415  1.00  0.00           C
ATOM    468  CB  LYS A  20      52.716  71.336  67.935  1.00  0.00           C
ATOM    471  CG  LYS A  20      51.656  70.566  67.135  1.00  0.00           C
ATOM    474  CD  LYS A  20      50.656  69.746  67.975  1.00  0.00           C
ATOM    477  CE  LYS A  20      49.506  69.236  67.085  1.00  0.00           C
ATOM    480  NZ  LYS A  20      48.596  68.336  67.825  1.00  0.00           N
ATOM    484  C   LYS A  20      55.096  71.416  68.685  1.00  0.00           C
ATOM    485  O   LYS A  20      55.326  71.796  69.825  1.00  0.00           O
ATOM    486  N   LYS A  21      55.876  71.816  67.665  1.00  0.00           N
ATOM    488  CA  LYS A  21      57.006  72.716  67.865  1.00  0.00           C
ATOM    490  CB  LYS A  21      57.906  72.776  66.605  1.00  0.00           C
ATOM    493  CG  LYS A  21      58.986  73.866  66.685  1.00  0.00           C
ATOM    496  CD  LYS A  21      59.996  73.836  65.535  1.00  0.00           C
ATOM    499  CE  LYS A  21      61.146  74.826  65.735  1.00  0.00           C
ATOM    502  NZ  LYS A  21      60.586  76.186  65.865  1.00  0.00           N
ATOM    506  C   LYS A  21      56.646  74.126  68.355  1.00  0.00           C
ATOM    507  O   LYS A  21      55.856  74.816  67.715  1.00  0.00           O
ATOM    508  N   GLY A  22      57.256  74.566  69.485  1.00  0.00           N
ATOM    510  CA  GLY A  22      57.116  75.876  70.145  1.00  0.00           C
ATOM    513  C   GLY A  22      55.706  76.266  70.545  1.00  0.00           C
ATOM    514  O   GLY A  22      54.826  76.366  69.705  1.00  0.00           O
ATOM    515  N   MET A  23      55.366  76.556  71.815  1.00  0.00           N
ATOM    517  CA  MET A  23      56.146  76.966  72.965  1.00  0.00           C
ATOM    519  CB  MET A  23      56.156  78.516  72.995  1.00  0.00           C
ATOM    522  CG  MET A  23      54.836  79.276  73.295  1.00  0.00           C
ATOM    525  SD  MET A  23      53.416  79.036  72.185  1.00  0.00           S
ATOM    526  CE  MET A  23      52.426  77.566  72.645  1.00  0.00           C
ATOM    530  C   MET A  23      55.526  76.506  74.275  1.00  0.00           C
ATOM    531  O   MET A  23      54.316  76.476  74.415  1.00  0.00           O
ATOM    532  N   SER A  24      56.316  76.196  75.325  1.00  0.00           N
ATOM    534  CA  SER A  24      55.876  75.996  76.705  1.00  0.00           C
ATOM    536  CB  SER A  24      54.406  76.296  77.145  1.00  0.00           C
ATOM    539  OG  SER A  24      54.006  77.636  76.885  1.00  0.00           O
ATOM    541  C   SER A  24      56.126  74.586  77.205  1.00  0.00           C
ATOM    542  O   SER A  24      55.386  73.646  76.935  1.00  0.00           O
ATOM    543  N   ARG A  25      57.106  74.446  78.105  1.00  0.00           N
ATOM    545  CA  ARG A  25      57.256  73.276  78.955  1.00  0.00           C
ATOM    547  CB  ARG A  25      58.446  73.506  79.905  1.00  0.00           C
ATOM    550  CG  ARG A  25      59.046  72.186  80.445  1.00  0.00           C
ATOM    553  CD  ARG A  25      60.266  72.376  81.355  1.00  0.00           C
ATOM    556  NE  ARG A  25      59.786  72.976  82.645  1.00  0.00           N
ATOM    558  CZ  ARG A  25      59.776  74.266  82.945  1.00  0.00           C
ATOM    559  NH1 ARG A  25      60.296  75.176  82.155  1.00  0.00           N
ATOM    562  NH2 ARG A  25      59.146  74.656  84.035  1.00  0.00           N
ATOM    565  C   ARG A  25      56.016  73.016  79.805  1.00  0.00           C
ATOM    566  O   ARG A  25      55.616  71.876  80.035  1.00  0.00           O
ATOM    567  N   ALA A  26      55.366  74.106  80.265  1.00  0.00           N
ATOM    569  CA  ALA A  26      54.086  74.106  80.925  1.00  0.00           C
ATOM    571  CB  ALA A  26      53.716  75.546  81.325  1.00  0.00           C
ATOM    575  C   ALA A  26      52.956  73.486  80.105  1.00  0.00           C
ATOM    576  O   ALA A  26      52.196  72.666  80.605  1.00  0.00           O
ATOM    577  N   GLN A  27      52.826  73.806  78.795  1.00  0.00           N
ATOM    579  CA  GLN A  27      51.866  73.116  77.935  1.00  0.00           C
ATOM    581  CB  GLN A  27      51.746  73.806  76.575  1.00  0.00           C
ATOM    584  CG  GLN A  27      50.696  73.196  75.615  1.00  0.00           C
ATOM    587  CD  GLN A  27      50.746  73.986  74.315  1.00  0.00           C
ATOM    588  OE1 GLN A  27      51.566  74.896  74.205  1.00  0.00           O
ATOM    589  NE2 GLN A  27      49.896  73.666  73.315  1.00  0.00           N
ATOM    592  C   GLN A  27      52.176  71.646  77.725  1.00  0.00           C
ATOM    593  O   GLN A  27      51.276  70.806  77.755  1.00  0.00           O
ATOM    594  N   VAL A  28      53.456  71.286  77.515  1.00  0.00           N
ATOM    596  CA  VAL A  28      53.846  69.876  77.415  1.00  0.00           C
ATOM    598  CB  VAL A  28      55.326  69.646  77.115  1.00  0.00           C
ATOM    600  CG1 VAL A  28      55.556  68.126  76.945  1.00  0.00           C
ATOM    604  CG2 VAL A  28      55.746  70.376  75.835  1.00  0.00           C
ATOM    608  C   VAL A  28      53.486  69.126  78.685  1.00  0.00           C
ATOM    609  O   VAL A  28      52.886  68.066  78.635  1.00  0.00           O
ATOM    610  N   ALA A  29      53.786  69.716  79.855  1.00  0.00           N
ATOM    612  CA  ALA A  29      53.476  69.146  81.145  1.00  0.00           C
ATOM    614  CB  ALA A  29      54.026  70.096  82.235  1.00  0.00           C
ATOM    618  C   ALA A  29      51.986  68.876  81.385  1.00  0.00           C
ATOM    619  O   ALA A  29      51.636  67.876  81.985  1.00  0.00           O
ATOM    620  N   GLN A  30      51.086  69.746  80.895  1.00  0.00           N
ATOM    622  CA  GLN A  30      49.666  69.446  80.825  1.00  0.00           C
ATOM    624  CB  GLN A  30      48.886  70.696  80.345  1.00  0.00           C
ATOM    627  CG  GLN A  30      48.976  71.886  81.335  1.00  0.00           C
ATOM    630  CD  GLN A  30      48.226  73.116  80.835  1.00  0.00           C
ATOM    631  OE1 GLN A  30      47.746  73.166  79.695  1.00  0.00           O
ATOM    632  NE2 GLN A  30      48.106  74.156  81.695  1.00  0.00           N
ATOM    635  C   GLN A  30      49.286  68.276  79.925  1.00  0.00           C
ATOM    636  O   GLN A  30      48.636  67.326  80.325  1.00  0.00           O
ATOM    637  N   ILE A  31      49.716  68.286  78.645  1.00  0.00           N
ATOM    639  CA  ILE A  31      49.386  67.216  77.705  1.00  0.00           C
ATOM    641  CB  ILE A  31      49.876  67.596  76.305  1.00  0.00           C
ATOM    643  CG2 ILE A  31      49.816  66.416  75.305  1.00  0.00           C
ATOM    647  CG1 ILE A  31      49.066  68.776  75.765  1.00  0.00           C
ATOM    650  CD  ILE A  31      47.576  68.476  75.565  1.00  0.00           C
ATOM    654  C   ILE A  31      49.956  65.876  78.065  1.00  0.00           C
ATOM    655  O   ILE A  31      49.336  64.826  77.925  1.00  0.00           O
ATOM    656  N   ALA A  32      51.216  65.886  78.515  1.00  0.00           N
ATOM    658  CA  ALA A  32      51.966  64.696  78.695  1.00  0.00           C
ATOM    660  CB  ALA A  32      53.446  65.076  78.535  1.00  0.00           C
ATOM    664  C   ALA A  32      51.726  64.086  80.055  1.00  0.00           C
ATOM    665  O   ALA A  32      51.936  62.886  80.235  1.00  0.00           O
ATOM    666  N   GLY A  33      51.316  64.896  81.055  1.00  0.00           N
ATOM    668  CA  GLY A  33      51.356  64.476  82.455  1.00  0.00           C
ATOM    671  C   GLY A  33      52.716  64.676  83.105  1.00  0.00           C
ATOM    672  O   GLY A  33      53.546  65.436  82.605  1.00  0.00           O
ATOM    673  N   LYS A  34      53.026  63.966  84.205  1.00  0.00           N
ATOM    675  CA  LYS A  34      54.296  64.156  84.895  1.00  0.00           C
ATOM    677  CB  LYS A  34      54.226  63.806  86.395  1.00  0.00           C
ATOM    680  CG  LYS A  34      55.586  63.756  87.125  1.00  0.00           C
ATOM    683  CD  LYS A  34      55.466  63.646  88.655  1.00  0.00           C
ATOM    686  CE  LYS A  34      56.806  63.856  89.385  1.00  0.00           C
ATOM    689  NZ  LYS A  34      56.746  63.496  90.825  1.00  0.00           N
ATOM    693  C   LYS A  34      55.526  63.526  84.195  1.00  0.00           C
ATOM    694  O   LYS A  34      55.516  62.326  83.915  1.00  0.00           O
ATOM    695  N   PRO A  35      56.606  64.246  83.865  1.00  0.00           N
ATOM    696  CD  PRO A  35      56.706  65.696  83.965  1.00  0.00           C
ATOM    699  CA  PRO A  35      57.866  63.636  83.425  1.00  0.00           C
ATOM    701  CB  PRO A  35      58.816  64.826  83.185  1.00  0.00           C
ATOM    704  CG  PRO A  35      57.866  66.026  83.045  1.00  0.00           C
ATOM    707  C   PRO A  35      58.466  62.636  84.385  1.00  0.00           C
ATOM    708  O   PRO A  35      58.296  62.776  85.595  1.00  0.00           O
ATOM    709  N   SER A  36      59.196  61.616  83.875  1.00  0.00           N
ATOM    711  CA  SER A  36      60.026  60.736  84.705  1.00  0.00           C
ATOM    713  CB  SER A  36      60.586  59.486  83.955  1.00  0.00           C
ATOM    716  OG  SER A  36      61.446  59.786  82.845  1.00  0.00           O
ATOM    718  C   SER A  36      61.136  61.526  85.365  1.00  0.00           C
ATOM    719  O   SER A  36      61.416  61.356  86.555  1.00  0.00           O
ATOM    720  N   SER A  37      61.726  62.466  84.595  1.00  0.00           N
ATOM    722  CA  SER A  37      62.696  63.416  85.085  1.00  0.00           C
ATOM    724  CB  SER A  37      64.056  62.726  85.375  1.00  0.00           C
ATOM    727  OG  SER A  37      64.706  62.206  84.205  1.00  0.00           O
ATOM    729  C   SER A  37      62.786  64.606  84.115  1.00  0.00           C
ATOM    730  O   SER A  37      62.316  64.546  82.985  1.00  0.00           O
ATOM    731  N   GLU A  38      63.346  65.766  84.555  1.00  0.00           N
ATOM    733  CA  GLU A  38      63.556  66.936  83.695  1.00  0.00           C
ATOM    735  CB  GLU A  38      62.436  68.006  83.825  1.00  0.00           C
ATOM    738  CG  GLU A  38      62.456  69.156  82.765  1.00  0.00           C
ATOM    741  CD  GLU A  38      63.186  70.476  83.095  1.00  0.00           C
ATOM    742  OE1 GLU A  38      63.846  70.616  84.155  1.00  0.00           O
ATOM    743  OE2 GLU A  38      62.986  71.416  82.275  1.00  0.00           O
ATOM    744  C   GLU A  38      64.846  67.586  84.115  1.00  0.00           C
ATOM    745  O   GLU A  38      65.136  67.686  85.315  1.00  0.00           O
ATOM    746  N   VAL A  39      65.676  67.986  83.155  1.00  0.00           N
ATOM    748  CA  VAL A  39      66.986  68.566  83.415  1.00  0.00           C
ATOM    750  CB  VAL A  39      68.046  67.486  83.665  1.00  0.00           C
ATOM    752  CG1 VAL A  39      68.366  66.676  82.395  1.00  0.00           C
ATOM    756  CG2 VAL A  39      69.336  68.056  84.305  1.00  0.00           C
ATOM    760  C   VAL A  39      67.356  69.506  82.265  1.00  0.00           C
ATOM    761  O   VAL A  39      66.806  69.436  81.175  1.00  0.00           O
ATOM    762  N   SER A  40      68.316  70.426  82.515  1.00  0.00           N
ATOM    764  CA  SER A  40      69.006  71.256  81.525  1.00  0.00           C
ATOM    766  CB  SER A  40      70.026  72.186  82.255  1.00  0.00           C
ATOM    769  OG  SER A  40      70.516  73.296  81.495  1.00  0.00           O
ATOM    771  C   SER A  40      69.776  70.436  80.505  1.00  0.00           C
ATOM    772  O   SER A  40      70.416  69.446  80.845  1.00  0.00           O
ATOM    773  N   MET A  41      69.736  70.836  79.225  1.00  0.00           N
ATOM    775  CA  MET A  41      70.456  70.166  78.145  1.00  0.00           C
ATOM    777  CB  MET A  41      70.106  70.836  76.785  1.00  0.00           C
ATOM    780  CG  MET A  41      68.656  70.606  76.295  1.00  0.00           C
ATOM    783  SD  MET A  41      68.356  69.006  75.485  1.00  0.00           S
ATOM    784  CE  MET A  41      69.016  69.496  73.865  1.00  0.00           C
ATOM    788  C   MET A  41      71.976  70.156  78.345  1.00  0.00           C
ATOM    789  O   MET A  41      72.586  71.156  78.715  1.00  0.00           O
ATOM    790  N   ILE A  42      72.656  69.016  78.085  1.00  0.00           N
ATOM    792  CA  ILE A  42      74.106  68.976  78.215  1.00  0.00           C
ATOM    794  CB  ILE A  42      74.596  67.546  78.425  1.00  0.00           C
ATOM    796  CG2 ILE A  42      74.516  66.776  77.085  1.00  0.00           C
ATOM    800  CG1 ILE A  42      76.026  67.446  78.995  1.00  0.00           C
ATOM    803  CD  ILE A  42      76.196  67.946  80.425  1.00  0.00           C
ATOM    807  C   ILE A  42      74.806  69.616  77.015  1.00  0.00           C
ATOM    808  O   ILE A  42      75.946  70.056  77.075  1.00  0.00           O
ATOM    809  N   HIS A  43      74.116  69.686  75.865  1.00  0.00           N
ATOM    811  CA  HIS A  43      74.696  70.136  74.605  1.00  0.00           C
ATOM    813  CB  HIS A  43      73.936  69.416  73.475  1.00  0.00           C
ATOM    816  ND1 HIS A  43      73.836  70.526  71.265  1.00  0.00           N
ATOM    817  CG  HIS A  43      74.526  69.676  72.115  1.00  0.00           C
ATOM    818  CE1 HIS A  43      74.686  70.766  70.275  1.00  0.00           C
ATOM    820  NE2 HIS A  43      75.856  70.106  70.425  1.00  0.00           N
ATOM    822  CD2 HIS A  43      75.756  69.386  71.595  1.00  0.00           C
ATOM    824  C   HIS A  43      74.486  71.606  74.325  1.00  0.00           C
ATOM    825  O   HIS A  43      75.146  72.216  73.495  1.00  0.00           O
ATOM    826  N   ALA A  44      73.486  72.196  74.965  1.00  0.00           N
ATOM    828  CA  ALA A  44      72.906  73.396  74.425  1.00  0.00           C
ATOM    830  CB  ALA A  44      71.956  73.076  73.255  1.00  0.00           C
ATOM    834  C   ALA A  44      72.146  74.056  75.525  1.00  0.00           C
ATOM    835  O   ALA A  44      71.996  73.496  76.605  1.00  0.00           O
ATOM    836  N   ARG A  45      71.656  75.276  75.305  1.00  0.00           N
ATOM    838  CA  ARG A  45      70.766  75.866  76.265  1.00  0.00           C
ATOM    840  CB  ARG A  45      70.996  77.376  76.285  1.00  0.00           C
ATOM    843  CG  ARG A  45      70.066  78.166  77.215  1.00  0.00           C
ATOM    846  CD  ARG A  45      70.306  79.686  77.295  1.00  0.00           C
ATOM    849  NE  ARG A  45      70.796  80.116  75.955  1.00  0.00           N
ATOM    851  CZ  ARG A  45      70.726  81.316  75.405  1.00  0.00           C
ATOM    852  NH1 ARG A  45      70.036  82.306  75.915  1.00  0.00           N
ATOM    855  NH2 ARG A  45      71.386  81.526  74.285  1.00  0.00           N
ATOM    858  C   ARG A  45      69.336  75.466  75.965  1.00  0.00           C
ATOM    859  O   ARG A  45      68.906  75.426  74.815  1.00  0.00           O
ATOM    860  N   GLY A  46      68.586  75.116  77.025  1.00  0.00           N
ATOM    862  CA  GLY A  46      67.266  74.536  76.925  1.00  0.00           C
ATOM    865  C   GLY A  46      67.196  73.396  77.885  1.00  0.00           C
ATOM    866  O   GLY A  46      68.186  73.046  78.515  1.00  0.00           O
ATOM    867  N   THR A  47      66.026  72.776  78.035  1.00  0.00           N
ATOM    869  CA  THR A  47      65.846  71.706  78.995  1.00  0.00           C
ATOM    871  CB  THR A  47      64.966  72.026  80.195  1.00  0.00           C
ATOM    873  OG1 THR A  47      63.606  72.286  79.875  1.00  0.00           O
ATOM    875  CG2 THR A  47      65.476  73.256  80.935  1.00  0.00           C
ATOM    879  C   THR A  47      65.276  70.546  78.265  1.00  0.00           C
ATOM    880  O   THR A  47      64.876  70.636  77.105  1.00  0.00           O
ATOM    881  N   CYS A  48      65.276  69.386  78.915  1.00  0.00           N
ATOM    883  CA  CYS A  48      64.896  68.156  78.295  1.00  0.00           C
ATOM    885  CB  CYS A  48      66.136  67.286  77.985  1.00  0.00           C
ATOM    888  SG  CYS A  48      65.976  66.336  76.445  1.00  0.00           S
ATOM    890  C   CYS A  48      64.046  67.466  79.315  1.00  0.00           C
ATOM    891  O   CYS A  48      64.366  67.406  80.505  1.00  0.00           O
ATOM    892  N   GLN A  49      62.916  66.926  78.855  1.00  0.00           N
ATOM    894  CA  GLN A  49      61.886  66.356  79.665  1.00  0.00           C
ATOM    896  CB  GLN A  49      60.566  67.066  79.265  1.00  0.00           C
ATOM    899  CG  GLN A  49      59.516  67.236  80.375  1.00  0.00           C
ATOM    902  CD  GLN A  49      58.466  68.306  80.005  1.00  0.00           C
ATOM    903  OE1 GLN A  49      58.516  68.936  78.945  1.00  0.00           O
ATOM    904  NE2 GLN A  49      57.476  68.526  80.905  1.00  0.00           N
ATOM    907  C   GLN A  49      61.916  64.906  79.245  1.00  0.00           C
ATOM    908  O   GLN A  49      61.746  64.586  78.075  1.00  0.00           O
ATOM    909  N   THR A  50      62.186  63.976  80.195  1.00  0.00           N
ATOM    911  CA  THR A  50      62.256  62.546  79.875  1.00  0.00           C
ATOM    913  CB  THR A  50      63.416  61.736  80.485  1.00  0.00           C
ATOM    915  OG1 THR A  50      64.676  62.246  80.075  1.00  0.00           O
ATOM    917  CG2 THR A  50      63.426  60.266  80.015  1.00  0.00           C
ATOM    921  C   THR A  50      60.986  61.936  80.345  1.00  0.00           C
ATOM    922  O   THR A  50      60.416  62.286  81.375  1.00  0.00           O
ATOM    923  N   TYR A  51      60.496  60.966  79.555  1.00  0.00           N
ATOM    925  CA  TYR A  51      59.416  60.136  79.925  1.00  0.00           C
ATOM    927  CB  TYR A  51      58.166  60.356  79.035  1.00  0.00           C
ATOM    930  CG  TYR A  51      57.896  61.826  78.935  1.00  0.00           C
ATOM    931  CD1 TYR A  51      57.276  62.476  80.005  1.00  0.00           C
ATOM    933  CE1 TYR A  51      57.046  63.856  79.945  1.00  0.00           C
ATOM    935  CZ  TYR A  51      57.366  64.566  78.805  1.00  0.00           C
ATOM    936  OH  TYR A  51      57.006  65.916  78.775  1.00  0.00           O
ATOM    938  CD2 TYR A  51      58.286  62.566  77.805  1.00  0.00           C
ATOM    940  CE2 TYR A  51      57.996  63.936  77.735  1.00  0.00           C
ATOM    942  C   TYR A  51      59.836  58.706  79.715  1.00  0.00           C
ATOM    943  O   TYR A  51      60.686  58.356  78.885  1.00  0.00           O
ATOM    944  N   ILE A  52      59.116  57.846  80.415  1.00  0.00           N
ATOM    946  CA  ILE A  52      58.776  56.536  79.925  1.00  0.00           C
ATOM    948  CB  ILE A  52      58.956  55.586  81.095  1.00  0.00           C
ATOM    950  CG2 ILE A  52      57.836  55.786  82.145  1.00  0.00           C
ATOM    954  CG1 ILE A  52      59.226  54.116  80.705  1.00  0.00           C
ATOM    957  CD  ILE A  52      58.176  53.446  79.835  1.00  0.00           C
ATOM    961  C   ILE A  52      57.366  56.676  79.325  1.00  0.00           C
ATOM    962  O   ILE A  52      56.476  57.316  79.885  1.00  0.00           O
ATOM    963  N   LEU A  53      57.136  56.166  78.105  1.00  0.00           N
ATOM    965  CA  LEU A  53      55.826  56.156  77.485  1.00  0.00           C
ATOM    967  CB  LEU A  53      55.896  55.606  76.045  1.00  0.00           C
ATOM    970  CG  LEU A  53      56.716  56.516  75.125  1.00  0.00           C
ATOM    972  CD1 LEU A  53      56.996  55.806  73.815  1.00  0.00           C
ATOM    976  CD2 LEU A  53      55.996  57.826  74.805  1.00  0.00           C
ATOM    980  C   LEU A  53      54.766  55.396  78.255  1.00  0.00           C
ATOM    981  O   LEU A  53      55.036  54.436  78.975  1.00  0.00           O
ATOM    982  N   GLY A  54      53.496  55.846  78.105  1.00  0.00           N
ATOM    984  CA  GLY A  54      52.316  55.536  78.915  1.00  0.00           C
ATOM    987  C   GLY A  54      51.796  54.116  78.885  1.00  0.00           C
ATOM    988  O   GLY A  54      50.626  53.876  79.165  1.00  0.00           O
ATOM    989  N   GLN A  55      52.676  53.146  78.555  1.00  0.00           N
ATOM    991  CA  GLN A  55      52.416  51.726  78.435  1.00  0.00           C
ATOM    993  CB  GLN A  55      52.536  50.926  79.755  1.00  0.00           C
ATOM    996  CG  GLN A  55      54.006  50.746  80.225  1.00  0.00           C
ATOM    999  CD  GLN A  55      54.296  49.416  80.945  1.00  0.00           C
ATOM   1000  OE1 GLN A  55      53.616  48.396  80.815  1.00  0.00           O
ATOM   1001  NE2 GLN A  55      55.416  49.396  81.705  1.00  0.00           N
ATOM   1004  C   GLN A  55      51.276  51.326  77.525  1.00  0.00           C
ATOM   1005  O   GLN A  55      50.146  51.076  77.945  1.00  0.00           O
ATOM   1006  N   ARG A  56      51.556  51.316  76.205  1.00  0.00           N
ATOM   1008  CA  ARG A  56      50.596  50.836  75.245  1.00  0.00           C
ATOM   1010  CB  ARG A  56      50.536  51.606  73.905  1.00  0.00           C
ATOM   1013  CG  ARG A  56      49.286  51.156  73.115  1.00  0.00           C
ATOM   1016  CD  ARG A  56      48.856  51.996  71.925  1.00  0.00           C
ATOM   1019  NE  ARG A  56      47.426  51.696  71.615  1.00  0.00           N
ATOM   1021  CZ  ARG A  56      46.376  52.136  72.295  1.00  0.00           C
ATOM   1022  NH1 ARG A  56      46.496  52.906  73.355  1.00  0.00           N
ATOM   1025  NH2 ARG A  56      45.166  51.846  71.885  1.00  0.00           N
ATOM   1028  C   ARG A  56      50.966  49.416  74.965  1.00  0.00           C
ATOM   1029  O   ARG A  56      52.136  49.056  75.015  1.00  0.00           O
ATOM   1030  N   ASP A  57      49.946  48.566  74.755  1.00  0.00           N
ATOM   1032  CA  ASP A  57      49.936  47.156  74.455  1.00  0.00           C
ATOM   1034  CB  ASP A  57      49.846  46.976  72.925  1.00  0.00           C
ATOM   1037  CG  ASP A  57      48.616  47.646  72.305  1.00  0.00           C
ATOM   1038  OD1 ASP A  57      47.836  48.346  73.015  1.00  0.00           O
ATOM   1039  OD2 ASP A  57      48.486  47.506  71.065  1.00  0.00           O
ATOM   1040  C   ASP A  57      50.996  46.326  75.205  1.00  0.00           C
ATOM   1041  O   ASP A  57      51.576  45.366  74.695  1.00  0.00           O
ATOM   1042  N   GLY A  58      51.216  46.686  76.485  1.00  0.00           N
ATOM   1044  CA  GLY A  58      52.176  46.056  77.395  1.00  0.00           C
ATOM   1047  C   GLY A  58      53.626  46.356  77.165  1.00  0.00           C
ATOM   1048  O   GLY A  58      54.516  45.686  77.705  1.00  0.00           O
ATOM   1049  N   LYS A  59      53.916  47.396  76.395  1.00  0.00           N
ATOM   1051  CA  LYS A  59      55.236  47.766  75.995  1.00  0.00           C
ATOM   1053  CB  LYS A  59      55.386  47.706  74.475  1.00  0.00           C
ATOM   1056  CG  LYS A  59      55.216  46.296  73.905  1.00  0.00           C
ATOM   1059  CD  LYS A  59      55.196  46.306  72.375  1.00  0.00           C
ATOM   1062  CE  LYS A  59      53.966  45.576  71.825  1.00  0.00           C
ATOM   1065  NZ  LYS A  59      53.976  45.656  70.355  1.00  0.00           N
ATOM   1069  C   LYS A  59      55.526  49.156  76.455  1.00  0.00           C
ATOM   1070  O   LYS A  59      54.716  50.076  76.395  1.00  0.00           O
ATOM   1071  N   ALA A  60      56.736  49.316  76.965  1.00  0.00           N
ATOM   1073  CA  ALA A  60      57.136  50.516  77.605  1.00  0.00           C
ATOM   1075  CB  ALA A  60      57.296  50.176  79.095  1.00  0.00           C
ATOM   1079  C   ALA A  60      58.446  50.836  76.975  1.00  0.00           C
ATOM   1080  O   ALA A  60      59.316  49.976  76.935  1.00  0.00           O
ATOM   1081  N   GLU A  61      58.626  52.066  76.475  1.00  0.00           N
ATOM   1083  CA  GLU A  61      59.966  52.506  76.175  1.00  0.00           C
ATOM   1085  CB  GLU A  61      60.486  52.156  74.755  1.00  0.00           C
ATOM   1088  CG  GLU A  61      62.036  52.086  74.675  1.00  0.00           C
ATOM   1091  CD  GLU A  61      62.646  51.346  75.875  1.00  0.00           C
ATOM   1092  OE1 GLU A  61      62.276  50.176  76.105  1.00  0.00           O
ATOM   1093  OE2 GLU A  61      63.416  51.976  76.645  1.00  0.00           O
ATOM   1094  C   GLU A  61      59.986  53.986  76.395  1.00  0.00           C
ATOM   1095  O   GLU A  61      58.966  54.626  76.635  1.00  0.00           O
ATOM   1096  N   THR A  62      61.176  54.576  76.425  1.00  0.00           N
ATOM   1098  CA  THR A  62      61.396  55.966  76.725  1.00  0.00           C
ATOM   1100  CB  THR A  62      62.806  56.186  77.235  1.00  0.00           C
ATOM   1102  OG1 THR A  62      63.736  55.566  76.355  1.00  0.00           O
ATOM   1104  CG2 THR A  62      62.886  55.476  78.605  1.00  0.00           C
ATOM   1108  C   THR A  62      61.036  56.906  75.605  1.00  0.00           C
ATOM   1109  O   THR A  62      60.906  56.566  74.435  1.00  0.00           O
ATOM   1110  N   TYR A  63      60.806  58.176  75.975  1.00  0.00           N
ATOM   1112  CA  TYR A  63      60.506  59.226  75.025  1.00  0.00           C
ATOM   1114  CB  TYR A  63      58.996  59.266  74.675  1.00  0.00           C
ATOM   1117  CG  TYR A  63      58.586  60.356  73.705  1.00  0.00           C
ATOM   1118  CD1 TYR A  63      58.746  60.146  72.325  1.00  0.00           C
ATOM   1120  CE1 TYR A  63      58.296  61.086  71.385  1.00  0.00           C
ATOM   1122  CZ  TYR A  63      57.666  62.246  71.815  1.00  0.00           C
ATOM   1123  OH  TYR A  63      57.046  63.096  70.885  1.00  0.00           O
ATOM   1125  CD2 TYR A  63      57.986  61.556  74.125  1.00  0.00           C
ATOM   1127  CE2 TYR A  63      57.546  62.506  73.185  1.00  0.00           C
ATOM   1129  C   TYR A  63      60.956  60.506  75.645  1.00  0.00           C
ATOM   1130  O   TYR A  63      60.996  60.626  76.875  1.00  0.00           O
ATOM   1131  N   PHE A  64      61.276  61.516  74.835  1.00  0.00           N
ATOM   1133  CA  PHE A  64      61.706  62.786  75.335  1.00  0.00           C
ATOM   1135  CB  PHE A  64      63.226  62.976  75.115  1.00  0.00           C
ATOM   1138  CG  PHE A  64      63.686  63.086  73.665  1.00  0.00           C
ATOM   1139  CD1 PHE A  64      63.796  64.346  73.055  1.00  0.00           C
ATOM   1141  CE1 PHE A  64      64.406  64.486  71.805  1.00  0.00           C
ATOM   1143  CZ  PHE A  64      64.946  63.366  71.165  1.00  0.00           C
ATOM   1145  CD2 PHE A  64      64.236  61.976  73.005  1.00  0.00           C
ATOM   1147  CE2 PHE A  64      64.856  62.106  71.765  1.00  0.00           C
ATOM   1149  C   PHE A  64      60.946  63.876  74.635  1.00  0.00           C
ATOM   1150  O   PHE A  64      60.496  63.746  73.505  1.00  0.00           O
ATOM   1151  N   VAL A  65      60.866  65.026  75.315  1.00  0.00           N
ATOM   1153  CA  VAL A  65      60.646  66.296  74.685  1.00  0.00           C
ATOM   1155  CB  VAL A  65      59.296  66.886  75.115  1.00  0.00           C
ATOM   1157  CG1 VAL A  65      59.426  68.196  75.915  1.00  0.00           C
ATOM   1161  CG2 VAL A  65      58.436  67.066  73.865  1.00  0.00           C
ATOM   1165  C   VAL A  65      61.846  67.166  75.025  1.00  0.00           C
ATOM   1166  O   VAL A  65      62.306  67.196  76.165  1.00  0.00           O
ATOM   1167  N   ALA A  66      62.406  67.856  74.025  1.00  0.00           N
ATOM   1169  CA  ALA A  66      63.546  68.716  74.195  1.00  0.00           C
ATOM   1171  CB  ALA A  66      64.716  68.306  73.285  1.00  0.00           C
ATOM   1175  C   ALA A  66      63.136  70.136  73.875  1.00  0.00           C
ATOM   1176  O   ALA A  66      62.476  70.416  72.865  1.00  0.00           O
ATOM   1177  N   LEU A  67      63.506  71.086  74.735  1.00  0.00           N
ATOM   1179  CA  LEU A  67      63.166  72.476  74.605  1.00  0.00           C
ATOM   1181  CB  LEU A  67      62.386  73.006  75.835  1.00  0.00           C
ATOM   1184  CG  LEU A  67      61.086  72.236  76.155  1.00  0.00           C
ATOM   1186  CD1 LEU A  67      61.306  71.026  77.095  1.00  0.00           C
ATOM   1190  CD2 LEU A  67      60.076  73.186  76.805  1.00  0.00           C
ATOM   1194  C   LEU A  67      64.446  73.276  74.405  1.00  0.00           C
ATOM   1195  O   LEU A  67      65.506  72.906  74.875  1.00  0.00           O
ATOM   1196  N   ASP A  68      64.386  74.386  73.635  1.00  0.00           N
ATOM   1198  CA  ASP A  68      65.496  75.296  73.465  1.00  0.00           C
ATOM   1200  CB  ASP A  68      65.496  76.046  72.095  1.00  0.00           C
ATOM   1203  CG  ASP A  68      64.286  76.946  71.875  1.00  0.00           C
ATOM   1204  OD1 ASP A  68      63.156  76.496  72.185  1.00  0.00           O
ATOM   1205  OD2 ASP A  68      64.436  78.086  71.345  1.00  0.00           O
ATOM   1206  C   ASP A  68      65.546  76.296  74.605  1.00  0.00           C
ATOM   1207  O   ASP A  68      64.826  76.206  75.615  1.00  0.00           O
ATOM   1208  N   ASP A  69      66.446  77.286  74.455  1.00  0.00           N
ATOM   1210  CA  ASP A  69      66.726  78.356  75.365  1.00  0.00           C
ATOM   1212  CB  ASP A  69      67.916  79.186  74.805  1.00  0.00           C
ATOM   1215  CG  ASP A  69      67.636  79.886  73.495  1.00  0.00           C
ATOM   1216  OD1 ASP A  69      67.516  79.196  72.455  1.00  0.00           O
ATOM   1217  OD2 ASP A  69      67.576  81.136  73.535  1.00  0.00           O
ATOM   1218  C   ASP A  69      65.496  79.216  75.665  1.00  0.00           C
ATOM   1219  O   ASP A  69      65.266  79.626  76.805  1.00  0.00           O
ATOM   1220  N   THR A  70      64.656  79.406  74.625  1.00  0.00           N
ATOM   1222  CA  THR A  70      63.356  80.076  74.675  1.00  0.00           C
ATOM   1224  CB  THR A  70      62.776  80.266  73.265  1.00  0.00           C
ATOM   1226  OG1 THR A  70      63.786  80.666  72.375  1.00  0.00           O
ATOM   1228  CG2 THR A  70      61.756  81.416  73.225  1.00  0.00           C
ATOM   1232  C   THR A  70      62.336  79.306  75.505  1.00  0.00           C
ATOM   1233  O   THR A  70      61.336  79.856  75.955  1.00  0.00           O
ATOM   1234  N   GLY A  71      62.546  77.996  75.735  1.00  0.00           N
ATOM   1236  CA  GLY A  71      61.586  77.176  76.465  1.00  0.00           C
ATOM   1239  C   GLY A  71      60.436  76.826  75.565  1.00  0.00           C
ATOM   1240  O   GLY A  71      59.296  76.616  75.985  1.00  0.00           O
ATOM   1241  N   HIS A  72      60.756  76.776  74.265  1.00  0.00           N
ATOM   1243  CA  HIS A  72      59.906  76.306  73.225  1.00  0.00           C
ATOM   1245  CB  HIS A  72      59.996  77.256  71.985  1.00  0.00           C
ATOM   1248  ND1 HIS A  72      59.026  79.386  71.115  1.00  0.00           N
ATOM   1249  CG  HIS A  72      59.436  78.636  72.215  1.00  0.00           C
ATOM   1250  CE1 HIS A  72      58.596  80.526  71.625  1.00  0.00           C
ATOM   1252  NE2 HIS A  72      58.686  80.546  72.975  1.00  0.00           N
ATOM   1254  CD2 HIS A  72      59.216  79.336  73.355  1.00  0.00           C
ATOM   1256  C   HIS A  72      60.346  74.886  72.935  1.00  0.00           C
ATOM   1257  O   HIS A  72      61.526  74.566  72.955  1.00  0.00           O
ATOM   1258  N   VAL A  73      59.426  73.926  72.715  1.00  0.00           N
ATOM   1260  CA  VAL A  73      59.896  72.616  72.275  1.00  0.00           C
ATOM   1262  CB  VAL A  73      58.816  71.556  72.395  1.00  0.00           C
ATOM   1264  CG1 VAL A  73      57.926  71.436  71.165  1.00  0.00           C
ATOM   1268  CG2 VAL A  73      59.446  70.196  72.675  1.00  0.00           C
ATOM   1272  C   VAL A  73      60.516  72.696  70.885  1.00  0.00           C
ATOM   1273  O   VAL A  73      59.986  73.346  69.995  1.00  0.00           O
ATOM   1274  N   ILE A  74      61.676  72.036  70.665  1.00  0.00           N
ATOM   1276  CA  ILE A  74      62.306  71.976  69.345  1.00  0.00           C
ATOM   1278  CB  ILE A  74      63.786  72.386  69.305  1.00  0.00           C
ATOM   1280  CG2 ILE A  74      63.896  73.886  69.645  1.00  0.00           C
ATOM   1284  CG1 ILE A  74      64.816  71.516  70.095  1.00  0.00           C
ATOM   1287  CD  ILE A  74      64.986  71.866  71.565  1.00  0.00           C
ATOM   1291  C   ILE A  74      62.156  70.586  68.745  1.00  0.00           C
ATOM   1292  O   ILE A  74      62.036  70.436  67.525  1.00  0.00           O
ATOM   1293  N   ASN A  75      62.186  69.536  69.575  1.00  0.00           N
ATOM   1295  CA  ASN A  75      62.436  68.206  69.065  1.00  0.00           C
ATOM   1297  CB  ASN A  75      63.966  68.006  68.865  1.00  0.00           C
ATOM   1300  CG  ASN A  75      64.286  66.726  68.105  1.00  0.00           C
ATOM   1301  OD1 ASN A  75      63.506  66.286  67.265  1.00  0.00           O
ATOM   1302  ND2 ASN A  75      65.446  66.106  68.385  1.00  0.00           N
ATOM   1305  C   ASN A  75      61.896  67.196  70.045  1.00  0.00           C
ATOM   1306  O   ASN A  75      61.926  67.426  71.255  1.00  0.00           O
ATOM   1307  N   SER A  76      61.406  66.036  69.555  1.00  0.00           N
ATOM   1309  CA  SER A  76      60.856  65.026  70.445  1.00  0.00           C
ATOM   1311  CB  SER A  76      59.316  65.176  70.655  1.00  0.00           C
ATOM   1314  OG  SER A  76      58.926  66.536  70.885  1.00  0.00           O
ATOM   1316  C   SER A  76      61.076  63.646  69.845  1.00  0.00           C
ATOM   1317  O   SER A  76      60.766  63.396  68.685  1.00  0.00           O
ATOM   1318  N   GLY A  77      61.576  62.656  70.615  1.00  0.00           N
ATOM   1320  CA  GLY A  77      61.696  61.296  70.085  1.00  0.00           C
ATOM   1323  C   GLY A  77      61.816  60.256  71.135  1.00  0.00           C
ATOM   1324  O   GLY A  77      61.756  60.526  72.325  1.00  0.00           O
ATOM   1325  N   TYR A  78      61.986  58.996  70.725  1.00  0.00           N
ATOM   1327  CA  TYR A  78      61.756  57.836  71.575  1.00  0.00           C
ATOM   1329  CB  TYR A  78      61.076  56.666  70.805  1.00  0.00           C
ATOM   1332  CG  TYR A  78      59.846  57.156  70.125  1.00  0.00           C
ATOM   1333  CD1 TYR A  78      59.916  57.726  68.865  1.00  0.00           C
ATOM   1335  CE1 TYR A  78      58.846  58.466  68.355  1.00  0.00           C
ATOM   1337  CZ  TYR A  78      57.686  58.576  69.095  1.00  0.00           C
ATOM   1338  OH  TYR A  78      56.656  59.316  68.535  1.00  0.00           O
ATOM   1340  CD2 TYR A  78      58.616  57.116  70.765  1.00  0.00           C
ATOM   1342  CE2 TYR A  78      57.536  57.846  70.285  1.00  0.00           C
ATOM   1344  C   TYR A  78      63.006  57.336  72.275  1.00  0.00           C
ATOM   1345  O   TYR A  78      63.306  56.156  72.285  1.00  0.00           O
ATOM   1346  N   GLN A  79      63.786  58.246  72.865  1.00  0.00           N
ATOM   1348  CA  GLN A  79      64.976  57.926  73.615  1.00  0.00           C
ATOM   1350  CB  GLN A  79      66.276  58.376  72.865  1.00  0.00           C
ATOM   1353  CG  GLN A  79      66.376  57.826  71.405  1.00  0.00           C
ATOM   1356  CD  GLN A  79      67.446  58.506  70.535  1.00  0.00           C
ATOM   1357  OE1 GLN A  79      67.636  59.726  70.575  1.00  0.00           O
ATOM   1358  NE2 GLN A  79      68.086  57.736  69.625  1.00  0.00           N
ATOM   1361  C   GLN A  79      64.806  58.646  74.955  1.00  0.00           C
ATOM   1362  O   GLN A  79      63.856  59.386  75.155  1.00  0.00           O
ATOM   1363  N   THR A  80      65.716  58.466  75.935  1.00  0.00           N
ATOM   1365  CA  THR A  80      65.746  59.346  77.105  1.00  0.00           C
ATOM   1367  CB  THR A  80      66.386  58.746  78.365  1.00  0.00           C
ATOM   1369  OG1 THR A  80      67.736  58.366  78.175  1.00  0.00           O
ATOM   1371  CG2 THR A  80      65.656  57.476  78.795  1.00  0.00           C
ATOM   1375  C   THR A  80      66.496  60.636  76.795  1.00  0.00           C
ATOM   1376  O   THR A  80      67.216  60.736  75.805  1.00  0.00           O
ATOM   1377  N   CYS A  81      66.396  61.656  77.695  1.00  0.00           N
ATOM   1379  CA  CYS A  81      67.386  62.746  77.775  1.00  0.00           C
ATOM   1381  CB  CYS A  81      67.066  63.776  78.915  1.00  0.00           C
ATOM   1384  SG  CYS A  81      68.386  64.996  79.295  1.00  0.00           S
ATOM   1386  C   CYS A  81      68.796  62.276  77.925  1.00  0.00           C
ATOM   1387  O   CYS A  81      69.666  62.686  77.175  1.00  0.00           O
ATOM   1388  N   ALA A  82      69.066  61.376  78.875  1.00  0.00           N
ATOM   1390  CA  ALA A  82      70.416  60.906  79.105  1.00  0.00           C
ATOM   1392  CB  ALA A  82      70.386  60.066  80.375  1.00  0.00           C
ATOM   1396  C   ALA A  82      71.066  60.176  77.925  1.00  0.00           C
ATOM   1397  O   ALA A  82      72.266  60.326  77.685  1.00  0.00           O
ATOM   1398  N   GLU A  83      70.306  59.346  77.175  1.00  0.00           N
ATOM   1400  CA  GLU A  83      70.736  58.836  75.875  1.00  0.00           C
ATOM   1402  CB  GLU A  83      69.786  57.716  75.395  1.00  0.00           C
ATOM   1405  CG  GLU A  83      70.266  56.916  74.145  1.00  0.00           C
ATOM   1408  CD  GLU A  83      71.276  55.806  74.465  1.00  0.00           C
ATOM   1409  OE1 GLU A  83      72.336  56.106  75.065  1.00  0.00           O
ATOM   1410  OE2 GLU A  83      70.996  54.616  74.145  1.00  0.00           O
ATOM   1411  C   GLU A  83      70.886  59.926  74.795  1.00  0.00           C
ATOM   1412  O   GLU A  83      71.866  59.966  74.045  1.00  0.00           O
ATOM   1413  N   TYR A  84      69.936  60.886  74.715  1.00  0.00           N
ATOM   1415  CA  TYR A  84      70.046  62.016  73.795  1.00  0.00           C
ATOM   1417  CB  TYR A  84      68.726  62.826  73.765  1.00  0.00           C
ATOM   1420  CG  TYR A  84      68.746  63.896  72.705  1.00  0.00           C
ATOM   1421  CD1 TYR A  84      68.446  63.566  71.375  1.00  0.00           C
ATOM   1423  CE1 TYR A  84      68.636  64.506  70.355  1.00  0.00           C
ATOM   1425  CZ  TYR A  84      69.156  65.776  70.665  1.00  0.00           C
ATOM   1426  OH  TYR A  84      69.536  66.656  69.635  1.00  0.00           O
ATOM   1428  CD2 TYR A  84      69.146  65.206  73.015  1.00  0.00           C
ATOM   1430  CE2 TYR A  84      69.366  66.136  71.995  1.00  0.00           C
ATOM   1432  C   TYR A  84      71.226  62.936  74.065  1.00  0.00           C
ATOM   1433  O   TYR A  84      71.926  63.356  73.155  1.00  0.00           O
ATOM   1434  N   ASP A  85      71.506  63.256  75.335  1.00  0.00           N
ATOM   1436  CA  ASP A  85      72.736  63.846  75.805  1.00  0.00           C
ATOM   1438  CB  ASP A  85      72.736  63.806  77.375  1.00  0.00           C
ATOM   1441  CG  ASP A  85      71.896  64.866  78.105  1.00  0.00           C
ATOM   1442  OD1 ASP A  85      71.366  65.806  77.475  1.00  0.00           O
ATOM   1443  OD2 ASP A  85      71.876  64.756  79.355  1.00  0.00           O
ATOM   1444  C   ASP A  85      73.956  63.116  75.215  1.00  0.00           C
ATOM   1445  O   ASP A  85      74.756  63.716  74.495  1.00  0.00           O
ATOM   1446  N   THR A  86      74.036  61.776  75.405  1.00  0.00           N
ATOM   1448  CA  THR A  86      75.116  60.926  74.885  1.00  0.00           C
ATOM   1450  CB  THR A  86      74.956  59.426  75.255  1.00  0.00           C
ATOM   1452  OG1 THR A  86      74.966  59.216  76.665  1.00  0.00           O
ATOM   1454  CG2 THR A  86      76.086  58.536  74.725  1.00  0.00           C
ATOM   1458  C   THR A  86      75.356  61.006  73.375  1.00  0.00           C
ATOM   1459  O   THR A  86      76.496  61.206  72.945  1.00  0.00           O
ATOM   1460  N   ASP A  87      74.326  60.866  72.505  1.00  0.00           N
ATOM   1462  CA  ASP A  87      74.516  60.776  71.055  1.00  0.00           C
ATOM   1464  CB  ASP A  87      73.226  60.266  70.335  1.00  0.00           C
ATOM   1467  CG  ASP A  87      73.136  58.756  70.285  1.00  0.00           C
ATOM   1468  OD1 ASP A  87      73.996  58.026  70.825  1.00  0.00           O
ATOM   1469  OD2 ASP A  87      72.186  58.286  69.615  1.00  0.00           O
ATOM   1470  C   ASP A  87      75.046  62.046  70.365  1.00  0.00           C
ATOM   1471  O   ASP A  87      76.086  61.976  69.695  1.00  0.00           O
ATOM   1472  N   PRO A  88      74.446  63.226  70.495  1.00  0.00           N
ATOM   1473  CD  PRO A  88      73.016  63.376  70.195  1.00  0.00           C
ATOM   1476  CA  PRO A  88      75.116  64.496  70.275  1.00  0.00           C
ATOM   1478  CB  PRO A  88      74.036  65.496  70.665  1.00  0.00           C
ATOM   1481  CG  PRO A  88      72.766  64.876  70.085  1.00  0.00           C
ATOM   1484  C   PRO A  88      76.416  64.766  70.995  1.00  0.00           C
ATOM   1485  O   PRO A  88      77.226  65.486  70.435  1.00  0.00           O
ATOM   1486  N   GLN A  89      76.646  64.286  72.235  1.00  0.00           N
ATOM   1488  CA  GLN A  89      77.946  64.476  72.885  1.00  0.00           C
ATOM   1490  CB  GLN A  89      77.996  64.086  74.385  1.00  0.00           C
ATOM   1493  CG  GLN A  89      77.416  65.106  75.415  1.00  0.00           C
ATOM   1496  CD  GLN A  89      78.136  66.456  75.465  1.00  0.00           C
ATOM   1497  OE1 GLN A  89      79.256  66.556  75.945  1.00  0.00           O
ATOM   1498  NE2 GLN A  89      77.486  67.536  74.985  1.00  0.00           N
ATOM   1501  C   GLN A  89      79.076  63.766  72.145  1.00  0.00           C
ATOM   1502  O   GLN A  89      80.196  64.246  72.085  1.00  0.00           O
ATOM   1503  N   ALA A  90      78.766  62.616  71.535  1.00  0.00           N
ATOM   1505  CA  ALA A  90      79.736  61.826  70.825  1.00  0.00           C
ATOM   1507  CB  ALA A  90      79.036  60.496  70.485  1.00  0.00           C
ATOM   1511  C   ALA A  90      80.296  62.446  69.535  1.00  0.00           C
ATOM   1512  O   ALA A  90      81.306  61.956  69.015  1.00  0.00           O
ATOM   1513  N   ALA A  91      79.596  63.466  68.985  1.00  0.00           N
ATOM   1515  CA  ALA A  91      79.776  64.006  67.645  1.00  0.00           C
ATOM   1517  CB  ALA A  91      78.436  64.636  67.215  1.00  0.00           C
ATOM   1521  C   ALA A  91      80.946  65.026  67.465  1.00  0.00           C
ATOM   1522  OT1 ALA A  91      82.046  64.766  67.995  1.00  0.00           O
ATOM   1523  OT2 ALA A  91      80.796  66.056  66.745  1.00  0.00           O
ATOM   1524  NH3 POPEB  92      96.506  37.096  63.605  1.00  0.00           N
ATOM   1528  C12 POPEB  92      96.326  38.346  62.805  1.00  0.00           C
ATOM   1531  C11 POPEB  92      96.316  39.566  63.715  1.00  0.00           C
ATOM   1534  P   POPEB  92      96.696  42.146  63.515  1.00  0.00           P
ATOM   1535  O13 POPEB  92      95.366  42.756  63.715  1.00  0.00           O
ATOM   1536  O14 POPEB  92      97.606  42.106  64.685  1.00  0.00           O
ATOM   1537  O11 POPEB  92      97.576  42.856  62.445  1.00  0.00           O
ATOM   1538  O12 POPEB  92      96.616  40.696  62.915  1.00  0.00           O
ATOM   1539  C1  POPEB  92      97.436  42.646  61.045  1.00  0.00           C
ATOM   1542  C2  POPEB  92      98.746  43.026  60.315  1.00  0.00           C
ATOM   1544  O21 POPEB  92      98.366  43.466  59.005  1.00  0.00           O
ATOM   1545  C21 POPEB  92      99.176  44.356  58.455  1.00  0.00           C
ATOM   1546  O22 POPEB  92     100.206  44.786  58.945  1.00  0.00           O
ATOM   1547  C22 POPEB  92      98.656  44.646  57.065  1.00  0.00           C
ATOM   1550  C3  POPEB  92      99.766  41.836  60.295  1.00  0.00           C
ATOM   1553  O31 POPEB  92     100.076  41.296  58.995  1.00  0.00           O
ATOM   1554  C31 POPEB  92      99.346  40.256  58.575  1.00  0.00           C
ATOM   1555  O32 POPEB  92      98.376  39.786  59.145  1.00  0.00           O
ATOM   1556  C32 POPEB  92     100.086  39.676  57.365  1.00  0.00           C
ATOM   1559  C23 POPEB  92      98.716  46.126  56.665  1.00  0.00           C
ATOM   1562  C24 POPEB  92      98.256  46.326  55.215  1.00  0.00           C
ATOM   1565  C25 POPEB  92      96.746  46.126  54.995  1.00  0.00           C
ATOM   1568  C26 POPEB  92      96.326  46.546  53.585  1.00  0.00           C
ATOM   1571  C27 POPEB  92      94.856  46.996  53.485  1.00  0.00           C
ATOM   1574  C28 POPEB  92      94.596  47.866  52.245  1.00  0.00           C
ATOM   1577  C29 POPEB  92      95.236  49.226  52.375  1.00  0.00           C
ATOM   1579 0C21 POPEB  92      95.136  50.236  51.485  1.00  0.00           C
ATOM   1581 1C21 POPEB  92      94.396  50.176  50.175  1.00  0.00           C
ATOM   1584 2C21 POPEB  92      95.196  50.846  49.045  1.00  0.00           C
ATOM   1587 3C21 POPEB  92      96.486  50.096  48.655  1.00  0.00           C
ATOM   1590 4C21 POPEB  92      96.976  50.496  47.255  1.00  0.00           C
ATOM   1593 5C21 POPEB  92      98.286  49.796  46.865  1.00  0.00           C
ATOM   1596 6C21 POPEB  92      98.426  49.666  45.345  1.00  0.00           C
ATOM   1599 7C21 POPEB  92      99.786  49.106  44.925  1.00  0.00           C
ATOM   1602 8C21 POPEB  92      99.856  48.746  43.445  1.00  0.00           C
ATOM   1606  C33 POPEB  92      99.216  39.086  56.235  1.00  0.00           C
ATOM   1609  C34 POPEB  92      99.936  39.216  54.885  1.00  0.00           C
ATOM   1612  C35 POPEB  92      99.216  38.456  53.755  1.00  0.00           C
ATOM   1615  C36 POPEB  92     100.026  38.456  52.445  1.00  0.00           C
ATOM   1618  C37 POPEB  92      99.356  37.616  51.345  1.00  0.00           C
ATOM   1621  C38 POPEB  92     100.276  37.446  50.135  1.00  0.00           C
ATOM   1624  C39 POPEB  92      99.546  37.426  48.785  1.00  0.00           C
ATOM   1627 0C31 POPEB  92     100.496  37.056  47.645  1.00  0.00           C
ATOM   1630 1C31 POPEB  92      99.966  37.346  46.245  1.00  0.00           C
ATOM   1633 2C31 POPEB  92     100.906  36.826  45.145  1.00  0.00           C
ATOM   1636 3C31 POPEB  92     102.206  37.636  45.065  1.00  0.00           C
ATOM   1639 4C31 POPEB  92     103.236  37.056  44.085  1.00  0.00           C
ATOM   1642 5C31 POPEB  92     104.336  38.076  43.775  1.00  0.00           C
ATOM   1645 6C31 POPEB  92     105.516  37.506  42.995  1.00  0.00           C
ATOM   1649  NH3 POPEC  93      19.216  63.746  22.485  1.00  0.00           N
ATOM   1653  C12 POPEC  93      19.626  65.186  22.475  1.00  0.00           C
ATOM   1656  C11 POPEC  93      18.706  65.996  21.575  1.00  0.00           C
ATOM   1659  P   POPEC  93      18.976  68.596  22.085  1.00  0.00           P
ATOM   1660  O13 POPEC  93      20.216  69.096  22.705  1.00  0.00           O
ATOM   1661  O14 POPEC  93      18.356  69.546  21.145  1.00  0.00           O
ATOM   1662  O11 POPEC  93      17.956  68.176  23.225  1.00  0.00           O
ATOM   1663  O12 POPEC  93      19.296  67.256  21.305  1.00  0.00           O
ATOM   1664  C1  POPEC  93      17.496  69.156  24.175  1.00  0.00           C
ATOM   1667  C2  POPEC  93      18.026  68.926  25.615  1.00  0.00           C
ATOM   1669  O21 POPEC  93      17.156  69.576  26.555  1.00  0.00           O
ATOM   1670  C21 POPEC  93      17.236  70.886  26.615  1.00  0.00           C
ATOM   1671  O22 POPEC  93      17.826  71.606  25.825  1.00  0.00           O
ATOM   1672  C22 POPEC  93      16.556  71.336  27.895  1.00  0.00           C
ATOM   1675  C3  POPEC  93      19.536  69.316  25.795  1.00  0.00           C
ATOM   1678  O31 POPEC  93      19.866  69.796  27.125  1.00  0.00           O
ATOM   1679  C31 POPEC  93      19.936  68.826  28.035  1.00  0.00           C
ATOM   1680  O32 POPEC  93      19.776  67.646  27.815  1.00  0.00           O
ATOM   1681  C32 POPEC  93      20.316  69.416  29.385  1.00  0.00           C
ATOM   1684  C23 POPEC  93      16.846  72.816  28.185  1.00  0.00           C
ATOM   1687  C24 POPEC  93      16.366  73.216  29.575  1.00  0.00           C
ATOM   1690  C25 POPEC  93      14.906  72.846  29.805  1.00  0.00           C
ATOM   1693  C26 POPEC  93      14.256  73.706  30.885  1.00  0.00           C
ATOM   1696  C27 POPEC  93      12.816  73.296  31.185  1.00  0.00           C
ATOM   1699  C28 POPEC  93      12.266  73.956  32.455  1.00  0.00           C
ATOM   1702  C29 POPEC  93      11.896  75.386  32.175  1.00  0.00           C
ATOM   1704 0C21 POPEC  93      10.736  75.966  32.505  1.00  0.00           C
ATOM   1706 1C21 POPEC  93       9.626  75.366  33.325  1.00  0.00           C
ATOM   1709 2C21 POPEC  93       8.696  76.456  33.895  1.00  0.00           C
ATOM   1712 3C21 POPEC  93       7.936  75.976  35.145  1.00  0.00           C
ATOM   1715 4C21 POPEC  93       8.796  76.086  36.415  1.00  0.00           C
ATOM   1718 5C21 POPEC  93       8.626  74.906  37.385  1.00  0.00           C
ATOM   1721 6C21 POPEC  93       9.436  73.676  36.935  1.00  0.00           C
ATOM   1724 7C21 POPEC  93       9.476  72.566  37.985  1.00  0.00           C
ATOM   1727 8C21 POPEC  93      10.236  71.336  37.485  1.00  0.00           C
ATOM   1731  C33 POPEC  93      19.386  68.886  30.495  1.00  0.00           C
ATOM   1734  C34 POPEC  93      19.616  69.596  31.835  1.00  0.00           C
ATOM   1737  C35 POPEC  93      20.986  69.296  32.485  1.00  0.00           C
ATOM   1740  C36 POPEC  93      21.176  67.796  32.745  1.00  0.00           C
ATOM   1743  C37 POPEC  93      21.986  67.496  34.015  1.00  0.00           C
ATOM   1746  C38 POPEC  93      22.246  65.986  34.165  1.00  0.00           C
ATOM   1749  C39 POPEC  93      20.976  65.176  34.435  1.00  0.00           C
ATOM   1752 0C31 POPEC  93      20.886  64.676  35.875  1.00  0.00           C
ATOM   1755 1C31 POPEC  93      21.486  63.276  36.045  1.00  0.00           C
ATOM   1758 2C31 POPEC  93      21.686  62.946  37.535  1.00  0.00           C
ATOM   1761 3C31 POPEC  93      22.036  61.486  37.815  1.00  0.00           C
ATOM   1764 4C31 POPEC  93      20.906  60.516  37.455  1.00  0.00           C
ATOM   1767 5C31 POPEC  93      21.056  59.136  38.105  1.00  0.00           C
ATOM   1770 6C31 POPEC  93      19.856  58.216  37.855  1.00  0.00           C
ATOM   1774  NH3 POPED  94      34.326 126.476  25.585  1.00  0.00           N
ATOM   1778  C12 POPED  94      34.046 125.436  24.525  1.00  0.00           C
ATOM   1781  C11 POPED  94      34.246 124.006  25.065  1.00  0.00           C
ATOM   1784  P   POPED  94      35.726 121.916  24.535  1.00  0.00           P
ATOM   1785  O13 POPED  94      34.786 120.856  24.965  1.00  0.00           O
ATOM   1786  O14 POPED  94      36.756 121.586  23.505  1.00  0.00           O
ATOM   1787  O11 POPED  94      36.516 122.516  25.755  1.00  0.00           O
ATOM   1788  O12 POPED  94      34.886 123.176  24.075  1.00  0.00           O
ATOM   1789  C1  POPED  94      36.526 121.976  27.065  1.00  0.00           C
ATOM   1792  C2  POPED  94      37.466 122.856  27.905  1.00  0.00           C
ATOM   1794  O21 POPED  94      38.086 122.106  28.965  1.00  0.00           O
ATOM   1795  C21 POPED  94      37.386 121.836  30.045  1.00  0.00           C
ATOM   1796  O22 POPED  94      36.196 122.026  30.225  1.00  0.00           O
ATOM   1797  C22 POPED  94      38.326 121.306  31.115  1.00  0.00           C
ATOM   1800  C3  POPED  94      36.846 124.216  28.365  1.00  0.00           C
ATOM   1803  O31 POPED  94      37.816 124.896  29.185  1.00  0.00           O
ATOM   1804  C31 POPED  94      37.366 125.726  30.115  1.00  0.00           C
ATOM   1805  O32 POPED  94      36.256 126.226  30.175  1.00  0.00           O
ATOM   1806  C32 POPED  94      38.536 125.896  31.095  1.00  0.00           C
ATOM   1809  C23 POPED  94      37.786 121.666  32.515  1.00  0.00           C
ATOM   1812  C24 POPED  94      38.806 121.406  33.625  1.00  0.00           C
ATOM   1815  C25 POPED  94      39.766 122.596  33.765  1.00  0.00           C
ATOM   1818  C26 POPED  94      40.816 122.436  34.885  1.00  0.00           C
ATOM   1821  C27 POPED  94      40.946 123.706  35.745  1.00  0.00           C
ATOM   1824  C28 POPED  94      41.956 123.586  36.905  1.00  0.00           C
ATOM   1827  C29 POPED  94      41.406 123.086  38.205  1.00  0.00           C
ATOM   1829 0C21 POPED  94      42.146 122.726  39.275  1.00  0.00           C
ATOM   1831 1C21 POPED  94      43.646 122.786  39.345  1.00  0.00           C
ATOM   1834 2C21 POPED  94      44.096 124.146  39.925  1.00  0.00           C
ATOM   1837 3C21 POPED  94      43.736 124.326  41.405  1.00  0.00           C
ATOM   1840 4C21 POPED  94      44.096 125.706  41.955  1.00  0.00           C
ATOM   1843 5C21 POPED  94      45.596 125.936  42.125  1.00  0.00           C
ATOM   1846 6C21 POPED  94      45.906 126.996  43.185  1.00  0.00           C
ATOM   1849 7C21 POPED  94      47.406 127.236  43.365  1.00  0.00           C
ATOM   1852 8C21 POPED  94      47.746 128.066  44.615  1.00  0.00           C
ATOM   1856  C33 POPED  94      38.216 126.596  32.425  1.00  0.00           C
ATOM   1859  C34 POPED  94      39.506 126.806  33.225  1.00  0.00           C
ATOM   1862  C35 POPED  94      39.306 127.356  34.645  1.00  0.00           C
ATOM   1865  C36 POPED  94      38.346 126.506  35.485  1.00  0.00           C
ATOM   1868  C37 POPED  94      38.626 126.576  36.985  1.00  0.00           C
ATOM   1871  C38 POPED  94      37.676 125.666  37.765  1.00  0.00           C
ATOM   1874  C39 POPED  94      38.046 125.356  39.225  1.00  0.00           C
ATOM   1877 0C31 POPED  94      39.126 126.266  39.835  1.00  0.00           C
ATOM   1880 1C31 POPED  94      39.506 125.836  41.255  1.00  0.00           C
ATOM   1883 2C31 POPED  94      40.466 126.836  41.895  1.00  0.00           C
ATOM   1886 3C31 POPED  94      40.886 126.416  43.305  1.00  0.00           C
ATOM   1889 4C31 POPED  94      41.546 127.546  44.095  1.00  0.00           C
ATOM   1892 5C31 POPED  94      41.756 127.206  45.575  1.00  0.00           C
ATOM   1895 6C31 POPED  94      42.226 128.408  46.405  1.00  0.00           C
ATOM   1899  NH3 POPEE  95      16.776  -0.494  21.555  1.00  0.00           N
ATOM   1903  C12 POPEE  95      16.406   0.086  20.225  1.00  0.00           C
ATOM   1906  C11 POPEE  95      17.516   1.026  19.695  1.00  0.00           C
ATOM   1909  P   POPEE  95      18.206   3.566  20.115  1.00  0.00           P
ATOM   1910  O13 POPEE  95      19.216   3.396  19.055  1.00  0.00           O
ATOM   1911  O14 POPEE  95      17.136   4.576  19.925  1.00  0.00           O
ATOM   1912  O11 POPEE  95      18.946   3.946  21.465  1.00  0.00           O
ATOM   1913  O12 POPEE  95      17.556   2.186  20.515  1.00  0.00           O
ATOM   1914  C1  POPEE  95      18.906   3.126  22.635  1.00  0.00           C
ATOM   1917  C2  POPEE  95      19.116   3.996  23.885  1.00  0.00           C
ATOM   1919  O21 POPEE  95      18.986   3.206  25.075  1.00  0.00           O
ATOM   1920  C21 POPEE  95      17.786   2.866  25.495  1.00  0.00           C
ATOM   1921  O22 POPEE  95      16.726   3.126  24.955  1.00  0.00           O
ATOM   1922  C22 POPEE  95      17.946   2.136  26.825  1.00  0.00           C
ATOM   1925  C3  POPEE  95      18.216   5.256  23.785  1.00  0.00           C
ATOM   1928  O31 POPEE  95      18.176   6.026  25.005  1.00  0.00           O
ATOM   1929  C31 POPEE  95      17.296   7.026  24.895  1.00  0.00           C
ATOM   1930  O32 POPEE  95      16.726   7.336  23.865  1.00  0.00           O
ATOM   1931  C32 POPEE  95      17.136   7.676  26.265  1.00  0.00           C
ATOM   1934  C23 POPEE  95      16.786   2.366  27.835  1.00  0.00           C
ATOM   1937  C24 POPEE  95      17.326   2.546  29.255  1.00  0.00           C
ATOM   1940  C25 POPEE  95      16.246   2.386  30.335  1.00  0.00           C
ATOM   1943  C26 POPEE  95      16.856   2.466  31.735  1.00  0.00           C
ATOM   1946  C27 POPEE  95      15.846   2.166  32.855  1.00  0.00           C
ATOM   1949  C28 POPEE  95      16.486   2.116  34.255  1.00  0.00           C
ATOM   1952  C29 POPEE  95      17.446   0.966  34.435  1.00  0.00           C
ATOM   1954 0C21 POPEE  95      17.126  -0.274  34.865  1.00  0.00           C
ATOM   1956 1C21 POPEE  95      15.756  -0.764  35.245  1.00  0.00           C
ATOM   1959 2C21 POPEE  95      15.716  -1.606  36.535  1.00  0.00           C
ATOM   1962 3C21 POPEE  95      15.386  -0.824  37.815  1.00  0.00           C
ATOM   1965 4C21 POPEE  95      14.966  -1.786  38.935  1.00  0.00           C
ATOM   1968 5C21 POPEE  95      14.216  -1.136  40.105  1.00  0.00           C
ATOM   1971 6C21 POPEE  95      14.106  -2.136  41.265  1.00  0.00           C
ATOM   1974 7C21 POPEE  95      13.406  -1.596  42.505  1.00  0.00           C
ATOM   1977 8C21 POPEE  95      13.366  -2.636  43.625  1.00  0.00           C
ATOM   1981  C33 POPEE  95      15.676   8.116  26.575  1.00  0.00           C
ATOM   1984  C34 POPEE  95      15.276   7.836  28.035  1.00  0.00           C
ATOM   1987  C35 POPEE  95      16.196   8.456  29.095  1.00  0.00           C
ATOM   1990  C36 POPEE  95      15.916   7.896  30.495  1.00  0.00           C
ATOM   1993  C37 POPEE  95      17.096   8.056  31.455  1.00  0.00           C
ATOM   1996  C38 POPEE  95      16.936   7.206  32.725  1.00  0.00           C
ATOM   1999  C39 POPEE  95      18.206   7.116  33.585  1.00  0.00           C
ATOM   2002 0C31 POPEE  95      19.226   6.086  33.065  1.00  0.00           C
ATOM   2005 1C31 POPEE  95      20.286   5.736  34.125  1.00  0.00           C
ATOM   2008 2C31 POPEE  95      21.286   4.656  33.675  1.00  0.00           C
ATOM   2011 3C31 POPEE  95      21.926   3.916  34.865  1.00  0.00           C
ATOM   2014 4C31 POPEE  95      20.956   2.926  35.525  1.00  0.00           C
ATOM   2017 5C31 POPEE  95      21.586   2.076  36.625  1.00  0.00           C
ATOM   2020 6C31 POPEE  95      20.576   1.126  37.275  1.00  0.00           C
ATOM   2024  NH3 POPEF  96      34.916  75.056  20.695  1.00  0.00           N
ATOM   2028  C12 POPEF  96      33.806  74.396  21.475  1.00  0.00           C
ATOM   2031  C11 POPEF  96      33.276  73.096  20.815  1.00  0.00           C
ATOM   2034  P   POPEF  96      35.546  71.726  20.935  1.00  0.00           P
ATOM   2035  O13 POPEF  96      36.036  70.496  20.305  1.00  0.00           O
ATOM   2036  O14 POPEF  96      36.476  72.876  20.985  1.00  0.00           O
ATOM   2037  O11 POPEF  96      35.016  71.456  22.415  1.00  0.00           O
ATOM   2038  O12 POPEF  96      34.266  72.286  20.195  1.00  0.00           O
ATOM   2039  C1  POPEF  96      36.046  71.636  23.415  1.00  0.00           C
ATOM   2042  C2  POPEF  96      35.486  71.396  24.835  1.00  0.00           C
ATOM   2044  O21 POPEF  96      36.456  71.746  25.825  1.00  0.00           O
ATOM   2045  C21 POPEF  96      37.546  71.026  25.945  1.00  0.00           C
ATOM   2046  O22 POPEF  96      37.926  70.126  25.205  1.00  0.00           O
ATOM   2047  C22 POPEF  96      38.216  71.446  27.245  1.00  0.00           C
ATOM   2050  C3  POPEF  96      34.976  69.956  25.045  1.00  0.00           C
ATOM   2053  O31 POPEF  96      34.686  69.756  26.435  1.00  0.00           O
ATOM   2054  C31 POPEF  96      33.796  68.806  26.675  1.00  0.00           C
ATOM   2055  O32 POPEF  96      33.276  68.086  25.845  1.00  0.00           O
ATOM   2056  C32 POPEF  96      33.566  68.726  28.175  1.00  0.00           C
ATOM   2059  C23 POPEF  96      39.416  70.586  27.675  1.00  0.00           C
ATOM   2062  C24 POPEF  96      39.486  70.496  29.205  1.00  0.00           C
ATOM   2065  C25 POPEF  96      40.756  69.816  29.735  1.00  0.00           C
ATOM   2068  C26 POPEF  96      42.046  70.436  29.175  1.00  0.00           C
ATOM   2071  C27 POPEF  96      43.286  69.886  29.885  1.00  0.00           C
ATOM   2074  C28 POPEF  96      44.536  70.786  29.865  1.00  0.00           C
ATOM   2077  C29 POPEF  96      44.306  72.156  30.455  1.00  0.00           C
ATOM   2079 0C21 POPEF  96      45.106  73.226  30.285  1.00  0.00           C
ATOM   2081 1C21 POPEF  96      46.396  73.246  29.515  1.00  0.00           C
ATOM   2084 2C21 POPEF  96      47.596  73.556  30.435  1.00  0.00           C
ATOM   2087 3C21 POPEF  96      47.736  72.546  31.595  1.00  0.00           C
ATOM   2090 4C21 POPEF  96      49.126  72.546  32.245  1.00  0.00           C
ATOM   2093 5C21 POPEF  96      49.396  71.276  33.055  1.00  0.00           C
ATOM   2096 6C21 POPEF  96      48.456  71.106  34.255  1.00  0.00           C
ATOM   2099 7C21 POPEF  96      48.936  70.026  35.235  1.00  0.00           C
ATOM   2102 8C21 POPEF  96      48.096  69.946  36.505  1.00  0.00           C
ATOM   2106  C33 POPEF  96      34.846  69.026  28.995  1.00  0.00           C
ATOM   2109  C34 POPEF  96      34.526  69.006  30.495  1.00  0.00           C
ATOM   2112  C35 POPEF  96      35.626  69.646  31.345  1.00  0.00           C
ATOM   2115  C36 POPEF  96      35.106  70.056  32.735  1.00  0.00           C
ATOM   2118  C37 POPEF  96      36.016  71.086  33.405  1.00  0.00           C
ATOM   2121  C38 POPEF  96      35.416  71.676  34.685  1.00  0.00           C
ATOM   2124  C39 POPEF  96      35.326  70.676  35.845  1.00  0.00           C
ATOM   2127 0C31 POPEF  96      34.816  71.346  37.125  1.00  0.00           C
ATOM   2130 1C31 POPEF  96      34.936  70.496  38.395  1.00  0.00           C
ATOM   2133 2C31 POPEF  96      34.456  71.266  39.625  1.00  0.00           C
ATOM   2136 3C31 POPEF  96      34.226  70.386  40.865  1.00  0.00           C
ATOM   2139 4C31 POPEF  96      35.506  69.716  41.385  1.00  0.00           C
ATOM   2142 5C31 POPEF  96      35.256  68.936  42.685  1.00  0.00           C
ATOM   2145 6C31 POPEF  96      36.546  68.506  43.385  1.00  0.00           C
ATOM   2149  NH3 POPEG  97      39.846   3.506  23.425  1.00  0.00           N
ATOM   2153  C12 POPEG  97      38.526   2.986  23.935  1.00  0.00           C
ATOM   2156  C11 POPEG  97      37.826   2.046  22.935  1.00  0.00           C
ATOM   2159  P   POPEG  97      35.686   1.506  24.375  1.00  0.00           P
ATOM   2160  O13 POPEG  97      35.216   2.876  24.025  1.00  0.00           O
ATOM   2161  O14 POPEG  97      34.666   0.446  24.345  1.00  0.00           O
ATOM   2162  O11 POPEG  97      36.276   1.476  25.815  1.00  0.00           O
ATOM   2163  O12 POPEG  97      36.986   1.086  23.575  1.00  0.00           O
ATOM   2164  C1  POPEG  97      35.936   2.426  26.815  1.00  0.00           C
ATOM   2167  C2  POPEG  97      36.606   1.976  28.155  1.00  0.00           C
ATOM   2169  O21 POPEG  97      36.786   3.086  29.045  1.00  0.00           O
ATOM   2170  C21 POPEG  97      35.696   3.716  29.445  1.00  0.00           C
ATOM   2171  O22 POPEG  97      34.546   3.416  29.175  1.00  0.00           O
ATOM   2172  C22 POPEG  97      36.136   4.926  30.285  1.00  0.00           C
ATOM   2175  C3  POPEG  97      37.956   1.226  27.855  1.00  0.00           C
ATOM   2178  O31 POPEG  97      39.046   1.546  28.755  1.00  0.00           O
ATOM   2179  C31 POPEG  97      39.596   0.536  29.415  1.00  0.00           C
ATOM   2180  O32 POPEG  97      39.116  -0.564  29.585  1.00  0.00           O
ATOM   2181  C32 POPEG  97      40.976   1.026  29.865  1.00  0.00           C
ATOM   2184  C23 POPEG  97      35.346   5.126  31.615  1.00  0.00           C
ATOM   2187  C24 POPEG  97      36.176   5.936  32.625  1.00  0.00           C
ATOM   2190  C25 POPEG  97      35.496   6.096  33.995  1.00  0.00           C
ATOM   2193  C26 POPEG  97      36.486   6.496  35.105  1.00  0.00           C
ATOM   2196  C27 POPEG  97      35.846   6.476  36.505  1.00  0.00           C
ATOM   2199  C28 POPEG  97      36.856   6.526  37.675  1.00  0.00           C
ATOM   2202  C29 POPEG  97      36.116   6.506  38.995  1.00  0.00           C
ATOM   2204 0C21 POPEG  97      36.406   7.206  40.105  1.00  0.00           C
ATOM   2206 1C21 POPEG  97      37.596   8.116  40.335  1.00  0.00           C
ATOM   2209 2C21 POPEG  97      38.256   7.856  41.705  1.00  0.00           C
ATOM   2212 3C21 POPEG  97      38.846   6.446  41.795  1.00  0.00           C
ATOM   2215 4C21 POPEG  97      39.686   6.216  43.065  1.00  0.00           C
ATOM   2218 5C21 POPEG  97      40.316   4.816  43.095  1.00  0.00           C
ATOM   2221 6C21 POPEG  97      41.276   4.566  41.925  1.00  0.00           C
ATOM   2224 7C21 POPEG  97      42.046   3.246  42.055  1.00  0.00           C
ATOM   2227 8C21 POPEG  97      42.996   2.996  40.875  1.00  0.00           C
ATOM   2231  C33 POPEG  97      41.556   0.346  31.125  1.00  0.00           C
ATOM   2234  C34 POPEG  97      42.896   1.006  31.495  1.00  0.00           C
ATOM   2237  C35 POPEG  97      43.566   0.416  32.745  1.00  0.00           C
ATOM   2240  C36 POPEG  97      44.796   1.236  33.165  1.00  0.00           C
ATOM   2243  C37 POPEG  97      45.786   0.426  34.015  1.00  0.00           C
ATOM   2246  C38 POPEG  97      47.136   1.146  34.205  1.00  0.00           C
ATOM   2249  C39 POPEG  97      48.116   0.316  35.035  1.00  0.00           C
ATOM   2252 0C31 POPEG  97      47.956   0.516  36.545  1.00  0.00           C
ATOM   2255 1C31 POPEG  97      48.876  -0.414  37.355  1.00  0.00           C
ATOM   2258 2C31 POPEG  97      49.016   0.026  38.815  1.00  0.00           C
ATOM   2261 3C31 POPEG  97      49.826  -0.954  39.685  1.00  0.00           C
ATOM   2264 4C31 POPEG  97      51.206  -1.296  39.095  1.00  0.00           C
ATOM   2267 5C31 POPEG  97      52.096  -2.036  40.105  1.00  0.00           C
ATOM   2270 6C31 POPEG  97      53.366  -2.616  39.475  1.00  0.00           C
ATOM   2274  NH3 POPEH  98     103.166  62.376  24.935  1.00  0.00           N
ATOM   2278  C12 POPEH  98     103.846  63.526  24.225  1.00  0.00           C
ATOM   2281  C11 POPEH  98     103.856  63.366  22.705  1.00  0.00           C
ATOM   2284  P   POPEH  98     104.406  64.656  20.505  1.00  0.00           P
ATOM   2285  O13 POPEH  98     103.456  63.806  19.745  1.00  0.00           O
ATOM   2286  O14 POPEH  98     105.846  64.336  20.325  1.00  0.00           O
ATOM   2287  O11 POPEH  98     104.246  66.196  20.205  1.00  0.00           O
ATOM   2288  O12 POPEH  98     104.026  64.596  22.035  1.00  0.00           O
ATOM   2289  C1  POPEH  98     104.116  67.136  21.295  1.00  0.00           C
ATOM   2292  C2  POPEH  98     105.386  67.256  22.215  1.00  0.00           C
ATOM   2294  O21 POPEH  98     105.206  68.346  23.155  1.00  0.00           O
ATOM   2295  C21 POPEH  98     104.456  67.986  24.215  1.00  0.00           C
ATOM   2296  O22 POPEH  98     104.096  66.856  24.495  1.00  0.00           O
ATOM   2297  C22 POPEH  98     104.136  69.236  25.025  1.00  0.00           C
ATOM   2300  C3  POPEH  98     106.686  67.476  21.395  1.00  0.00           C
ATOM   2303  O31 POPEH  98     107.876  67.396  22.225  1.00  0.00           O
ATOM   2304  C31 POPEH  98     108.566  68.506  22.385  1.00  0.00           C
ATOM   2305  O32 POPEH  98     108.376  69.556  21.775  1.00  0.00           O
ATOM   2306  C32 POPEH  98     109.496  68.356  23.575  1.00  0.00           C
ATOM   2309  C23 POPEH  98     103.086  68.966  26.145  1.00  0.00           C
ATOM   2312  C24 POPEH  98     102.816  70.176  27.035  1.00  0.00           C
ATOM   2315  C25 POPEH  98     103.926  70.396  28.065  1.00  0.00           C
ATOM   2318  C26 POPEH  98     103.836  71.756  28.765  1.00  0.00           C
ATOM   2321  C27 POPEH  98     104.946  71.936  29.805  1.00  0.00           C
ATOM   2324  C28 POPEH  98     104.436  72.516  31.125  1.00  0.00           C
ATOM   2327  C29 POPEH  98     103.466  71.586  31.805  1.00  0.00           C
ATOM   2329 0C21 POPEH  98     102.946  71.806  33.025  1.00  0.00           C
ATOM   2331 1C21 POPEH  98     103.286  72.996  33.875  1.00  0.00           C
ATOM   2334 2C21 POPEH  98     104.216  72.596  35.025  1.00  0.00           C
ATOM   2337 3C21 POPEH  98     104.806  73.836  35.685  1.00  0.00           C
ATOM   2340 4C21 POPEH  98     105.646  73.546  36.915  1.00  0.00           C
ATOM   2343 5C21 POPEH  98     106.226  74.846  37.475  1.00  0.00           C
ATOM   2346 6C21 POPEH  98     106.806  74.696  38.875  1.00  0.00           C
ATOM   2349 7C21 POPEH  98     107.226  76.056  39.465  1.00  0.00           C
ATOM   2352 8C21 POPEH  98     107.326  76.046  40.985  1.00  0.00           C
ATOM   2356  C33 POPEH  98     109.386  69.586  24.485  1.00  0.00           C
ATOM   2359  C34 POPEH  98     110.436  69.606  25.605  1.00  0.00           C
ATOM   2362  C35 POPEH  98     110.206  70.766  26.575  1.00  0.00           C
ATOM   2365  C36 POPEH  98     110.096  70.256  28.025  1.00  0.00           C
ATOM   2368  C37 POPEH  98     109.566  71.316  28.985  1.00  0.00           C
ATOM   2371  C38 POPEH  98     109.226  70.726  30.365  1.00  0.00           C
ATOM   2374  C39 POPEH  98     108.366  71.656  31.225  1.00  0.00           C
ATOM   2377 0C31 POPEH  98     109.096  72.846  31.865  1.00  0.00           C
ATOM   2380 1C31 POPEH  98     108.086  73.736  32.605  1.00  0.00           C
ATOM   2383 2C31 POPEH  98     108.726  74.776  33.535  1.00  0.00           C
ATOM   2386 3C31 POPEH  98     108.816  76.186  32.955  1.00  0.00           C
ATOM   2389 4C31 POPEH  98     109.086  77.206  34.065  1.00  0.00           C
ATOM   2392 5C31 POPEH  98     109.176  78.656  33.575  1.00  0.00           C
ATOM   2395 6C31 POPEH  98     109.336  79.646  34.725  1.00  0.00           C
ATOM   2399  NH3 POPEI  99      45.686  28.736  23.755  1.00  0.00           N
ATOM   2403  C12 POPEI  99      44.826  29.756  24.435  1.00  0.00           C
ATOM   2406  C11 POPEI  99      44.446  30.906  23.495  1.00  0.00           C
ATOM   2409  P   POPEI  99      43.746  31.506  21.055  1.00  0.00           P
ATOM   2410  O13 POPEI  99      44.786  31.216  20.055  1.00  0.00           O
ATOM   2411  O14 POPEI  99      42.346  31.556  20.555  1.00  0.00           O
ATOM   2412  O11 POPEI  99      44.086  32.886  21.755  1.00  0.00           O
ATOM   2413  O12 POPEI  99      43.896  30.456  22.245  1.00  0.00           O
ATOM   2414  C1  POPEI  99      43.046  33.716  22.275  1.00  0.00           C
ATOM   2417  C2  POPEI  99      43.536  34.506  23.525  1.00  0.00           C
ATOM   2419  O21 POPEI  99      43.366  33.776  24.745  1.00  0.00           O
ATOM   2420  C21 POPEI  99      42.126  33.556  25.175  1.00  0.00           C
ATOM   2421  O22 POPEI  99      41.096  33.716  24.555  1.00  0.00           O
ATOM   2422  C22 POPEI  99      42.186  33.016  26.595  1.00  0.00           C
ATOM   2425  C3  POPEI  99      42.906  35.926  23.605  1.00  0.00           C
ATOM   2428  O31 POPEI  99      43.226  36.606  24.845  1.00  0.00           O
ATOM   2429  C31 POPEI  99      44.346  37.306  24.825  1.00  0.00           C
ATOM   2430  O32 POPEI  99      45.256  37.186  24.015  1.00  0.00           O
ATOM   2431  C32 POPEI  99      44.316  38.306  25.965  1.00  0.00           C
ATOM   2434  C23 POPEI  99      42.916  33.926  27.615  1.00  0.00           C
ATOM   2437  C24 POPEI  99      43.106  33.156  28.925  1.00  0.00           C
ATOM   2440  C25 POPEI  99      44.186  33.656  29.895  1.00  0.00           C
ATOM   2443  C26 POPEI  99      44.346  32.686  31.095  1.00  0.00           C
ATOM   2446  C27 POPEI  99      45.206  33.256  32.225  1.00  0.00           C
ATOM   2449  C28 POPEI  99      45.646  32.216  33.285  1.00  0.00           C
ATOM   2452  C29 POPEI  99      46.986  32.606  33.835  1.00  0.00           C
ATOM   2454 0C21 POPEI  99      47.756  32.036  34.785  1.00  0.00           C
ATOM   2456 1C21 POPEI  99      47.476  30.856  35.675  1.00  0.00           C
ATOM   2459 2C21 POPEI  99      48.416  30.976  36.895  1.00  0.00           C
ATOM   2462 3C21 POPEI  99      48.266  29.866  37.955  1.00  0.00           C
ATOM   2465 4C21 POPEI  99      49.486  29.826  38.885  1.00  0.00           C
ATOM   2468 5C21 POPEI  99      49.436  28.746  39.975  1.00  0.00           C
ATOM   2471 6C21 POPEI  99      48.486  29.106  41.125  1.00  0.00           C
ATOM   2474 7C21 POPEI  99      48.826  28.346  42.415  1.00  0.00           C
ATOM   2477 8C21 POPEI  99      47.876  28.656  43.575  1.00  0.00           C
ATOM   2481  C33 POPEI  99      44.906  37.706  27.265  1.00  0.00           C
ATOM   2484  C34 POPEI  99      46.346  37.206  27.075  1.00  0.00           C
ATOM   2487  C35 POPEI  99      47.156  37.136  28.365  1.00  0.00           C
ATOM   2490  C36 POPEI  99      47.866  38.476  28.635  1.00  0.00           C
ATOM   2493  C37 POPEI  99      48.636  38.546  29.955  1.00  0.00           C
ATOM   2496  C38 POPEI  99      49.386  39.886  30.115  1.00  0.00           C
ATOM   2499  C39 POPEI  99      48.456  41.096  30.315  1.00  0.00           C
ATOM   2502 0C31 POPEI  99      49.146  42.446  30.125  1.00  0.00           C
ATOM   2505 1C31 POPEI  99      48.266  43.616  30.595  1.00  0.00           C
ATOM   2508 2C31 POPEI  99      48.876  44.996  30.345  1.00  0.00           C
ATOM   2511 3C31 POPEI  99      48.266  45.726  29.135  1.00  0.00           C
ATOM   2514 4C31 POPEI  99      47.176  46.746  29.525  1.00  0.00           C
ATOM   2517 5C31 POPEI  99      46.476  47.316  28.285  1.00  0.00           C
ATOM   2520 6C31 POPEI  99      45.416  48.386  28.585  1.00  0.00           C
ATOM   2524  NH3 POPEJ 100      63.996  93.806  61.845  1.00  0.00           N
ATOM   2528  C12 POPEJ 100      64.566  92.446  62.175  1.00  0.00           C
ATOM   2531  C11 POPEJ 100      63.536  91.326  62.365  1.00  0.00           C
ATOM   2534  P   POPEJ 100      62.936  89.476  64.155  1.00  0.00           P
ATOM   2535  O13 POPEJ 100      63.836  88.466  64.765  1.00  0.00           O
ATOM   2536  O14 POPEJ 100      61.756  89.926  64.935  1.00  0.00           O
ATOM   2537  O11 POPEJ 100      62.296  88.916  62.805  1.00  0.00           O
ATOM   2538  O12 POPEJ 100      63.716  90.756  63.655  1.00  0.00           O
ATOM   2539  C1  POPEJ 100      61.696  87.606  62.785  1.00  0.00           C
ATOM   2542  C2  POPEJ 100      62.726  86.456  62.685  1.00  0.00           C
ATOM   2544  O21 POPEJ 100      63.726  86.856  61.745  1.00  0.00           O
ATOM   2545  C21 POPEJ 100      64.936  86.406  61.965  1.00  0.00           C
ATOM   2546  O22 POPEJ 100      65.266  85.636  62.855  1.00  0.00           O
ATOM   2547  C22 POPEJ 100      65.856  87.006  60.915  1.00  0.00           C
ATOM   2550  C3  POPEJ 100      62.116  85.066  62.305  1.00  0.00           C
ATOM   2553  O31 POPEJ 100      61.276  85.056  61.125  1.00  0.00           O
ATOM   2554  C31 POPEJ 100      61.906  84.996  59.965  1.00  0.00           C
ATOM   2555  O32 POPEJ 100      63.116  84.986  59.805  1.00  0.00           O
ATOM   2556  C32 POPEJ 100      60.906  84.886  58.815  1.00  0.00           C
ATOM   2559  C23 POPEJ 100      66.826  85.956  60.315  1.00  0.00           C
ATOM   2562  C24 POPEJ 100      67.156  86.266  58.855  1.00  0.00           C
ATOM   2565  C25 POPEJ 100      66.046  85.926  57.845  1.00  0.00           C
ATOM   2568  C26 POPEJ 100      66.566  85.976  56.405  1.00  0.00           C
ATOM   2571  C27 POPEJ 100      65.476  85.806  55.345  1.00  0.00           C
ATOM   2574  C28 POPEJ 100      66.046  85.316  53.995  1.00  0.00           C
ATOM   2577  C29 POPEJ 100      65.446  86.016  52.805  1.00  0.00           C
ATOM   2579 0C21 POPEJ 100      64.856  85.476  51.735  1.00  0.00           C
ATOM   2581 1C21 POPEJ 100      64.606  84.006  51.455  1.00  0.00           C
ATOM   2584 2C21 POPEJ 100      65.296  83.516  50.155  1.00  0.00           C
ATOM   2587 3C21 POPEJ 100      66.796  83.806  50.055  1.00  0.00           C
ATOM   2590 4C21 POPEJ 100      67.646  83.206  51.185  1.00  0.00           C
ATOM   2593 5C21 POPEJ 100      69.096  83.726  51.195  1.00  0.00           C
ATOM   2596 6C21 POPEJ 100      69.936  83.156  50.045  1.00  0.00           C
ATOM   2599 7C21 POPEJ 100      71.366  83.696  50.025  1.00  0.00           C
ATOM   2602 8C21 POPEJ 100      71.506  85.006  49.245  1.00  0.00           C
ATOM   2606  C33 POPEJ 100      61.576  85.436  57.545  1.00  0.00           C
ATOM   2609  C34 POPEJ 100      60.726  85.396  56.275  1.00  0.00           C
ATOM   2612  C35 POPEJ 100      61.346  86.316  55.215  1.00  0.00           C
ATOM   2615  C36 POPEJ 100      61.236  85.816  53.775  1.00  0.00           C
ATOM   2618  C37 POPEJ 100      60.976  86.966  52.775  1.00  0.00           C
ATOM   2621  C38 POPEJ 100      61.326  86.626  51.325  1.00  0.00           C
ATOM   2624  C39 POPEJ 100      60.766  85.276  50.845  1.00  0.00           C
ATOM   2627 0C31 POPEJ 100      61.266  84.876  49.455  1.00  0.00           C
ATOM   2630 1C31 POPEJ 100      61.056  83.376  49.215  1.00  0.00           C
ATOM   2633 2C31 POPEJ 100      61.546  82.906  47.845  1.00  0.00           C
ATOM   2636 3C31 POPEJ 100      61.086  81.476  47.525  1.00  0.00           C
ATOM   2639 4C31 POPEJ 100      61.806  80.386  48.325  1.00  0.00           C
ATOM   2642 5C31 POPEJ 100      61.066  79.036  48.275  1.00  0.00           C
ATOM   2645 6C31 POPEJ 100      61.926  77.846  48.705  1.00  0.00           C
ATOM   2649  NH3 POPEK 101      54.086  42.146  22.775  1.00  0.00           N
ATOM   2653  C12 POPEK 101      54.936  41.026  22.225  1.00  0.00           C
ATOM   2656  C11 POPEK 101      56.196  40.786  23.095  1.00  0.00           C
ATOM   2659  P   POPEK 101      57.666  42.826  22.435  1.00  0.00           P
ATOM   2660  O13 POPEK 101      59.086  43.106  22.075  1.00  0.00           O
ATOM   2661  O14 POPEK 101      56.576  43.426  21.635  1.00  0.00           O
ATOM   2662  O11 POPEK 101      57.396  43.296  23.925  1.00  0.00           O
ATOM   2663  O12 POPEK 101      57.396  41.266  22.505  1.00  0.00           O
ATOM   2664  C1  POPEK 101      57.646  44.676  24.185  1.00  0.00           C
ATOM   2667  C2  POPEK 101      57.506  44.976  25.685  1.00  0.00           C
ATOM   2669  O21 POPEK 101      58.716  44.696  26.395  1.00  0.00           O
ATOM   2670  C21 POPEK 101      59.106  43.446  26.605  1.00  0.00           C
ATOM   2671  O22 POPEK 101      58.566  42.426  26.235  1.00  0.00           O
ATOM   2672  C22 POPEK 101      60.356  43.496  27.505  1.00  0.00           C
ATOM   2675  C3  POPEK 101      56.236  44.366  26.335  1.00  0.00           C
ATOM   2678  O31 POPEK 101      55.966  45.056  27.575  1.00  0.00           O
ATOM   2679  C31 POPEK 101      56.506  44.506  28.655  1.00  0.00           C
ATOM   2680  O32 POPEK 101      56.776  43.326  28.795  1.00  0.00           O
ATOM   2681  C32 POPEK 101      56.716  45.596  29.705  1.00  0.00           C
ATOM   2684  C23 POPEK 101      60.296  42.336  28.515  1.00  0.00           C
ATOM   2687  C24 POPEK 101      61.426  42.316  29.565  1.00  0.00           C
ATOM   2690  C25 POPEK 101      61.166  41.156  30.535  1.00  0.00           C
ATOM   2693  C26 POPEK 101      62.196  40.956  31.655  1.00  0.00           C
ATOM   2696  C27 POPEK 101      61.716  39.836  32.575  1.00  0.00           C
ATOM   2699  C28 POPEK 101      62.836  39.186  33.405  1.00  0.00           C
ATOM   2702  C29 POPEK 101      62.466  37.786  33.805  1.00  0.00           C
ATOM   2704 0C21 POPEK 101      62.096  37.376  35.035  1.00  0.00           C
ATOM   2706 1C21 POPEK 101      61.996  38.236  36.275  1.00  0.00           C
ATOM   2709 2C21 POPEK 101      63.086  37.846  37.285  1.00  0.00           C
ATOM   2712 3C21 POPEK 101      64.516  38.186  36.835  1.00  0.00           C
ATOM   2715 4C21 POPEK 101      65.586  37.386  37.575  1.00  0.00           C
ATOM   2718 5C21 POPEK 101      65.476  37.426  39.105  1.00  0.00           C
ATOM   2721 6C21 POPEK 101      66.646  36.656  39.715  1.00  0.00           C
ATOM   2724 7C21 POPEK 101      66.366  36.096  41.105  1.00  0.00           C
ATOM   2727 8C21 POPEK 101      67.336  34.966  41.435  1.00  0.00           C
ATOM   2731  C33 POPEK 101      57.616  45.106  30.865  1.00  0.00           C
ATOM   2734  C34 POPEK 101      57.636  46.086  32.045  1.00  0.00           C
ATOM   2737  C35 POPEK 101      58.596  45.656  33.155  1.00  0.00           C
ATOM   2740  C36 POPEK 101      58.256  46.216  34.555  1.00  0.00           C
ATOM   2743  C37 POPEK 101      59.246  45.756  35.645  1.00  0.00           C
ATOM   2746  C38 POPEK 101      58.576  45.446  37.005  1.00  0.00           C
ATOM   2749  C39 POPEK 101      59.576  45.016  38.095  1.00  0.00           C
ATOM   2752 0C31 POPEK 101      58.906  44.296  39.275  1.00  0.00           C
ATOM   2755 1C31 POPEK 101      59.846  43.986  40.455  1.00  0.00           C
ATOM   2758 2C31 POPEK 101      59.236  42.986  41.455  1.00  0.00           C
ATOM   2761 3C31 POPEK 101      60.046  42.806  42.755  1.00  0.00           C
ATOM   2764 4C31 POPEK 101      59.586  41.616  43.615  1.00  0.00           C
ATOM   2767 5C31 POPEK 101      60.326  41.516  44.955  1.00  0.00           C
ATOM   2770 6C31 POPEK 101      60.056  40.236  45.765  1.00  0.00           C
ATOM   2774  NH3 POPEL 102      80.006  91.406  21.105  1.00  0.00           N
ATOM   2778  C12 POPEL 102      78.656  90.716  21.075  1.00  0.00           C
ATOM   2781  C11 POPEL 102      77.656  91.316  20.055  1.00  0.00           C
ATOM   2784  P   POPEL 102      75.236  90.266  20.495  1.00  0.00           P
ATOM   2785  O13 POPEL 102      74.866  88.826  20.585  1.00  0.00           O
ATOM   2786  O14 POPEL 102      74.306  91.156  19.785  1.00  0.00           O
ATOM   2787  O11 POPEL 102      75.626  90.866  21.895  1.00  0.00           O
ATOM   2788  O12 POPEL 102      76.626  90.366  19.765  1.00  0.00           O
ATOM   2789  C1  POPEL 102      74.776  91.556  22.815  1.00  0.00           C
ATOM   2792  C2  POPEL 102      74.406  90.636  24.005  1.00  0.00           C
ATOM   2794  O21 POPEL 102      73.996  91.386  25.155  1.00  0.00           O
ATOM   2795  C21 POPEL 102      74.886  91.956  25.925  1.00  0.00           C
ATOM   2796  O22 POPEL 102      76.036  92.266  25.635  1.00  0.00           O
ATOM   2797  C22 POPEL 102      74.256  92.156  27.315  1.00  0.00           C
ATOM   2800  C3  POPEL 102      75.546  89.616  24.335  1.00  0.00           C
ATOM   2803  O31 POPEL 102      75.356  88.826  25.545  1.00  0.00           O
ATOM   2804  C31 POPEL 102      74.536  87.786  25.345  1.00  0.00           C
ATOM   2805  O32 POPEL 102      73.686  87.716  24.475  1.00  0.00           O
ATOM   2806  C32 POPEL 102      74.966  86.616  26.215  1.00  0.00           C
ATOM   2809  C23 POPEL 102      75.276  92.276  28.475  1.00  0.00           C
ATOM   2812  C24 POPEL 102      74.846  91.536  29.765  1.00  0.00           C
ATOM   2815  C25 POPEL 102      76.046  91.306  30.695  1.00  0.00           C
ATOM   2818  C26 POPEL 102      75.696  91.006  32.155  1.00  0.00           C
ATOM   2821  C27 POPEL 102      76.966  90.756  32.985  1.00  0.00           C
ATOM   2824  C28 POPEL 102      76.746  90.386  34.465  1.00  0.00           C
ATOM   2827  C29 POPEL 102      75.806  89.226  34.635  1.00  0.00           C
ATOM   2829 0C21 POPEL 102      76.086  87.976  35.055  1.00  0.00           C
ATOM   2831 1C21 POPEL 102      77.426  87.416  35.485  1.00  0.00           C
ATOM   2834 2C21 POPEL 102      77.236  86.406  36.635  1.00  0.00           C
ATOM   2837 3C21 POPEL 102      76.966  87.086  37.985  1.00  0.00           C
ATOM   2840 4C21 POPEL 102      76.086  86.276  38.935  1.00  0.00           C
ATOM   2843 5C21 POPEL 102      76.566  84.846  39.225  1.00  0.00           C
ATOM   2846 6C21 POPEL 102      75.696  84.176  40.285  1.00  0.00           C
ATOM   2849 7C21 POPEL 102      75.806  82.646  40.355  1.00  0.00           C
ATOM   2852 8C21 POPEL 102      74.716  82.066  41.255  1.00  0.00           C
ATOM   2856  C33 POPEL 102      74.626  86.696  27.715  1.00  0.00           C
ATOM   2859  C34 POPEL 102      74.986  85.366  28.385  1.00  0.00           C
ATOM   2862  C35 POPEL 102      73.766  84.636  28.955  1.00  0.00           C
ATOM   2865  C36 POPEL 102      74.146  83.276  29.555  1.00  0.00           C
ATOM   2868  C37 POPEL 102      72.976  82.556  30.255  1.00  0.00           C
ATOM   2871  C38 POPEL 102      73.296  81.066  30.465  1.00  0.00           C
ATOM   2874  C39 POPEL 102      73.186  80.596  31.925  1.00  0.00           C
ATOM   2877 0C31 POPEL 102      71.796  80.076  32.325  1.00  0.00           C
ATOM   2880 1C31 POPEL 102      71.866  79.316  33.655  1.00  0.00           C
ATOM   2883 2C31 POPEL 102      70.546  78.696  34.135  1.00  0.00           C
ATOM   2886 3C31 POPEL 102      70.026  77.526  33.285  1.00  0.00           C
ATOM   2889 4C31 POPEL 102      68.876  77.906  32.335  1.00  0.00           C
ATOM   2892 5C31 POPEL 102      68.266  76.696  31.615  1.00  0.00           C
ATOM   2895 6C31 POPEL 102      67.056  76.996  30.715  1.00  0.00           C
ATOM   2899  NH3 POPEM 103     117.246  56.426  22.425  1.00  0.00           N
ATOM   2903  C12 POPEM 103     116.386  57.616  22.695  1.00  0.00           C
ATOM   2906  C11 POPEM 103     116.726  58.736  21.695  1.00  0.00           C
ATOM   2909  P   POPEM 103     114.536  60.026  21.235  1.00  0.00           P
ATOM   2910  O13 POPEM 103     113.206  59.506  20.885  1.00  0.00           O
ATOM   2911  O14 POPEM 103     114.996  61.326  20.675  1.00  0.00           O
ATOM   2912  O11 POPEM 103     114.626  60.056  22.825  1.00  0.00           O
ATOM   2913  O12 POPEM 103     115.616  58.946  20.815  1.00  0.00           O
ATOM   2914  C1  POPEM 103     114.796  61.226  23.635  1.00  0.00           C
ATOM   2917  C2  POPEM 103     114.006  61.156  24.995  1.00  0.00           C
ATOM   2919  O21 POPEM 103     114.676  61.936  26.025  1.00  0.00           O
ATOM   2920  C21 POPEM 103     113.866  62.326  27.015  1.00  0.00           C
ATOM   2921  O22 POPEM 103     112.676  62.496  26.925  1.00  0.00           O
ATOM   2922  C22 POPEM 103     114.676  62.536  28.305  1.00  0.00           C
ATOM   2925  C3  POPEM 103     113.926  59.706  25.545  1.00  0.00           C
ATOM   2928  O31 POPEM 103     112.936  59.556  26.595  1.00  0.00           O
ATOM   2929  C31 POPEM 103     111.746  59.136  26.185  1.00  0.00           C
ATOM   2930  O32 POPEM 103     111.486  58.796  25.045  1.00  0.00           O
ATOM   2931  C32 POPEM 103     110.726  59.156  27.325  1.00  0.00           C
ATOM   2934  C23 POPEM 103     113.796  62.806  29.555  1.00  0.00           C
ATOM   2937  C24 POPEM 103     114.576  63.426  30.735  1.00  0.00           C
ATOM   2940  C25 POPEM 103     115.006  64.896  30.525  1.00  0.00           C
ATOM   2943  C26 POPEM 103     113.866  65.896  30.745  1.00  0.00           C
ATOM   2946  C27 POPEM 103     114.366  67.346  30.865  1.00  0.00           C
ATOM   2949  C28 POPEM 103     113.276  68.306  31.375  1.00  0.00           C
ATOM   2952  C29 POPEM 103     113.726  69.746  31.465  1.00  0.00           C
ATOM   2954 0C21 POPEM 103     114.356  70.326  32.495  1.00  0.00           C
ATOM   2956 1C21 POPEM 103     114.766  69.706  33.805  1.00  0.00           C
ATOM   2959 2C21 POPEM 103     116.206  69.126  33.835  1.00  0.00           C
ATOM   2962 3C21 POPEM 103     117.336  70.116  33.515  1.00  0.00           C
ATOM   2965 4C21 POPEM 103     118.676  69.636  34.105  1.00  0.00           C
ATOM   2968 5C21 POPEM 103     119.916  70.366  33.555  1.00  0.00           C
ATOM   2971 6C21 POPEM 103     120.476  69.706  32.295  1.00  0.00           C
ATOM   2974 7C21 POPEM 103     121.606  70.486  31.625  1.00  0.00           C
ATOM   2977 8C21 POPEM 103     122.006  69.926  30.265  1.00  0.00           C
ATOM   2981  C33 POPEM 103     111.126  59.976  28.585  1.00  0.00           C
ATOM   2984  C34 POPEM 103     109.906  60.406  29.425  1.00  0.00           C
ATOM   2987  C35 POPEM 103     110.266  61.296  30.625  1.00  0.00           C
ATOM   2990  C36 POPEM 103     110.616  60.506  31.905  1.00  0.00           C
ATOM   2993  C37 POPEM 103     111.196  61.396  33.015  1.00  0.00           C
ATOM   2996  C38 POPEM 103     110.896  60.886  34.435  1.00  0.00           C
ATOM   2999  C39 POPEM 103     111.516  61.756  35.525  1.00  0.00           C
ATOM   3002 0C31 POPEM 103     111.226  61.256  36.945  1.00  0.00           C
ATOM   3005 1C31 POPEM 103     111.836  62.176  38.025  1.00  0.00           C
ATOM   3008 2C31 POPEM 103     111.636  61.696  39.465  1.00  0.00           C
ATOM   3011 3C31 POPEM 103     110.196  61.796  39.995  1.00  0.00           C
ATOM   3014 4C31 POPEM 103     110.126  61.476  41.495  1.00  0.00           C
ATOM   3017 5C31 POPEM 103     108.706  61.106  41.955  1.00  0.00           C
ATOM   3020 6C31 POPEM 103     108.646  60.616  43.405  1.00  0.00           C
ATOM   3024  NH3 POPEN 104      99.676  31.246  62.565  1.00  0.00           N
ATOM   3028  C12 POPEN 104      98.186  31.016  62.645  1.00  0.00           C
ATOM   3031  C11 POPEN 104      97.396  31.866  61.625  1.00  0.00           C
ATOM   3034  P   POPEN 104      96.156  34.146  62.305  1.00  0.00           P
ATOM   3035  O13 POPEN 104      95.586  34.496  63.615  1.00  0.00           O
ATOM   3036  O14 POPEN 104      97.396  34.896  62.005  1.00  0.00           O
ATOM   3037  O11 POPEN 104      95.086  34.496  61.205  1.00  0.00           O
ATOM   3038  O12 POPEN 104      96.366  32.596  62.265  1.00  0.00           O
ATOM   3039  C1  POPEN 104      94.366  33.536  60.435  1.00  0.00           C
ATOM   3042  C2  POPEN 104      94.686  33.736  58.935  1.00  0.00           C
ATOM   3044  O21 POPEN 104      94.146  32.676  58.105  1.00  0.00           O
ATOM   3045  C21 POPEN 104      94.676  31.476  58.365  1.00  0.00           C
ATOM   3046  O22 POPEN 104      95.646  31.246  59.045  1.00  0.00           O
ATOM   3047  C22 POPEN 104      93.856  30.396  57.685  1.00  0.00           C
ATOM   3050  C3  POPEN 104      96.186  34.086  58.645  1.00  0.00           C
ATOM   3053  O31 POPEN 104      96.386  34.476  57.275  1.00  0.00           O
ATOM   3054  C31 POPEN 104      96.956  33.566  56.485  1.00  0.00           C
ATOM   3055  O32 POPEN 104      97.216  32.426  56.795  1.00  0.00           O
ATOM   3056  C32 POPEN 104      97.126  34.156  55.085  1.00  0.00           C
ATOM   3059  C23 POPEN 104      94.776  29.246  57.255  1.00  0.00           C
ATOM   3062  C24 POPEN 104      95.776  29.626  56.155  1.00  0.00           C
ATOM   3065  C25 POPEN 104      95.866  28.596  55.025  1.00  0.00           C
ATOM   3068  C26 POPEN 104      96.506  27.266  55.405  1.00  0.00           C
ATOM   3071  C27 POPEN 104      95.696  26.386  56.365  1.00  0.00           C
ATOM   3074  C28 POPEN 104      95.986  24.906  56.135  1.00  0.00           C
ATOM   3077  C29 POPEN 104      95.476  24.026  57.235  1.00  0.00           C
ATOM   3079 0C21 POPEN 104      95.646  22.696  57.235  1.00  0.00           C
ATOM   3081 1C21 POPEN 104      96.286  21.926  56.115  1.00  0.00           C
ATOM   3084 2C21 POPEN 104      95.296  20.926  55.485  1.00  0.00           C
ATOM   3087 3C21 POPEN 104      94.066  21.576  54.825  1.00  0.00           C
ATOM   3090 4C21 POPEN 104      92.876  20.616  54.735  1.00  0.00           C
ATOM   3093 5C21 POPEN 104      91.496  21.276  54.815  1.00  0.00           C
ATOM   3096 6C21 POPEN 104      90.926  21.686  53.455  1.00  0.00           C
ATOM   3099 7C21 POPEN 104      89.516  22.266  53.585  1.00  0.00           C
ATOM   3102 8C21 POPEN 104      88.826  22.516  52.245  1.00  0.00           C
ATOM   3106  C33 POPEN 104      98.426  33.706  54.375  1.00  0.00           C
ATOM   3109  C34 POPEN 104      98.286  33.696  52.845  1.00  0.00           C
ATOM   3112  C35 POPEN 104      99.606  33.326  52.145  1.00  0.00           C
ATOM   3115  C36 POPEN 104      99.456  32.436  50.895  1.00  0.00           C
ATOM   3118  C37 POPEN 104      99.186  33.196  49.585  1.00  0.00           C
ATOM   3121  C38 POPEN 104      99.296  32.256  48.365  1.00  0.00           C
ATOM   3124  C39 POPEN 104      99.256  32.986  47.005  1.00  0.00           C
ATOM   3127 0C31 POPEN 104      97.906  33.646  46.685  1.00  0.00           C
ATOM   3130 1C31 POPEN 104      97.896  34.316  45.305  1.00  0.00           C
ATOM   3133 2C31 POPEN 104      96.706  35.276  45.105  1.00  0.00           C
ATOM   3136 3C31 POPEN 104      95.406  34.556  44.715  1.00  0.00           C
ATOM   3139 4C31 POPEN 104      94.186  35.496  44.695  1.00  0.00           C
ATOM   3142 5C31 POPEN 104      92.876  34.756  44.395  1.00  0.00           C
ATOM   3145 6C31 POPEN 104      91.666  35.676  44.275  1.00  0.00           C
ATOM   3149  NH3 POPEO 105      10.386  30.586  63.735  1.00  0.00           N
ATOM   3153  C12 POPEO 105       9.706  31.896  63.965  1.00  0.00           C
ATOM   3156  C11 POPEO 105      10.656  32.896  64.625  1.00  0.00           C
ATOM   3159  P   POPEO 105      11.966  34.256  62.785  1.00  0.00           P
ATOM   3160  O13 POPEO 105      12.846  35.296  63.355  1.00  0.00           O
ATOM   3161  O14 POPEO 105      12.576  32.956  62.445  1.00  0.00           O
ATOM   3162  O11 POPEO 105      11.196  34.856  61.535  1.00  0.00           O
ATOM   3163  O12 POPEO 105      10.796  34.046  63.795  1.00  0.00           O
ATOM   3164  C1  POPEO 105      11.206  34.136  60.295  1.00  0.00           C
ATOM   3167  C2  POPEO 105      10.846  35.016  59.065  1.00  0.00           C
ATOM   3169  O21 POPEO 105      12.006  35.666  58.505  1.00  0.00           O
ATOM   3170  C21 POPEO 105      12.576  36.666  59.135  1.00  0.00           C
ATOM   3171  O22 POPEO 105      12.356  37.036  60.275  1.00  0.00           O
ATOM   3172  C22 POPEO 105      13.606  37.336  58.235  1.00  0.00           C
ATOM   3175  C3  POPEO 105       9.636  35.966  59.285  1.00  0.00           C
ATOM   3178  O31 POPEO 105       8.646  35.866  58.245  1.00  0.00           O
ATOM   3179  C31 POPEO 105       8.876  36.566  57.145  1.00  0.00           C
ATOM   3180  O32 POPEO 105       9.956  37.016  56.785  1.00  0.00           O
ATOM   3181  C32 POPEO 105       7.556  36.756  56.395  1.00  0.00           C
ATOM   3184  C23 POPEO 105      14.456  36.396  57.365  1.00  0.00           C
ATOM   3187  C24 POPEO 105      15.266  37.196  56.335  1.00  0.00           C
ATOM   3190  C25 POPEO 105      14.426  37.616  55.125  1.00  0.00           C
ATOM   3193  C26 POPEO 105      15.216  38.486  54.135  1.00  0.00           C
ATOM   3196  C27 POPEO 105      14.836  38.186  52.665  1.00  0.00           C
ATOM   3199  C28 POPEO 105      15.686  38.906  51.595  1.00  0.00           C
ATOM   3202  C29 POPEO 105      17.166  38.756  51.825  1.00  0.00           C
ATOM   3204 0C21 POPEO 105      18.106  38.196  51.035  1.00  0.00           C
ATOM   3206 1C21 POPEO 105      17.966  37.496  49.705  1.00  0.00           C
ATOM   3209 2C21 POPEO 105      19.106  37.796  48.715  1.00  0.00           C
ATOM   3212 3C21 POPEO 105      20.536  37.566  49.255  1.00  0.00           C
ATOM   3215 4C21 POPEO 105      21.576  37.476  48.125  1.00  0.00           C
ATOM   3218 5C21 POPEO 105      23.046  37.566  48.605  1.00  0.00           C
ATOM   3221 6C21 POPEO 105      24.026  37.326  47.445  1.00  0.00           C
ATOM   3224 7C21 POPEO 105      25.456  37.816  47.725  1.00  0.00           C
ATOM   3227 8C21 POPEO 105      26.466  37.376  46.655  1.00  0.00           C
ATOM   3231  C33 POPEO 105       7.506  38.066  55.585  1.00  0.00           C
ATOM   3234  C34 POPEO 105       7.716  37.906  54.075  1.00  0.00           C
ATOM   3237  C35 POPEO 105       9.196  37.866  53.625  1.00  0.00           C
ATOM   3240  C36 POPEO 105       9.316  38.316  52.165  1.00  0.00           C
ATOM   3243  C37 POPEO 105      10.746  38.396  51.595  1.00  0.00           C
ATOM   3246  C38 POPEO 105      10.716  39.096  50.235  1.00  0.00           C
ATOM   3249  C39 POPEO 105      12.046  39.176  49.485  1.00  0.00           C
ATOM   3252 0C31 POPEO 105      12.626  37.826  49.025  1.00  0.00           C
ATOM   3255 1C31 POPEO 105      13.776  38.036  48.025  1.00  0.00           C
ATOM   3258 2C31 POPEO 105      14.716  36.836  47.865  1.00  0.00           C
ATOM   3261 3C31 POPEO 105      14.266  35.766  46.855  1.00  0.00           C
ATOM   3264 4C31 POPEO 105      15.256  34.586  46.835  1.00  0.00           C
ATOM   3267 5C31 POPEO 105      15.096  33.626  45.655  1.00  0.00           C
ATOM   3270 6C31 POPEO 105      15.336  32.166  46.025  1.00  0.00           C
ATOM   3274  NH3 POPEP 106      87.166  86.616  23.915  1.00  0.00           N
ATOM   3278  C12 POPEP 106      86.376  87.456  22.965  1.00  0.00           C
ATOM   3281  C11 POPEP 106      84.986  87.726  23.555  1.00  0.00           C
ATOM   3284  P   POPEP 106      83.176  89.526  23.105  1.00  0.00           P
ATOM   3285  O13 POPEP 106      84.016  90.736  23.275  1.00  0.00           O
ATOM   3286  O14 POPEP 106      81.996  89.616  22.205  1.00  0.00           O
ATOM   3287  O11 POPEP 106      82.726  89.036  24.535  1.00  0.00           O
ATOM   3288  O12 POPEP 106      84.126  88.356  22.605  1.00  0.00           O
ATOM   3289  C1  POPEP 106      82.986  89.816  25.705  1.00  0.00           C
ATOM   3292  C2  POPEP 106      82.136  89.256  26.875  1.00  0.00           C
ATOM   3294  O21 POPEP 106      82.066  90.156  27.995  1.00  0.00           O
ATOM   3295  C21 POPEP 106      82.996  90.046  28.915  1.00  0.00           C
ATOM   3296  O22 POPEP 106      84.166  89.766  28.735  1.00  0.00           O
ATOM   3297  C22 POPEP 106      82.336  90.256  30.285  1.00  0.00           C
ATOM   3300  C3  POPEP 106      82.556  87.806  27.255  1.00  0.00           C
ATOM   3303  O31 POPEP 106      81.576  87.196  28.125  1.00  0.00           O
ATOM   3304  C31 POPEP 106      80.916  86.166  27.615  1.00  0.00           C
ATOM   3305  O32 POPEP 106      81.156  85.636  26.545  1.00  0.00           O
ATOM   3306  C32 POPEP 106      79.796  85.756  28.565  1.00  0.00           C
ATOM   3309  C23 POPEP 106      82.686  89.116  31.265  1.00  0.00           C
ATOM   3312  C24 POPEP 106      81.976  89.256  32.605  1.00  0.00           C
ATOM   3315  C25 POPEP 106      81.856  87.926  33.355  1.00  0.00           C
ATOM   3318  C26 POPEP 106      81.906  88.096  34.875  1.00  0.00           C
ATOM   3321  C27 POPEP 106      81.706  86.776  35.625  1.00  0.00           C
ATOM   3324  C28 POPEP 106      82.496  86.746  36.945  1.00  0.00           C
ATOM   3327  C29 POPEP 106      82.386  85.406  37.625  1.00  0.00           C
ATOM   3329 0C21 POPEP 106      82.216  85.186  38.945  1.00  0.00           C
ATOM   3331 1C21 POPEP 106      82.136  86.236  40.025  1.00  0.00           C
ATOM   3334 2C21 POPEP 106      80.706  86.376  40.585  1.00  0.00           C
ATOM   3337 3C21 POPEP 106      80.656  87.236  41.855  1.00  0.00           C
ATOM   3340 4C21 POPEP 106      79.306  87.166  42.585  1.00  0.00           C
ATOM   3343 5C21 POPEP 106      78.206  88.036  41.955  1.00  0.00           C
ATOM   3346 6C21 POPEP 106      76.926  88.046  42.795  1.00  0.00           C
ATOM   3349 7C21 POPEP 106      75.856  89.006  42.265  1.00  0.00           C
ATOM   3352 8C21 POPEP 106      74.596  89.086  43.115  1.00  0.00           C
ATOM   3356  C33 POPEP 106      78.956  86.956  29.075  1.00  0.00           C
ATOM   3359  C34 POPEP 106      79.136  87.206  30.585  1.00  0.00           C
ATOM   3362  C35 POPEP 106      78.166  86.376  31.435  1.00  0.00           C
ATOM   3365  C36 POPEP 106      76.746  86.956  31.465  1.00  0.00           C
ATOM   3368  C37 POPEP 106      75.716  86.016  32.105  1.00  0.00           C
ATOM   3371  C38 POPEP 106      74.326  86.666  32.155  1.00  0.00           C
ATOM   3374  C39 POPEP 106      73.176  85.746  32.615  1.00  0.00           C
ATOM   3377 0C31 POPEP 106      73.486  84.856  33.825  1.00  0.00           C
ATOM   3380 1C31 POPEP 106      72.206  84.346  34.495  1.00  0.00           C
ATOM   3383 2C31 POPEP 106      72.466  83.416  35.695  1.00  0.00           C
ATOM   3386 3C31 POPEP 106      71.186  83.136  36.485  1.00  0.00           C
ATOM   3389 4C31 POPEP 106      71.376  82.216  37.705  1.00  0.00           C
ATOM   3392 5C31 POPEP 106      71.626  80.756  37.335  1.00  0.00           C
ATOM   3395 6C31 POPEP 106      71.486  79.796  38.525  1.00  0.00           C
ATOM   3399  NH3 POPEQ 107      42.936  54.316  66.195  1.00  0.00           N
ATOM   3403  C12 POPEQ 107      43.546  54.146  64.835  1.00  0.00           C
ATOM   3406  C11 POPEQ 107      44.976  54.706  64.805  1.00  0.00           C
ATOM   3409  P   POPEQ 107      47.376  53.996  65.485  1.00  0.00           P
ATOM   3410  O13 POPEQ 107      47.876  55.346  65.845  1.00  0.00           O
ATOM   3411  O14 POPEQ 107      47.936  52.786  66.115  1.00  0.00           O
ATOM   3412  O11 POPEQ 107      47.516  53.836  63.895  1.00  0.00           O
ATOM   3413  O12 POPEQ 107      45.806  53.946  65.665  1.00  0.00           O
ATOM   3414  C1  POPEQ 107      48.116  54.896  63.145  1.00  0.00           C
ATOM   3417  C2  POPEQ 107      47.846  54.776  61.605  1.00  0.00           C
ATOM   3419  O21 POPEQ 107      47.146  53.556  61.295  1.00  0.00           O
ATOM   3420  C21 POPEQ 107      45.826  53.406  61.105  1.00  0.00           C
ATOM   3421  O22 POPEQ 107      45.286  52.306  61.105  1.00  0.00           O
ATOM   3422  C22 POPEQ 107      45.046  54.696  60.885  1.00  0.00           C
ATOM   3425  C3  POPEQ 107      49.186  54.816  60.805  1.00  0.00           C
ATOM   3428  O31 POPEQ 107      49.006  54.326  59.455  1.00  0.00           O
ATOM   3429  C31 POPEQ 107      49.636  53.216  59.095  1.00  0.00           C
ATOM   3430  O32 POPEQ 107      50.306  52.536  59.845  1.00  0.00           O
ATOM   3431  C32 POPEQ 107      49.416  52.926  57.615  1.00  0.00           C
ATOM   3434  C23 POPEQ 107      45.066  55.096  59.395  1.00  0.00           C
ATOM   3437  C24 POPEQ 107      44.186  54.166  58.565  1.00  0.00           C
ATOM   3440  C25 POPEQ 107      44.446  54.236  57.065  1.00  0.00           C
ATOM   3443  C26 POPEQ 107      43.566  53.236  56.305  1.00  0.00           C
ATOM   3446  C27 POPEQ 107      43.906  53.116  54.825  1.00  0.00           C
ATOM   3449  C28 POPEQ 107      43.826  54.426  54.015  1.00  0.00           C
ATOM   3452  C29 POPEQ 107      42.446  55.006  53.855  1.00  0.00           C
ATOM   3454 0C21 POPEQ 107      42.196  56.126  53.145  1.00  0.00           C
ATOM   3456 1C21 POPEQ 107      43.236  56.946  52.425  1.00  0.00           C
ATOM   3459 2C21 POPEQ 107      43.096  56.866  50.885  1.00  0.00           C
ATOM   3462 3C21 POPEQ 107      43.546  55.526  50.295  1.00  0.00           C
ATOM   3465 4C21 POPEQ 107      43.346  55.476  48.775  1.00  0.00           C
ATOM   3468 5C21 POPEQ 107      43.846  54.166  48.125  1.00  0.00           C
ATOM   3471 6C21 POPEQ 107      43.496  54.106  46.625  1.00  0.00           C
ATOM   3474 7C21 POPEQ 107      43.296  52.676  46.095  1.00  0.00           C
ATOM   3477 8C21 POPEQ 107      42.686  52.626  44.705  1.00  0.00           C
ATOM   3481  C33 POPEQ 107      48.796  51.536  57.355  1.00  0.00           C
ATOM   3484  C34 POPEQ 107      47.266  51.586  57.305  1.00  0.00           C
ATOM   3487  C35 POPEQ 107      46.586  50.216  57.125  1.00  0.00           C
ATOM   3490  C36 POPEQ 107      47.076  49.396  55.925  1.00  0.00           C
ATOM   3493  C37 POPEQ 107      48.096  48.316  56.315  1.00  0.00           C
ATOM   3496  C38 POPEQ 107      48.796  47.676  55.115  1.00  0.00           C
ATOM   3499  C39 POPEQ 107      49.776  48.606  54.395  1.00  0.00           C
ATOM   3502 0C31 POPEQ 107      50.466  47.886  53.225  1.00  0.00           C
ATOM   3505 1C31 POPEQ 107      51.416  48.806  52.435  1.00  0.00           C
ATOM   3508 2C31 POPEQ 107      51.846  48.206  51.095  1.00  0.00           C
ATOM   3511 3C31 POPEQ 107      52.436  46.786  51.195  1.00  0.00           C
ATOM   3514 4C31 POPEQ 107      52.916  46.276  49.825  1.00  0.00           C
ATOM   3517 5C31 POPEQ 107      53.406  44.826  49.865  1.00  0.00           C
ATOM   3520 6C31 POPEQ 107      53.846  44.326  48.485  1.00  0.00           C
ATOM   3524  NH3 POPER 108     121.106  76.806  64.565  1.00  0.00           N
ATOM   3528  C12 POPER 108     122.346  75.956  64.655  1.00  0.00           C
ATOM   3531  C11 POPER 108     123.516  76.746  65.265  1.00  0.00           C
ATOM   3534  P   POPER 108     125.556  76.836  63.665  1.00  0.00           P
ATOM   3535  O13 POPER 108     125.896  78.216  64.065  1.00  0.00           O
ATOM   3536  O14 POPER 108     126.676  75.966  63.245  1.00  0.00           O
ATOM   3537  O11 POPER 108     124.476  76.896  62.525  1.00  0.00           O
ATOM   3538  O12 POPER 108     124.756  76.166  64.845  1.00  0.00           O
ATOM   3539  C1  POPER 108     124.796  77.426  61.235  1.00  0.00           C
ATOM   3542  C2  POPER 108     124.276  76.496  60.095  1.00  0.00           C
ATOM   3544  O21 POPER 108     124.116  77.336  58.935  1.00  0.00           O
ATOM   3545  C21 POPER 108     124.366  76.776  57.765  1.00  0.00           C
ATOM   3546  O22 POPER 108     124.856  75.686  57.565  1.00  0.00           O
ATOM   3547  C22 POPER 108     123.936  77.756  56.665  1.00  0.00           C
ATOM   3550  C3  POPER 108     122.906  75.886  60.525  1.00  0.00           C
ATOM   3553  O31 POPER 108     122.376  74.886  59.635  1.00  0.00           O
ATOM   3554  C31 POPER 108     121.386  75.246  58.845  1.00  0.00           C
ATOM   3555  O32 POPER 108     121.076  76.386  58.525  1.00  0.00           O
ATOM   3556  C32 POPER 108     120.666  73.986  58.395  1.00  0.00           C
ATOM   3559  C23 POPER 108     123.396  77.036  55.405  1.00  0.00           C
ATOM   3562  C24 POPER 108     123.446  77.896  54.135  1.00  0.00           C
ATOM   3565  C25 POPER 108     122.366  78.976  54.005  1.00  0.00           C
ATOM   3568  C26 POPER 108     122.496  79.786  52.705  1.00  0.00           C
ATOM   3571  C27 POPER 108     121.326  80.756  52.485  1.00  0.00           C
ATOM   3574  C28 POPER 108     120.556  80.516  51.165  1.00  0.00           C
ATOM   3577  C29 POPER 108     121.356  80.886  49.935  1.00  0.00           C
ATOM   3579 0C21 POPER 108     121.066  80.566  48.665  1.00  0.00           C
ATOM   3581 1C21 POPER 108     119.856  79.806  48.145  1.00  0.00           C
ATOM   3584 2C21 POPER 108     118.486  80.396  48.545  1.00  0.00           C
ATOM   3587 3C21 POPER 108     117.326  79.786  47.745  1.00  0.00           C
ATOM   3590 4C21 POPER 108     115.956  80.176  48.315  1.00  0.00           C
ATOM   3593 5C21 POPER 108     114.776  79.626  47.495  1.00  0.00           C
ATOM   3596 6C21 POPER 108     114.426  80.506  46.285  1.00  0.00           C
ATOM   3599 7C21 POPER 108     113.226  79.966  45.495  1.00  0.00           C
ATOM   3602 8C21 POPER 108     112.836  80.836  44.295  1.00  0.00           C
ATOM   3606  C33 POPER 108     119.796  74.286  57.175  1.00  0.00           C
ATOM   3609  C34 POPER 108     119.016  73.046  56.725  1.00  0.00           C
ATOM   3612  C35 POPER 108     118.326  73.256  55.375  1.00  0.00           C
ATOM   3615  C36 POPER 108     117.936  71.916  54.775  1.00  0.00           C
ATOM   3618  C37 POPER 108     117.416  71.976  53.335  1.00  0.00           C
ATOM   3621  C38 POPER 108     117.426  70.566  52.725  1.00  0.00           C
ATOM   3624  C39 POPER 108     116.756  70.486  51.345  1.00  0.00           C
ATOM   3627 0C31 POPER 108     117.486  71.186  50.195  1.00  0.00           C
ATOM   3630 1C31 POPER 108     118.816  70.546  49.775  1.00  0.00           C
ATOM   3633 2C31 POPER 108     118.706  69.616  48.545  1.00  0.00           C
ATOM   3636 3C31 POPER 108     117.866  68.366  48.825  1.00  0.00           C
ATOM   3639 4C31 POPER 108     117.806  67.346  47.685  1.00  0.00           C
ATOM   3642 5C31 POPER 108     116.796  66.226  48.005  1.00  0.00           C
ATOM   3645 6C31 POPER 108     116.736  65.086  46.985  1.00  0.00           C
ATOM   3649  NH3 POPES 109      33.236 112.806  22.025  1.00  0.00           N
ATOM   3653  C12 POPES 109      34.466 112.566  21.195  1.00  0.00           C
ATOM   3656  C11 POPES 109      34.116 111.826  19.875  1.00  0.00           C
ATOM   3659  P   POPES 109      32.996 109.506  19.175  1.00  0.00           P
ATOM   3660  O13 POPES 109      32.416 109.886  17.875  1.00  0.00           O
ATOM   3661  O14 POPES 109      34.216 108.656  19.175  1.00  0.00           O
ATOM   3662  O11 POPES 109      31.906 108.676  19.945  1.00  0.00           O
ATOM   3663  O12 POPES 109      33.226 110.756  20.125  1.00  0.00           O
ATOM   3664  C1  POPES 109      32.306 108.036  21.155  1.00  0.00           C
ATOM   3667  C2  POPES 109      31.216 108.156  22.245  1.00  0.00           C
ATOM   3669  O21 POPES 109      31.836 108.136  23.545  1.00  0.00           O
ATOM   3670  C21 POPES 109      32.486 109.256  23.875  1.00  0.00           C
ATOM   3671  O22 POPES 109      32.416 110.326  23.285  1.00  0.00           O
ATOM   3672  C22 POPES 109      33.466 108.986  25.025  1.00  0.00           C
ATOM   3675  C3  POPES 109      30.236 106.966  22.035  1.00  0.00           C
ATOM   3678  O31 POPES 109      29.176 106.946  22.995  1.00  0.00           O
ATOM   3679  C31 POPES 109      28.216 106.076  22.705  1.00  0.00           C
ATOM   3680  O32 POPES 109      28.096 105.476  21.655  1.00  0.00           O
ATOM   3681  C32 POPES 109      27.326 105.886  23.935  1.00  0.00           C
ATOM   3684  C23 POPES 109      33.076 109.576  26.405  1.00  0.00           C
ATOM   3687  C24 POPES 109      32.206 108.636  27.255  1.00  0.00           C
ATOM   3690  C25 POPES 109      32.756 108.366  28.675  1.00  0.00           C
ATOM   3693  C26 POPES 109      33.966 107.416  28.715  1.00  0.00           C
ATOM   3696  C27 POPES 109      34.546 107.266  30.135  1.00  0.00           C
ATOM   3699  C28 POPES 109      35.906 106.536  30.215  1.00  0.00           C
ATOM   3702  C29 POPES 109      35.806 105.126  30.745  1.00  0.00           C
ATOM   3704 0C21 POPES 109      36.556 104.556  31.725  1.00  0.00           C
ATOM   3706 1C21 POPES 109      37.726 105.176  32.455  1.00  0.00           C
ATOM   3709 2C21 POPES 109      37.416 105.876  33.795  1.00  0.00           C
ATOM   3712 3C21 POPES 109      37.106 104.916  34.965  1.00  0.00           C
ATOM   3715 4C21 POPES 109      36.796 105.626  36.315  1.00  0.00           C
ATOM   3718 5C21 POPES 109      37.976 106.436  36.885  1.00  0.00           C
ATOM   3721 6C21 POPES 109      37.736 106.956  38.315  1.00  0.00           C
ATOM   3724 7C21 POPES 109      39.006 107.616  38.895  1.00  0.00           C
ATOM   3727 8C21 POPES 109      38.786 108.416  40.185  1.00  0.00           C
ATOM   3731  C33 POPES 109      28.156 105.836  25.235  1.00  0.00           C
ATOM   3734  C34 POPES 109      27.286 105.856  26.495  1.00  0.00           C
ATOM   3737  C35 POPES 109      28.126 106.326  27.685  1.00  0.00           C
ATOM   3740  C36 POPES 109      27.426 106.166  29.035  1.00  0.00           C
ATOM   3743  C37 POPES 109      28.166 107.006  30.085  1.00  0.00           C
ATOM   3746  C38 POPES 109      27.756 106.736  31.535  1.00  0.00           C
ATOM   3749  C39 POPES 109      26.356 107.266  31.865  1.00  0.00           C
ATOM   3752 0C31 POPES 109      25.766 106.666  33.155  1.00  0.00           C
ATOM   3755 1C31 POPES 109      26.596 106.936  34.415  1.00  0.00           C
ATOM   3758 2C31 POPES 109      26.066 106.146  35.625  1.00  0.00           C
ATOM   3761 3C31 POPES 109      24.686 106.576  36.125  1.00  0.00           C
ATOM   3764 4C31 POPES 109      24.666 107.966  36.785  1.00  0.00           C
ATOM   3767 5C31 POPES 109      23.326 108.256  37.485  1.00  0.00           C
ATOM   3770 6C31 POPES 109      23.386 109.396  38.505  1.00  0.00           C
ATOM   3774  NH3 POPET 110      64.636  78.016  65.885  1.00  0.00           N
ATOM   3778  C12 POPET 110      65.176  76.716  66.425  1.00  0.00           C
ATOM   3781  C11 POPET 110      65.906  75.896  65.345  1.00  0.00           C
ATOM   3784  P   POPET 110      68.016  74.306  65.875  1.00  0.00           P
ATOM   3785  O13 POPET 110      68.886  75.406  65.395  1.00  0.00           O
ATOM   3786  O14 POPET 110      68.416  73.806  67.205  1.00  0.00           O
ATOM   3787  O11 POPET 110      68.056  73.106  64.865  1.00  0.00           O
ATOM   3788  O12 POPET 110      66.506  74.766  65.945  1.00  0.00           O
ATOM   3789  C1  POPET 110      66.986  72.786  63.965  1.00  0.00           C
ATOM   3792  C2  POPET 110      67.536  72.836  62.515  1.00  0.00           C
ATOM   3794  O21 POPET 110      66.506  72.676  61.515  1.00  0.00           O
ATOM   3795  C21 POPET 110      65.896  71.506  61.415  1.00  0.00           C
ATOM   3796  O22 POPET 110      66.016  70.556  62.165  1.00  0.00           O
ATOM   3797  C22 POPET 110      64.916  71.556  60.245  1.00  0.00           C
ATOM   3800  C3  POPET 110      68.746  71.866  62.355  1.00  0.00           C
ATOM   3803  O31 POPET 110      69.726  72.356  61.425  1.00  0.00           O
ATOM   3804  C31 POPET 110      70.646  73.166  61.955  1.00  0.00           C
ATOM   3805  O32 POPET 110      70.676  73.566  63.105  1.00  0.00           O
ATOM   3806  C32 POPET 110      71.696  73.526  60.915  1.00  0.00           C
ATOM   3809  C23 POPET 110      64.796  70.176  59.575  1.00  0.00           C
ATOM   3812  C24 POPET 110      64.176  70.216  58.175  1.00  0.00           C
ATOM   3815  C25 POPET 110      65.136  70.756  57.115  1.00  0.00           C
ATOM   3818  C26 POPET 110      64.576  70.746  55.695  1.00  0.00           C
ATOM   3821  C27 POPET 110      65.566  71.366  54.695  1.00  0.00           C
ATOM   3824  C28 POPET 110      64.946  71.606  53.315  1.00  0.00           C
ATOM   3827  C29 POPET 110      65.746  72.606  52.515  1.00  0.00           C
ATOM   3829 0C21 POPET 110      65.276  73.296  51.475  1.00  0.00           C
ATOM   3831 1C21 POPET 110      63.926  73.086  50.845  1.00  0.00           C
ATOM   3834 2C21 POPET 110      63.966  73.416  49.345  1.00  0.00           C
ATOM   3837 3C21 POPET 110      64.996  72.586  48.555  1.00  0.00           C
ATOM   3840 4C21 POPET 110      64.866  72.786  47.035  1.00  0.00           C
ATOM   3843 5C21 POPET 110      65.156  74.226  46.595  1.00  0.00           C
ATOM   3846 6C21 POPET 110      64.706  74.526  45.165  1.00  0.00           C
ATOM   3849 7C21 POPET 110      64.926  75.996  44.805  1.00  0.00           C
ATOM   3852 8C21 POPET 110      64.946  76.246  43.295  1.00  0.00           C
ATOM   3856  C33 POPET 110      72.186  74.976  61.105  1.00  0.00           C
ATOM   3859  C34 POPET 110      73.016  75.516  59.935  1.00  0.00           C
ATOM   3862  C35 POPET 110      72.356  75.376  58.565  1.00  0.00           C
ATOM   3865  C36 POPET 110      72.796  76.476  57.595  1.00  0.00           C
ATOM   3868  C37 POPET 110      72.366  76.196  56.145  1.00  0.00           C
ATOM   3871  C38 POPET 110      72.456  77.406  55.205  1.00  0.00           C
ATOM   3874  C39 POPET 110      73.676  78.306  55.435  1.00  0.00           C
ATOM   3877 0C31 POPET 110      73.876  79.376  54.355  1.00  0.00           C
ATOM   3880 1C31 POPET 110      75.096  80.266  54.625  1.00  0.00           C
ATOM   3883 2C31 POPET 110      75.766  80.826  53.365  1.00  0.00           C
ATOM   3886 3C31 POPET 110      74.976  81.976  52.735  1.00  0.00           C
ATOM   3889 4C31 POPET 110      75.616  82.486  51.445  1.00  0.00           C
ATOM   3892 5C31 POPET 110      74.986  83.796  50.955  1.00  0.00           C
ATOM   3895 6C31 POPET 110      75.386  84.206  49.535  1.00  0.00           C
ATOM   3899  NH3 POPEU 111     111.686  37.306  17.515  1.00  0.00           N
ATOM   3903  C12 POPEU 111     112.456  36.356  16.665  1.00  0.00           C
ATOM   3906  C11 POPEU 111     113.046  35.266  17.565  1.00  0.00           C
ATOM   3909  P   POPEU 111     114.086  34.856  19.895  1.00  0.00           P
ATOM   3910  O13 POPEU 111     113.076  34.516  20.915  1.00  0.00           O
ATOM   3911  O14 POPEU 111     114.726  33.726  19.195  1.00  0.00           O
ATOM   3912  O11 POPEU 111     115.116  35.896  20.475  1.00  0.00           O
ATOM   3913  O12 POPEU 111     113.376  35.806  18.855  1.00  0.00           O
ATOM   3914  C1  POPEU 111     114.956  36.586  21.715  1.00  0.00           C
ATOM   3917  C2  POPEU 111     116.206  36.456  22.625  1.00  0.00           C
ATOM   3919  O21 POPEU 111     116.346  37.736  23.295  1.00  0.00           O
ATOM   3920  C21 POPEU 111     116.596  37.636  24.595  1.00  0.00           C
ATOM   3921  O22 POPEU 111     116.686  36.596  25.215  1.00  0.00           O
ATOM   3922  C22 POPEU 111     116.656  39.016  25.225  1.00  0.00           C
ATOM   3925  C3  POPEU 111     117.496  36.106  21.815  1.00  0.00           C
ATOM   3928  O31 POPEU 111     118.686  35.976  22.635  1.00  0.00           O
ATOM   3929  C31 POPEU 111     119.846  36.026  21.985  1.00  0.00           C
ATOM   3930  O32 POPEU 111     119.976  36.246  20.785  1.00  0.00           O
ATOM   3931  C32 POPEU 111     121.006  35.796  22.945  1.00  0.00           C
ATOM   3934  C23 POPEU 111     117.406  38.966  26.575  1.00  0.00           C
ATOM   3937  C24 POPEU 111     116.576  38.456  27.765  1.00  0.00           C
ATOM   3940  C25 POPEU 111     117.476  38.006  28.935  1.00  0.00           C
ATOM   3943  C26 POPEU 111     118.346  39.116  29.525  1.00  0.00           C
ATOM   3946  C27 POPEU 111     119.786  38.666  29.805  1.00  0.00           C
ATOM   3949  C28 POPEU 111     120.776  39.846  29.925  1.00  0.00           C
ATOM   3952  C29 POPEU 111     120.276  40.876  30.905  1.00  0.00           C
ATOM   3954 0C21 POPEU 111     120.666  41.026  32.175  1.00  0.00           C
ATOM   3956 1C21 POPEU 111     121.706  40.216  32.915  1.00  0.00           C
ATOM   3959 2C21 POPEU 111     122.676  41.136  33.675  1.00  0.00           C
ATOM   3962 3C21 POPEU 111     123.366  40.436  34.855  1.00  0.00           C
ATOM   3965 4C21 POPEU 111     124.416  41.336  35.515  1.00  0.00           C
ATOM   3968 5C21 POPEU 111     124.836  40.876  36.915  1.00  0.00           C
ATOM   3971 6C21 POPEU 111     123.816  41.236  37.985  1.00  0.00           C
ATOM   3974 7C21 POPEU 111     124.166  40.636  39.355  1.00  0.00           C
ATOM   3977 8C21 POPEU 111     123.276  41.156  40.485  1.00  0.00           C
ATOM   3981  C33 POPEU 111     120.766  36.236  24.415  1.00  0.00           C
ATOM   3984  C34 POPEU 111     122.096  36.306  25.175  1.00  0.00           C
ATOM   3987  C35 POPEU 111     121.956  36.516  26.685  1.00  0.00           C
ATOM   3990  C36 POPEU 111     123.326  36.566  27.385  1.00  0.00           C
ATOM   3993  C37 POPEU 111     123.246  37.116  28.815  1.00  0.00           C
ATOM   3996  C38 POPEU 111     124.556  36.906  29.595  1.00  0.00           C
ATOM   3999  C39 POPEU 111     124.686  37.766  30.865  1.00  0.00           C
ATOM   4002 0C31 POPEU 111     125.926  37.336  31.655  1.00  0.00           C
ATOM   4005 1C31 POPEU 111     126.156  38.096  32.965  1.00  0.00           C
ATOM   4008 2C31 POPEU 111     127.436  37.616  33.645  1.00  0.00           C
ATOM   4011 3C31 POPEU 111     127.646  38.186  35.055  1.00  0.00           C
ATOM   4014 4C31 POPEU 111     128.888  37.576  35.715  1.00  0.00           C
ATOM   4017 5C31 POPEU 111     129.138  38.076  37.135  1.00  0.00           C
ATOM   4020 6C31 POPEU 111     130.518  37.666  37.675  1.00  0.00           C
ATOM   4024  NH3 POPEV 112      42.556  88.756  62.805  1.00  0.00           N
ATOM   4028  C12 POPEV 112      41.466  89.796  62.755  1.00  0.00           C
ATOM   4031  C11 POPEV 112      40.806  90.046  64.125  1.00  0.00           C
ATOM   4034  P   POPEV 112      38.456  91.116  63.475  1.00  0.00           P
ATOM   4035  O13 POPEV 112      37.456  91.066  64.545  1.00  0.00           O
ATOM   4036  O14 POPEV 112      38.326  92.266  62.545  1.00  0.00           O
ATOM   4037  O11 POPEV 112      38.516  89.746  62.695  1.00  0.00           O
ATOM   4038  O12 POPEV 112      39.926  91.176  64.055  1.00  0.00           O
ATOM   4039  C1  POPEV 112      37.486  89.066  62.005  1.00  0.00           C
ATOM   4042  C2  POPEV 112      38.036  88.556  60.645  1.00  0.00           C
ATOM   4044  O21 POPEV 112      36.946  88.286  59.735  1.00  0.00           O
ATOM   4045  C21 POPEV 112      37.336  88.396  58.475  1.00  0.00           C
ATOM   4046  O22 POPEV 112      38.216  89.126  58.075  1.00  0.00           O
ATOM   4047  C22 POPEV 112      36.476  87.516  57.575  1.00  0.00           C
ATOM   4050  C3  POPEV 112      38.916  87.276  60.735  1.00  0.00           C
ATOM   4053  O31 POPEV 112      39.556  86.976  59.455  1.00  0.00           O
ATOM   4054  C31 POPEV 112      40.876  87.046  59.405  1.00  0.00           C
ATOM   4055  O32 POPEV 112      41.616  87.126  60.375  1.00  0.00           O
ATOM   4056  C32 POPEV 112      41.326  87.056  57.915  1.00  0.00           C
ATOM   4059  C23 POPEV 112      36.946  87.616  56.105  1.00  0.00           C
ATOM   4062  C24 POPEV 112      36.336  86.536  55.205  1.00  0.00           C
ATOM   4065  C25 POPEV 112      36.806  86.646  53.745  1.00  0.00           C
ATOM   4068  C26 POPEV 112      36.356  85.456  52.885  1.00  0.00           C
ATOM   4071  C27 POPEV 112      37.526  84.766  52.155  1.00  0.00           C
ATOM   4074  C28 POPEV 112      37.246  83.286  51.795  1.00  0.00           C
ATOM   4077  C29 POPEV 112      37.216  82.996  50.315  1.00  0.00           C
ATOM   4079 0C21 POPEV 112      37.646  81.866  49.725  1.00  0.00           C
ATOM   4081 1C21 POPEV 112      38.166  80.636  50.435  1.00  0.00           C
ATOM   4084 2C21 POPEV 112      39.666  80.306  50.205  1.00  0.00           C
ATOM   4087 3C21 POPEV 112      40.636  81.316  50.825  1.00  0.00           C
ATOM   4090 4C21 POPEV 112      42.116  81.006  50.545  1.00  0.00           C
ATOM   4093 5C21 POPEV 112      42.676  79.786  51.305  1.00  0.00           C
ATOM   4096 6C21 POPEV 112      44.176  79.576  51.015  1.00  0.00           C
ATOM   4099 7C21 POPEV 112      44.796  78.406  51.775  1.00  0.00           C
ATOM   4102 8C21 POPEV 112      46.316  78.336  51.605  1.00  0.00           C
ATOM   4106  C33 POPEV 112      42.446  88.086  57.615  1.00  0.00           C
ATOM   4109  C34 POPEV 112      43.066  88.096  56.195  1.00  0.00           C
ATOM   4112  C35 POPEV 112      42.406  89.066  55.195  1.00  0.00           C
ATOM   4115  C36 POPEV 112      43.376  90.056  54.515  1.00  0.00           C
ATOM   4118  C37 POPEV 112      42.686  90.846  53.375  1.00  0.00           C
ATOM   4121  C38 POPEV 112      43.566  91.786  52.535  1.00  0.00           C
ATOM   4124  C39 POPEV 112      42.786  92.346  51.325  1.00  0.00           C
ATOM   4127 0C31 POPEV 112      43.626  93.276  50.435  1.00  0.00           C
ATOM   4130 1C31 POPEV 112      43.076  93.556  49.035  1.00  0.00           C
ATOM   4133 2C31 POPEV 112      44.006  94.446  48.175  1.00  0.00           C
ATOM   4136 3C31 POPEV 112      43.976  95.946  48.505  1.00  0.00           C
ATOM   4139 4C31 POPEV 112      42.566  96.556  48.465  1.00  0.00           C
ATOM   4142 5C31 POPEV 112      42.546  98.076  48.545  1.00  0.00           C
ATOM   4145 6C31 POPEV 112      41.136  98.656  48.465  1.00  0.00           C
ATOM   4149  NH3 POPEW 113      73.436  46.756  63.265  1.00  0.00           N
ATOM   4153  C12 POPEW 113      74.736  47.346  63.765  1.00  0.00           C
ATOM   4156  C11 POPEW 113      74.896  48.846  63.415  1.00  0.00           C
ATOM   4159  P   POPEW 113      77.426  49.236  62.855  1.00  0.00           P
ATOM   4160  O13 POPEW 113      78.696  49.146  63.635  1.00  0.00           O
ATOM   4161  O14 POPEW 113      77.156  48.216  61.835  1.00  0.00           O
ATOM   4162  O11 POPEW 113      77.516  50.626  62.125  1.00  0.00           O
ATOM   4163  O12 POPEW 113      76.166  49.396  63.815  1.00  0.00           O
ATOM   4164  C1  POPEW 113      76.386  51.336  61.645  1.00  0.00           C
ATOM   4167  C2  POPEW 113      76.736  52.316  60.485  1.00  0.00           C
ATOM   4169  O21 POPEW 113      77.266  51.626  59.335  1.00  0.00           O
ATOM   4170  C21 POPEW 113      78.496  51.146  59.355  1.00  0.00           C
ATOM   4171  O22 POPEW 113      79.296  51.186  60.265  1.00  0.00           O
ATOM   4172  C22 POPEW 113      78.786  50.546  57.985  1.00  0.00           C
ATOM   4175  C3  POPEW 113      77.596  53.536  60.945  1.00  0.00           C
ATOM   4178  O31 POPEW 113      77.466  54.606  59.995  1.00  0.00           O
ATOM   4179  C31 POPEW 113      78.426  54.716  59.085  1.00  0.00           C
ATOM   4180  O32 POPEW 113      79.566  54.316  59.185  1.00  0.00           O
ATOM   4181  C32 POPEW 113      77.866  55.486  57.895  1.00  0.00           C
ATOM   4184  C23 POPEW 113      79.436  51.616  57.075  1.00  0.00           C
ATOM   4187  C24 POPEW 113      79.106  51.446  55.595  1.00  0.00           C
ATOM   4190  C25 POPEW 113      79.746  50.186  54.995  1.00  0.00           C
ATOM   4193  C26 POPEW 113      79.386  50.016  53.515  1.00  0.00           C
ATOM   4196  C27 POPEW 113      77.876  49.986  53.245  1.00  0.00           C
ATOM   4199  C28 POPEW 113      77.536  49.286  51.925  1.00  0.00           C
ATOM   4202  C29 POPEW 113      78.086  50.076  50.765  1.00  0.00           C
ATOM   4204 0C21 POPEW 113      77.356  50.496  49.715  1.00  0.00           C
ATOM   4206 1C21 POPEW 113      75.916  50.136  49.485  1.00  0.00           C
ATOM   4209 2C21 POPEW 113      75.576  50.186  47.995  1.00  0.00           C
ATOM   4212 3C21 POPEW 113      74.166  49.676  47.725  1.00  0.00           C
ATOM   4215 4C21 POPEW 113      73.816  49.756  46.235  1.00  0.00           C
ATOM   4218 5C21 POPEW 113      72.606  48.906  45.875  1.00  0.00           C
ATOM   4221 6C21 POPEW 113      72.396  48.826  44.365  1.00  0.00           C
ATOM   4224 7C21 POPEW 113      71.196  47.966  43.975  1.00  0.00           C
ATOM   4227 8C21 POPEW 113      71.076  47.796  42.465  1.00  0.00           C
ATOM   4231  C33 POPEW 113      76.776  54.666  57.175  1.00  0.00           C
ATOM   4234  C34 POPEW 113      76.096  55.486  56.085  1.00  0.00           C
ATOM   4237  C35 POPEW 113      75.246  56.666  56.565  1.00  0.00           C
ATOM   4240  C36 POPEW 113      74.286  56.336  57.715  1.00  0.00           C
ATOM   4243  C37 POPEW 113      73.226  57.426  57.925  1.00  0.00           C
ATOM   4246  C38 POPEW 113      71.896  57.226  57.185  1.00  0.00           C
ATOM   4249  C39 POPEW 113      71.966  57.436  55.655  1.00  0.00           C
ATOM   4252 0C31 POPEW 113      72.326  58.866  55.195  1.00  0.00           C
ATOM   4255 1C31 POPEW 113      72.296  59.006  53.665  1.00  0.00           C
ATOM   4258 2C31 POPEW 113      71.656  60.326  53.225  1.00  0.00           C
ATOM   4261 3C31 POPEW 113      71.636  60.566  51.705  1.00  0.00           C
ATOM   4264 4C31 POPEW 113      71.156  59.356  50.885  1.00  0.00           C
ATOM   4267 5C31 POPEW 113      70.586  59.766  49.515  1.00  0.00           C
ATOM   4270 6C31 POPEW 113      70.096  58.566  48.695  1.00  0.00           C
ATOM   4274  NH3 POPEX 114      42.226  62.546  64.365  1.00  0.00           N
ATOM   4278  C12 POPEX 114      41.826  63.756  65.165  1.00  0.00           C
ATOM   4281  C11 POPEX 114      42.806  64.926  64.945  1.00  0.00           C
ATOM   4284  P   POPEX 114      42.866  66.756  63.075  1.00  0.00           P
ATOM   4285  O13 POPEX 114      42.306  67.646  64.105  1.00  0.00           O
ATOM   4286  O14 POPEX 114      44.206  67.126  62.555  1.00  0.00           O
ATOM   4287  O11 POPEX 114      41.886  66.766  61.865  1.00  0.00           O
ATOM   4288  O12 POPEX 114      42.886  65.256  63.565  1.00  0.00           O
ATOM   4289  C1  POPEX 114      41.936  65.786  60.835  1.00  0.00           C
ATOM   4292  C2  POPEX 114      42.296  66.416  59.465  1.00  0.00           C
ATOM   4294  O21 POPEX 114      41.126  67.016  58.895  1.00  0.00           O
ATOM   4295  C21 POPEX 114      40.916  68.286  59.185  1.00  0.00           C
ATOM   4296  O22 POPEX 114      41.666  69.016  59.815  1.00  0.00           O
ATOM   4297  C22 POPEX 114      39.596  68.736  58.575  1.00  0.00           C
ATOM   4300  C3  POPEX 114      42.786  65.266  58.535  1.00  0.00           C
ATOM   4303  O31 POPEX 114      42.826  65.616  57.125  1.00  0.00           O
ATOM   4304  C31 POPEX 114      42.946  64.496  56.405  1.00  0.00           C
ATOM   4305  O32 POPEX 114      43.156  63.396  56.895  1.00  0.00           O
ATOM   4306  C32 POPEX 114      42.796  64.756  54.915  1.00  0.00           C
ATOM   4309  C23 POPEX 114      39.756  69.436  57.195  1.00  0.00           C
ATOM   4312  C24 POPEX 114      40.186  68.466  56.075  1.00  0.00           C
ATOM   4315  C25 POPEX 114      41.716  68.366  55.895  1.00  0.00           C
ATOM   4318  C26 POPEX 114      42.286  69.356  54.865  1.00  0.00           C
ATOM   4321  C27 POPEX 114      42.276  68.796  53.435  1.00  0.00           C
ATOM   4324  C28 POPEX 114      42.776  69.796  52.375  1.00  0.00           C
ATOM   4327  C29 POPEX 114      44.246  70.136  52.495  1.00  0.00           C
ATOM   4329 0C21 POPEX 114      45.126  70.226  51.485  1.00  0.00           C
ATOM   4331 1C21 POPEX 114      44.846  70.026  50.015  1.00  0.00           C
ATOM   4334 2C21 POPEX 114      46.136  69.786  49.205  1.00  0.00           C
ATOM   4337 3C21 POPEX 114      45.886  69.706  47.695  1.00  0.00           C
ATOM   4340 4C21 POPEX 114      47.176  69.796  46.855  1.00  0.00           C
ATOM   4343 5C21 POPEX 114      47.956  68.476  46.785  1.00  0.00           C
ATOM   4346 6C21 POPEX 114      49.246  68.616  45.975  1.00  0.00           C
ATOM   4349 7C21 POPEX 114      49.986  67.286  45.805  1.00  0.00           C
ATOM   4352 8C21 POPEX 114      51.216  67.436  44.925  1.00  0.00           C
ATOM   4356  C33 POPEX 114      42.806  63.406  54.175  1.00  0.00           C
ATOM   4359  C34 POPEX 114      43.236  63.486  52.705  1.00  0.00           C
ATOM   4362  C35 POPEX 114      43.366  62.076  52.125  1.00  0.00           C
ATOM   4365  C36 POPEX 114      43.846  62.076  50.675  1.00  0.00           C
ATOM   4368  C37 POPEX 114      43.956  60.656  50.105  1.00  0.00           C
ATOM   4371  C38 POPEX 114      44.516  60.646  48.675  1.00  0.00           C
ATOM   4374  C39 POPEX 114      43.536  61.146  47.605  1.00  0.00           C
ATOM   4377 0C31 POPEX 114      42.616  60.036  47.075  1.00  0.00           C
ATOM   4380 1C31 POPEX 114      42.046  60.416  45.705  1.00  0.00           C
ATOM   4383 2C31 POPEX 114      41.186  59.326  45.065  1.00  0.00           C
ATOM   4386 3C31 POPEX 114      40.806  59.716  43.635  1.00  0.00           C
ATOM   4389 4C31 POPEX 114      39.976  58.656  42.905  1.00  0.00           C
ATOM   4392 5C31 POPEX 114      39.916  58.916  41.385  1.00  0.00           C
ATOM   4395 6C31 POPEX 114      39.146  57.876  40.585  1.00  0.00           C
ATOM   4399  NH3 POPEY 115     100.796  56.266  21.705  1.00  0.00           N
ATOM   4403  C12 POPEY 115      99.816  56.066  20.605  1.00  0.00           C
ATOM   4406  C11 POPEY 115      99.146  57.406  20.315  1.00  0.00           C
ATOM   4409  P   POPEY 115      96.846  58.186  19.465  1.00  0.00           P
ATOM   4410  O13 POPEY 115      97.446  59.516  19.275  1.00  0.00           O
ATOM   4411  O14 POPEY 115      95.866  57.706  18.455  1.00  0.00           O
ATOM   4412  O11 POPEY 115      96.326  58.076  20.965  1.00  0.00           O
ATOM   4413  O12 POPEY 115      98.026  57.156  19.475  1.00  0.00           O
ATOM   4414  C1  POPEY 115      95.636  56.946  21.495  1.00  0.00           C
ATOM   4417  C2  POPEY 115      95.806  56.846  23.035  1.00  0.00           C
ATOM   4419  O21 POPEY 115      94.716  56.076  23.565  1.00  0.00           O
ATOM   4420  C21 POPEY 115      94.986  55.296  24.585  1.00  0.00           C
ATOM   4421  O22 POPEY 115      96.076  54.846  24.875  1.00  0.00           O
ATOM   4422  C22 POPEY 115      93.686  55.056  25.365  1.00  0.00           C
ATOM   4425  C3  POPEY 115      95.786  58.266  23.695  1.00  0.00           C
ATOM   4428  O31 POPEY 115      95.236  58.266  25.025  1.00  0.00           O
ATOM   4429  C31 POPEY 115      96.026  58.386  26.065  1.00  0.00           C
ATOM   4430  O32 POPEY 115      97.246  58.386  26.075  1.00  0.00           O
ATOM   4431  C32 POPEY 115      95.096  58.556  27.295  1.00  0.00           C
ATOM   4434  C23 POPEY 115      93.816  53.926  26.405  1.00  0.00           C
ATOM   4437  C24 POPEY 115      94.416  54.346  27.745  1.00  0.00           C
ATOM   4440  C25 POPEY 115      93.876  53.476  28.895  1.00  0.00           C
ATOM   4443  C26 POPEY 115      94.396  53.866  30.275  1.00  0.00           C
ATOM   4446  C27 POPEY 115      93.926  52.876  31.365  1.00  0.00           C
ATOM   4449  C28 POPEY 115      94.426  53.256  32.765  1.00  0.00           C
ATOM   4452  C29 POPEY 115      95.036  52.096  33.535  1.00  0.00           C
ATOM   4454 0C21 POPEY 115      94.916  51.836  34.855  1.00  0.00           C
ATOM   4456 1C21 POPEY 115      94.146  52.646  35.865  1.00  0.00           C
ATOM   4459 2C21 POPEY 115      92.906  51.876  36.355  1.00  0.00           C
ATOM   4462 3C21 POPEY 115      91.946  52.756  37.175  1.00  0.00           C
ATOM   4465 4C21 POPEY 115      90.686  52.006  37.605  1.00  0.00           C
ATOM   4468 5C21 POPEY 115      89.656  52.916  38.295  1.00  0.00           C
ATOM   4471 6C21 POPEY 115      88.346  52.196  38.625  1.00  0.00           C
ATOM   4474 7C21 POPEY 115      87.296  53.146  39.235  1.00  0.00           C
ATOM   4477 8C21 POPEY 115      85.966  52.466  39.555  1.00  0.00           C
ATOM   4481  C33 POPEY 115      95.756  59.236  28.515  1.00  0.00           C
ATOM   4484  C34 POPEY 115      94.746  59.696  29.585  1.00  0.00           C
ATOM   4487  C35 POPEY 115      94.166  58.586  30.485  1.00  0.00           C
ATOM   4490  C36 POPEY 115      95.176  58.066  31.505  1.00  0.00           C
ATOM   4493  C37 POPEY 115      94.536  57.226  32.625  1.00  0.00           C
ATOM   4496  C38 POPEY 115      95.576  56.586  33.555  1.00  0.00           C
ATOM   4499  C39 POPEY 115      96.356  57.606  34.385  1.00  0.00           C
ATOM   4502 0C31 POPEY 115      97.676  57.066  34.935  1.00  0.00           C
ATOM   4505 1C31 POPEY 115      98.406  58.176  35.695  1.00  0.00           C
ATOM   4508 2C31 POPEY 115      99.906  57.976  35.885  1.00  0.00           C
ATOM   4511 3C31 POPEY 115     100.566  59.256  36.425  1.00  0.00           C
ATOM   4514 4C31 POPEY 115     100.286  59.526  37.905  1.00  0.00           C
ATOM   4517 5C31 POPEY 115     100.736  60.936  38.315  1.00  0.00           C
ATOM   4520 6C31 POPEY 115     100.566  61.226  39.815  1.00  0.00           C
ATOM   4524  NH3 POPEZ 116      11.896  65.276  20.975  1.00  0.00           N
ATOM   4528  C12 POPEZ 116      11.616  66.756  20.965  1.00  0.00           C
ATOM   4531  C11 POPEZ 116      10.336  67.076  21.775  1.00  0.00           C
ATOM   4534  P   POPEZ 116       7.846  66.246  22.095  1.00  0.00           P
ATOM   4535  O13 POPEZ 116       7.596  67.666  22.485  1.00  0.00           O
ATOM   4536  O14 POPEZ 116       6.936  65.626  21.095  1.00  0.00           O
ATOM   4537  O11 POPEZ 116       7.866  65.346  23.415  1.00  0.00           O
ATOM   4538  O12 POPEZ 116       9.316  66.096  21.535  1.00  0.00           O
ATOM   4539  C1  POPEZ 116       8.596  65.846  24.545  1.00  0.00           C
ATOM   4542  C2  POPEZ 116       8.376  64.976  25.845  1.00  0.00           C
ATOM   4544  O21 POPEZ 116       8.796  65.636  27.065  1.00  0.00           O
ATOM   4545  C21 POPEZ 116      10.086  65.986  27.115  1.00  0.00           C
ATOM   4546  O22 POPEZ 116      10.886  65.816  26.225  1.00  0.00           O
ATOM   4547  C22 POPEZ 116      10.406  66.806  28.365  1.00  0.00           C
ATOM   4550  C3  POPEZ 116       8.996  63.556  25.725  1.00  0.00           C
ATOM   4553  O31 POPEZ 116       8.356  62.586  26.575  1.00  0.00           O
ATOM   4554  C31 POPEZ 116       8.986  62.276  27.705  1.00  0.00           C
ATOM   4555  O32 POPEZ 116      10.006  62.806  28.125  1.00  0.00           O
ATOM   4556  C32 POPEZ 116       8.236  61.166  28.435  1.00  0.00           C
ATOM   4559  C23 POPEZ 116      10.766  65.966  29.615  1.00  0.00           C
ATOM   4562  C24 POPEZ 116      11.306  66.826  30.775  1.00  0.00           C
ATOM   4565  C25 POPEZ 116      11.716  65.986  32.005  1.00  0.00           C
ATOM   4568  C26 POPEZ 116      12.836  66.616  32.855  1.00  0.00           C
ATOM   4571  C27 POPEZ 116      12.436  67.916  33.565  1.00  0.00           C
ATOM   4574  C28 POPEZ 116      13.556  68.506  34.445  1.00  0.00           C
ATOM   4577  C29 POPEZ 116      13.136  69.816  35.075  1.00  0.00           C
ATOM   4579 0C21 POPEZ 116      13.846  70.946  35.245  1.00  0.00           C
ATOM   4581 1C21 POPEZ 116      15.286  71.196  34.875  1.00  0.00           C
ATOM   4584 2C21 POPEZ 116      16.186  71.376  36.105  1.00  0.00           C
ATOM   4587 3C21 POPEZ 116      17.626  71.746  35.735  1.00  0.00           C
ATOM   4590 4C21 POPEZ 116      18.636  71.596  36.885  1.00  0.00           C
ATOM   4593 5C21 POPEZ 116      18.646  72.776  37.865  1.00  0.00           C
ATOM   4596 6C21 POPEZ 116      19.426  72.426  39.145  1.00  0.00           C
ATOM   4599 7C21 POPEZ 116      19.596  73.636  40.075  1.00  0.00           C
ATOM   4602 8C21 POPEZ 116      20.216  73.306  41.435  1.00  0.00           C
ATOM   4606  C33 POPEZ 116       8.576  61.096  29.945  1.00  0.00           C
ATOM   4609  C34 POPEZ 116       8.386  59.696  30.545  1.00  0.00           C
ATOM   4612  C35 POPEZ 116       9.036  59.496  31.925  1.00  0.00           C
ATOM   4615  C36 POPEZ 116       8.406  60.246  33.095  1.00  0.00           C
ATOM   4618  C37 POPEZ 116       8.866  59.626  34.435  1.00  0.00           C
ATOM   4621  C38 POPEZ 116       8.306  60.396  35.625  1.00  0.00           C
ATOM   4624  C39 POPEZ 116       8.376  59.706  36.995  1.00  0.00           C
ATOM   4627 0C31 POPEZ 116       9.386  58.566  37.205  1.00  0.00           C
ATOM   4630 1C31 POPEZ 116       9.396  58.176  38.705  1.00  0.00           C
ATOM   4633 2C31 POPEZ 116      10.186  56.906  39.075  1.00  0.00           C
ATOM   4636 3C31 POPEZ 116      10.456  56.866  40.585  1.00  0.00           C
ATOM   4639 4C31 POPEZ 116      11.076  55.546  41.075  1.00  0.00           C
ATOM   4642 5C31 POPEZ 116      11.316  55.556  42.595  1.00  0.00           C
ATOM   4645 6C31 POPEZ 116      11.826  54.216  43.135  1.00  0.00           C
ATOM   4649  NH3 POPEa 117      71.526  74.966  65.245  1.00  0.00           N
ATOM   4653  C12 POPEa 117      72.616  74.466  66.155  1.00  0.00           C
ATOM   4656  C11 POPEa 117      73.946  74.366  65.375  1.00  0.00           C
ATOM   4659  P   POPEa 117      76.056  75.026  66.785  1.00  0.00           P
ATOM   4660  O13 POPEa 117      75.286  75.916  67.685  1.00  0.00           O
ATOM   4661  O14 POPEa 117      77.286  74.406  67.295  1.00  0.00           O
ATOM   4662  O11 POPEa 117      76.396  75.796  65.435  1.00  0.00           O
ATOM   4663  O12 POPEa 117      75.016  73.946  66.225  1.00  0.00           O
ATOM   4664  C1  POPEa 117      76.476  77.226  65.395  1.00  0.00           C
ATOM   4667  C2  POPEa 117      75.926  77.746  64.055  1.00  0.00           C
ATOM   4669  O21 POPEa 117      76.946  77.526  63.075  1.00  0.00           O
ATOM   4670  C21 POPEa 117      76.586  76.806  62.045  1.00  0.00           C
ATOM   4671  O22 POPEa 117      75.476  76.326  61.855  1.00  0.00           O
ATOM   4672  C22 POPEa 117      77.776  76.616  61.115  1.00  0.00           C
ATOM   4675  C3  POPEa 117      75.546  79.256  64.105  1.00  0.00           C
ATOM   4678  O31 POPEa 117      75.246  79.816  62.815  1.00  0.00           O
ATOM   4679  C31 POPEa 117      73.996  80.036  62.475  1.00  0.00           C
ATOM   4680  O32 POPEa 117      73.006  79.596  63.045  1.00  0.00           O
ATOM   4681  C32 POPEa 117      73.976  80.966  61.275  1.00  0.00           C
ATOM   4684  C23 POPEa 117      77.526  77.286  59.755  1.00  0.00           C
ATOM   4687  C24 POPEa 117      78.656  77.006  58.755  1.00  0.00           C
ATOM   4690  C25 POPEa 117      78.336  77.606  57.375  1.00  0.00           C
ATOM   4693  C26 POPEa 117      78.046  76.556  56.295  1.00  0.00           C
ATOM   4696  C27 POPEa 117      77.526  77.226  55.025  1.00  0.00           C
ATOM   4699  C28 POPEa 117      77.166  76.246  53.895  1.00  0.00           C
ATOM   4702  C29 POPEa 117      77.626  76.776  52.565  1.00  0.00           C
ATOM   4704 0C21 POPEa 117      76.876  77.176  51.515  1.00  0.00           C
ATOM   4706 1C21 POPEa 117      75.376  77.196  51.425  1.00  0.00           C
ATOM   4709 2C21 POPEa 117      74.806  76.136  50.445  1.00  0.00           C
ATOM   4712 3C21 POPEa 117      74.676  76.596  48.985  1.00  0.00           C
ATOM   4715 4C21 POPEa 117      75.996  76.946  48.275  1.00  0.00           C
ATOM   4718 5C21 POPEa 117      75.806  77.236  46.775  1.00  0.00           C
ATOM   4721 6C21 POPEa 117      77.136  77.166  46.005  1.00  0.00           C
ATOM   4724 7C21 POPEa 117      76.976  77.376  44.495  1.00  0.00           C
ATOM   4727 8C21 POPEa 117      78.106  76.776  43.665  1.00  0.00           C
ATOM   4731  C33 POPEa 117      73.346  80.326  60.025  1.00  0.00           C
ATOM   4734  C34 POPEa 117      73.886  81.006  58.765  1.00  0.00           C
ATOM   4737  C35 POPEa 117      75.306  80.576  58.385  1.00  0.00           C
ATOM   4740  C36 POPEa 117      76.366  81.686  58.465  1.00  0.00           C
ATOM   4743  C37 POPEa 117      77.586  81.326  57.605  1.00  0.00           C
ATOM   4746  C38 POPEa 117      78.736  82.336  57.655  1.00  0.00           C
ATOM   4749  C39 POPEa 117      79.866  81.986  56.665  1.00  0.00           C
ATOM   4752 0C31 POPEa 117      79.376  81.876  55.215  1.00  0.00           C
ATOM   4755 1C31 POPEa 117      80.466  81.906  54.135  1.00  0.00           C
ATOM   4758 2C31 POPEa 117      79.866  82.026  52.725  1.00  0.00           C
ATOM   4761 3C31 POPEa 117      80.906  82.076  51.595  1.00  0.00           C
ATOM   4764 4C31 POPEa 117      80.266  82.416  50.245  1.00  0.00           C
ATOM   4767 5C31 POPEa 117      81.286  82.466  49.095  1.00  0.00           C
ATOM   4770 6C31 POPEa 117      80.666  82.916  47.765  1.00  0.00           C
ATOM   4774  NH3 POPEb 118      78.486  57.146  61.965  1.00  0.00           N
ATOM   4778  C12 POPEb 118      78.036  58.506  62.415  1.00  0.00           C
ATOM   4781  C11 POPEb 118      79.166  59.406  62.895  1.00  0.00           C
ATOM   4784  P   POPEb 118      79.296  61.646  64.265  1.00  0.00           P
ATOM   4785  O13 POPEb 118      78.416  61.816  65.455  1.00  0.00           O
ATOM   4786  O14 POPEb 118      80.676  61.136  64.445  1.00  0.00           O
ATOM   4787  O11 POPEb 118      79.246  62.976  63.415  1.00  0.00           O
ATOM   4788  O12 POPEb 118      78.556  60.626  63.315  1.00  0.00           O
ATOM   4789  C1  POPEb 118      79.046  63.066  62.005  1.00  0.00           C
ATOM   4792  C2  POPEb 118      80.376  63.466  61.345  1.00  0.00           C
ATOM   4794  O21 POPEb 118      80.206  63.946  59.995  1.00  0.00           O
ATOM   4795  C21 POPEb 118      80.126  63.066  59.015  1.00  0.00           C
ATOM   4796  O22 POPEb 118      79.896  61.876  59.115  1.00  0.00           O
ATOM   4797  C22 POPEb 118      80.446  63.776  57.685  1.00  0.00           C
ATOM   4800  C3  POPEb 118      81.466  62.346  61.505  1.00  0.00           C
ATOM   4803  O31 POPEb 118      82.586  62.526  60.625  1.00  0.00           O
ATOM   4804  C31 POPEb 118      83.306  63.616  60.915  1.00  0.00           C
ATOM   4805  O32 POPEb 118      83.206  64.266  61.945  1.00  0.00           O
ATOM   4806  C32 POPEb 118      84.216  63.886  59.725  1.00  0.00           C
ATOM   4809  C23 POPEb 118      80.916  62.816  56.555  1.00  0.00           C
ATOM   4812  C24 POPEb 118      81.316  63.526  55.245  1.00  0.00           C
ATOM   4815  C25 POPEb 118      81.806  62.546  54.165  1.00  0.00           C
ATOM   4818  C26 POPEb 118      82.256  63.226  52.865  1.00  0.00           C
ATOM   4821  C27 POPEb 118      82.936  62.266  51.875  1.00  0.00           C
ATOM   4824  C28 POPEb 118      83.716  62.966  50.735  1.00  0.00           C
ATOM   4827  C29 POPEb 118      82.846  63.506  49.625  1.00  0.00           C
ATOM   4829 0C21 POPEb 118      83.176  63.586  48.315  1.00  0.00           C
ATOM   4831 1C21 POPEb 118      84.486  63.156  47.685  1.00  0.00           C
ATOM   4834 2C21 POPEb 118      85.306  64.346  47.145  1.00  0.00           C
ATOM   4837 3C21 POPEb 118      84.876  64.816  45.755  1.00  0.00           C
ATOM   4840 4C21 POPEb 118      85.636  66.066  45.295  1.00  0.00           C
ATOM   4843 5C21 POPEb 118      85.466  66.366  43.795  1.00  0.00           C
ATOM   4846 6C21 POPEb 118      84.066  66.846  43.395  1.00  0.00           C
ATOM   4849 7C21 POPEb 118      83.946  67.096  41.885  1.00  0.00           C
ATOM   4852 8C21 POPEb 118      82.636  67.766  41.465  1.00  0.00           C
ATOM   4856  C33 POPEb 118      84.736  65.336  59.705  1.00  0.00           C
ATOM   4859  C34 POPEb 118      85.806  65.586  58.625  1.00  0.00           C
ATOM   4862  C35 POPEb 118      85.286  65.436  57.185  1.00  0.00           C
ATOM   4865  C36 POPEb 118      86.236  64.676  56.255  1.00  0.00           C
ATOM   4868  C37 POPEb 118      85.476  64.056  55.065  1.00  0.00           C
ATOM   4871  C38 POPEb 118      86.326  63.106  54.205  1.00  0.00           C
ATOM   4874  C39 POPEb 118      87.526  63.766  53.515  1.00  0.00           C
ATOM   4877 0C31 POPEb 118      88.266  62.786  52.595  1.00  0.00           C
ATOM   4880 1C31 POPEb 118      89.636  63.326  52.155  1.00  0.00           C
ATOM   4883 2C31 POPEb 118      89.876  63.296  50.635  1.00  0.00           C
ATOM   4886 3C31 POPEb 118      90.356  61.946  50.095  1.00  0.00           C
ATOM   4889 4C31 POPEb 118      90.886  62.106  48.655  1.00  0.00           C
ATOM   4892 5C31 POPEb 118      91.426  60.826  48.025  1.00  0.00           C
ATOM   4895 6C31 POPEb 118      92.066  61.066  46.655  1.00  0.00           C
ATOM   4899  NH3 POPEc 119       5.846 122.906  21.605  1.00  0.00           N
ATOM   4903  C12 POPEc 119       7.346 123.096  21.645  1.00  0.00           C
ATOM   4906  C11 POPEc 119       8.166 121.986  20.955  1.00  0.00           C
ATOM   4909  P   POPEc 119      10.766 122.516  21.245  1.00  0.00           P
ATOM   4910  O13 POPEc 119      10.396 123.876  20.815  1.00  0.00           O
ATOM   4911  O14 POPEc 119      11.586 121.676  20.345  1.00  0.00           O
ATOM   4912  O11 POPEc 119      11.506 122.716  22.625  1.00  0.00           O
ATOM   4913  O12 POPEc 119       9.416 121.746  21.635  1.00  0.00           O
ATOM   4914  C1  POPEc 119      12.136 121.676  23.375  1.00  0.00           C
ATOM   4917  C2  POPEc 119      11.186 121.136  24.475  1.00  0.00           C
ATOM   4919  O21 POPEc 119      10.876 122.066  25.515  1.00  0.00           O
ATOM   4920  C21 POPEc 119      11.816 122.576  26.295  1.00  0.00           C
ATOM   4921  O22 POPEc 119      13.016 122.386  26.235  1.00  0.00           O
ATOM   4922  C22 POPEc 119      11.146 123.456  27.365  1.00  0.00           C
ATOM   4925  C3  POPEc 119      11.456 119.676  24.975  1.00  0.00           C
ATOM   4928  O31 POPEc 119      12.446 119.546  26.035  1.00  0.00           O
ATOM   4929  C31 POPEc 119      11.916 119.506  27.255  1.00  0.00           C
ATOM   4930  O32 POPEc 119      10.726 119.536  27.505  1.00  0.00           O
ATOM   4931  C32 POPEc 119      12.996 119.456  28.325  1.00  0.00           C
ATOM   4934  C23 POPEc 119      11.956 123.636  28.675  1.00  0.00           C
ATOM   4937  C24 POPEc 119      11.156 124.446  29.705  1.00  0.00           C
ATOM   4940  C25 POPEc 119      11.926 124.966  30.945  1.00  0.00           C
ATOM   4943  C26 POPEc 119      12.276 123.906  31.995  1.00  0.00           C
ATOM   4946  C27 POPEc 119      12.726 124.556  33.315  1.00  0.00           C
ATOM   4949  C28 POPEc 119      13.116 123.546  34.415  1.00  0.00           C
ATOM   4952  C29 POPEc 119      13.786 124.216  35.595  1.00  0.00           C
ATOM   4954 0C21 POPEc 119      13.396 124.276  36.875  1.00  0.00           C
ATOM   4956 1C21 POPEc 119      12.146 123.716  37.525  1.00  0.00           C
ATOM   4959 2C21 POPEc 119      12.456 122.716  38.665  1.00  0.00           C
ATOM   4962 3C21 POPEc 119      13.296 123.276  39.825  1.00  0.00           C
ATOM   4965 4C21 POPEc 119      13.526 122.236  40.925  1.00  0.00           C
ATOM   4968 5C21 POPEc 119      14.656 122.586  41.905  1.00  0.00           C
ATOM   4971 6C21 POPEc 119      14.966 121.416  42.845  1.00  0.00           C
ATOM   4974 7C21 POPEc 119      16.126 121.686  43.805  1.00  0.00           C
ATOM   4977 8C21 POPEc 119      16.396 120.526  44.745  1.00  0.00           C
ATOM   4981  C33 POPEc 119      12.416 119.396  29.755  1.00  0.00           C
ATOM   4984  C34 POPEc 119      13.496 119.526  30.835  1.00  0.00           C
ATOM   4987  C35 POPEc 119      12.976 119.206  32.235  1.00  0.00           C
ATOM   4990  C36 POPEc 119      13.966 119.556  33.355  1.00  0.00           C
ATOM   4993  C37 POPEc 119      13.396 119.236  34.745  1.00  0.00           C
ATOM   4996  C38 POPEc 119      13.926 120.106  35.885  1.00  0.00           C
ATOM   4999  C39 POPEc 119      15.386 119.876  36.275  1.00  0.00           C
ATOM   5002 0C31 POPEc 119      15.736 120.666  37.555  1.00  0.00           C
ATOM   5005 1C31 POPEc 119      17.006 120.196  38.275  1.00  0.00           C
ATOM   5008 2C31 POPEc 119      17.146 120.906  39.625  1.00  0.00           C
ATOM   5011 3C31 POPEc 119      18.346 120.466  40.465  1.00  0.00           C
ATOM   5014 4C31 POPEc 119      18.186 119.066  41.095  1.00  0.00           C
ATOM   5017 5C31 POPEc 119      19.316 118.726  42.065  1.00  0.00           C
ATOM   5020 6C31 POPEc 119      19.076 117.446  42.865  1.00  0.00           C
ATOM   5024  NH3 POPEd 120      94.986 113.696  19.675  1.00  0.00           N
ATOM   5028  C12 POPEd 120      94.286 112.776  18.705  1.00  0.00           C
ATOM   5031  C11 POPEd 120      92.806 112.806  19.045  1.00  0.00           C
ATOM   5034  P   POPEd 120      90.646 111.456  18.985  1.00  0.00           P
ATOM   5035  O13 POPEd 120      89.736 112.626  18.955  1.00  0.00           O
ATOM   5036  O14 POPEd 120      90.066 110.216  18.445  1.00  0.00           O
ATOM   5037  O11 POPEd 120      90.976 111.196  20.505  1.00  0.00           O
ATOM   5038  O12 POPEd 120      92.066 111.816  18.335  1.00  0.00           O
ATOM   5039  C1  POPEd 120      89.966 110.866  21.455  1.00  0.00           C
ATOM   5042  C2  POPEd 120      90.336 111.446  22.845  1.00  0.00           C
ATOM   5044  O21 POPEd 120      91.336 110.616  23.465  1.00  0.00           O
ATOM   5045  C21 POPEd 120      92.376 111.276  23.965  1.00  0.00           C
ATOM   5046  O22 POPEd 120      92.696 112.426  23.725  1.00  0.00           O
ATOM   5047  C22 POPEd 120      93.096 110.336  24.925  1.00  0.00           C
ATOM   5050  C3  POPEd 120      89.106 111.476  23.785  1.00  0.00           C
ATOM   5053  O31 POPEd 120      89.286 112.476  24.805  1.00  0.00           O
ATOM   5054  C31 POPEd 120      88.806 113.666  24.515  1.00  0.00           C
ATOM   5055  O32 POPEd 120      88.286 113.976  23.445  1.00  0.00           O
ATOM   5056  C32 POPEd 120      88.976 114.596  25.715  1.00  0.00           C
ATOM   5059  C23 POPEd 120      93.746 111.126  26.075  1.00  0.00           C
ATOM   5062  C24 POPEd 120      92.716 111.766  27.025  1.00  0.00           C
ATOM   5065  C25 POPEd 120      93.356 112.526  28.205  1.00  0.00           C
ATOM   5068  C26 POPEd 120      94.446 111.716  28.915  1.00  0.00           C
ATOM   5071  C27 POPEd 120      94.866 112.236  30.295  1.00  0.00           C
ATOM   5074  C28 POPEd 120      96.216 111.666  30.805  1.00  0.00           C
ATOM   5077  C29 POPEd 120      96.356 110.166  30.815  1.00  0.00           C
ATOM   5079 0C21 POPEd 120      96.726 109.416  31.865  1.00  0.00           C
ATOM   5081 1C21 POPEd 120      97.036 109.926  33.255  1.00  0.00           C
ATOM   5084 2C21 POPEd 120      97.146 108.796  34.285  1.00  0.00           C
ATOM   5087 3C21 POPEd 120      97.436 109.326  35.705  1.00  0.00           C
ATOM   5090 4C21 POPEd 120      97.216 108.276  36.805  1.00  0.00           C
ATOM   5093 5C21 POPEd 120      97.426 108.846  38.215  1.00  0.00           C
ATOM   5096 6C21 POPEd 120      96.956 107.896  39.325  1.00  0.00           C
ATOM   5099 7C21 POPEd 120      96.876 108.606  40.685  1.00  0.00           C
ATOM   5102 8C21 POPEd 120      96.506 107.676  41.845  1.00  0.00           C
ATOM   5106  C33 POPEd 120      88.276 114.076  27.005  1.00  0.00           C
ATOM   5109  C34 POPEd 120      87.746 115.186  27.925  1.00  0.00           C
ATOM   5112  C35 POPEd 120      88.816 116.096  28.515  1.00  0.00           C
ATOM   5115  C36 POPEd 120      88.206 117.226  29.345  1.00  0.00           C
ATOM   5118  C37 POPEd 120      88.936 117.476  30.665  1.00  0.00           C
ATOM   5121  C38 POPEd 120      87.946 117.826  31.775  1.00  0.00           C
ATOM   5124  C39 POPEd 120      88.646 118.236  33.075  1.00  0.00           C
ATOM   5127 0C31 POPEd 120      87.666 118.826  34.085  1.00  0.00           C
ATOM   5130 1C31 POPEd 120      88.366 119.686  35.135  1.00  0.00           C
ATOM   5133 2C31 POPEd 120      87.426 120.696  35.815  1.00  0.00           C
ATOM   5136 3C31 POPEd 120      88.206 121.886  36.395  1.00  0.00           C
ATOM   5139 4C31 POPEd 120      87.316 122.876  37.145  1.00  0.00           C
ATOM   5142 5C31 POPEd 120      88.096 124.066  37.715  1.00  0.00           C
ATOM   5145 6C31 POPEd 120      87.236 124.976  38.595  1.00  0.00           C
ATOM   5149  NH3 POPEe 121      70.256 119.426  18.775  1.00  0.00           N
ATOM   5153  C12 POPEe 121      69.546 118.216  18.235  1.00  0.00           C
ATOM   5156  C11 POPEe 121      69.566 117.066  19.245  1.00  0.00           C
ATOM   5159  P   POPEe 121      72.156 116.516  19.645  1.00  0.00           P
ATOM   5160  O13 POPEe 121      72.926 115.336  19.225  1.00  0.00           O
ATOM   5161  O14 POPEe 121      72.576 117.866  19.195  1.00  0.00           O
ATOM   5162  O11 POPEe 121      71.946 116.426  21.195  1.00  0.00           O
ATOM   5163  O12 POPEe 121      70.726 116.266  19.065  1.00  0.00           O
ATOM   5164  C1  POPEe 121      71.736 117.556  22.045  1.00  0.00           C
ATOM   5167  C2  POPEe 121      70.556 117.236  22.985  1.00  0.00           C
ATOM   5169  O21 POPEe 121      70.356 118.366  23.875  1.00  0.00           O
ATOM   5170  C21 POPEe 121      69.076 118.586  24.145  1.00  0.00           C
ATOM   5171  O22 POPEe 121      68.136 117.956  23.695  1.00  0.00           O
ATOM   5172  C22 POPEe 121      68.946 119.756  25.125  1.00  0.00           C
ATOM   5175  C3  POPEe 121      70.836 115.936  23.795  1.00  0.00           C
ATOM   5178  O31 POPEe 121      69.776 115.566  24.695  1.00  0.00           O
ATOM   5179  C31 POPEe 121      68.806 114.826  24.185  1.00  0.00           C
ATOM   5180  O32 POPEe 121      68.776 114.396  23.035  1.00  0.00           O
ATOM   5181  C32 POPEe 121      67.706 114.566  25.225  1.00  0.00           C
ATOM   5184  C23 POPEe 121      67.896 119.476  26.235  1.00  0.00           C
ATOM   5187  C24 POPEe 121      68.026 120.376  27.485  1.00  0.00           C
ATOM   5190  C25 POPEe 121      69.236 120.016  28.345  1.00  0.00           C
ATOM   5193  C26 POPEe 121      69.306 120.696  29.725  1.00  0.00           C
ATOM   5196  C27 POPEe 121      70.406 120.026  30.565  1.00  0.00           C
ATOM   5199  C28 POPEe 121      71.236 120.966  31.445  1.00  0.00           C
ATOM   5202  C29 POPEe 121      72.486 120.226  31.855  1.00  0.00           C
ATOM   5204 0C21 POPEe 121      72.856 119.836  33.075  1.00  0.00           C
ATOM   5206 1C21 POPEe 121      72.126 120.096  34.355  1.00  0.00           C
ATOM   5209 2C21 POPEe 121      73.096 120.266  35.535  1.00  0.00           C
ATOM   5212 3C21 POPEe 121      72.346 120.616  36.825  1.00  0.00           C
ATOM   5215 4C21 POPEe 121      73.226 121.316  37.865  1.00  0.00           C
ATOM   5218 5C21 POPEe 121      72.406 121.876  39.025  1.00  0.00           C
ATOM   5221 6C21 POPEe 121      73.056 123.086  39.725  1.00  0.00           C
ATOM   5224 7C21 POPEe 121      72.066 123.746  40.685  1.00  0.00           C
ATOM   5227 8C21 POPEe 121      72.596 125.006  41.365  1.00  0.00           C
ATOM   5231  C33 POPEe 121      67.916 115.336  26.565  1.00  0.00           C
ATOM   5234  C34 POPEe 121      66.726 115.236  27.535  1.00  0.00           C
ATOM   5237  C35 POPEe 121      67.046 115.826  28.925  1.00  0.00           C
ATOM   5240  C36 POPEe 121      66.286 117.116  29.245  1.00  0.00           C
ATOM   5243  C37 POPEe 121      66.466 117.566  30.705  1.00  0.00           C
ATOM   5246  C38 POPEe 121      65.746 116.636  31.695  1.00  0.00           C
ATOM   5249  C39 POPEe 121      65.216 117.336  32.945  1.00  0.00           C
ATOM   5252 0C31 POPEe 121      64.176 116.476  33.695  1.00  0.00           C
ATOM   5255 1C31 POPEe 121      63.326 117.286  34.685  1.00  0.00           C
ATOM   5258 2C31 POPEe 121      64.056 117.736  35.955  1.00  0.00           C
ATOM   5261 3C31 POPEe 121      64.326 116.596  36.955  1.00  0.00           C
ATOM   5264 4C31 POPEe 121      64.166 117.046  38.405  1.00  0.00           C
ATOM   5267 5C31 POPEe 121      64.356 115.926  39.425  1.00  0.00           C
ATOM   5270 6C31 POPEe 121      63.906 116.306  40.845  1.00  0.00           C
ATOM   5274  NH3 POPEf 122       7.906  95.416  19.415  1.00  0.00           N
ATOM   5278  C12 POPEf 122       6.466  95.036  19.215  1.00  0.00           C
ATOM   5281  C11 POPEf 122       5.606  95.406  20.435  1.00  0.00           C
ATOM   5284  P   POPEf 122       3.136  96.056  19.815  1.00  0.00           P
ATOM   5285  O13 POPEf 122       3.396  96.516  18.435  1.00  0.00           O
ATOM   5286  O14 POPEf 122       1.806  95.476  20.065  1.00  0.00           O
ATOM   5287  O11 POPEf 122       3.346  97.256  20.825  1.00  0.00           O
ATOM   5288  O12 POPEf 122       4.256  95.026  20.205  1.00  0.00           O
ATOM   5289  C1  POPEf 122       3.026  97.016  22.215  1.00  0.00           C
ATOM   5292  C2  POPEf 122       4.086  97.636  23.155  1.00  0.00           C
ATOM   5294  O21 POPEf 122       3.996  96.946  24.415  1.00  0.00           O
ATOM   5295  C21 POPEf 122       5.146  96.526  24.905  1.00  0.00           C
ATOM   5296  O22 POPEf 122       6.236  96.686  24.385  1.00  0.00           O
ATOM   5297  C22 POPEf 122       4.916  95.836  26.245  1.00  0.00           C
ATOM   5300  C3  POPEf 122       3.816  99.136  23.405  1.00  0.00           C
ATOM   5303  O31 POPEf 122       4.896  99.736  24.145  1.00  0.00           O
ATOM   5304  C31 POPEf 122       4.896 101.056  24.105  1.00  0.00           C
ATOM   5305  O32 POPEf 122       4.046 101.746  23.565  1.00  0.00           O
ATOM   5306  C32 POPEf 122       6.136 101.536  24.875  1.00  0.00           C
ATOM   5309  C23 POPEf 122       4.836  96.836  27.435  1.00  0.00           C
ATOM   5312  C24 POPEf 122       4.136  96.226  28.655  1.00  0.00           C
ATOM   5315  C25 POPEf 122       4.156  97.116  29.915  1.00  0.00           C
ATOM   5318  C26 POPEf 122       4.486  96.326  31.195  1.00  0.00           C
ATOM   5321  C27 POPEf 122       4.416  97.196  32.465  1.00  0.00           C
ATOM   5324  C28 POPEf 122       4.396  96.416  33.805  1.00  0.00           C
ATOM   5327  C29 POPEf 122       5.596  95.546  34.005  1.00  0.00           C
ATOM   5329 0C21 POPEf 122       6.366  95.436  35.105  1.00  0.00           C
ATOM   5331 1C21 POPEf 122       6.196  96.116  36.445  1.00  0.00           C
ATOM   5334 2C21 POPEf 122       6.786  95.206  37.545  1.00  0.00           C
ATOM   5337 3C21 POPEf 122       6.806  95.816  38.955  1.00  0.00           C
ATOM   5340 4C21 POPEf 122       7.766  95.046  39.885  1.00  0.00           C
ATOM   5343 5C21 POPEf 122       7.836  95.626  41.305  1.00  0.00           C
ATOM   5346 6C21 POPEf 122       8.936  94.976  42.165  1.00  0.00           C
ATOM   5349 7C21 POPEf 122       9.106  95.676  43.515  1.00  0.00           C
ATOM   5352 8C21 POPEf 122      10.196  95.066  44.395  1.00  0.00           C
ATOM   5356  C33 POPEf 122       6.296 103.066  24.985  1.00  0.00           C
ATOM   5359  C34 POPEf 122       6.436 103.566  26.435  1.00  0.00           C
ATOM   5362  C35 POPEf 122       5.106 103.616  27.205  1.00  0.00           C
ATOM   5365  C36 POPEf 122       5.216 104.506  28.465  1.00  0.00           C
ATOM   5368  C37 POPEf 122       3.906 104.676  29.245  1.00  0.00           C
ATOM   5371  C38 POPEf 122       4.036 105.586  30.495  1.00  0.00           C
ATOM   5374  C39 POPEf 122       4.836 104.966  31.645  1.00  0.00           C
ATOM   5377 0C31 POPEf 122       4.756 105.796  32.945  1.00  0.00           C
ATOM   5380 1C31 POPEf 122       5.716 105.286  34.035  1.00  0.00           C
ATOM   5383 2C31 POPEf 122       5.926 106.286  35.175  1.00  0.00           C
ATOM   5386 3C31 POPEf 122       6.966 105.816  36.205  1.00  0.00           C
ATOM   5389 4C31 POPEf 122       7.576 106.966  37.025  1.00  0.00           C
ATOM   5392 5C31 POPEf 122       8.486 106.456  38.145  1.00  0.00           C
ATOM   5395 6C31 POPEf 122       9.036 107.576  39.035  1.00  0.00           C
ATOM   5399  NH3 POPEg 123      59.556  83.756  67.775  1.00  0.00           N
ATOM   5403  C12 POPEg 123      59.596  82.766  68.905  1.00  0.00           C
ATOM   5406  C11 POPEg 123      60.596  81.636  68.625  1.00  0.00           C
ATOM   5409  P   POPEg 123      62.546  81.726  66.865  1.00  0.00           P
ATOM   5410  O13 POPEg 123      62.966  80.306  66.915  1.00  0.00           O
ATOM   5411  O14 POPEg 123      63.606  82.696  66.535  1.00  0.00           O
ATOM   5412  O11 POPEg 123      61.376  81.866  65.785  1.00  0.00           O
ATOM   5413  O12 POPEg 123      61.856  82.176  68.215  1.00  0.00           O
ATOM   5414  C1  POPEg 123      61.836  82.036  64.425  1.00  0.00           C
ATOM   5417  C2  POPEg 123      62.586  80.786  63.885  1.00  0.00           C
ATOM   5419  O21 POPEg 123      62.836  81.006  62.495  1.00  0.00           O
ATOM   5420  C21 POPEg 123      63.956  81.626  62.185  1.00  0.00           C
ATOM   5421  O22 POPEg 123      64.806  82.006  62.965  1.00  0.00           O
ATOM   5422  C22 POPEg 123      63.946  81.816  60.665  1.00  0.00           C
ATOM   5425  C3  POPEg 123      61.726  79.496  64.035  1.00  0.00           C
ATOM   5428  O31 POPEg 123      62.416  78.306  63.575  1.00  0.00           O
ATOM   5429  C31 POPEg 123      62.176  78.036  62.275  1.00  0.00           C
ATOM   5430  O32 POPEg 123      61.536  78.746  61.515  1.00  0.00           O
ATOM   5431  C32 POPEg 123      62.796  76.686  61.915  1.00  0.00           C
ATOM   5434  C23 POPEg 123      65.266  81.496  59.945  1.00  0.00           C
ATOM   5437  C24 POPEg 123      65.016  81.086  58.475  1.00  0.00           C
ATOM   5440  C25 POPEg 123      64.056  82.006  57.705  1.00  0.00           C
ATOM   5443  C26 POPEg 123      63.756  81.526  56.275  1.00  0.00           C
ATOM   5446  C27 POPEg 123      62.666  82.386  55.625  1.00  0.00           C
ATOM   5449  C28 POPEg 123      62.166  81.856  54.265  1.00  0.00           C
ATOM   5452  C29 POPEg 123      61.286  80.636  54.405  1.00  0.00           C
ATOM   5454 0C21 POPEg 123      60.696  79.976  53.395  1.00  0.00           C
ATOM   5456 1C21 POPEg 123      60.786  80.336  51.935  1.00  0.00           C
ATOM   5459 2C21 POPEg 123      59.406  80.746  51.375  1.00  0.00           C
ATOM   5462 3C21 POPEg 123      58.846  82.006  52.055  1.00  0.00           C
ATOM   5465 4C21 POPEg 123      57.506  82.476  51.485  1.00  0.00           C
ATOM   5468 5C21 POPEg 123      56.706  83.286  52.515  1.00  0.00           C
ATOM   5471 6C21 POPEg 123      57.446  84.556  52.935  1.00  0.00           C
ATOM   5474 7C21 POPEg 123      56.746  85.326  54.045  1.00  0.00           C
ATOM   5477 8C21 POPEg 123      57.496  86.616  54.375  1.00  0.00           C
ATOM   5481  C33 POPEg 123      62.846  76.406  60.385  1.00  0.00           C
ATOM   5484  C34 POPEg 123      62.736  74.906  60.085  1.00  0.00           C
ATOM   5487  C35 POPEg 123      62.766  74.516  58.595  1.00  0.00           C
ATOM   5490  C36 POPEg 123      64.096  74.836  57.895  1.00  0.00           C
ATOM   5493  C37 POPEg 123      64.046  74.556  56.385  1.00  0.00           C
ATOM   5496  C38 POPEg 123      64.866  75.546  55.535  1.00  0.00           C
ATOM   5499  C39 POPEg 123      64.006  76.326  54.535  1.00  0.00           C
ATOM   5502 0C31 POPEg 123      64.826  77.296  53.675  1.00  0.00           C
ATOM   5505 1C31 POPEg 123      63.926  78.356  53.035  1.00  0.00           C
ATOM   5508 2C31 POPEg 123      64.636  79.276  52.035  1.00  0.00           C
ATOM   5511 3C31 POPEg 123      65.196  78.496  50.835  1.00  0.00           C
ATOM   5514 4C31 POPEg 123      65.596  79.406  49.675  1.00  0.00           C
ATOM   5517 5C31 POPEg 123      66.056  78.606  48.465  1.00  0.00           C
ATOM   5520 6C31 POPEg 123      66.456  79.496  47.295  1.00  0.00           C
ATOM   5524  NH3 POPEh 124      60.176  18.476  66.375  1.00  0.00           N
ATOM   5528  C12 POPEh 124      60.186  19.966  66.195  1.00  0.00           C
ATOM   5531  C11 POPEh 124      59.706  20.366  64.805  1.00  0.00           C
ATOM   5534  P   POPEh 124      58.776  22.806  64.315  1.00  0.00           P
ATOM   5535  O13 POPEh 124      57.676  22.566  65.275  1.00  0.00           O
ATOM   5536  O14 POPEh 124      59.316  24.186  64.385  1.00  0.00           O
ATOM   5537  O11 POPEh 124      58.206  22.526  62.875  1.00  0.00           O
ATOM   5538  O12 POPEh 124      59.916  21.756  64.575  1.00  0.00           O
ATOM   5539  C1  POPEh 124      58.356  21.356  62.065  1.00  0.00           C
ATOM   5542  C2  POPEh 124      58.996  21.746  60.705  1.00  0.00           C
ATOM   5544  O21 POPEh 124      58.516  20.976  59.585  1.00  0.00           O
ATOM   5545  C21 POPEh 124      58.766  19.666  59.565  1.00  0.00           C
ATOM   5546  O22 POPEh 124      59.146  18.986  60.495  1.00  0.00           O
ATOM   5547  C22 POPEh 124      58.476  19.156  58.155  1.00  0.00           C
ATOM   5550  C3  POPEh 124      60.546  21.766  60.775  1.00  0.00           C
ATOM   5553  O31 POPEh 124      61.126  22.456  59.635  1.00  0.00           O
ATOM   5554  C31 POPEh 124      61.246  23.756  59.795  1.00  0.00           C
ATOM   5555  O32 POPEh 124      60.866  24.406  60.755  1.00  0.00           O
ATOM   5556  C32 POPEh 124      61.886  24.336  58.545  1.00  0.00           C
ATOM   5559  C23 POPEh 124      59.416  18.026  57.625  1.00  0.00           C
ATOM   5562  C24 POPEh 124      59.486  18.116  56.085  1.00  0.00           C
ATOM   5565  C25 POPEh 124      60.036  16.886  55.335  1.00  0.00           C
ATOM   5568  C26 POPEh 124      59.826  17.086  53.825  1.00  0.00           C
ATOM   5571  C27 POPEh 124      60.326  15.956  52.905  1.00  0.00           C
ATOM   5574  C28 POPEh 124      59.936  16.166  51.425  1.00  0.00           C
ATOM   5577  C29 POPEh 124      58.436  16.056  51.225  1.00  0.00           C
ATOM   5579 0C21 POPEh 124      57.706  16.586  50.235  1.00  0.00           C
ATOM   5581 1C21 POPEh 124      58.216  17.346  49.035  1.00  0.00           C
ATOM   5584 2C21 POPEh 124      57.626  16.796  47.715  1.00  0.00           C
ATOM   5587 3C21 POPEh 124      56.176  17.216  47.445  1.00  0.00           C
ATOM   5590 4C21 POPEh 124      55.536  16.456  46.265  1.00  0.00           C
ATOM   5593 5C21 POPEh 124      54.106  16.896  45.925  1.00  0.00           C
ATOM   5596 6C21 POPEh 124      53.176  16.916  47.145  1.00  0.00           C
ATOM   5599 7C21 POPEh 124      51.696  16.776  46.785  1.00  0.00           C
ATOM   5602 8C21 POPEh 124      50.786  16.916  48.015  1.00  0.00           C
ATOM   5606  C33 POPEh 124      61.346  25.746  58.245  1.00  0.00           C
ATOM   5609  C34 POPEh 124      62.056  26.426  57.075  1.00  0.00           C
ATOM   5612  C35 POPEh 124      62.106  25.586  55.795  1.00  0.00           C
ATOM   5615  C36 POPEh 124      61.916  26.376  54.485  1.00  0.00           C
ATOM   5618  C37 POPEh 124      62.316  25.556  53.245  1.00  0.00           C
ATOM   5621  C38 POPEh 124      62.526  26.346  51.945  1.00  0.00           C
ATOM   5624  C39 POPEh 124      61.976  27.786  51.905  1.00  0.00           C
ATOM   5627 0C31 POPEh 124      61.786  28.276  50.465  1.00  0.00           C
ATOM   5630 1C31 POPEh 124      61.796  29.806  50.335  1.00  0.00           C
ATOM   5633 2C31 POPEh 124      61.096  30.316  49.065  1.00  0.00           C
ATOM   5636 3C31 POPEh 124      61.676  29.756  47.755  1.00  0.00           C
ATOM   5639 4C31 POPEh 124      60.896  30.266  46.535  1.00  0.00           C
ATOM   5642 5C31 POPEh 124      61.676  30.186  45.215  1.00  0.00           C
ATOM   5645 6C31 POPEh 124      60.746  30.276  44.005  1.00  0.00           C
ATOM   5649  NH3 POPEi 125     106.856 100.026  23.745  1.00  0.00           N
ATOM   5653  C12 POPEi 125     106.256 101.366  23.405  1.00  0.00           C
ATOM   5656  C11 POPEi 125     107.156 102.526  23.815  1.00  0.00           C
ATOM   5659  P   POPEi 125     108.696 104.346  22.615  1.00  0.00           P
ATOM   5660  O13 POPEi 125     109.836 104.126  21.695  1.00  0.00           O
ATOM   5661  O14 POPEi 125     107.736 105.416  22.265  1.00  0.00           O
ATOM   5662  O11 POPEi 125     109.306 104.666  24.065  1.00  0.00           O
ATOM   5663  O12 POPEi 125     107.956 102.956  22.725  1.00  0.00           O
ATOM   5664  C1  POPEi 125     108.416 104.816  25.175  1.00  0.00           C
ATOM   5667  C2  POPEi 125     108.906 105.756  26.305  1.00  0.00           C
ATOM   5669  O21 POPEi 125     107.806 106.256  27.105  1.00  0.00           O
ATOM   5670  C21 POPEi 125     106.886 105.446  27.625  1.00  0.00           C
ATOM   5671  O22 POPEi 125     106.736 104.266  27.375  1.00  0.00           O
ATOM   5672  C22 POPEi 125     106.126 106.186  28.725  1.00  0.00           C
ATOM   5675  C3  POPEi 125     109.746 106.956  25.785  1.00  0.00           C
ATOM   5678  O31 POPEi 125     109.736 108.046  26.725  1.00  0.00           O
ATOM   5679  C31 POPEi 125     110.656 107.976  27.695  1.00  0.00           C
ATOM   5680  O32 POPEi 125     111.576 107.176  27.735  1.00  0.00           O
ATOM   5681  C32 POPEi 125     110.386 109.096  28.725  1.00  0.00           C
ATOM   5684  C23 POPEi 125     106.206 105.436  30.085  1.00  0.00           C
ATOM   5687  C24 POPEi 125     105.446 106.146  31.215  1.00  0.00           C
ATOM   5690  C25 POPEi 125     105.756 105.546  32.595  1.00  0.00           C
ATOM   5693  C26 POPEi 125     106.676 106.416  33.475  1.00  0.00           C
ATOM   5696  C27 POPEi 125     106.746 105.846  34.905  1.00  0.00           C
ATOM   5699  C28 POPEi 125     107.606 106.656  35.895  1.00  0.00           C
ATOM   5702  C29 POPEi 125     107.746 105.886  37.195  1.00  0.00           C
ATOM   5704 0C21 POPEi 125     108.176 106.356  38.375  1.00  0.00           C
ATOM   5706 1C21 POPEi 125     108.616 107.766  38.665  1.00  0.00           C
ATOM   5709 2C21 POPEi 125     107.466 108.616  39.225  1.00  0.00           C
ATOM   5712 3C21 POPEi 125     107.886 110.076  39.445  1.00  0.00           C
ATOM   5715 4C21 POPEi 125     106.696 111.026  39.645  1.00  0.00           C
ATOM   5718 5C21 POPEi 125     105.836 110.756  40.885  1.00  0.00           C
ATOM   5721 6C21 POPEi 125     106.586 110.926  42.205  1.00  0.00           C
ATOM   5724 7C21 POPEi 125     105.666 110.886  43.435  1.00  0.00           C
ATOM   5727 8C21 POPEi 125     106.396 111.166  44.755  1.00  0.00           C
ATOM   5731  C33 POPEi 125     111.176 108.976  30.055  1.00  0.00           C
ATOM   5734  C34 POPEi 125     110.356 108.386  31.225  1.00  0.00           C
ATOM   5737  C35 POPEi 125     109.776 109.426  32.185  1.00  0.00           C
ATOM   5740  C36 POPEi 125     110.746 109.986  33.225  1.00  0.00           C
ATOM   5743  C37 POPEi 125     111.166 108.946  34.275  1.00  0.00           C
ATOM   5746  C38 POPEi 125     112.036 109.526  35.395  1.00  0.00           C
ATOM   5749  C39 POPEi 125     111.216 110.226  36.485  1.00  0.00           C
ATOM   5752 0C31 POPEi 125     112.106 110.926  37.515  1.00  0.00           C
ATOM   5755 1C31 POPEi 125     111.356 111.336  38.785  1.00  0.00           C
ATOM   5758 2C31 POPEi 125     112.246 112.206  39.675  1.00  0.00           C
ATOM   5761 3C31 POPEi 125     111.866 112.226  41.155  1.00  0.00           C
ATOM   5764 4C31 POPEi 125     110.576 112.976  41.495  1.00  0.00           C
ATOM   5767 5C31 POPEi 125     110.576 113.426  42.965  1.00  0.00           C
ATOM   5770 6C31 POPEi 125     109.236 113.976  43.455  1.00  0.00           C
ATOM   5774  NH3 POPEj 126      74.576  44.786  18.985  1.00  0.00           N
ATOM   5778  C12 POPEj 126      75.596  43.746  18.625  1.00  0.00           C
ATOM   5781  C11 POPEj 126      75.546  43.376  17.135  1.00  0.00           C
ATOM   5784  P   POPEj 126      76.556  40.946  17.075  1.00  0.00           P
ATOM   5785  O13 POPEj 126      77.626  41.626  17.815  1.00  0.00           O
ATOM   5786  O14 POPEj 126      76.896  40.486  15.715  1.00  0.00           O
ATOM   5787  O11 POPEj 126      75.946  39.766  17.945  1.00  0.00           O
ATOM   5788  O12 POPEj 126      75.336  41.966  16.965  1.00  0.00           O
ATOM   5789  C1  POPEj 126      76.036  39.906  19.365  1.00  0.00           C
ATOM   5792  C2  POPEj 126      75.056  38.926  20.055  1.00  0.00           C
ATOM   5794  O21 POPEj 126      75.126  39.026  21.495  1.00  0.00           O
ATOM   5795  C21 POPEj 126      74.556  40.076  22.075  1.00  0.00           C
ATOM   5796  O22 POPEj 126      74.106  41.046  21.495  1.00  0.00           O
ATOM   5797  C22 POPEj 126      74.516  39.886  23.605  1.00  0.00           C
ATOM   5800  C3  POPEj 126      75.346  37.466  19.595  1.00  0.00           C
ATOM   5803  O31 POPEj 126      74.546  36.496  20.315  1.00  0.00           O
ATOM   5804  C31 POPEj 126      75.056  36.166  21.495  1.00  0.00           C
ATOM   5805  O32 POPEj 126      76.126  36.546  21.935  1.00  0.00           O
ATOM   5806  C32 POPEj 126      74.076  35.276  22.265  1.00  0.00           C
ATOM   5809  C23 POPEj 126      75.746  39.196  24.255  1.00  0.00           C
ATOM   5812  C24 POPEj 126      75.656  39.086  25.795  1.00  0.00           C
ATOM   5815  C25 POPEj 126      75.606  40.446  26.515  1.00  0.00           C
ATOM   5818  C26 POPEj 126      76.056  40.356  27.985  1.00  0.00           C
ATOM   5821  C27 POPEj 126      76.146  41.726  28.675  1.00  0.00           C
ATOM   5824  C28 POPEj 126      77.026  41.766  29.945  1.00  0.00           C
ATOM   5827  C29 POPEj 126      76.486  40.996  31.135  1.00  0.00           C
ATOM   5829 0C21 POPEj 126      75.906  41.496  32.235  1.00  0.00           C
ATOM   5831 1C21 POPEj 126      75.586  42.936  32.545  1.00  0.00           C
ATOM   5834 2C21 POPEj 126      76.146  43.496  33.875  1.00  0.00           C
ATOM   5837 3C21 POPEj 126      75.506  42.876  35.135  1.00  0.00           C
ATOM   5840 4C21 POPEj 126      75.626  43.756  36.395  1.00  0.00           C
ATOM   5843 5C21 POPEj 126      77.006  43.726  37.065  1.00  0.00           C
ATOM   5846 6C21 POPEj 126      77.286  42.456  37.885  1.00  0.00           C
ATOM   5849 7C21 POPEj 126      78.726  42.426  38.405  1.00  0.00           C
ATOM   5852 8C21 POPEj 126      79.046  41.246  39.335  1.00  0.00           C
ATOM   5856  C33 POPEj 126      74.246  35.506  23.785  1.00  0.00           C
ATOM   5859  C34 POPEj 126      73.146  34.876  24.645  1.00  0.00           C
ATOM   5862  C35 POPEj 126      73.616  34.596  26.085  1.00  0.00           C
ATOM   5865  C36 POPEj 126      74.086  35.846  26.845  1.00  0.00           C
ATOM   5868  C37 POPEj 126      74.636  35.506  28.235  1.00  0.00           C
ATOM   5871  C38 POPEj 126      74.836  36.736  29.135  1.00  0.00           C
ATOM   5874  C39 POPEj 126      75.796  36.476  30.305  1.00  0.00           C
ATOM   5877 0C31 POPEj 126      75.246  35.536  31.385  1.00  0.00           C
ATOM   5880 1C31 POPEj 126      76.386  34.856  32.145  1.00  0.00           C
ATOM   5883 2C31 POPEj 126      75.986  33.816  33.195  1.00  0.00           C
ATOM   5886 3C31 POPEj 126      75.336  34.396  34.455  1.00  0.00           C
ATOM   5889 4C31 POPEj 126      75.206  33.306  35.535  1.00  0.00           C
ATOM   5892 5C31 POPEj 126      74.406  33.726  36.765  1.00  0.00           C
ATOM   5895 6C31 POPEj 126      74.006  32.516  37.615  1.00  0.00           C
ATOM   5899  NH3 POPEk 127      91.986  71.956  64.055  1.00  0.00           N
ATOM   5903  C12 POPEk 127      91.826  73.446  63.965  1.00  0.00           C
ATOM   5906  C11 POPEk 127      93.096  74.216  64.345  1.00  0.00           C
ATOM   5909  P   POPEk 127      95.346  72.916  64.165  1.00  0.00           P
ATOM   5910  O13 POPEk 127      96.186  73.806  64.995  1.00  0.00           O
ATOM   5911  O14 POPEk 127      94.716  71.736  64.765  1.00  0.00           O
ATOM   5912  O11 POPEk 127      96.126  72.506  62.855  1.00  0.00           O
ATOM   5913  O12 POPEk 127      94.216  73.826  63.535  1.00  0.00           O
ATOM   5914  C1  POPEk 127      96.246  71.106  62.525  1.00  0.00           C
ATOM   5917  C2  POPEk 127      96.606  70.946  61.025  1.00  0.00           C
ATOM   5919  O21 POPEk 127      95.696  71.616  60.135  1.00  0.00           O
ATOM   5920  C21 POPEk 127      94.416  71.326  60.205  1.00  0.00           C
ATOM   5921  O22 POPEk 127      93.876  70.516  60.935  1.00  0.00           O
ATOM   5922  C22 POPEk 127      93.656  72.176  59.205  1.00  0.00           C
ATOM   5925  C3  POPEk 127      96.916  69.486  60.565  1.00  0.00           C
ATOM   5928  O31 POPEk 127      97.336  69.546  59.195  1.00  0.00           O
ATOM   5929  C31 POPEk 127      97.886  68.486  58.645  1.00  0.00           C
ATOM   5930  O32 POPEk 127      98.206  67.446  59.205  1.00  0.00           O
ATOM   5931  C32 POPEk 127      98.066  68.786  57.165  1.00  0.00           C
ATOM   5934  C23 POPEk 127      92.476  71.416  58.535  1.00  0.00           C
ATOM   5937  C24 POPEk 127      91.446  72.416  57.975  1.00  0.00           C
ATOM   5940  C25 POPEk 127      90.196  71.766  57.365  1.00  0.00           C
ATOM   5943  C26 POPEk 127      90.296  71.596  55.845  1.00  0.00           C
ATOM   5946  C27 POPEk 127      90.186  72.926  55.085  1.00  0.00           C
ATOM   5949  C28 POPEk 127      91.086  73.036  53.835  1.00  0.00           C
ATOM   5952  C29 POPEk 127      90.826  71.956  52.805  1.00  0.00           C
ATOM   5954 0C21 POPEk 127      89.896  72.016  51.845  1.00  0.00           C
ATOM   5956 1C21 POPEk 127      88.936  73.146  51.605  1.00  0.00           C
ATOM   5959 2C21 POPEk 127      88.546  73.286  50.125  1.00  0.00           C
ATOM   5962 3C21 POPEk 127      89.636  73.906  49.225  1.00  0.00           C
ATOM   5965 4C21 POPEk 127      89.316  73.646  47.745  1.00  0.00           C
ATOM   5968 5C21 POPEk 127      89.906  74.646  46.755  1.00  0.00           C
ATOM   5971 6C21 POPEk 127      89.436  74.316  45.335  1.00  0.00           C
ATOM   5974 7C21 POPEk 127      89.686  75.416  44.295  1.00  0.00           C
ATOM   5977 8C21 POPEk 127      88.816  75.266  43.045  1.00  0.00           C
ATOM   5981  C33 POPEk 127      96.686  68.986  56.505  1.00  0.00           C
ATOM   5984  C34 POPEk 127      96.816  69.486  55.065  1.00  0.00           C
ATOM   5987  C35 POPEk 127      95.476  69.466  54.315  1.00  0.00           C
ATOM   5990  C36 POPEk 127      95.636  69.696  52.815  1.00  0.00           C
ATOM   5993  C37 POPEk 127      94.286  69.716  52.095  1.00  0.00           C
ATOM   5996  C38 POPEk 127      94.386  70.336  50.695  1.00  0.00           C
ATOM   5999  C39 POPEk 127      93.206  69.936  49.815  1.00  0.00           C
ATOM   6002 0C31 POPEk 127      93.246  70.576  48.415  1.00  0.00           C
ATOM   6005 1C31 POPEk 127      92.216  69.946  47.475  1.00  0.00           C
ATOM   6008 2C31 POPEk 127      92.296  70.476  46.035  1.00  0.00           C
ATOM   6011 3C31 POPEk 127      91.506  69.566  45.065  1.00  0.00           C
ATOM   6014 4C31 POPEk 127      91.406  70.116  43.635  1.00  0.00           C
ATOM   6017 5C31 POPEk 127      90.366  69.336  42.815  1.00  0.00           C
ATOM   6020 6C31 POPEk 127      90.056  69.926  41.435  1.00  0.00           C
ATOM   6024  NH3 POPEl 128      24.066 109.046  21.635  1.00  0.00           N
ATOM   6028  C12 POPEl 128      24.806 109.466  20.385  1.00  0.00           C
ATOM   6031  C11 POPEl 128      25.596 110.796  20.535  1.00  0.00           C
ATOM   6034  P   POPEl 128      26.886 110.366  22.735  1.00  0.00           P
ATOM   6035  O13 POPEl 128      25.946 111.296  23.375  1.00  0.00           O
ATOM   6036  O14 POPEl 128      26.586 108.916  22.865  1.00  0.00           O
ATOM   6037  O11 POPEl 128      28.356 110.696  23.205  1.00  0.00           O
ATOM   6038  O12 POPEl 128      26.876 110.686  21.185  1.00  0.00           O
ATOM   6039  C1  POPEl 128      28.826 110.236  24.485  1.00  0.00           C
ATOM   6042  C2  POPEl 128      27.956 110.746  25.695  1.00  0.00           C
ATOM   6044  O21 POPEl 128      28.756 111.286  26.775  1.00  0.00           O
ATOM   6045  C21 POPEl 128      29.356 112.446  26.485  1.00  0.00           C
ATOM   6046  O22 POPEl 128      29.396 112.956  25.385  1.00  0.00           O
ATOM   6047  C22 POPEl 128      29.916 113.106  27.735  1.00  0.00           C
ATOM   6050  C3  POPEl 128      27.046 109.586  26.215  1.00  0.00           C
ATOM   6053  O31 POPEl 128      25.736 110.016  26.605  1.00  0.00           O
ATOM   6054  C31 POPEl 128      24.676 109.406  26.085  1.00  0.00           C
ATOM   6055  O32 POPEl 128      24.676 108.556  25.225  1.00  0.00           O
ATOM   6056  C32 POPEl 128      23.436 109.916  26.815  1.00  0.00           C
ATOM   6059  C23 POPEl 128      30.306 112.176  28.915  1.00  0.00           C
ATOM   6062  C24 POPEl 128      30.536 113.016  30.175  1.00  0.00           C
ATOM   6065  C25 POPEl 128      31.236 112.296  31.335  1.00  0.00           C
ATOM   6068  C26 POPEl 128      31.326 113.186  32.575  1.00  0.00           C
ATOM   6071  C27 POPEl 128      32.076 112.516  33.735  1.00  0.00           C
ATOM   6074  C28 POPEl 128      32.626 113.576  34.705  1.00  0.00           C
ATOM   6077  C29 POPEl 128      33.706 112.986  35.565  1.00  0.00           C
ATOM   6079 0C21 POPEl 128      33.636 112.746  36.885  1.00  0.00           C
ATOM   6081 1C21 POPEl 128      32.436 113.036  37.735  1.00  0.00           C
ATOM   6084 2C21 POPEl 128      32.766 112.906  39.235  1.00  0.00           C
ATOM   6087 3C21 POPEl 128      33.006 111.456  39.675  1.00  0.00           C
ATOM   6090 4C21 POPEl 128      33.116 111.366  41.205  1.00  0.00           C
ATOM   6093 5C21 POPEl 128      33.136 109.926  41.735  1.00  0.00           C
ATOM   6096 6C21 POPEl 128      34.516 109.276  41.605  1.00  0.00           C
ATOM   6099 7C21 POPEl 128      34.706 108.116  42.585  1.00  0.00           C
ATOM   6102 8C21 POPEl 128      36.156 107.636  42.625  1.00  0.00           C
ATOM   6106  C33 POPEl 128      22.916 108.826  27.755  1.00  0.00           C
ATOM   6109  C34 POPEl 128      23.886 108.446  28.875  1.00  0.00           C
ATOM   6112  C35 POPEl 128      23.426 108.986  30.235  1.00  0.00           C
ATOM   6115  C36 POPEl 128      22.266 108.196  30.835  1.00  0.00           C
ATOM   6118  C37 POPEl 128      22.076 108.496  32.325  1.00  0.00           C
ATOM   6121  C38 POPEl 128      20.956 107.686  32.995  1.00  0.00           C
ATOM   6124  C39 POPEl 128      20.996 106.176  32.705  1.00  0.00           C
ATOM   6127 0C31 POPEl 128      20.046 105.396  33.625  1.00  0.00           C
ATOM   6130 1C31 POPEl 128      19.646 104.026  33.045  1.00  0.00           C
ATOM   6133 2C31 POPEl 128      18.726 103.226  33.985  1.00  0.00           C
ATOM   6136 3C31 POPEl 128      19.466 102.646  35.195  1.00  0.00           C
ATOM   6139 4C31 POPEl 128      18.716 101.466  35.845  1.00  0.00           C
ATOM   6142 5C31 POPEl 128      19.406 100.956  37.115  1.00  0.00           C
ATOM   6145 6C31 POPEl 128      18.586  99.896  37.865  1.00  0.00           C
ATOM   6149  NH3 POPEm 129      98.896  81.966  63.985  1.00  0.00           N
ATOM   6153  C12 POPEm 129      97.646  82.396  64.705  1.00  0.00           C
ATOM   6156  C11 POPEm 129      96.476  81.436  64.485  1.00  0.00           C
ATOM   6159  P   POPEm 129      93.916  82.016  64.255  1.00  0.00           P
ATOM   6160  O13 POPEm 129      92.826  82.476  65.135  1.00  0.00           O
ATOM   6161  O14 POPEm 129      94.086  82.706  62.965  1.00  0.00           O
ATOM   6162  O11 POPEm 129      93.686  80.466  64.025  1.00  0.00           O
ATOM   6163  O12 POPEm 129      95.276  81.966  65.085  1.00  0.00           O
ATOM   6164  C1  POPEm 129      92.546  79.986  63.295  1.00  0.00           C
ATOM   6167  C2  POPEm 129      92.946  78.856  62.295  1.00  0.00           C
ATOM   6169  O21 POPEm 129      93.766  79.426  61.255  1.00  0.00           O
ATOM   6170  C21 POPEm 129      95.046  79.556  61.565  1.00  0.00           C
ATOM   6171  O22 POPEm 129      95.636  78.876  62.395  1.00  0.00           O
ATOM   6172  C22 POPEm 129      95.656  80.696  60.735  1.00  0.00           C
ATOM   6175  C3  POPEm 129      91.676  78.206  61.665  1.00  0.00           C
ATOM   6178  O31 POPEm 129      91.676  76.766  61.725  1.00  0.00           O
ATOM   6179  C31 POPEm 129      91.816  75.946  60.675  1.00  0.00           C
ATOM   6180  O32 POPEm 129      91.526  74.756  60.705  1.00  0.00           O
ATOM   6181  C32 POPEm 129      92.396  76.576  59.405  1.00  0.00           C
ATOM   6184  C23 POPEm 129      95.266  80.846  59.245  1.00  0.00           C
ATOM   6187  C24 POPEm 129      95.566  82.256  58.675  1.00  0.00           C
ATOM   6190  C25 POPEm 129      95.216  82.406  57.185  1.00  0.00           C
ATOM   6193  C26 POPEm 129      96.286  81.836  56.235  1.00  0.00           C
ATOM   6196  C27 POPEm 129      96.026  82.166  54.755  1.00  0.00           C
ATOM   6199  C28 POPEm 129      94.846  81.396  54.135  1.00  0.00           C
ATOM   6202  C29 POPEm 129      94.226  82.196  53.025  1.00  0.00           C
ATOM   6204 0C21 POPEm 129      94.366  82.036  51.695  1.00  0.00           C
ATOM   6206 1C21 POPEm 129      95.156  80.986  50.965  1.00  0.00           C
ATOM   6209 2C21 POPEm 129      94.356  80.316  49.815  1.00  0.00           C
ATOM   6212 3C21 POPEm 129      93.756  81.306  48.795  1.00  0.00           C
ATOM   6215 4C21 POPEm 129      92.936  80.606  47.695  1.00  0.00           C
ATOM   6218 5C21 POPEm 129      93.796  79.776  46.735  1.00  0.00           C
ATOM   6221 6C21 POPEm 129      92.976  79.116  45.635  1.00  0.00           C
ATOM   6224 7C21 POPEm 129      93.816  78.126  44.825  1.00  0.00           C
ATOM   6227 8C21 POPEm 129      93.006  77.266  43.865  1.00  0.00           C
ATOM   6231  C33 POPEm 129      92.836  75.536  58.345  1.00  0.00           C
ATOM   6234  C34 POPEm 129      93.376  76.076  57.005  1.00  0.00           C
ATOM   6237  C35 POPEm 129      94.906  76.206  56.875  1.00  0.00           C
ATOM   6240  C36 POPEm 129      95.636  74.876  56.585  1.00  0.00           C
ATOM   6243  C37 POPEm 129      96.906  75.006  55.715  1.00  0.00           C
ATOM   6246  C38 POPEm 129      97.586  73.656  55.395  1.00  0.00           C
ATOM   6249  C39 POPEm 129      98.706  73.796  54.345  1.00  0.00           C
ATOM   6252 0C31 POPEm 129      99.146  72.476  53.675  1.00  0.00           C
ATOM   6255 1C31 POPEm 129      99.986  71.536  54.555  1.00  0.00           C
ATOM   6258 2C31 POPEm 129     100.146  70.136  53.925  1.00  0.00           C
ATOM   6261 3C31 POPEm 129     101.406  69.916  53.075  1.00  0.00           C
ATOM   6264 4C31 POPEm 129     102.666  69.726  53.935  1.00  0.00           C
ATOM   6267 5C31 POPEm 129     103.766  68.896  53.255  1.00  0.00           C
ATOM   6270 6C31 POPEm 129     104.716  68.236  54.265  1.00  0.00           C
ATOM   6274  NH3 POPEn 130      74.846  78.716  20.885  1.00  0.00           N
ATOM   6278  C12 POPEn 130      74.426  78.166  19.555  1.00  0.00           C
ATOM   6281  C11 POPEn 130      74.196  76.646  19.635  1.00  0.00           C
ATOM   6284  P   POPEn 130      72.756  75.076  18.065  1.00  0.00           P
ATOM   6285  O13 POPEn 130      71.536  75.826  17.685  1.00  0.00           O
ATOM   6286  O14 POPEn 130      73.276  74.096  17.085  1.00  0.00           O
ATOM   6287  O11 POPEn 130      72.566  74.396  19.485  1.00  0.00           O
ATOM   6288  O12 POPEn 130      73.906  76.136  18.345  1.00  0.00           O
ATOM   6289  C1  POPEn 130      73.026  73.096  19.825  1.00  0.00           C
ATOM   6292  C2  POPEn 130      72.666  72.726  21.305  1.00  0.00           C
ATOM   6294  O21 POPEn 130      73.606  73.356  22.215  1.00  0.00           O
ATOM   6295  C21 POPEn 130      73.246  74.566  22.585  1.00  0.00           C
ATOM   6296  O22 POPEn 130      72.226  75.146  22.265  1.00  0.00           O
ATOM   6297  C22 POPEn 130      74.236  75.276  23.515  1.00  0.00           C
ATOM   6300  C3  POPEn 130      72.666  71.166  21.505  1.00  0.00           C
ATOM   6303  O31 POPEn 130      72.566  70.786  22.895  1.00  0.00           O
ATOM   6304  C31 POPEn 130      73.236  69.716  23.265  1.00  0.00           C
ATOM   6305  O32 POPEn 130      73.936  69.006  22.565  1.00  0.00           O
ATOM   6306  C32 POPEn 130      72.906  69.346  24.725  1.00  0.00           C
ATOM   6309  C23 POPEn 130      75.446  74.476  24.015  1.00  0.00           C
ATOM   6312  C24 POPEn 130      76.086  75.126  25.245  1.00  0.00           C
ATOM   6315  C25 POPEn 130      77.226  74.276  25.785  1.00  0.00           C
ATOM   6318  C26 POPEn 130      77.966  74.956  26.945  1.00  0.00           C
ATOM   6321  C27 POPEn 130      78.866  73.986  27.705  1.00  0.00           C
ATOM   6324  C28 POPEn 130      78.396  73.706  29.135  1.00  0.00           C
ATOM   6327  C29 POPEn 130      79.406  72.896  29.895  1.00  0.00           C
ATOM   6329 0C21 POPEn 130      79.916  73.236  31.085  1.00  0.00           C
ATOM   6331 1C21 POPEn 130      79.506  74.466  31.855  1.00  0.00           C
ATOM   6334 2C21 POPEn 130      80.086  74.456  33.275  1.00  0.00           C
ATOM   6337 3C21 POPEn 130      79.616  75.646  34.125  1.00  0.00           C
ATOM   6340 4C21 POPEn 130      80.146  75.616  35.565  1.00  0.00           C
ATOM   6343 5C21 POPEn 130      79.836  74.286  36.255  1.00  0.00           C
ATOM   6346 6C21 POPEn 130      80.236  74.216  37.725  1.00  0.00           C
ATOM   6349 7C21 POPEn 130      80.116  72.776  38.245  1.00  0.00           C
ATOM   6352 8C21 POPEn 130      80.536  72.616  39.695  1.00  0.00           C
ATOM   6356  C33 POPEn 130      71.526  69.876  25.205  1.00  0.00           C
ATOM   6359  C34 POPEn 130      70.936  69.136  26.415  1.00  0.00           C
ATOM   6362  C35 POPEn 130      71.836  69.136  27.655  1.00  0.00           C
ATOM   6365  C36 POPEn 130      71.036  69.346  28.945  1.00  0.00           C
ATOM   6368  C37 POPEn 130      71.926  69.506  30.185  1.00  0.00           C
ATOM   6371  C38 POPEn 130      71.106  69.956  31.395  1.00  0.00           C
ATOM   6374  C39 POPEn 130      71.916  70.076  32.685  1.00  0.00           C
ATOM   6377 0C31 POPEn 130      70.996  70.196  33.905  1.00  0.00           C
ATOM   6380 1C31 POPEn 130      71.696  69.896  35.235  1.00  0.00           C
ATOM   6383 2C31 POPEn 130      70.666  69.666  36.345  1.00  0.00           C
ATOM   6386 3C31 POPEn 130      71.276  69.436  37.725  1.00  0.00           C
ATOM   6389 4C31 POPEn 130      70.186  69.026  38.725  1.00  0.00           C
ATOM   6392 5C31 POPEn 130      70.566  69.226  40.185  1.00  0.00           C
ATOM   6395 6C31 POPEn 130      69.426  68.826  41.115  1.00  0.00           C
ATOM   6399  NH3 POPEo 131      26.926 125.286  21.135  1.00  0.00           N
ATOM   6403  C12 POPEo 131      25.996 124.426  20.325  1.00  0.00           C
ATOM   6406  C11 POPEo 131      25.136 123.556  21.245  1.00  0.00           C
ATOM   6409  P   POPEo 131      23.656 121.396  21.055  1.00  0.00           P
ATOM   6410  O13 POPEo 131      22.526 121.846  21.905  1.00  0.00           O
ATOM   6411  O14 POPEo 131      23.366 120.396  20.005  1.00  0.00           O
ATOM   6412  O11 POPEo 131      24.776 120.766  21.965  1.00  0.00           O
ATOM   6413  O12 POPEo 131      24.346 122.676  20.435  1.00  0.00           O
ATOM   6414  C1  POPEo 131      24.626 120.736  23.385  1.00  0.00           C
ATOM   6417  C2  POPEo 131      23.856 119.456  23.835  1.00  0.00           C
ATOM   6419  O21 POPEo 131      23.776 119.376  25.265  1.00  0.00           O
ATOM   6420  C21 POPEo 131      23.306 120.446  25.855  1.00  0.00           C
ATOM   6421  O22 POPEo 131      23.986 121.286  26.415  1.00  0.00           O
ATOM   6422  C22 POPEo 131      21.776 120.446  25.805  1.00  0.00           C
ATOM   6425  C3  POPEo 131      24.516 118.146  23.355  1.00  0.00           C
ATOM   6428  O31 POPEo 131      23.816 116.996  23.885  1.00  0.00           O
ATOM   6429  C31 POPEo 131      24.026 116.556  25.145  1.00  0.00           C
ATOM   6430  O32 POPEo 131      23.196 115.926  25.785  1.00  0.00           O
ATOM   6431  C32 POPEo 131      25.426 116.846  25.715  1.00  0.00           C
ATOM   6434  C23 POPEo 131      21.156 119.356  26.715  1.00  0.00           C
ATOM   6437  C24 POPEo 131      21.006 119.806  28.185  1.00  0.00           C
ATOM   6440  C25 POPEo 131      22.306 119.826  29.005  1.00  0.00           C
ATOM   6443  C26 POPEo 131      22.626 118.516  29.735  1.00  0.00           C
ATOM   6446  C27 POPEo 131      23.606 118.806  30.885  1.00  0.00           C
ATOM   6449  C28 POPEo 131      23.906 117.596  31.765  1.00  0.00           C
ATOM   6452  C29 POPEo 131      24.406 118.066  33.105  1.00  0.00           C
ATOM   6454 0C21 POPEo 131      24.206 117.426  34.265  1.00  0.00           C
ATOM   6456 1C21 POPEo 131      23.556 116.066  34.375  1.00  0.00           C
ATOM   6459 2C21 POPEo 131      24.046 115.236  35.565  1.00  0.00           C
ATOM   6462 3C21 POPEo 131      23.326 113.876  35.585  1.00  0.00           C
ATOM   6465 4C21 POPEo 131      23.196 113.266  36.985  1.00  0.00           C
ATOM   6468 5C21 POPEo 131      22.146 113.946  37.875  1.00  0.00           C
ATOM   6471 6C21 POPEo 131      21.926 113.146  39.165  1.00  0.00           C
ATOM   6474 7C21 POPEo 131      20.496 113.176  39.705  1.00  0.00           C
ATOM   6477 8C21 POPEo 131      20.276 112.046  40.715  1.00  0.00           C
ATOM   6481  C33 POPEo 131      25.596 116.116  27.075  1.00  0.00           C
ATOM   6484  C34 POPEo 131      26.906 116.366  27.835  1.00  0.00           C
ATOM   6487  C35 POPEo 131      26.836 115.746  29.245  1.00  0.00           C
ATOM   6490  C36 POPEo 131      27.956 116.146  30.225  1.00  0.00           C
ATOM   6493  C37 POPEo 131      27.386 116.566  31.595  1.00  0.00           C
ATOM   6496  C38 POPEo 131      28.346 116.606  32.785  1.00  0.00           C
ATOM   6499  C39 POPEo 131      27.606 117.006  34.065  1.00  0.00           C
ATOM   6502 0C31 POPEo 131      28.346 116.756  35.375  1.00  0.00           C
ATOM   6505 1C31 POPEo 131      27.566 117.366  36.555  1.00  0.00           C
ATOM   6508 2C31 POPEo 131      27.946 116.766  37.915  1.00  0.00           C
ATOM   6511 3C31 POPEo 131      27.376 117.566  39.105  1.00  0.00           C
ATOM   6514 4C31 POPEo 131      25.866 117.396  39.345  1.00  0.00           C
ATOM   6517 5C31 POPEo 131      25.486 117.736  40.785  1.00  0.00           C
ATOM   6520 6C31 POPEo 131      23.976 117.786  41.015  1.00  0.00           C
ATOM   6524  NH3 POPEp 132      11.516  29.436  24.575  1.00  0.00           N
ATOM   6528  C12 POPEp 132      12.476  28.326  24.395  1.00  0.00           C
ATOM   6531  C11 POPEp 132      13.776  28.836  23.785  1.00  0.00           C
ATOM   6534  P   POPEp 132      16.256  28.366  23.995  1.00  0.00           P
ATOM   6535  O13 POPEp 132      16.196  27.046  23.305  1.00  0.00           O
ATOM   6536  O14 POPEp 132      16.446  29.556  23.135  1.00  0.00           O
ATOM   6537  O11 POPEp 132      17.316  28.286  25.165  1.00  0.00           O
ATOM   6538  O12 POPEp 132      14.856  28.556  24.685  1.00  0.00           O
ATOM   6539  C1  POPEp 132      17.796  29.426  25.885  1.00  0.00           C
ATOM   6542  C2  POPEp 132      17.816  29.186  27.415  1.00  0.00           C
ATOM   6544  O21 POPEp 132      18.116  30.466  28.005  1.00  0.00           O
ATOM   6545  C21 POPEp 132      17.546  30.666  29.175  1.00  0.00           C
ATOM   6546  O22 POPEp 132      16.706  29.956  29.685  1.00  0.00           O
ATOM   6547  C22 POPEp 132      18.086  31.946  29.815  1.00  0.00           C
ATOM   6550  C3  POPEp 132      18.866  28.146  27.895  1.00  0.00           C
ATOM   6553  O31 POPEp 132      19.006  28.086  29.335  1.00  0.00           O
ATOM   6554  C31 POPEp 132      18.176  27.256  29.975  1.00  0.00           C
ATOM   6555  O32 POPEp 132      17.266  26.626  29.455  1.00  0.00           O
ATOM   6556  C32 POPEp 132      18.526  27.186  31.465  1.00  0.00           C
ATOM   6559  C23 POPEp 132      17.676  32.046  31.315  1.00  0.00           C
ATOM   6562  C24 POPEp 132      18.186  33.326  32.015  1.00  0.00           C
ATOM   6565  C25 POPEp 132      18.746  33.046  33.425  1.00  0.00           C
ATOM   6568  C26 POPEp 132      19.446  34.236  34.095  1.00  0.00           C
ATOM   6571  C27 POPEp 132      20.196  33.796  35.365  1.00  0.00           C
ATOM   6574  C28 POPEp 132      21.236  34.806  35.875  1.00  0.00           C
ATOM   6577  C29 POPEp 132      22.076  34.146  36.955  1.00  0.00           C
ATOM   6579 0C21 POPEp 132      21.816  34.176  38.275  1.00  0.00           C
ATOM   6581 1C21 POPEp 132      20.696  34.916  38.945  1.00  0.00           C
ATOM   6584 2C21 POPEp 132      21.036  35.296  40.395  1.00  0.00           C
ATOM   6587 3C21 POPEp 132      22.236  36.256  40.525  1.00  0.00           C
ATOM   6590 4C21 POPEp 132      22.386  36.796  41.955  1.00  0.00           C
ATOM   6593 5C21 POPEp 132      23.506  37.836  42.105  1.00  0.00           C
ATOM   6596 6C21 POPEp 132      23.306  38.706  43.355  1.00  0.00           C
ATOM   6599 7C21 POPEp 132      24.516  39.596  43.655  1.00  0.00           C
ATOM   6602 8C21 POPEp 132      24.336  40.486  44.885  1.00  0.00           C
ATOM   6606  C33 POPEp 132      17.396  27.766  32.345  1.00  0.00           C
ATOM   6609  C34 POPEp 132      17.726  27.776  33.855  1.00  0.00           C
ATOM   6612  C35 POPEp 132      18.996  28.576  34.165  1.00  0.00           C
ATOM   6615  C36 POPEp 132      19.186  28.986  35.635  1.00  0.00           C
ATOM   6618  C37 POPEp 132      20.346  29.976  35.765  1.00  0.00           C
ATOM   6621  C38 POPEp 132      20.556  30.566  37.165  1.00  0.00           C
ATOM   6624  C39 POPEp 132      21.116  29.526  38.145  1.00  0.00           C
ATOM   6627 0C31 POPEp 132      21.556  30.126  39.485  1.00  0.00           C
ATOM   6630 1C31 POPEp 132      22.496  29.166  40.225  1.00  0.00           C
ATOM   6633 2C31 POPEp 132      23.086  29.736  41.515  1.00  0.00           C
ATOM   6636 3C31 POPEp 132      24.076  28.746  42.125  1.00  0.00           C
ATOM   6639 4C31 POPEp 132      24.756  29.276  43.395  1.00  0.00           C
ATOM   6642 5C31 POPEp 132      25.236  28.126  44.295  1.00  0.00           C
ATOM   6645 6C31 POPEp 132      25.726  28.596  45.665  1.00  0.00           C
ATOM   6649  NH3 POPEq 133     115.596 110.586  20.995  1.00  0.00           N
ATOM   6653  C12 POPEq 133     114.476 110.276  21.935  1.00  0.00           C
ATOM   6656  C11 POPEq 133     114.136 111.416  22.905  1.00  0.00           C
ATOM   6659  P   POPEq 133     111.846 110.636  23.845  1.00  0.00           P
ATOM   6660  O13 POPEq 133     111.556 110.226  22.465  1.00  0.00           O
ATOM   6661  O14 POPEq 133     111.346 109.716  24.885  1.00  0.00           O
ATOM   6662  O11 POPEq 133     111.216 112.046  24.155  1.00  0.00           O
ATOM   6663  O12 POPEq 133     113.406 110.866  24.005  1.00  0.00           O
ATOM   6664  C1  POPEq 133     111.796 112.926  25.135  1.00  0.00           C
ATOM   6667  C2  POPEq 133     112.026 112.286  26.535  1.00  0.00           C
ATOM   6669  O21 POPEq 133     111.406 113.066  27.565  1.00  0.00           O
ATOM   6670  C21 POPEq 133     110.106 112.846  27.735  1.00  0.00           C
ATOM   6671  O22 POPEq 133     109.426 112.066  27.085  1.00  0.00           O
ATOM   6672  C22 POPEq 133     109.676 113.636  28.965  1.00  0.00           C
ATOM   6675  C3  POPEq 133     113.526 112.156  26.875  1.00  0.00           C
ATOM   6678  O31 POPEq 133     113.736 111.146  27.885  1.00  0.00           O
ATOM   6679  C31 POPEq 133     114.286 111.606  29.005  1.00  0.00           C
ATOM   6680  O32 POPEq 133     114.516 112.776  29.235  1.00  0.00           O
ATOM   6681  C32 POPEq 133     114.656 110.436  29.915  1.00  0.00           C
ATOM   6684  C23 POPEq 133     110.476 113.186  30.215  1.00  0.00           C
ATOM   6687  C24 POPEq 133     110.226 114.046  31.465  1.00  0.00           C
ATOM   6690  C25 POPEq 133     111.526 114.636  32.045  1.00  0.00           C
ATOM   6693  C26 POPEq 133     111.506 114.786  33.575  1.00  0.00           C
ATOM   6696  C27 POPEq 133     112.836 115.336  34.125  1.00  0.00           C
ATOM   6699  C28 POPEq 133     113.266 114.686  35.455  1.00  0.00           C
ATOM   6702  C29 POPEq 133     112.366 115.036  36.615  1.00  0.00           C
ATOM   6704 0C21 POPEq 133     112.766 115.566  37.785  1.00  0.00           C
ATOM   6706 1C21 POPEq 133     114.196 115.886  38.145  1.00  0.00           C
ATOM   6709 2C21 POPEq 133     114.406 116.416  39.575  1.00  0.00           C
ATOM   6712 3C21 POPEq 133     114.056 115.416  40.685  1.00  0.00           C
ATOM   6715 4C21 POPEq 133     114.886 115.616  41.965  1.00  0.00           C
ATOM   6718 5C21 POPEq 133     114.436 114.696  43.105  1.00  0.00           C
ATOM   6721 6C21 POPEq 133     115.356 114.756  44.335  1.00  0.00           C
ATOM   6724 7C21 POPEq 133     115.046 113.646  45.355  1.00  0.00           C
ATOM   6727 8C21 POPEq 133     116.016 113.636  46.535  1.00  0.00           C
ATOM   6731  C33 POPEq 133     115.456 110.906  31.145  1.00  0.00           C
ATOM   6734  C34 POPEq 133     114.616 111.736  32.125  1.00  0.00           C
ATOM   6737  C35 POPEq 133     115.466 112.386  33.215  1.00  0.00           C
ATOM   6740  C36 POPEq 133     115.696 111.446  34.395  1.00  0.00           C
ATOM   6743  C37 POPEq 133     116.456 112.126  35.545  1.00  0.00           C
ATOM   6746  C38 POPEq 133     116.216 111.346  36.835  1.00  0.00           C
ATOM   6749  C39 POPEq 133     116.956 111.896  38.055  1.00  0.00           C
ATOM   6752 0C31 POPEq 133     116.456 111.176  39.305  1.00  0.00           C
ATOM   6755 1C31 POPEq 133     117.206 111.516  40.585  1.00  0.00           C
ATOM   6758 2C31 POPEq 133     116.446 110.946  41.795  1.00  0.00           C
ATOM   6761 3C31 POPEq 133     117.056 111.336  43.145  1.00  0.00           C
ATOM   6764 4C31 POPEq 133     118.426 110.716  43.415  1.00  0.00           C
ATOM   6767 5C31 POPEq 133     118.876 111.036  44.845  1.00  0.00           C
ATOM   6770 6C31 POPEq 133     120.246 110.506  45.225  1.00  0.00           C
ATOM   6774  NH3 POPEr 134      66.236 102.276  24.055  1.00  0.00           N
ATOM   6778  C12 POPEr 134      66.266 103.316  22.985  1.00  0.00           C
ATOM   6781  C11 POPEr 134      66.546 104.716  23.535  1.00  0.00           C
ATOM   6784  P   POPEr 134      65.766 107.116  22.745  1.00  0.00           P
ATOM   6785  O13 POPEr 134      66.876 108.076  22.845  1.00  0.00           O
ATOM   6786  O14 POPEr 134      64.726 107.386  21.735  1.00  0.00           O
ATOM   6787  O11 POPEr 134      65.126 106.956  24.165  1.00  0.00           O
ATOM   6788  O12 POPEr 134      66.446 105.696  22.495  1.00  0.00           O
ATOM   6789  C1  POPEr 134      64.166 107.926  24.595  1.00  0.00           C
ATOM   6792  C2  POPEr 134      64.286 108.056  26.125  1.00  0.00           C
ATOM   6794  O21 POPEr 134      63.366 109.096  26.515  1.00  0.00           O
ATOM   6795  C21 POPEr 134      62.976 109.016  27.775  1.00  0.00           C
ATOM   6796  O22 POPEr 134      63.426 109.696  28.685  1.00  0.00           O
ATOM   6797  C22 POPEr 134      61.936 107.926  27.975  1.00  0.00           C
ATOM   6800  C3  POPEr 134      65.766 108.366  26.515  1.00  0.00           C
ATOM   6803  O31 POPEr 134      66.006 108.586  27.925  1.00  0.00           O
ATOM   6804  C31 POPEr 134      65.856 107.506  28.685  1.00  0.00           C
ATOM   6805  O32 POPEr 134      65.536 106.396  28.275  1.00  0.00           O
ATOM   6806  C32 POPEr 134      66.116 107.836  30.135  1.00  0.00           C
ATOM   6809  C23 POPEr 134      60.726 108.436  28.795  1.00  0.00           C
ATOM   6812  C24 POPEr 134      60.276 107.476  29.915  1.00  0.00           C
ATOM   6815  C25 POPEr 134      61.266 107.426  31.095  1.00  0.00           C
ATOM   6818  C26 POPEr 134      60.776 108.176  32.335  1.00  0.00           C
ATOM   6821  C27 POPEr 134      61.916 108.396  33.345  1.00  0.00           C
ATOM   6824  C28 POPEr 134      61.436 108.826  34.745  1.00  0.00           C
ATOM   6827  C29 POPEr 134      62.586 109.376  35.545  1.00  0.00           C
ATOM   6829 0C21 POPEr 134      63.196 108.816  36.605  1.00  0.00           C
ATOM   6831 1C21 POPEr 134      62.886 107.496  37.265  1.00  0.00           C
ATOM   6834 2C21 POPEr 134      63.636 107.406  38.605  1.00  0.00           C
ATOM   6837 3C21 POPEr 134      63.656 105.996  39.205  1.00  0.00           C
ATOM   6840 4C21 POPEr 134      64.396 105.966  40.545  1.00  0.00           C
ATOM   6843 5C21 POPEr 134      64.346 104.606  41.245  1.00  0.00           C
ATOM   6846 6C21 POPEr 134      65.146 104.616  42.555  1.00  0.00           C
ATOM   6849 7C21 POPEr 134      64.956 103.346  43.385  1.00  0.00           C
ATOM   6852 8C21 POPEr 134      65.546 103.456  44.795  1.00  0.00           C
ATOM   6856  C33 POPEr 134      65.366 106.876  31.075  1.00  0.00           C
ATOM   6859  C34 POPEr 134      65.246 107.436  32.495  1.00  0.00           C
ATOM   6862  C35 POPEr 134      66.576 107.526  33.235  1.00  0.00           C
ATOM   6865  C36 POPEr 134      66.356 107.976  34.675  1.00  0.00           C
ATOM   6868  C37 POPEr 134      67.646 108.256  35.445  1.00  0.00           C
ATOM   6871  C38 POPEr 134      67.366 108.276  36.945  1.00  0.00           C
ATOM   6874  C39 POPEr 134      68.596 108.566  37.805  1.00  0.00           C
ATOM   6877 0C31 POPEr 134      68.246 108.376  39.275  1.00  0.00           C
ATOM   6880 1C31 POPEr 134      69.466 108.346  40.195  1.00  0.00           C
ATOM   6883 2C31 POPEr 134      69.076 108.026  41.635  1.00  0.00           C
ATOM   6886 3C31 POPEr 134      70.286 107.586  42.465  1.00  0.00           C
ATOM   6889 4C31 POPEr 134      69.906 107.206  43.895  1.00  0.00           C
ATOM   6892 5C31 POPEr 134      71.106 106.586  44.605  1.00  0.00           C
ATOM   6895 6C31 POPEr 134      70.816 106.016  45.995  1.00  0.00           C
ATOM   6899  NH3 POPEs 135      64.016 124.906  63.155  1.00  0.00           N
ATOM   6903  C12 POPEs 135      64.566 125.576  61.935  1.00  0.00           C
ATOM   6906  C11 POPEs 135      65.546 124.606  61.265  1.00  0.00           C
ATOM   6909  P   POPEs 135      68.006 124.676  62.185  1.00  0.00           P
ATOM   6910  O13 POPEs 135      68.136 125.806  61.245  1.00  0.00           O
ATOM   6911  O14 POPEs 135      68.526 124.836  63.555  1.00  0.00           O
ATOM   6912  O11 POPEs 135      68.786 123.426  61.605  1.00  0.00           O
ATOM   6913  O12 POPEs 135      66.516 124.166  62.215  1.00  0.00           O
ATOM   6914  C1  POPEs 135      68.086 122.486  60.765  1.00  0.00           C
ATOM   6917  C2  POPEs 135      68.986 122.006  59.615  1.00  0.00           C
ATOM   6919  O21 POPEs 135      68.416 120.796  59.075  1.00  0.00           O
ATOM   6920  C21 POPEs 135      68.306 120.786  57.745  1.00  0.00           C
ATOM   6921  O22 POPEs 135      68.726 121.636  56.995  1.00  0.00           O
ATOM   6922  C22 POPEs 135      67.536 119.536  57.305  1.00  0.00           C
ATOM   6925  C3  POPEs 135      70.446 121.796  60.085  1.00  0.00           C
ATOM   6928  O31 POPEs 135      71.196 121.346  58.945  1.00  0.00           O
ATOM   6929  C31 POPEs 135      71.706 120.136  59.065  1.00  0.00           C
ATOM   6930  O32 POPEs 135      72.146 119.656  60.105  1.00  0.00           O
ATOM   6931  C32 POPEs 135      71.476 119.426  57.735  1.00  0.00           C
ATOM   6934  C23 POPEs 135      67.226 119.526  55.785  1.00  0.00           C
ATOM   6937  C24 POPEs 135      66.646 118.176  55.335  1.00  0.00           C
ATOM   6940  C25 POPEs 135      65.976 118.216  53.955  1.00  0.00           C
ATOM   6943  C26 POPEs 135      65.706 116.806  53.445  1.00  0.00           C
ATOM   6946  C27 POPEs 135      64.936 116.736  52.115  1.00  0.00           C
ATOM   6949  C28 POPEs 135      64.726 115.266  51.695  1.00  0.00           C
ATOM   6952  C29 POPEs 135      64.096 115.166  50.335  1.00  0.00           C
ATOM   6954 0C21 POPEs 135      64.776 115.016  49.175  1.00  0.00           C
ATOM   6956 1C21 POPEs 135      66.276 114.986  49.055  1.00  0.00           C
ATOM   6959 2C21 POPEs 135      66.736 115.246  47.615  1.00  0.00           C
ATOM   6962 3C21 POPEs 135      68.266 115.156  47.475  1.00  0.00           C
ATOM   6965 4C21 POPEs 135      68.696 114.826  46.035  1.00  0.00           C
ATOM   6968 5C21 POPEs 135      68.606 113.326  45.705  1.00  0.00           C
ATOM   6971 6C21 POPEs 135      69.716 112.486  46.345  1.00  0.00           C
ATOM   6974 7C21 POPEs 135      69.556 110.996  46.045  1.00  0.00           C
ATOM   6977 8C21 POPEs 135      70.726 110.156  46.565  1.00  0.00           C
ATOM   6981  C33 POPEs 135      72.766 119.026  57.005  1.00  0.00           C
ATOM   6984  C34 POPEs 135      72.526 118.826  55.515  1.00  0.00           C
ATOM   6987  C35 POPEs 135      73.826 118.906  54.715  1.00  0.00           C
ATOM   6990  C36 POPEs 135      73.596 119.396  53.295  1.00  0.00           C
ATOM   6993  C37 POPEs 135      74.916 119.616  52.555  1.00  0.00           C
ATOM   6996  C38 POPEs 135      74.716 120.436  51.285  1.00  0.00           C
ATOM   6999  C39 POPEs 135      75.996 120.696  50.495  1.00  0.00           C
ATOM   7002 0C31 POPEs 135      75.676 121.016  49.035  1.00  0.00           C
ATOM   7005 1C31 POPEs 135      76.866 121.576  48.255  1.00  0.00           C
ATOM   7008 2C31 POPEs 135      77.146 123.056  48.585  1.00  0.00           C
ATOM   7011 3C31 POPEs 135      78.306 123.646  47.785  1.00  0.00           C
ATOM   7014 4C31 POPEs 135      77.986 123.806  46.295  1.00  0.00           C
ATOM   7017 5C31 POPEs 135      79.186 124.296  45.475  1.00  0.00           C
ATOM   7020 6C31 POPEs 135      78.906 124.336  43.975  1.00  0.00           C
ATOM   7024  NH3 POPEt 136      69.226 106.116  22.095  1.00  0.00           N
ATOM   7028  C12 POPEt 136      69.376 104.946  21.145  1.00  0.00           C
ATOM   7031  C11 POPEt 136      69.986 103.676  21.775  1.00  0.00           C
ATOM   7034  P   POPEt 136      69.926 102.246  24.035  1.00  0.00           P
ATOM   7035  O13 POPEt 136      68.786 101.796  24.865  1.00  0.00           O
ATOM   7036  O14 POPEt 136      70.666 101.216  23.245  1.00  0.00           O
ATOM   7037  O11 POPEt 136      70.986 103.016  24.875  1.00  0.00           O
ATOM   7038  O12 POPEt 136      69.376 103.336  23.015  1.00  0.00           O
ATOM   7039  C1  POPEt 136      71.656 104.206  24.435  1.00  0.00           C
ATOM   7042  C2  POPEt 136      71.976 105.176  25.585  1.00  0.00           C
ATOM   7044  O21 POPEt 136      70.856 105.196  26.485  1.00  0.00           O
ATOM   7045  C21 POPEt 136      71.126 104.946  27.745  1.00  0.00           C
ATOM   7046  O22 POPEt 136      72.226 104.646  28.195  1.00  0.00           O
ATOM   7047  C22 POPEt 136      69.846 105.076  28.575  1.00  0.00           C
ATOM   7050  C3  POPEt 136      72.216 106.606  25.015  1.00  0.00           C
ATOM   7053  O31 POPEt 136      72.706 107.456  26.055  1.00  0.00           O
ATOM   7054  C31 POPEt 136      74.026 107.396  26.205  1.00  0.00           C
ATOM   7055  O32 POPEt 136      74.806 106.926  25.405  1.00  0.00           O
ATOM   7056  C32 POPEt 136      74.356 107.756  27.635  1.00  0.00           C
ATOM   7059  C23 POPEt 136      70.176 105.066  30.085  1.00  0.00           C
ATOM   7062  C24 POPEt 136      68.986 105.346  31.005  1.00  0.00           C
ATOM   7065  C25 POPEt 136      69.206 104.716  32.395  1.00  0.00           C
ATOM   7068  C26 POPEt 136      70.356 105.356  33.185  1.00  0.00           C
ATOM   7071  C27 POPEt 136      70.926 104.396  34.235  1.00  0.00           C
ATOM   7074  C28 POPEt 136      72.136 104.996  34.985  1.00  0.00           C
ATOM   7077  C29 POPEt 136      72.806 103.936  35.825  1.00  0.00           C
ATOM   7079 0C21 POPEt 136      73.186 104.016  37.115  1.00  0.00           C
ATOM   7081 1C21 POPEt 136      73.056 105.206  38.035  1.00  0.00           C
ATOM   7084 2C21 POPEt 136      72.146 104.936  39.245  1.00  0.00           C
ATOM   7087 3C21 POPEt 136      72.646 103.816  40.175  1.00  0.00           C
ATOM   7090 4C21 POPEt 136      71.886 103.806  41.515  1.00  0.00           C
ATOM   7093 5C21 POPEt 136      72.326 102.686  42.465  1.00  0.00           C
ATOM   7096 6C21 POPEt 136      71.686 102.836  43.855  1.00  0.00           C
ATOM   7099 7C21 POPEt 136      71.626 101.536  44.665  1.00  0.00           C
ATOM   7102 8C21 POPEt 136      70.786 101.676  45.935  1.00  0.00           C
ATOM   7106  C33 POPEt 136      74.516 109.256  27.905  1.00  0.00           C
ATOM   7109  C34 POPEt 136      74.856 109.386  29.385  1.00  0.00           C
ATOM   7112  C35 POPEt 136      74.756 110.806  29.935  1.00  0.00           C
ATOM   7115  C36 POPEt 136      75.176 110.796  31.405  1.00  0.00           C
ATOM   7118  C37 POPEt 136      75.306 112.196  31.985  1.00  0.00           C
ATOM   7121  C38 POPEt 136      75.836 112.156  33.425  1.00  0.00           C
ATOM   7124  C39 POPEt 136      76.486 113.476  33.845  1.00  0.00           C
ATOM   7127 0C31 POPEt 136      76.136 113.886  35.285  1.00  0.00           C
ATOM   7130 1C31 POPEt 136      77.036 115.026  35.775  1.00  0.00           C
ATOM   7133 2C31 POPEt 136      76.676 115.556  37.165  1.00  0.00           C
ATOM   7136 3C31 POPEt 136      75.326 116.286  37.185  1.00  0.00           C
ATOM   7139 4C31 POPEt 136      74.966 116.876  38.555  1.00  0.00           C
ATOM   7142 5C31 POPEt 136      73.556 117.496  38.555  1.00  0.00           C
ATOM   7145 6C31 POPEt 136      73.156 118.176  39.865  1.00  0.00           C
ATOM   7149  NH3 POPEu 137      48.926  34.326  24.055  1.00  0.00           N
ATOM   7153  C12 POPEu 137      47.896  34.216  22.975  1.00  0.00           C
ATOM   7156  C11 POPEu 137      48.206  33.046  22.025  1.00  0.00           C
ATOM   7159  P   POPEu 137      48.756  30.526  21.995  1.00  0.00           P
ATOM   7160  O13 POPEu 137      47.516  29.696  21.945  1.00  0.00           O
ATOM   7161  O14 POPEu 137      49.446  30.826  20.725  1.00  0.00           O
ATOM   7162  O11 POPEu 137      49.766  29.776  22.945  1.00  0.00           O
ATOM   7163  O12 POPEu 137      48.426  31.856  22.795  1.00  0.00           O
ATOM   7164  C1  POPEu 137      49.286  29.366  24.235  1.00  0.00           C
ATOM   7167  C2  POPEu 137      50.446  28.936  25.175  1.00  0.00           C
ATOM   7169  O21 POPEu 137      50.116  28.086  26.285  1.00  0.00           O
ATOM   7170  C21 POPEu 137      48.906  28.026  26.805  1.00  0.00           C
ATOM   7171  O22 POPEu 137      47.896  28.546  26.375  1.00  0.00           O
ATOM   7172  C22 POPEu 137      48.966  27.316  28.165  1.00  0.00           C
ATOM   7175  C3  POPEu 137      51.276  30.156  25.685  1.00  0.00           C
ATOM   7178  O31 POPEu 137      50.516  31.026  26.545  1.00  0.00           O
ATOM   7179  C31 POPEu 137      51.226  32.056  27.015  1.00  0.00           C
ATOM   7180  O32 POPEu 137      52.436  32.166  26.935  1.00  0.00           O
ATOM   7181  C32 POPEu 137      50.276  33.106  27.605  1.00  0.00           C
ATOM   7184  C23 POPEu 137      47.986  27.976  29.185  1.00  0.00           C
ATOM   7187  C24 POPEu 137      48.556  28.416  30.555  1.00  0.00           C
ATOM   7190  C25 POPEu 137      50.006  28.926  30.565  1.00  0.00           C
ATOM   7193  C26 POPEu 137      50.456  29.496  31.925  1.00  0.00           C
ATOM   7196  C27 POPEu 137      50.586  28.396  32.995  1.00  0.00           C
ATOM   7199  C28 POPEu 137      51.176  28.856  34.345  1.00  0.00           C
ATOM   7202  C29 POPEu 137      51.166  27.666  35.285  1.00  0.00           C
ATOM   7204 0C21 POPEu 137      51.986  27.436  36.325  1.00  0.00           C
ATOM   7206 1C21 POPEu 137      53.026  28.366  36.885  1.00  0.00           C
ATOM   7209 2C21 POPEu 137      53.056  28.266  38.425  1.00  0.00           C
ATOM   7212 3C21 POPEu 137      53.996  29.296  39.065  1.00  0.00           C
ATOM   7215 4C21 POPEu 137      53.636  29.596  40.525  1.00  0.00           C
ATOM   7218 5C21 POPEu 137      54.506  30.716  41.105  1.00  0.00           C
ATOM   7221 6C21 POPEu 137      54.236  30.996  42.585  1.00  0.00           C
ATOM   7224 7C21 POPEu 137      55.296  31.886  43.225  1.00  0.00           C
ATOM   7227 8C21 POPEu 137      54.876  32.436  44.595  1.00  0.00           C
ATOM   7231  C33 POPEu 137      50.786  33.816  28.885  1.00  0.00           C
ATOM   7234  C34 POPEu 137      50.646  33.016  30.185  1.00  0.00           C
ATOM   7237  C35 POPEu 137      50.916  33.876  31.425  1.00  0.00           C
ATOM   7240  C36 POPEu 137      49.596  34.486  31.925  1.00  0.00           C
ATOM   7243  C37 POPEu 137      49.726  35.646  32.905  1.00  0.00           C
ATOM   7246  C38 POPEu 137      48.396  35.986  33.595  1.00  0.00           C
ATOM   7249  C39 POPEu 137      48.306  37.416  34.145  1.00  0.00           C
ATOM   7252 0C31 POPEu 137      47.916  37.486  35.635  1.00  0.00           C
ATOM   7255 1C31 POPEu 137      47.886  38.926  36.165  1.00  0.00           C
ATOM   7258 2C31 POPEu 137      47.586  39.046  37.675  1.00  0.00           C
ATOM   7261 3C31 POPEu 137      48.666  38.456  38.605  1.00  0.00           C
ATOM   7264 4C31 POPEu 137      49.826  39.416  38.925  1.00  0.00           C
ATOM   7267 5C31 POPEu 137      50.906  38.746  39.785  1.00  0.00           C
ATOM   7270 6C31 POPEu 137      52.046  39.686  40.195  1.00  0.00           C
ATOM   7274  NH3 POPEv 138      37.466  94.646  63.455  1.00  0.00           N
ATOM   7278  C12 POPEv 138      36.946  94.516  64.855  1.00  0.00           C
ATOM   7281  C11 POPEv 138      36.536  95.896  65.435  1.00  0.00           C
ATOM   7284  P   POPEv 138      35.176  97.496  63.785  1.00  0.00           P
ATOM   7285  O13 POPEv 138      36.476  97.506  63.075  1.00  0.00           O
ATOM   7286  O14 POPEv 138      34.756  98.786  64.395  1.00  0.00           O
ATOM   7287  O11 POPEv 138      34.056  96.876  62.835  1.00  0.00           O
ATOM   7288  O12 POPEv 138      35.306  96.396  64.905  1.00  0.00           O
ATOM   7289  C1  POPEv 138      34.086  95.446  62.665  1.00  0.00           C
ATOM   7292  C2  POPEv 138      33.126  94.886  61.565  1.00  0.00           C
ATOM   7294  O21 POPEv 138      33.746  94.896  60.265  1.00  0.00           O
ATOM   7295  C21 POPEv 138      34.066  96.036  59.695  1.00  0.00           C
ATOM   7296  O22 POPEv 138      33.636  97.136  59.985  1.00  0.00           O
ATOM   7297  C22 POPEv 138      34.966  95.736  58.485  1.00  0.00           C
ATOM   7300  C3  POPEv 138      31.656  95.396  61.605  1.00  0.00           C
ATOM   7303  O31 POPEv 138      30.746  94.286  61.415  1.00  0.00           O
ATOM   7304  C31 POPEv 138      30.416  93.806  60.195  1.00  0.00           C
ATOM   7305  O32 POPEv 138      30.056  92.666  59.985  1.00  0.00           O
ATOM   7306  C32 POPEv 138      30.446  94.866  59.095  1.00  0.00           C
ATOM   7309  C23 POPEv 138      35.646  96.976  57.845  1.00  0.00           C
ATOM   7312  C24 POPEv 138      36.006  96.816  56.355  1.00  0.00           C
ATOM   7315  C25 POPEv 138      34.796  97.066  55.425  1.00  0.00           C
ATOM   7318  C26 POPEv 138      35.126  97.506  53.985  1.00  0.00           C
ATOM   7321  C27 POPEv 138      33.866  98.056  53.285  1.00  0.00           C
ATOM   7324  C28 POPEv 138      34.126  98.886  52.005  1.00  0.00           C
ATOM   7327  C29 POPEv 138      34.836 100.186  52.295  1.00  0.00           C
ATOM   7329 0C21 POPEv 138      36.156 100.406  52.155  1.00  0.00           C
ATOM   7331 1C21 POPEv 138      37.186  99.386  51.745  1.00  0.00           C
ATOM   7334 2C21 POPEv 138      37.796  99.706  50.365  1.00  0.00           C
ATOM   7337 3C21 POPEv 138      38.596 101.016  50.365  1.00  0.00           C
ATOM   7340 4C21 POPEv 138      38.006 102.096  49.435  1.00  0.00           C
ATOM   7343 5C21 POPEv 138      38.716 103.446  49.625  1.00  0.00           C
ATOM   7346 6C21 POPEv 138      38.386 104.536  48.595  1.00  0.00           C
ATOM   7349 7C21 POPEv 138      38.946 105.896  49.035  1.00  0.00           C
ATOM   7352 8C21 POPEv 138      38.906 106.946  47.925  1.00  0.00           C
ATOM   7356  C33 POPEv 138      29.946  94.316  57.735  1.00  0.00           C
ATOM   7359  C34 POPEv 138      30.636  95.066  56.595  1.00  0.00           C
ATOM   7362  C35 POPEv 138      30.336  94.576  55.185  1.00  0.00           C
ATOM   7365  C36 POPEv 138      29.416  95.536  54.455  1.00  0.00           C
ATOM   7368  C37 POPEv 138      29.136  95.076  53.025  1.00  0.00           C
ATOM   7371  C38 POPEv 138      27.666  95.266  52.665  1.00  0.00           C
ATOM   7374  C39 POPEv 138      27.316  94.636  51.315  1.00  0.00           C
ATOM   7377 0C31 POPEv 138      27.296  95.656  50.165  1.00  0.00           C
ATOM   7380 1C31 POPEv 138      26.846  95.016  48.845  1.00  0.00           C
ATOM   7383 2C31 POPEv 138      26.556  96.036  47.745  1.00  0.00           C
ATOM   7386 3C31 POPEv 138      25.616  95.486  46.655  1.00  0.00           C
ATOM   7389 4C31 POPEv 138      26.246  94.356  45.825  1.00  0.00           C
ATOM   7392 5C31 POPEv 138      25.286  93.736  44.805  1.00  0.00           C
ATOM   7395 6C31 POPEv 138      25.966  92.656  43.945  1.00  0.00           C
ATOM   7399  NH3 POPEw 139      82.136 124.336  68.145  1.00  0.00           N
ATOM   7403  C12 POPEw 139      83.466 123.966  67.555  1.00  0.00           C
ATOM   7406  C11 POPEw 139      84.056 125.126  66.745  1.00  0.00           C
ATOM   7409  P   POPEw 139      86.086 123.946  65.575  1.00  0.00           P
ATOM   7410  O13 POPEw 139      86.396 122.666  66.245  1.00  0.00           O
ATOM   7411  O14 POPEw 139      85.176 123.866  64.405  1.00  0.00           O
ATOM   7412  O11 POPEw 139      87.396 124.746  65.175  1.00  0.00           O
ATOM   7413  O12 POPEw 139      85.456 124.946  66.615  1.00  0.00           O
ATOM   7414  C1  POPEw 139      88.466 124.286  64.355  1.00  0.00           C
ATOM   7417  C2  POPEw 139      88.076 124.076  62.875  1.00  0.00           C
ATOM   7419  O21 POPEw 139      87.736 122.696  62.755  1.00  0.00           O
ATOM   7420  C21 POPEw 139      86.706 122.426  62.005  1.00  0.00           C
ATOM   7421  O22 POPEw 139      86.176 123.216  61.225  1.00  0.00           O
ATOM   7422  C22 POPEw 139      86.156 121.066  62.405  1.00  0.00           C
ATOM   7425  C3  POPEw 139      89.186 124.476  61.865  1.00  0.00           C
ATOM   7428  O31 POPEw 139      88.806 125.686  61.185  1.00  0.00           O
ATOM   7429  C31 POPEw 139      88.496 125.626  59.895  1.00  0.00           C
ATOM   7430  O32 POPEw 139      88.576 124.646  59.175  1.00  0.00           O
ATOM   7431  C32 POPEw 139      88.046 127.026  59.465  1.00  0.00           C
ATOM   7434  C23 POPEw 139      85.576 120.256  61.225  1.00  0.00           C
ATOM   7437  C24 POPEw 139      86.636 119.436  60.475  1.00  0.00           C
ATOM   7440  C25 POPEw 139      87.686 120.306  59.765  1.00  0.00           C
ATOM   7443  C26 POPEw 139      88.436 119.546  58.665  1.00  0.00           C
ATOM   7446  C27 POPEw 139      89.226 120.476  57.725  1.00  0.00           C
ATOM   7449  C28 POPEw 139      89.896 119.696  56.585  1.00  0.00           C
ATOM   7452  C29 POPEw 139      90.496 120.566  55.515  1.00  0.00           C
ATOM   7454 0C21 POPEw 139      90.146 120.596  54.215  1.00  0.00           C
ATOM   7456 1C21 POPEw 139      89.076 119.776  53.555  1.00  0.00           C
ATOM   7459 2C21 POPEw 139      87.676 120.426  53.625  1.00  0.00           C
ATOM   7462 3C21 POPEw 139      87.456 121.596  52.645  1.00  0.00           C
ATOM   7465 4C21 POPEw 139      85.956 121.946  52.535  1.00  0.00           C
ATOM   7468 5C21 POPEw 139      85.656 123.086  51.545  1.00  0.00           C
ATOM   7471 6C21 POPEw 139      84.166 123.456  51.535  1.00  0.00           C
ATOM   7474 7C21 POPEw 139      83.866 124.766  50.775  1.00  0.00           C
ATOM   7477 8C21 POPEw 139      82.426 125.246  50.935  1.00  0.00           C
ATOM   7481  C33 POPEw 139      87.886 127.146  57.935  1.00  0.00           C
ATOM   7484  C34 POPEw 139      87.526 128.548  57.445  1.00  0.00           C
ATOM   7487  C35 POPEw 139      87.576 128.608  55.915  1.00  0.00           C
ATOM   7490  C36 POPEw 139      88.986 128.818  55.335  1.00  0.00           C
ATOM   7493  C37 POPEw 139      88.966 128.858  53.795  1.00  0.00           C
ATOM   7496  C38 POPEw 139      90.376 128.818  53.175  1.00  0.00           C
ATOM   7499  C39 POPEw 139      90.316 128.608  51.655  1.00  0.00           C
ATOM   7502 0C31 POPEw 139      91.706 128.588  51.005  1.00  0.00           C
ATOM   7505 1C31 POPEw 139      91.626 128.508  49.475  1.00  0.00           C
ATOM   7508 2C31 POPEw 139      92.996 128.658  48.805  1.00  0.00           C
ATOM   7511 3C31 POPEw 139      92.936 129.048  47.325  1.00  0.00           C
ATOM   7514 4C31 POPEw 139      92.306 130.428  47.095  1.00  0.00           C
ATOM   7517 5C31 POPEw 139      92.326 130.918  45.645  1.00  0.00           C
ATOM   7520 6C31 POPEw 139      91.576 132.248  45.495  1.00  0.00           C
ATOM   7524  NH3 POPEx 140     106.816   2.686  65.855  1.00  0.00           N
ATOM   7528  C12 POPEx 140     106.696   3.156  67.275  1.00  0.00           C
ATOM   7531  C11 POPEx 140     107.726   4.266  67.625  1.00  0.00           C
ATOM   7534  P   POPEx 140     110.006   3.466  66.595  1.00  0.00           P
ATOM   7535  O13 POPEx 140     111.436   3.406  66.985  1.00  0.00           O
ATOM   7536  O14 POPEx 140     109.446   2.296  65.925  1.00  0.00           O
ATOM   7537  O11 POPEx 140     109.756   4.696  65.645  1.00  0.00           O
ATOM   7538  O12 POPEx 140     109.066   3.776  67.825  1.00  0.00           O
ATOM   7539  C1  POPEx 140     109.926   4.496  64.245  1.00  0.00           C
ATOM   7542  C2  POPEx 140     109.796   5.826  63.475  1.00  0.00           C
ATOM   7544  O21 POPEx 140     108.466   6.246  63.135  1.00  0.00           O
ATOM   7545  C21 POPEx 140     107.336   5.816  63.625  1.00  0.00           C
ATOM   7546  O22 POPEx 140     107.126   4.876  64.365  1.00  0.00           O
ATOM   7547  C22 POPEx 140     106.206   6.736  63.115  1.00  0.00           C
ATOM   7550  C3  POPEx 140     110.676   5.826  62.185  1.00  0.00           C
ATOM   7553  O31 POPEx 140     110.186   6.766  61.205  1.00  0.00           O
ATOM   7554  C31 POPEx 140     110.216   6.326  59.975  1.00  0.00           C
ATOM   7555  O32 POPEx 140     110.926   5.416  59.565  1.00  0.00           O
ATOM   7556  C32 POPEx 140     109.196   7.056  59.105  1.00  0.00           C
ATOM   7559  C23 POPEx 140     106.506   7.446  61.775  1.00  0.00           C
ATOM   7562  C24 POPEx 140     105.296   8.236  61.255  1.00  0.00           C
ATOM   7565  C25 POPEx 140     105.676   9.336  60.245  1.00  0.00           C
ATOM   7568  C26 POPEx 140     106.106  10.636  60.935  1.00  0.00           C
ATOM   7571  C27 POPEx 140     106.206  11.856  59.995  1.00  0.00           C
ATOM   7574  C28 POPEx 140     106.106  13.186  60.755  1.00  0.00           C
ATOM   7577  C29 POPEx 140     106.016  14.386  59.855  1.00  0.00           C
ATOM   7579 0C21 POPEx 140     107.066  15.106  59.405  1.00  0.00           C
ATOM   7581 1C21 POPEx 140     108.516  14.856  59.725  1.00  0.00           C
ATOM   7584 2C21 POPEx 140     109.336  14.276  58.555  1.00  0.00           C
ATOM   7587 3C21 POPEx 140     109.426  15.166  57.325  1.00  0.00           C
ATOM   7590 4C21 POPEx 140     110.656  14.926  56.435  1.00  0.00           C
ATOM   7593 5C21 POPEx 140     110.486  13.796  55.425  1.00  0.00           C
ATOM   7596 6C21 POPEx 140     111.756  13.566  54.585  1.00  0.00           C
ATOM   7599 7C21 POPEx 140     111.666  12.336  53.675  1.00  0.00           C
ATOM   7602 8C21 POPEx 140     113.016  11.916  53.095  1.00  0.00           C
ATOM   7606  C33 POPEx 140     108.206   6.046  58.475  1.00  0.00           C
ATOM   7609  C34 POPEx 140     107.216   6.696  57.485  1.00  0.00           C
ATOM   7612  C35 POPEx 140     106.126   5.716  57.005  1.00  0.00           C
ATOM   7615  C36 POPEx 140     106.706   4.556  56.195  1.00  0.00           C
ATOM   7618  C37 POPEx 140     105.696   3.446  55.865  1.00  0.00           C
ATOM   7621  C38 POPEx 140     106.316   2.426  54.895  1.00  0.00           C
ATOM   7624  C39 POPEx 140     105.766   1.006  55.055  1.00  0.00           C
ATOM   7627 0C31 POPEx 140     104.336   0.866  54.525  1.00  0.00           C
ATOM   7630 1C31 POPEx 140     103.696  -0.484  54.875  1.00  0.00           C
ATOM   7633 2C31 POPEx 140     102.306  -0.634  54.235  1.00  0.00           C
ATOM   7636 3C31 POPEx 140     102.366  -1.196  52.815  1.00  0.00           C
ATOM   7639 4C31 POPEx 140     101.066  -1.014  52.025  1.00  0.00           C
ATOM   7642 5C31 POPEx 140     101.146  -1.696  50.655  1.00  0.00           C
ATOM   7645 6C31 POPEx 140      99.816  -1.676  49.895  1.00  0.00           C
ATOM   7649  NH3 POPEy 141      10.616  46.746  62.895  1.00  0.00           N
ATOM   7653  C12 POPEy 141      10.376  46.146  64.255  1.00  0.00           C
ATOM   7656  C11 POPEy 141      11.616  46.186  65.175  1.00  0.00           C
ATOM   7659  P   POPEy 141      13.996  47.186  65.485  1.00  0.00           P
ATOM   7660  O13 POPEy 141      14.316  48.566  65.885  1.00  0.00           O
ATOM   7661  O14 POPEy 141      14.036  46.106  66.485  1.00  0.00           O
ATOM   7662  O11 POPEy 141      14.956  46.736  64.295  1.00  0.00           O
ATOM   7663  O12 POPEy 141      12.616  47.096  64.695  1.00  0.00           O
ATOM   7664  C1  POPEy 141      15.936  47.666  63.815  1.00  0.00           C
ATOM   7667  C2  POPEy 141      16.636  47.136  62.525  1.00  0.00           C
ATOM   7669  O21 POPEy 141      17.356  48.236  61.935  1.00  0.00           O
ATOM   7670  C21 POPEy 141      18.436  47.876  61.235  1.00  0.00           C
ATOM   7671  O22 POPEy 141      18.766  46.746  60.935  1.00  0.00           O
ATOM   7672  C22 POPEy 141      19.216  49.126  60.875  1.00  0.00           C
ATOM   7675  C3  POPEy 141      15.576  46.586  61.535  1.00  0.00           C
ATOM   7678  O31 POPEy 141      16.106  46.136  60.275  1.00  0.00           O
ATOM   7679  C31 POPEy 141      15.186  45.656  59.455  1.00  0.00           C
ATOM   7680  O32 POPEy 141      13.976  45.716  59.635  1.00  0.00           O
ATOM   7681  C32 POPEy 141      15.876  44.866  58.355  1.00  0.00           C
ATOM   7684  C23 POPEy 141      19.656  49.836  62.165  1.00  0.00           C
ATOM   7687  C24 POPEy 141      20.596  50.996  61.885  1.00  0.00           C
ATOM   7690  C25 POPEy 141      21.246  51.566  63.145  1.00  0.00           C
ATOM   7693  C26 POPEy 141      22.576  52.236  62.835  1.00  0.00           C
ATOM   7696  C27 POPEy 141      23.426  52.556  64.075  1.00  0.00           C
ATOM   7699  C28 POPEy 141      24.946  52.546  63.805  1.00  0.00           C
ATOM   7702  C29 POPEy 141      25.266  53.326  62.555  1.00  0.00           C
ATOM   7704 0C21 POPEy 141      26.196  54.266  62.335  1.00  0.00           C
ATOM   7706 1C21 POPEy 141      27.296  54.826  63.205  1.00  0.00           C
ATOM   7709 2C21 POPEy 141      28.506  55.106  62.285  1.00  0.00           C
ATOM   7712 3C21 POPEy 141      29.666  55.826  62.995  1.00  0.00           C
ATOM   7715 4C21 POPEy 141      30.626  56.596  62.055  1.00  0.00           C
ATOM   7718 5C21 POPEy 141      29.916  57.496  61.035  1.00  0.00           C
ATOM   7721 6C21 POPEy 141      30.786  58.656  60.515  1.00  0.00           C
ATOM   7724 7C21 POPEy 141      30.076  59.406  59.385  1.00  0.00           C
ATOM   7727 8C21 POPEy 141      30.776  60.696  58.945  1.00  0.00           C
ATOM   7731  C33 POPEy 141      15.126  44.846  57.005  1.00  0.00           C
ATOM   7734  C34 POPEy 141      15.876  45.616  55.915  1.00  0.00           C
ATOM   7737  C35 POPEy 141      15.696  47.136  55.945  1.00  0.00           C
ATOM   7740  C36 POPEy 141      14.556  47.596  55.025  1.00  0.00           C
ATOM   7743  C37 POPEy 141      14.646  49.076  54.655  1.00  0.00           C
ATOM   7746  C38 POPEy 141      13.596  49.466  53.605  1.00  0.00           C
ATOM   7749  C39 POPEy 141      14.096  49.206  52.175  1.00  0.00           C
ATOM   7752 0C31 POPEy 141      14.936  50.376  51.645  1.00  0.00           C
ATOM   7755 1C31 POPEy 141      15.496  50.116  50.245  1.00  0.00           C
ATOM   7758 2C31 POPEy 141      15.666  51.396  49.435  1.00  0.00           C
ATOM   7761 3C31 POPEy 141      14.316  51.976  48.985  1.00  0.00           C
ATOM   7764 4C31 POPEy 141      14.456  53.236  48.135  1.00  0.00           C
ATOM   7767 5C31 POPEy 141      13.116  53.666  47.535  1.00  0.00           C
ATOM   7770 6C31 POPEy 141      13.216  54.936  46.695  1.00  0.00           C
ATOM   7774  NH3 POPEz 142      30.026  84.316  63.325  1.00  0.00           N
ATOM   7778  C12 POPEz 142      31.316  83.936  62.655  1.00  0.00           C
ATOM   7781  C11 POPEz 142      32.366  85.066  62.665  1.00  0.00           C
ATOM   7784  P   POPEz 142      34.266  85.896  61.025  1.00  0.00           P
ATOM   7785  O13 POPEz 142      34.046  87.216  60.385  1.00  0.00           O
ATOM   7786  O14 POPEz 142      35.126  85.826  62.235  1.00  0.00           O
ATOM   7787  O11 POPEz 142      34.826  84.866  59.945  1.00  0.00           O
ATOM   7788  O12 POPEz 142      32.836  85.286  61.335  1.00  0.00           O
ATOM   7789  C1  POPEz 142      34.256  83.576  59.685  1.00  0.00           C
ATOM   7792  C2  POPEz 142      33.246  83.566  58.505  1.00  0.00           C
ATOM   7794  O21 POPEz 142      33.196  82.256  57.895  1.00  0.00           O
ATOM   7795  C21 POPEz 142      32.766  81.236  58.605  1.00  0.00           C
ATOM   7796  O22 POPEz 142      32.356  81.266  59.755  1.00  0.00           O
ATOM   7797  C22 POPEz 142      32.816  79.966  57.745  1.00  0.00           C
ATOM   7800  C3  POPEz 142      33.656  84.556  57.385  1.00  0.00           C
ATOM   7803  O31 POPEz 142      32.516  84.966  56.595  1.00  0.00           O
ATOM   7804  C31 POPEz 142      32.746  85.096  55.305  1.00  0.00           C
ATOM   7805  O32 POPEz 142      33.656  84.566  54.685  1.00  0.00           O
ATOM   7806  C32 POPEz 142      31.846  86.196  54.735  1.00  0.00           C
ATOM   7809  C23 POPEz 142      32.606  80.226  56.225  1.00  0.00           C
ATOM   7812  C24 POPEz 142      33.876  80.586  55.415  1.00  0.00           C
ATOM   7815  C25 POPEz 142      35.016  79.576  55.545  1.00  0.00           C
ATOM   7818  C26 POPEz 142      35.986  79.566  54.345  1.00  0.00           C
ATOM   7821  C27 POPEz 142      37.106  78.526  54.525  1.00  0.00           C
ATOM   7824  C28 POPEz 142      38.106  78.506  53.355  1.00  0.00           C
ATOM   7827  C29 POPEz 142      39.286  77.616  53.655  1.00  0.00           C
ATOM   7829 0C21 POPEz 142      39.826  76.666  52.875  1.00  0.00           C
ATOM   7831 1C21 POPEz 142      39.396  76.256  51.485  1.00  0.00           C
ATOM   7834 2C21 POPEz 142      40.556  76.086  50.475  1.00  0.00           C
ATOM   7837 3C21 POPEz 142      40.096  75.296  49.245  1.00  0.00           C
ATOM   7840 4C21 POPEz 142      41.106  75.266  48.085  1.00  0.00           C
ATOM   7843 5C21 POPEz 142      40.546  74.506  46.865  1.00  0.00           C
ATOM   7846 6C21 POPEz 142      41.416  74.656  45.605  1.00  0.00           C
ATOM   7849 7C21 POPEz 142      40.816  73.976  44.365  1.00  0.00           C
ATOM   7852 8C21 POPEz 142      41.756  73.936  43.155  1.00  0.00           C
ATOM   7856  C33 POPEz 142      32.646  87.066  53.735  1.00  0.00           C
ATOM   7859  C34 POPEz 142      31.916  88.336  53.275  1.00  0.00           C
ATOM   7862  C35 POPEz 142      32.826  89.216  52.395  1.00  0.00           C
ATOM   7865  C36 POPEz 142      33.006  88.686  50.965  1.00  0.00           C
ATOM   7868  C37 POPEz 142      34.426  88.926  50.415  1.00  0.00           C
ATOM   7871  C38 POPEz 142      34.446  89.256  48.915  1.00  0.00           C
ATOM   7874  C39 POPEz 142      34.746  90.746  48.645  1.00  0.00           C
ATOM   7877 0C31 POPEz 142      34.636  91.076  47.145  1.00  0.00           C
ATOM   7880 1C31 POPEz 142      34.786  92.566  46.815  1.00  0.00           C
ATOM   7883 2C31 POPEz 142      34.916  92.776  45.295  1.00  0.00           C
ATOM   7886 3C31 POPEz 142      35.156  94.236  44.875  1.00  0.00           C
ATOM   7889 4C31 POPEz 142      36.636  94.646  44.995  1.00  0.00           C
ATOM   7892 5C31 POPEz 142      36.926  96.056  44.465  1.00  0.00           C
ATOM   7895 6C31 POPEz 142      38.396  96.446  44.565  1.00  0.00           C
ATOM   7899  NH3 POPE0 143     120.496 115.276  20.995  1.00  0.00           N
ATOM   7903  C12 POPE0 143     120.626 116.776  20.865  1.00  0.00           C
ATOM   7906  C11 POPE0 143     119.296 117.516  21.165  1.00  0.00           C
ATOM   7909  P   POPE0 143     118.286 119.766  21.945  1.00  0.00           P
ATOM   7910  O13 POPE0 143     118.436 120.836  20.935  1.00  0.00           O
ATOM   7911  O14 POPE0 143     117.036 118.986  21.795  1.00  0.00           O
ATOM   7912  O11 POPE0 143     118.286 120.476  23.345  1.00  0.00           O
ATOM   7913  O12 POPE0 143     119.536 118.786  21.795  1.00  0.00           O
ATOM   7914  C1  POPE0 143     118.986 120.116  24.515  1.00  0.00           C
ATOM   7917  C2  POPE0 143     118.036 120.056  25.755  1.00  0.00           C
ATOM   7919  O21 POPE0 143     118.866 120.086  26.935  1.00  0.00           O
ATOM   7920  C21 POPE0 143     119.586 119.016  27.195  1.00  0.00           C
ATOM   7921  O22 POPE0 143     119.486 117.926  26.655  1.00  0.00           O
ATOM   7922  C22 POPE0 143     120.736 119.356  28.175  1.00  0.00           C
ATOM   7925  C3  POPE0 143     116.966 118.906  25.635  1.00  0.00           C
ATOM   7928  O31 POPE0 143     116.216 118.576  26.835  1.00  0.00           O
ATOM   7929  C31 POPE0 143     115.256 117.686  26.595  1.00  0.00           C
ATOM   7930  O32 POPE0 143     114.966 117.246  25.485  1.00  0.00           O
ATOM   7931  C32 POPE0 143     114.536 117.266  27.875  1.00  0.00           C
ATOM   7934  C23 POPE0 143     120.366 119.316  29.675  1.00  0.00           C
ATOM   7937  C24 POPE0 143     121.596 119.186  30.605  1.00  0.00           C
ATOM   7940  C25 POPE0 143     121.306 119.716  32.015  1.00  0.00           C
ATOM   7943  C26 POPE0 143     122.516 119.696  32.945  1.00  0.00           C
ATOM   7946  C27 POPE0 143     122.156 120.216  34.345  1.00  0.00           C
ATOM   7949  C28 POPE0 143     123.316 120.106  35.355  1.00  0.00           C
ATOM   7952  C29 POPE0 143     123.246 121.186  36.405  1.00  0.00           C
ATOM   7954 0C21 POPE0 143     123.356 121.056  37.735  1.00  0.00           C
ATOM   7956 1C21 POPE0 143     123.616 119.806  38.535  1.00  0.00           C
ATOM   7959 2C21 POPE0 143     125.006 119.866  39.205  1.00  0.00           C
ATOM   7962 3C21 POPE0 143     125.176 121.036  40.185  1.00  0.00           C
ATOM   7965 4C21 POPE0 143     126.436 120.916  41.055  1.00  0.00           C
ATOM   7968 5C21 POPE0 143     126.656 122.166  41.915  1.00  0.00           C
ATOM   7971 6C21 POPE0 143     127.516 121.886  43.155  1.00  0.00           C
ATOM   7974 7C21 POPE0 143     127.636 123.126  44.055  1.00  0.00           C
ATOM   7977 8C21 POPE0 143     128.486 122.886  45.305  1.00  0.00           C
ATOM   7981  C33 POPE0 143     115.446 116.376  28.745  1.00  0.00           C
ATOM   7984  C34 POPE0 143     114.786 115.896  30.035  1.00  0.00           C
ATOM   7987  C35 POPE0 143     115.786 115.116  30.905  1.00  0.00           C
ATOM   7990  C36 POPE0 143     116.986 115.966  31.325  1.00  0.00           C
ATOM   7993  C37 POPE0 143     117.386 115.766  32.785  1.00  0.00           C
ATOM   7996  C38 POPE0 143     118.416 116.806  33.205  1.00  0.00           C
ATOM   7999  C39 POPE0 143     118.956 116.576  34.615  1.00  0.00           C
ATOM   8002 0C31 POPE0 143     118.816 117.816  35.505  1.00  0.00           C
ATOM   8005 1C31 POPE0 143     119.796 117.796  36.685  1.00  0.00           C
ATOM   8008 2C31 POPE0 143     119.386 118.746  37.815  1.00  0.00           C
ATOM   8011 3C31 POPE0 143     118.506 118.036  38.855  1.00  0.00           C
ATOM   8014 4C31 POPE0 143     119.326 117.186  39.845  1.00  0.00           C
ATOM   8017 5C31 POPE0 143     118.436 116.186  40.605  1.00  0.00           C
ATOM   8020 6C31 POPE0 143     119.016 115.726  41.935  1.00  0.00           C
ATOM   8024  NH3 POPE1 144      41.656 106.676  19.745  1.00  0.00           N
ATOM   8028  C12 POPE1 144      42.416 105.756  18.815  1.00  0.00           C
ATOM   8031  C11 POPE1 144      43.856 106.236  18.665  1.00  0.00           C
ATOM   8034  P   POPE1 144      44.676 108.336  17.295  1.00  0.00           P
ATOM   8035  O13 POPE1 144      45.846 107.516  16.885  1.00  0.00           O
ATOM   8036  O14 POPE1 144      43.786 108.846  16.235  1.00  0.00           O
ATOM   8037  O11 POPE1 144      45.206 109.556  18.185  1.00  0.00           O
ATOM   8038  O12 POPE1 144      43.786 107.616  18.355  1.00  0.00           O
ATOM   8039  C1  POPE1 144      45.696 109.166  19.495  1.00  0.00           C
ATOM   8042  C2  POPE1 144      46.196 110.356  20.365  1.00  0.00           C
ATOM   8044  O21 POPE1 144      46.656 109.806  21.625  1.00  0.00           O
ATOM   8045  C21 POPE1 144      47.526 110.586  22.265  1.00  0.00           C
ATOM   8046  O22 POPE1 144      48.196 111.466  21.755  1.00  0.00           O
ATOM   8047  C22 POPE1 144      47.576 110.196  23.755  1.00  0.00           C
ATOM   8050  C3  POPE1 144      45.076 111.416  20.605  1.00  0.00           C
ATOM   8053  O31 POPE1 144      45.266 112.096  21.875  1.00  0.00           O
ATOM   8054  C31 POPE1 144      44.346 113.016  22.175  1.00  0.00           C
ATOM   8055  O32 POPE1 144      43.426 113.336  21.455  1.00  0.00           O
ATOM   8056  C32 POPE1 144      44.666 113.526  23.585  1.00  0.00           C
ATOM   8059  C23 POPE1 144      48.506 111.106  24.595  1.00  0.00           C
ATOM   8062  C24 POPE1 144      48.286 110.956  26.115  1.00  0.00           C
ATOM   8065  C25 POPE1 144      49.216 109.966  26.845  1.00  0.00           C
ATOM   8068  C26 POPE1 144      50.556 110.596  27.285  1.00  0.00           C
ATOM   8071  C27 POPE1 144      51.156 109.996  28.565  1.00  0.00           C
ATOM   8074  C28 POPE1 144      52.406 110.796  28.995  1.00  0.00           C
ATOM   8077  C29 POPE1 144      52.736 110.836  30.475  1.00  0.00           C
ATOM   8079 0C21 POPE1 144      53.706 110.156  31.105  1.00  0.00           C
ATOM   8081 1C21 POPE1 144      54.626 109.136  30.475  1.00  0.00           C
ATOM   8084 2C21 POPE1 144      54.186 107.706  30.865  1.00  0.00           C
ATOM   8087 3C21 POPE1 144      54.616 107.296  32.285  1.00  0.00           C
ATOM   8090 4C21 POPE1 144      54.096 105.916  32.715  1.00  0.00           C
ATOM   8093 5C21 POPE1 144      54.296 104.806  31.685  1.00  0.00           C
ATOM   8096 6C21 POPE1 144      53.996 103.396  32.225  1.00  0.00           C
ATOM   8099 7C21 POPE1 144      54.596 102.316  31.315  1.00  0.00           C
ATOM   8102 8C21 POPE1 144      54.456 100.886  31.845  1.00  0.00           C
ATOM   8106  C33 POPE1 144      44.166 112.566  24.695  1.00  0.00           C
ATOM   8109  C34 POPE1 144      42.666 112.706  24.925  1.00  0.00           C
ATOM   8112  C35 POPE1 144      42.136 111.706  25.975  1.00  0.00           C
ATOM   8115  C36 POPE1 144      40.636 111.886  26.195  1.00  0.00           C
ATOM   8118  C37 POPE1 144      40.056 111.096  27.375  1.00  0.00           C
ATOM   8121  C38 POPE1 144      38.616 110.626  27.105  1.00  0.00           C
ATOM   8124  C39 POPE1 144      37.616 111.056  28.185  1.00  0.00           C
ATOM   8127 0C31 POPE1 144      37.866 110.416  29.555  1.00  0.00           C
ATOM   8130 1C31 POPE1 144      36.706 110.716  30.505  1.00  0.00           C
ATOM   8133 2C31 POPE1 144      37.026 110.416  31.975  1.00  0.00           C
ATOM   8136 3C31 POPE1 144      35.756 110.236  32.805  1.00  0.00           C
ATOM   8139 4C31 POPE1 144      36.056 110.136  34.305  1.00  0.00           C
ATOM   8142 5C31 POPE1 144      34.876 109.566  35.095  1.00  0.00           C
ATOM   8145 6C31 POPE1 144      35.206 109.356  36.575  1.00  0.00           C
ATOM   8149  NH3 POPE2 145      71.906  91.586  62.525  1.00  0.00           N
ATOM   8153  C12 POPE2 145      72.576  91.166  63.815  1.00  0.00           C
ATOM   8156  C11 POPE2 145      71.686  90.376  64.845  1.00  0.00           C
ATOM   8159  P   POPE2 145      73.426  88.376  65.085  1.00  0.00           P
ATOM   8160  O13 POPE2 145      74.326  89.336  65.735  1.00  0.00           O
ATOM   8161  O14 POPE2 145      73.486  86.986  65.585  1.00  0.00           O
ATOM   8162  O11 POPE2 145      73.736  88.326  63.565  1.00  0.00           O
ATOM   8163  O12 POPE2 145      71.956  88.966  65.065  1.00  0.00           O
ATOM   8164  C1  POPE2 145      72.746  87.806  62.695  1.00  0.00           C
ATOM   8167  C2  POPE2 145      73.356  87.876  61.295  1.00  0.00           C
ATOM   8169  O21 POPE2 145      72.386  87.606  60.285  1.00  0.00           O
ATOM   8170  C21 POPE2 145      71.586  88.606  59.995  1.00  0.00           C
ATOM   8171  O22 POPE2 145      71.326  89.556  60.725  1.00  0.00           O
ATOM   8172  C22 POPE2 145      71.246  88.506  58.495  1.00  0.00           C
ATOM   8175  C3  POPE2 145      74.496  86.816  61.245  1.00  0.00           C
ATOM   8178  O31 POPE2 145      75.386  86.766  60.115  1.00  0.00           O
ATOM   8179  C31 POPE2 145      75.206  87.466  59.005  1.00  0.00           C
ATOM   8180  O32 POPE2 145      74.726  88.586  58.905  1.00  0.00           O
ATOM   8181  C32 POPE2 145      75.826  86.686  57.865  1.00  0.00           C
ATOM   8184  C23 POPE2 145      70.146  87.486  58.095  1.00  0.00           C
ATOM   8187  C24 POPE2 145      70.466  86.696  56.805  1.00  0.00           C
ATOM   8190  C25 POPE2 145      70.836  87.516  55.555  1.00  0.00           C
ATOM   8193  C26 POPE2 145      69.646  88.086  54.765  1.00  0.00           C
ATOM   8196  C27 POPE2 145      70.126  88.696  53.435  1.00  0.00           C
ATOM   8199  C28 POPE2 145      69.046  89.466  52.655  1.00  0.00           C
ATOM   8202  C29 POPE2 145      68.006  88.556  52.055  1.00  0.00           C
ATOM   8204 0C21 POPE2 145      66.926  88.986  51.395  1.00  0.00           C
ATOM   8206 1C21 POPE2 145      66.616  90.436  51.125  1.00  0.00           C
ATOM   8209 2C21 POPE2 145      65.526  90.636  50.055  1.00  0.00           C
ATOM   8212 3C21 POPE2 145      64.126  90.146  50.485  1.00  0.00           C
ATOM   8215 4C21 POPE2 145      63.096  90.246  49.345  1.00  0.00           C
ATOM   8218 5C21 POPE2 145      62.746  91.686  48.925  1.00  0.00           C
ATOM   8221 6C21 POPE2 145      62.606  91.836  47.405  1.00  0.00           C
ATOM   8224 7C21 POPE2 145      62.276  93.276  46.975  1.00  0.00           C
ATOM   8227 8C21 POPE2 145      62.276  93.446  45.455  1.00  0.00           C
ATOM   8231  C33 POPE2 145      75.066  86.936  56.555  1.00  0.00           C
ATOM   8234  C34 POPE2 145      75.316  85.806  55.555  1.00  0.00           C
ATOM   8237  C35 POPE2 145      74.456  85.906  54.285  1.00  0.00           C
ATOM   8240  C36 POPE2 145      74.796  87.106  53.405  1.00  0.00           C
ATOM   8243  C37 POPE2 145      73.856  88.296  53.625  1.00  0.00           C
ATOM   8246  C38 POPE2 145      74.236  89.546  52.815  1.00  0.00           C
ATOM   8249  C39 POPE2 145      74.186  89.356  51.295  1.00  0.00           C
ATOM   8252 0C31 POPE2 145      72.776  89.066  50.755  1.00  0.00           C
ATOM   8255 1C31 POPE2 145      72.756  88.856  49.245  1.00  0.00           C
ATOM   8258 2C31 POPE2 145      71.326  88.616  48.735  1.00  0.00           C
ATOM   8261 3C31 POPE2 145      71.286  88.006  47.335  1.00  0.00           C
ATOM   8264 4C31 POPE2 145      69.906  87.446  46.995  1.00  0.00           C
ATOM   8267 5C31 POPE2 145      69.906  86.566  45.735  1.00  0.00           C
ATOM   8270 6C31 POPE2 145      68.516  86.066  45.365  1.00  0.00           C
ATOM   8274  NH3 POPE3 146      -0.174  94.356  65.005  1.00  0.00           N
ATOM   8278  C12 POPE3 146       1.166  94.886  64.585  1.00  0.00           C
ATOM   8281  C11 POPE3 146       2.066  93.836  63.915  1.00  0.00           C
ATOM   8284  P   POPE3 146       4.466  93.086  64.755  1.00  0.00           P
ATOM   8285  O13 POPE3 146       5.266  93.716  65.835  1.00  0.00           O
ATOM   8286  O14 POPE3 146       3.756  91.846  65.125  1.00  0.00           O
ATOM   8287  O11 POPE3 146       5.376  92.826  63.495  1.00  0.00           O
ATOM   8288  O12 POPE3 146       3.426  94.156  64.205  1.00  0.00           O
ATOM   8289  C1  POPE3 146       5.826  93.866  62.615  1.00  0.00           C
ATOM   8292  C2  POPE3 146       5.176  93.836  61.195  1.00  0.00           C
ATOM   8294  O21 POPE3 146       5.356  92.536  60.595  1.00  0.00           O
ATOM   8295  C21 POPE3 146       4.716  92.376  59.435  1.00  0.00           C
ATOM   8296  O22 POPE3 146       3.906  93.166  58.975  1.00  0.00           O
ATOM   8297  C22 POPE3 146       5.226  91.096  58.735  1.00  0.00           C
ATOM   8300  C3  POPE3 146       5.736  94.996  60.285  1.00  0.00           C
ATOM   8303  O31 POPE3 146       7.106  94.766  59.855  1.00  0.00           O
ATOM   8304  C31 POPE3 146       7.276  94.466  58.575  1.00  0.00           C
ATOM   8305  O32 POPE3 146       6.396  94.286  57.755  1.00  0.00           O
ATOM   8306  C32 POPE3 146       8.766  94.296  58.265  1.00  0.00           C
ATOM   8309  C23 POPE3 146       4.806  90.956  57.235  1.00  0.00           C
ATOM   8312  C24 POPE3 146       4.896  89.496  56.725  1.00  0.00           C
ATOM   8315  C25 POPE3 146       4.396  89.316  55.285  1.00  0.00           C
ATOM   8318  C26 POPE3 146       4.656  87.906  54.725  1.00  0.00           C
ATOM   8321  C27 POPE3 146       3.896  87.606  53.415  1.00  0.00           C
ATOM   8324  C28 POPE3 146       4.096  86.146  52.945  1.00  0.00           C
ATOM   8327  C29 POPE3 146       3.236  85.786  51.755  1.00  0.00           C
ATOM   8329 0C21 POPE3 146       2.366  84.756  51.645  1.00  0.00           C
ATOM   8331 1C21 POPE3 146       2.076  83.696  52.685  1.00  0.00           C
ATOM   8334 2C21 POPE3 146       0.646  83.736  53.255  1.00  0.00           C
ATOM   8337 3C21 POPE3 146       0.456  82.756  54.425  1.00  0.00           C
ATOM   8340 4C21 POPE3 146      -0.966  82.776  54.995  1.00  0.00           C
ATOM   8343 5C21 POPE3 146      -1.156  81.866  56.225  1.00  0.00           C
ATOM   8346 6C21 POPE3 146      -2.536  82.056  56.855  1.00  0.00           C
ATOM   8349 7C21 POPE3 146      -2.876  81.046  57.965  1.00  0.00           C
ATOM   8352 8C21 POPE3 146      -4.386  80.986  58.245  1.00  0.00           C
ATOM   8356  C33 POPE3 146       8.926  93.396  57.015  1.00  0.00           C
ATOM   8359  C34 POPE3 146      10.366  93.236  56.525  1.00  0.00           C
ATOM   8362  C35 POPE3 146      10.446  92.506  55.165  1.00  0.00           C
ATOM   8365  C36 POPE3 146       9.776  91.116  55.175  1.00  0.00           C
ATOM   8368  C37 POPE3 146       9.716  90.456  53.795  1.00  0.00           C
ATOM   8371  C38 POPE3 146       8.956  89.116  53.825  1.00  0.00           C
ATOM   8374  C39 POPE3 146       9.416  88.096  52.765  1.00  0.00           C
ATOM   8377 0C31 POPE3 146       8.286  87.606  51.855  1.00  0.00           C
ATOM   8380 1C31 POPE3 146       8.636  86.296  51.145  1.00  0.00           C
ATOM   8383 2C31 POPE3 146       7.576  85.856  50.125  1.00  0.00           C
ATOM   8386 3C31 POPE3 146       7.636  84.366  49.735  1.00  0.00           C
ATOM   8389 4C31 POPE3 146       6.466  83.566  50.325  1.00  0.00           C
ATOM   8392 5C31 POPE3 146       6.176  82.236  49.605  1.00  0.00           C
ATOM   8395 6C31 POPE3 146       4.716  82.116  49.135  1.00  0.00           C
ATOM   8399  NH3 POPE4 147     123.116 104.756  62.665  1.00  0.00           N
ATOM   8403  C12 POPE4 147     124.426 104.996  61.945  1.00  0.00           C
ATOM   8406  C11 POPE4 147     125.396 105.776  62.825  1.00  0.00           C
ATOM   8409  P   POPE4 147     125.326 108.226  63.805  1.00  0.00           P
ATOM   8410  O13 POPE4 147     124.876 108.576  65.175  1.00  0.00           O
ATOM   8411  O14 POPE4 147     126.776 108.256  63.515  1.00  0.00           O
ATOM   8412  O11 POPE4 147     124.616 109.216  62.795  1.00  0.00           O
ATOM   8413  O12 POPE4 147     124.686 106.836  63.435  1.00  0.00           O
ATOM   8414  C1  POPE4 147     124.666 109.006  61.375  1.00  0.00           C
ATOM   8417  C2  POPE4 147     124.546 110.356  60.625  1.00  0.00           C
ATOM   8419  O21 POPE4 147     124.736 110.116  59.215  1.00  0.00           O
ATOM   8420  C21 POPE4 147     123.636 110.016  58.485  1.00  0.00           C
ATOM   8421  O22 POPE4 147     122.496 110.006  58.915  1.00  0.00           O
ATOM   8422  C22 POPE4 147     124.026 109.986  57.005  1.00  0.00           C
ATOM   8425  C3  POPE4 147     125.626 111.366  61.105  1.00  0.00           C
ATOM   8428  O31 POPE4 147     125.576 112.596  60.345  1.00  0.00           O
ATOM   8429  C31 POPE4 147     126.436 112.666  59.335  1.00  0.00           C
ATOM   8430  O32 POPE4 147     127.256 111.806  59.045  1.00  0.00           O
ATOM   8431  C32 POPE4 147     126.346 114.006  58.585  1.00  0.00           C
ATOM   8434  C23 POPE4 147     123.776 111.356  56.325  1.00  0.00           C
ATOM   8437  C24 POPE4 147     124.946 111.826  55.445  1.00  0.00           C
ATOM   8440  C25 POPE4 147     124.506 112.406  54.095  1.00  0.00           C
ATOM   8443  C26 POPE4 147     124.186 111.316  53.065  1.00  0.00           C
ATOM   8446  C27 POPE4 147     123.646 111.916  51.755  1.00  0.00           C
ATOM   8449  C28 POPE4 147     123.566 110.906  50.605  1.00  0.00           C
ATOM   8452  C29 POPE4 147     122.386 109.966  50.685  1.00  0.00           C
ATOM   8454 0C21 POPE4 147     121.816 109.376  49.615  1.00  0.00           C
ATOM   8456 1C21 POPE4 147     122.266 109.526  48.185  1.00  0.00           C
ATOM   8459 2C21 POPE4 147     123.566 108.766  47.875  1.00  0.00           C
ATOM   8462 3C21 POPE4 147     123.486 107.256  48.135  1.00  0.00           C
ATOM   8465 4C21 POPE4 147     124.176 106.826  49.435  1.00  0.00           C
ATOM   8468 5C21 POPE4 147     125.706 106.806  49.315  1.00  0.00           C
ATOM   8471 6C21 POPE4 147     126.416 107.296  50.585  1.00  0.00           C
ATOM   8474 7C21 POPE4 147     127.926 107.036  50.535  1.00  0.00           C
ATOM   8477 8C21 POPE4 147     128.728 107.806  51.575  1.00  0.00           C
ATOM   8481  C33 POPE4 147     125.536 115.126  59.295  1.00  0.00           C
ATOM   8484  C34 POPE4 147     124.026 115.026  59.015  1.00  0.00           C
ATOM   8487  C35 POPE4 147     123.636 115.606  57.645  1.00  0.00           C
ATOM   8490  C36 POPE4 147     122.326 115.016  57.105  1.00  0.00           C
ATOM   8493  C37 POPE4 147     122.046 115.416  55.655  1.00  0.00           C
ATOM   8496  C38 POPE4 147     121.206 114.396  54.875  1.00  0.00           C
ATOM   8499  C39 POPE4 147     121.256 114.586  53.345  1.00  0.00           C
ATOM   8502 0C31 POPE4 147     120.446 115.806  52.895  1.00  0.00           C
ATOM   8505 1C31 POPE4 147     120.636 116.176  51.415  1.00  0.00           C
ATOM   8508 2C31 POPE4 147     119.986 117.546  51.135  1.00  0.00           C
ATOM   8511 3C31 POPE4 147     119.336 117.696  49.755  1.00  0.00           C
ATOM   8514 4C31 POPE4 147     120.296 117.616  48.565  1.00  0.00           C
ATOM   8517 5C31 POPE4 147     119.526 117.696  47.235  1.00  0.00           C
ATOM   8520 6C31 POPE4 147     120.406 117.576  45.995  1.00  0.00           C
ATOM   8524  NH3 POPE5 148      25.126  42.726  66.185  1.00  0.00           N
ATOM   8528  C12 POPE5 148      24.156  41.846  66.935  1.00  0.00           C
ATOM   8531  C11 POPE5 148      22.706  42.216  66.605  1.00  0.00           C
ATOM   8534  P   POPE5 148      20.266  41.506  67.195  1.00  0.00           P
ATOM   8535  O13 POPE5 148      19.586  40.186  67.265  1.00  0.00           O
ATOM   8536  O14 POPE5 148      19.926  42.546  68.195  1.00  0.00           O
ATOM   8537  O11 POPE5 148      20.036  42.106  65.765  1.00  0.00           O
ATOM   8538  O12 POPE5 148      21.826  41.246  67.165  1.00  0.00           O
ATOM   8539  C1  POPE5 148      19.936  41.256  64.615  1.00  0.00           C
ATOM   8542  C2  POPE5 148      19.506  42.076  63.375  1.00  0.00           C
ATOM   8544  O21 POPE5 148      18.476  41.376  62.665  1.00  0.00           O
ATOM   8545  C21 POPE5 148      18.866  40.446  61.835  1.00  0.00           C
ATOM   8546  O22 POPE5 148      19.866  39.756  61.925  1.00  0.00           O
ATOM   8547  C22 POPE5 148      17.796  40.326  60.765  1.00  0.00           C
ATOM   8550  C3  POPE5 148      20.686  42.556  62.465  1.00  0.00           C
ATOM   8553  O31 POPE5 148      20.186  42.996  61.175  1.00  0.00           O
ATOM   8554  C31 POPE5 148      20.866  43.966  60.575  1.00  0.00           C
ATOM   8555  O32 POPE5 148      21.846  44.536  61.045  1.00  0.00           O
ATOM   8556  C32 POPE5 148      20.276  44.186  59.175  1.00  0.00           C
ATOM   8559  C23 POPE5 148      18.266  40.896  59.415  1.00  0.00           C
ATOM   8562  C24 POPE5 148      17.146  40.916  58.375  1.00  0.00           C
ATOM   8565  C25 POPE5 148      17.586  41.446  56.995  1.00  0.00           C
ATOM   8568  C26 POPE5 148      18.886  40.806  56.465  1.00  0.00           C
ATOM   8571  C27 POPE5 148      19.086  41.076  54.975  1.00  0.00           C
ATOM   8574  C28 POPE5 148      20.356  40.416  54.405  1.00  0.00           C
ATOM   8577  C29 POPE5 148      20.276  40.356  52.895  1.00  0.00           C
ATOM   8579 0C21 POPE5 148      21.186  40.666  51.965  1.00  0.00           C
ATOM   8581 1C21 POPE5 148      22.576  41.176  52.165  1.00  0.00           C
ATOM   8584 2C21 POPE5 148      22.956  42.256  51.125  1.00  0.00           C
ATOM   8587 3C21 POPE5 148      22.936  41.786  49.655  1.00  0.00           C
ATOM   8590 4C21 POPE5 148      23.726  42.686  48.695  1.00  0.00           C
ATOM   8593 5C21 POPE5 148      25.226  42.756  49.035  1.00  0.00           C
ATOM   8596 6C21 POPE5 148      26.086  43.496  48.005  1.00  0.00           C
ATOM   8599 7C21 POPE5 148      27.486  43.766  48.565  1.00  0.00           C
ATOM   8602 8C21 POPE5 148      28.416  44.486  47.585  1.00  0.00           C
ATOM   8606  C33 POPE5 148      20.906  45.396  58.455  1.00  0.00           C
ATOM   8609  C34 POPE5 148      20.036  45.966  57.315  1.00  0.00           C
ATOM   8612  C35 POPE5 148      19.806  45.046  56.115  1.00  0.00           C
ATOM   8615  C36 POPE5 148      19.376  45.836  54.865  1.00  0.00           C
ATOM   8618  C37 POPE5 148      18.726  44.986  53.765  1.00  0.00           C
ATOM   8621  C38 POPE5 148      18.276  45.826  52.565  1.00  0.00           C
ATOM   8624  C39 POPE5 148      17.326  45.096  51.605  1.00  0.00           C
ATOM   8627 0C31 POPE5 148      17.876  43.766  51.075  1.00  0.00           C
ATOM   8630 1C31 POPE5 148      16.936  43.106  50.055  1.00  0.00           C
ATOM   8633 2C31 POPE5 148      17.416  41.716  49.645  1.00  0.00           C
ATOM   8636 3C31 POPE5 148      16.446  40.986  48.695  1.00  0.00           C
ATOM   8639 4C31 POPE5 148      16.376  41.596  47.295  1.00  0.00           C
ATOM   8642 5C31 POPE5 148      15.646  40.686  46.295  1.00  0.00           C
ATOM   8645 6C31 POPE5 148      15.506  41.306  44.905  1.00  0.00           C
ATOM   8649  NH3 POPE6 149      73.966 130.968  18.765  1.00  0.00           N
ATOM   8653  C12 POPE6 149      74.356 130.228  17.505  1.00  0.00           C
ATOM   8656  C11 POPE6 149      75.816 130.518  17.175  1.00  0.00           C
ATOM   8659  P   POPE6 149      78.166 130.348  18.225  1.00  0.00           P
ATOM   8660  O13 POPE6 149      78.606 129.958  16.865  1.00  0.00           O
ATOM   8661  O14 POPE6 149      78.546 131.698  18.705  1.00  0.00           O
ATOM   8662  O11 POPE6 149      78.686 129.258  19.235  1.00  0.00           O
ATOM   8663  O12 POPE6 149      76.596 130.198  18.325  1.00  0.00           O
ATOM   8664  C1  POPE6 149      77.936 128.988  20.415  1.00  0.00           C
ATOM   8667  C2  POPE6 149      78.846 129.018  21.665  1.00  0.00           C
ATOM   8669  O21 POPE6 149      77.906 128.918  22.745  1.00  0.00           O
ATOM   8670  C21 POPE6 149      78.306 128.188  23.755  1.00  0.00           C
ATOM   8671  O22 POPE6 149      79.386 127.646  23.855  1.00  0.00           O
ATOM   8672  C22 POPE6 149      77.116 127.966  24.665  1.00  0.00           C
ATOM   8675  C3  POPE6 149      79.716 130.318  21.745  1.00  0.00           C
ATOM   8678  O31 POPE6 149      79.926 130.808  23.075  1.00  0.00           O
ATOM   8679  C31 POPE6 149      80.916 130.468  23.915  1.00  0.00           C
ATOM   8680  O32 POPE6 149      80.996 130.928  25.045  1.00  0.00           O
ATOM   8681  C32 POPE6 149      81.956 129.498  23.385  1.00  0.00           C
ATOM   8684  C23 POPE6 149      77.586 127.666  26.095  1.00  0.00           C
ATOM   8687  C24 POPE6 149      77.996 128.938  26.835  1.00  0.00           C
ATOM   8690  C25 POPE6 149      78.696 128.618  28.145  1.00  0.00           C
ATOM   8693  C26 POPE6 149      78.126 129.388  29.325  1.00  0.00           C
ATOM   8696  C27 POPE6 149      78.686 128.918  30.665  1.00  0.00           C
ATOM   8699  C28 POPE6 149      77.966 129.558  31.855  1.00  0.00           C
ATOM   8702  C29 POPE6 149      78.546 129.078  33.155  1.00  0.00           C
ATOM   8704 0C21 POPE6 149      77.866 128.438  34.115  1.00  0.00           C
ATOM   8706 1C21 POPE6 149      76.396 128.108  34.075  1.00  0.00           C
ATOM   8709 2C21 POPE6 149      75.726 128.148  35.455  1.00  0.00           C
ATOM   8712 3C21 POPE6 149      76.296 127.096  36.425  1.00  0.00           C
ATOM   8715 4C21 POPE6 149      75.386 126.866  37.635  1.00  0.00           C
ATOM   8718 5C21 POPE6 149      76.076 126.106  38.775  1.00  0.00           C
ATOM   8721 6C21 POPE6 149      76.906 124.886  38.345  1.00  0.00           C
ATOM   8724 7C21 POPE6 149      77.526 124.186  39.555  1.00  0.00           C
ATOM   8727 8C21 POPE6 149      78.606 123.156  39.225  1.00  0.00           C
ATOM   8731  C33 POPE6 149      82.666 128.808  24.575  1.00  0.00           C
ATOM   8734  C34 POPE6 149      83.296 127.456  24.255  1.00  0.00           C
ATOM   8737  C35 POPE6 149      82.196 126.406  24.105  1.00  0.00           C
ATOM   8740  C36 POPE6 149      82.666 124.986  23.825  1.00  0.00           C
ATOM   8743  C37 POPE6 149      81.446 124.066  23.805  1.00  0.00           C
ATOM   8746  C38 POPE6 149      81.786 122.636  23.395  1.00  0.00           C
ATOM   8749  C39 POPE6 149      80.606 121.676  23.505  1.00  0.00           C
ATOM   8752 0C31 POPE6 149      80.266 121.296  24.945  1.00  0.00           C
ATOM   8755 1C31 POPE6 149      79.116 120.286  24.985  1.00  0.00           C
ATOM   8758 2C31 POPE6 149      78.796 119.766  26.395  1.00  0.00           C
ATOM   8761 3C31 POPE6 149      77.716 118.676  26.355  1.00  0.00           C
ATOM   8764 4C31 POPE6 149      78.236 117.326  25.835  1.00  0.00           C
ATOM   8767 5C31 POPE6 149      77.106 116.366  25.455  1.00  0.00           C
ATOM   8770 6C31 POPE6 149      77.576 115.076  24.785  1.00  0.00           C
ATOM   8774  NH3 POPE7 150      29.126  91.626  63.145  1.00  0.00           N
ATOM   8778  C12 POPE7 150      27.896  91.366  63.975  1.00  0.00           C
ATOM   8781  C11 POPE7 150      27.876  89.926  64.495  1.00  0.00           C
ATOM   8784  P   POPE7 150      29.386  87.926  65.125  1.00  0.00           P
ATOM   8785  O13 POPE7 150      30.616  87.916  65.935  1.00  0.00           O
ATOM   8786  O14 POPE7 150      28.126  87.496  65.755  1.00  0.00           O
ATOM   8787  O11 POPE7 150      29.646  87.086  63.795  1.00  0.00           O
ATOM   8788  O12 POPE7 150      29.196  89.416  64.635  1.00  0.00           O
ATOM   8789  C1  POPE7 150      28.846  87.216  62.625  1.00  0.00           C
ATOM   8792  C2  POPE7 150      29.446  88.266  61.655  1.00  0.00           C
ATOM   8794  O21 POPE7 150      28.396  88.936  60.965  1.00  0.00           O
ATOM   8795  C21 POPE7 150      27.866  88.396  59.895  1.00  0.00           C
ATOM   8796  O22 POPE7 150      27.986  87.256  59.495  1.00  0.00           O
ATOM   8797  C22 POPE7 150      27.066  89.496  59.185  1.00  0.00           C
ATOM   8800  C3  POPE7 150      30.616  87.746  60.755  1.00  0.00           C
ATOM   8803  O31 POPE7 150      31.016  88.626  59.675  1.00  0.00           O
ATOM   8804  C31 POPE7 150      31.606  89.756  60.065  1.00  0.00           C
ATOM   8805  O32 POPE7 150      31.416  90.336  61.115  1.00  0.00           O
ATOM   8806  C32 POPE7 150      32.696  90.146  59.055  1.00  0.00           C
ATOM   8809  C23 POPE7 150      27.396  89.606  57.675  1.00  0.00           C
ATOM   8812  C24 POPE7 150      27.326  91.076  57.225  1.00  0.00           C
ATOM   8815  C25 POPE7 150      27.136  91.226  55.715  1.00  0.00           C
ATOM   8818  C26 POPE7 150      28.276  90.696  54.835  1.00  0.00           C
ATOM   8821  C27 POPE7 150      27.936  90.956  53.365  1.00  0.00           C
ATOM   8824  C28 POPE7 150      29.026  90.526  52.355  1.00  0.00           C
ATOM   8827  C29 POPE7 150      28.486  90.816  50.975  1.00  0.00           C
ATOM   8829 0C21 POPE7 150      29.126  91.396  49.955  1.00  0.00           C
ATOM   8831 1C21 POPE7 150      30.566  91.826  49.905  1.00  0.00           C
ATOM   8834 2C21 POPE7 150      31.096  91.876  48.455  1.00  0.00           C
ATOM   8837 3C21 POPE7 150      30.456  92.996  47.635  1.00  0.00           C
ATOM   8840 4C21 POPE7 150      30.786  92.996  46.135  1.00  0.00           C
ATOM   8843 5C21 POPE7 150      29.786  93.916  45.425  1.00  0.00           C
ATOM   8846 6C21 POPE7 150      29.936  94.066  43.905  1.00  0.00           C
ATOM   8849 7C21 POPE7 150      31.306  94.556  43.455  1.00  0.00           C
ATOM   8852 8C21 POPE7 150      31.306  95.026  41.995  1.00  0.00           C
ATOM   8856  C33 POPE7 150      32.336  91.286  58.055  1.00  0.00           C
ATOM   8859  C34 POPE7 150      32.976  91.076  56.665  1.00  0.00           C
ATOM   8862  C35 POPE7 150      33.266  92.366  55.875  1.00  0.00           C
ATOM   8865  C36 POPE7 150      33.606  92.076  54.405  1.00  0.00           C
ATOM   8868  C37 POPE7 150      34.106  93.276  53.565  1.00  0.00           C
ATOM   8871  C38 POPE7 150      34.486  92.846  52.135  1.00  0.00           C
ATOM   8874  C39 POPE7 150      34.726  93.986  51.125  1.00  0.00           C
ATOM   8877 0C31 POPE7 150      33.416  94.646  50.655  1.00  0.00           C
ATOM   8880 1C31 POPE7 150      33.586  95.686  49.525  1.00  0.00           C
ATOM   8883 2C31 POPE7 150      32.296  96.526  49.375  1.00  0.00           C
ATOM   8886 3C31 POPE7 150      32.216  97.446  48.145  1.00  0.00           C
ATOM   8889 4C31 POPE7 150      33.016  98.756  48.255  1.00  0.00           C
ATOM   8892 5C31 POPE7 150      34.416  98.716  47.625  1.00  0.00           C
ATOM   8895 6C31 POPE7 150      35.096 100.086  47.665  1.00  0.00           C
ATOM   8899  NH3 POPE8 151      73.646 113.626  21.275  1.00  0.00           N
ATOM   8903  C12 POPE8 151      72.576 112.576  21.295  1.00  0.00           C
ATOM   8906  C11 POPE8 151      73.116 111.146  21.445  1.00  0.00           C
ATOM   8909  P   POPE8 151      71.766 108.936  21.895  1.00  0.00           P
ATOM   8910  O13 POPE8 151      70.616 108.276  21.235  1.00  0.00           O
ATOM   8911  O14 POPE8 151      72.956 108.086  21.975  1.00  0.00           O
ATOM   8912  O11 POPE8 151      71.296 109.426  23.315  1.00  0.00           O
ATOM   8913  O12 POPE8 151      72.036 110.266  21.105  1.00  0.00           O
ATOM   8914  C1  POPE8 151      70.106 110.226  23.405  1.00  0.00           C
ATOM   8917  C2  POPE8 151      69.836 110.786  24.835  1.00  0.00           C
ATOM   8919  O21 POPE8 151      70.546 112.006  25.105  1.00  0.00           O
ATOM   8920  C21 POPE8 151      71.806 111.946  25.525  1.00  0.00           C
ATOM   8921  O22 POPE8 151      72.546 110.986  25.535  1.00  0.00           O
ATOM   8922  C22 POPE8 151      72.236 113.346  26.005  1.00  0.00           C
ATOM   8925  C3  POPE8 151      69.906 109.696  25.955  1.00  0.00           C
ATOM   8928  O31 POPE8 151      68.956 109.956  27.015  1.00  0.00           O
ATOM   8929  C31 POPE8 151      69.436 110.716  28.005  1.00  0.00           C
ATOM   8930  O32 POPE8 151      70.586 111.056  28.125  1.00  0.00           O
ATOM   8931  C32 POPE8 151      68.326 111.066  28.995  1.00  0.00           C
ATOM   8934  C23 POPE8 151      71.566 113.756  27.355  1.00  0.00           C
ATOM   8937  C24 POPE8 151      71.686 115.246  27.675  1.00  0.00           C
ATOM   8940  C25 POPE8 151      71.166 115.636  29.065  1.00  0.00           C
ATOM   8943  C26 POPE8 151      71.846 114.926  30.245  1.00  0.00           C
ATOM   8946  C27 POPE8 151      71.876 115.776  31.525  1.00  0.00           C
ATOM   8949  C28 POPE8 151      72.146 114.906  32.765  1.00  0.00           C
ATOM   8952  C29 POPE8 151      72.396 115.656  34.045  1.00  0.00           C
ATOM   8954 0C21 POPE8 151      71.496 116.396  34.695  1.00  0.00           C
ATOM   8956 1C21 POPE8 151      70.066 116.636  34.275  1.00  0.00           C
ATOM   8959 2C21 POPE8 151      69.096 116.686  35.455  1.00  0.00           C
ATOM   8962 3C21 POPE8 151      69.466 117.806  36.435  1.00  0.00           C
ATOM   8965 4C21 POPE8 151      68.276 118.316  37.235  1.00  0.00           C
ATOM   8968 5C21 POPE8 151      68.756 119.306  38.285  1.00  0.00           C
ATOM   8971 6C21 POPE8 151      67.586 120.036  38.915  1.00  0.00           C
ATOM   8974 7C21 POPE8 151      68.066 121.046  39.945  1.00  0.00           C
ATOM   8977 8C21 POPE8 151      67.036 122.146  40.155  1.00  0.00           C
ATOM   8981  C33 POPE8 151      68.886 111.196  30.425  1.00  0.00           C
ATOM   8984  C34 POPE8 151      69.406 109.876  31.005  1.00  0.00           C
ATOM   8987  C35 POPE8 151      69.546 109.886  32.525  1.00  0.00           C
ATOM   8990  C36 POPE8 151      70.446 111.036  32.985  1.00  0.00           C
ATOM   8993  C37 POPE8 151      71.026 110.846  34.385  1.00  0.00           C
ATOM   8996  C38 POPE8 151      72.006 111.986  34.675  1.00  0.00           C
ATOM   8999  C39 POPE8 151      72.826 111.786  35.945  1.00  0.00           C
ATOM   9002 0C31 POPE8 151      72.016 112.036  37.215  1.00  0.00           C
ATOM   9005 1C31 POPE8 151      72.906 111.856  38.445  1.00  0.00           C
ATOM   9008 2C31 POPE8 151      72.136 111.886  39.775  1.00  0.00           C
ATOM   9011 3C31 POPE8 151      73.026 111.426  40.935  1.00  0.00           C
ATOM   9014 4C31 POPE8 151      74.066 112.476  41.345  1.00  0.00           C
ATOM   9017 5C31 POPE8 151      74.976 111.976  42.465  1.00  0.00           C
ATOM   9020 6C31 POPE8 151      76.036 112.996  42.895  1.00  0.00           C
ATOM   9024  NH3 POPE9 152      96.876  59.226  61.605  1.00  0.00           N
ATOM   9028  C12 POPE9 152      95.556  59.566  62.245  1.00  0.00           C
ATOM   9031  C11 POPE9 152      95.656  59.246  63.735  1.00  0.00           C
ATOM   9034  P   POPE9 152      94.476  61.106  65.225  1.00  0.00           P
ATOM   9035  O13 POPE9 152      93.176  61.076  65.935  1.00  0.00           O
ATOM   9036  O14 POPE9 152      95.706  61.336  66.035  1.00  0.00           O
ATOM   9037  O11 POPE9 152      94.426  62.166  64.055  1.00  0.00           O
ATOM   9038  O12 POPE9 152      94.546  59.726  64.455  1.00  0.00           O
ATOM   9039  C1  POPE9 152      93.186  62.756  63.615  1.00  0.00           C
ATOM   9042  C2  POPE9 152      93.406  64.046  62.745  1.00  0.00           C
ATOM   9044  O21 POPE9 152      92.186  64.386  62.045  1.00  0.00           O
ATOM   9045  C21 POPE9 152      92.166  65.576  61.445  1.00  0.00           C
ATOM   9046  O22 POPE9 152      93.056  66.416  61.495  1.00  0.00           O
ATOM   9047  C22 POPE9 152      90.906  65.676  60.585  1.00  0.00           C
ATOM   9050  C3  POPE9 152      94.626  63.826  61.795  1.00  0.00           C
ATOM   9053  O31 POPE9 152      94.306  64.006  60.405  1.00  0.00           O
ATOM   9054  C31 POPE9 152      95.076  63.366  59.555  1.00  0.00           C
ATOM   9055  O32 POPE9 152      96.016  62.646  59.815  1.00  0.00           O
ATOM   9056  C32 POPE9 152      94.586  63.666  58.145  1.00  0.00           C
ATOM   9059  C23 POPE9 152      90.976  66.866  59.605  1.00  0.00           C
ATOM   9062  C24 POPE9 152      89.696  67.066  58.775  1.00  0.00           C
ATOM   9065  C25 POPE9 152      89.936  68.016  57.585  1.00  0.00           C
ATOM   9068  C26 POPE9 152      90.246  67.256  56.295  1.00  0.00           C
ATOM   9071  C27 POPE9 152      90.616  68.156  55.115  1.00  0.00           C
ATOM   9074  C28 POPE9 152      90.866  67.376  53.815  1.00  0.00           C
ATOM   9077  C29 POPE9 152      89.576  67.056  53.095  1.00  0.00           C
ATOM   9079 0C21 POPE9 152      89.266  67.336  51.815  1.00  0.00           C
ATOM   9081 1C21 POPE9 152      90.166  68.026  50.815  1.00  0.00           C
ATOM   9084 2C21 POPE9 152      90.786  67.066  49.795  1.00  0.00           C
ATOM   9087 3C21 POPE9 152      89.826  66.696  48.655  1.00  0.00           C
ATOM   9090 4C21 POPE9 152      90.526  65.926  47.535  1.00  0.00           C
ATOM   9093 5C21 POPE9 152      89.586  65.656  46.345  1.00  0.00           C
ATOM   9096 6C21 POPE9 152      90.226  64.766  45.275  1.00  0.00           C
ATOM   9099 7C21 POPE9 152      89.246  64.446  44.145  1.00  0.00           C
ATOM   9102 8C21 POPE9 152      89.786  63.456  43.115  1.00  0.00           C
ATOM   9106  C33 POPE9 152      94.846  65.126  57.725  1.00  0.00           C
ATOM   9109  C34 POPE9 152      93.756  65.666  56.785  1.00  0.00           C
ATOM   9112  C35 POPE9 152      93.516  64.846  55.515  1.00  0.00           C
ATOM   9115  C36 POPE9 152      94.136  65.466  54.255  1.00  0.00           C
ATOM   9118  C37 POPE9 152      93.866  64.606  53.015  1.00  0.00           C
ATOM   9121  C38 POPE9 152      94.196  65.336  51.705  1.00  0.00           C
ATOM   9124  C39 POPE9 152      93.966  64.456  50.475  1.00  0.00           C
ATOM   9127 0C31 POPE9 152      94.586  65.096  49.225  1.00  0.00           C
ATOM   9130 1C31 POPE9 152      94.396  64.256  47.965  1.00  0.00           C
ATOM   9133 2C31 POPE9 152      95.286  64.736  46.805  1.00  0.00           C
ATOM   9136 3C31 POPE9 152      96.766  64.426  47.045  1.00  0.00           C
ATOM   9139 4C31 POPE9 152      97.676  64.956  45.935  1.00  0.00           C
ATOM   9142 5C31 POPE9 152      99.146  64.886  46.345  1.00  0.00           C
ATOM   9145 6C31 POPE9 152     100.076  65.276  45.205  1.00  0.00           C
ATOM   9149  NH3 POPE  153     128.978  38.476  63.315  1.00  0.00           N
ATOM   9153  C12 POPE  153     127.706  37.676  63.435  1.00  0.00           C
ATOM   9156  C11 POPE  153     127.816  36.336  62.685  1.00  0.00           C
ATOM   9159  P   POPE  153     126.006  34.856  61.465  1.00  0.00           P
ATOM   9160  O13 POPE  153     124.536  34.856  61.515  1.00  0.00           O
ATOM   9161  O14 POPE  153     126.686  33.536  61.475  1.00  0.00           O
ATOM   9162  O11 POPE  153     126.526  35.736  60.245  1.00  0.00           O
ATOM   9163  O12 POPE  153     126.566  35.656  62.725  1.00  0.00           O
ATOM   9164  C1  POPE  153     125.666  36.146  59.165  1.00  0.00           C
ATOM   9167  C2  POPE  153     125.426  37.696  59.135  1.00  0.00           C
ATOM   9169  O21 POPE  153     124.366  38.136  58.255  1.00  0.00           O
ATOM   9170  C21 POPE  153     124.226  37.676  57.045  1.00  0.00           C
ATOM   9171  O22 POPE  153     124.826  36.746  56.525  1.00  0.00           O
ATOM   9172  C22 POPE  153     123.206  38.526  56.265  1.00  0.00           C
ATOM   9175  C3  POPE  153     126.696  38.576  58.925  1.00  0.00           C
ATOM   9178  O31 POPE  153     127.476  38.286  57.735  1.00  0.00           O
ATOM   9179  C31 POPE  153     127.206  39.026  56.645  1.00  0.00           C
ATOM   9180  O32 POPE  153     126.286  39.826  56.545  1.00  0.00           O
ATOM   9181  C32 POPE  153     128.206  38.676  55.535  1.00  0.00           C
ATOM   9184  C23 POPE  153     123.086  38.006  54.815  1.00  0.00           C
ATOM   9187  C24 POPE  153     122.346  38.896  53.805  1.00  0.00           C
ATOM   9190  C25 POPE  153     122.956  38.766  52.395  1.00  0.00           C
ATOM   9193  C26 POPE  153     122.266  39.626  51.325  1.00  0.00           C
ATOM   9196  C27 POPE  153     123.016  39.606  49.975  1.00  0.00           C
ATOM   9199  C28 POPE  153     122.296  40.416  48.875  1.00  0.00           C
ATOM   9202  C29 POPE  153     123.226  40.826  47.765  1.00  0.00           C
ATOM   9204 0C21 POPE  153     123.276  40.356  46.505  1.00  0.00           C
ATOM   9206 1C21 POPE  153     122.386  39.326  45.875  1.00  0.00           C
ATOM   9209 2C21 POPE  153     122.046  39.636  44.405  1.00  0.00           C
ATOM   9212 3C21 POPE  153     121.326  40.976  44.205  1.00  0.00           C
ATOM   9215 4C21 POPE  153     120.626  41.116  42.845  1.00  0.00           C
ATOM   9218 5C21 POPE  153     119.106  40.946  42.915  1.00  0.00           C
ATOM   9221 6C21 POPE  153     118.656  39.516  42.615  1.00  0.00           C
ATOM   9224 7C21 POPE  153     117.166  39.306  42.905  1.00  0.00           C
ATOM   9227 8C21 POPE  153     116.746  37.836  42.815  1.00  0.00           C
ATOM   9231  C33 POPE  153     128.206  39.626  54.305  1.00  0.00           C
ATOM   9234  C34 POPE  153     128.356  38.866  52.975  1.00  0.00           C
ATOM   9237  C35 POPE  153     128.146  39.766  51.745  1.00  0.00           C
ATOM   9240  C36 POPE  153     127.756  38.966  50.485  1.00  0.00           C
ATOM   9243  C37 POPE  153     127.826  39.786  49.195  1.00  0.00           C
ATOM   9246  C38 POPE  153     126.646  39.526  48.255  1.00  0.00           C
ATOM   9249  C39 POPE  153     126.946  39.786  46.775  1.00  0.00           C
ATOM   9252 0C31 POPE  153     127.286  41.246  46.445  1.00  0.00           C
ATOM   9255 1C31 POPE  153     127.616  41.426  44.965  1.00  0.00           C
ATOM   9258 2C31 POPE  153     127.586  42.886  44.475  1.00  0.00           C
ATOM   9261 3C31 POPE  153     128.738  43.756  45.005  1.00  0.00           C
ATOM   9264 4C31 POPE  153     128.688  45.156  44.355  1.00  0.00           C
ATOM   9267 5C31 POPE  153     129.758  46.126  44.865  1.00  0.00           C
ATOM   9270 6C31 POPE  153     129.598  47.516  44.245  1.00  0.00           C
ATOM   9274  NH3 POPE  154      80.346  25.176  23.315  1.00  0.00           N
ATOM   9278  C12 POPE  154      81.556  26.056  23.465  1.00  0.00           C
ATOM   9281  C11 POPE  154      82.106  26.126  24.905  1.00  0.00           C
ATOM   9284  P   POPE  154      84.186  27.606  24.625  1.00  0.00           P
ATOM   9285  O13 POPE  154      85.636  27.366  24.415  1.00  0.00           O
ATOM   9286  O14 POPE  154      83.436  28.176  23.495  1.00  0.00           O
ATOM   9287  O11 POPE  154      83.926  28.326  26.015  1.00  0.00           O
ATOM   9288  O12 POPE  154      83.546  26.166  24.905  1.00  0.00           O
ATOM   9289  C1  POPE  154      84.926  28.226  27.055  1.00  0.00           C
ATOM   9292  C2  POPE  154      84.426  28.606  28.495  1.00  0.00           C
ATOM   9294  O21 POPE  154      84.076  27.436  29.265  1.00  0.00           O
ATOM   9295  C21 POPE  154      82.816  27.156  29.535  1.00  0.00           C
ATOM   9296  O22 POPE  154      81.836  27.416  28.855  1.00  0.00           O
ATOM   9297  C22 POPE  154      82.776  26.416  30.885  1.00  0.00           C
ATOM   9300  C3  POPE  154      83.436  29.806  28.575  1.00  0.00           C
ATOM   9303  O31 POPE  154      82.886  29.986  29.895  1.00  0.00           O
ATOM   9304  C31 POPE  154      83.126  31.106  30.565  1.00  0.00           C
ATOM   9305  O32 POPE  154      83.926  31.966  30.265  1.00  0.00           O
ATOM   9306  C32 POPE  154      82.226  31.116  31.795  1.00  0.00           C
ATOM   9309  C23 POPE  154      82.086  27.226  32.015  1.00  0.00           C
ATOM   9312  C24 POPE  154      82.836  27.106  33.345  1.00  0.00           C
ATOM   9315  C25 POPE  154      82.436  28.176  34.385  1.00  0.00           C
ATOM   9318  C26 POPE  154      81.276  27.766  35.295  1.00  0.00           C
ATOM   9321  C27 POPE  154      81.316  28.526  36.635  1.00  0.00           C
ATOM   9324  C28 POPE  154      82.396  27.996  37.605  1.00  0.00           C
ATOM   9327  C29 POPE  154      82.866  29.076  38.555  1.00  0.00           C
ATOM   9329 0C21 POPE  154      82.366  29.326  39.785  1.00  0.00           C
ATOM   9331 1C21 POPE  154      81.276  28.536  40.455  1.00  0.00           C
ATOM   9334 2C21 POPE  154      81.286  28.686  41.985  1.00  0.00           C
ATOM   9337 3C21 POPE  154      82.646  28.356  42.645  1.00  0.00           C
ATOM   9340 4C21 POPE  154      82.546  28.016  44.145  1.00  0.00           C
ATOM   9343 5C21 POPE  154      81.826  29.086  44.985  1.00  0.00           C
ATOM   9346 6C21 POPE  154      81.556  28.626  46.425  1.00  0.00           C
ATOM   9349 7C21 POPE  154      80.276  27.786  46.565  1.00  0.00           C
ATOM   9352 8C21 POPE  154      79.896  27.476  48.015  1.00  0.00           C
ATOM   9356  C33 POPE  154      81.436  32.426  31.915  1.00  0.00           C
ATOM   9359  C34 POPE  154      80.176  32.236  32.775  1.00  0.00           C
ATOM   9362  C35 POPE  154      80.146  33.086  34.035  1.00  0.00           C
ATOM   9365  C36 POPE  154      80.266  32.196  35.265  1.00  0.00           C
ATOM   9368  C37 POPE  154      79.936  32.906  36.585  1.00  0.00           C
ATOM   9371  C38 POPE  154      80.096  31.916  37.735  1.00  0.00           C
ATOM   9374  C39 POPE  154      79.036  32.056  38.835  1.00  0.00           C
ATOM   9377 0C31 POPE  154      79.266  33.236  39.775  1.00  0.00           C
ATOM   9380 1C31 POPE  154      78.356  33.126  41.015  1.00  0.00           C
ATOM   9383 2C31 POPE  154      78.796  34.036  42.165  1.00  0.00           C
ATOM   9386 3C31 POPE  154      78.656  35.536  41.855  1.00  0.00           C
ATOM   9389 4C31 POPE  154      77.206  36.036  41.885  1.00  0.00           C
ATOM   9392 5C31 POPE  154      77.146  37.526  42.235  1.00  0.00           C
ATOM   9395 6C31 POPE  154      75.726  38.056  42.365  1.00  0.00           C
ATOM   9399  NH3 POPE  155     112.126  25.586  20.805  1.00  0.00           N
ATOM   9403  C12 POPE  155     111.136  25.386  19.695  1.00  0.00           C
ATOM   9406  C11 POPE  155     111.586  24.366  18.625  1.00  0.00           C
ATOM   9409  P   POPE  155     110.156  22.196  19.045  1.00  0.00           P
ATOM   9410  O13 POPE  155     110.276  21.036  18.125  1.00  0.00           O
ATOM   9411  O14 POPE  155     109.056  23.156  18.765  1.00  0.00           O
ATOM   9412  O11 POPE  155     109.926  21.686  20.525  1.00  0.00           O
ATOM   9413  O12 POPE  155     111.526  23.006  19.085  1.00  0.00           O
ATOM   9414  C1  POPE  155     110.756  22.046  21.645  1.00  0.00           C
ATOM   9417  C2  POPE  155     109.936  22.086  22.965  1.00  0.00           C
ATOM   9419  O21 POPE  155     110.646  22.826  23.985  1.00  0.00           O
ATOM   9420  C21 POPE  155     111.426  22.236  24.895  1.00  0.00           C
ATOM   9421  O22 POPE  155     111.716  21.066  24.945  1.00  0.00           O
ATOM   9422  C22 POPE  155     111.926  23.306  25.875  1.00  0.00           C
ATOM   9425  C3  POPE  155     109.346  20.676  23.355  1.00  0.00           C
ATOM   9428  O31 POPE  155     108.406  20.716  24.445  1.00  0.00           O
ATOM   9429  C31 POPE  155     107.266  21.356  24.215  1.00  0.00           C
ATOM   9430  O32 POPE  155     106.766  21.576  23.125  1.00  0.00           O
ATOM   9431  C32 POPE  155     106.816  21.926  25.545  1.00  0.00           C
ATOM   9434  C23 POPE  155     113.066  22.846  26.825  1.00  0.00           C
ATOM   9437  C24 POPE  155     112.646  22.176  28.145  1.00  0.00           C
ATOM   9440  C25 POPE  155     112.746  20.636  28.225  1.00  0.00           C
ATOM   9443  C26 POPE  155     114.116  20.066  27.805  1.00  0.00           C
ATOM   9446  C27 POPE  155     114.426  18.656  28.355  1.00  0.00           C
ATOM   9449  C28 POPE  155     114.936  18.626  29.815  1.00  0.00           C
ATOM   9452  C29 POPE  155     116.326  19.186  30.005  1.00  0.00           C
ATOM   9454 0C21 POPE  155     117.376  18.566  30.595  1.00  0.00           C
ATOM   9456 1C21 POPE  155     117.386  17.176  31.175  1.00  0.00           C
ATOM   9459 2C21 POPE  155     116.836  17.066  32.615  1.00  0.00           C
ATOM   9462 3C21 POPE  155     117.836  17.446  33.725  1.00  0.00           C
ATOM   9465 4C21 POPE  155     117.236  17.156  35.115  1.00  0.00           C
ATOM   9468 5C21 POPE  155     118.116  17.586  36.305  1.00  0.00           C
ATOM   9471 6C21 POPE  155     117.336  17.526  37.625  1.00  0.00           C
ATOM   9474 7C21 POPE  155     118.176  17.846  38.865  1.00  0.00           C
ATOM   9477 8C21 POPE  155     117.326  18.026  40.135  1.00  0.00           C
ATOM   9481  C33 POPE  155     107.996  22.686  26.205  1.00  0.00           C
ATOM   9484  C34 POPE  155     107.536  23.626  27.305  1.00  0.00           C
ATOM   9487  C35 POPE  155     108.676  24.416  27.935  1.00  0.00           C
ATOM   9490  C36 POPE  155     108.176  25.566  28.825  1.00  0.00           C
ATOM   9493  C37 POPE  155     109.266  26.586  29.145  1.00  0.00           C
ATOM   9496  C38 POPE  155     109.166  27.146  30.565  1.00  0.00           C
ATOM   9499  C39 POPE  155     109.836  26.196  31.555  1.00  0.00           C
ATOM   9502 0C31 POPE  155     109.886  26.746  32.985  1.00  0.00           C
ATOM   9505 1C31 POPE  155     110.716  25.806  33.855  1.00  0.00           C
ATOM   9508 2C31 POPE  155     110.786  26.196  35.335  1.00  0.00           C
ATOM   9511 3C31 POPE  155     111.546  25.126  36.125  1.00  0.00           C
ATOM   9514 4C31 POPE  155     111.546  25.376  37.635  1.00  0.00           C
ATOM   9517 5C31 POPE  155     112.146  24.186  38.395  1.00  0.00           C
ATOM   9520 6C31 POPE  155     112.186  24.376  39.905  1.00  0.00           C
ATOM   9524  NH3 POPE  156      25.956  19.026  65.735  1.00  0.00           N
ATOM   9528  C12 POPE  156      24.466  18.806  65.715  1.00  0.00           C
ATOM   9531  C11 POPE  156      23.936  19.006  67.145  1.00  0.00           C
ATOM   9534  P   POPE  156      21.336  18.886  67.335  1.00  0.00           P
ATOM   9535  O13 POPE  156      20.966  19.096  68.755  1.00  0.00           O
ATOM   9536  O14 POPE  156      21.306  20.086  66.485  1.00  0.00           O
ATOM   9537  O11 POPE  156      20.406  17.786  66.695  1.00  0.00           O
ATOM   9538  O12 POPE  156      22.766  18.226  67.315  1.00  0.00           O
ATOM   9539  C1  POPE  156      20.886  16.726  65.845  1.00  0.00           C
ATOM   9542  C2  POPE  156      20.556  16.946  64.335  1.00  0.00           C
ATOM   9544  O21 POPE  156      21.686  16.626  63.515  1.00  0.00           O
ATOM   9545  C21 POPE  156      21.656  15.396  63.035  1.00  0.00           C
ATOM   9546  O22 POPE  156      20.956  14.486  63.435  1.00  0.00           O
ATOM   9547  C22 POPE  156      22.546  15.326  61.785  1.00  0.00           C
ATOM   9550  C3  POPE  156      20.176  18.416  64.045  1.00  0.00           C
ATOM   9553  O31 POPE  156      20.126  18.766  62.645  1.00  0.00           O
ATOM   9554  C31 POPE  156      19.046  18.366  61.995  1.00  0.00           C
ATOM   9555  O32 POPE  156      18.116  17.726  62.455  1.00  0.00           O
ATOM   9556  C32 POPE  156      19.146  18.926  60.585  1.00  0.00           C
ATOM   9559  C23 POPE  156      21.696  15.426  60.485  1.00  0.00           C
ATOM   9562  C24 POPE  156      22.526  15.536  59.135  1.00  0.00           C
ATOM   9565  C25 POPE  156      24.066  15.776  58.845  1.00  0.00           C
ATOM   9568  C26 POPE  156      24.316  16.916  57.835  1.00  0.00           C
ATOM   9571  C27 POPE  156      25.666  16.786  57.105  1.00  0.00           C
ATOM   9574  C28 POPE  156      25.866  17.826  55.985  1.00  0.00           C
ATOM   9577  C29 POPE  156      26.266  19.166  56.555  1.00  0.00           C
ATOM   9579 0C21 POPE  156      27.076  20.096  56.005  1.00  0.00           C
ATOM   9581 1C21 POPE  156      27.756  20.056  54.665  1.00  0.00           C
ATOM   9584 2C21 POPE  156      29.276  20.236  54.785  1.00  0.00           C
ATOM   9587 3C21 POPE  156      29.946  20.386  53.415  1.00  0.00           C
ATOM   9590 4C21 POPE  156      31.476  20.406  53.515  1.00  0.00           C
ATOM   9593 5C21 POPE  156      32.176  20.616  52.155  1.00  0.00           C
ATOM   9596 6C21 POPE  156      32.306  22.096  51.765  1.00  0.00           C
ATOM   9599 7C21 POPE  156      32.866  22.296  50.345  1.00  0.00           C
ATOM   9602 8C21 POPE  156      33.506  23.666  50.135  1.00  0.00           C
ATOM   9606  C33 POPE  156      18.646  17.926  59.525  1.00  0.00           C
ATOM   9609  C34 POPE  156      19.036  18.396  58.115  1.00  0.00           C
ATOM   9612  C35 POPE  156      18.196  19.566  57.605  1.00  0.00           C
ATOM   9615  C36 POPE  156      17.106  19.056  56.665  1.00  0.00           C
ATOM   9618  C37 POPE  156      16.306  20.166  55.995  1.00  0.00           C
ATOM   9621  C38 POPE  156      15.276  19.576  55.015  1.00  0.00           C
ATOM   9624  C39 POPE  156      14.946  20.526  53.865  1.00  0.00           C
ATOM   9627 0C31 POPE  156      16.036  20.546  52.785  1.00  0.00           C
ATOM   9630 1C31 POPE  156      15.876  19.436  51.735  1.00  0.00           C
ATOM   9633 2C31 POPE  156      16.936  19.526  50.635  1.00  0.00           C
ATOM   9636 3C31 POPE  156      16.826  18.396  49.605  1.00  0.00           C
ATOM   9639 4C31 POPE  156      17.956  18.446  48.575  1.00  0.00           C
ATOM   9642 5C31 POPE  156      18.016  17.186  47.695  1.00  0.00           C
ATOM   9645 6C31 POPE  156      19.246  17.166  46.795  1.00  0.00           C
ATOM   9649  NH3 POPE  157      84.306  88.826  64.955  1.00  0.00           N
ATOM   9653  C12 POPE  157      83.866  89.746  66.065  1.00  0.00           C
ATOM   9656  C11 POPE  157      84.826  90.926  66.285  1.00  0.00           C
ATOM   9659  P   POPE  157      83.436  93.056  65.425  1.00  0.00           P
ATOM   9660  O13 POPE  157      82.276  92.336  64.865  1.00  0.00           O
ATOM   9661  O14 POPE  157      83.176  94.406  65.945  1.00  0.00           O
ATOM   9662  O11 POPE  157      84.546  93.216  64.345  1.00  0.00           O
ATOM   9663  O12 POPE  157      84.146  92.166  66.535  1.00  0.00           O
ATOM   9664  C1  POPE  157      84.756  92.316  63.265  1.00  0.00           C
ATOM   9667  C2  POPE  157      83.766  92.596  62.125  1.00  0.00           C
ATOM   9669  O21 POPE  157      83.976  91.646  61.075  1.00  0.00           O
ATOM   9670  C21 POPE  157      82.956  91.616  60.215  1.00  0.00           C
ATOM   9671  O22 POPE  157      81.866  92.136  60.425  1.00  0.00           O
ATOM   9672  C22 POPE  157      83.336  90.786  58.995  1.00  0.00           C
ATOM   9675  C3  POPE  157      83.906  94.056  61.625  1.00  0.00           C
ATOM   9678  O31 POPE  157      85.286  94.476  61.535  1.00  0.00           O
ATOM   9679  C31 POPE  157      85.916  94.156  60.415  1.00  0.00           C
ATOM   9680  O32 POPE  157      85.396  93.716  59.405  1.00  0.00           O
ATOM   9681  C32 POPE  157      87.406  94.406  60.625  1.00  0.00           C
ATOM   9684  C23 POPE  157      83.246  91.576  57.655  1.00  0.00           C
ATOM   9687  C24 POPE  157      84.536  91.406  56.835  1.00  0.00           C
ATOM   9690  C25 POPE  157      84.446  91.886  55.375  1.00  0.00           C
ATOM   9693  C26 POPE  157      83.836  90.836  54.445  1.00  0.00           C
ATOM   9696  C27 POPE  157      83.846  91.256  52.965  1.00  0.00           C
ATOM   9699  C28 POPE  157      83.476  90.066  52.045  1.00  0.00           C
ATOM   9702  C29 POPE  157      83.086  90.456  50.645  1.00  0.00           C
ATOM   9704 0C21 POPE  157      83.936  90.766  49.655  1.00  0.00           C
ATOM   9706 1C21 POPE  157      85.436  90.836  49.765  1.00  0.00           C
ATOM   9709 2C21 POPE  157      86.126  89.496  49.435  1.00  0.00           C
ATOM   9712 3C21 POPE  157      85.916  89.066  47.985  1.00  0.00           C
ATOM   9715 4C21 POPE  157      87.166  88.386  47.395  1.00  0.00           C
ATOM   9718 5C21 POPE  157      87.016  88.076  45.905  1.00  0.00           C
ATOM   9721 6C21 POPE  157      88.346  87.646  45.275  1.00  0.00           C
ATOM   9724 7C21 POPE  157      88.166  86.826  43.995  1.00  0.00           C
ATOM   9727 8C21 POPE  157      89.496  86.466  43.345  1.00  0.00           C
ATOM   9731  C33 POPE  157      88.236  94.086  59.365  1.00  0.00           C
ATOM   9734  C34 POPE  157      89.646  93.626  59.765  1.00  0.00           C
ATOM   9737  C35 POPE  157      90.656  93.616  58.615  1.00  0.00           C
ATOM   9740  C36 POPE  157      90.226  92.816  57.375  1.00  0.00           C
ATOM   9743  C37 POPE  157      89.716  93.706  56.225  1.00  0.00           C
ATOM   9746  C38 POPE  157      89.616  92.976  54.875  1.00  0.00           C
ATOM   9749  C39 POPE  157      88.746  91.706  54.895  1.00  0.00           C
ATOM   9752 0C31 POPE  157      88.336  91.266  53.485  1.00  0.00           C
ATOM   9755 1C31 POPE  157      87.506  89.976  53.455  1.00  0.00           C
ATOM   9758 2C31 POPE  157      88.376  88.716  53.375  1.00  0.00           C
ATOM   9761 3C31 POPE  157      87.556  87.426  53.215  1.00  0.00           C
ATOM   9764 4C31 POPE  157      88.466  86.196  53.115  1.00  0.00           C
ATOM   9767 5C31 POPE  157      87.716  84.866  53.055  1.00  0.00           C
ATOM   9770 6C31 POPE  157      88.646  83.666  52.935  1.00  0.00           C
ATOM   9774  NH3 POPE  158     112.046  32.056  21.115  1.00  0.00           N
ATOM   9778  C12 POPE  158     110.716  31.716  21.745  1.00  0.00           C
ATOM   9781  C11 POPE  158     110.876  30.926  23.055  1.00  0.00           C
ATOM   9784  P   POPE  158     112.706  29.046  22.665  1.00  0.00           P
ATOM   9785  O13 POPE  158     113.066  28.306  23.895  1.00  0.00           O
ATOM   9786  O14 POPE  158     112.836  28.386  21.345  1.00  0.00           O
ATOM   9787  O11 POPE  158     113.546  30.416  22.575  1.00  0.00           O
ATOM   9788  O12 POPE  158     111.246  29.576  22.795  1.00  0.00           O
ATOM   9789  C1  POPE  158     114.646  30.606  23.485  1.00  0.00           C
ATOM   9792  C2  POPE  158     115.046  32.106  23.605  1.00  0.00           C
ATOM   9794  O21 POPE  158     116.146  32.196  24.525  1.00  0.00           O
ATOM   9795  C21 POPE  158     117.336  32.286  23.945  1.00  0.00           C
ATOM   9796  O22 POPE  158     117.536  32.196  22.735  1.00  0.00           O
ATOM   9797  C22 POPE  158     118.416  32.556  24.995  1.00  0.00           C
ATOM   9800  C3  POPE  158     113.826  32.906  24.145  1.00  0.00           C
ATOM   9803  O31 POPE  158     114.056  34.306  24.475  1.00  0.00           O
ATOM   9804  C31 POPE  158     112.986  34.766  25.165  1.00  0.00           C
ATOM   9805  O32 POPE  158     112.036  34.066  25.475  1.00  0.00           O
ATOM   9806  C32 POPE  158     113.086  36.266  25.435  1.00  0.00           C
ATOM   9809  C23 POPE  158     118.116  33.696  26.005  1.00  0.00           C
ATOM   9812  C24 POPE  158     117.216  33.266  27.175  1.00  0.00           C
ATOM   9815  C25 POPE  158     117.146  34.326  28.285  1.00  0.00           C
ATOM   9818  C26 POPE  158     118.226  34.196  29.375  1.00  0.00           C
ATOM   9821  C27 POPE  158     117.926  33.066  30.385  1.00  0.00           C
ATOM   9824  C28 POPE  158     118.916  32.936  31.555  1.00  0.00           C
ATOM   9827  C29 POPE  158     119.046  34.196  32.375  1.00  0.00           C
ATOM   9829 0C21 POPE  158     118.896  34.356  33.695  1.00  0.00           C
ATOM   9831 1C21 POPE  158     118.606  33.306  34.745  1.00  0.00           C
ATOM   9834 2C21 POPE  158     119.466  33.536  36.005  1.00  0.00           C
ATOM   9837 3C21 POPE  158     118.966  32.756  37.235  1.00  0.00           C
ATOM   9840 4C21 POPE  158     119.496  33.316  38.565  1.00  0.00           C
ATOM   9843 5C21 POPE  158     118.806  32.676  39.785  1.00  0.00           C
ATOM   9846 6C21 POPE  158     119.406  33.096  41.135  1.00  0.00           C
ATOM   9849 7C21 POPE  158     118.646  32.476  42.325  1.00  0.00           C
ATOM   9852 8C21 POPE  158     119.376  32.556  43.675  1.00  0.00           C
ATOM   9856  C33 POPE  158     112.146  36.676  26.595  1.00  0.00           C
ATOM   9859  C34 POPE  158     111.476  38.046  26.425  1.00  0.00           C
ATOM   9862  C35 POPE  158     112.436  39.226  26.335  1.00  0.00           C
ATOM   9865  C36 POPE  158     111.796  40.486  26.945  1.00  0.00           C
ATOM   9868  C37 POPE  158     112.486  41.766  26.485  1.00  0.00           C
ATOM   9871  C38 POPE  158     111.956  43.036  27.175  1.00  0.00           C
ATOM   9874  C39 POPE  158     112.516  43.256  28.585  1.00  0.00           C
ATOM   9877 0C31 POPE  158     111.606  42.816  29.735  1.00  0.00           C
ATOM   9880 1C31 POPE  158     112.146  43.296  31.085  1.00  0.00           C
ATOM   9883 2C31 POPE  158     111.156  43.106  32.235  1.00  0.00           C
ATOM   9886 3C31 POPE  158     111.706  43.596  33.585  1.00  0.00           C
ATOM   9889 4C31 POPE  158     111.736  45.126  33.705  1.00  0.00           C
ATOM   9892 5C31 POPE  158     112.356  45.636  35.015  1.00  0.00           C
ATOM   9895 6C31 POPE  158     112.466  47.156  35.055  1.00  0.00           C
ATOM   9899  NH3 POPE  159      82.706 102.716  62.065  1.00  0.00           N
ATOM   9903  C12 POPE  159      84.146 103.046  62.325  1.00  0.00           C
ATOM   9906  C11 POPE  159      84.296 104.016  63.515  1.00  0.00           C
ATOM   9909  P   POPE  159      85.016 106.316  62.555  1.00  0.00           P
ATOM   9910  O13 POPE  159      83.726 106.836  63.025  1.00  0.00           O
ATOM   9911  O14 POPE  159      86.146 107.266  62.685  1.00  0.00           O
ATOM   9912  O11 POPE  159      84.806 105.876  61.055  1.00  0.00           O
ATOM   9913  O12 POPE  159      85.346 104.976  63.325  1.00  0.00           O
ATOM   9914  C1  POPE  159      85.236 106.606  59.905  1.00  0.00           C
ATOM   9917  C2  POPE  159      86.316 105.776  59.185  1.00  0.00           C
ATOM   9919  O21 POPE  159      86.856 106.436  58.025  1.00  0.00           O
ATOM   9920  C21 POPE  159      87.846 107.256  58.275  1.00  0.00           C
ATOM   9921  O22 POPE  159      88.126 107.746  59.355  1.00  0.00           O
ATOM   9922  C22 POPE  159      88.566 107.556  56.975  1.00  0.00           C
ATOM   9925  C3  POPE  159      85.776 104.406  58.705  1.00  0.00           C
ATOM   9928  O31 POPE  159      86.906 103.556  58.535  1.00  0.00           O
ATOM   9929  C31 POPE  159      86.886 102.656  57.595  1.00  0.00           C
ATOM   9930  O32 POPE  159      85.986 102.436  56.795  1.00  0.00           O
ATOM   9931  C32 POPE  159      88.246 101.956  57.675  1.00  0.00           C
ATOM   9934  C23 POPE  159      89.886 108.306  57.255  1.00  0.00           C
ATOM   9937  C24 POPE  159      90.636 108.586  55.955  1.00  0.00           C
ATOM   9940  C25 POPE  159      91.876 109.456  56.125  1.00  0.00           C
ATOM   9943  C26 POPE  159      92.706 109.456  54.835  1.00  0.00           C
ATOM   9946  C27 POPE  159      93.746 110.576  54.855  1.00  0.00           C
ATOM   9949  C28 POPE  159      94.656 110.636  53.615  1.00  0.00           C
ATOM   9952  C29 POPE  159      95.646 111.746  53.845  1.00  0.00           C
ATOM   9954 0C21 POPE  159      96.956 111.746  53.535  1.00  0.00           C
ATOM   9956 1C21 POPE  159      97.716 110.666  52.805  1.00  0.00           C
ATOM   9959 2C21 POPE  159      98.086 111.126  51.385  1.00  0.00           C
ATOM   9962 3C21 POPE  159      96.856 111.576  50.585  1.00  0.00           C
ATOM   9965 4C21 POPE  159      97.116 111.856  49.105  1.00  0.00           C
ATOM   9968 5C21 POPE  159      95.886 112.526  48.485  1.00  0.00           C
ATOM   9971 6C21 POPE  159      96.136 113.216  47.145  1.00  0.00           C
ATOM   9974 7C21 POPE  159      95.106 114.316  46.895  1.00  0.00           C
ATOM   9977 8C21 POPE  159      95.346 115.106  45.615  1.00  0.00           C
ATOM   9981  C33 POPE  159      88.996 101.886  56.325  1.00  0.00           C
ATOM   9984  C34 POPE  159      89.396 103.246  55.725  1.00  0.00           C
ATOM   9987  C35 POPE  159      88.346 103.876  54.805  1.00  0.00           C
ATOM   9990  C36 POPE  159      87.906 102.936  53.675  1.00  0.00           C
ATOM   9993  C37 POPE  159      87.386 103.646  52.405  1.00  0.00           C
ATOM   9996  C38 POPE  159      88.476 103.876  51.335  1.00  0.00           C
ATOM   9999  C39 POPE  159      89.276 105.166  51.575  1.00  0.00           C
ATOM  10002 0C31 POPE  159      90.406 105.466  50.585  1.00  0.00           C
ATOM  10005 1C31 POPE  159      90.986 106.866  50.855  1.00  0.00           C
ATOM  10008 2C31 POPE  159      92.326 107.156  50.155  1.00  0.00           C
ATOM  10011 3C31 POPE  159      92.976 108.476  50.595  1.00  0.00           C
ATOM  10014 4C31 POPE  159      92.166 109.736  50.235  1.00  0.00           C
ATOM  10017 5C31 POPE  159      91.226 110.236  51.345  1.00  0.00           C
ATOM  10020 6C31 POPE  159      90.076 111.086  50.815  1.00  0.00           C
ATOM  10024  NH3 POPE  160      16.006 120.656  63.925  1.00  0.00           N
ATOM  10028  C12 POPE  160      17.036 119.686  63.415  1.00  0.00           C
ATOM  10031  C11 POPE  160      17.956 120.276  62.325  1.00  0.00           C
ATOM  10034  P   POPE  160      20.206 121.016  63.395  1.00  0.00           P
ATOM  10035  O13 POPE  160      19.576 121.396  64.675  1.00  0.00           O
ATOM  10036  O14 POPE  160      21.636 120.636  63.435  1.00  0.00           O
ATOM  10037  O11 POPE  160      20.126 122.266  62.455  1.00  0.00           O
ATOM  10038  O12 POPE  160      19.326 119.956  62.625  1.00  0.00           O
ATOM  10039  C1  POPE  160      20.656 122.106  61.135  1.00  0.00           C
ATOM  10042  C2  POPE  160      20.296 123.356  60.305  1.00  0.00           C
ATOM  10044  O21 POPE  160      20.566 123.146  58.915  1.00  0.00           O
ATOM  10045  C21 POPE  160      21.796 122.736  58.625  1.00  0.00           C
ATOM  10046  O22 POPE  160      22.806 122.946  59.265  1.00  0.00           O
ATOM  10047  C22 POPE  160      21.706 121.846  57.385  1.00  0.00           C
ATOM  10050  C3  POPE  160      20.926 124.666  60.875  1.00  0.00           C
ATOM  10053  O31 POPE  160      20.006 125.766  60.855  1.00  0.00           O
ATOM  10054  C31 POPE  160      20.036 126.726  59.935  1.00  0.00           C
ATOM  10055  O32 POPE  160      19.536 127.826  60.135  1.00  0.00           O
ATOM  10056  C32 POPE  160      20.706 126.346  58.625  1.00  0.00           C
ATOM  10059  C23 POPE  160      22.986 121.026  57.105  1.00  0.00           C
ATOM  10062  C24 POPE  160      22.886 120.226  55.795  1.00  0.00           C
ATOM  10065  C25 POPE  160      24.096 119.316  55.535  1.00  0.00           C
ATOM  10068  C26 POPE  160      24.586 119.406  54.085  1.00  0.00           C
ATOM  10071  C27 POPE  160      25.846 118.586  53.795  1.00  0.00           C
ATOM  10074  C28 POPE  160      26.446 118.976  52.435  1.00  0.00           C
ATOM  10077  C29 POPE  160      27.906 118.636  52.225  1.00  0.00           C
ATOM  10079 0C21 POPE  160      28.496 118.456  51.035  1.00  0.00           C
ATOM  10081 1C21 POPE  160      27.806 118.516  49.695  1.00  0.00           C
ATOM  10084 2C21 POPE  160      28.496 119.366  48.605  1.00  0.00           C
ATOM  10087 3C21 POPE  160      28.346 120.896  48.735  1.00  0.00           C
ATOM  10090 4C21 POPE  160      28.706 121.586  47.405  1.00  0.00           C
ATOM  10093 5C21 POPE  160      28.756 123.126  47.425  1.00  0.00           C
ATOM  10096 6C21 POPE  160      27.386 123.816  47.405  1.00  0.00           C
ATOM  10099 7C21 POPE  160      27.496 125.316  47.085  1.00  0.00           C
ATOM  10102 8C21 POPE  160      26.156 125.966  46.715  1.00  0.00           C
ATOM  10106  C33 POPE  160      20.576 127.476  57.585  1.00  0.00           C
ATOM  10109  C34 POPE  160      21.396 127.216  56.325  1.00  0.00           C
ATOM  10112  C35 POPE  160      21.276 128.378  55.335  1.00  0.00           C
ATOM  10115  C36 POPE  160      22.156 128.188  54.105  1.00  0.00           C
ATOM  10118  C37 POPE  160      21.476 127.436  52.955  1.00  0.00           C
ATOM  10121  C38 POPE  160      22.426 127.176  51.775  1.00  0.00           C
ATOM  10124  C39 POPE  160      22.876 128.448  51.055  1.00  0.00           C
ATOM  10127 0C31 POPE  160      22.246 128.598  49.665  1.00  0.00           C
ATOM  10130 1C31 POPE  160      22.766 129.808  48.875  1.00  0.00           C
ATOM  10133 2C31 POPE  160      22.476 131.158  49.545  1.00  0.00           C
ATOM  10136 3C31 POPE  160      22.126 132.288  48.575  1.00  0.00           C
ATOM  10139 4C31 POPE  160      20.846 132.038  47.765  1.00  0.00           C
ATOM  10142 5C31 POPE  160      20.356 133.308  47.065  1.00  0.00           C
ATOM  10145 6C31 POPE  160      19.206 133.038  46.105  1.00  0.00           C
ATOM  10149  NH3 POPE  161      15.866   6.406  21.415  1.00  0.00           N
ATOM  10153  C12 POPE  161      14.496   5.776  21.465  1.00  0.00           C
ATOM  10156  C11 POPE  161      14.166   5.236  22.855  1.00  0.00           C
ATOM  10159  P   POPE  161      12.836   2.976  22.725  1.00  0.00           P
ATOM  10160  O13 POPE  161      11.476   2.536  23.125  1.00  0.00           O
ATOM  10161  O14 POPE  161      13.366   2.466  21.445  1.00  0.00           O
ATOM  10162  O11 POPE  161      13.826   2.606  23.885  1.00  0.00           O
ATOM  10163  O12 POPE  161      12.916   4.556  22.775  1.00  0.00           O
ATOM  10164  C1  POPE  161      13.356   2.486  25.235  1.00  0.00           C
ATOM  10167  C2  POPE  161      13.586   1.046  25.705  1.00  0.00           C
ATOM  10169  O21 POPE  161      13.566   1.116  27.145  1.00  0.00           O
ATOM  10170  C21 POPE  161      12.706   0.346  27.735  1.00  0.00           C
ATOM  10171  O22 POPE  161      12.036  -0.544  27.225  1.00  0.00           O
ATOM  10172  C22 POPE  161      12.516   0.846  29.165  1.00  0.00           C
ATOM  10175  C3  POPE  161      14.956   0.526  25.225  1.00  0.00           C
ATOM  10178  O31 POPE  161      15.136  -0.854  25.575  1.00  0.00           O
ATOM  10179  C31 POPE  161      15.106  -1.716  24.585  1.00  0.00           C
ATOM  10180  O32 POPE  161      14.986  -1.446  23.395  1.00  0.00           O
ATOM  10181  C32 POPE  161      15.236  -3.126  25.145  1.00  0.00           C
ATOM  10184  C23 POPE  161      12.476  -0.274  30.215  1.00  0.00           C
ATOM  10187  C24 POPE  161      12.336   0.366  31.595  1.00  0.00           C
ATOM  10190  C25 POPE  161      12.356  -0.644  32.745  1.00  0.00           C
ATOM  10193  C26 POPE  161      12.096   0.066  34.075  1.00  0.00           C
ATOM  10196  C27 POPE  161      11.856  -0.904  35.235  1.00  0.00           C
ATOM  10199  C28 POPE  161      11.686  -0.184  36.585  1.00  0.00           C
ATOM  10202  C29 POPE  161      10.466   0.696  36.665  1.00  0.00           C
ATOM  10204 0C21 POPE  161       9.806   1.016  37.795  1.00  0.00           C
ATOM  10206 1C21 POPE  161      10.186   0.586  39.185  1.00  0.00           C
ATOM  10209 2C21 POPE  161      10.496   1.776  40.115  1.00  0.00           C
ATOM  10212 3C21 POPE  161      11.566   2.726  39.555  1.00  0.00           C
ATOM  10215 4C21 POPE  161      12.326   3.496  40.645  1.00  0.00           C
ATOM  10218 5C21 POPE  161      13.576   2.736  41.115  1.00  0.00           C
ATOM  10221 6C21 POPE  161      14.546   3.646  41.885  1.00  0.00           C
ATOM  10224 7C21 POPE  161      15.966   3.076  41.905  1.00  0.00           C
ATOM  10227 8C21 POPE  161      16.996   4.096  42.405  1.00  0.00           C
ATOM  10231  C33 POPE  161      14.556  -3.356  26.515  1.00  0.00           C
ATOM  10234  C34 POPE  161      15.546  -3.586  27.675  1.00  0.00           C
ATOM  10237  C35 POPE  161      16.386  -2.356  28.075  1.00  0.00           C
ATOM  10240  C36 POPE  161      17.146  -2.606  29.385  1.00  0.00           C
ATOM  10243  C37 POPE  161      17.756  -1.356  30.045  1.00  0.00           C
ATOM  10246  C38 POPE  161      19.216  -1.064  29.655  1.00  0.00           C
ATOM  10249  C39 POPE  161      20.016  -0.394  30.785  1.00  0.00           C
ATOM  10252 0C31 POPE  161      21.516  -0.254  30.455  1.00  0.00           C
ATOM  10255 1C31 POPE  161      22.356   0.286  31.625  1.00  0.00           C
ATOM  10258 2C31 POPE  161      23.866   0.216  31.345  1.00  0.00           C
ATOM  10261 3C31 POPE  161      24.426   1.456  30.625  1.00  0.00           C
ATOM  10264 4C31 POPE  161      24.586   2.646  31.575  1.00  0.00           C
ATOM  10267 5C31 POPE  161      25.206   3.866  30.895  1.00  0.00           C
ATOM  10270 6C31 POPE  161      25.616   4.936  31.905  1.00  0.00           C
ATOM  10274  NH3 POPE  162      27.876 100.656  21.345  1.00  0.00           N
ATOM  10278  C12 POPE  162      26.796 101.686  21.555  1.00  0.00           C
ATOM  10281  C11 POPE  162      26.176 102.156  20.225  1.00  0.00           C
ATOM  10284  P   POPE  162      24.086 103.696  20.775  1.00  0.00           P
ATOM  10285  O13 POPE  162      24.446 104.746  19.785  1.00  0.00           O
ATOM  10286  O14 POPE  162      22.656 103.376  21.035  1.00  0.00           O
ATOM  10287  O11 POPE  162      24.796 104.026  22.135  1.00  0.00           O
ATOM  10288  O12 POPE  162      24.776 102.336  20.345  1.00  0.00           O
ATOM  10289  C1  POPE  162      24.186 103.816  23.415  1.00  0.00           C
ATOM  10292  C2  POPE  162      23.596 105.116  24.055  1.00  0.00           C
ATOM  10294  O21 POPE  162      23.876 105.136  25.465  1.00  0.00           O
ATOM  10295  C21 POPE  162      23.186 104.306  26.245  1.00  0.00           C
ATOM  10296  O22 POPE  162      22.386 103.466  25.865  1.00  0.00           O
ATOM  10297  C22 POPE  162      23.586 104.576  27.705  1.00  0.00           C
ATOM  10300  C3  POPE  162      22.096 105.376  23.685  1.00  0.00           C
ATOM  10303  O31 POPE  162      21.456 106.306  24.595  1.00  0.00           O
ATOM  10304  C31 POPE  162      20.146 106.476  24.375  1.00  0.00           C
ATOM  10305  O32 POPE  162      19.526 105.946  23.475  1.00  0.00           O
ATOM  10306  C32 POPE  162      19.506 107.226  25.545  1.00  0.00           C
ATOM  10309  C23 POPE  162      23.206 103.436  28.695  1.00  0.00           C
ATOM  10312  C24 POPE  162      24.386 102.646  29.295  1.00  0.00           C
ATOM  10315  C25 POPE  162      24.756 103.116  30.715  1.00  0.00           C
ATOM  10318  C26 POPE  162      25.816 102.226  31.375  1.00  0.00           C
ATOM  10321  C27 POPE  162      26.426 102.866  32.635  1.00  0.00           C
ATOM  10324  C28 POPE  162      27.456 101.976  33.355  1.00  0.00           C
ATOM  10327  C29 POPE  162      28.676 102.726  33.815  1.00  0.00           C
ATOM  10329 0C21 POPE  162      29.056 103.016  35.075  1.00  0.00           C
ATOM  10331 1C21 POPE  162      28.336 102.706  36.365  1.00  0.00           C
ATOM  10334 2C21 POPE  162      28.836 103.586  37.525  1.00  0.00           C
ATOM  10337 3C21 POPE  162      28.776 102.916  38.915  1.00  0.00           C
ATOM  10340 4C21 POPE  162      27.386 102.436  39.345  1.00  0.00           C
ATOM  10343 5C21 POPE  162      27.326 102.116  40.855  1.00  0.00           C
ATOM  10346 6C21 POPE  162      25.956 101.576  41.275  1.00  0.00           C
ATOM  10349 7C21 POPE  162      25.836 101.346  42.795  1.00  0.00           C
ATOM  10352 8C21 POPE  162      24.476 100.776  43.205  1.00  0.00           C
ATOM  10356  C33 POPE  162      19.336 106.346  26.805  1.00  0.00           C
ATOM  10359  C34 POPE  162      18.196 106.886  27.685  1.00  0.00           C
ATOM  10362  C35 POPE  162      17.816 106.046  28.915  1.00  0.00           C
ATOM  10365  C36 POPE  162      16.746 106.776  29.715  1.00  0.00           C
ATOM  10368  C37 POPE  162      16.386 106.106  31.045  1.00  0.00           C
ATOM  10371  C38 POPE  162      16.416 107.076  32.225  1.00  0.00           C
ATOM  10374  C39 POPE  162      15.806 106.436  33.475  1.00  0.00           C
ATOM  10377 0C31 POPE  162      15.606 107.456  34.605  1.00  0.00           C
ATOM  10380 1C31 POPE  162      14.646 106.916  35.675  1.00  0.00           C
ATOM  10383 2C31 POPE  162      14.736 107.696  36.985  1.00  0.00           C
ATOM  10386 3C31 POPE  162      13.546 107.406  37.895  1.00  0.00           C
ATOM  10389 4C31 POPE  162      13.896 107.596  39.375  1.00  0.00           C
ATOM  10392 5C31 POPE  162      12.746 107.226  40.315  1.00  0.00           C
ATOM  10395 6C31 POPE  162      13.236 106.996  41.745  1.00  0.00           C
ATOM  10399  NH3 POPE  163     123.686  69.756  25.645  1.00  0.00           N
ATOM  10403  C12 POPE  163     123.776  70.766  24.545  1.00  0.00           C
ATOM  10406  C11 POPE  163     122.526  71.636  24.415  1.00  0.00           C
ATOM  10409  P   POPE  163     121.606  73.346  22.725  1.00  0.00           P
ATOM  10410  O13 POPE  163     122.226  74.556  23.265  1.00  0.00           O
ATOM  10411  O14 POPE  163     121.266  73.256  21.285  1.00  0.00           O
ATOM  10412  O11 POPE  163     120.296  72.996  23.545  1.00  0.00           O
ATOM  10413  O12 POPE  163     122.476  72.076  23.065  1.00  0.00           O
ATOM  10414  C1  POPE  163     119.326  73.986  23.905  1.00  0.00           C
ATOM  10417  C2  POPE  163     119.356  74.236  25.435  1.00  0.00           C
ATOM  10419  O21 POPE  163     118.076  74.646  25.985  1.00  0.00           O
ATOM  10420  C21 POPE  163     117.726  75.876  25.695  1.00  0.00           C
ATOM  10421  O22 POPE  163     118.026  76.496  24.695  1.00  0.00           O
ATOM  10422  C22 POPE  163     116.806  76.466  26.765  1.00  0.00           C
ATOM  10425  C3  POPE  163     120.526  75.176  25.865  1.00  0.00           C
ATOM  10428  O31 POPE  163     120.326  75.686  27.205  1.00  0.00           O
ATOM  10429  C31 POPE  163     120.696  74.846  28.175  1.00  0.00           C
ATOM  10430  O32 POPE  163     121.216  73.746  28.015  1.00  0.00           O
ATOM  10431  C32 POPE  163     120.356  75.486  29.525  1.00  0.00           C
ATOM  10434  C23 POPE  163     116.826  78.016  26.795  1.00  0.00           C
ATOM  10437  C24 POPE  163     116.056  78.626  27.965  1.00  0.00           C
ATOM  10440  C25 POPE  163     116.736  78.346  29.315  1.00  0.00           C
ATOM  10443  C26 POPE  163     116.636  79.496  30.325  1.00  0.00           C
ATOM  10446  C27 POPE  163     117.926  79.656  31.135  1.00  0.00           C
ATOM  10449  C28 POPE  163     117.856  80.766  32.205  1.00  0.00           C
ATOM  10452  C29 POPE  163     117.166  80.266  33.455  1.00  0.00           C
ATOM  10454 0C21 POPE  163     117.596  80.436  34.715  1.00  0.00           C
ATOM  10456 1C21 POPE  163     118.766  81.266  35.185  1.00  0.00           C
ATOM  10459 2C21 POPE  163     118.516  81.836  36.595  1.00  0.00           C
ATOM  10462 3C21 POPE  163     117.266  82.726  36.695  1.00  0.00           C
ATOM  10465 4C21 POPE  163     116.936  83.106  38.135  1.00  0.00           C
ATOM  10468 5C21 POPE  163     115.486  83.556  38.325  1.00  0.00           C
ATOM  10471 6C21 POPE  163     114.906  83.026  39.635  1.00  0.00           C
ATOM  10474 7C21 POPE  163     113.516  83.576  39.955  1.00  0.00           C
ATOM  10477 8C21 POPE  163     112.946  83.016  41.255  1.00  0.00           C
ATOM  10481  C33 POPE  163     120.416  74.496  30.715  1.00  0.00           C
ATOM  10484  C34 POPE  163     121.026  75.136  31.965  1.00  0.00           C
ATOM  10487  C35 POPE  163     120.126  76.206  32.615  1.00  0.00           C
ATOM  10490  C36 POPE  163     119.176  75.616  33.665  1.00  0.00           C
ATOM  10493  C37 POPE  163     118.306  76.666  34.365  1.00  0.00           C
ATOM  10496  C38 POPE  163     117.216  75.996  35.215  1.00  0.00           C
ATOM  10499  C39 POPE  163     116.226  76.976  35.885  1.00  0.00           C
ATOM  10502 0C31 POPE  163     116.836  77.776  37.045  1.00  0.00           C
ATOM  10505 1C31 POPE  163     117.076  76.956  38.325  1.00  0.00           C
ATOM  10508 2C31 POPE  163     117.516  77.846  39.485  1.00  0.00           C
ATOM  10511 3C31 POPE  163     118.076  77.046  40.675  1.00  0.00           C
ATOM  10514 4C31 POPE  163     118.706  77.966  41.735  1.00  0.00           C
ATOM  10517 5C31 POPE  163     119.216  77.206  42.965  1.00  0.00           C
ATOM  10520 6C31 POPE  163     119.856  78.116  44.015  1.00  0.00           C
ATOM  10524  NH3 POPE  164     117.376   4.026  21.255  1.00  0.00           N
ATOM  10528  C12 POPE  164     117.426   4.566  22.655  1.00  0.00           C
ATOM  10531  C11 POPE  164     117.876   6.036  22.645  1.00  0.00           C
ATOM  10534  P   POPE  164     119.856   7.476  21.665  1.00  0.00           P
ATOM  10535  O13 POPE  164     120.526   7.316  20.365  1.00  0.00           O
ATOM  10536  O14 POPE  164     118.856   8.566  21.695  1.00  0.00           O
ATOM  10537  O11 POPE  164     120.956   7.896  22.735  1.00  0.00           O
ATOM  10538  O12 POPE  164     119.206   6.116  22.155  1.00  0.00           O
ATOM  10539  C1  POPE  164     121.336   7.066  23.835  1.00  0.00           C
ATOM  10542  C2  POPE  164     121.156   7.826  25.185  1.00  0.00           C
ATOM  10544  O21 POPE  164     121.866   7.286  26.315  1.00  0.00           O
ATOM  10545  C21 POPE  164     122.046   6.016  26.515  1.00  0.00           C
ATOM  10546  O22 POPE  164     121.686   5.076  25.815  1.00  0.00           O
ATOM  10547  C22 POPE  164     122.806   5.866  27.835  1.00  0.00           C
ATOM  10550  C3  POPE  164     119.656   8.066  25.525  1.00  0.00           C
ATOM  10553  O31 POPE  164     119.306   7.716  26.885  1.00  0.00           O
ATOM  10554  C31 POPE  164     118.696   6.556  27.055  1.00  0.00           C
ATOM  10555  O32 POPE  164     118.466   5.736  26.185  1.00  0.00           O
ATOM  10556  C32 POPE  164     118.266   6.396  28.515  1.00  0.00           C
ATOM  10559  C23 POPE  164     123.036   4.386  28.185  1.00  0.00           C
ATOM  10562  C24 POPE  164     123.976   4.156  29.375  1.00  0.00           C
ATOM  10565  C25 POPE  164     123.566   4.886  30.665  1.00  0.00           C
ATOM  10568  C26 POPE  164     124.346   4.346  31.875  1.00  0.00           C
ATOM  10571  C27 POPE  164     124.036   5.096  33.175  1.00  0.00           C
ATOM  10574  C28 POPE  164     125.076   4.796  34.275  1.00  0.00           C
ATOM  10577  C29 POPE  164     124.816   5.616  35.515  1.00  0.00           C
ATOM  10579 0C21 POPE  164     125.126   5.256  36.765  1.00  0.00           C
ATOM  10581 1C21 POPE  164     125.826   3.986  37.175  1.00  0.00           C
ATOM  10584 2C21 POPE  164     124.806   2.906  37.525  1.00  0.00           C
ATOM  10587 3C21 POPE  164     125.436   1.566  37.945  1.00  0.00           C
ATOM  10590 4C21 POPE  164     124.356   0.516  38.195  1.00  0.00           C
ATOM  10593 5C21 POPE  164     124.906  -0.864  38.565  1.00  0.00           C
ATOM  10596 6C21 POPE  164     123.786  -1.906  38.685  1.00  0.00           C
ATOM  10599 7C21 POPE  164     124.316  -3.316  39.005  1.00  0.00           C
ATOM  10602 8C21 POPE  164     123.236  -4.396  38.935  1.00  0.00           C
ATOM  10606  C33 POPE  164     117.466   7.606  29.085  1.00  0.00           C
ATOM  10609  C34 POPE  164     117.666   7.786  30.595  1.00  0.00           C
ATOM  10612  C35 POPE  164     119.036   8.386  30.925  1.00  0.00           C
ATOM  10615  C36 POPE  164     119.416   8.286  32.405  1.00  0.00           C
ATOM  10618  C37 POPE  164     120.936   8.416  32.585  1.00  0.00           C
ATOM  10621  C38 POPE  164     121.426   7.976  33.965  1.00  0.00           C
ATOM  10624  C39 POPE  164     121.146   8.996  35.075  1.00  0.00           C
ATOM  10627 0C31 POPE  164     121.846   8.596  36.375  1.00  0.00           C
ATOM  10630 1C31 POPE  164     121.836   9.726  37.405  1.00  0.00           C
ATOM  10633 2C31 POPE  164     122.456   9.326  38.745  1.00  0.00           C
ATOM  10636 3C31 POPE  164     122.636  10.566  39.615  1.00  0.00           C
ATOM  10639 4C31 POPE  164     123.116  10.266  41.025  1.00  0.00           C
ATOM  10642 5C31 POPE  164     123.556  11.556  41.725  1.00  0.00           C
ATOM  10645 6C31 POPE  164     124.066  11.296  43.125  1.00  0.00           C
ATOM  10649  NH3 POPE  165      56.386  18.426  21.285  1.00  0.00           N
ATOM  10653  C12 POPE  165      57.396  19.536  21.425  1.00  0.00           C
ATOM  10656  C11 POPE  165      56.766  20.926  21.615  1.00  0.00           C
ATOM  10659  P   POPE  165      58.946  22.376  21.405  1.00  0.00           P
ATOM  10660  O13 POPE  165      59.036  23.846  21.455  1.00  0.00           O
ATOM  10661  O14 POPE  165      58.976  21.756  20.065  1.00  0.00           O
ATOM  10662  O11 POPE  165      60.116  21.786  22.265  1.00  0.00           O
ATOM  10663  O12 POPE  165      57.666  21.876  22.205  1.00  0.00           O
ATOM  10664  C1  POPE  165      60.496  22.426  23.495  1.00  0.00           C
ATOM  10667  C2  POPE  165      59.926  21.716  24.765  1.00  0.00           C
ATOM  10669  O21 POPE  165      60.846  21.746  25.865  1.00  0.00           O
ATOM  10670  C21 POPE  165      60.866  22.886  26.555  1.00  0.00           C
ATOM  10671  O22 POPE  165      60.406  23.946  26.165  1.00  0.00           O
ATOM  10672  C22 POPE  165      61.496  22.626  27.925  1.00  0.00           C
ATOM  10675  C3  POPE  165      59.586  20.216  24.475  1.00  0.00           C
ATOM  10678  O31 POPE  165      59.476  19.446  25.685  1.00  0.00           O
ATOM  10679  C31 POPE  165      60.486  18.596  25.915  1.00  0.00           C
ATOM  10680  O32 POPE  165      61.456  18.436  25.195  1.00  0.00           O
ATOM  10681  C32 POPE  165      60.236  17.846  27.235  1.00  0.00           C
ATOM  10684  C23 POPE  165      62.656  23.566  28.355  1.00  0.00           C
ATOM  10687  C24 POPE  165      63.986  22.826  28.615  1.00  0.00           C
ATOM  10690  C25 POPE  165      64.676  23.206  29.945  1.00  0.00           C
ATOM  10693  C26 POPE  165      64.016  22.566  31.175  1.00  0.00           C
ATOM  10696  C27 POPE  165      64.666  23.006  32.495  1.00  0.00           C
ATOM  10699  C28 POPE  165      64.046  22.356  33.745  1.00  0.00           C
ATOM  10702  C29 POPE  165      64.646  22.946  34.995  1.00  0.00           C
ATOM  10704 0C21 POPE  165      64.006  23.356  36.105  1.00  0.00           C
ATOM  10706 1C21 POPE  165      62.516  23.296  36.375  1.00  0.00           C
ATOM  10709 2C21 POPE  165      62.196  22.526  37.675  1.00  0.00           C
ATOM  10712 3C21 POPE  165      60.756  22.786  38.155  1.00  0.00           C
ATOM  10715 4C21 POPE  165      60.506  22.316  39.605  1.00  0.00           C
ATOM  10718 5C21 POPE  165      59.406  23.146  40.285  1.00  0.00           C
ATOM  10721 6C21 POPE  165      59.196  22.786  41.765  1.00  0.00           C
ATOM  10724 7C21 POPE  165      58.346  23.816  42.525  1.00  0.00           C
ATOM  10727 8C21 POPE  165      58.126  23.456  44.005  1.00  0.00           C
ATOM  10731  C33 POPE  165      60.906  18.526  28.465  1.00  0.00           C
ATOM  10734  C34 POPE  165      60.926  17.626  29.715  1.00  0.00           C
ATOM  10737  C35 POPE  165      59.566  17.496  30.435  1.00  0.00           C
ATOM  10740  C36 POPE  165      59.656  16.566  31.665  1.00  0.00           C
ATOM  10743  C37 POPE  165      58.296  16.016  32.105  1.00  0.00           C
ATOM  10746  C38 POPE  165      58.386  14.776  33.005  1.00  0.00           C
ATOM  10749  C39 POPE  165      58.696  15.026  34.475  1.00  0.00           C
ATOM  10752 0C31 POPE  165      57.496  15.476  35.325  1.00  0.00           C
ATOM  10755 1C31 POPE  165      57.756  15.196  36.815  1.00  0.00           C
ATOM  10758 2C31 POPE  165      56.696  15.766  37.775  1.00  0.00           C
ATOM  10761 3C31 POPE  165      57.126  15.666  39.245  1.00  0.00           C
ATOM  10764 4C31 POPE  165      58.076  16.806  39.655  1.00  0.00           C
ATOM  10767 5C31 POPE  165      58.316  16.886  41.165  1.00  0.00           C
ATOM  10770 6C31 POPE  165      58.976  18.196  41.585  1.00  0.00           C
ATOM  10774  NH3 POPE  166       2.946  69.276  65.335  1.00  0.00           N
ATOM  10778  C12 POPE  166       2.566  69.736  66.715  1.00  0.00           C
ATOM  10781  C11 POPE  166       2.376  68.546  67.655  1.00  0.00           C
ATOM  10784  P   POPE  166       1.556  66.056  67.655  1.00  0.00           P
ATOM  10785  O13 POPE  166       2.446  65.826  68.815  1.00  0.00           O
ATOM  10786  O14 POPE  166       0.106  65.886  67.845  1.00  0.00           O
ATOM  10787  O11 POPE  166       2.056  65.086  66.515  1.00  0.00           O
ATOM  10788  O12 POPE  166       1.816  67.456  66.945  1.00  0.00           O
ATOM  10789  C1  POPE  166       1.676  65.296  65.155  1.00  0.00           C
ATOM  10792  C2  POPE  166       2.946  65.416  64.285  1.00  0.00           C
ATOM  10794  O21 POPE  166       2.526  65.786  62.955  1.00  0.00           O
ATOM  10795  C21 POPE  166       3.316  66.366  62.055  1.00  0.00           C
ATOM  10796  O22 POPE  166       3.016  66.526  60.885  1.00  0.00           O
ATOM  10797  C22 POPE  166       4.666  66.866  62.595  1.00  0.00           C
ATOM  10800  C3  POPE  166       3.746  64.076  64.315  1.00  0.00           C
ATOM  10803  O31 POPE  166       4.466  63.856  63.085  1.00  0.00           O
ATOM  10804  C31 POPE  166       4.626  62.566  62.795  1.00  0.00           C
ATOM  10805  O32 POPE  166       4.446  61.646  63.565  1.00  0.00           O
ATOM  10806  C32 POPE  166       5.006  62.436  61.325  1.00  0.00           C
ATOM  10809  C23 POPE  166       5.526  67.526  61.495  1.00  0.00           C
ATOM  10812  C24 POPE  166       6.756  68.266  62.035  1.00  0.00           C
ATOM  10815  C25 POPE  166       7.216  69.436  61.125  1.00  0.00           C
ATOM  10818  C26 POPE  166       8.626  69.316  60.525  1.00  0.00           C
ATOM  10821  C27 POPE  166       8.676  68.556  59.195  1.00  0.00           C
ATOM  10824  C28 POPE  166      10.046  68.676  58.505  1.00  0.00           C
ATOM  10827  C29 POPE  166      10.156  67.756  57.315  1.00  0.00           C
ATOM  10829 0C21 POPE  166      10.356  68.086  56.025  1.00  0.00           C
ATOM  10831 1C21 POPE  166      10.506  69.456  55.415  1.00  0.00           C
ATOM  10834 2C21 POPE  166       9.746  69.546  54.075  1.00  0.00           C
ATOM  10837 3C21 POPE  166      10.156  70.786  53.265  1.00  0.00           C
ATOM  10840 4C21 POPE  166       9.636  70.786  51.825  1.00  0.00           C
ATOM  10843 5C21 POPE  166      10.006  72.086  51.085  1.00  0.00           C
ATOM  10846 6C21 POPE  166       9.506  72.126  49.635  1.00  0.00           C
ATOM  10849 7C21 POPE  166       9.576  73.536  49.015  1.00  0.00           C
ATOM  10852 8C21 POPE  166       9.256  73.556  47.515  1.00  0.00           C
ATOM  10856  C33 POPE  166       3.866  62.956  60.415  1.00  0.00           C
ATOM  10859  C34 POPE  166       4.116  62.786  58.915  1.00  0.00           C
ATOM  10862  C35 POPE  166       5.086  63.826  58.315  1.00  0.00           C
ATOM  10865  C36 POPE  166       5.076  63.746  56.775  1.00  0.00           C
ATOM  10868  C37 POPE  166       6.366  64.216  56.075  1.00  0.00           C
ATOM  10871  C38 POPE  166       6.166  64.396  54.565  1.00  0.00           C
ATOM  10874  C39 POPE  166       5.616  63.186  53.795  1.00  0.00           C
ATOM  10877 0C31 POPE  166       6.656  62.186  53.255  1.00  0.00           C
ATOM  10880 1C31 POPE  166       5.926  61.126  52.415  1.00  0.00           C
ATOM  10883 2C31 POPE  166       6.806  60.406  51.395  1.00  0.00           C
ATOM  10886 3C31 POPE  166       5.976  59.756  50.265  1.00  0.00           C
ATOM  10889 4C31 POPE  166       5.636  60.726  49.115  1.00  0.00           C
ATOM  10892 5C31 POPE  166       5.026  59.996  47.905  1.00  0.00           C
ATOM  10895 6C31 POPE  166       4.826  60.916  46.695  1.00  0.00           C
ATOM  10899  NH3 POPE  167      38.016   5.136  65.745  1.00  0.00           N
ATOM  10903  C12 POPE  167      39.416   5.016  66.285  1.00  0.00           C
ATOM  10906  C11 POPE  167      39.726   3.626  66.915  1.00  0.00           C
ATOM  10909  P   POPE  167      42.346   3.776  67.025  1.00  0.00           P
ATOM  10910  O13 POPE  167      43.476   2.836  66.955  1.00  0.00           O
ATOM  10911  O14 POPE  167      42.116   4.396  68.335  1.00  0.00           O
ATOM  10912  O11 POPE  167      42.626   4.916  65.975  1.00  0.00           O
ATOM  10913  O12 POPE  167      40.996   3.126  66.505  1.00  0.00           O
ATOM  10914  C1  POPE  167      42.996   4.496  64.645  1.00  0.00           C
ATOM  10917  C2  POPE  167      42.516   5.546  63.635  1.00  0.00           C
ATOM  10919  O21 POPE  167      42.906   5.126  62.315  1.00  0.00           O
ATOM  10920  C21 POPE  167      41.926   4.906  61.455  1.00  0.00           C
ATOM  10921  O22 POPE  167      40.736   5.026  61.685  1.00  0.00           O
ATOM  10922  C22 POPE  167      42.496   4.526  60.085  1.00  0.00           C
ATOM  10925  C3  POPE  167      43.156   6.916  63.965  1.00  0.00           C
ATOM  10928  O31 POPE  167      42.456   7.966  63.285  1.00  0.00           O
ATOM  10929  C31 POPE  167      42.936   8.336  62.115  1.00  0.00           C
ATOM  10930  O32 POPE  167      43.936   7.916  61.575  1.00  0.00           O
ATOM  10931  C32 POPE  167      41.956   9.346  61.525  1.00  0.00           C
ATOM  10934  C23 POPE  167      44.026   4.716  59.915  1.00  0.00           C
ATOM  10937  C24 POPE  167      44.456   4.756  58.445  1.00  0.00           C
ATOM  10940  C25 POPE  167      44.106   6.086  57.745  1.00  0.00           C
ATOM  10943  C26 POPE  167      44.986   6.396  56.525  1.00  0.00           C
ATOM  10946  C27 POPE  167      44.486   7.596  55.685  1.00  0.00           C
ATOM  10949  C28 POPE  167      45.526   8.066  54.655  1.00  0.00           C
ATOM  10952  C29 POPE  167      44.946   8.376  53.295  1.00  0.00           C
ATOM  10954 0C21 POPE  167      44.686   7.446  52.355  1.00  0.00           C
ATOM  10956 1C21 POPE  167      44.916   5.966  52.535  1.00  0.00           C
ATOM  10959 2C21 POPE  167      46.346   5.546  52.155  1.00  0.00           C
ATOM  10962 3C21 POPE  167      46.726   4.166  52.735  1.00  0.00           C
ATOM  10965 4C21 POPE  167      48.196   3.776  52.525  1.00  0.00           C
ATOM  10968 5C21 POPE  167      48.596   3.556  51.065  1.00  0.00           C
ATOM  10971 6C21 POPE  167      49.196   4.786  50.365  1.00  0.00           C
ATOM  10974 7C21 POPE  167      49.426   4.556  48.865  1.00  0.00           C
ATOM  10977 8C21 POPE  167      50.056   5.746  48.155  1.00  0.00           C
ATOM  10981  C33 POPE  167      41.216   8.756  60.315  1.00  0.00           C
ATOM  10984  C34 POPE  167      40.036   7.846  60.695  1.00  0.00           C
ATOM  10987  C35 POPE  167      38.666   8.456  60.355  1.00  0.00           C
ATOM  10990  C36 POPE  167      38.386   8.446  58.845  1.00  0.00           C
ATOM  10993  C37 POPE  167      37.366   9.496  58.405  1.00  0.00           C
ATOM  10996  C38 POPE  167      36.876   9.216  56.975  1.00  0.00           C
ATOM  10999  C39 POPE  167      36.106  10.376  56.325  1.00  0.00           C
ATOM  11002 0C31 POPE  167      37.026  11.556  55.995  1.00  0.00           C
ATOM  11005 1C31 POPE  167      36.386  12.586  55.055  1.00  0.00           C
ATOM  11008 2C31 POPE  167      37.286  13.816  54.855  1.00  0.00           C
ATOM  11011 3C31 POPE  167      36.686  14.896  53.945  1.00  0.00           C
ATOM  11014 4C31 POPE  167      35.576  15.666  54.655  1.00  0.00           C
ATOM  11017 5C31 POPE  167      35.056  16.846  53.835  1.00  0.00           C
ATOM  11020 6C31 POPE  167      33.796  17.466  54.435  1.00  0.00           C
ATOM  11024  NH3 POPE  168     124.976   3.966  63.965  1.00  0.00           N
ATOM  11028  C12 POPE  168     123.766   4.576  64.575  1.00  0.00           C
ATOM  11031  C11 POPE  168     124.036   6.046  64.915  1.00  0.00           C
ATOM  11034  P   POPE  168     121.836   7.096  63.975  1.00  0.00           P
ATOM  11035  O13 POPE  168     120.606   6.356  64.305  1.00  0.00           O
ATOM  11036  O14 POPE  168     121.776   8.566  63.855  1.00  0.00           O
ATOM  11037  O11 POPE  168     122.476   6.426  62.695  1.00  0.00           O
ATOM  11038  O12 POPE  168     122.836   6.756  65.145  1.00  0.00           O
ATOM  11039  C1  POPE  168     122.056   6.716  61.355  1.00  0.00           C
ATOM  11042  C2  POPE  168     121.496   5.456  60.645  1.00  0.00           C
ATOM  11044  O21 POPE  168     120.796   5.926  59.465  1.00  0.00           O
ATOM  11045  C21 POPE  168     121.076   5.296  58.335  1.00  0.00           C
ATOM  11046  O22 POPE  168     121.966   4.476  58.175  1.00  0.00           O
ATOM  11047  C22 POPE  168     120.106   5.746  57.245  1.00  0.00           C
ATOM  11050  C3  POPE  168     120.526   4.646  61.565  1.00  0.00           C
ATOM  11053  O31 POPE  168     120.066   3.406  60.985  1.00  0.00           O
ATOM  11054  C31 POPE  168     118.956   3.476  60.275  1.00  0.00           C
ATOM  11055  O32 POPE  168     118.376   4.506  59.965  1.00  0.00           O
ATOM  11056  C32 POPE  168     118.436   2.056  60.015  1.00  0.00           C
ATOM  11059  C23 POPE  168     120.586   5.446  55.795  1.00  0.00           C
ATOM  11062  C24 POPE  168     119.426   5.496  54.785  1.00  0.00           C
ATOM  11065  C25 POPE  168     119.836   5.286  53.305  1.00  0.00           C
ATOM  11068  C26 POPE  168     120.576   3.956  53.045  1.00  0.00           C
ATOM  11071  C27 POPE  168     120.656   3.596  51.555  1.00  0.00           C
ATOM  11074  C28 POPE  168     121.356   2.246  51.275  1.00  0.00           C
ATOM  11077  C29 POPE  168     120.586   1.056  51.815  1.00  0.00           C
ATOM  11079 0C21 POPE  168     120.936  -0.234  51.675  1.00  0.00           C
ATOM  11081 1C21 POPE  168     122.156  -0.774  50.985  1.00  0.00           C
ATOM  11084 2C21 POPE  168     121.816  -1.666  49.775  1.00  0.00           C
ATOM  11087 3C21 POPE  168     121.346  -0.874  48.555  1.00  0.00           C
ATOM  11090 4C21 POPE  168     120.846  -1.806  47.445  1.00  0.00           C
ATOM  11093 5C21 POPE  168     120.406  -1.064  46.185  1.00  0.00           C
ATOM  11096 6C21 POPE  168     119.946  -2.006  45.075  1.00  0.00           C
ATOM  11099 7C21 POPE  168     118.736  -2.866  45.435  1.00  0.00           C
ATOM  11102 8C21 POPE  168     118.276  -3.726  44.255  1.00  0.00           C
ATOM  11106  C33 POPE  168     119.256   1.296  58.935  1.00  0.00           C
ATOM  11109  C34 POPE  168     118.566   1.226  57.565  1.00  0.00           C
ATOM  11112  C35 POPE  168     118.476  -0.204  56.985  1.00  0.00           C
ATOM  11115  C36 POPE  168     119.546  -0.534  55.925  1.00  0.00           C
ATOM  11118  C37 POPE  168     119.706  -2.056  55.705  1.00  0.00           C
ATOM  11121  C38 POPE  168     121.056  -2.426  55.055  1.00  0.00           C
ATOM  11124  C39 POPE  168     120.996  -3.556  53.995  1.00  0.00           C
ATOM  11127 0C31 POPE  168     121.516  -4.926  54.465  1.00  0.00           C
ATOM  11130 1C31 POPE  168     122.166  -5.756  53.355  1.00  0.00           C
ATOM  11133 2C31 POPE  168     121.196  -6.306  52.295  1.00  0.00           C
ATOM  11136 3C31 POPE  168     121.466  -5.766  50.885  1.00  0.00           C
ATOM  11139 4C31 POPE  168     120.496  -6.316  49.835  1.00  0.00           C
ATOM  11142 5C31 POPE  168     120.726  -5.706  48.445  1.00  0.00           C
ATOM  11145 6C31 POPE  168     119.636  -6.056  47.435  1.00  0.00           C
ATOM  11149  NH3 POPE  169     134.488  40.906  22.005  1.00  0.00           N
ATOM  11153  C12 POPE  169     133.498  41.716  21.245  1.00  0.00           C
ATOM  11156  C11 POPE  169     133.048  40.946  19.995  1.00  0.00           C
ATOM  11159  P   POPE  169     130.468  40.756  20.105  1.00  0.00           P
ATOM  11160  O13 POPE  169     129.298  41.546  19.685  1.00  0.00           O
ATOM  11161  O14 POPE  169     130.468  39.316  19.795  1.00  0.00           O
ATOM  11162  O11 POPE  169     130.688  40.936  21.655  1.00  0.00           O
ATOM  11163  O12 POPE  169     131.778  41.446  19.535  1.00  0.00           O
ATOM  11164  C1  POPE  169     129.638  40.856  22.595  1.00  0.00           C
ATOM  11167  C2  POPE  169     129.818  42.026  23.585  1.00  0.00           C
ATOM  11169  O21 POPE  169     129.138  41.776  24.825  1.00  0.00           O
ATOM  11170  C21 POPE  169     129.628  40.806  25.575  1.00  0.00           C
ATOM  11171  O22 POPE  169     130.558  40.076  25.295  1.00  0.00           O
ATOM  11172  C22 POPE  169     128.818  40.766  26.865  1.00  0.00           C
ATOM  11175  C3  POPE  169     129.318  43.366  22.955  1.00  0.00           C
ATOM  11178  O31 POPE  169     129.338  44.446  23.915  1.00  0.00           O
ATOM  11179  C31 POPE  169     128.216  44.626  24.605  1.00  0.00           C
ATOM  11180  O32 POPE  169     127.136  44.096  24.385  1.00  0.00           O
ATOM  11181  C32 POPE  169     128.476  45.596  25.755  1.00  0.00           C
ATOM  11184  C23 POPE  169     129.518  39.996  28.005  1.00  0.00           C
ATOM  11187  C24 POPE  169     129.388  40.766  29.325  1.00  0.00           C
ATOM  11190  C25 POPE  169     127.956  40.916  29.845  1.00  0.00           C
ATOM  11193  C26 POPE  169     127.886  42.026  30.895  1.00  0.00           C
ATOM  11196  C27 POPE  169     126.536  42.146  31.595  1.00  0.00           C
ATOM  11199  C28 POPE  169     126.596  42.906  32.935  1.00  0.00           C
ATOM  11202  C29 POPE  169     126.976  44.366  32.825  1.00  0.00           C
ATOM  11204 0C21 POPE  169     126.496  45.366  33.595  1.00  0.00           C
ATOM  11206 1C21 POPE  169     125.546  45.216  34.755  1.00  0.00           C
ATOM  11209 2C21 POPE  169     126.266  45.616  36.045  1.00  0.00           C
ATOM  11212 3C21 POPE  169     125.566  45.146  37.325  1.00  0.00           C
ATOM  11215 4C21 POPE  169     126.466  45.366  38.555  1.00  0.00           C
ATOM  11218 5C21 POPE  169     125.896  44.806  39.865  1.00  0.00           C
ATOM  11221 6C21 POPE  169     124.506  45.346  40.195  1.00  0.00           C
ATOM  11224 7C21 POPE  169     124.096  45.056  41.645  1.00  0.00           C
ATOM  11227 8C21 POPE  169     122.586  45.166  41.875  1.00  0.00           C
ATOM  11231  C33 POPE  169     128.556  44.866  27.125  1.00  0.00           C
ATOM  11234  C34 POPE  169     128.236  45.806  28.305  1.00  0.00           C
ATOM  11237  C35 POPE  169     129.168  47.016  28.455  1.00  0.00           C
ATOM  11240  C36 POPE  169     128.908  47.796  29.755  1.00  0.00           C
ATOM  11243  C37 POPE  169     130.058  48.756  30.115  1.00  0.00           C
ATOM  11246  C38 POPE  169     129.888  49.416  31.495  1.00  0.00           C
ATOM  11249  C39 POPE  169     128.738  50.436  31.585  1.00  0.00           C
ATOM  11252 0C31 POPE  169     128.566  50.886  33.035  1.00  0.00           C
ATOM  11255 1C31 POPE  169     127.646  52.086  33.295  1.00  0.00           C
ATOM  11258 2C31 POPE  169     127.716  52.466  34.785  1.00  0.00           C
ATOM  11261 3C31 POPE  169     126.736  53.536  35.275  1.00  0.00           C
ATOM  11264 4C31 POPE  169     125.246  53.166  35.115  1.00  0.00           C
ATOM  11267 5C31 POPE  169     124.366  53.866  36.165  1.00  0.00           C
ATOM  11270 6C31 POPE  169     122.876  53.836  35.825  1.00  0.00           C
ATOM  11274  NH3 POPE  170      67.886  52.526  63.735  1.00  0.00           N
ATOM  11278  C12 POPE  170      69.046  52.286  64.655  1.00  0.00           C
ATOM  11281  C11 POPE  170      70.176  51.626  63.855  1.00  0.00           C
ATOM  11284  P   POPE  170      70.426  49.576  62.185  1.00  0.00           P
ATOM  11285  O13 POPE  170      71.586  48.916  62.845  1.00  0.00           O
ATOM  11286  O14 POPE  170      69.426  48.756  61.495  1.00  0.00           O
ATOM  11287  O11 POPE  170      70.966  50.696  61.185  1.00  0.00           O
ATOM  11288  O12 POPE  170      69.636  50.466  63.235  1.00  0.00           O
ATOM  11289  C1  POPE  170      70.046  51.466  60.395  1.00  0.00           C
ATOM  11292  C2  POPE  170      70.596  51.796  58.985  1.00  0.00           C
ATOM  11294  O21 POPE  170      69.506  51.846  58.055  1.00  0.00           O
ATOM  11295  C21 POPE  170      69.116  50.776  57.395  1.00  0.00           C
ATOM  11296  O22 POPE  170      69.446  49.626  57.595  1.00  0.00           O
ATOM  11297  C22 POPE  170      68.196  51.256  56.265  1.00  0.00           C
ATOM  11300  C3  POPE  170      71.806  50.916  58.515  1.00  0.00           C
ATOM  11303  O31 POPE  170      71.976  50.836  57.085  1.00  0.00           O
ATOM  11304  C31 POPE  170      72.686  51.756  56.485  1.00  0.00           C
ATOM  11305  O32 POPE  170      73.276  52.676  57.045  1.00  0.00           O
ATOM  11306  C32 POPE  170      72.516  51.566  54.965  1.00  0.00           C
ATOM  11309  C23 POPE  170      68.096  50.236  55.125  1.00  0.00           C
ATOM  11312  C24 POPE  170      67.626  50.866  53.805  1.00  0.00           C
ATOM  11315  C25 POPE  170      67.976  50.016  52.565  1.00  0.00           C
ATOM  11318  C26 POPE  170      69.486  49.986  52.235  1.00  0.00           C
ATOM  11321  C27 POPE  170      70.206  48.706  52.665  1.00  0.00           C
ATOM  11324  C28 POPE  170      71.646  48.636  52.145  1.00  0.00           C
ATOM  11327  C29 POPE  170      72.196  47.226  52.235  1.00  0.00           C
ATOM  11329 0C21 POPE  170      72.176  46.346  51.225  1.00  0.00           C
ATOM  11331 1C21 POPE  170      71.576  46.596  49.865  1.00  0.00           C
ATOM  11334 2C21 POPE  170      70.916  45.336  49.265  1.00  0.00           C
ATOM  11337 3C21 POPE  170      71.946  44.326  48.735  1.00  0.00           C
ATOM  11340 4C21 POPE  170      71.306  43.196  47.935  1.00  0.00           C
ATOM  11343 5C21 POPE  170      72.286  42.136  47.415  1.00  0.00           C
ATOM  11346 6C21 POPE  170      73.556  42.686  46.745  1.00  0.00           C
ATOM  11349 7C21 POPE  170      74.406  41.566  46.125  1.00  0.00           C
ATOM  11352 8C21 POPE  170      75.916  41.826  46.265  1.00  0.00           C
ATOM  11356  C33 POPE  170      72.956  52.746  54.065  1.00  0.00           C
ATOM  11359  C34 POPE  170      74.146  52.386  53.165  1.00  0.00           C
ATOM  11362  C35 POPE  170      74.376  53.416  52.045  1.00  0.00           C
ATOM  11365  C36 POPE  170      73.416  53.256  50.855  1.00  0.00           C
ATOM  11368  C37 POPE  170      73.386  54.496  49.955  1.00  0.00           C
ATOM  11371  C38 POPE  170      72.726  54.226  48.585  1.00  0.00           C
ATOM  11374  C39 POPE  170      73.666  53.596  47.555  1.00  0.00           C
ATOM  11377 0C31 POPE  170      74.366  54.636  46.675  1.00  0.00           C
ATOM  11380 1C31 POPE  170      75.146  54.016  45.505  1.00  0.00           C
ATOM  11383 2C31 POPE  170      75.826  55.096  44.645  1.00  0.00           C
ATOM  11386 3C31 POPE  170      76.786  54.516  43.605  1.00  0.00           C
ATOM  11389 4C31 POPE  170      77.626  55.596  42.905  1.00  0.00           C
ATOM  11392 5C31 POPE  170      78.856  55.016  42.195  1.00  0.00           C
ATOM  11395 6C31 POPE  170      79.666  56.026  41.385  1.00  0.00           C
ATOM  11399  NH3 POPE  171      36.446 107.146  20.155  1.00  0.00           N
ATOM  11403  C12 POPE  171      36.906 105.756  19.765  1.00  0.00           C
ATOM  11406  C11 POPE  171      37.756 105.086  20.875  1.00  0.00           C
ATOM  11409  P   POPE  171      39.676 103.586  19.855  1.00  0.00           P
ATOM  11410  O13 POPE  171      39.946 102.166  19.595  1.00  0.00           O
ATOM  11411  O14 POPE  171      39.856 104.516  18.715  1.00  0.00           O
ATOM  11412  O11 POPE  171      40.636 104.106  21.005  1.00  0.00           O
ATOM  11413  O12 POPE  171      38.236 103.806  20.465  1.00  0.00           O
ATOM  11414  C1  POPE  171      41.216 103.166  21.915  1.00  0.00           C
ATOM  11417  C2  POPE  171      42.486 103.776  22.535  1.00  0.00           C
ATOM  11419  O21 POPE  171      43.416 102.706  22.865  1.00  0.00           O
ATOM  11420  C21 POPE  171      44.686 103.056  22.815  1.00  0.00           C
ATOM  11421  O22 POPE  171      45.096 104.186  22.595  1.00  0.00           O
ATOM  11422  C22 POPE  171      45.646 101.876  22.965  1.00  0.00           C
ATOM  11425  C3  POPE  171      42.106 104.666  23.745  1.00  0.00           C
ATOM  11428  O31 POPE  171      43.186 105.556  24.035  1.00  0.00           O
ATOM  11429  C31 POPE  171      43.616 105.636  25.285  1.00  0.00           C
ATOM  11430  O32 POPE  171      43.166 104.996  26.225  1.00  0.00           O
ATOM  11431  C32 POPE  171      44.826 106.566  25.315  1.00  0.00           C
ATOM  11434  C23 POPE  171      47.086 102.376  22.735  1.00  0.00           C
ATOM  11437  C24 POPE  171      48.196 101.426  23.215  1.00  0.00           C
ATOM  11440  C25 POPE  171      48.526 101.566  24.715  1.00  0.00           C
ATOM  11443  C26 POPE  171      49.986 101.176  25.005  1.00  0.00           C
ATOM  11446  C27 POPE  171      50.376 101.226  26.485  1.00  0.00           C
ATOM  11449  C28 POPE  171      51.836 100.806  26.765  1.00  0.00           C
ATOM  11452  C29 POPE  171      52.126  99.456  26.145  1.00  0.00           C
ATOM  11454 0C21 POPE  171      51.906  98.266  26.705  1.00  0.00           C
ATOM  11456 1C21 POPE  171      51.386  98.036  28.095  1.00  0.00           C
ATOM  11459 2C21 POPE  171      51.536  96.566  28.525  1.00  0.00           C
ATOM  11462 3C21 POPE  171      51.906  96.436  30.005  1.00  0.00           C
ATOM  11465 4C21 POPE  171      51.906  94.986  30.485  1.00  0.00           C
ATOM  11468 5C21 POPE  171      52.566  94.856  31.855  1.00  0.00           C
ATOM  11471 6C21 POPE  171      52.306  93.516  32.545  1.00  0.00           C
ATOM  11474 7C21 POPE  171      53.156  93.296  33.805  1.00  0.00           C
ATOM  11477 8C21 POPE  171      53.116  94.436  34.835  1.00  0.00           C
ATOM  11481  C33 POPE  171      45.606 106.586  26.655  1.00  0.00           C
ATOM  11484  C34 POPE  171      45.076 107.606  27.665  1.00  0.00           C
ATOM  11487  C35 POPE  171      43.816 107.176  28.435  1.00  0.00           C
ATOM  11490  C36 POPE  171      43.376 108.236  29.445  1.00  0.00           C
ATOM  11493  C37 POPE  171      42.266 107.756  30.385  1.00  0.00           C
ATOM  11496  C38 POPE  171      42.016 108.796  31.485  1.00  0.00           C
ATOM  11499  C39 POPE  171      40.946 108.396  32.505  1.00  0.00           C
ATOM  11502 0C31 POPE  171      40.766 109.516  33.545  1.00  0.00           C
ATOM  11505 1C31 POPE  171      40.106 109.036  34.835  1.00  0.00           C
ATOM  11508 2C31 POPE  171      39.796 110.186  35.815  1.00  0.00           C
ATOM  11511 3C31 POPE  171      41.036 110.886  36.425  1.00  0.00           C
ATOM  11514 4C31 POPE  171      41.966 109.946  37.205  1.00  0.00           C
ATOM  11517 5C31 POPE  171      42.946 110.696  38.115  1.00  0.00           C
ATOM  11520 6C31 POPE  171      42.336 111.096  39.455  1.00  0.00           C
ATOM  11524  NH3 POPE  172      99.886  89.186  64.995  1.00  0.00           N
ATOM  11528  C12 POPE  172      99.586  89.106  66.465  1.00  0.00           C
ATOM  11531  C11 POPE  172     100.036  90.376  67.195  1.00  0.00           C
ATOM  11534  P   POPE  172      98.236  92.286  67.255  1.00  0.00           P
ATOM  11535  O13 POPE  172      97.246  91.336  67.815  1.00  0.00           O
ATOM  11536  O14 POPE  172      98.796  93.326  68.155  1.00  0.00           O
ATOM  11537  O11 POPE  172      97.566  92.996  66.015  1.00  0.00           O
ATOM  11538  O12 POPE  172      99.436  91.506  66.575  1.00  0.00           O
ATOM  11539  C1  POPE  172      98.196  94.076  65.305  1.00  0.00           C
ATOM  11542  C2  POPE  172      99.196  93.566  64.225  1.00  0.00           C
ATOM  11544  O21 POPE  172      99.746  94.726  63.545  1.00  0.00           O
ATOM  11545  C21 POPE  172     100.856  94.436  62.865  1.00  0.00           C
ATOM  11546  O22 POPE  172     101.316  93.316  62.745  1.00  0.00           O
ATOM  11547  C22 POPE  172     101.496  95.696  62.305  1.00  0.00           C
ATOM  11550  C3  POPE  172      98.536  92.546  63.235  1.00  0.00           C
ATOM  11553  O31 POPE  172      99.246  91.296  63.225  1.00  0.00           O
ATOM  11554  C31 POPE  172      99.736  90.696  62.115  1.00  0.00           C
ATOM  11555  O32 POPE  172     100.616  89.836  62.205  1.00  0.00           O
ATOM  11556  C32 POPE  172      99.136  91.136  60.785  1.00  0.00           C
ATOM  11559  C23 POPE  172     102.946  95.396  61.845  1.00  0.00           C
ATOM  11562  C24 POPE  172     103.336  96.216  60.625  1.00  0.00           C
ATOM  11565  C25 POPE  172     102.746  95.696  59.315  1.00  0.00           C
ATOM  11568  C26 POPE  172     103.326  96.406  58.085  1.00  0.00           C
ATOM  11571  C27 POPE  172     104.476  95.666  57.395  1.00  0.00           C
ATOM  11574  C28 POPE  172     104.306  95.596  55.865  1.00  0.00           C
ATOM  11577  C29 POPE  172     104.986  94.396  55.285  1.00  0.00           C
ATOM  11579 0C21 POPE  172     105.666  94.366  54.125  1.00  0.00           C
ATOM  11581 1C21 POPE  172     105.886  95.506  53.175  1.00  0.00           C
ATOM  11584 2C21 POPE  172     106.666  94.976  51.965  1.00  0.00           C
ATOM  11587 3C21 POPE  172     106.946  96.056  50.915  1.00  0.00           C
ATOM  11590 4C21 POPE  172     107.966  95.586  49.865  1.00  0.00           C
ATOM  11593 5C21 POPE  172     108.036  96.496  48.635  1.00  0.00           C
ATOM  11596 6C21 POPE  172     108.196  97.986  48.985  1.00  0.00           C
ATOM  11599 7C21 POPE  172     108.386  98.856  47.745  1.00  0.00           C
ATOM  11602 8C21 POPE  172     108.206 100.336  48.035  1.00  0.00           C
ATOM  11606  C33 POPE  172      99.726  90.316  59.605  1.00  0.00           C
ATOM  11609  C34 POPE  172      98.956  90.456  58.275  1.00  0.00           C
ATOM  11612  C35 POPE  172      98.806  91.876  57.715  1.00  0.00           C
ATOM  11615  C36 POPE  172     100.116  92.646  57.525  1.00  0.00           C
ATOM  11618  C37 POPE  172      99.936  93.996  56.825  1.00  0.00           C
ATOM  11621  C38 POPE  172     100.796  94.196  55.565  1.00  0.00           C
ATOM  11624  C39 POPE  172     100.086  93.846  54.245  1.00  0.00           C
ATOM  11627 0C31 POPE  172      99.156  94.976  53.765  1.00  0.00           C
ATOM  11630 1C31 POPE  172      98.506  94.656  52.415  1.00  0.00           C
ATOM  11633 2C31 POPE  172      97.676  95.816  51.845  1.00  0.00           C
ATOM  11636 3C31 POPE  172      97.216  95.506  50.415  1.00  0.00           C
ATOM  11639 4C31 POPE  172      96.376  96.596  49.755  1.00  0.00           C
ATOM  11642 5C31 POPE  172      96.066  96.236  48.295  1.00  0.00           C
ATOM  11645 6C31 POPE  172      95.136  97.216  47.585  1.00  0.00           C
ATOM  11649  NH3 POPE  173      52.776  41.196  66.175  1.00  0.00           N
ATOM  11653  C12 POPE  173      52.516  39.746  66.435  1.00  0.00           C
ATOM  11656  C11 POPE  173      53.636  39.156  67.295  1.00  0.00           C
ATOM  11659  P   POPE  173      53.806  36.506  66.995  1.00  0.00           P
ATOM  11660  O13 POPE  173      55.296  36.456  67.105  1.00  0.00           O
ATOM  11661  O14 POPE  173      53.046  35.356  67.515  1.00  0.00           O
ATOM  11662  O11 POPE  173      53.496  36.706  65.455  1.00  0.00           O
ATOM  11663  O12 POPE  173      53.306  37.836  67.675  1.00  0.00           O
ATOM  11664  C1  POPE  173      52.726  35.726  64.735  1.00  0.00           C
ATOM  11667  C2  POPE  173      53.206  35.646  63.265  1.00  0.00           C
ATOM  11669  O21 POPE  173      52.086  35.286  62.415  1.00  0.00           O
ATOM  11670  C21 POPE  173      52.236  35.646  61.155  1.00  0.00           C
ATOM  11671  O22 POPE  173      53.036  36.476  60.735  1.00  0.00           O
ATOM  11672  C22 POPE  173      51.356  34.776  60.275  1.00  0.00           C
ATOM  11675  C3  POPE  173      54.386  34.646  63.055  1.00  0.00           C
ATOM  11678  O31 POPE  173      55.626  35.346  62.765  1.00  0.00           O
ATOM  11679  C31 POPE  173      56.126  35.156  61.515  1.00  0.00           C
ATOM  11680  O32 POPE  173      55.696  34.376  60.705  1.00  0.00           O
ATOM  11681  C32 POPE  173      57.216  36.216  61.305  1.00  0.00           C
ATOM  11684  C23 POPE  173      52.176  33.586  59.725  1.00  0.00           C
ATOM  11687  C24 POPE  173      51.376  32.706  58.765  1.00  0.00           C
ATOM  11690  C25 POPE  173      52.266  31.656  58.095  1.00  0.00           C
ATOM  11693  C26 POPE  173      51.506  30.846  57.035  1.00  0.00           C
ATOM  11696  C27 POPE  173      52.406  30.266  55.935  1.00  0.00           C
ATOM  11699  C28 POPE  173      51.606  29.666  54.755  1.00  0.00           C
ATOM  11702  C29 POPE  173      51.066  30.746  53.845  1.00  0.00           C
ATOM  11704 0C21 POPE  173      50.666  30.606  52.565  1.00  0.00           C
ATOM  11706 1C21 POPE  173      50.566  29.326  51.765  1.00  0.00           C
ATOM  11709 2C21 POPE  173      49.356  29.386  50.805  1.00  0.00           C
ATOM  11712 3C21 POPE  173      49.476  28.446  49.595  1.00  0.00           C
ATOM  11715 4C21 POPE  173      48.266  28.526  48.635  1.00  0.00           C
ATOM  11718 5C21 POPE  173      48.206  29.806  47.785  1.00  0.00           C
ATOM  11721 6C21 POPE  173      46.776  30.116  47.305  1.00  0.00           C
ATOM  11724 7C21 POPE  173      46.666  31.306  46.325  1.00  0.00           C
ATOM  11727 8C21 POPE  173      46.576  32.686  46.995  1.00  0.00           C
ATOM  11731  C33 POPE  173      58.066  36.056  60.025  1.00  0.00           C
ATOM  11734  C34 POPE  173      57.306  36.306  58.715  1.00  0.00           C
ATOM  11737  C35 POPE  173      58.126  35.946  57.475  1.00  0.00           C
ATOM  11740  C36 POPE  173      57.366  36.246  56.185  1.00  0.00           C
ATOM  11743  C37 POPE  173      57.476  35.136  55.135  1.00  0.00           C
ATOM  11746  C38 POPE  173      56.926  35.546  53.755  1.00  0.00           C
ATOM  11749  C39 POPE  173      55.466  36.026  53.725  1.00  0.00           C
ATOM  11752 0C31 POPE  173      54.426  34.906  53.835  1.00  0.00           C
ATOM  11755 1C31 POPE  173      53.006  35.486  53.775  1.00  0.00           C
ATOM  11758 2C31 POPE  173      51.906  34.446  54.065  1.00  0.00           C
ATOM  11761 3C31 POPE  173      50.516  35.086  54.175  1.00  0.00           C
ATOM  11764 4C31 POPE  173      49.546  34.266  55.025  1.00  0.00           C
ATOM  11767 5C31 POPE  173      48.266  35.036  55.385  1.00  0.00           C
ATOM  11770 6C31 POPE  173      47.526  34.436  56.575  1.00  0.00           C
ATOM  11774  NH3 POPE  174      60.766  25.796  21.065  1.00  0.00           N
ATOM  11778  C12 POPE  174      61.386  25.606  19.705  1.00  0.00           C
ATOM  11781  C11 POPE  174      62.396  24.446  19.705  1.00  0.00           C
ATOM  11784  P   POPE  174      64.406  23.476  21.055  1.00  0.00           P
ATOM  11785  O13 POPE  174      65.806  23.666  20.615  1.00  0.00           O
ATOM  11786  O14 POPE  174      63.736  22.196  20.745  1.00  0.00           O
ATOM  11787  O11 POPE  174      64.376  23.626  22.635  1.00  0.00           O
ATOM  11788  O12 POPE  174      63.476  24.706  20.615  1.00  0.00           O
ATOM  11789  C1  POPE  174      65.526  23.316  23.445  1.00  0.00           C
ATOM  11792  C2  POPE  174      65.236  22.236  24.545  1.00  0.00           C
ATOM  11794  O21 POPE  174      66.426  21.476  24.865  1.00  0.00           O
ATOM  11795  C21 POPE  174      67.326  22.166  25.555  1.00  0.00           C
ATOM  11796  O22 POPE  174      67.266  23.346  25.815  1.00  0.00           O
ATOM  11797  C22 POPE  174      68.376  21.156  26.025  1.00  0.00           C
ATOM  11800  C3  POPE  174      64.126  21.226  24.105  1.00  0.00           C
ATOM  11803  O31 POPE  174      64.406  19.866  24.465  1.00  0.00           O
ATOM  11804  C31 POPE  174      64.206  19.606  25.755  1.00  0.00           C
ATOM  11805  O32 POPE  174      63.706  20.366  26.565  1.00  0.00           O
ATOM  11806  C32 POPE  174      64.856  18.266  26.085  1.00  0.00           C
ATOM  11809  C23 POPE  174      69.746  21.756  26.425  1.00  0.00           C
ATOM  11812  C24 POPE  174      69.846  22.096  27.915  1.00  0.00           C
ATOM  11815  C25 POPE  174      69.126  23.376  28.315  1.00  0.00           C
ATOM  11818  C26 POPE  174      69.586  23.886  29.685  1.00  0.00           C
ATOM  11821  C27 POPE  174      68.616  24.926  30.245  1.00  0.00           C
ATOM  11824  C28 POPE  174      68.216  24.596  31.695  1.00  0.00           C
ATOM  11827  C29 POPE  174      67.216  25.606  32.185  1.00  0.00           C
ATOM  11829 0C21 POPE  174      67.426  26.476  33.185  1.00  0.00           C
ATOM  11831 1C21 POPE  174      68.656  26.556  34.055  1.00  0.00           C
ATOM  11834 2C21 POPE  174      68.336  27.216  35.405  1.00  0.00           C
ATOM  11837 3C21 POPE  174      67.296  26.446  36.225  1.00  0.00           C
ATOM  11840 4C21 POPE  174      66.776  27.266  37.405  1.00  0.00           C
ATOM  11843 5C21 POPE  174      65.606  26.596  38.145  1.00  0.00           C
ATOM  11846 6C21 POPE  174      66.016  25.336  38.915  1.00  0.00           C
ATOM  11849 7C21 POPE  174      64.866  24.796  39.775  1.00  0.00           C
ATOM  11852 8C21 POPE  174      65.206  23.476  40.465  1.00  0.00           C
ATOM  11856  C33 POPE  174      64.376  17.676  27.415  1.00  0.00           C
ATOM  11859  C34 POPE  174      65.426  16.776  28.075  1.00  0.00           C
ATOM  11862  C35 POPE  174      66.586  17.516  28.745  1.00  0.00           C
ATOM  11865  C36 POPE  174      66.126  18.436  29.885  1.00  0.00           C
ATOM  11868  C37 POPE  174      67.146  18.486  31.035  1.00  0.00           C
ATOM  11871  C38 POPE  174      66.786  19.546  32.085  1.00  0.00           C
ATOM  11874  C39 POPE  174      67.756  19.546  33.275  1.00  0.00           C
ATOM  11877 0C31 POPE  174      67.646  20.836  34.085  1.00  0.00           C
ATOM  11880 1C31 POPE  174      68.646  20.956  35.235  1.00  0.00           C
ATOM  11883 2C31 POPE  174      68.706  22.396  35.785  1.00  0.00           C
ATOM  11886 3C31 POPE  174      69.896  22.686  36.705  1.00  0.00           C
ATOM  11889 4C31 POPE  174      69.756  22.046  38.095  1.00  0.00           C
ATOM  11892 5C31 POPE  174      70.936  22.366  39.035  1.00  0.00           C
ATOM  11895 6C31 POPE  174      70.906  21.576  40.345  1.00  0.00           C
ATOM  11899  NH3 POPE  175      26.686  92.686  23.155  1.00  0.00           N
ATOM  11903  C12 POPE  175      26.786  93.286  21.785  1.00  0.00           C
ATOM  11906  C11 POPE  175      27.826  94.416  21.735  1.00  0.00           C
ATOM  11909  P   POPE  175      28.256  96.896  22.215  1.00  0.00           P
ATOM  11910  O13 POPE  175      29.606  96.486  21.815  1.00  0.00           O
ATOM  11911  O14 POPE  175      27.606  97.986  21.465  1.00  0.00           O
ATOM  11912  O11 POPE  175      28.346  97.466  23.685  1.00  0.00           O
ATOM  11913  O12 POPE  175      27.306  95.626  22.315  1.00  0.00           O
ATOM  11914  C1  POPE  175      29.136  96.846  24.685  1.00  0.00           C
ATOM  11917  C2  POPE  175      28.376  95.646  25.305  1.00  0.00           C
ATOM  11919  O21 POPE  175      27.186  96.136  25.955  1.00  0.00           O
ATOM  11920  C21 POPE  175      26.196  95.246  26.015  1.00  0.00           C
ATOM  11921  O22 POPE  175      26.146  94.206  25.375  1.00  0.00           O
ATOM  11922  C22 POPE  175      25.156  95.726  27.015  1.00  0.00           C
ATOM  11925  C3  POPE  175      29.276  94.856  26.285  1.00  0.00           C
ATOM  11928  O31 POPE  175      29.596  95.616  27.465  1.00  0.00           O
ATOM  11929  C31 POPE  175      30.746  96.256  27.505  1.00  0.00           C
ATOM  11930  O32 POPE  175      31.596  96.276  26.635  1.00  0.00           O
ATOM  11931  C32 POPE  175      30.736  97.086  28.805  1.00  0.00           C
ATOM  11934  C23 POPE  175      25.566  95.396  28.475  1.00  0.00           C
ATOM  11937  C24 POPE  175      26.496  96.416  29.145  1.00  0.00           C
ATOM  11940  C25 POPE  175      27.136  95.866  30.435  1.00  0.00           C
ATOM  11943  C26 POPE  175      26.126  95.206  31.395  1.00  0.00           C
ATOM  11946  C27 POPE  175      26.616  95.046  32.845  1.00  0.00           C
ATOM  11949  C28 POPE  175      25.636  94.196  33.665  1.00  0.00           C
ATOM  11952  C29 POPE  175      25.776  94.396  35.155  1.00  0.00           C
ATOM  11954 0C21 POPE  175      24.856  94.936  35.985  1.00  0.00           C
ATOM  11956 1C21 POPE  175      23.486  95.456  35.635  1.00  0.00           C
ATOM  11959 2C21 POPE  175      22.396  94.536  36.215  1.00  0.00           C
ATOM  11962 3C21 POPE  175      20.986  95.136  36.255  1.00  0.00           C
ATOM  11965 4C21 POPE  175      20.446  95.606  34.905  1.00  0.00           C
ATOM  11968 5C21 POPE  175      18.906  95.626  34.825  1.00  0.00           C
ATOM  11971 6C21 POPE  175      18.216  96.606  35.785  1.00  0.00           C
ATOM  11974 7C21 POPE  175      16.686  96.426  35.775  1.00  0.00           C
ATOM  11977 8C21 POPE  175      15.936  97.296  36.795  1.00  0.00           C
ATOM  11981  C33 POPE  175      31.906  98.076  29.005  1.00  0.00           C
ATOM  11984  C34 POPE  175      32.946  97.656  30.065  1.00  0.00           C
ATOM  11987  C35 POPE  175      32.396  97.316  31.465  1.00  0.00           C
ATOM  11990  C36 POPE  175      31.726  98.526  32.135  1.00  0.00           C
ATOM  11993  C37 POPE  175      30.916  98.166  33.385  1.00  0.00           C
ATOM  11996  C38 POPE  175      30.206  99.406  33.925  1.00  0.00           C
ATOM  11999  C39 POPE  175      29.546  99.166  35.285  1.00  0.00           C
ATOM  12002 0C31 POPE  175      30.526  99.346  36.455  1.00  0.00           C
ATOM  12005 1C31 POPE  175      29.896  98.876  37.765  1.00  0.00           C
ATOM  12008 2C31 POPE  175      30.766  99.146  38.995  1.00  0.00           C
ATOM  12011 3C31 POPE  175      30.026  98.826  40.295  1.00  0.00           C
ATOM  12014 4C31 POPE  175      30.786  99.246  41.555  1.00  0.00           C
ATOM  12017 5C31 POPE  175      29.956  99.006  42.825  1.00  0.00           C
ATOM  12020 6C31 POPE  175      30.646  99.496  44.095  1.00  0.00           C
ATOM  12024  NH3 POPE  176      92.116  23.346  22.565  1.00  0.00           N
ATOM  12028  C12 POPE  176      90.666  23.056  22.405  1.00  0.00           C
ATOM  12031  C11 POPE  176      89.966  23.616  23.665  1.00  0.00           C
ATOM  12034  P   POPE  176      90.166  23.716  26.235  1.00  0.00           P
ATOM  12035  O13 POPE  176      88.706  23.566  26.125  1.00  0.00           O
ATOM  12036  O14 POPE  176      90.866  22.876  27.235  1.00  0.00           O
ATOM  12037  O11 POPE  176      90.586  25.226  26.485  1.00  0.00           O
ATOM  12038  O12 POPE  176      90.806  23.436  24.825  1.00  0.00           O
ATOM  12039  C1  POPE  176      91.236  25.656  27.675  1.00  0.00           C
ATOM  12042  C2  POPE  176      90.226  26.316  28.655  1.00  0.00           C
ATOM  12044  O21 POPE  176      90.956  27.026  29.675  1.00  0.00           O
ATOM  12045  C21 POPE  176      91.416  26.436  30.745  1.00  0.00           C
ATOM  12046  O22 POPE  176      91.276  25.276  31.085  1.00  0.00           O
ATOM  12047  C22 POPE  176      92.306  27.446  31.465  1.00  0.00           C
ATOM  12050  C3  POPE  176      89.116  25.316  29.145  1.00  0.00           C
ATOM  12053  O31 POPE  176      88.386  25.736  30.305  1.00  0.00           O
ATOM  12054  C31 POPE  176      87.636  26.816  30.195  1.00  0.00           C
ATOM  12055  O32 POPE  176      87.636  27.626  29.285  1.00  0.00           O
ATOM  12056  C32 POPE  176      86.726  26.876  31.425  1.00  0.00           C
ATOM  12059  C23 POPE  176      91.526  28.616  32.125  1.00  0.00           C
ATOM  12062  C24 POPE  176      92.416  29.846  32.375  1.00  0.00           C
ATOM  12065  C25 POPE  176      93.726  29.566  33.135  1.00  0.00           C
ATOM  12068  C26 POPE  176      93.496  29.016  34.535  1.00  0.00           C
ATOM  12071  C27 POPE  176      94.756  29.046  35.405  1.00  0.00           C
ATOM  12074  C28 POPE  176      94.426  28.566  36.825  1.00  0.00           C
ATOM  12077  C29 POPE  176      95.566  28.696  37.795  1.00  0.00           C
ATOM  12079 0C21 POPE  176      95.446  28.986  39.105  1.00  0.00           C
ATOM  12081 1C21 POPE  176      94.146  29.196  39.855  1.00  0.00           C
ATOM  12084 2C21 POPE  176      93.856  28.076  40.865  1.00  0.00           C
ATOM  12087 3C21 POPE  176      94.716  28.196  42.125  1.00  0.00           C
ATOM  12090 4C21 POPE  176      94.436  27.106  43.175  1.00  0.00           C
ATOM  12093 5C21 POPE  176      95.526  27.126  44.255  1.00  0.00           C
ATOM  12096 6C21 POPE  176      95.316  26.096  45.375  1.00  0.00           C
ATOM  12099 7C21 POPE  176      96.576  25.976  46.245  1.00  0.00           C
ATOM  12102 8C21 POPE  176      96.456  24.916  47.345  1.00  0.00           C
ATOM  12106  C33 POPE  176      87.546  26.956  32.725  1.00  0.00           C
ATOM  12109  C34 POPE  176      86.676  27.246  33.945  1.00  0.00           C
ATOM  12112  C35 POPE  176      87.516  27.536  35.185  1.00  0.00           C
ATOM  12115  C36 POPE  176      86.676  27.986  36.375  1.00  0.00           C
ATOM  12118  C37 POPE  176      87.456  28.946  37.285  1.00  0.00           C
ATOM  12121  C38 POPE  176      86.986  28.876  38.735  1.00  0.00           C
ATOM  12124  C39 POPE  176      87.556  27.646  39.445  1.00  0.00           C
ATOM  12127 0C31 POPE  176      87.016  27.516  40.865  1.00  0.00           C
ATOM  12130 1C31 POPE  176      87.706  26.406  41.675  1.00  0.00           C
ATOM  12133 2C31 POPE  176      87.136  26.256  43.085  1.00  0.00           C
ATOM  12136 3C31 POPE  176      87.036  27.596  43.825  1.00  0.00           C
ATOM  12139 4C31 POPE  176      86.666  27.486  45.305  1.00  0.00           C
ATOM  12142 5C31 POPE  176      86.306  28.856  45.905  1.00  0.00           C
ATOM  12145 6C31 POPE  176      86.346  28.866  47.425  1.00  0.00           C
ATOM  12149  NH3 POPE  177      99.156  69.506  19.435  1.00  0.00           N
ATOM  12153  C12 POPE  177     100.176  70.476  18.875  1.00  0.00           C
ATOM  12156  C11 POPE  177      99.926  71.966  19.265  1.00  0.00           C
ATOM  12159  P   POPE  177      99.976  73.626  21.285  1.00  0.00           P
ATOM  12160  O13 POPE  177     101.176  73.716  22.135  1.00  0.00           O
ATOM  12161  O14 POPE  177      99.856  74.626  20.205  1.00  0.00           O
ATOM  12162  O11 POPE  177      98.706  73.716  22.235  1.00  0.00           O
ATOM  12163  O12 POPE  177      99.826  72.166  20.685  1.00  0.00           O
ATOM  12164  C1  POPE  177      98.576  72.966  23.445  1.00  0.00           C
ATOM  12167  C2  POPE  177      98.316  73.866  24.705  1.00  0.00           C
ATOM  12169  O21 POPE  177      98.466  73.086  25.915  1.00  0.00           O
ATOM  12170  C21 POPE  177      99.716  72.916  26.275  1.00  0.00           C
ATOM  12171  O22 POPE  177     100.696  73.246  25.625  1.00  0.00           O
ATOM  12172  C22 POPE  177      99.806  72.216  27.645  1.00  0.00           C
ATOM  12175  C3  POPE  177      96.886  74.456  24.635  1.00  0.00           C
ATOM  12178  O31 POPE  177      96.456  75.076  25.865  1.00  0.00           O
ATOM  12179  C31 POPE  177      96.816  76.346  25.975  1.00  0.00           C
ATOM  12180  O32 POPE  177      97.516  76.956  25.195  1.00  0.00           O
ATOM  12181  C32 POPE  177      96.206  76.986  27.215  1.00  0.00           C
ATOM  12184  C23 POPE  177      99.006  72.876  28.795  1.00  0.00           C
ATOM  12187  C24 POPE  177      99.346  72.266  30.175  1.00  0.00           C
ATOM  12190  C25 POPE  177      98.916  73.166  31.345  1.00  0.00           C
ATOM  12193  C26 POPE  177      97.476  72.916  31.825  1.00  0.00           C
ATOM  12196  C27 POPE  177      96.946  74.096  32.645  1.00  0.00           C
ATOM  12199  C28 POPE  177      95.526  73.896  33.215  1.00  0.00           C
ATOM  12202  C29 POPE  177      95.486  73.056  34.465  1.00  0.00           C
ATOM  12204 0C21 POPE  177      94.386  72.706  35.175  1.00  0.00           C
ATOM  12206 1C21 POPE  177      92.946  73.016  34.845  1.00  0.00           C
ATOM  12209 2C21 POPE  177      92.106  71.726  34.885  1.00  0.00           C
ATOM  12212 3C21 POPE  177      90.726  71.836  34.215  1.00  0.00           C
ATOM  12215 4C21 POPE  177      89.926  70.526  34.305  1.00  0.00           C
ATOM  12218 5C21 POPE  177      89.136  70.396  35.615  1.00  0.00           C
ATOM  12221 6C21 POPE  177      88.606  68.986  35.885  1.00  0.00           C
ATOM  12224 7C21 POPE  177      87.456  68.976  36.895  1.00  0.00           C
ATOM  12227 8C21 POPE  177      87.186  67.606  37.525  1.00  0.00           C
ATOM  12231  C33 POPE  177      94.766  77.516  27.105  1.00  0.00           C
ATOM  12234  C34 POPE  177      94.326  78.096  28.455  1.00  0.00           C
ATOM  12237  C35 POPE  177      94.146  76.996  29.515  1.00  0.00           C
ATOM  12240  C36 POPE  177      92.696  76.496  29.645  1.00  0.00           C
ATOM  12243  C37 POPE  177      92.606  75.196  30.465  1.00  0.00           C
ATOM  12246  C38 POPE  177      91.226  74.536  30.335  1.00  0.00           C
ATOM  12249  C39 POPE  177      90.086  75.296  31.035  1.00  0.00           C
ATOM  12252 0C31 POPE  177      90.196  75.346  32.575  1.00  0.00           C
ATOM  12255 1C31 POPE  177      88.946  75.976  33.195  1.00  0.00           C
ATOM  12258 2C31 POPE  177      88.726  75.636  34.675  1.00  0.00           C
ATOM  12261 3C31 POPE  177      87.556  76.446  35.255  1.00  0.00           C
ATOM  12264 4C31 POPE  177      86.936  75.836  36.515  1.00  0.00           C
ATOM  12267 5C31 POPE  177      85.766  76.676  37.055  1.00  0.00           C
ATOM  12270 6C31 POPE  177      85.046  76.016  38.235  1.00  0.00           C
ATOM  12274  NH3 POPE  178       6.156 107.966  62.445  1.00  0.00           N
ATOM  12278  C12 POPE  178       7.606 108.296  62.195  1.00  0.00           C
ATOM  12281  C11 POPE  178       8.036 109.596  62.895  1.00  0.00           C
ATOM  12284  P   POPE  178      10.386 110.756  62.835  1.00  0.00           P
ATOM  12285  O13 POPE  178       9.946 111.756  63.835  1.00  0.00           O
ATOM  12286  O14 POPE  178      11.306 109.706  63.335  1.00  0.00           O
ATOM  12287  O11 POPE  178      11.026 111.596  61.655  1.00  0.00           O
ATOM  12288  O12 POPE  178       9.126 110.116  62.145  1.00  0.00           O
ATOM  12289  C1  POPE  178      10.996 111.136  60.295  1.00  0.00           C
ATOM  12292  C2  POPE  178      10.286 112.146  59.365  1.00  0.00           C
ATOM  12294  O21 POPE  178       9.986 111.536  58.085  1.00  0.00           O
ATOM  12295  C21 POPE  178      11.016 111.206  57.305  1.00  0.00           C
ATOM  12296  O22 POPE  178      12.176 111.546  57.465  1.00  0.00           O
ATOM  12297  C22 POPE  178      10.556 110.266  56.195  1.00  0.00           C
ATOM  12300  C3  POPE  178      11.046 113.516  59.285  1.00  0.00           C
ATOM  12303  O31 POPE  178      10.516 114.406  58.275  1.00  0.00           O
ATOM  12304  C31 POPE  178       9.576 115.246  58.705  1.00  0.00           C
ATOM  12305  O32 POPE  178       9.116 115.286  59.825  1.00  0.00           O
ATOM  12306  C32 POPE  178       9.036 116.106  57.545  1.00  0.00           C
ATOM  12309  C23 POPE  178      11.226 110.606  54.835  1.00  0.00           C
ATOM  12312  C24 POPE  178      10.516 111.776  54.125  1.00  0.00           C
ATOM  12315  C25 POPE  178      11.056 112.066  52.715  1.00  0.00           C
ATOM  12318  C26 POPE  178      12.256 113.006  52.705  1.00  0.00           C
ATOM  12321  C27 POPE  178      12.806 113.256  51.295  1.00  0.00           C
ATOM  12324  C28 POPE  178      14.056 114.166  51.255  1.00  0.00           C
ATOM  12327  C29 POPE  178      15.216 113.556  52.015  1.00  0.00           C
ATOM  12329 0C21 POPE  178      16.496 113.936  51.975  1.00  0.00           C
ATOM  12331 1C21 POPE  178      17.066 115.066  51.165  1.00  0.00           C
ATOM  12334 2C21 POPE  178      17.536 116.256  52.015  1.00  0.00           C
ATOM  12337 3C21 POPE  178      18.946 116.756  51.635  1.00  0.00           C
ATOM  12340 4C21 POPE  178      19.236 118.166  52.135  1.00  0.00           C
ATOM  12343 5C21 POPE  178      19.386 118.196  53.665  1.00  0.00           C
ATOM  12346 6C21 POPE  178      19.296 119.626  54.195  1.00  0.00           C
ATOM  12349 7C21 POPE  178      19.036 119.676  55.685  1.00  0.00           C
ATOM  12352 8C21 POPE  178      18.666 121.086  56.105  1.00  0.00           C
ATOM  12356  C33 POPE  178       9.986 116.406  56.365  1.00  0.00           C
ATOM  12359  C34 POPE  178       9.296 117.326  55.335  1.00  0.00           C
ATOM  12362  C35 POPE  178      10.166 117.596  54.105  1.00  0.00           C
ATOM  12365  C36 POPE  178       9.486 118.476  53.035  1.00  0.00           C
ATOM  12368  C37 POPE  178      10.506 119.386  52.345  1.00  0.00           C
ATOM  12371  C38 POPE  178      10.046 119.956  50.995  1.00  0.00           C
ATOM  12374  C39 POPE  178      10.816 121.236  50.605  1.00  0.00           C
ATOM  12377 0C31 POPE  178      10.826 121.456  49.085  1.00  0.00           C
ATOM  12380 1C31 POPE  178      11.106 122.896  48.665  1.00  0.00           C
ATOM  12383 2C31 POPE  178      10.836 123.096  47.165  1.00  0.00           C
ATOM  12386 3C31 POPE  178      10.876 124.556  46.725  1.00  0.00           C
ATOM  12389 4C31 POPE  178       9.856 124.876  45.625  1.00  0.00           C
ATOM  12392 5C31 POPE  178       9.906 126.336  45.185  1.00  0.00           C
ATOM  12395 6C31 POPE  178       8.796 126.756  44.225  1.00  0.00           C
ATOM  12399  NH3 POPE  179      77.766  97.316  19.765  1.00  0.00           N
ATOM  12403  C12 POPE  179      78.696  97.206  18.585  1.00  0.00           C
ATOM  12406  C11 POPE  179      79.456  95.886  18.645  1.00  0.00           C
ATOM  12409  P   POPE  179      81.266  94.686  20.055  1.00  0.00           P
ATOM  12410  O13 POPE  179      80.666  93.486  19.415  1.00  0.00           O
ATOM  12411  O14 POPE  179      82.706  94.986  19.865  1.00  0.00           O
ATOM  12412  O11 POPE  179      80.946  94.566  21.575  1.00  0.00           O
ATOM  12413  O12 POPE  179      80.426  95.976  19.685  1.00  0.00           O
ATOM  12414  C1  POPE  179      80.966  95.676  22.465  1.00  0.00           C
ATOM  12417  C2  POPE  179      79.516  95.986  22.895  1.00  0.00           C
ATOM  12419  O21 POPE  179      79.486  97.106  23.805  1.00  0.00           O
ATOM  12420  C21 POPE  179      78.386  97.816  23.715  1.00  0.00           C
ATOM  12421  O22 POPE  179      77.476  97.626  22.915  1.00  0.00           O
ATOM  12422  C22 POPE  179      78.476  99.026  24.645  1.00  0.00           C
ATOM  12425  C3  POPE  179      78.846  94.716  23.505  1.00  0.00           C
ATOM  12428  O31 POPE  179      78.466  94.876  24.895  1.00  0.00           O
ATOM  12429  C31 POPE  179      79.386  94.466  25.765  1.00  0.00           C
ATOM  12430  O32 POPE  179      80.466  93.976  25.495  1.00  0.00           O
ATOM  12431  C32 POPE  179      78.816  94.616  27.165  1.00  0.00           C
ATOM  12434  C23 POPE  179      78.376  98.676  26.145  1.00  0.00           C
ATOM  12437  C24 POPE  179      78.046  99.916  26.995  1.00  0.00           C
ATOM  12440  C25 POPE  179      78.036  99.626  28.505  1.00  0.00           C
ATOM  12443  C26 POPE  179      77.046  98.536  28.945  1.00  0.00           C
ATOM  12446  C27 POPE  179      77.226  98.076  30.405  1.00  0.00           C
ATOM  12449  C28 POPE  179      76.906  99.176  31.445  1.00  0.00           C
ATOM  12452  C29 POPE  179      77.396  98.826  32.825  1.00  0.00           C
ATOM  12454 0C21 POPE  179      77.156  99.506  33.955  1.00  0.00           C
ATOM  12456 1C21 POPE  179      76.286 100.736  34.115  1.00  0.00           C
ATOM  12459 2C21 POPE  179      75.016 100.396  34.925  1.00  0.00           C
ATOM  12462 3C21 POPE  179      75.276 100.116  36.415  1.00  0.00           C
ATOM  12465 4C21 POPE  179      74.106  99.396  37.105  1.00  0.00           C
ATOM  12468 5C21 POPE  179      72.946 100.336  37.465  1.00  0.00           C
ATOM  12471 6C21 POPE  179      71.736  99.576  38.005  1.00  0.00           C
ATOM  12474 7C21 POPE  179      70.706 100.476  38.695  1.00  0.00           C
ATOM  12477 8C21 POPE  179      69.496  99.726  39.255  1.00  0.00           C
ATOM  12481  C33 POPE  179      79.726  93.996  28.245  1.00  0.00           C
ATOM  12484  C34 POPE  179      78.936  93.426  29.415  1.00  0.00           C
ATOM  12487  C35 POPE  179      79.856  92.766  30.445  1.00  0.00           C
ATOM  12490  C36 POPE  179      80.016  93.576  31.735  1.00  0.00           C
ATOM  12493  C37 POPE  179      81.246  93.106  32.525  1.00  0.00           C
ATOM  12496  C38 POPE  179      81.066  93.206  34.035  1.00  0.00           C
ATOM  12499  C39 POPE  179      82.396  92.986  34.765  1.00  0.00           C
ATOM  12502 0C31 POPE  179      82.246  92.976  36.295  1.00  0.00           C
ATOM  12505 1C31 POPE  179      83.426  92.266  36.965  1.00  0.00           C
ATOM  12508 2C31 POPE  179      83.056  91.616  38.305  1.00  0.00           C
[truncated: 1,697,406 more chars]
