# Supplementary material for: Characterizing Membrane Association and Periplasmic Transfer of Bacterial Lipoproteins through Molecular Dynamics Simulations
Source: Structure. 2020 Apr 7;28(4):475–487.e3. doi: 10.1016/j.str.2020.01.012 (PMC7139219; doi:10.1016/j.str.2020.01.012)
Supplement: Data S3. Final Coordinates from Simulations (M–X), Related to Figure 3 [file mmc5.zip › M-X/OSME-3-atomistic.pdb]

TITLE     Protein
REMARK    THIS IS A SIMULATION BOX
CRYST1  129.145  129.145  105.227  90.00  90.00  90.00 P 1           1
MODEL        1
ATOM      1  N   CYSTA   1      72.183  67.098  62.634  1.00  0.00           N
ATOM      3  CA  CYSTA   1      72.403  68.338  63.253  1.00  0.00           C
ATOM      5  C   CYSTA   1      72.832  68.168  64.684  1.00  0.00           C
ATOM      6  O   CYSTA   1      73.622  67.288  65.014  1.00  0.00           O
ATOM      7  CB  CYSTA   1      71.333  69.408  62.883  1.00  0.00           C
ATOM     10  SG  CYSTA   1      71.683  70.047  61.194  1.00  0.00           S
ATOM     11  C1  CYSTA   1      70.662  68.917  60.194  1.00  0.00           C
ATOM     14  CA1 CYSTA   1      71.122  66.308  62.604  1.00  0.00           C
ATOM     15  OA1 CYSTA   1      70.103  66.498  63.253  1.00  0.00           O
ATOM     16  CA2 CYSTA   1      71.232  65.117  61.723  1.00  0.00           C
ATOM     19  C11 CYSTA   1      69.513  69.567  59.363  1.00  0.00           C
ATOM     21  O11 CYSTA   1      70.002  70.068  58.113  1.00  0.00           O
ATOM     22  CX1 CYSTA   1      69.953  69.217  57.084  1.00  0.00           C
ATOM     23  OX1 CYSTA   1      70.013  68.007  57.164  1.00  0.00           O
ATOM     24  CX2 CYSTA   1      69.683  70.018  55.814  1.00  0.00           C
ATOM     27  C12 CYSTA   1      68.723  70.697  60.124  1.00  0.00           C
ATOM     30  O12 CYSTA   1      68.203  71.747  59.284  1.00  0.00           O
ATOM     31  CD1 CYSTA   1      67.133  71.417  58.583  1.00  0.00           C
ATOM     32  OD1 CYSTA   1      66.673  70.287  58.484  1.00  0.00           O
ATOM     33  CD2 CYSTA   1      66.453  72.658  57.984  1.00  0.00           C
ATOM     36  CA3 CYSTA   1      72.692  64.607  61.784  1.00  0.00           C
ATOM     39  CA4 CYSTA   1      73.703  65.326  60.854  1.00  0.00           C
ATOM     42  CA5 CYSTA   1      75.092  64.698  60.943  1.00  0.00           C
ATOM     45  CA6 CYSTA   1      75.153  63.428  60.114  1.00  0.00           C
ATOM     48  CA7 CYSTA   1      74.683  62.168  60.854  1.00  0.00           C
ATOM     51  CA8 CYSTA   1      73.522  61.518  60.093  1.00  0.00           C
ATOM     54  CA9 CYSTA   1      73.133  60.147  60.644  1.00  0.00           C
ATOM     57 0CA1 CYSTA   1      72.783  59.207  59.494  1.00  0.00           C
ATOM     60 1CA1 CYSTA   1      71.313  59.268  59.083  1.00  0.00           C
ATOM     63 2CA1 CYSTA   1      71.143  58.937  57.593  1.00  0.00           C
ATOM     66 3CA1 CYSTA   1      69.893  58.097  57.374  1.00  0.00           C
ATOM     69 4CA1 CYSTA   1      69.653  57.737  55.904  1.00  0.00           C
ATOM     72 5CA1 CYSTA   1      69.073  56.316  55.823  1.00  0.00           C
ATOM     75 6CA1 CYSTA   1      68.583  55.858  54.444  1.00  0.00           C
ATOM     79  CD3 CYSTA   1      67.333  73.497  57.034  1.00  0.00           C
ATOM     82  CD4 CYSTA   1      68.313  74.437  57.764  1.00  0.00           C
ATOM     85  CD5 CYSTA   1      68.963  75.488  56.854  1.00  0.00           C
ATOM     88  CD6 CYSTA   1      69.453  74.977  55.504  1.00  0.00           C
ATOM     91  CD7 CYSTA   1      70.552  73.917  55.624  1.00  0.00           C
ATOM     94  CD8 CYSTA   1      71.223  73.658  54.273  1.00  0.00           C
ATOM     97  CD9 CYSTA   1      72.293  72.558  54.293  1.00  0.00           C
ATOM    100 0CD1 CYSTA   1      73.482  72.908  53.384  1.00  0.00           C
ATOM    103 1CD1 CYSTA   1      73.612  72.188  52.034  1.00  0.00           C
ATOM    106 2CD1 CYSTA   1      73.692  73.216  50.894  1.00  0.00           C
ATOM    109 3CD1 CYSTA   1      74.683  72.988  49.734  1.00  0.00           C
ATOM    112 4CD1 CYSTA   1      74.813  74.317  48.974  1.00  0.00           C
ATOM    115 5CD1 CYSTA   1      76.122  74.567  48.214  1.00  0.00           C
ATOM    118 6CD1 CYSTA   1      76.243  76.038  47.813  1.00  0.00           C
ATOM    122  CX3 CYSTA   1      68.503  69.437  55.004  1.00  0.00           C
ATOM    125  CX4 CYSTA   1      67.662  70.478  54.243  1.00  0.00           C
ATOM    128  CX5 CYSTA   1      68.453  71.527  53.434  1.00  0.00           C
ATOM    131  CX6 CYSTA   1      67.662  72.158  52.274  1.00  0.00           C
ATOM    134  CX7 CYSTA   1      68.412  73.278  51.514  1.00  0.00           C
ATOM    137  CX8 CYSTA   1      67.783  73.746  50.164  1.00  0.00           C
ATOM    140  CX9 CYSTA   1      66.563  74.637  50.184  1.00  0.00           C
ATOM    142 0CX1 CYSTA   1      66.272  75.668  49.354  1.00  0.00           C
ATOM    144 1CX1 CYSTA   1      67.063  76.238  48.183  1.00  0.00           C
ATOM    147 2CX1 CYSTA   1      66.302  76.287  46.824  1.00  0.00           C
ATOM    150 3CX1 CYSTA   1      66.052  77.687  46.194  1.00  0.00           C
ATOM    153 4CX1 CYSTA   1      66.013  77.607  44.654  1.00  0.00           C
ATOM    156 5CX1 CYSTA   1      64.883  78.398  43.944  1.00  0.00           C
ATOM    159 6CX1 CYSTA   1      64.393  77.647  42.684  1.00  0.00           C
ATOM    162 7CX1 CYSTA   1      63.223  78.317  41.964  1.00  0.00           C
ATOM    165 8CX1 CYSTA   1      62.593  77.397  40.894  1.00  0.00           C
ATOM    169  N   THR A   2      72.412  69.088  65.534  1.00  0.00           N
ATOM    171  CA  THR A   2      73.203  69.418  66.684  1.00  0.00           C
ATOM    173  CB  THR A   2      73.573  70.898  66.614  1.00  0.00           C
ATOM    175  OG1 THR A   2      74.162  71.187  65.344  1.00  0.00           O
ATOM    177  CG2 THR A   2      74.533  71.268  67.754  1.00  0.00           C
ATOM    181  C   THR A   2      72.283  69.088  67.833  1.00  0.00           C
ATOM    182  O   THR A   2      71.293  69.777  68.054  1.00  0.00           O
ATOM    183  N   ALA A   3      72.482  67.967  68.563  1.00  0.00           N
ATOM    185  CA  ALA A   3      73.683  67.188  68.803  1.00  0.00           C
ATOM    187  CB  ALA A   3      73.982  67.238  70.303  1.00  0.00           C
ATOM    191  C   ALA A   3      73.493  65.716  68.504  1.00  0.00           C
ATOM    192  O   ALA A   3      72.423  65.187  68.773  1.00  0.00           O
ATOM    193  N   TYR A   4      74.513  65.037  67.953  1.00  0.00           N
ATOM    195  CA  TYR A   4      74.393  63.668  67.494  1.00  0.00           C
ATOM    197  CB  TYR A   4      73.993  63.727  65.964  1.00  0.00           C
ATOM    200  CG  TYR A   4      72.493  63.608  65.733  1.00  0.00           C
ATOM    201  CD1 TYR A   4      71.942  62.428  65.214  1.00  0.00           C
ATOM    203  CE1 TYR A   4      70.563  62.238  65.124  1.00  0.00           C
ATOM    205  CZ  TYR A   4      69.703  63.298  65.444  1.00  0.00           C
ATOM    206  OH  TYR A   4      68.313  63.148  65.254  1.00  0.00           O
ATOM    208  CD2 TYR A   4      71.603  64.677  65.984  1.00  0.00           C
ATOM    210  CE2 TYR A   4      70.213  64.518  65.854  1.00  0.00           C
ATOM    212  C   TYR A   4      75.713  62.896  67.774  1.00  0.00           C
ATOM    213  O   TYR A   4      76.753  63.268  67.243  1.00  0.00           O
ATOM    214  N   ASP A   5      75.703  61.838  68.653  1.00  0.00           N
ATOM    216  CA  ASP A   5      76.893  61.287  69.324  1.00  0.00           C
ATOM    218  CB  ASP A   5      76.832  61.338  70.883  1.00  0.00           C
ATOM    221  CG  ASP A   5      76.003  62.458  71.424  1.00  0.00           C
ATOM    222  OD1 ASP A   5      74.793  62.437  71.094  1.00  0.00           O
ATOM    223  OD2 ASP A   5      76.552  63.257  72.224  1.00  0.00           O
ATOM    224  C   ASP A   5      77.302  59.818  69.053  1.00  0.00           C
ATOM    225  O   ASP A   5      77.703  59.128  69.984  1.00  0.00           O
ATOM    226  N   ARG A   6      77.232  59.307  67.813  1.00  0.00           N
ATOM    228  CA  ARG A   6      77.533  57.917  67.394  1.00  0.00           C
ATOM    230  CB  ARG A   6      77.793  56.787  68.464  1.00  0.00           C
ATOM    233  CG  ARG A   6      79.243  56.588  68.954  1.00  0.00           C
ATOM    236  CD  ARG A   6      80.013  55.497  68.194  1.00  0.00           C
ATOM    239  NE  ARG A   6      80.013  55.887  66.764  1.00  0.00           N
ATOM    241  CZ  ARG A   6      80.092  55.018  65.764  1.00  0.00           C
ATOM    242  NH1 ARG A   6      80.753  53.878  65.824  1.00  0.00           N
ATOM    245  NH2 ARG A   6      79.332  55.248  64.714  1.00  0.00           N
ATOM    248  C   ARG A   6      76.372  57.397  66.594  1.00  0.00           C
ATOM    249  O   ARG A   6      76.543  56.917  65.464  1.00  0.00           O
ATOM    250  N   THR A   7      75.183  57.547  67.193  1.00  0.00           N
ATOM    252  CA  THR A   7      73.903  57.757  66.553  1.00  0.00           C
ATOM    254  CB  THR A   7      73.883  58.928  65.584  1.00  0.00           C
ATOM    256  OG1 THR A   7      72.732  58.998  64.743  1.00  0.00           O
ATOM    258  CG2 THR A   7      73.923  60.147  66.504  1.00  0.00           C
ATOM    262  C   THR A   7      73.203  56.537  66.063  1.00  0.00           C
ATOM    263  O   THR A   7      72.112  56.227  66.524  1.00  0.00           O
ATOM    264  N   LYS A   8      73.872  55.737  65.204  1.00  0.00           N
ATOM    266  CA  LYS A   8      73.403  54.398  64.934  1.00  0.00           C
ATOM    268  CB  LYS A   8      74.313  53.678  63.913  1.00  0.00           C
ATOM    271  CG  LYS A   8      73.883  52.218  63.723  1.00  0.00           C
ATOM    274  CD  LYS A   8      74.743  51.417  62.733  1.00  0.00           C
ATOM    277  CE  LYS A   8      74.012  50.648  61.614  1.00  0.00           C
ATOM    280  NZ  LYS A   8      72.683  51.217  61.293  1.00  0.00           N
ATOM    284  C   LYS A   8      73.353  53.538  66.194  1.00  0.00           C
ATOM    285  O   LYS A   8      72.372  52.868  66.493  1.00  0.00           O
ATOM    286  N   ASP A   9      74.412  53.628  66.983  1.00  0.00           N
ATOM    288  CA  ASP A   9      74.623  53.008  68.274  1.00  0.00           C
ATOM    290  CB  ASP A   9      76.033  53.558  68.624  1.00  0.00           C
ATOM    293  CG  ASP A   9      76.783  52.948  69.784  1.00  0.00           C
ATOM    294  OD1 ASP A   9      76.403  51.877  70.294  1.00  0.00           O
ATOM    295  OD2 ASP A   9      77.863  53.538  70.053  1.00  0.00           O
ATOM    296  C   ASP A   9      73.533  53.398  69.264  1.00  0.00           C
ATOM    297  O   ASP A   9      72.912  52.607  69.973  1.00  0.00           O
ATOM    298  N   GLN A  10      73.152  54.678  69.254  1.00  0.00           N
ATOM    300  CA  GLN A  10      72.013  55.138  70.004  1.00  0.00           C
ATOM    302  CB  GLN A  10      72.103  56.667  70.144  1.00  0.00           C
ATOM    305  CG  GLN A  10      73.283  57.118  71.034  1.00  0.00           C
ATOM    308  CD  GLN A  10      73.232  56.428  72.394  1.00  0.00           C
ATOM    309  OE1 GLN A  10      72.193  55.977  72.873  1.00  0.00           O
ATOM    310  NE2 GLN A  10      74.393  56.327  73.074  1.00  0.00           N
ATOM    313  C   GLN A  10      70.633  54.818  69.464  1.00  0.00           C
ATOM    314  O   GLN A  10      69.653  54.918  70.204  1.00  0.00           O
ATOM    315  N   PHE A  11      70.493  54.458  68.184  1.00  0.00           N
ATOM    317  CA  PHE A  11      69.223  54.538  67.484  1.00  0.00           C
ATOM    319  CB  PHE A  11      69.402  54.247  65.974  1.00  0.00           C
ATOM    322  CG  PHE A  11      68.113  54.458  65.254  1.00  0.00           C
ATOM    323  CD1 PHE A  11      67.793  55.737  64.773  1.00  0.00           C
ATOM    325  CE1 PHE A  11      66.582  55.968  64.133  1.00  0.00           C
ATOM    327  CZ  PHE A  11      65.692  54.907  63.904  1.00  0.00           C
ATOM    329  CD2 PHE A  11      67.183  53.418  65.104  1.00  0.00           C
ATOM    331  CE2 PHE A  11      65.993  53.628  64.394  1.00  0.00           C
ATOM    333  C   PHE A  11      68.133  53.668  68.104  1.00  0.00           C
ATOM    334  O   PHE A  11      66.982  54.067  68.264  1.00  0.00           O
ATOM    335  N   VAL A  12      68.513  52.437  68.513  1.00  0.00           N
ATOM    337  CA  VAL A  12      67.613  51.458  69.083  1.00  0.00           C
ATOM    339  CB  VAL A  12      68.292  50.117  69.324  1.00  0.00           C
ATOM    341  CG1 VAL A  12      68.893  49.627  68.004  1.00  0.00           C
ATOM    345  CG2 VAL A  12      69.412  50.198  70.383  1.00  0.00           C
ATOM    349  C   VAL A  12      66.982  51.877  70.394  1.00  0.00           C
ATOM    350  O   VAL A  12      65.953  51.327  70.794  1.00  0.00           O
ATOM    351  N   GLN A  13      67.573  52.847  71.124  1.00  0.00           N
ATOM    353  CA  GLN A  13      67.053  53.278  72.403  1.00  0.00           C
ATOM    355  CB  GLN A  13      67.923  54.438  72.993  1.00  0.00           C
ATOM    358  CG  GLN A  13      69.402  54.107  73.294  1.00  0.00           C
ATOM    361  CD  GLN A  13      69.493  52.808  74.074  1.00  0.00           C
ATOM    362  OE1 GLN A  13      69.043  52.717  75.214  1.00  0.00           O
ATOM    363  NE2 GLN A  13      70.043  51.747  73.434  1.00  0.00           N
ATOM    366  C   GLN A  13      65.613  53.768  72.324  1.00  0.00           C
ATOM    367  O   GLN A  13      65.323  54.567  71.434  1.00  0.00           O
ATOM    368  N   PRO A  14      64.673  53.408  73.203  1.00  0.00           N
ATOM    369  CD  PRO A  14      64.732  52.158  73.964  1.00  0.00           C
ATOM    372  CA  PRO A  14      63.303  53.897  73.124  1.00  0.00           C
ATOM    374  CB  PRO A  14      62.613  53.197  74.304  1.00  0.00           C
ATOM    377  CG  PRO A  14      63.293  51.838  74.354  1.00  0.00           C
ATOM    380  C   PRO A  14      63.213  55.408  73.224  1.00  0.00           C
ATOM    381  O   PRO A  14      62.263  56.017  72.733  1.00  0.00           O
ATOM    382  N   VAL A  15      64.183  56.087  73.872  1.00  0.00           N
ATOM    384  CA  VAL A  15      64.152  57.547  73.913  1.00  0.00           C
ATOM    386  CB  VAL A  15      65.043  58.167  74.964  1.00  0.00           C
ATOM    388  CG1 VAL A  15      64.533  57.887  76.384  1.00  0.00           C
ATOM    392  CG2 VAL A  15      66.493  57.708  74.804  1.00  0.00           C
ATOM    396  C   VAL A  15      64.463  58.158  72.574  1.00  0.00           C
ATOM    397  O   VAL A  15      64.022  59.268  72.294  1.00  0.00           O
ATOM    398  N   VAL A  16      65.162  57.448  71.694  1.00  0.00           N
ATOM    400  CA  VAL A  16      65.412  57.878  70.344  1.00  0.00           C
ATOM    402  CB  VAL A  16      66.723  57.257  69.864  1.00  0.00           C
ATOM    404  CG1 VAL A  16      66.923  57.528  68.354  1.00  0.00           C
ATOM    408  CG2 VAL A  16      67.853  57.817  70.733  1.00  0.00           C
ATOM    412  C   VAL A  16      64.262  57.458  69.444  1.00  0.00           C
ATOM    413  O   VAL A  16      63.682  58.257  68.703  1.00  0.00           O
ATOM    414  N   LYS A  17      63.893  56.178  69.503  1.00  0.00           N
ATOM    416  CA  LYS A  17      63.013  55.567  68.534  1.00  0.00           C
ATOM    418  CB  LYS A  17      63.403  54.067  68.454  1.00  0.00           C
ATOM    421  CG  LYS A  17      62.442  53.208  67.634  1.00  0.00           C
ATOM    424  CD  LYS A  17      63.053  51.888  67.154  1.00  0.00           C
ATOM    427  CE  LYS A  17      63.193  50.848  68.264  1.00  0.00           C
ATOM    430  NZ  LYS A  17      63.822  49.608  67.743  1.00  0.00           N
ATOM    434  C   LYS A  17      61.533  55.737  68.824  1.00  0.00           C
ATOM    435  O   LYS A  17      60.693  55.858  67.934  1.00  0.00           O
ATOM    436  N   ASP A  18      61.153  55.757  70.114  1.00  0.00           N
ATOM    438  CA  ASP A  18      59.753  55.618  70.473  1.00  0.00           C
ATOM    440  CB  ASP A  18      59.613  54.608  71.623  1.00  0.00           C
ATOM    443  CG  ASP A  18      59.903  53.197  71.184  1.00  0.00           C
ATOM    444  OD1 ASP A  18      60.063  52.948  69.973  1.00  0.00           O
ATOM    445  OD2 ASP A  18      59.793  52.297  72.064  1.00  0.00           O
ATOM    446  C   ASP A  18      59.133  56.938  70.893  1.00  0.00           C
ATOM    447  O   ASP A  18      57.913  57.057  70.974  1.00  0.00           O
ATOM    448  N   VAL A  19      59.963  57.987  71.114  1.00  0.00           N
ATOM    450  CA  VAL A  19      59.473  59.347  71.284  1.00  0.00           C
ATOM    452  CB  VAL A  19      60.392  60.317  72.033  1.00  0.00           C
ATOM    454  CG1 VAL A  19      60.743  59.707  73.404  1.00  0.00           C
ATOM    458  CG2 VAL A  19      61.642  60.697  71.214  1.00  0.00           C
ATOM    462  C   VAL A  19      59.072  59.948  69.953  1.00  0.00           C
ATOM    463  O   VAL A  19      59.753  59.848  68.943  1.00  0.00           O
ATOM    464  N   LYS A  20      57.892  60.578  69.944  1.00  0.00           N
ATOM    466  CA  LYS A  20      57.333  61.108  68.734  1.00  0.00           C
ATOM    468  CB  LYS A  20      56.252  60.167  68.154  1.00  0.00           C
ATOM    471  CG  LYS A  20      56.703  59.028  67.243  1.00  0.00           C
ATOM    474  CD  LYS A  20      57.083  57.717  67.934  1.00  0.00           C
ATOM    477  CE  LYS A  20      57.223  56.618  66.883  1.00  0.00           C
ATOM    480  NZ  LYS A  20      58.073  55.497  67.304  1.00  0.00           N
ATOM    484  C   LYS A  20      56.733  62.448  69.074  1.00  0.00           C
ATOM    485  O   LYS A  20      56.333  62.658  70.214  1.00  0.00           O
ATOM    486  N   LYS A  21      56.652  63.387  68.113  1.00  0.00           N
ATOM    488  CA  LYS A  21      56.143  64.717  68.364  1.00  0.00           C
ATOM    490  CB  LYS A  21      56.423  65.708  67.214  1.00  0.00           C
ATOM    493  CG  LYS A  21      55.753  67.076  67.444  1.00  0.00           C
ATOM    496  CD  LYS A  21      56.153  68.146  66.443  1.00  0.00           C
ATOM    499  CE  LYS A  21      55.592  69.528  66.824  1.00  0.00           C
ATOM    502  NZ  LYS A  21      54.113  69.567  66.913  1.00  0.00           N
ATOM    506  C   LYS A  21      54.673  64.817  68.773  1.00  0.00           C
ATOM    507  O   LYS A  21      53.773  64.548  67.993  1.00  0.00           O
ATOM    508  N   GLY A  22      54.423  65.257  70.023  1.00  0.00           N
ATOM    510  CA  GLY A  22      53.092  65.388  70.604  1.00  0.00           C
ATOM    513  C   GLY A  22      52.403  64.058  70.854  1.00  0.00           C
ATOM    514  O   GLY A  22      52.272  63.218  69.973  1.00  0.00           O
ATOM    515  N   MET A  23      51.883  63.757  72.044  1.00  0.00           N
ATOM    517  CA  MET A  23      51.563  64.588  73.174  1.00  0.00           C
ATOM    519  CB  MET A  23      50.083  65.027  73.023  1.00  0.00           C
ATOM    522  CG  MET A  23      48.983  63.928  73.004  1.00  0.00           C
ATOM    525  SD  MET A  23      48.932  62.698  71.644  1.00  0.00           S
ATOM    526  CE  MET A  23      49.723  61.257  72.434  1.00  0.00           C
ATOM    530  C   MET A  23      51.772  63.757  74.434  1.00  0.00           C
ATOM    531  O   MET A  23      51.533  62.558  74.404  1.00  0.00           O
ATOM    532  N   SER A  24      52.223  64.346  75.563  1.00  0.00           N
ATOM    534  CA  SER A  24      52.263  63.727  76.894  1.00  0.00           C
ATOM    536  CB  SER A  24      51.403  62.467  77.224  1.00  0.00           C
ATOM    539  OG  SER A  24      50.013  62.757  77.243  1.00  0.00           O
ATOM    541  C   SER A  24      53.633  63.468  77.464  1.00  0.00           C
ATOM    542  O   SER A  24      54.342  62.537  77.084  1.00  0.00           O
ATOM    543  N   ARG A  25      53.993  64.217  78.523  1.00  0.00           N
ATOM    545  CA  ARG A  25      55.093  63.888  79.413  1.00  0.00           C
ATOM    547  CB  ARG A  25      55.223  64.977  80.484  1.00  0.00           C
ATOM    550  CG  ARG A  25      56.613  64.967  81.144  1.00  0.00           C
ATOM    553  CD  ARG A  25      56.903  66.106  82.123  1.00  0.00           C
ATOM    556  NE  ARG A  25      56.133  65.878  83.393  1.00  0.00           N
ATOM    558  CZ  ARG A  25      54.883  66.268  83.614  1.00  0.00           C
ATOM    559  NH1 ARG A  25      54.233  67.048  82.774  1.00  0.00           N
ATOM    562  NH2 ARG A  25      54.253  65.838  84.684  1.00  0.00           N
ATOM    565  C   ARG A  25      54.903  62.547  80.124  1.00  0.00           C
ATOM    566  O   ARG A  25      55.853  61.787  80.303  1.00  0.00           O
ATOM    567  N   ALA A  26      53.653  62.227  80.522  1.00  0.00           N
ATOM    569  CA  ALA A  26      53.293  60.918  81.013  1.00  0.00           C
ATOM    571  CB  ALA A  26      51.793  60.988  81.364  1.00  0.00           C
ATOM    575  C   ALA A  26      53.592  59.777  80.033  1.00  0.00           C
ATOM    576  O   ALA A  26      54.243  58.797  80.394  1.00  0.00           O
ATOM    577  N   GLN A  27      53.253  59.918  78.734  1.00  0.00           N
ATOM    579  CA  GLN A  27      53.653  58.948  77.724  1.00  0.00           C
ATOM    581  CB  GLN A  27      53.053  59.258  76.334  1.00  0.00           C
ATOM    584  CG  GLN A  27      53.513  58.237  75.254  1.00  0.00           C
ATOM    587  CD  GLN A  27      52.892  58.517  73.894  1.00  0.00           C
ATOM    588  OE1 GLN A  27      52.772  59.668  73.454  1.00  0.00           O
ATOM    589  NE2 GLN A  27      52.543  57.428  73.184  1.00  0.00           N
ATOM    592  C   GLN A  27      55.143  58.787  77.553  1.00  0.00           C
ATOM    593  O   GLN A  27      55.643  57.667  77.484  1.00  0.00           O
ATOM    594  N   VAL A  28      55.912  59.897  77.523  1.00  0.00           N
ATOM    596  CA  VAL A  28      57.372  59.818  77.434  1.00  0.00           C
ATOM    598  CB  VAL A  28      58.083  61.168  77.313  1.00  0.00           C
ATOM    600  CG1 VAL A  28      59.592  60.908  77.184  1.00  0.00           C
ATOM    604  CG2 VAL A  28      57.583  61.938  76.083  1.00  0.00           C
ATOM    608  C   VAL A  28      57.943  59.067  78.614  1.00  0.00           C
ATOM    609  O   VAL A  28      58.802  58.218  78.464  1.00  0.00           O
ATOM    610  N   ALA A  29      57.412  59.317  79.824  1.00  0.00           N
ATOM    612  CA  ALA A  29      57.822  58.608  81.013  1.00  0.00           C
ATOM    614  CB  ALA A  29      56.923  59.076  82.164  1.00  0.00           C
ATOM    618  C   ALA A  29      57.673  57.098  80.934  1.00  0.00           C
ATOM    619  O   ALA A  29      58.603  56.347  81.223  1.00  0.00           O
ATOM    620  N   GLN A  30      56.522  56.607  80.444  1.00  0.00           N
ATOM    622  CA  GLN A  30      56.302  55.187  80.274  1.00  0.00           C
ATOM    624  CB  GLN A  30      54.903  54.907  79.704  1.00  0.00           C
ATOM    627  CG  GLN A  30      53.773  55.287  80.674  1.00  0.00           C
ATOM    630  CD  GLN A  30      52.463  54.707  80.154  1.00  0.00           C
ATOM    631  OE1 GLN A  30      52.393  53.888  79.234  1.00  0.00           O
ATOM    632  NE2 GLN A  30      51.383  55.117  80.834  1.00  0.00           N
ATOM    635  C   GLN A  30      57.263  54.487  79.342  1.00  0.00           C
ATOM    636  O   GLN A  30      57.703  53.368  79.603  1.00  0.00           O
ATOM    637  N   ILE A  31      57.563  55.128  78.214  1.00  0.00           N
ATOM    639  CA  ILE A  31      58.473  54.598  77.234  1.00  0.00           C
ATOM    641  CB  ILE A  31      58.203  55.257  75.893  1.00  0.00           C
ATOM    643  CG2 ILE A  31      59.253  54.888  74.844  1.00  0.00           C
ATOM    647  CG1 ILE A  31      56.793  54.907  75.333  1.00  0.00           C
ATOM    650  CD  ILE A  31      56.613  53.428  74.973  1.00  0.00           C
ATOM    654  C   ILE A  31      59.932  54.738  77.673  1.00  0.00           C
ATOM    655  O   ILE A  31      60.753  53.847  77.464  1.00  0.00           O
ATOM    656  N   ALA A  32      60.262  55.848  78.373  1.00  0.00           N
ATOM    658  CA  ALA A  32      61.623  56.198  78.684  1.00  0.00           C
ATOM    660  CB  ALA A  32      61.772  57.737  78.644  1.00  0.00           C
ATOM    664  C   ALA A  32      62.083  55.718  80.033  1.00  0.00           C
ATOM    665  O   ALA A  32      63.272  55.567  80.243  1.00  0.00           O
ATOM    666  N   GLY A  33      61.173  55.396  80.964  1.00  0.00           N
ATOM    668  CA  GLY A  33      61.533  55.058  82.333  1.00  0.00           C
ATOM    671  C   GLY A  33      61.712  56.308  83.144  1.00  0.00           C
ATOM    672  O   GLY A  33      61.083  57.327  82.873  1.00  0.00           O
ATOM    673  N   LYS A  34      62.563  56.278  84.184  1.00  0.00           N
ATOM    675  CA  LYS A  34      62.772  57.428  85.033  1.00  0.00           C
ATOM    677  CB  LYS A  34      63.153  57.018  86.483  1.00  0.00           C
ATOM    680  CG  LYS A  34      63.613  58.158  87.394  1.00  0.00           C
ATOM    683  CD  LYS A  34      63.552  57.847  88.904  1.00  0.00           C
ATOM    686  CE  LYS A  34      63.752  59.128  89.734  1.00  0.00           C
ATOM    689  NZ  LYS A  34      63.573  58.897  91.184  1.00  0.00           N
ATOM    693  C   LYS A  34      63.802  58.408  84.444  1.00  0.00           C
ATOM    694  O   LYS A  34      64.963  58.018  84.264  1.00  0.00           O
ATOM    695  N   PRO A  35      63.482  59.658  84.104  1.00  0.00           N
ATOM    696  CD  PRO A  35      62.143  60.208  84.202  1.00  0.00           C
ATOM    699  CA  PRO A  35      64.463  60.718  83.904  1.00  0.00           C
ATOM    701  CB  PRO A  35      63.633  62.007  83.744  1.00  0.00           C
ATOM    704  CG  PRO A  35      62.223  61.518  83.454  1.00  0.00           C
ATOM    707  C   PRO A  35      65.493  60.877  84.994  1.00  0.00           C
ATOM    708  O   PRO A  35      65.162  60.737  86.174  1.00  0.00           O
ATOM    709  N   SER A  36      66.733  61.248  84.614  1.00  0.00           N
ATOM    711  CA  SER A  36      67.743  61.707  85.563  1.00  0.00           C
ATOM    713  CB  SER A  36      69.162  61.917  84.944  1.00  0.00           C
ATOM    716  OG  SER A  36      69.233  62.997  84.014  1.00  0.00           O
ATOM    718  C   SER A  36      67.253  62.978  86.254  1.00  0.00           C
ATOM    719  O   SER A  36      67.442  63.158  87.453  1.00  0.00           O
ATOM    720  N   SER A  37      66.543  63.847  85.522  1.00  0.00           N
ATOM    722  CA  SER A  37      65.813  64.957  86.124  1.00  0.00           C
ATOM    724  CB  SER A  37      66.713  66.147  86.562  1.00  0.00           C
ATOM    727  OG  SER A  37      67.613  66.537  85.522  1.00  0.00           O
ATOM    729  C   SER A  37      64.763  65.488  85.184  1.00  0.00           C
ATOM    730  O   SER A  37      64.683  65.117  84.014  1.00  0.00           O
ATOM    731  N   GLU A  38      63.913  66.397  85.674  1.00  0.00           N
ATOM    733  CA  GLU A  38      62.983  67.118  84.844  1.00  0.00           C
ATOM    735  CB  GLU A  38      61.623  66.367  84.864  1.00  0.00           C
ATOM    738  CG  GLU A  38      60.613  66.717  83.744  1.00  0.00           C
ATOM    741  CD  GLU A  38      59.543  67.717  84.164  1.00  0.00           C
ATOM    742  OE1 GLU A  38      59.513  68.118  85.344  1.00  0.00           O
ATOM    743  OE2 GLU A  38      58.703  68.067  83.283  1.00  0.00           O
ATOM    744  C   GLU A  38      62.953  68.538  85.414  1.00  0.00           C
ATOM    745  O   GLU A  38      63.123  68.777  86.604  1.00  0.00           O
ATOM    746  N   VAL A  39      62.843  69.548  84.524  1.00  0.00           N
ATOM    748  CA  VAL A  39      62.772  70.938  84.934  1.00  0.00           C
ATOM    750  CB  VAL A  39      64.133  71.558  85.243  1.00  0.00           C
ATOM    752  CG1 VAL A  39      64.912  71.918  83.974  1.00  0.00           C
ATOM    756  CG2 VAL A  39      63.953  72.768  86.184  1.00  0.00           C
ATOM    760  C   VAL A  39      62.003  71.698  83.874  1.00  0.00           C
ATOM    761  O   VAL A  39      61.883  71.268  82.733  1.00  0.00           O
ATOM    762  N   SER A  40      61.442  72.878  84.234  1.00  0.00           N
ATOM    764  CA  SER A  40      60.912  73.878  83.314  1.00  0.00           C
ATOM    766  CB  SER A  40      60.313  75.027  84.164  1.00  0.00           C
ATOM    769  OG  SER A  40      59.732  76.077  83.393  1.00  0.00           O
ATOM    771  C   SER A  40      61.912  74.497  82.354  1.00  0.00           C
ATOM    772  O   SER A  40      63.013  74.838  82.774  1.00  0.00           O
ATOM    773  N   MET A  41      61.502  74.716  81.083  1.00  0.00           N
ATOM    775  CA  MET A  41      62.272  75.417  80.074  1.00  0.00           C
ATOM    777  CB  MET A  41      61.502  75.478  78.714  1.00  0.00           C
ATOM    780  CG  MET A  41      61.293  74.098  78.063  1.00  0.00           C
ATOM    783  SD  MET A  41      62.783  73.286  77.394  1.00  0.00           S
ATOM    784  CE  MET A  41      62.863  74.217  75.844  1.00  0.00           C
ATOM    788  C   MET A  41      62.752  76.807  80.484  1.00  0.00           C
ATOM    789  O   MET A  41      61.963  77.708  80.743  1.00  0.00           O
ATOM    790  N   ILE A  42      64.082  77.036  80.563  1.00  0.00           N
ATOM    792  CA  ILE A  42      64.612  78.368  80.883  1.00  0.00           C
ATOM    794  CB  ILE A  42      66.122  78.368  81.133  1.00  0.00           C
ATOM    796  CG2 ILE A  42      66.902  78.037  79.844  1.00  0.00           C
ATOM    800  CG1 ILE A  42      66.652  79.688  81.754  1.00  0.00           C
ATOM    803  CD  ILE A  42      66.183  79.937  83.194  1.00  0.00           C
ATOM    807  C   ILE A  42      64.243  79.396  79.833  1.00  0.00           C
ATOM    808  O   ILE A  42      63.963  80.567  80.103  1.00  0.00           O
ATOM    809  N   HIS A  43      64.283  78.977  78.554  1.00  0.00           N
ATOM    811  CA  HIS A  43      64.002  79.817  77.403  1.00  0.00           C
ATOM    813  CB  HIS A  43      64.592  79.146  76.144  1.00  0.00           C
ATOM    816  ND1 HIS A  43      63.183  79.668  74.164  1.00  0.00           N
ATOM    817  CG  HIS A  43      64.363  79.867  74.864  1.00  0.00           C
ATOM    818  CE1 HIS A  43      63.283  80.476  73.124  1.00  0.00           C
ATOM    820  NE2 HIS A  43      64.453  81.157  73.113  1.00  0.00           N
ATOM    822  CD2 HIS A  43      65.173  80.737  74.214  1.00  0.00           C
ATOM    824  C   HIS A  43      62.543  80.217  77.234  1.00  0.00           C
ATOM    825  O   HIS A  43      62.223  81.378  77.024  1.00  0.00           O
ATOM    826  N   ALA A  44      61.623  79.238  77.344  1.00  0.00           N
ATOM    828  CA  ALA A  44      60.303  79.348  76.773  1.00  0.00           C
ATOM    830  CB  ALA A  44      60.192  78.408  75.544  1.00  0.00           C
ATOM    834  C   ALA A  44      59.212  79.068  77.803  1.00  0.00           C
ATOM    835  O   ALA A  44      59.282  79.466  78.954  1.00  0.00           O
ATOM    836  N   ARG A  45      58.153  78.368  77.383  1.00  0.00           N
ATOM    838  CA  ARG A  45      57.203  77.708  78.253  1.00  0.00           C
ATOM    840  CB  ARG A  45      55.783  78.298  78.074  1.00  0.00           C
ATOM    843  CG  ARG A  45      54.713  77.698  79.024  1.00  0.00           C
ATOM    846  CD  ARG A  45      53.333  78.387  79.114  1.00  0.00           C
ATOM    849  NE  ARG A  45      53.103  79.047  77.803  1.00  0.00           N
ATOM    851  CZ  ARG A  45      51.943  79.408  77.273  1.00  0.00           C
ATOM    852  NH1 ARG A  45      50.813  79.357  77.904  1.00  0.00           N
ATOM    855  NH2 ARG A  45      51.982  79.908  76.063  1.00  0.00           N
ATOM    858  C   ARG A  45      57.183  76.238  77.904  1.00  0.00           C
ATOM    859  O   ARG A  45      57.333  75.878  76.734  1.00  0.00           O
ATOM    860  N   GLY A  46      57.053  75.357  78.904  1.00  0.00           N
ATOM    862  CA  GLY A  46      57.193  73.928  78.714  1.00  0.00           C
ATOM    865  C   GLY A  46      58.223  73.398  79.643  1.00  0.00           C
ATOM    866  O   GLY A  46      58.793  74.098  80.473  1.00  0.00           O
ATOM    867  N   THR A  47      58.493  72.098  79.533  1.00  0.00           N
ATOM    869  CA  THR A  47      59.393  71.417  80.452  1.00  0.00           C
ATOM    871  CB  THR A  47      58.743  70.567  81.553  1.00  0.00           C
ATOM    873  OG1 THR A  47      58.103  69.378  81.124  1.00  0.00           O
ATOM    875  CG2 THR A  47      57.723  71.408  82.324  1.00  0.00           C
ATOM    879  C   THR A  47      60.373  70.598  79.654  1.00  0.00           C
ATOM    880  O   THR A  47      60.243  70.417  78.443  1.00  0.00           O
ATOM    881  N   CYS A  48      61.442  70.158  80.303  1.00  0.00           N
ATOM    883  CA  CYS A  48      62.513  69.447  79.684  1.00  0.00           C
ATOM    885  CB  CYS A  48      63.752  70.367  79.524  1.00  0.00           C
ATOM    888  SG  CYS A  48      64.662  70.117  77.964  1.00  0.00           S
ATOM    890  C   CYS A  48      62.863  68.317  80.624  1.00  0.00           C
ATOM    891  O   CYS A  48      63.013  68.497  81.834  1.00  0.00           O
ATOM    892  N   GLN A  49      63.043  67.137  80.053  1.00  0.00           N
ATOM    894  CA  GLN A  49      63.253  65.887  80.724  1.00  0.00           C
ATOM    896  CB  GLN A  49      62.173  64.937  80.154  1.00  0.00           C
ATOM    899  CG  GLN A  49      61.663  63.857  81.114  1.00  0.00           C
ATOM    902  CD  GLN A  49      60.353  63.268  80.592  1.00  0.00           C
ATOM    903  OE1 GLN A  49      59.863  63.538  79.503  1.00  0.00           O
ATOM    904  NE2 GLN A  49      59.713  62.418  81.423  1.00  0.00           N
ATOM    907  C   GLN A  49      64.643  65.437  80.324  1.00  0.00           C
ATOM    908  O   GLN A  49      64.942  65.287  79.144  1.00  0.00           O
ATOM    909  N   THR A  50      65.552  65.257  81.293  1.00  0.00           N
ATOM    911  CA  THR A  50      66.933  64.887  80.974  1.00  0.00           C
ATOM    913  CB  THR A  50      68.012  65.687  81.674  1.00  0.00           C
ATOM    915  OG1 THR A  50      67.902  67.028  81.254  1.00  0.00           O
ATOM    917  CG2 THR A  50      69.433  65.297  81.223  1.00  0.00           C
ATOM    921  C   THR A  50      67.143  63.447  81.293  1.00  0.00           C
ATOM    922  O   THR A  50      66.652  62.908  82.284  1.00  0.00           O
ATOM    923  N   TYR A  51      67.883  62.757  80.424  1.00  0.00           N
ATOM    925  CA  TYR A  51      68.303  61.417  80.674  1.00  0.00           C
ATOM    927  CB  TYR A  51      67.732  60.438  79.614  1.00  0.00           C
ATOM    930  CG  TYR A  51      66.252  60.638  79.524  1.00  0.00           C
ATOM    931  CD1 TYR A  51      65.402  60.028  80.452  1.00  0.00           C
ATOM    933  CE1 TYR A  51      64.012  60.167  80.354  1.00  0.00           C
ATOM    935  CZ  TYR A  51      63.473  60.947  79.324  1.00  0.00           C
ATOM    936  OH  TYR A  51      62.083  61.068  79.194  1.00  0.00           O
ATOM    938  CD2 TYR A  51      65.703  61.458  78.534  1.00  0.00           C
ATOM    940  CE2 TYR A  51      64.313  61.607  78.423  1.00  0.00           C
ATOM    942  C   TYR A  51      69.802  61.408  80.644  1.00  0.00           C
ATOM    943  O   TYR A  51      70.473  62.227  80.014  1.00  0.00           O
ATOM    944  N   ILE A  52      70.353  60.387  81.303  1.00  0.00           N
ATOM    946  CA  ILE A  52      71.503  59.718  80.753  1.00  0.00           C
ATOM    948  CB  ILE A  52      72.403  59.298  81.904  1.00  0.00           C
ATOM    950  CG2 ILE A  52      71.873  58.097  82.704  1.00  0.00           C
ATOM    954  CG1 ILE A  52      73.872  59.146  81.474  1.00  0.00           C
ATOM    957  CD  ILE A  52      74.143  58.037  80.452  1.00  0.00           C
ATOM    961  C   ILE A  52      70.903  58.587  79.913  1.00  0.00           C
ATOM    962  O   ILE A  52      69.953  57.927  80.333  1.00  0.00           O
ATOM    963  N   LEU A  53      71.353  58.387  78.663  1.00  0.00           N
ATOM    965  CA  LEU A  53      71.003  57.238  77.844  1.00  0.00           C
ATOM    967  CB  LEU A  53      71.622  57.348  76.434  1.00  0.00           C
ATOM    970  CG  LEU A  53      71.063  58.538  75.633  1.00  0.00           C
ATOM    972  CD1 LEU A  53      71.793  58.797  74.313  1.00  0.00           C
ATOM    976  CD2 LEU A  53      69.582  58.307  75.344  1.00  0.00           C
ATOM    980  C   LEU A  53      71.323  55.908  78.493  1.00  0.00           C
ATOM    981  O   LEU A  53      72.222  55.788  79.334  1.00  0.00           O
ATOM    982  N   GLY A  54      70.552  54.848  78.133  1.00  0.00           N
ATOM    984  CA  GLY A  54      70.453  53.558  78.834  1.00  0.00           C
ATOM    987  C   GLY A  54      71.652  52.647  78.783  1.00  0.00           C
ATOM    988  O   GLY A  54      71.582  51.448  79.053  1.00  0.00           O
ATOM    989  N   GLN A  55      72.813  53.227  78.443  1.00  0.00           N
ATOM    991  CA  GLN A  55      74.082  52.588  78.334  1.00  0.00           C
ATOM    993  CB  GLN A  55      74.813  52.308  79.673  1.00  0.00           C
ATOM    996  CG  GLN A  55      75.453  53.577  80.284  1.00  0.00           C
ATOM    999  CD  GLN A  55      76.823  53.317  80.914  1.00  0.00           C
ATOM   1000  OE1 GLN A  55      77.513  52.308  80.703  1.00  0.00           O
ATOM   1001  NE2 GLN A  55      77.283  54.287  81.734  1.00  0.00           N
ATOM   1004  C   GLN A  55      74.203  51.487  77.304  1.00  0.00           C
ATOM   1005  O   GLN A  55      74.133  50.287  77.603  1.00  0.00           O
ATOM   1006  N   ARG A  56      74.363  51.868  76.023  1.00  0.00           N
ATOM   1008  CA  ARG A  56      74.553  50.898  74.984  1.00  0.00           C
ATOM   1010  CB  ARG A  56      73.863  51.257  73.653  1.00  0.00           C
ATOM   1013  CG  ARG A  56      73.923  50.028  72.743  1.00  0.00           C
ATOM   1016  CD  ARG A  56      73.073  50.097  71.483  1.00  0.00           C
ATOM   1019  NE  ARG A  56      72.843  48.687  71.054  1.00  0.00           N
ATOM   1021  CZ  ARG A  56      72.013  47.838  71.633  1.00  0.00           C
ATOM   1022  NH1 ARG A  56      71.283  48.218  72.654  1.00  0.00           N
ATOM   1025  NH2 ARG A  56      71.923  46.597  71.214  1.00  0.00           N
ATOM   1028  C   ARG A  56      76.022  50.688  74.754  1.00  0.00           C
ATOM   1029  O   ARG A  56      76.802  51.646  74.724  1.00  0.00           O
ATOM   1030  N   ASP A  57      76.433  49.408  74.603  1.00  0.00           N
ATOM   1032  CA  ASP A  57      77.772  49.007  74.174  1.00  0.00           C
ATOM   1034  CB  ASP A  57      77.963  49.247  72.644  1.00  0.00           C
ATOM   1037  CG  ASP A  57      77.082  48.317  71.813  1.00  0.00           C
ATOM   1038  OD1 ASP A  57      76.313  47.507  72.413  1.00  0.00           O
ATOM   1039  OD2 ASP A  57      77.162  48.338  70.554  1.00  0.00           O
ATOM   1040  C   ASP A  57      78.893  49.507  75.104  1.00  0.00           C
ATOM   1041  O   ASP A  57      80.053  49.658  74.734  1.00  0.00           O
ATOM   1042  N   GLY A  58      78.533  49.748  76.394  1.00  0.00           N
ATOM   1044  CA  GLY A  58      79.412  50.278  77.444  1.00  0.00           C
ATOM   1047  C   GLY A  58      79.753  51.737  77.284  1.00  0.00           C
ATOM   1048  O   GLY A  58      80.723  52.227  77.844  1.00  0.00           O
ATOM   1049  N   LYS A  59      78.923  52.448  76.512  1.00  0.00           N
ATOM   1051  CA  LYS A  59      79.012  53.857  76.324  1.00  0.00           C
ATOM   1053  CB  LYS A  59      78.993  54.237  74.824  1.00  0.00           C
ATOM   1056  CG  LYS A  59      80.162  53.608  74.083  1.00  0.00           C
ATOM   1059  CD  LYS A  59      80.082  53.808  72.574  1.00  0.00           C
ATOM   1062  CE  LYS A  59      80.513  52.537  71.834  1.00  0.00           C
ATOM   1065  NZ  LYS A  59      80.453  52.787  70.394  1.00  0.00           N
ATOM   1069  C   LYS A  59      77.843  54.468  77.003  1.00  0.00           C
ATOM   1070  O   LYS A  59      76.823  53.827  77.254  1.00  0.00           O
ATOM   1071  N   ALA A  60      77.973  55.747  77.333  1.00  0.00           N
ATOM   1073  CA  ALA A  60      76.982  56.498  78.044  1.00  0.00           C
ATOM   1075  CB  ALA A  60      77.372  56.567  79.533  1.00  0.00           C
ATOM   1079  C   ALA A  60      77.033  57.878  77.444  1.00  0.00           C
ATOM   1080  O   ALA A  60      78.123  58.348  77.154  1.00  0.00           O
ATOM   1081  N   GLU A  61      75.883  58.547  77.234  1.00  0.00           N
ATOM   1083  CA  GLU A  61      75.903  59.977  76.983  1.00  0.00           C
ATOM   1085  CB  GLU A  61      76.403  60.387  75.563  1.00  0.00           C
ATOM   1088  CG  GLU A  61      77.022  61.817  75.514  1.00  0.00           C
ATOM   1091  CD  GLU A  61      77.883  62.108  76.734  1.00  0.00           C
ATOM   1092  OE1 GLU A  61      78.963  61.487  76.894  1.00  0.00           O
ATOM   1093  OE2 GLU A  61      77.463  62.957  77.574  1.00  0.00           O
ATOM   1094  C   GLU A  61      74.503  60.478  77.214  1.00  0.00           C
ATOM   1095  O   GLU A  61      73.603  59.707  77.523  1.00  0.00           O
ATOM   1096  N   THR A  62      74.293  61.798  77.164  1.00  0.00           N
ATOM   1098  CA  THR A  62      73.043  62.388  77.584  1.00  0.00           C
ATOM   1100  CB  THR A  62      73.213  63.708  78.324  1.00  0.00           C
ATOM   1102  OG1 THR A  62      74.093  64.567  77.624  1.00  0.00           O
ATOM   1104  CG2 THR A  62      73.853  63.358  79.673  1.00  0.00           C
ATOM   1108  C   THR A  62      72.033  62.518  76.483  1.00  0.00           C
ATOM   1109  O   THR A  62      72.283  62.337  75.303  1.00  0.00           O
ATOM   1110  N   TYR A  63      70.792  62.778  76.904  1.00  0.00           N
ATOM   1112  CA  TYR A  63      69.722  62.967  75.984  1.00  0.00           C
ATOM   1114  CB  TYR A  63      69.183  61.576  75.593  1.00  0.00           C
ATOM   1117  CG  TYR A  63      68.123  61.618  74.553  1.00  0.00           C
ATOM   1118  CD1 TYR A  63      68.503  61.688  73.214  1.00  0.00           C
ATOM   1120  CE1 TYR A  63      67.543  61.637  72.204  1.00  0.00           C
ATOM   1122  CZ  TYR A  63      66.192  61.548  72.543  1.00  0.00           C
ATOM   1123  OH  TYR A  63      65.232  61.408  71.544  1.00  0.00           O
ATOM   1125  CD2 TYR A  63      66.772  61.507  74.883  1.00  0.00           C
ATOM   1127  CE2 TYR A  63      65.792  61.498  73.884  1.00  0.00           C
ATOM   1129  C   TYR A  63      68.683  63.816  76.674  1.00  0.00           C
ATOM   1130  O   TYR A  63      68.552  63.808  77.894  1.00  0.00           O
ATOM   1131  N   PHE A  64      67.912  64.577  75.883  1.00  0.00           N
ATOM   1133  CA  PHE A  64      66.813  65.348  76.404  1.00  0.00           C
ATOM   1135  CB  PHE A  64      67.103  66.878  76.474  1.00  0.00           C
ATOM   1138  CG  PHE A  64      67.232  67.568  75.134  1.00  0.00           C
ATOM   1139  CD1 PHE A  64      66.103  68.057  74.453  1.00  0.00           C
ATOM   1141  CE1 PHE A  64      66.223  68.678  73.203  1.00  0.00           C
ATOM   1143  CZ  PHE A  64      67.482  68.847  72.622  1.00  0.00           C
ATOM   1145  CD2 PHE A  64      68.493  67.777  74.553  1.00  0.00           C
ATOM   1147  CE2 PHE A  64      68.633  68.408  73.303  1.00  0.00           C
ATOM   1149  C   PHE A  64      65.592  65.037  75.574  1.00  0.00           C
ATOM   1150  O   PHE A  64      65.643  64.777  74.374  1.00  0.00           O
ATOM   1151  N   VAL A  65      64.433  65.128  76.234  1.00  0.00           N
ATOM   1153  CA  VAL A  65      63.173  65.348  75.574  1.00  0.00           C
ATOM   1155  CB  VAL A  65      62.193  64.206  75.824  1.00  0.00           C
ATOM   1157  CG1 VAL A  65      60.963  64.618  76.654  1.00  0.00           C
ATOM   1161  CG2 VAL A  65      61.782  63.638  74.453  1.00  0.00           C
ATOM   1165  C   VAL A  65      62.682  66.698  76.063  1.00  0.00           C
ATOM   1166  O   VAL A  65      62.752  67.018  77.243  1.00  0.00           O
ATOM   1167  N   ALA A  66      62.193  67.537  75.144  1.00  0.00           N
ATOM   1169  CA  ALA A  66      61.693  68.838  75.484  1.00  0.00           C
ATOM   1171  CB  ALA A  66      62.463  69.928  74.734  1.00  0.00           C
ATOM   1175  C   ALA A  66      60.233  68.928  75.114  1.00  0.00           C
ATOM   1176  O   ALA A  66      59.802  68.457  74.063  1.00  0.00           O
ATOM   1177  N   LEU A  67      59.443  69.536  75.993  1.00  0.00           N
ATOM   1179  CA  LEU A  67      58.022  69.677  75.824  1.00  0.00           C
ATOM   1181  CB  LEU A  67      57.232  68.967  76.953  1.00  0.00           C
ATOM   1184  CG  LEU A  67      57.552  67.467  77.114  1.00  0.00           C
ATOM   1186  CD1 LEU A  67      58.743  67.177  78.054  1.00  0.00           C
ATOM   1190  CD2 LEU A  67      56.322  66.738  77.654  1.00  0.00           C
ATOM   1194  C   LEU A  67      57.682  71.158  75.753  1.00  0.00           C
ATOM   1195  O   LEU A  67      58.383  72.007  76.303  1.00  0.00           O
ATOM   1196  N   ASP A  68      56.613  71.507  75.014  1.00  0.00           N
ATOM   1198  CA  ASP A  68      56.133  72.878  74.944  1.00  0.00           C
ATOM   1200  CB  ASP A  68      55.563  73.278  73.554  1.00  0.00           C
ATOM   1203  CG  ASP A  68      54.342  72.467  73.163  1.00  0.00           C
ATOM   1204  OD1 ASP A  68      54.522  71.308  72.733  1.00  0.00           O
ATOM   1205  OD2 ASP A  68      53.203  72.978  73.334  1.00  0.00           O
ATOM   1206  C   ASP A  68      55.153  73.138  76.063  1.00  0.00           C
ATOM   1207  O   ASP A  68      54.982  72.387  77.024  1.00  0.00           O
ATOM   1208  N   ASP A  69      54.482  74.297  75.974  1.00  0.00           N
ATOM   1210  CA  ASP A  69      53.473  74.757  76.863  1.00  0.00           C
ATOM   1212  CB  ASP A  69      53.022  76.187  76.483  1.00  0.00           C
ATOM   1215  CG  ASP A  69      52.583  76.458  75.043  1.00  0.00           C
ATOM   1216  OD1 ASP A  69      53.383  76.257  74.104  1.00  0.00           O
ATOM   1217  OD2 ASP A  69      51.512  77.106  74.934  1.00  0.00           O
ATOM   1218  C   ASP A  69      52.302  73.818  76.993  1.00  0.00           C
ATOM   1219  O   ASP A  69      51.772  73.628  78.084  1.00  0.00           O
ATOM   1220  N   THR A  70      51.943  73.168  75.873  1.00  0.00           N
ATOM   1222  CA  THR A  70      50.833  72.238  75.764  1.00  0.00           C
ATOM   1224  CB  THR A  70      50.513  71.947  74.294  1.00  0.00           C
ATOM   1226  OG1 THR A  70      50.603  73.128  73.504  1.00  0.00           O
ATOM   1228  CG2 THR A  70      49.082  71.417  74.123  1.00  0.00           C
ATOM   1232  C   THR A  70      51.133  70.927  76.483  1.00  0.00           C
ATOM   1233  O   THR A  70      50.233  70.158  76.804  1.00  0.00           O
ATOM   1234  N   GLY A  71      52.432  70.658  76.794  1.00  0.00           N
ATOM   1236  CA  GLY A  71      52.863  69.437  77.473  1.00  0.00           C
ATOM   1239  C   GLY A  71      53.022  68.317  76.483  1.00  0.00           C
ATOM   1240  O   GLY A  71      52.883  67.128  76.794  1.00  0.00           O
ATOM   1241  N   HIS A  72      53.303  68.717  75.243  1.00  0.00           N
ATOM   1243  CA  HIS A  72      53.503  67.888  74.104  1.00  0.00           C
ATOM   1245  CB  HIS A  72      52.743  68.438  72.894  1.00  0.00           C
ATOM   1248  ND1 HIS A  72      50.462  68.518  71.983  1.00  0.00           N
ATOM   1249  CG  HIS A  72      51.263  68.378  73.093  1.00  0.00           C
ATOM   1250  CE1 HIS A  72      49.233  68.448  72.434  1.00  0.00           C
ATOM   1252  NE2 HIS A  72      49.193  68.247  73.773  1.00  0.00           N
ATOM   1254  CD2 HIS A  72      50.493  68.197  74.203  1.00  0.00           C
ATOM   1256  C   HIS A  72      54.982  67.927  73.843  1.00  0.00           C
ATOM   1257  O   HIS A  72      55.623  68.937  74.063  1.00  0.00           O
ATOM   1258  N   VAL A  73      55.603  66.807  73.423  1.00  0.00           N
ATOM   1260  CA  VAL A  73      57.013  66.888  73.063  1.00  0.00           C
ATOM   1262  CB  VAL A  73      57.633  65.488  73.074  1.00  0.00           C
ATOM   1264  CG1 VAL A  73      57.572  64.788  71.734  1.00  0.00           C
ATOM   1268  CG2 VAL A  73      59.082  65.557  73.534  1.00  0.00           C
ATOM   1272  C   VAL A  73      57.193  67.667  71.754  1.00  0.00           C
ATOM   1273  O   VAL A  73      56.423  67.467  70.814  1.00  0.00           O
ATOM   1274  N   ILE A  74      58.183  68.588  71.674  1.00  0.00           N
ATOM   1276  CA  ILE A  74      58.463  69.348  70.453  1.00  0.00           C
ATOM   1278  CB  ILE A  74      58.552  70.878  70.593  1.00  0.00           C
ATOM   1280  CG2 ILE A  74      57.162  71.378  71.004  1.00  0.00           C
ATOM   1284  CG1 ILE A  74      59.673  71.467  71.504  1.00  0.00           C
ATOM   1287  CD  ILE A  74      59.353  71.477  72.984  1.00  0.00           C
ATOM   1291  C   ILE A  74      59.732  68.928  69.794  1.00  0.00           C
ATOM   1292  O   ILE A  74      59.853  69.007  68.574  1.00  0.00           O
ATOM   1293  N   ASN A  75      60.732  68.497  70.584  1.00  0.00           N
ATOM   1295  CA  ASN A  75      62.053  68.247  70.074  1.00  0.00           C
ATOM   1297  CB  ASN A  75      62.883  69.558  69.864  1.00  0.00           C
ATOM   1300  CG  ASN A  75      64.283  69.317  69.294  1.00  0.00           C
ATOM   1301  OD1 ASN A  75      64.563  68.308  68.633  1.00  0.00           O
ATOM   1302  ND2 ASN A  75      65.232  70.217  69.623  1.00  0.00           N
ATOM   1305  C   ASN A  75      62.682  67.348  71.104  1.00  0.00           C
ATOM   1306  O   ASN A  75      62.302  67.338  72.273  1.00  0.00           O
ATOM   1307  N   SER A  76      63.673  66.588  70.663  1.00  0.00           N
ATOM   1309  CA  SER A  76      64.442  65.708  71.504  1.00  0.00           C
ATOM   1311  CB  SER A  76      63.953  64.247  71.483  1.00  0.00           C
ATOM   1314  OG  SER A  76      62.523  64.136  71.443  1.00  0.00           O
ATOM   1316  C   SER A  76      65.792  65.727  70.834  1.00  0.00           C
ATOM   1317  O   SER A  76      65.893  65.838  69.614  1.00  0.00           O
ATOM   1318  N   GLY A  77      66.863  65.628  71.614  1.00  0.00           N
ATOM   1320  CA  GLY A  77      68.183  65.658  71.054  1.00  0.00           C
ATOM   1323  C   GLY A  77      69.113  65.158  72.094  1.00  0.00           C
ATOM   1324  O   GLY A  77      68.732  64.897  73.233  1.00  0.00           O
ATOM   1325  N   TYR A  78      70.383  65.007  71.734  1.00  0.00           N
ATOM   1327  CA  TYR A  78      71.293  64.177  72.484  1.00  0.00           C
ATOM   1329  CB  TYR A  78      72.123  63.288  71.553  1.00  0.00           C
ATOM   1332  CG  TYR A  78      71.263  62.407  70.684  1.00  0.00           C
ATOM   1333  CD1 TYR A  78      70.533  62.927  69.594  1.00  0.00           C
ATOM   1335  CE1 TYR A  78      69.673  62.127  68.864  1.00  0.00           C
ATOM   1337  CZ  TYR A  78      69.513  60.798  69.203  1.00  0.00           C
ATOM   1338  OH  TYR A  78      68.543  60.088  68.493  1.00  0.00           O
ATOM   1340  CD2 TYR A  78      71.162  61.038  70.964  1.00  0.00           C
ATOM   1342  CE2 TYR A  78      70.283  60.228  70.224  1.00  0.00           C
ATOM   1344  C   TYR A  78      72.183  64.996  73.393  1.00  0.00           C
ATOM   1345  O   TYR A  78      73.332  64.677  73.644  1.00  0.00           O
ATOM   1346  N   GLN A  79      71.673  66.117  73.934  1.00  0.00           N
ATOM   1348  CA  GLN A  79      72.393  66.868  74.944  1.00  0.00           C
ATOM   1350  CB  GLN A  79      72.453  68.378  74.594  1.00  0.00           C
ATOM   1353  CG  GLN A  79      73.052  68.658  73.203  1.00  0.00           C
ATOM   1356  CD  GLN A  79      73.092  70.137  72.844  1.00  0.00           C
ATOM   1357  OE1 GLN A  79      72.342  70.966  73.364  1.00  0.00           O
ATOM   1358  NE2 GLN A  79      73.963  70.497  71.874  1.00  0.00           N
ATOM   1361  C   GLN A  79      71.683  66.658  76.264  1.00  0.00           C
ATOM   1362  O   GLN A  79      70.703  65.938  76.372  1.00  0.00           O
ATOM   1363  N   THR A  80      72.143  67.308  77.333  1.00  0.00           N
ATOM   1365  CA  THR A  80      71.283  67.507  78.493  1.00  0.00           C
ATOM   1367  CB  THR A  80      72.022  67.787  79.794  1.00  0.00           C
ATOM   1369  OG1 THR A  80      72.893  68.908  79.724  1.00  0.00           O
ATOM   1371  CG2 THR A  80      72.872  66.588  80.163  1.00  0.00           C
ATOM   1375  C   THR A  80      70.293  68.637  78.243  1.00  0.00           C
ATOM   1376  O   THR A  80      70.503  69.488  77.394  1.00  0.00           O
ATOM   1377  N   CYS A  81      69.223  68.717  79.053  1.00  0.00           N
ATOM   1379  CA  CYS A  81      68.463  69.948  79.202  1.00  0.00           C
ATOM   1381  CB  CYS A  81      67.383  69.797  80.303  1.00  0.00           C
ATOM   1384  SG  CYS A  81      66.643  71.308  81.013  1.00  0.00           S
ATOM   1386  C   CYS A  81      69.302  71.137  79.623  1.00  0.00           C
ATOM   1387  O   CYS A  81      69.152  72.216  79.083  1.00  0.00           O
ATOM   1388  N   ALA A  82      70.183  70.957  80.613  1.00  0.00           N
ATOM   1390  CA  ALA A  82      71.022  72.007  81.133  1.00  0.00           C
ATOM   1392  CB  ALA A  82      71.772  71.467  82.364  1.00  0.00           C
ATOM   1396  C   ALA A  82      71.993  72.597  80.114  1.00  0.00           C
ATOM   1397  O   ALA A  82      72.193  73.808  80.043  1.00  0.00           O
ATOM   1398  N   GLU A  83      72.603  71.757  79.264  1.00  0.00           N
ATOM   1400  CA  GLU A  83      73.263  72.188  78.034  1.00  0.00           C
ATOM   1402  CB  GLU A  83      74.043  71.007  77.403  1.00  0.00           C
ATOM   1405  CG  GLU A  83      74.982  71.378  76.214  1.00  0.00           C
ATOM   1408  CD  GLU A  83      76.403  71.787  76.604  1.00  0.00           C
ATOM   1409  OE1 GLU A  83      76.593  72.568  77.574  1.00  0.00           O
ATOM   1410  OE2 GLU A  83      77.372  71.318  75.943  1.00  0.00           O
ATOM   1411  C   GLU A  83      72.302  72.808  77.024  1.00  0.00           C
ATOM   1412  O   GLU A  83      72.603  73.878  76.483  1.00  0.00           O
ATOM   1413  N   TYR A  84      71.103  72.227  76.804  1.00  0.00           N
ATOM   1415  CA  TYR A  84      70.063  72.797  75.943  1.00  0.00           C
ATOM   1417  CB  TYR A  84      68.833  71.857  75.724  1.00  0.00           C
ATOM   1420  CG  TYR A  84      67.883  72.428  74.684  1.00  0.00           C
ATOM   1421  CD1 TYR A  84      68.073  72.137  73.324  1.00  0.00           C
ATOM   1423  CE1 TYR A  84      67.293  72.757  72.344  1.00  0.00           C
ATOM   1425  CZ  TYR A  84      66.323  73.698  72.714  1.00  0.00           C
ATOM   1426  OH  TYR A  84      65.543  74.338  71.723  1.00  0.00           O
ATOM   1428  CD2 TYR A  84      66.863  73.326  75.043  1.00  0.00           C
ATOM   1430  CE2 TYR A  84      66.112  73.987  74.063  1.00  0.00           C
ATOM   1432  C   TYR A  84      69.603  74.177  76.413  1.00  0.00           C
ATOM   1433  O   TYR A  84      69.423  75.088  75.624  1.00  0.00           O
ATOM   1434  N   ASP A  85      69.453  74.427  77.724  1.00  0.00           N
ATOM   1436  CA  ASP A  85      69.262  75.727  78.314  1.00  0.00           C
ATOM   1438  CB  ASP A  85      69.293  75.628  79.883  1.00  0.00           C
ATOM   1441  CG  ASP A  85      68.003  75.147  80.534  1.00  0.00           C
ATOM   1442  OD1 ASP A  85      67.082  74.727  79.804  1.00  0.00           O
ATOM   1443  OD2 ASP A  85      67.902  75.248  81.794  1.00  0.00           O
ATOM   1444  C   ASP A  85      70.383  76.687  77.914  1.00  0.00           C
ATOM   1445  O   ASP A  85      70.173  77.826  77.523  1.00  0.00           O
ATOM   1446  N   THR A  86      71.652  76.257  77.993  1.00  0.00           N
ATOM   1448  CA  THR A  86      72.772  77.106  77.634  1.00  0.00           C
ATOM   1450  CB  THR A  86      74.103  76.467  78.022  1.00  0.00           C
ATOM   1452  OG1 THR A  86      74.173  76.347  79.434  1.00  0.00           O
ATOM   1454  CG2 THR A  86      75.332  77.297  77.603  1.00  0.00           C
ATOM   1458  C   THR A  86      72.802  77.537  76.174  1.00  0.00           C
ATOM   1459  O   THR A  86      72.963  78.717  75.864  1.00  0.00           O
ATOM   1460  N   ASP A  87      72.622  76.607  75.214  1.00  0.00           N
ATOM   1462  CA  ASP A  87      72.753  76.937  73.803  1.00  0.00           C
ATOM   1464  CB  ASP A  87      72.953  75.628  72.973  1.00  0.00           C
ATOM   1467  CG  ASP A  87      74.393  75.287  72.654  1.00  0.00           C
ATOM   1468  OD1 ASP A  87      75.232  76.217  72.614  1.00  0.00           O
ATOM   1469  OD2 ASP A  87      74.662  74.128  72.243  1.00  0.00           O
ATOM   1470  C   ASP A  87      71.673  77.888  73.233  1.00  0.00           C
ATOM   1471  O   ASP A  87      72.053  78.878  72.604  1.00  0.00           O
ATOM   1472  N   PRO A  88      70.383  77.727  73.434  1.00  0.00           N
ATOM   1473  CD  PRO A  88      69.802  76.458  72.973  1.00  0.00           C
ATOM   1476  CA  PRO A  88      69.412  78.797  73.203  1.00  0.00           C
ATOM   1478  CB  PRO A  88      68.073  78.098  73.474  1.00  0.00           C
ATOM   1481  CG  PRO A  88      68.292  76.628  73.113  1.00  0.00           C
ATOM   1484  C   PRO A  88      69.522  80.058  74.053  1.00  0.00           C
ATOM   1485  O   PRO A  88      69.203  81.128  73.554  1.00  0.00           O
ATOM   1486  N   GLN A  89      69.963  80.007  75.333  1.00  0.00           N
ATOM   1488  CA  GLN A  89      70.293  81.227  76.074  1.00  0.00           C
ATOM   1490  CB  GLN A  89      70.662  80.957  77.553  1.00  0.00           C
ATOM   1493  CG  GLN A  89      69.503  80.658  78.534  1.00  0.00           C
ATOM   1496  CD  GLN A  89      68.292  81.577  78.404  1.00  0.00           C
ATOM   1497  OE1 GLN A  89      68.373  82.798  78.594  1.00  0.00           O
ATOM   1498  NE2 GLN A  89      67.112  80.998  78.104  1.00  0.00           N
ATOM   1501  C   GLN A  89      71.403  82.057  75.434  1.00  0.00           C
ATOM   1502  O   GLN A  89      71.473  83.277  75.584  1.00  0.00           O
ATOM   1503  N   ALA A  90      72.313  81.367  74.714  1.00  0.00           N
ATOM   1505  CA  ALA A  90      73.433  81.957  74.012  1.00  0.00           C
ATOM   1507  CB  ALA A  90      74.423  80.826  73.663  1.00  0.00           C
ATOM   1511  C   ALA A  90      73.063  82.698  72.724  1.00  0.00           C
ATOM   1512  O   ALA A  90      73.872  83.458  72.204  1.00  0.00           O
ATOM   1513  N   ALA A  91      71.863  82.467  72.164  1.00  0.00           N
ATOM   1515  CA  ALA A  91      71.463  83.067  70.924  1.00  0.00           C
ATOM   1517  CB  ALA A  91      70.493  82.108  70.224  1.00  0.00           C
ATOM   1521  C   ALA A  91      70.853  84.498  71.074  1.00  0.00           C
ATOM   1522  OT1 ALA A  91      71.013  85.158  72.133  1.00  0.00           O
ATOM   1523  OT2 ALA A  91      70.223  84.948  70.084  1.00  0.00           O
ATOM   1524  NH3 POPEB  92      65.343 105.877  64.434  1.00  0.00           N
ATOM   1528  C12 POPEB  92      66.692 106.387  64.804  1.00  0.00           C
ATOM   1531  C11 POPEB  92      67.313 105.497  65.883  1.00  0.00           C
ATOM   1534  P   POPEB  92      69.003 103.538  65.984  1.00  0.00           P
ATOM   1535  O13 POPEB  92      69.262 104.158  67.284  1.00  0.00           O
ATOM   1536  O14 POPEB  92      68.673 102.097  66.004  1.00  0.00           O
ATOM   1537  O11 POPEB  92      70.203 103.827  64.973  1.00  0.00           O
ATOM   1538  O12 POPEB  92      67.762 104.258  65.303  1.00  0.00           O
ATOM   1539  C1  POPEB  92      70.283 105.168  64.444  1.00  0.00           C
ATOM   1542  C2  POPEB  92      71.703 105.597  63.993  1.00  0.00           C
ATOM   1544  O21 POPEB  92      71.533 106.738  63.133  1.00  0.00           O
ATOM   1545  C21 POPEB  92      72.563 107.598  63.104  1.00  0.00           C
ATOM   1546  O22 POPEB  92      73.453 107.698  63.924  1.00  0.00           O
ATOM   1547  C22 POPEB  92      72.423 108.428  61.813  1.00  0.00           C
ATOM   1550  C3  POPEB  92      72.393 104.468  63.203  1.00  0.00           C
ATOM   1553  O31 POPEB  92      73.493 104.958  62.424  1.00  0.00           O
ATOM   1554  C31 POPEB  92      73.732 104.247  61.324  1.00  0.00           C
ATOM   1555  O32 POPEB  92      73.222 103.158  61.094  1.00  0.00           O
ATOM   1556  C32 POPEB  92      74.563 105.088  60.354  1.00  0.00           C
ATOM   1559  C23 POPEB  92      73.592 109.408  61.563  1.00  0.00           C
ATOM   1562  C24 POPEB  92      73.662 109.888  60.104  1.00  0.00           C
ATOM   1565  C25 POPEB  92      74.203 108.848  59.114  1.00  0.00           C
ATOM   1568  C26 POPEB  92      74.262 109.368  57.663  1.00  0.00           C
ATOM   1571  C27 POPEB  92      74.472 108.258  56.623  1.00  0.00           C
ATOM   1574  C28 POPEB  92      74.463 108.757  55.163  1.00  0.00           C
ATOM   1577  C29 POPEB  92      75.743 109.477  54.824  1.00  0.00           C
ATOM   1579 0C21 POPEB  92      76.313 109.576  53.614  1.00  0.00           C
ATOM   1581 1C21 POPEB  92      75.803 109.007  52.313  1.00  0.00           C
ATOM   1584 2C21 POPEB  92      76.923 108.857  51.264  1.00  0.00           C
ATOM   1587 3C21 POPEB  92      77.933 107.757  51.614  1.00  0.00           C
ATOM   1590 4C21 POPEB  92      79.323 107.838  50.954  1.00  0.00           C
ATOM   1593 5C21 POPEB  92      79.313 107.817  49.413  1.00  0.00           C
ATOM   1596 6C21 POPEB  92      78.603 106.567  48.874  1.00  0.00           C
ATOM   1599 7C21 POPEB  92      78.903 106.327  47.394  1.00  0.00           C
ATOM   1602 8C21 POPEB  92      78.133 105.168  46.793  1.00  0.00           C
ATOM   1606  C33 POPEB  92      74.393 104.587  58.894  1.00  0.00           C
ATOM   1609  C34 POPEB  92      75.592 104.918  57.993  1.00  0.00           C
ATOM   1612  C35 POPEB  92      75.473 104.188  56.644  1.00  0.00           C
ATOM   1615  C36 POPEB  92      76.482 104.627  55.584  1.00  0.00           C
ATOM   1618  C37 POPEB  92      76.353 103.747  54.324  1.00  0.00           C
ATOM   1621  C38 POPEB  92      76.953 104.378  53.064  1.00  0.00           C
ATOM   1624  C39 POPEB  92      78.493 104.296  52.994  1.00  0.00           C
ATOM   1627 0C31 POPEB  92      79.003 103.137  52.123  1.00  0.00           C
ATOM   1630 1C31 POPEB  92      80.373 103.417  51.484  1.00  0.00           C
ATOM   1633 2C31 POPEB  92      80.923 102.187  50.754  1.00  0.00           C
ATOM   1636 3C31 POPEB  92      82.222 102.428  49.993  1.00  0.00           C
ATOM   1639 4C31 POPEB  92      82.073 103.507  48.914  1.00  0.00           C
ATOM   1642 5C31 POPEB  92      83.032 103.318  47.743  1.00  0.00           C
ATOM   1645 6C31 POPEB  92      82.922 104.436  46.714  1.00  0.00           C
ATOM   1649  NH3 POPEC  93      38.432  11.738  24.554  1.00  0.00           N
ATOM   1653  C12 POPEC  93      39.803  11.558  23.934  1.00  0.00           C
ATOM   1656  C11 POPEC  93      40.772  10.948  24.964  1.00  0.00           C
ATOM   1659  P   POPEC  93      43.403  10.888  25.014  1.00  0.00           P
ATOM   1660  O13 POPEC  93      44.493  10.458  24.114  1.00  0.00           O
ATOM   1661  O14 POPEC  93      43.383  12.318  25.404  1.00  0.00           O
ATOM   1662  O11 POPEC  93      43.423   9.948  26.274  1.00  0.00           O
ATOM   1663  O12 POPEC  93      42.003  10.568  24.354  1.00  0.00           O
ATOM   1664  C1  POPEC  93      43.802  10.408  27.584  1.00  0.00           C
ATOM   1667  C2  POPEC  93      45.283  10.068  27.974  1.00  0.00           C
ATOM   1669  O21 POPEC  93      45.373   8.878  28.784  1.00  0.00           O
ATOM   1670  C21 POPEC  93      44.863   8.988  30.014  1.00  0.00           C
ATOM   1671  O22 POPEC  93      44.243   9.938  30.444  1.00  0.00           O
ATOM   1672  C22 POPEC  93      45.223   7.788  30.874  1.00  0.00           C
ATOM   1675  C3  POPEC  93      46.003  11.298  28.624  1.00  0.00           C
ATOM   1678  O31 POPEC  93      47.223  10.918  29.314  1.00  0.00           O
ATOM   1679  C31 POPEC  93      48.003  11.918  29.704  1.00  0.00           C
ATOM   1680  O32 POPEC  93      47.793  13.098  29.473  1.00  0.00           O
ATOM   1681  C32 POPEC  93      49.253  11.347  30.374  1.00  0.00           C
ATOM   1684  C23 POPEC  93      45.153   8.178  32.364  1.00  0.00           C
ATOM   1687  C24 POPEC  93      45.933   7.198  33.234  1.00  0.00           C
ATOM   1690  C25 POPEC  93      45.923   7.528  34.724  1.00  0.00           C
ATOM   1693  C26 POPEC  93      47.113   6.878  35.444  1.00  0.00           C
ATOM   1696  C27 POPEC  93      46.842   6.598  36.924  1.00  0.00           C
ATOM   1699  C28 POPEC  93      48.032   5.908  37.624  1.00  0.00           C
ATOM   1702  C29 POPEC  93      49.223   6.818  37.774  1.00  0.00           C
ATOM   1704 0C21 POPEC  93      49.403   7.718  38.764  1.00  0.00           C
ATOM   1706 1C21 POPEC  93      48.443   7.978  39.894  1.00  0.00           C
ATOM   1709 2C21 POPEC  93      49.012   8.998  40.904  1.00  0.00           C
ATOM   1712 3C21 POPEC  93      50.223   8.458  41.694  1.00  0.00           C
ATOM   1715 4C21 POPEC  93      50.923   9.538  42.523  1.00  0.00           C
ATOM   1718 5C21 POPEC  93      52.293   9.078  43.054  1.00  0.00           C
ATOM   1721 6C21 POPEC  93      52.223   7.908  44.044  1.00  0.00           C
ATOM   1724 7C21 POPEC  93      53.613   7.518  44.574  1.00  0.00           C
ATOM   1727 8C21 POPEC  93      53.552   6.908  45.984  1.00  0.00           C
ATOM   1731  C33 POPEC  93      50.303  12.428  30.754  1.00  0.00           C
ATOM   1734  C34 POPEC  93      50.743  12.378  32.234  1.00  0.00           C
ATOM   1737  C35 POPEC  93      49.592  12.738  33.194  1.00  0.00           C
ATOM   1740  C36 POPEC  93      49.993  12.828  34.674  1.00  0.00           C
ATOM   1743  C37 POPEC  93      48.732  12.958  35.554  1.00  0.00           C
ATOM   1746  C38 POPEC  93      48.953  13.018  37.074  1.00  0.00           C
ATOM   1749  C39 POPEC  93      49.673  11.807  37.694  1.00  0.00           C
ATOM   1752 0C31 POPEC  93      51.173  12.048  37.883  1.00  0.00           C
ATOM   1755 1C31 POPEC  93      51.813  11.058  38.874  1.00  0.00           C
ATOM   1758 2C31 POPEC  93      53.293  11.358  39.144  1.00  0.00           C
ATOM   1761 3C31 POPEC  93      53.522  12.618  39.993  1.00  0.00           C
ATOM   1764 4C31 POPEC  93      54.973  13.108  39.914  1.00  0.00           C
ATOM   1767 5C31 POPEC  93      55.173  14.468  40.604  1.00  0.00           C
ATOM   1770 6C31 POPEC  93      56.613  14.967  40.543  1.00  0.00           C
ATOM   1774  NH3 POPED  94     120.692 103.857  24.884  1.00  0.00           N
ATOM   1778  C12 POPED  94     121.332 103.268  23.674  1.00  0.00           C
ATOM   1781  C11 POPED  94     122.442 102.267  24.064  1.00  0.00           C
ATOM   1784  P   POPED  94     124.683 101.577  22.874  1.00  0.00           P
ATOM   1785  O13 POPED  94     123.993 100.247  22.864  1.00  0.00           O
ATOM   1786  O14 POPED  94     125.173 102.097  21.594  1.00  0.00           O
ATOM   1787  O11 POPED  94     125.933 101.577  23.874  1.00  0.00           O
ATOM   1788  O12 POPED  94     123.722 102.646  23.534  1.00  0.00           O
ATOM   1789  C1  POPED  94     126.203 100.378  24.614  1.00  0.00           C
ATOM   1792  C2  POPED  94     125.583 100.438  26.004  1.00  0.00           C
ATOM   1794  O21 POPED  94     126.122 101.618  26.624  1.00  0.00           O
ATOM   1795  C21 POPED  94     125.263 102.356  27.294  1.00  0.00           C
ATOM   1796  O22 POPED  94     124.103 102.087  27.544  1.00  0.00           O
ATOM   1797  C22 POPED  94     125.982 103.638  27.694  1.00  0.00           C
ATOM   1800  C3  POPED  94     125.982  99.167  26.784  1.00  0.00           C
ATOM   1803  O31 POPED  94     125.173  99.007  27.964  1.00  0.00           O
ATOM   1804  C31 POPED  94     125.653  99.518  29.083  1.00  0.00           C
ATOM   1805  O32 POPED  94     126.772  99.948  29.254  1.00  0.00           O
ATOM   1806  C32 POPED  94     124.503  99.617  30.074  1.00  0.00           C
ATOM   1809  C23 POPED  94     125.033 104.597  28.414  1.00  0.00           C
ATOM   1812  C24 POPED  94     125.723 105.928  28.724  1.00  0.00           C
ATOM   1815  C25 POPED  94     124.783 106.868  29.464  1.00  0.00           C
ATOM   1818  C26 POPED  94     124.522 106.458  30.924  1.00  0.00           C
ATOM   1821  C27 POPED  94     123.743 107.558  31.644  1.00  0.00           C
ATOM   1824  C28 POPED  94     123.823 107.488  33.184  1.00  0.00           C
ATOM   1827  C29 POPED  94     123.323 108.808  33.704  1.00  0.00           C
ATOM   1829 0C21 POPED  94     122.493 109.036  34.734  1.00  0.00           C
ATOM   1831 1C21 POPED  94     121.982 107.988  35.674  1.00  0.00           C
ATOM   1834 2C21 POPED  94     122.003 108.528  37.104  1.00  0.00           C
ATOM   1837 3C21 POPED  94     121.662 107.448  38.134  1.00  0.00           C
ATOM   1840 4C21 POPED  94     122.082 107.897  39.524  1.00  0.00           C
ATOM   1843 5C21 POPED  94     121.782 106.858  40.604  1.00  0.00           C
ATOM   1846 6C21 POPED  94     122.703 107.047  41.804  1.00  0.00           C
ATOM   1849 7C21 POPED  94     122.413 106.087  42.944  1.00  0.00           C
ATOM   1852 8C21 POPED  94     123.433 106.257  44.063  1.00  0.00           C
ATOM   1856  C33 POPED  94     124.543 100.958  30.844  1.00  0.00           C
ATOM   1859  C34 POPED  94     124.522 100.807  32.364  1.00  0.00           C
ATOM   1862  C35 POPED  94     124.282 102.187  32.984  1.00  0.00           C
ATOM   1865  C36 POPED  94     124.692 102.378  34.444  1.00  0.00           C
ATOM   1868  C37 POPED  94     124.713 103.878  34.774  1.00  0.00           C
ATOM   1871  C38 POPED  94     125.513 104.288  36.014  1.00  0.00           C
ATOM   1874  C39 POPED  94     124.673 104.468  37.284  1.00  0.00           C
ATOM   1877 0C31 POPED  94     124.452 103.167  38.074  1.00  0.00           C
ATOM   1880 1C31 POPED  94     123.703 103.428  39.384  1.00  0.00           C
ATOM   1883 2C31 POPED  94     123.482 102.158  40.224  1.00  0.00           C
ATOM   1886 3C31 POPED  94     124.573 101.987  41.294  1.00  0.00           C
ATOM   1889 4C31 POPED  94     124.363 100.777  42.214  1.00  0.00           C
ATOM   1892 5C31 POPED  94     125.263 100.847  43.454  1.00  0.00           C
ATOM   1895 6C31 POPED  94     125.112  99.638  44.384  1.00  0.00           C
ATOM   1899  NH3 POPEE  95     120.972  84.757  25.244  1.00  0.00           N
ATOM   1903  C12 POPEE  95     121.373  83.318  25.274  1.00  0.00           C
ATOM   1906  C11 POPEE  95     122.162  82.887  24.024  1.00  0.00           C
ATOM   1909  P   POPEE  95     121.623  80.308  23.964  1.00  0.00           P
ATOM   1910  O13 POPEE  95     120.763  80.527  22.764  1.00  0.00           O
ATOM   1911  O14 POPEE  95     122.372  79.027  23.984  1.00  0.00           O
ATOM   1912  O11 POPEE  95     120.723  80.397  25.254  1.00  0.00           O
ATOM   1913  O12 POPEE  95     122.593  81.536  24.114  1.00  0.00           O
ATOM   1914  C1  POPEE  95     121.262  80.417  26.594  1.00  0.00           C
ATOM   1917  C2  POPEE  95     120.982  79.076  27.324  1.00  0.00           C
ATOM   1919  O21 POPEE  95     120.543  79.247  28.684  1.00  0.00           O
ATOM   1920  C21 POPEE  95     121.383  79.797  29.554  1.00  0.00           C
ATOM   1921  O22 POPEE  95     122.413  80.387  29.294  1.00  0.00           O
ATOM   1922  C22 POPEE  95     120.872  79.518  30.984  1.00  0.00           C
ATOM   1925  C3  POPEE  95     122.173  78.076  27.204  1.00  0.00           C
ATOM   1928  O31 POPEE  95     121.693  76.728  27.254  1.00  0.00           O
ATOM   1929  C31 POPEE  95     121.522  76.207  28.454  1.00  0.00           C
ATOM   1930  O32 POPEE  95     121.833  76.738  29.514  1.00  0.00           O
ATOM   1931  C32 POPEE  95     120.912  74.817  28.284  1.00  0.00           C
ATOM   1934  C23 POPEE  95     121.152  80.677  31.964  1.00  0.00           C
ATOM   1937  C24 POPEE  95     120.643  80.417  33.383  1.00  0.00           C
ATOM   1940  C25 POPEE  95     121.012  81.507  34.414  1.00  0.00           C
ATOM   1943  C26 POPEE  95     120.392  81.247  35.794  1.00  0.00           C
ATOM   1946  C27 POPEE  95     121.103  81.998  36.934  1.00  0.00           C
ATOM   1949  C28 POPEE  95     120.543  81.688  38.344  1.00  0.00           C
ATOM   1952  C29 POPEE  95     119.223  82.367  38.654  1.00  0.00           C
ATOM   1954 0C21 POPEE  95     119.083  83.547  39.284  1.00  0.00           C
ATOM   1956 1C21 POPEE  95     120.222  84.436  39.744  1.00  0.00           C
ATOM   1959 2C21 POPEE  95     120.672  84.188  41.194  1.00  0.00           C
ATOM   1962 3C21 POPEE  95     122.162  84.498  41.384  1.00  0.00           C
ATOM   1965 4C21 POPEE  95     122.663  84.207  42.804  1.00  0.00           C
ATOM   1968 5C21 POPEE  95     124.182  84.387  42.934  1.00  0.00           C
ATOM   1971 6C21 POPEE  95     124.692  84.098  44.354  1.00  0.00           C
ATOM   1974 7C21 POPEE  95     126.213  84.238  44.464  1.00  0.00           C
ATOM   1977 8C21 POPEE  95     126.723  84.176  45.904  1.00  0.00           C
ATOM   1981  C33 POPEE  95     120.662  74.088  29.614  1.00  0.00           C
ATOM   1984  C34 POPEE  95     119.412  74.606  30.354  1.00  0.00           C
ATOM   1987  C35 POPEE  95     119.333  74.076  31.784  1.00  0.00           C
ATOM   1990  C36 POPEE  95     120.263  74.827  32.743  1.00  0.00           C
ATOM   1993  C37 POPEE  95     120.832  73.908  33.824  1.00  0.00           C
ATOM   1996  C38 POPEE  95     121.952  74.576  34.624  1.00  0.00           C
ATOM   1999  C39 POPEE  95     121.423  75.708  35.494  1.00  0.00           C
ATOM   2002 0C31 POPEE  95     122.413  76.137  36.584  1.00  0.00           C
ATOM   2005 1C31 POPEE  95     121.752  77.076  37.594  1.00  0.00           C
ATOM   2008 2C31 POPEE  95     122.332  76.927  39.004  1.00  0.00           C
ATOM   2011 3C31 POPEE  95     121.603  77.826  40.004  1.00  0.00           C
ATOM   2014 4C31 POPEE  95     121.823  77.397  41.454  1.00  0.00           C
ATOM   2017 5C31 POPEE  95     121.082  78.298  42.434  1.00  0.00           C
ATOM   2020 6C31 POPEE  95     121.222  77.848  43.894  1.00  0.00           C
ATOM   2024  NH3 POPEF  96       6.893  32.667  23.883  1.00  0.00           N
ATOM   2028  C12 POPEF  96       5.783  32.088  24.724  1.00  0.00           C
ATOM   2031  C11 POPEF  96       4.993  30.998  23.964  1.00  0.00           C
ATOM   2034  P   POPEF  96       2.633  29.987  23.854  1.00  0.00           P
ATOM   2035  O13 POPEF  96       1.953  31.097  23.164  1.00  0.00           O
ATOM   2036  O14 POPEF  96       3.213  28.888  23.054  1.00  0.00           O
ATOM   2037  O11 POPEF  96       1.703  29.347  24.954  1.00  0.00           O
ATOM   2038  O12 POPEF  96       3.813  30.618  24.704  1.00  0.00           O
ATOM   2039  C1  POPEF  96       0.763  30.057  25.744  1.00  0.00           C
ATOM   2042  C2  POPEF  96       1.183  30.068  27.244  1.00  0.00           C
ATOM   2044  O21 POPEF  96       0.543  28.967  27.944  1.00  0.00           O
ATOM   2045  C21 POPEF  96      -0.412  29.058  28.854  1.00  0.00           C
ATOM   2046  O22 POPEF  96      -0.972  30.068  29.234  1.00  0.00           O
ATOM   2047  C22 POPEF  96      -0.752  27.618  29.304  1.00  0.00           C
ATOM   2050  C3  POPEF  96       1.093  31.488  27.864  1.00  0.00           C
ATOM   2053  O31 POPEF  96       1.813  31.537  29.114  1.00  0.00           O
ATOM   2054  C31 POPEF  96       2.053  32.798  29.514  1.00  0.00           C
ATOM   2055  O32 POPEF  96       1.783  33.788  28.874  1.00  0.00           O
ATOM   2056  C32 POPEF  96       2.723  32.728  30.894  1.00  0.00           C
ATOM   2059  C23 POPEF  96      -0.262  27.138  30.694  1.00  0.00           C
ATOM   2062  C24 POPEF  96      -0.622  25.658  30.914  1.00  0.00           C
ATOM   2065  C25 POPEF  96      -0.062  25.028  32.194  1.00  0.00           C
ATOM   2068  C26 POPEF  96      -0.532  25.688  33.494  1.00  0.00           C
ATOM   2071  C27 POPEF  96      -0.092  24.908  34.744  1.00  0.00           C
ATOM   2074  C28 POPEF  96      -0.582  25.597  36.034  1.00  0.00           C
ATOM   2077  C29 POPEF  96      -0.132  24.917  37.304  1.00  0.00           C
ATOM   2079 0C21 POPEF  96       0.038  25.528  38.484  1.00  0.00           C
ATOM   2081 1C21 POPEF  96      -0.212  26.987  38.784  1.00  0.00           C
ATOM   2084 2C21 POPEF  96       0.973  27.728  39.444  1.00  0.00           C
ATOM   2087 3C21 POPEF  96       1.323  27.238  40.854  1.00  0.00           C
ATOM   2090 4C21 POPEF  96       2.123  28.288  41.653  1.00  0.00           C
ATOM   2093 5C21 POPEF  96       2.433  27.828  43.083  1.00  0.00           C
ATOM   2096 6C21 POPEF  96       3.073  28.918  43.944  1.00  0.00           C
ATOM   2099 7C21 POPEF  96       3.523  28.398  45.313  1.00  0.00           C
ATOM   2102 8C21 POPEF  96       3.603  29.487  46.384  1.00  0.00           C
ATOM   2106  C33 POPEF  96       4.263  32.538  30.844  1.00  0.00           C
ATOM   2109  C34 POPEF  96       4.783  31.497  31.844  1.00  0.00           C
ATOM   2112  C35 POPEF  96       5.723  32.077  32.904  1.00  0.00           C
ATOM   2115  C36 POPEF  96       5.063  32.958  33.964  1.00  0.00           C
ATOM   2118  C37 POPEF  96       6.063  33.218  35.104  1.00  0.00           C
ATOM   2121  C38 POPEF  96       5.643  34.327  36.064  1.00  0.00           C
ATOM   2124  C39 POPEF  96       6.833  34.928  36.814  1.00  0.00           C
ATOM   2127 0C31 POPEF  96       7.053  34.347  38.214  1.00  0.00           C
ATOM   2130 1C31 POPEF  96       6.213  35.038  39.304  1.00  0.00           C
ATOM   2133 2C31 POPEF  96       6.663  34.638  40.724  1.00  0.00           C
ATOM   2136 3C31 POPEF  96       8.043  35.188  41.074  1.00  0.00           C
ATOM   2139 4C31 POPEF  96       8.573  34.757  42.453  1.00  0.00           C
ATOM   2142 5C31 POPEF  96       9.893  35.458  42.774  1.00  0.00           C
ATOM   2145 6C31 POPEF  96      10.433  35.117  44.164  1.00  0.00           C
ATOM   2149  NH3 POPEG  97      49.842 113.787  21.664  1.00  0.00           N
ATOM   2153  C12 POPEG  97      51.013 114.347  20.914  1.00  0.00           C
ATOM   2156  C11 POPEG  97      50.893 115.818  20.474  1.00  0.00           C
ATOM   2159  P   POPEG  97      52.743 117.738  20.944  1.00  0.00           P
ATOM   2160  O13 POPEG  97      53.752 117.558  22.004  1.00  0.00           O
ATOM   2161  O14 POPEG  97      53.173 118.458  19.734  1.00  0.00           O
ATOM   2162  O11 POPEG  97      51.463 118.466  21.584  1.00  0.00           O
ATOM   2163  O12 POPEG  97      52.203 116.348  20.494  1.00  0.00           O
ATOM   2164  C1  POPEG  97      51.143 118.057  22.944  1.00  0.00           C
ATOM   2167  C2  POPEG  97      50.473 119.188  23.774  1.00  0.00           C
ATOM   2169  O21 POPEG  97      50.402 118.927  25.194  1.00  0.00           O
ATOM   2170  C21 POPEG  97      51.302 118.318  25.904  1.00  0.00           C
ATOM   2171  O22 POPEG  97      52.463 118.067  25.614  1.00  0.00           O
ATOM   2172  C22 POPEG  97      50.653 117.878  27.224  1.00  0.00           C
ATOM   2175  C3  POPEG  97      49.012 119.368  23.293  1.00  0.00           C
ATOM   2178  O31 POPEG  97      48.213 118.258  23.784  1.00  0.00           O
ATOM   2179  C31 POPEG  97      46.963 118.598  24.083  1.00  0.00           C
ATOM   2180  O32 POPEG  97      46.353 119.518  23.564  1.00  0.00           O
ATOM   2181  C32 POPEG  97      46.432 117.677  25.184  1.00  0.00           C
ATOM   2184  C23 POPEG  97      51.673 117.378  28.254  1.00  0.00           C
ATOM   2187  C24 POPEG  97      51.073 116.788  29.543  1.00  0.00           C
ATOM   2190  C25 POPEG  97      50.423 117.857  30.434  1.00  0.00           C
ATOM   2193  C26 POPEG  97      49.893 117.327  31.774  1.00  0.00           C
ATOM   2196  C27 POPEG  97      49.072 118.408  32.493  1.00  0.00           C
ATOM   2199  C28 POPEG  97      48.552 117.967  33.874  1.00  0.00           C
ATOM   2202  C29 POPEG  97      47.313 118.757  34.234  1.00  0.00           C
ATOM   2204 0C21 POPEG  97      46.122 118.197  34.474  1.00  0.00           C
ATOM   2206 1C21 POPEG  97      44.813 118.948  34.504  1.00  0.00           C
ATOM   2209 2C21 POPEG  97      44.363 119.328  35.914  1.00  0.00           C
ATOM   2212 3C21 POPEG  97      44.142 118.137  36.854  1.00  0.00           C
ATOM   2215 4C21 POPEG  97      43.573 118.587  38.204  1.00  0.00           C
ATOM   2218 5C21 POPEG  97      44.553 119.447  39.004  1.00  0.00           C
ATOM   2221 6C21 POPEG  97      43.932 120.018  40.284  1.00  0.00           C
ATOM   2224 7C21 POPEG  97      44.813 121.117  40.894  1.00  0.00           C
ATOM   2227 8C21 POPEG  97      44.223 121.728  42.164  1.00  0.00           C
ATOM   2231  C33 POPEG  97      45.683 118.417  26.313  1.00  0.00           C
ATOM   2234  C34 POPEG  97      45.402 117.497  27.514  1.00  0.00           C
ATOM   2237  C35 POPEG  97      44.403 118.038  28.554  1.00  0.00           C
ATOM   2240  C36 POPEG  97      44.763 119.387  29.194  1.00  0.00           C
ATOM   2243  C37 POPEG  97      44.002 119.608  30.524  1.00  0.00           C
ATOM   2246  C38 POPEG  97      43.443 121.007  30.764  1.00  0.00           C
ATOM   2249  C39 POPEG  97      44.503 121.968  31.313  1.00  0.00           C
ATOM   2252 0C31 POPEG  97      43.893 123.248  31.884  1.00  0.00           C
ATOM   2255 1C31 POPEG  97      44.932 124.368  31.864  1.00  0.00           C
ATOM   2258 2C31 POPEG  97      44.373 125.737  32.284  1.00  0.00           C
ATOM   2261 3C31 POPEG  97      44.683 126.157  33.714  1.00  0.00           C
ATOM   2264 4C31 POPEG  97      46.162 126.536  33.903  1.00  0.00           C
ATOM   2267 5C31 POPEG  97      46.493 126.777  35.374  1.00  0.00           C
ATOM   2270 6C31 POPEG  97      47.973 127.097  35.604  1.00  0.00           C
ATOM   2274  NH3 POPEH  98      32.783  11.858  25.793  1.00  0.00           N
ATOM   2278  C12 POPEH  98      33.432  12.718  26.844  1.00  0.00           C
ATOM   2281  C11 POPEH  98      34.892  13.007  26.454  1.00  0.00           C
ATOM   2284  P   POPEH  98      36.083  14.718  24.864  1.00  0.00           P
ATOM   2285  O13 POPEH  98      36.113  16.188  24.744  1.00  0.00           O
ATOM   2286  O14 POPEH  98      35.903  13.968  23.604  1.00  0.00           O
ATOM   2287  O11 POPEH  98      37.423  14.188  25.544  1.00  0.00           O
ATOM   2288  O12 POPEH  98      34.943  14.307  25.874  1.00  0.00           O
ATOM   2289  C1  POPEH  98      38.423  15.188  25.844  1.00  0.00           C
ATOM   2292  C2  POPEH  98      39.363  14.748  26.984  1.00  0.00           C
ATOM   2294  O21 POPEH  98      38.633  14.198  28.083  1.00  0.00           O
ATOM   2295  C21 POPEH  98      37.803  15.028  28.714  1.00  0.00           C
ATOM   2296  O22 POPEH  98      37.703  16.228  28.504  1.00  0.00           O
ATOM   2297  C22 POPEH  98      37.043  14.248  29.774  1.00  0.00           C
ATOM   2300  C3  POPEH  98      40.392  15.837  27.404  1.00  0.00           C
ATOM   2303  O31 POPEH  98      41.413  15.308  28.254  1.00  0.00           O
ATOM   2304  C31 POPEH  98      41.223  15.268  29.574  1.00  0.00           C
ATOM   2305  O32 POPEH  98      40.262  15.718  30.164  1.00  0.00           O
ATOM   2306  C32 POPEH  98      42.442  14.568  30.214  1.00  0.00           C
ATOM   2309  C23 POPEH  98      36.453  15.198  30.824  1.00  0.00           C
ATOM   2312  C24 POPEH  98      35.772  14.438  31.973  1.00  0.00           C
ATOM   2315  C25 POPEH  98      35.403  15.348  33.153  1.00  0.00           C
ATOM   2318  C26 POPEH  98      36.613  16.088  33.743  1.00  0.00           C
ATOM   2321  C27 POPEH  98      36.343  16.658  35.144  1.00  0.00           C
ATOM   2324  C28 POPEH  98      37.622  17.188  35.804  1.00  0.00           C
ATOM   2327  C29 POPEH  98      37.543  17.087  37.304  1.00  0.00           C
ATOM   2329 0C21 POPEH  98      37.763  18.048  38.204  1.00  0.00           C
ATOM   2331 1C21 POPEH  98      38.123  19.487  37.953  1.00  0.00           C
ATOM   2334 2C21 POPEH  98      37.903  20.338  39.224  1.00  0.00           C
ATOM   2337 3C21 POPEH  98      38.963  20.087  40.324  1.00  0.00           C
ATOM   2340 4C21 POPEH  98      38.633  20.728  41.684  1.00  0.00           C
ATOM   2343 5C21 POPEH  98      37.313  20.208  42.284  1.00  0.00           C
ATOM   2346 6C21 POPEH  98      37.063  20.608  43.743  1.00  0.00           C
ATOM   2349 7C21 POPEH  98      35.553  20.608  44.054  1.00  0.00           C
ATOM   2352 8C21 POPEH  98      35.223  20.667  45.543  1.00  0.00           C
ATOM   2356  C33 POPEH  98      42.203  13.648  31.424  1.00  0.00           C
ATOM   2359  C34 POPEH  98      43.563  13.088  31.884  1.00  0.00           C
ATOM   2362  C35 POPEH  98      43.513  12.158  33.104  1.00  0.00           C
ATOM   2365  C36 POPEH  98      43.162  12.848  34.434  1.00  0.00           C
ATOM   2368  C37 POPEH  98      43.203  11.858  35.594  1.00  0.00           C
ATOM   2371  C38 POPEH  98      43.013  12.508  36.974  1.00  0.00           C
ATOM   2374  C39 POPEH  98      43.383  11.528  38.104  1.00  0.00           C
ATOM   2377 0C31 POPEH  98      43.272  12.148  39.504  1.00  0.00           C
ATOM   2380 1C31 POPEH  98      44.113  11.398  40.554  1.00  0.00           C
ATOM   2383 2C31 POPEH  98      43.853  11.898  41.983  1.00  0.00           C
ATOM   2386 3C31 POPEH  98      44.772  11.238  43.014  1.00  0.00           C
ATOM   2389 4C31 POPEH  98      44.482  11.718  44.444  1.00  0.00           C
ATOM   2392 5C31 POPEH  98      45.493  11.198  45.473  1.00  0.00           C
ATOM   2395 6C31 POPEH  98      45.332  11.838  46.854  1.00  0.00           C
ATOM   2399  NH3 POPEI  99     128.283  47.048  21.264  1.00  0.00           N
ATOM   2403  C12 POPEI  99     128.213  48.568  21.194  1.00  0.00           C
ATOM   2406  C11 POPEI  99     126.922  49.146  20.554  1.00  0.00           C
ATOM   2409  P   POPEI  99     125.832  51.308  21.674  1.00  0.00           P
ATOM   2410  O13 POPEI  99     126.343  52.617  22.124  1.00  0.00           O
ATOM   2411  O14 POPEI  99     124.513  51.316  21.014  1.00  0.00           O
ATOM   2412  O11 POPEI  99     125.723  50.278  22.894  1.00  0.00           O
ATOM   2413  O12 POPEI  99     126.873  50.567  20.714  1.00  0.00           O
ATOM   2414  C1  POPEI  99     126.603  50.417  24.014  1.00  0.00           C
ATOM   2417  C2  POPEI  99     125.952  49.818  25.274  1.00  0.00           C
ATOM   2419  O21 POPEI  99     125.292  50.868  26.014  1.00  0.00           O
ATOM   2420  C21 POPEI  99     123.993  50.718  26.144  1.00  0.00           C
ATOM   2421  O22 POPEI  99     123.302  49.958  25.474  1.00  0.00           O
ATOM   2422  C22 POPEI  99     123.472  51.618  27.264  1.00  0.00           C
ATOM   2425  C3  POPEI  99     127.022  49.188  26.194  1.00  0.00           C
ATOM   2428  O31 POPEI  99     126.362  48.538  27.294  1.00  0.00           O
ATOM   2429  C31 POPEI  99     126.903  47.428  27.764  1.00  0.00           C
ATOM   2430  O32 POPEI  99     127.873  46.838  27.294  1.00  0.00           O
ATOM   2431  C32 POPEI  99     126.082  47.018  28.994  1.00  0.00           C
ATOM   2434  C23 POPEI  99     123.382  50.827  28.594  1.00  0.00           C
ATOM   2437  C24 POPEI  99     122.512  51.487  29.674  1.00  0.00           C
ATOM   2440  C25 POPEI  99     122.202  50.497  30.804  1.00  0.00           C
ATOM   2443  C26 POPEI  99     121.733  51.147  32.114  1.00  0.00           C
ATOM   2446  C27 POPEI  99     121.353  50.097  33.174  1.00  0.00           C
ATOM   2449  C28 POPEI  99     120.942  50.688  34.534  1.00  0.00           C
ATOM   2452  C29 POPEI  99     122.092  51.316  35.274  1.00  0.00           C
ATOM   2454 0C21 POPEI  99     122.013  51.917  36.473  1.00  0.00           C
ATOM   2456 1C21 POPEI  99     120.763  52.098  37.304  1.00  0.00           C
ATOM   2459 2C21 POPEI  99     120.853  51.417  38.684  1.00  0.00           C
ATOM   2462 3C21 POPEI  99     121.952  51.997  39.574  1.00  0.00           C
ATOM   2465 4C21 POPEI  99     121.842  51.537  41.034  1.00  0.00           C
ATOM   2468 5C21 POPEI  99     123.052  51.938  41.894  1.00  0.00           C
ATOM   2471 6C21 POPEI  99     123.452  53.418  41.814  1.00  0.00           C
ATOM   2474 7C21 POPEI  99     124.543  53.778  42.833  1.00  0.00           C
ATOM   2477 8C21 POPEI  99     124.743  55.287  43.014  1.00  0.00           C
ATOM   2481  C33 POPEI  99     126.553  47.768  30.264  1.00  0.00           C
ATOM   2484  C34 POPEI  99     125.772  47.418  31.554  1.00  0.00           C
ATOM   2487  C35 POPEI  99     125.812  45.938  31.994  1.00  0.00           C
ATOM   2490  C36 POPEI  99     125.602  45.778  33.514  1.00  0.00           C
ATOM   2493  C37 POPEI  99     125.562  44.328  34.004  1.00  0.00           C
ATOM   2496  C38 POPEI  99     126.183  44.107  35.404  1.00  0.00           C
ATOM   2499  C39 POPEI  99     125.473  44.818  36.563  1.00  0.00           C
ATOM   2502 0C31 POPEI  99     126.213  44.608  37.894  1.00  0.00           C
ATOM   2505 1C31 POPEI  99     125.422  45.058  39.133  1.00  0.00           C
ATOM   2508 2C31 POPEI  99     126.192  44.888  40.453  1.00  0.00           C
ATOM   2511 3C31 POPEI  99     127.313  45.918  40.634  1.00  0.00           C
ATOM   2514 4C31 POPEI  99     128.083  45.798  41.954  1.00  0.00           C
ATOM   2517 5C31 POPEI  99     129.358  46.646  41.954  1.00  0.00           C
ATOM   2520 6C31 POPEI  99     130.168  46.576  43.254  1.00  0.00           C
ATOM   2524  NH3 POPEJ 100      86.362  70.557  63.023  1.00  0.00           N
ATOM   2528  C12 POPEJ 100      85.963  71.878  63.644  1.00  0.00           C
ATOM   2531  C11 POPEJ 100      84.622  71.778  64.413  1.00  0.00           C
ATOM   2534  P   POPEJ 100      82.533  73.286  64.973  1.00  0.00           P
ATOM   2535  O13 POPEJ 100      81.883  72.036  65.424  1.00  0.00           O
ATOM   2536  O14 POPEJ 100      82.232  74.507  65.774  1.00  0.00           O
ATOM   2537  O11 POPEJ 100      82.073  73.668  63.534  1.00  0.00           O
ATOM   2538  O12 POPEJ 100      84.123  73.057  64.864  1.00  0.00           O
ATOM   2539  C1  POPEJ 100      81.873  72.797  62.434  1.00  0.00           C
ATOM   2542  C2  POPEJ 100      82.722  73.227  61.203  1.00  0.00           C
ATOM   2544  O21 POPEJ 100      83.943  72.467  61.223  1.00  0.00           O
ATOM   2545  C21 POPEJ 100      84.223  71.458  60.383  1.00  0.00           C
ATOM   2546  O22 POPEJ 100      85.213  70.747  60.523  1.00  0.00           O
ATOM   2547  C22 POPEJ 100      83.223  71.257  59.223  1.00  0.00           C
ATOM   2550  C3  POPEJ 100      83.052  74.757  61.174  1.00  0.00           C
ATOM   2553  O31 POPEJ 100      81.893  75.607  61.054  1.00  0.00           O
ATOM   2554  C31 POPEJ 100      81.323  75.576  59.844  1.00  0.00           C
ATOM   2555  O32 POPEJ 100      81.642  74.817  58.954  1.00  0.00           O
ATOM   2556  C32 POPEJ 100      80.303  76.687  59.664  1.00  0.00           C
ATOM   2559  C23 POPEJ 100      83.563  70.018  58.354  1.00  0.00           C
ATOM   2562  C24 POPEJ 100      82.623  69.797  57.154  1.00  0.00           C
ATOM   2565  C25 POPEJ 100      82.593  70.997  56.214  1.00  0.00           C
ATOM   2568  C26 POPEJ 100      82.122  70.716  54.774  1.00  0.00           C
ATOM   2571  C27 POPEJ 100      82.782  71.658  53.744  1.00  0.00           C
ATOM   2574  C28 POPEJ 100      82.213  71.487  52.324  1.00  0.00           C
ATOM   2577  C29 POPEJ 100      82.983  72.268  51.284  1.00  0.00           C
ATOM   2579 0C21 POPEJ 100      82.442  72.917  50.243  1.00  0.00           C
ATOM   2581 1C21 POPEJ 100      80.963  72.978  49.944  1.00  0.00           C
ATOM   2584 2C21 POPEJ 100      80.633  73.928  48.773  1.00  0.00           C
ATOM   2587 3C21 POPEJ 100      81.043  73.378  47.404  1.00  0.00           C
ATOM   2590 4C21 POPEJ 100      81.192  74.477  46.354  1.00  0.00           C
ATOM   2593 5C21 POPEJ 100      79.862  75.068  45.854  1.00  0.00           C
ATOM   2596 6C21 POPEJ 100      80.092  76.408  45.134  1.00  0.00           C
ATOM   2599 7C21 POPEJ 100      78.942  76.817  44.214  1.00  0.00           C
ATOM   2602 8C21 POPEJ 100      79.022  78.286  43.773  1.00  0.00           C
ATOM   2606  C33 POPEJ 100      78.933  76.158  59.194  1.00  0.00           C
ATOM   2609  C34 POPEJ 100      78.133  77.247  58.454  1.00  0.00           C
ATOM   2612  C35 POPEJ 100      78.433  77.338  56.953  1.00  0.00           C
ATOM   2615  C36 POPEJ 100      77.902  76.158  56.124  1.00  0.00           C
ATOM   2618  C37 POPEJ 100      78.243  76.308  54.634  1.00  0.00           C
ATOM   2621  C38 POPEJ 100      77.772  75.117  53.773  1.00  0.00           C
ATOM   2624  C39 POPEJ 100      76.283  75.178  53.414  1.00  0.00           C
ATOM   2627 0C31 POPEJ 100      75.923  76.277  52.414  1.00  0.00           C
ATOM   2630 1C31 POPEJ 100      74.463  76.738  52.514  1.00  0.00           C
ATOM   2633 2C31 POPEJ 100      74.082  77.748  51.434  1.00  0.00           C
ATOM   2636 3C31 POPEJ 100      72.673  78.326  51.604  1.00  0.00           C
ATOM   2639 4C31 POPEJ 100      71.543  77.277  51.594  1.00  0.00           C
ATOM   2642 5C31 POPEJ 100      70.162  77.927  51.773  1.00  0.00           C
ATOM   2645 6C31 POPEJ 100      69.012  76.958  51.563  1.00  0.00           C
ATOM   2649  NH3 POPEK 101     124.112  74.507  23.144  1.00  0.00           N
ATOM   2653  C12 POPEK 101     125.152  73.917  22.254  1.00  0.00           C
ATOM   2656  C11 POPEK 101     126.022  72.967  23.044  1.00  0.00           C
ATOM   2659  P   POPEK 101     127.843  71.168  22.584  1.00  0.00           P
ATOM   2660  O13 POPEK 101     127.453  69.867  22.004  1.00  0.00           O
ATOM   2661  O14 POPEK 101     129.182  71.677  22.224  1.00  0.00           O
ATOM   2662  O11 POPEK 101     127.752  71.098  24.164  1.00  0.00           O
ATOM   2663  O12 POPEK 101     126.782  72.216  22.124  1.00  0.00           O
ATOM   2664  C1  POPEK 101     128.703  71.708  25.044  1.00  0.00           C
ATOM   2667  C2  POPEK 101     128.013  72.678  26.054  1.00  0.00           C
ATOM   2669  O21 POPEK 101     128.832  72.948  27.194  1.00  0.00           O
ATOM   2670  C21 POPEK 101     129.758  73.878  27.004  1.00  0.00           C
ATOM   2671  O22 POPEK 101     130.408  74.027  25.994  1.00  0.00           O
ATOM   2672  C22 POPEK 101     129.657  74.856  28.174  1.00  0.00           C
ATOM   2675  C3  POPEK 101     126.693  72.076  26.583  1.00  0.00           C
ATOM   2678  O31 POPEK 101     126.163  72.848  27.674  1.00  0.00           O
ATOM   2679  C31 POPEK 101     125.023  73.497  27.514  1.00  0.00           C
ATOM   2680  O32 POPEK 101     124.433  73.647  26.454  1.00  0.00           O
ATOM   2681  C32 POPEK 101     124.522  73.967  28.894  1.00  0.00           C
ATOM   2684  C23 POPEK 101     130.767  74.788  29.254  1.00  0.00           C
ATOM   2687  C24 POPEK 101     130.177  74.996  30.664  1.00  0.00           C
ATOM   2690  C25 POPEK 101     131.238  75.187  31.754  1.00  0.00           C
ATOM   2693  C26 POPEK 101     130.627  75.507  33.124  1.00  0.00           C
ATOM   2696  C27 POPEK 101     131.707  75.868  34.144  1.00  0.00           C
ATOM   2699  C28 POPEK 101     131.168  76.607  35.374  1.00  0.00           C
ATOM   2702  C29 POPEK 101     132.318  77.158  36.194  1.00  0.00           C
ATOM   2704 0C21 POPEK 101     132.938  76.507  37.194  1.00  0.00           C
ATOM   2706 1C21 POPEK 101     132.598  75.128  37.684  1.00  0.00           C
ATOM   2709 2C21 POPEK 101     133.427  74.716  38.914  1.00  0.00           C
ATOM   2712 3C21 POPEK 101     133.188  75.567  40.174  1.00  0.00           C
ATOM   2715 4C21 POPEK 101     134.018  75.058  41.364  1.00  0.00           C
ATOM   2718 5C21 POPEK 101     133.888  75.898  42.634  1.00  0.00           C
ATOM   2721 6C21 POPEK 101     135.028  75.588  43.614  1.00  0.00           C
ATOM   2724 7C21 POPEK 101     134.838  76.187  45.004  1.00  0.00           C
ATOM   2727 8C21 POPEK 101     135.987  75.808  45.954  1.00  0.00           C
ATOM   2731  C33 POPEK 101     125.473  73.538  30.044  1.00  0.00           C
ATOM   2734  C34 POPEK 101     125.053  73.987  31.454  1.00  0.00           C
ATOM   2737  C35 POPEK 101     126.233  73.797  32.424  1.00  0.00           C
ATOM   2740  C36 POPEK 101     125.903  73.987  33.903  1.00  0.00           C
ATOM   2743  C37 POPEK 101     127.183  73.948  34.744  1.00  0.00           C
ATOM   2746  C38 POPEK 101     126.992  73.598  36.224  1.00  0.00           C
ATOM   2749  C39 POPEK 101     126.723  74.808  37.133  1.00  0.00           C
ATOM   2752 0C31 POPEK 101     126.823  74.447  38.634  1.00  0.00           C
ATOM   2755 1C31 POPEK 101     127.502  75.547  39.454  1.00  0.00           C
ATOM   2758 2C31 POPEK 101     127.682  75.178  40.943  1.00  0.00           C
ATOM   2761 3C31 POPEK 101     128.612  76.168  41.664  1.00  0.00           C
ATOM   2764 4C31 POPEK 101     128.963  75.786  43.104  1.00  0.00           C
ATOM   2767 5C31 POPEK 101     129.977  76.757  43.724  1.00  0.00           C
ATOM   2770 6C31 POPEK 101     130.398  76.378  45.144  1.00  0.00           C
ATOM   2774  NH3 POPEL 102      61.873 101.217  24.674  1.00  0.00           N
ATOM   2778  C12 POPEL 102      63.043 100.397  24.184  1.00  0.00           C
ATOM   2781  C11 POPEL 102      63.253 100.557  22.664  1.00  0.00           C
ATOM   2784  P   POPEL 102      65.113  98.778  22.114  1.00  0.00           P
ATOM   2785  O13 POPEL 102      64.213  98.038  21.204  1.00  0.00           O
ATOM   2786  O14 POPEL 102      66.533  98.887  21.754  1.00  0.00           O
ATOM   2787  O11 POPEL 102      65.083  98.167  23.584  1.00  0.00           O
ATOM   2788  O12 POPEL 102      64.592 100.247  22.314  1.00  0.00           O
ATOM   2789  C1  POPEL 102      65.493  96.788  23.684  1.00  0.00           C
ATOM   2792  C2  POPEL 102      66.582  96.598  24.784  1.00  0.00           C
ATOM   2794  O21 POPEL 102      66.912  95.208  24.984  1.00  0.00           O
ATOM   2795  C21 POPEL 102      66.052  94.518  25.694  1.00  0.00           C
ATOM   2796  O22 POPEL 102      64.853  94.716  25.774  1.00  0.00           O
ATOM   2797  C22 POPEL 102      66.802  93.498  26.554  1.00  0.00           C
ATOM   2800  C3  POPEL 102      66.232  97.327  26.114  1.00  0.00           C
ATOM   2803  O31 POPEL 102      67.092  96.887  27.184  1.00  0.00           O
ATOM   2804  C31 POPEL 102      66.953  97.637  28.274  1.00  0.00           C
ATOM   2805  O32 POPEL 102      66.073  98.458  28.434  1.00  0.00           O
ATOM   2806  C32 POPEL 102      68.012  97.288  29.324  1.00  0.00           C
ATOM   2809  C23 POPEL 102      65.893  92.808  27.614  1.00  0.00           C
ATOM   2812  C24 POPEL 102      66.372  92.997  29.054  1.00  0.00           C
ATOM   2815  C25 POPEL 102      65.372  92.437  30.074  1.00  0.00           C
ATOM   2818  C26 POPEL 102      65.853  92.577  31.524  1.00  0.00           C
ATOM   2821  C27 POPEL 102      64.732  92.356  32.554  1.00  0.00           C
ATOM   2824  C28 POPEL 102      65.192  92.777  33.964  1.00  0.00           C
ATOM   2827  C29 POPEL 102      64.142  92.547  35.024  1.00  0.00           C
ATOM   2829 0C21 POPEL 102      64.183  91.588  35.974  1.00  0.00           C
ATOM   2831 1C21 POPEL 102      65.272  90.557  36.084  1.00  0.00           C
ATOM   2834 2C21 POPEL 102      66.552  91.098  36.744  1.00  0.00           C
ATOM   2837 3C21 POPEL 102      67.853  90.508  36.174  1.00  0.00           C
ATOM   2840 4C21 POPEL 102      68.433  89.328  36.974  1.00  0.00           C
ATOM   2843 5C21 POPEL 102      69.772  88.887  36.374  1.00  0.00           C
ATOM   2846 6C21 POPEL 102      70.283  87.547  36.914  1.00  0.00           C
ATOM   2849 7C21 POPEL 102      71.433  87.008  36.044  1.00  0.00           C
ATOM   2852 8C21 POPEL 102      71.942  85.628  36.484  1.00  0.00           C
ATOM   2856  C33 POPEL 102      67.333  96.898  30.653  1.00  0.00           C
ATOM   2859  C34 POPEL 102      68.323  96.796  31.814  1.00  0.00           C
ATOM   2862  C35 POPEL 102      69.243  95.567  31.734  1.00  0.00           C
ATOM   2865  C36 POPEL 102      69.603  95.037  33.124  1.00  0.00           C
ATOM   2868  C37 POPEL 102      70.703  93.967  33.064  1.00  0.00           C
ATOM   2871  C38 POPEL 102      71.503  93.797  34.364  1.00  0.00           C
ATOM   2874  C39 POPEL 102      70.633  93.487  35.574  1.00  0.00           C
ATOM   2877 0C31 POPEL 102      71.433  93.347  36.874  1.00  0.00           C
ATOM   2880 1C31 POPEL 102      70.493  93.108  38.054  1.00  0.00           C
ATOM   2883 2C31 POPEL 102      71.223  92.786  39.364  1.00  0.00           C
ATOM   2886 3C31 POPEL 102      71.522  91.297  39.584  1.00  0.00           C
ATOM   2889 4C31 POPEL 102      72.953  90.867  39.224  1.00  0.00           C
ATOM   2892 5C31 POPEL 102      73.232  89.417  39.654  1.00  0.00           C
ATOM   2895 6C31 POPEL 102      74.522  88.838  39.063  1.00  0.00           C
ATOM   2899  NH3 POPEM 103       9.593  60.228  23.964  1.00  0.00           N
ATOM   2903  C12 POPEM 103       9.673  60.947  22.654  1.00  0.00           C
ATOM   2906  C11 POPEM 103      10.803  61.997  22.634  1.00  0.00           C
ATOM   2909  P   POPEM 103      10.273  63.608  24.654  1.00  0.00           P
ATOM   2910  O13 POPEM 103      11.153  64.727  25.014  1.00  0.00           O
ATOM   2911  O14 POPEM 103      10.383  62.318  25.384  1.00  0.00           O
ATOM   2912  O11 POPEM 103       8.793  64.098  24.864  1.00  0.00           O
ATOM   2913  O12 POPEM 103      10.343  63.288  23.083  1.00  0.00           O
ATOM   2914  C1  POPEM 103       8.393  64.477  26.204  1.00  0.00           C
ATOM   2917  C2  POPEM 103       7.113  63.698  26.644  1.00  0.00           C
ATOM   2919  O21 POPEM 103       6.813  63.787  28.044  1.00  0.00           O
ATOM   2920  C21 POPEM 103       6.643  64.957  28.634  1.00  0.00           C
ATOM   2921  O22 POPEM 103       6.883  66.058  28.153  1.00  0.00           O
ATOM   2922  C22 POPEM 103       6.173  64.677  30.063  1.00  0.00           C
ATOM   2925  C3  POPEM 103       7.233  62.197  26.253  1.00  0.00           C
ATOM   2928  O31 POPEM 103       6.713  61.278  27.244  1.00  0.00           O
ATOM   2929  C31 POPEM 103       5.443  61.017  27.154  1.00  0.00           C
ATOM   2930  O32 POPEM 103       4.693  61.408  26.264  1.00  0.00           O
ATOM   2931  C32 POPEM 103       5.023  60.158  28.324  1.00  0.00           C
ATOM   2934  C23 POPEM 103       5.343  65.778  30.774  1.00  0.00           C
ATOM   2937  C24 POPEM 103       5.233  65.478  32.274  1.00  0.00           C
ATOM   2940  C25 POPEM 103       4.163  66.297  33.004  1.00  0.00           C
ATOM   2943  C26 POPEM 103       4.113  65.918  34.493  1.00  0.00           C
ATOM   2946  C27 POPEM 103       3.303  66.878  35.374  1.00  0.00           C
ATOM   2949  C28 POPEM 103       3.893  67.058  36.794  1.00  0.00           C
ATOM   2952  C29 POPEM 103       5.233  67.757  36.784  1.00  0.00           C
ATOM   2954 0C21 POPEM 103       5.703  68.637  37.684  1.00  0.00           C
ATOM   2956 1C21 POPEM 103       5.053  69.088  38.964  1.00  0.00           C
ATOM   2959 2C21 POPEM 103       6.073  69.187  40.114  1.00  0.00           C
ATOM   2962 3C21 POPEM 103       5.523  69.957  41.324  1.00  0.00           C
ATOM   2965 4C21 POPEM 103       6.553  70.077  42.464  1.00  0.00           C
ATOM   2968 5C21 POPEM 103       6.203  71.168  43.493  1.00  0.00           C
ATOM   2971 6C21 POPEM 103       4.873  70.927  44.234  1.00  0.00           C
ATOM   2974 7C21 POPEM 103       4.573  72.028  45.264  1.00  0.00           C
ATOM   2977 8C21 POPEM 103       3.173  71.927  45.864  1.00  0.00           C
ATOM   2981  C33 POPEM 103       3.513  60.237  28.604  1.00  0.00           C
ATOM   2984  C34 POPEM 103       3.123  59.567  29.924  1.00  0.00           C
ATOM   2987  C35 POPEM 103       3.833  60.198  31.134  1.00  0.00           C
ATOM   2990  C36 POPEM 103       3.363  59.618  32.464  1.00  0.00           C
ATOM   2993  C37 POPEM 103       3.983  60.338  33.664  1.00  0.00           C
ATOM   2996  C38 POPEM 103       3.043  61.367  34.284  1.00  0.00           C
ATOM   2999  C39 POPEM 103       3.563  61.898  35.624  1.00  0.00           C
ATOM   3002 0C31 POPEM 103       2.513  62.717  36.364  1.00  0.00           C
ATOM   3005 1C31 POPEM 103       3.043  63.237  37.704  1.00  0.00           C
ATOM   3008 2C31 POPEM 103       1.993  64.058  38.464  1.00  0.00           C
ATOM   3011 3C31 POPEM 103       2.553  64.738  39.714  1.00  0.00           C
ATOM   3014 4C31 POPEM 103       1.453  65.427  40.534  1.00  0.00           C
ATOM   3017 5C31 POPEM 103       2.013  66.246  41.714  1.00  0.00           C
ATOM   3020 6C31 POPEM 103       0.913  66.838  42.593  1.00  0.00           C
ATOM   3024  NH3 POPEN 104      26.103  14.618  69.474  1.00  0.00           N
ATOM   3028  C12 POPEN 104      25.533  15.758  70.274  1.00  0.00           C
ATOM   3031  C11 POPEN 104      26.593  16.878  70.404  1.00  0.00           C
ATOM   3034  P   POPEN 104      29.123  16.017  70.514  1.00  0.00           P
ATOM   3035  O13 POPEN 104      29.873  17.208  70.093  1.00  0.00           O
ATOM   3036  O14 POPEN 104      29.762  15.108  71.483  1.00  0.00           O
ATOM   3037  O11 POPEN 104      28.723  15.208  69.203  1.00  0.00           O
ATOM   3038  O12 POPEN 104      27.723  16.397  71.114  1.00  0.00           O
ATOM   3039  C1  POPEN 104      29.683  15.118  68.124  1.00  0.00           C
ATOM   3042  C2  POPEN 104      29.343  16.008  66.874  1.00  0.00           C
ATOM   3044  O21 POPEN 104      28.783  15.238  65.794  1.00  0.00           O
ATOM   3045  C21 POPEN 104      27.633  14.637  65.993  1.00  0.00           C
ATOM   3046  O22 POPEN 104      26.893  14.788  66.953  1.00  0.00           O
ATOM   3047  C22 POPEN 104      27.363  13.738  64.804  1.00  0.00           C
ATOM   3050  C3  POPEN 104      30.623  16.698  66.293  1.00  0.00           C
ATOM   3053  O31 POPEN 104      30.313  17.757  65.364  1.00  0.00           O
ATOM   3054  C31 POPEN 104      30.022  17.577  64.063  1.00  0.00           C
ATOM   3055  O32 POPEN 104      29.343  18.378  63.434  1.00  0.00           O
ATOM   3056  C32 POPEN 104      30.673  16.378  63.393  1.00  0.00           C
ATOM   3059  C23 POPEN 104      25.873  13.667  64.444  1.00  0.00           C
ATOM   3062  C24 POPEN 104      25.653  13.708  62.924  1.00  0.00           C
ATOM   3065  C25 POPEN 104      25.503  15.148  62.383  1.00  0.00           C
ATOM   3068  C26 POPEN 104      25.313  15.238  60.864  1.00  0.00           C
ATOM   3071  C27 POPEN 104      24.283  14.208  60.354  1.00  0.00           C
ATOM   3074  C28 POPEN 104      23.883  14.328  58.884  1.00  0.00           C
ATOM   3077  C29 POPEN 104      22.763  15.318  58.644  1.00  0.00           C
ATOM   3079 0C21 POPEN 104      21.983  15.348  57.554  1.00  0.00           C
ATOM   3081 1C21 POPEN 104      22.123  14.448  56.343  1.00  0.00           C
ATOM   3084 2C21 POPEN 104      22.682  15.198  55.124  1.00  0.00           C
ATOM   3087 3C21 POPEN 104      24.033  15.887  55.414  1.00  0.00           C
ATOM   3090 4C21 POPEN 104      25.133  15.628  54.394  1.00  0.00           C
ATOM   3093 5C21 POPEN 104      25.433  16.798  53.443  1.00  0.00           C
ATOM   3096 6C21 POPEN 104      26.663  16.468  52.584  1.00  0.00           C
ATOM   3099 7C21 POPEN 104      27.113  17.638  51.703  1.00  0.00           C
ATOM   3102 8C21 POPEN 104      28.342  17.267  50.884  1.00  0.00           C
ATOM   3106  C33 POPEN 104      30.143  16.128  61.953  1.00  0.00           C
ATOM   3109  C34 POPEN 104      30.483  14.718  61.454  1.00  0.00           C
ATOM   3112  C35 POPEN 104      29.313  13.968  60.814  1.00  0.00           C
ATOM   3115  C36 POPEN 104      28.963  14.438  59.394  1.00  0.00           C
ATOM   3118  C37 POPEN 104      28.123  13.378  58.664  1.00  0.00           C
ATOM   3121  C38 POPEN 104      27.752  13.738  57.213  1.00  0.00           C
ATOM   3124  C39 POPEN 104      27.423  12.458  56.444  1.00  0.00           C
ATOM   3127 0C31 POPEN 104      26.883  12.648  55.014  1.00  0.00           C
ATOM   3130 1C31 POPEN 104      26.843  11.308  54.284  1.00  0.00           C
ATOM   3133 2C31 POPEN 104      26.143  11.328  52.924  1.00  0.00           C
ATOM   3136 3C31 POPEN 104      26.133   9.928  52.304  1.00  0.00           C
ATOM   3139 4C31 POPEN 104      25.363   9.858  50.974  1.00  0.00           C
ATOM   3142 5C31 POPEN 104      25.163   8.408  50.523  1.00  0.00           C
ATOM   3145 6C31 POPEN 104      24.333   8.267  49.254  1.00  0.00           C
ATOM   3149  NH3 POPEO 105      48.373  17.998  66.214  1.00  0.00           N
ATOM   3153  C12 POPEO 105      49.553  17.097  65.934  1.00  0.00           C
ATOM   3156  C11 POPEO 105      50.133  16.358  67.154  1.00  0.00           C
ATOM   3159  P   POPEO 105      52.713  16.347  66.664  1.00  0.00           P
ATOM   3160  O13 POPEO 105      53.813  15.507  67.234  1.00  0.00           O
ATOM   3161  O14 POPEO 105      52.563  17.728  67.204  1.00  0.00           O
ATOM   3162  O11 POPEO 105      52.892  16.427  65.093  1.00  0.00           O
ATOM   3163  O12 POPEO 105      51.313  15.618  66.804  1.00  0.00           O
ATOM   3164  C1  POPEO 105      52.913  15.278  64.243  1.00  0.00           C
ATOM   3167  C2  POPEO 105      51.642  15.177  63.354  1.00  0.00           C
ATOM   3169  O21 POPEO 105      51.863  14.158  62.324  1.00  0.00           O
ATOM   3170  C21 POPEO 105      50.823  13.348  62.123  1.00  0.00           C
ATOM   3171  O22 POPEO 105      49.743  13.438  62.684  1.00  0.00           O
ATOM   3172  C22 POPEO 105      51.103  12.298  61.034  1.00  0.00           C
ATOM   3175  C3  POPEO 105      51.322  16.548  62.684  1.00  0.00           C
ATOM   3178  O31 POPEO 105      50.272  16.438  61.694  1.00  0.00           O
ATOM   3179  C31 POPEO 105      49.022  16.648  62.084  1.00  0.00           C
ATOM   3180  O32 POPEO 105      48.653  17.178  63.113  1.00  0.00           O
ATOM   3181  C32 POPEO 105      48.123  15.958  61.074  1.00  0.00           C
ATOM   3184  C23 POPEO 105      49.793  11.518  60.674  1.00  0.00           C
ATOM   3187  C24 POPEO 105      49.802  10.767  59.313  1.00  0.00           C
ATOM   3190  C25 POPEO 105      49.893  11.738  58.144  1.00  0.00           C
ATOM   3193  C26 POPEO 105      50.013  11.178  56.723  1.00  0.00           C
ATOM   3196  C27 POPEO 105      50.483  12.318  55.803  1.00  0.00           C
ATOM   3199  C28 POPEO 105      50.793  11.918  54.354  1.00  0.00           C
ATOM   3202  C29 POPEO 105      51.522  13.048  53.674  1.00  0.00           C
ATOM   3204 0C21 POPEO 105      51.593  13.298  52.354  1.00  0.00           C
ATOM   3206 1C21 POPEO 105      50.923  12.548  51.243  1.00  0.00           C
ATOM   3209 2C21 POPEO 105      50.673  13.478  50.044  1.00  0.00           C
ATOM   3212 3C21 POPEO 105      49.723  14.658  50.354  1.00  0.00           C
ATOM   3215 4C21 POPEO 105      50.093  15.958  49.614  1.00  0.00           C
ATOM   3218 5C21 POPEO 105      50.043  15.858  48.093  1.00  0.00           C
ATOM   3221 6C21 POPEO 105      48.613  15.778  47.534  1.00  0.00           C
ATOM   3224 7C21 POPEO 105      48.603  15.588  46.013  1.00  0.00           C
ATOM   3227 8C21 POPEO 105      47.243  15.878  45.374  1.00  0.00           C
ATOM   3231  C33 POPEO 105      46.723  15.588  61.574  1.00  0.00           C
ATOM   3234  C34 POPEO 105      46.143  14.458  60.724  1.00  0.00           C
ATOM   3237  C35 POPEO 105      46.223  14.658  59.214  1.00  0.00           C
ATOM   3240  C36 POPEO 105      45.772  13.398  58.474  1.00  0.00           C
ATOM   3243  C37 POPEO 105      46.013  13.498  56.964  1.00  0.00           C
ATOM   3246  C38 POPEO 105      45.603  12.218  56.244  1.00  0.00           C
ATOM   3249  C39 POPEO 105      46.263  12.108  54.864  1.00  0.00           C
ATOM   3252 0C31 POPEO 105      46.022  10.738  54.234  1.00  0.00           C
ATOM   3255 1C31 POPEO 105      47.053  10.408  53.144  1.00  0.00           C
ATOM   3258 2C31 POPEO 105      47.063   8.927  52.754  1.00  0.00           C
ATOM   3261 3C31 POPEO 105      45.693   8.358  52.374  1.00  0.00           C
ATOM   3264 4C31 POPEO 105      45.153   8.908  51.044  1.00  0.00           C
ATOM   3267 5C31 POPEO 105      43.802   8.288  50.674  1.00  0.00           C
ATOM   3270 6C31 POPEO 105      43.473   8.388  49.184  1.00  0.00           C
ATOM   3274  NH3 POPEP 106      38.203  42.537  19.044  1.00  0.00           N
ATOM   3278  C12 POPEP 106      37.563  41.278  18.534  1.00  0.00           C
ATOM   3281  C11 POPEP 106      36.613  40.708  19.594  1.00  0.00           C
ATOM   3284  P   POPEP 106      36.653  38.118  19.744  1.00  0.00           P
ATOM   3285  O13 POPEP 106      36.183  36.948  18.964  1.00  0.00           O
ATOM   3286  O14 POPEP 106      38.113  38.268  19.864  1.00  0.00           O
ATOM   3287  O11 POPEP 106      36.022  37.988  21.184  1.00  0.00           O
ATOM   3288  O12 POPEP 106      36.053  39.458  19.174  1.00  0.00           O
ATOM   3289  C1  POPEP 106      35.143  38.897  21.864  1.00  0.00           C
ATOM   3292  C2  POPEP 106      35.663  39.287  23.293  1.00  0.00           C
ATOM   3294  O21 POPEP 106      36.713  40.268  23.214  1.00  0.00           O
ATOM   3295  C21 POPEP 106      36.333  41.537  23.274  1.00  0.00           C
ATOM   3296  O22 POPEP 106      35.203  41.958  23.083  1.00  0.00           O
ATOM   3297  C22 POPEP 106      37.522  42.397  23.714  1.00  0.00           C
ATOM   3300  C3  POPEP 106      36.173  38.028  24.054  1.00  0.00           C
ATOM   3303  O31 POPEP 106      36.592  38.318  25.424  1.00  0.00           O
ATOM   3304  C31 POPEP 106      37.613  37.547  25.844  1.00  0.00           C
ATOM   3305  O32 POPEP 106      38.243  36.778  25.133  1.00  0.00           O
ATOM   3306  C32 POPEP 106      37.823  37.667  27.354  1.00  0.00           C
ATOM   3309  C23 POPEP 106      38.263  41.877  24.974  1.00  0.00           C
ATOM   3312  C24 POPEP 106      37.653  42.297  26.334  1.00  0.00           C
ATOM   3315  C25 POPEP 106      38.513  41.747  27.484  1.00  0.00           C
ATOM   3318  C26 POPEP 106      37.953  41.938  28.894  1.00  0.00           C
ATOM   3321  C27 POPEP 106      38.833  41.268  29.964  1.00  0.00           C
ATOM   3324  C28 POPEP 106      38.293  41.507  31.383  1.00  0.00           C
ATOM   3327  C29 POPEP 106      39.113  40.807  32.434  1.00  0.00           C
ATOM   3329 0C21 POPEP 106      39.623  41.367  33.534  1.00  0.00           C
ATOM   3331 1C21 POPEP 106      39.413  42.787  34.004  1.00  0.00           C
ATOM   3334 2C21 POPEP 106      39.483  42.798  35.544  1.00  0.00           C
ATOM   3337 3C21 POPEP 106      39.323  44.198  36.174  1.00  0.00           C
ATOM   3340 4C21 POPEP 106      39.203  44.058  37.694  1.00  0.00           C
ATOM   3343 5C21 POPEP 106      38.923  45.357  38.454  1.00  0.00           C
ATOM   3346 6C21 POPEP 106      40.072  46.357  38.434  1.00  0.00           C
ATOM   3349 7C21 POPEP 106      39.813  47.528  39.394  1.00  0.00           C
ATOM   3352 8C21 POPEP 106      40.943  48.558  39.414  1.00  0.00           C
ATOM   3356  C33 POPEP 106      38.932  36.717  27.874  1.00  0.00           C
ATOM   3359  C34 POPEP 106      40.322  37.368  27.984  1.00  0.00           C
ATOM   3362  C35 POPEP 106      41.413  36.417  28.514  1.00  0.00           C
ATOM   3365  C36 POPEP 106      42.263  35.768  27.414  1.00  0.00           C
ATOM   3368  C37 POPEP 106      43.393  34.887  27.964  1.00  0.00           C
ATOM   3371  C38 POPEP 106      44.503  34.577  26.944  1.00  0.00           C
ATOM   3374  C39 POPEP 106      45.262  35.807  26.424  1.00  0.00           C
ATOM   3377 0C31 POPEP 106      45.823  36.708  27.534  1.00  0.00           C
ATOM   3380 1C31 POPEP 106      46.763  37.798  26.994  1.00  0.00           C
ATOM   3383 2C31 POPEP 106      47.153  38.818  28.074  1.00  0.00           C
ATOM   3386 3C31 POPEP 106      48.223  39.808  27.614  1.00  0.00           C
ATOM   3389 4C31 POPEP 106      48.433  40.928  28.644  1.00  0.00           C
ATOM   3392 5C31 POPEP 106      49.613  41.847  28.324  1.00  0.00           C
ATOM   3395 6C31 POPEP 106      49.823  42.927  29.384  1.00  0.00           C
ATOM   3399  NH3 POPEQ 107      45.243  65.077  62.794  1.00  0.00           N
ATOM   3403  C12 POPEQ 107      45.743  64.878  64.203  1.00  0.00           C
ATOM   3406  C11 POPEQ 107      44.553  64.908  65.174  1.00  0.00           C
ATOM   3409  P   POPEQ 107      44.653  66.387  67.364  1.00  0.00           P
ATOM   3410  O13 POPEQ 107      44.072  65.938  68.633  1.00  0.00           O
ATOM   3411  O14 POPEQ 107      45.893  67.207  67.484  1.00  0.00           O
ATOM   3412  O11 POPEQ 107      43.552  67.148  66.493  1.00  0.00           O
ATOM   3413  O12 POPEQ 107      45.023  65.128  66.493  1.00  0.00           O
ATOM   3414  C1  POPEQ 107      43.942  68.378  65.883  1.00  0.00           C
ATOM   3417  C2  POPEQ 107      43.173  68.637  64.574  1.00  0.00           C
ATOM   3419  O21 POPEQ 107      44.043  69.408  63.734  1.00  0.00           O
ATOM   3420  C21 POPEQ 107      44.423  68.857  62.604  1.00  0.00           C
ATOM   3421  O22 POPEQ 107      44.683  67.678  62.403  1.00  0.00           O
ATOM   3422  C22 POPEQ 107      44.163  69.918  61.514  1.00  0.00           C
ATOM   3425  C3  POPEQ 107      41.842  69.427  64.794  1.00  0.00           C
ATOM   3428  O31 POPEQ 107      41.703  70.488  63.804  1.00  0.00           O
ATOM   3429  C31 POPEQ 107      40.583  70.478  63.104  1.00  0.00           C
ATOM   3430  O32 POPEQ 107      39.592  69.827  63.373  1.00  0.00           O
ATOM   3431  C32 POPEQ 107      40.763  71.357  61.854  1.00  0.00           C
ATOM   3434  C23 POPEQ 107      45.163  70.027  60.344  1.00  0.00           C
ATOM   3437  C24 POPEQ 107      44.563  70.966  59.284  1.00  0.00           C
ATOM   3440  C25 POPEQ 107      45.532  71.417  58.194  1.00  0.00           C
ATOM   3443  C26 POPEQ 107      45.912  70.318  57.193  1.00  0.00           C
ATOM   3446  C27 POPEQ 107      46.432  70.908  55.873  1.00  0.00           C
ATOM   3449  C28 POPEQ 107      47.033  69.867  54.914  1.00  0.00           C
ATOM   3452  C29 POPEQ 107      48.373  69.408  55.434  1.00  0.00           C
ATOM   3454 0C21 POPEQ 107      49.563  69.988  55.194  1.00  0.00           C
ATOM   3456 1C21 POPEQ 107      49.823  71.207  54.334  1.00  0.00           C
ATOM   3459 2C21 POPEQ 107      50.883  70.927  53.244  1.00  0.00           C
ATOM   3462 3C21 POPEQ 107      51.333  72.207  52.514  1.00  0.00           C
ATOM   3465 4C21 POPEQ 107      52.313  71.918  51.374  1.00  0.00           C
ATOM   3468 5C21 POPEQ 107      52.913  73.168  50.714  1.00  0.00           C
ATOM   3471 6C21 POPEQ 107      53.633  74.098  51.703  1.00  0.00           C
ATOM   3474 7C21 POPEQ 107      54.643  75.047  51.063  1.00  0.00           C
ATOM   3477 8C21 POPEQ 107      55.363  75.918  52.094  1.00  0.00           C
ATOM   3481  C33 POPEQ 107      39.513  71.477  60.954  1.00  0.00           C
ATOM   3484  C34 POPEQ 107      39.793  71.997  59.544  1.00  0.00           C
ATOM   3487  C35 POPEQ 107      40.443  70.977  58.604  1.00  0.00           C
ATOM   3490  C36 POPEQ 107      40.592  71.598  57.213  1.00  0.00           C
ATOM   3493  C37 POPEQ 107      41.203  70.677  56.174  1.00  0.00           C
ATOM   3496  C38 POPEQ 107      41.652  71.437  54.914  1.00  0.00           C
ATOM   3499  C39 POPEQ 107      42.203  70.448  53.884  1.00  0.00           C
ATOM   3502 0C31 POPEQ 107      43.493  70.838  53.174  1.00  0.00           C
ATOM   3505 1C31 POPEQ 107      43.293  71.487  51.814  1.00  0.00           C
ATOM   3508 2C31 POPEQ 107      44.662  71.728  51.164  1.00  0.00           C
ATOM   3511 3C31 POPEQ 107      44.603  72.338  49.754  1.00  0.00           C
ATOM   3514 4C31 POPEQ 107      43.802  71.487  48.773  1.00  0.00           C
ATOM   3517 5C31 POPEQ 107      43.883  72.007  47.344  1.00  0.00           C
ATOM   3520 6C31 POPEQ 107      42.752  71.467  46.464  1.00  0.00           C
ATOM   3524  NH3 POPER 108     105.063  75.427  64.824  1.00  0.00           N
ATOM   3528  C12 POPER 108     103.692  74.887  65.093  1.00  0.00           C
ATOM   3531  C11 POPER 108     103.433  73.488  64.534  1.00  0.00           C
ATOM   3534  P   POPER 108     100.912  72.658  64.164  1.00  0.00           P
ATOM   3535  O13 POPER 108     101.163  71.428  63.384  1.00  0.00           O
ATOM   3536  O14 POPER 108      99.713  72.628  65.043  1.00  0.00           O
ATOM   3537  O11 POPER 108     100.732  73.847  63.113  1.00  0.00           O
ATOM   3538  O12 POPER 108     102.173  73.067  65.014  1.00  0.00           O
ATOM   3539  C1  POPER 108     100.893  73.567  61.714  1.00  0.00           C
ATOM   3542  C2  POPER 108     101.173  74.867  60.884  1.00  0.00           C
ATOM   3544  O21 POPER 108     101.222  74.548  59.474  1.00  0.00           O
ATOM   3545  C21 POPER 108     102.153  73.687  59.083  1.00  0.00           C
ATOM   3546  O22 POPER 108     103.213  73.448  59.643  1.00  0.00           O
ATOM   3547  C22 POPER 108     101.583  72.857  57.934  1.00  0.00           C
ATOM   3550  C3  POPER 108     102.372  75.687  61.464  1.00  0.00           C
ATOM   3553  O31 POPER 108     103.403  76.038  60.523  1.00  0.00           O
ATOM   3554  C31 POPER 108     104.603  76.238  61.094  1.00  0.00           C
ATOM   3555  O32 POPER 108     104.842  76.077  62.284  1.00  0.00           O
ATOM   3556  C32 POPER 108     105.592  76.747  60.054  1.00  0.00           C
ATOM   3559  C23 POPER 108     102.253  71.467  57.883  1.00  0.00           C
ATOM   3562  C24 POPER 108     103.463  71.458  56.944  1.00  0.00           C
ATOM   3565  C25 POPER 108     103.022  71.067  55.534  1.00  0.00           C
ATOM   3568  C26 POPER 108     104.042  71.378  54.433  1.00  0.00           C
ATOM   3571  C27 POPER 108     103.563  70.727  53.144  1.00  0.00           C
ATOM   3574  C28 POPER 108     104.393  71.027  51.894  1.00  0.00           C
ATOM   3577  C29 POPER 108     103.722  70.268  50.774  1.00  0.00           C
ATOM   3579 0C21 POPER 108     103.463  70.677  49.524  1.00  0.00           C
ATOM   3581 1C21 POPER 108     103.932  71.947  48.874  1.00  0.00           C
ATOM   3584 2C21 POPER 108     104.783  71.568  47.644  1.00  0.00           C
ATOM   3587 3C21 POPER 108     106.033  70.738  48.014  1.00  0.00           C
ATOM   3590 4C21 POPER 108     106.812  70.227  46.793  1.00  0.00           C
ATOM   3593 5C21 POPER 108     108.043  69.408  47.204  1.00  0.00           C
ATOM   3596 6C21 POPER 108     108.873  68.948  46.004  1.00  0.00           C
ATOM   3599 7C21 POPER 108     110.093  68.098  46.354  1.00  0.00           C
ATOM   3602 8C21 POPER 108     110.963  67.818  45.124  1.00  0.00           C
ATOM   3606  C33 POPER 108     106.133  75.607  59.174  1.00  0.00           C
ATOM   3609  C34 POPER 108     106.712  76.106  57.844  1.00  0.00           C
ATOM   3612  C35 POPER 108     106.572  75.047  56.754  1.00  0.00           C
ATOM   3615  C36 POPER 108     106.933  75.567  55.354  1.00  0.00           C
ATOM   3618  C37 POPER 108     106.553  74.548  54.273  1.00  0.00           C
ATOM   3621  C38 POPER 108     106.653  75.128  52.854  1.00  0.00           C
ATOM   3624  C39 POPER 108     107.052  74.076  51.824  1.00  0.00           C
ATOM   3627 0C31 POPER 108     107.103  74.648  50.403  1.00  0.00           C
ATOM   3630 1C31 POPER 108     108.143  73.917  49.553  1.00  0.00           C
ATOM   3633 2C31 POPER 108     108.143  74.378  48.093  1.00  0.00           C
ATOM   3636 3C31 POPER 108     109.172  73.637  47.234  1.00  0.00           C
ATOM   3639 4C31 POPER 108     110.613  73.768  47.724  1.00  0.00           C
ATOM   3642 5C31 POPER 108     111.612  73.007  46.843  1.00  0.00           C
ATOM   3645 6C31 POPER 108     113.062  73.168  47.324  1.00  0.00           C
ATOM   3649  NH3 POPES 109      55.833  85.378  23.134  1.00  0.00           N
ATOM   3653  C12 POPES 109      55.243  84.137  23.734  1.00  0.00           C
ATOM   3656  C11 POPES 109      54.553  83.288  22.664  1.00  0.00           C
ATOM   3659  P   POPES 109      54.193  80.677  22.784  1.00  0.00           P
ATOM   3660  O13 POPES 109      52.913  79.937  22.834  1.00  0.00           O
ATOM   3661  O14 POPES 109      54.842  80.697  21.464  1.00  0.00           O
ATOM   3662  O11 POPES 109      55.143  80.137  23.924  1.00  0.00           O
ATOM   3663  O12 POPES 109      53.913  82.167  23.274  1.00  0.00           O
ATOM   3664  C1  POPES 109      54.923  80.467  25.314  1.00  0.00           C
ATOM   3667  C2  POPES 109      55.873  79.648  26.234  1.00  0.00           C
ATOM   3669  O21 POPES 109      55.643  80.037  27.614  1.00  0.00           O
ATOM   3670  C21 POPES 109      55.973  79.117  28.514  1.00  0.00           C
ATOM   3671  O22 POPES 109      56.393  78.007  28.274  1.00  0.00           O
ATOM   3672  C22 POPES 109      55.723  79.628  29.944  1.00  0.00           C
ATOM   3675  C3  POPES 109      57.353  79.897  25.793  1.00  0.00           C
ATOM   3678  O31 POPES 109      58.363  79.427  26.714  1.00  0.00           O
ATOM   3679  C31 POPES 109      58.713  78.146  26.554  1.00  0.00           C
ATOM   3680  O32 POPES 109      58.183  77.356  25.784  1.00  0.00           O
ATOM   3681  C32 POPES 109      59.912  77.857  27.464  1.00  0.00           C
ATOM   3684  C23 POPES 109      56.383  78.707  31.004  1.00  0.00           C
ATOM   3687  C24 POPES 109      56.013  79.058  32.464  1.00  0.00           C
ATOM   3690  C25 POPES 109      56.803  78.227  33.484  1.00  0.00           C
ATOM   3693  C26 POPES 109      56.493  78.567  34.954  1.00  0.00           C
ATOM   3696  C27 POPES 109      57.633  78.158  35.904  1.00  0.00           C
ATOM   3699  C28 POPES 109      57.502  78.757  37.324  1.00  0.00           C
ATOM   3702  C29 POPES 109      56.553  78.028  38.234  1.00  0.00           C
ATOM   3704 0C21 POPES 109      56.463  78.247  39.563  1.00  0.00           C
ATOM   3706 1C21 POPES 109      57.232  79.297  40.313  1.00  0.00           C
ATOM   3709 2C21 POPES 109      56.393  79.948  41.434  1.00  0.00           C
ATOM   3712 3C21 POPES 109      56.203  79.037  42.664  1.00  0.00           C
ATOM   3715 4C21 POPES 109      55.023  79.458  43.544  1.00  0.00           C
ATOM   3718 5C21 POPES 109      55.103  80.898  44.074  1.00  0.00           C
ATOM   3721 6C21 POPES 109      53.893  81.227  44.953  1.00  0.00           C
ATOM   3724 7C21 POPES 109      54.053  82.528  45.754  1.00  0.00           C
ATOM   3727 8C21 POPES 109      52.783  82.887  46.544  1.00  0.00           C
ATOM   3731  C33 POPES 109      59.833  76.467  28.134  1.00  0.00           C
ATOM   3734  C34 POPES 109      59.592  76.547  29.654  1.00  0.00           C
ATOM   3737  C35 POPES 109      60.883  76.868  30.414  1.00  0.00           C
ATOM   3740  C36 POPES 109      60.743  76.797  31.944  1.00  0.00           C
ATOM   3743  C37 POPES 109      62.123  76.728  32.624  1.00  0.00           C
ATOM   3746  C38 POPES 109      62.073  76.918  34.144  1.00  0.00           C
ATOM   3749  C39 POPES 109      61.302  75.817  34.874  1.00  0.00           C
ATOM   3752 0C31 POPES 109      61.322  75.977  36.394  1.00  0.00           C
ATOM   3755 1C31 POPES 109      60.823  74.707  37.094  1.00  0.00           C
ATOM   3758 2C31 POPES 109      60.683  74.856  38.614  1.00  0.00           C
ATOM   3761 3C31 POPES 109      60.583  73.477  39.284  1.00  0.00           C
ATOM   3764 4C31 POPES 109      60.322  73.547  40.794  1.00  0.00           C
ATOM   3767 5C31 POPES 109      58.903  73.958  41.164  1.00  0.00           C
ATOM   3770 6C31 POPES 109      58.552  73.717  42.644  1.00  0.00           C
ATOM   3774  NH3 POPET 110      43.403  19.917  66.404  1.00  0.00           N
ATOM   3778  C12 POPET 110      44.212  19.318  67.534  1.00  0.00           C
ATOM   3781  C11 POPET 110      43.473  18.157  68.253  1.00  0.00           C
ATOM   3784  P   POPET 110      45.392  16.388  68.424  1.00  0.00           P
ATOM   3785  O13 POPET 110      46.613  17.128  68.063  1.00  0.00           O
ATOM   3786  O14 POPET 110      45.493  15.188  69.284  1.00  0.00           O
ATOM   3787  O11 POPET 110      44.633  16.048  67.104  1.00  0.00           O
ATOM   3788  O12 POPET 110      44.363  17.408  69.083  1.00  0.00           O
ATOM   3789  C1  POPET 110      44.012  14.788  66.863  1.00  0.00           C
ATOM   3792  C2  POPET 110      43.713  14.688  65.354  1.00  0.00           C
ATOM   3794  O21 POPET 110      42.283  14.718  65.093  1.00  0.00           O
ATOM   3795  C21 POPET 110      41.943  15.398  64.004  1.00  0.00           C
ATOM   3796  O22 POPET 110      42.692  16.128  63.373  1.00  0.00           O
ATOM   3797  C22 POPET 110      40.503  15.097  63.583  1.00  0.00           C
ATOM   3800  C3  POPET 110      44.403  13.418  64.763  1.00  0.00           C
ATOM   3803  O31 POPET 110      44.183  13.328  63.344  1.00  0.00           O
ATOM   3804  C31 POPET 110      43.802  12.137  62.903  1.00  0.00           C
ATOM   3805  O32 POPET 110      43.773  11.108  63.544  1.00  0.00           O
ATOM   3806  C32 POPET 110      43.552  12.238  61.394  1.00  0.00           C
ATOM   3809  C23 POPET 110      40.173  15.608  62.143  1.00  0.00           C
ATOM   3812  C24 POPET 110      39.522  16.998  62.104  1.00  0.00           C
ATOM   3815  C25 POPET 110      38.003  16.948  62.374  1.00  0.00           C
ATOM   3818  C26 POPET 110      37.263  18.258  62.073  1.00  0.00           C
ATOM   3821  C27 POPET 110      35.753  18.108  62.304  1.00  0.00           C
ATOM   3824  C28 POPET 110      34.863  19.128  61.574  1.00  0.00           C
ATOM   3827  C29 POPET 110      34.993  20.557  62.044  1.00  0.00           C
ATOM   3829 0C21 POPET 110      34.123  21.228  62.813  1.00  0.00           C
ATOM   3831 1C21 POPET 110      32.863  20.658  63.443  1.00  0.00           C
ATOM   3834 2C21 POPET 110      31.623  20.688  62.523  1.00  0.00           C
ATOM   3837 3C21 POPET 110      31.123  22.078  62.084  1.00  0.00           C
ATOM   3840 4C21 POPET 110      30.083  22.688  63.043  1.00  0.00           C
ATOM   3843 5C21 POPET 110      29.573  24.078  62.614  1.00  0.00           C
ATOM   3846 6C21 POPET 110      28.923  24.067  61.223  1.00  0.00           C
ATOM   3849 7C21 POPET 110      28.233  25.378  60.854  1.00  0.00           C
ATOM   3852 8C21 POPET 110      27.593  25.287  59.474  1.00  0.00           C
ATOM   3856  C33 POPET 110      42.533  11.208  60.844  1.00  0.00           C
ATOM   3859  C34 POPET 110      42.552  11.167  59.304  1.00  0.00           C
ATOM   3862  C35 POPET 110      42.003  12.428  58.614  1.00  0.00           C
ATOM   3865  C36 POPET 110      40.513  12.618  58.904  1.00  0.00           C
ATOM   3868  C37 POPET 110      39.733  13.288  57.784  1.00  0.00           C
ATOM   3871  C38 POPET 110      38.223  13.168  58.043  1.00  0.00           C
ATOM   3874  C39 POPET 110      37.322  13.728  56.944  1.00  0.00           C
ATOM   3877 0C31 POPET 110      37.493  13.048  55.593  1.00  0.00           C
ATOM   3880 1C31 POPET 110      36.513  13.588  54.553  1.00  0.00           C
ATOM   3883 2C31 POPET 110      37.022  13.358  53.134  1.00  0.00           C
ATOM   3886 3C31 POPET 110      36.072  13.858  52.034  1.00  0.00           C
ATOM   3889 4C31 POPET 110      34.912  12.898  51.764  1.00  0.00           C
ATOM   3892 5C31 POPET 110      34.783  12.558  50.274  1.00  0.00           C
ATOM   3895 6C31 POPET 110      33.732  11.477  50.023  1.00  0.00           C
ATOM   3899  NH3 POPEU 111      65.982  37.317  24.473  1.00  0.00           N
ATOM   3903  C12 POPEU 111      64.693  36.618  24.164  1.00  0.00           C
ATOM   3906  C11 POPEU 111      63.482  37.238  24.884  1.00  0.00           C
ATOM   3909  P   POPEU 111      61.663  35.708  23.743  1.00  0.00           P
ATOM   3910  O13 POPEU 111      60.413  35.948  22.994  1.00  0.00           O
ATOM   3911  O14 POPEU 111      62.663  34.808  23.134  1.00  0.00           O
ATOM   3912  O11 POPEU 111      61.283  35.178  25.174  1.00  0.00           O
ATOM   3913  O12 POPEU 111      62.323  37.108  24.074  1.00  0.00           O
ATOM   3914  C1  POPEU 111      59.963  35.317  25.704  1.00  0.00           C
ATOM   3917  C2  POPEU 111      59.982  35.988  27.094  1.00  0.00           C
ATOM   3919  O21 POPEU 111      60.203  37.408  27.074  1.00  0.00           O
ATOM   3920  C21 POPEU 111      59.193  38.128  26.654  1.00  0.00           C
ATOM   3921  O22 POPEU 111      58.243  37.737  26.004  1.00  0.00           O
ATOM   3922  C22 POPEU 111      59.293  39.507  27.294  1.00  0.00           C
ATOM   3925  C3  POPEU 111      61.083  35.347  27.954  1.00  0.00           C
ATOM   3928  O31 POPEU 111      60.933  35.737  29.333  1.00  0.00           O
ATOM   3929  C31 POPEU 111      61.883  35.178  30.063  1.00  0.00           C
ATOM   3930  O32 POPEU 111      62.703  34.368  29.664  1.00  0.00           O
ATOM   3931  C32 POPEU 111      61.853  35.718  31.494  1.00  0.00           C
ATOM   3934  C23 POPEU 111      58.923  39.497  28.813  1.00  0.00           C
ATOM   3937  C24 POPEU 111      60.113  39.787  29.734  1.00  0.00           C
ATOM   3940  C25 POPEU 111      59.743  39.908  31.224  1.00  0.00           C
ATOM   3943  C26 POPEU 111      58.843  41.087  31.604  1.00  0.00           C
ATOM   3946  C27 POPEU 111      58.853  41.338  33.124  1.00  0.00           C
ATOM   3949  C28 POPEU 111      57.673  42.148  33.694  1.00  0.00           C
ATOM   3952  C29 POPEU 111      56.393  41.347  33.784  1.00  0.00           C
ATOM   3954 0C21 POPEU 111      55.953  40.647  34.844  1.00  0.00           C
ATOM   3956 1C21 POPEU 111      56.633  40.507  36.184  1.00  0.00           C
ATOM   3959 2C21 POPEU 111      55.943  41.347  37.274  1.00  0.00           C
ATOM   3962 3C21 POPEU 111      56.073  42.868  37.054  1.00  0.00           C
ATOM   3965 4C21 POPEU 111      55.873  43.657  38.344  1.00  0.00           C
ATOM   3968 5C21 POPEU 111      56.083  45.167  38.174  1.00  0.00           C
ATOM   3971 6C21 POPEU 111      56.063  45.918  39.514  1.00  0.00           C
ATOM   3974 7C21 POPEU 111      56.353  47.407  39.374  1.00  0.00           C
ATOM   3977 8C21 POPEU 111      56.663  48.097  40.704  1.00  0.00           C
ATOM   3981  C33 POPEU 111      60.653  36.537  32.014  1.00  0.00           C
ATOM   3984  C34 POPEU 111      61.043  37.228  33.334  1.00  0.00           C
ATOM   3987  C35 POPEU 111      60.583  36.478  34.594  1.00  0.00           C
ATOM   3990  C36 POPEU 111      61.143  37.097  35.883  1.00  0.00           C
ATOM   3993  C37 POPEU 111      60.783  36.288  37.144  1.00  0.00           C
ATOM   3996  C38 POPEU 111      61.092  37.028  38.454  1.00  0.00           C
ATOM   3999  C39 POPEU 111      60.043  38.088  38.804  1.00  0.00           C
ATOM   4002 0C31 POPEU 111      58.923  37.557  39.714  1.00  0.00           C
ATOM   4005 1C31 POPEU 111      57.713  38.498  39.734  1.00  0.00           C
ATOM   4008 2C31 POPEU 111      56.723  38.208  40.864  1.00  0.00           C
ATOM   4011 3C31 POPEU 111      55.583  39.248  40.964  1.00  0.00           C
ATOM   4014 4C31 POPEU 111      56.073  40.667  41.284  1.00  0.00           C
ATOM   4017 5C31 POPEU 111      54.963  41.567  41.824  1.00  0.00           C
ATOM   4020 6C31 POPEU 111      55.363  43.037  42.014  1.00  0.00           C
ATOM   4024  NH3 POPEV 112      94.842  83.507  63.443  1.00  0.00           N
ATOM   4028  C12 POPEV 112      93.703  83.738  64.413  1.00  0.00           C
ATOM   4031  C11 POPEV 112      92.792  82.497  64.503  1.00  0.00           C
ATOM   4034  P   POPEV 112      90.333  83.358  64.034  1.00  0.00           P
ATOM   4035  O13 POPEV 112      89.063  82.646  64.264  1.00  0.00           O
ATOM   4036  O14 POPEV 112      90.243  84.827  64.123  1.00  0.00           O
ATOM   4037  O11 POPEV 112      90.842  82.957  62.604  1.00  0.00           O
ATOM   4038  O12 POPEV 112      91.493  82.838  64.994  1.00  0.00           O
ATOM   4039  C1  POPEV 112      91.303  83.867  61.614  1.00  0.00           C
ATOM   4042  C2  POPEV 112      92.413  83.167  60.784  1.00  0.00           C
ATOM   4044  O21 POPEV 112      92.853  84.058  59.763  1.00  0.00           O
ATOM   4045  C21 POPEV 112      92.372  83.997  58.554  1.00  0.00           C
ATOM   4046  O22 POPEV 112      91.432  83.318  58.163  1.00  0.00           O
ATOM   4047  C22 POPEV 112      93.192  84.888  57.644  1.00  0.00           C
ATOM   4050  C3  POPEV 112      92.013  81.717  60.364  1.00  0.00           C
ATOM   4053  O31 POPEV 112      92.843  81.098  59.354  1.00  0.00           O
ATOM   4054  C31 POPEV 112      94.142  80.987  59.594  1.00  0.00           C
ATOM   4055  O32 POPEV 112      94.722  81.327  60.624  1.00  0.00           O
ATOM   4056  C32 POPEV 112      94.832  80.338  58.404  1.00  0.00           C
ATOM   4059  C23 POPEV 112      93.403  84.247  56.254  1.00  0.00           C
ATOM   4062  C24 POPEV 112      94.403  85.077  55.453  1.00  0.00           C
ATOM   4065  C25 POPEV 112      94.972  84.417  54.194  1.00  0.00           C
ATOM   4068  C26 POPEV 112      95.993  85.387  53.583  1.00  0.00           C
ATOM   4071  C27 POPEV 112      96.603  84.977  52.234  1.00  0.00           C
ATOM   4074  C28 POPEV 112      97.582  86.068  51.764  1.00  0.00           C
ATOM   4077  C29 POPEV 112      97.983  85.947  50.313  1.00  0.00           C
ATOM   4079 0C21 POPEV 112      97.813  86.878  49.343  1.00  0.00           C
ATOM   4081 1C21 POPEV 112      97.153  88.227  49.504  1.00  0.00           C
ATOM   4084 2C21 POPEV 112      98.133  89.378  49.824  1.00  0.00           C
ATOM   4087 3C21 POPEV 112      97.383  90.678  50.134  1.00  0.00           C
ATOM   4090 4C21 POPEV 112      98.253  91.878  50.514  1.00  0.00           C
ATOM   4093 5C21 POPEV 112      99.162  92.397  49.394  1.00  0.00           C
ATOM   4096 6C21 POPEV 112      99.473  93.887  49.614  1.00  0.00           C
ATOM   4099 7C21 POPEV 112     100.213  94.568  48.454  1.00  0.00           C
ATOM   4102 8C21 POPEV 112     100.173  96.087  48.584  1.00  0.00           C
ATOM   4106  C33 POPEV 112      95.963  81.178  57.754  1.00  0.00           C
ATOM   4109  C34 POPEV 112      96.682  80.387  56.633  1.00  0.00           C
ATOM   4112  C35 POPEV 112      97.453  81.247  55.624  1.00  0.00           C
ATOM   4115  C36 POPEV 112      97.682  80.518  54.284  1.00  0.00           C
ATOM   4118  C37 POPEV 112      98.323  81.387  53.174  1.00  0.00           C
ATOM   4121  C38 POPEV 112      97.752  81.087  51.773  1.00  0.00           C
ATOM   4124  C39 POPEV 112      98.463  81.807  50.613  1.00  0.00           C
ATOM   4127 0C31 POPEV 112      97.673  81.768  49.293  1.00  0.00           C
ATOM   4130 1C31 POPEV 112      98.332  82.528  48.134  1.00  0.00           C
ATOM   4133 2C31 POPEV 112      97.442  82.607  46.884  1.00  0.00           C
ATOM   4136 3C31 POPEV 112      97.962  83.557  45.794  1.00  0.00           C
ATOM   4139 4C31 POPEV 112      99.162  83.008  45.004  1.00  0.00           C
ATOM   4142 5C31 POPEV 112      99.552  83.927  43.834  1.00  0.00           C
ATOM   4145 6C31 POPEV 112     100.702  83.388  42.984  1.00  0.00           C
ATOM   4149  NH3 POPEW 113      60.633  42.908  64.144  1.00  0.00           N
ATOM   4153  C12 POPEW 113      59.553  41.868  64.004  1.00  0.00           C
ATOM   4156  C11 POPEW 113      58.662  41.828  65.264  1.00  0.00           C
ATOM   4159  P   POPEW 113      57.073  43.958  65.214  1.00  0.00           P
ATOM   4160  O13 POPEW 113      55.893  43.598  66.044  1.00  0.00           O
ATOM   4161  O14 POPEW 113      57.463  45.387  65.193  1.00  0.00           O
ATOM   4162  O11 POPEW 113      56.863  43.428  63.744  1.00  0.00           O
ATOM   4163  O12 POPEW 113      58.333  43.148  65.703  1.00  0.00           O
ATOM   4164  C1  POPEW 113      55.933  44.118  62.883  1.00  0.00           C
ATOM   4167  C2  POPEW 113      56.113  43.717  61.394  1.00  0.00           C
ATOM   4169  O21 POPEW 113      55.063  44.388  60.694  1.00  0.00           O
ATOM   4170  C21 POPEW 113      54.953  44.408  59.363  1.00  0.00           C
ATOM   4171  O22 POPEW 113      53.872  44.507  58.793  1.00  0.00           O
ATOM   4172  C22 POPEW 113      56.273  44.487  58.574  1.00  0.00           C
ATOM   4175  C3  POPEW 113      56.043  42.178  61.203  1.00  0.00           C
ATOM   4178  O31 POPEW 113      56.483  41.777  59.894  1.00  0.00           O
ATOM   4179  C31 POPEW 113      55.923  40.858  59.123  1.00  0.00           C
ATOM   4180  O32 POPEW 113      56.403  40.498  58.054  1.00  0.00           O
ATOM   4181  C32 POPEW 113      54.623  40.268  59.693  1.00  0.00           C
ATOM   4184  C23 POPEW 113      55.993  44.347  57.044  1.00  0.00           C
ATOM   4187  C24 POPEW 113      57.213  44.577  56.153  1.00  0.00           C
ATOM   4190  C25 POPEW 113      56.943  44.548  54.634  1.00  0.00           C
ATOM   4193  C26 POPEW 113      56.703  43.127  54.094  1.00  0.00           C
ATOM   4196  C27 POPEW 113      56.652  43.057  52.564  1.00  0.00           C
ATOM   4199  C28 POPEW 113      56.413  41.618  52.074  1.00  0.00           C
ATOM   4202  C29 POPEW 113      56.463  41.498  50.574  1.00  0.00           C
ATOM   4204 0C21 POPEW 113      55.493  41.047  49.754  1.00  0.00           C
ATOM   4206 1C21 POPEW 113      54.113  40.588  50.134  1.00  0.00           C
ATOM   4209 2C21 POPEW 113      53.053  41.588  49.614  1.00  0.00           C
ATOM   4212 3C21 POPEW 113      51.613  41.058  49.684  1.00  0.00           C
ATOM   4215 4C21 POPEW 113      50.573  42.048  49.133  1.00  0.00           C
ATOM   4218 5C21 POPEW 113      50.943  42.588  47.743  1.00  0.00           C
ATOM   4221 6C21 POPEW 113      49.753  42.887  46.824  1.00  0.00           C
ATOM   4224 7C21 POPEW 113      48.973  41.618  46.444  1.00  0.00           C
ATOM   4227 8C21 POPEW 113      48.063  41.807  45.234  1.00  0.00           C
ATOM   4231  C33 POPEW 113      54.033  39.118  58.834  1.00  0.00           C
ATOM   4234  C34 POPEW 113      52.853  38.438  59.544  1.00  0.00           C
ATOM   4237  C35 POPEW 113      51.543  39.238  59.453  1.00  0.00           C
ATOM   4240  C36 POPEW 113      50.912  39.248  58.054  1.00  0.00           C
ATOM   4243  C37 POPEW 113      49.772  40.278  57.984  1.00  0.00           C
ATOM   4246  C38 POPEW 113      48.893  40.138  56.734  1.00  0.00           C
ATOM   4249  C39 POPEW 113      47.843  41.257  56.644  1.00  0.00           C
ATOM   4252 0C31 POPEW 113      46.603  40.817  55.864  1.00  0.00           C
ATOM   4255 1C31 POPEW 113      45.662  41.968  55.464  1.00  0.00           C
ATOM   4258 2C31 POPEW 113      44.233  41.498  55.124  1.00  0.00           C
ATOM   4261 3C31 POPEW 113      44.133  40.408  54.044  1.00  0.00           C
ATOM   4264 4C31 POPEW 113      43.133  39.287  54.363  1.00  0.00           C
ATOM   4267 5C31 POPEW 113      43.123  38.247  53.244  1.00  0.00           C
ATOM   4270 6C31 POPEW 113      42.243  37.018  53.504  1.00  0.00           C
ATOM   4274  NH3 POPEX 114      97.302   0.928  63.133  1.00  0.00           N
ATOM   4278  C12 POPEX 114      98.202   2.138  63.323  1.00  0.00           C
ATOM   4281  C11 POPEX 114      99.442   2.158  62.424  1.00  0.00           C
ATOM   4284  P   POPEX 114     101.283   3.758  61.524  1.00  0.00           P
ATOM   4285  O13 POPEX 114     101.413   5.218  61.293  1.00  0.00           O
ATOM   4286  O14 POPEX 114     102.413   3.128  62.213  1.00  0.00           O
ATOM   4287  O11 POPEX 114     100.963   3.038  60.134  1.00  0.00           O
ATOM   4288  O12 POPEX 114      99.942   3.498  62.333  1.00  0.00           O
ATOM   4289  C1  POPEX 114     100.292   3.878  59.174  1.00  0.00           C
ATOM   4292  C2  POPEX 114      99.783   3.088  57.934  1.00  0.00           C
ATOM   4294  O21 POPEX 114     100.012   3.848  56.734  1.00  0.00           O
ATOM   4295  C21 POPEX 114      99.352   4.998  56.644  1.00  0.00           C
ATOM   4296  O22 POPEX 114      98.643   5.478  57.504  1.00  0.00           O
ATOM   4297  C22 POPEX 114      99.653   5.648  55.284  1.00  0.00           C
ATOM   4300  C3  POPEX 114      98.312   2.588  58.074  1.00  0.00           C
ATOM   4303  O31 POPEX 114      97.903   1.698  57.024  1.00  0.00           O
ATOM   4304  C31 POPEX 114      97.383   2.218  55.914  1.00  0.00           C
ATOM   4305  O32 POPEX 114      97.253   3.398  55.654  1.00  0.00           O
ATOM   4306  C32 POPEX 114      96.942   1.088  54.984  1.00  0.00           C
ATOM   4309  C23 POPEX 114     100.942   5.168  54.553  1.00  0.00           C
ATOM   4312  C24 POPEX 114     100.713   4.258  53.323  1.00  0.00           C
ATOM   4315  C25 POPEX 114     100.002   4.948  52.154  1.00  0.00           C
ATOM   4318  C26 POPEX 114     100.233   4.258  50.794  1.00  0.00           C
ATOM   4321  C27 POPEX 114      99.732   5.068  49.594  1.00  0.00           C
ATOM   4324  C28 POPEX 114      99.613   4.198  48.324  1.00  0.00           C
ATOM   4327  C29 POPEX 114      99.302   5.018  47.094  1.00  0.00           C
ATOM   4329 0C21 POPEX 114      99.942   4.958  45.904  1.00  0.00           C
ATOM   4331 1C21 POPEX 114     101.092   4.038  45.554  1.00  0.00           C
ATOM   4334 2C21 POPEX 114     100.623   2.628  45.124  1.00  0.00           C
ATOM   4337 3C21 POPEX 114      99.582   2.638  43.993  1.00  0.00           C
ATOM   4340 4C21 POPEX 114      99.223   1.238  43.464  1.00  0.00           C
ATOM   4343 5C21 POPEX 114     100.343   0.608  42.634  1.00  0.00           C
ATOM   4346 6C21 POPEX 114     100.723  -0.817  43.074  1.00  0.00           C
ATOM   4349 7C21 POPEX 114     102.013  -1.287  42.404  1.00  0.00           C
ATOM   4352 8C21 POPEX 114     102.463  -2.667  42.864  1.00  0.00           C
ATOM   4356  C33 POPEX 114      97.883   0.988  53.764  1.00  0.00           C
ATOM   4359  C34 POPEX 114      97.162   0.568  52.484  1.00  0.00           C
ATOM   4362  C35 POPEX 114      98.113   0.598  51.284  1.00  0.00           C
ATOM   4365  C36 POPEX 114      97.472   0.173  49.964  1.00  0.00           C
ATOM   4368  C37 POPEX 114      98.543  -0.117  48.904  1.00  0.00           C
ATOM   4371  C38 POPEX 114      97.973  -0.607  47.574  1.00  0.00           C
ATOM   4374  C39 POPEX 114      99.042  -1.207  46.644  1.00  0.00           C
ATOM   4377 0C31 POPEX 114      99.562  -2.567  47.144  1.00  0.00           C
ATOM   4380 1C31 POPEX 114     100.633  -3.187  46.234  1.00  0.00           C
ATOM   4383 2C31 POPEX 114     101.143  -4.527  46.784  1.00  0.00           C
ATOM   4386 3C31 POPEX 114     102.323  -5.097  45.984  1.00  0.00           C
ATOM   4389 4C31 POPEX 114     103.673  -4.557  46.484  1.00  0.00           C
ATOM   4392 5C31 POPEX 114     104.832  -4.957  45.554  1.00  0.00           C
ATOM   4395 6C31 POPEX 114     106.203  -4.467  46.024  1.00  0.00           C
ATOM   4399  NH3 POPEY 115      97.293  94.436  19.644  1.00  0.00           N
ATOM   4403  C12 POPEY 115      98.363  94.518  20.704  1.00  0.00           C
ATOM   4406  C11 POPEY 115      99.383  95.658  20.524  1.00  0.00           C
ATOM   4409  P   POPEY 115     101.612  96.327  21.824  1.00  0.00           P
ATOM   4410  O13 POPEY 115     102.782  95.426  21.884  1.00  0.00           O
ATOM   4411  O14 POPEY 115     101.693  97.558  20.984  1.00  0.00           O
ATOM   4412  O11 POPEY 115     101.373  96.828  23.314  1.00  0.00           O
ATOM   4413  O12 POPEY 115     100.292  95.538  21.614  1.00  0.00           O
ATOM   4414  C1  POPEY 115     102.262  97.817  23.854  1.00  0.00           C
ATOM   4417  C2  POPEY 115     102.302  97.728  25.404  1.00  0.00           C
ATOM   4419  O21 POPEY 115     101.203  98.458  25.974  1.00  0.00           O
ATOM   4420  C21 POPEY 115     100.742  97.887  27.084  1.00  0.00           C
ATOM   4421  O22 POPEY 115     100.952  96.738  27.444  1.00  0.00           O
ATOM   4422  C22 POPEY 115      99.942  98.908  27.884  1.00  0.00           C
ATOM   4425  C3  POPEY 115     103.633  98.318  25.964  1.00  0.00           C
ATOM   4428  O31 POPEY 115     103.923  97.938  27.324  1.00  0.00           O
ATOM   4429  C31 POPEY 115     104.342  96.667  27.454  1.00  0.00           C
ATOM   4430  O32 POPEY 115     104.373  95.867  26.534  1.00  0.00           O
ATOM   4431  C32 POPEY 115     104.753  96.396  28.894  1.00  0.00           C
ATOM   4434  C23 POPEY 115      99.592  98.447  29.314  1.00  0.00           C
ATOM   4437  C24 POPEY 115      99.203  99.638  30.194  1.00  0.00           C
ATOM   4440  C25 POPEY 115      99.713  99.518  31.644  1.00  0.00           C
ATOM   4443  C26 POPEY 115      99.053  98.377  32.424  1.00  0.00           C
ATOM   4446  C27 POPEY 115      99.543  98.326  33.884  1.00  0.00           C
ATOM   4449  C28 POPEY 115      98.692  97.407  34.794  1.00  0.00           C
ATOM   4452  C29 POPEY 115      97.302  97.957  34.993  1.00  0.00           C
ATOM   4454 0C21 POPEY 115      96.733  98.288  36.164  1.00  0.00           C
ATOM   4456 1C21 POPEY 115      97.372  98.158  37.524  1.00  0.00           C
ATOM   4459 2C21 POPEY 115      96.653  98.958  38.624  1.00  0.00           C
ATOM   4462 3C21 POPEY 115      96.752 100.488  38.464  1.00  0.00           C
ATOM   4465 4C21 POPEY 115      96.383 101.268  39.744  1.00  0.00           C
ATOM   4468 5C21 POPEY 115      95.042 100.867  40.374  1.00  0.00           C
ATOM   4471 6C21 POPEY 115      94.722 101.658  41.644  1.00  0.00           C
ATOM   4474 7C21 POPEY 115      93.592 101.007  42.464  1.00  0.00           C
ATOM   4477 8C21 POPEY 115      93.073 101.868  43.614  1.00  0.00           C
ATOM   4481  C33 POPEY 115     103.582  96.478  29.904  1.00  0.00           C
ATOM   4484  C34 POPEY 115     104.103  96.278  31.334  1.00  0.00           C
ATOM   4487  C35 POPEY 115     103.032  96.238  32.444  1.00  0.00           C
ATOM   4490  C36 POPEY 115     102.943  94.856  33.124  1.00  0.00           C
ATOM   4493  C37 POPEY 115     102.293  94.878  34.514  1.00  0.00           C
ATOM   4496  C38 POPEY 115     101.883  93.477  35.034  1.00  0.00           C
ATOM   4499  C39 POPEY 115     103.022  92.458  35.223  1.00  0.00           C
ATOM   4502 0C31 POPEY 115     103.873  92.728  36.473  1.00  0.00           C
ATOM   4505 1C31 POPEY 115     104.403  91.437  37.124  1.00  0.00           C
ATOM   4508 2C31 POPEY 115     104.983  91.676  38.534  1.00  0.00           C
ATOM   4511 3C31 POPEY 115     105.193  90.368  39.304  1.00  0.00           C
ATOM   4514 4C31 POPEY 115     105.493  90.567  40.794  1.00  0.00           C
ATOM   4517 5C31 POPEY 115     105.522  89.228  41.534  1.00  0.00           C
ATOM   4520 6C31 POPEY 115     105.742  89.328  43.043  1.00  0.00           C
ATOM   4524  NH3 POPEZ 116      86.963 108.297  22.414  1.00  0.00           N
ATOM   4528  C12 POPEZ 116      86.912 108.197  20.914  1.00  0.00           C
ATOM   4531  C11 POPEZ 116      88.202 107.607  20.324  1.00  0.00           C
ATOM   4534  P   POPEZ 116      90.683 108.137  19.744  1.00  0.00           P
ATOM   4535  O13 POPEZ 116      90.692 106.688  19.434  1.00  0.00           O
ATOM   4536  O14 POPEZ 116      91.152 109.036  18.674  1.00  0.00           O
ATOM   4537  O11 POPEZ 116      91.623 108.377  20.974  1.00  0.00           O
ATOM   4538  O12 POPEZ 116      89.263 108.577  20.324  1.00  0.00           O
ATOM   4539  C1  POPEZ 116      91.472 107.547  22.114  1.00  0.00           C
ATOM   4542  C2  POPEZ 116      91.942 108.288  23.384  1.00  0.00           C
ATOM   4544  O21 POPEZ 116      91.392 107.687  24.554  1.00  0.00           O
ATOM   4545  C21 POPEZ 116      90.112 107.817  24.824  1.00  0.00           C
ATOM   4546  O22 POPEZ 116      89.223 108.118  24.024  1.00  0.00           O
ATOM   4547  C22 POPEZ 116      89.893 107.537  26.304  1.00  0.00           C
ATOM   4550  C3  POPEZ 116      91.712 109.827  23.384  1.00  0.00           C
ATOM   4553  O31 POPEZ 116      92.663 110.467  24.264  1.00  0.00           O
ATOM   4554  C31 POPEZ 116      92.222 110.818  25.464  1.00  0.00           C
ATOM   4555  O32 POPEZ 116      91.073 110.737  25.864  1.00  0.00           O
ATOM   4556  C32 POPEZ 116      93.393 111.396  26.234  1.00  0.00           C
ATOM   4559  C23 POPEZ 116      88.703 108.358  26.844  1.00  0.00           C
ATOM   4562  C24 POPEZ 116      88.503 108.297  28.374  1.00  0.00           C
ATOM   4565  C25 POPEZ 116      89.732 108.647  29.204  1.00  0.00           C
ATOM   4568  C26 POPEZ 116      89.393 108.668  30.704  1.00  0.00           C
ATOM   4571  C27 POPEZ 116      90.633 108.687  31.604  1.00  0.00           C
ATOM   4574  C28 POPEZ 116      90.263 108.768  33.093  1.00  0.00           C
ATOM   4577  C29 POPEZ 116      91.472 108.638  33.984  1.00  0.00           C
ATOM   4579 0C21 POPEZ 116      91.453 108.678  35.334  1.00  0.00           C
ATOM   4581 1C21 POPEZ 116      90.243 108.867  36.214  1.00  0.00           C
ATOM   4584 2C21 POPEZ 116      90.272 110.168  37.044  1.00  0.00           C
ATOM   4587 3C21 POPEZ 116      89.142 110.198  38.083  1.00  0.00           C
ATOM   4590 4C21 POPEZ 116      88.932 111.558  38.764  1.00  0.00           C
ATOM   4593 5C21 POPEZ 116      90.023 111.947  39.764  1.00  0.00           C
ATOM   4596 6C21 POPEZ 116      89.562 113.018  40.764  1.00  0.00           C
ATOM   4599 7C21 POPEZ 116      90.692 113.547  41.674  1.00  0.00           C
ATOM   4602 8C21 POPEZ 116      90.173 114.137  42.984  1.00  0.00           C
ATOM   4606  C33 POPEZ 116      93.123 111.807  27.684  1.00  0.00           C
ATOM   4609  C34 POPEZ 116      94.383 112.397  28.324  1.00  0.00           C
ATOM   4612  C35 POPEZ 116      94.093 113.358  29.484  1.00  0.00           C
ATOM   4615  C36 POPEZ 116      93.342 112.698  30.644  1.00  0.00           C
ATOM   4618  C37 POPEZ 116      92.192 113.568  31.174  1.00  0.00           C
ATOM   4621  C38 POPEZ 116      91.323 112.827  32.194  1.00  0.00           C
ATOM   4624  C39 POPEZ 116      92.113 112.327  33.414  1.00  0.00           C
ATOM   4627 0C31 POPEZ 116      92.912 113.437  34.084  1.00  0.00           C
ATOM   4630 1C31 POPEZ 116      93.363 113.027  35.484  1.00  0.00           C
ATOM   4633 2C31 POPEZ 116      93.813 114.217  36.324  1.00  0.00           C
ATOM   4636 3C31 POPEZ 116      93.873 113.818  37.794  1.00  0.00           C
ATOM   4639 4C31 POPEZ 116      94.182 114.997  38.704  1.00  0.00           C
ATOM   4642 5C31 POPEZ 116      94.282 114.568  40.164  1.00  0.00           C
ATOM   4645 6C31 POPEZ 116      94.393 115.788  41.074  1.00  0.00           C
ATOM   4649  NH3 POPEa 117     126.203   5.488  66.443  1.00  0.00           N
ATOM   4653  C12 POPEa 117     125.543   4.338  67.164  1.00  0.00           C
ATOM   4656  C11 POPEa 117     124.203   4.798  67.754  1.00  0.00           C
ATOM   4659  P   POPEa 117     122.293   4.498  65.943  1.00  0.00           P
ATOM   4660  O13 POPEa 117     121.563   5.428  65.064  1.00  0.00           O
ATOM   4661  O14 POPEa 117     121.443   3.698  66.874  1.00  0.00           O
ATOM   4662  O11 POPEa 117     123.162   3.498  65.084  1.00  0.00           O
ATOM   4663  O12 POPEa 117     123.363   5.338  66.723  1.00  0.00           O
ATOM   4664  C1  POPEa 117     122.603   2.808  63.964  1.00  0.00           C
ATOM   4667  C2  POPEa 117     123.172   3.348  62.624  1.00  0.00           C
ATOM   4669  O21 POPEa 117     122.162   3.358  61.604  1.00  0.00           O
ATOM   4670  C21 POPEa 117     122.022   2.338  60.794  1.00  0.00           C
ATOM   4671  O22 POPEa 117     122.393   1.188  60.993  1.00  0.00           O
ATOM   4672  C22 POPEa 117     121.373   2.848  59.503  1.00  0.00           C
ATOM   4675  C3  POPEa 117     124.533   2.698  62.213  1.00  0.00           C
ATOM   4678  O31 POPEa 117     124.913   3.168  60.904  1.00  0.00           O
ATOM   4679  C31 POPEa 117     125.742   2.498  60.114  1.00  0.00           C
ATOM   4680  O32 POPEa 117     125.783   2.648  58.894  1.00  0.00           O
ATOM   4681  C32 POPEa 117     126.693   1.558  60.864  1.00  0.00           C
ATOM   4684  C23 POPEa 117     121.052   1.718  58.504  1.00  0.00           C
ATOM   4687  C24 POPEa 117     120.583   2.278  57.143  1.00  0.00           C
ATOM   4690  C25 POPEa 117     120.602   1.208  56.034  1.00  0.00           C
ATOM   4693  C26 POPEa 117     120.123   1.748  54.684  1.00  0.00           C
ATOM   4696  C27 POPEa 117     120.362   0.758  53.524  1.00  0.00           C
ATOM   4699  C28 POPEa 117     120.063   1.378  52.144  1.00  0.00           C
ATOM   4702  C29 POPEa 117     120.252   0.398  51.013  1.00  0.00           C
ATOM   4704 0C21 POPEa 117     119.813   0.528  49.754  1.00  0.00           C
ATOM   4706 1C21 POPEa 117     119.083   1.718  49.174  1.00  0.00           C
ATOM   4709 2C21 POPEa 117     117.612   1.418  48.834  1.00  0.00           C
ATOM   4712 3C21 POPEa 117     116.733   1.168  50.074  1.00  0.00           C
ATOM   4715 4C21 POPEa 117     115.252   0.878  49.754  1.00  0.00           C
ATOM   4718 5C21 POPEa 117     115.042  -0.407  48.934  1.00  0.00           C
ATOM   4721 6C21 POPEa 117     114.862  -0.157  47.424  1.00  0.00           C
ATOM   4724 7C21 POPEa 117     114.862  -1.467  46.624  1.00  0.00           C
ATOM   4727 8C21 POPEa 117     114.802  -1.237  45.114  1.00  0.00           C
ATOM   4731  C33 POPEa 117     128.092   1.478  60.184  1.00  0.00           C
ATOM   4734  C34 POPEa 117     129.217   1.458  61.223  1.00  0.00           C
ATOM   4737  C35 POPEa 117     130.618   1.158  60.663  1.00  0.00           C
ATOM   4740  C36 POPEa 117     131.218   2.228  59.743  1.00  0.00           C
ATOM   4743  C37 POPEa 117     130.907   1.978  58.253  1.00  0.00           C
ATOM   4746  C38 POPEa 117     131.618   2.958  57.324  1.00  0.00           C
ATOM   4749  C39 POPEa 117     130.788   3.258  56.063  1.00  0.00           C
ATOM   4752 0C31 POPEa 117     131.558   4.008  54.984  1.00  0.00           C
ATOM   4755 1C31 POPEa 117     132.638   3.148  54.304  1.00  0.00           C
ATOM   4758 2C31 POPEa 117     133.927   3.958  54.123  1.00  0.00           C
ATOM   4761 3C31 POPEa 117     135.088   3.168  53.513  1.00  0.00           C
ATOM   4764 4C31 POPEa 117     134.937   2.928  52.004  1.00  0.00           C
ATOM   4767 5C31 POPEa 117     136.198   2.308  51.394  1.00  0.00           C
ATOM   4770 6C31 POPEa 117     136.068   1.998  49.904  1.00  0.00           C
ATOM   4774  NH3 POPEb 118     115.502  46.168  63.294  1.00  0.00           N
ATOM   4778  C12 POPEb 118     116.443  45.648  64.343  1.00  0.00           C
ATOM   4781  C11 POPEb 118     117.593  46.637  64.614  1.00  0.00           C
ATOM   4784  P   POPEb 118     119.743  46.787  66.133  1.00  0.00           P
ATOM   4785  O13 POPEb 118     119.552  48.057  66.854  1.00  0.00           O
ATOM   4786  O14 POPEb 118     120.543  45.757  66.824  1.00  0.00           O
ATOM   4787  O11 POPEb 118     120.483  47.077  64.773  1.00  0.00           O
ATOM   4788  O12 POPEb 118     118.353  46.157  65.724  1.00  0.00           O
ATOM   4789  C1  POPEb 118     120.552  48.387  64.234  1.00  0.00           C
ATOM   4792  C2  POPEb 118     121.703  48.408  63.214  1.00  0.00           C
ATOM   4794  O21 POPEb 118     121.802  49.718  62.614  1.00  0.00           O
ATOM   4795  C21 POPEb 118     120.893  50.066  61.714  1.00  0.00           C
ATOM   4796  O22 POPEb 118     119.983  49.368  61.284  1.00  0.00           O
ATOM   4797  C22 POPEb 118     121.122  51.518  61.304  1.00  0.00           C
ATOM   4800  C3  POPEb 118     121.653  47.207  62.213  1.00  0.00           C
ATOM   4803  O31 POPEb 118     122.733  47.288  61.264  1.00  0.00           O
ATOM   4804  C31 POPEb 118     122.433  46.877  60.043  1.00  0.00           C
ATOM   4805  O32 POPEb 118     121.373  46.378  59.704  1.00  0.00           O
ATOM   4806  C32 POPEb 118     123.592  47.197  59.104  1.00  0.00           C
ATOM   4809  C23 POPEb 118     120.592  51.838  59.883  1.00  0.00           C
ATOM   4812  C24 POPEb 118     121.392  51.178  58.754  1.00  0.00           C
ATOM   4815  C25 POPEb 118     120.543  50.768  57.534  1.00  0.00           C
ATOM   4818  C26 POPEb 118     119.522  51.807  57.024  1.00  0.00           C
ATOM   4821  C27 POPEb 118     120.133  53.107  56.504  1.00  0.00           C
ATOM   4824  C28 POPEb 118     119.032  54.158  56.194  1.00  0.00           C
ATOM   4827  C29 POPEb 118     119.203  55.457  56.953  1.00  0.00           C
ATOM   4829 0C21 POPEb 118     119.363  56.677  56.413  1.00  0.00           C
ATOM   4831 1C21 POPEb 118     119.442  56.987  54.944  1.00  0.00           C
ATOM   4834 2C21 POPEb 118     118.083  57.267  54.264  1.00  0.00           C
ATOM   4837 3C21 POPEb 118     117.302  58.408  54.924  1.00  0.00           C
ATOM   4840 4C21 POPEb 118     116.052  58.808  54.123  1.00  0.00           C
ATOM   4843 5C21 POPEb 118     115.073  59.658  54.944  1.00  0.00           C
ATOM   4846 6C21 POPEb 118     115.713  60.898  55.584  1.00  0.00           C
ATOM   4849 7C21 POPEb 118     114.702  61.768  56.343  1.00  0.00           C
ATOM   4852 8C21 POPEb 118     115.263  63.148  56.723  1.00  0.00           C
ATOM   4856  C33 POPEb 118     123.323  46.747  57.654  1.00  0.00           C
ATOM   4859  C34 POPEb 118     122.283  47.597  56.933  1.00  0.00           C
ATOM   4862  C35 POPEb 118     121.353  46.698  56.114  1.00  0.00           C
ATOM   4865  C36 POPEb 118     120.263  47.467  55.373  1.00  0.00           C
ATOM   4868  C37 POPEb 118     119.412  46.518  54.524  1.00  0.00           C
ATOM   4871  C38 POPEb 118     118.533  47.267  53.534  1.00  0.00           C
ATOM   4874  C39 POPEb 118     117.922  46.357  52.474  1.00  0.00           C
ATOM   4877 0C31 POPEb 118     117.633  47.118  51.174  1.00  0.00           C
ATOM   4880 1C31 POPEb 118     117.213  46.187  50.034  1.00  0.00           C
ATOM   4883 2C31 POPEb 118     117.013  46.938  48.714  1.00  0.00           C
ATOM   4886 3C31 POPEb 118     116.912  45.947  47.544  1.00  0.00           C
ATOM   4889 4C31 POPEb 118     116.262  46.528  46.284  1.00  0.00           C
ATOM   4892 5C31 POPEb 118     116.073  45.438  45.224  1.00  0.00           C
ATOM   4895 6C31 POPEb 118     115.362  45.908  43.954  1.00  0.00           C
ATOM   4899  NH3 POPEc 119      24.653  39.507  20.994  1.00  0.00           N
ATOM   4903  C12 POPEc 119      25.682  40.278  20.214  1.00  0.00           C
ATOM   4906  C11 POPEc 119      25.653  41.768  20.574  1.00  0.00           C
ATOM   4909  P   POPEc 119      27.323  43.727  19.834  1.00  0.00           P
ATOM   4910  O13 POPEc 119      28.703  43.647  19.304  1.00  0.00           O
ATOM   4911  O14 POPEc 119      26.272  44.228  18.914  1.00  0.00           O
ATOM   4912  O11 POPEc 119      27.343  44.618  21.144  1.00  0.00           O
ATOM   4913  O12 POPEc 119      26.953  42.288  20.334  1.00  0.00           O
ATOM   4914  C1  POPEc 119      27.573  44.067  22.444  1.00  0.00           C
ATOM   4917  C2  POPEc 119      27.143  45.058  23.574  1.00  0.00           C
ATOM   4919  O21 POPEc 119      28.313  45.508  24.284  1.00  0.00           O
ATOM   4920  C21 POPEc 119      28.103  46.588  25.024  1.00  0.00           C
ATOM   4921  O22 POPEc 119      27.083  47.248  25.024  1.00  0.00           O
ATOM   4922  C22 POPEc 119      29.323  46.838  25.914  1.00  0.00           C
ATOM   4925  C3  POPEc 119      26.093  44.408  24.543  1.00  0.00           C
ATOM   4928  O31 POPEc 119      26.663  43.368  25.374  1.00  0.00           O
ATOM   4929  C31 POPEc 119      26.513  43.488  26.704  1.00  0.00           C
ATOM   4930  O32 POPEc 119      25.912  44.388  27.264  1.00  0.00           O
ATOM   4931  C32 POPEc 119      27.183  42.297  27.394  1.00  0.00           C
ATOM   4934  C23 POPEc 119      29.002  47.717  27.144  1.00  0.00           C
ATOM   4937  C24 POPEc 119      29.903  47.407  28.344  1.00  0.00           C
ATOM   4940  C25 POPEc 119      31.393  47.628  28.074  1.00  0.00           C
ATOM   4943  C26 POPEc 119      31.753  49.097  27.874  1.00  0.00           C
ATOM   4946  C27 POPEc 119      33.223  49.307  27.524  1.00  0.00           C
ATOM   4949  C28 POPEc 119      33.583  50.798  27.444  1.00  0.00           C
ATOM   4952  C29 POPEc 119      33.823  51.388  28.813  1.00  0.00           C
ATOM   4954 0C21 POPEc 119      34.822  52.218  29.174  1.00  0.00           C
ATOM   4956 1C21 POPEc 119      35.912  52.768  28.284  1.00  0.00           C
ATOM   4959 2C21 POPEc 119      37.303  52.566  28.904  1.00  0.00           C
ATOM   4962 3C21 POPEc 119      38.432  53.078  28.004  1.00  0.00           C
ATOM   4965 4C21 POPEc 119      39.833  52.787  28.564  1.00  0.00           C
ATOM   4968 5C21 POPEc 119      40.223  51.308  28.464  1.00  0.00           C
ATOM   4971 6C21 POPEc 119      41.733  51.068  28.594  1.00  0.00           C
ATOM   4974 7C21 POPEc 119      42.113  49.618  28.264  1.00  0.00           C
ATOM   4977 8C21 POPEc 119      43.613  49.338  28.414  1.00  0.00           C
ATOM   4981  C33 POPEc 119      27.393  42.518  28.914  1.00  0.00           C
ATOM   4984  C34 POPEc 119      27.963  41.278  29.624  1.00  0.00           C
ATOM   4987  C35 POPEc 119      27.773  41.278  31.154  1.00  0.00           C
ATOM   4990  C36 POPEc 119      28.353  42.488  31.914  1.00  0.00           C
ATOM   4993  C37 POPEc 119      28.313  42.277  33.444  1.00  0.00           C
ATOM   4996  C38 POPEc 119      29.113  43.327  34.234  1.00  0.00           C
ATOM   4999  C39 POPEc 119      29.583  42.847  35.614  1.00  0.00           C
ATOM   5002 0C31 POPEc 119      30.293  43.958  36.394  1.00  0.00           C
ATOM   5005 1C31 POPEc 119      31.012  43.468  37.664  1.00  0.00           C
ATOM   5008 2C31 POPEc 119      31.783  44.567  38.394  1.00  0.00           C
ATOM   5011 3C31 POPEc 119      30.923  45.697  38.973  1.00  0.00           C
ATOM   5014 4C31 POPEc 119      29.823  45.217  39.924  1.00  0.00           C
ATOM   5017 5C31 POPEc 119      29.163  46.378  40.683  1.00  0.00           C
ATOM   5020 6C31 POPEc 119      27.903  45.968  41.454  1.00  0.00           C
ATOM   5024  NH3 POPEd 120     110.093  66.128  22.344  1.00  0.00           N
ATOM   5028  C12 POPEd 120     110.903  65.018  21.724  1.00  0.00           C
ATOM   5031  C11 POPEd 120     110.023  64.076  20.884  1.00  0.00           C
ATOM   5034  P   POPEd 120     111.022  61.628  20.694  1.00  0.00           P
ATOM   5035  O13 POPEd 120     110.012  60.827  19.964  1.00  0.00           O
ATOM   5036  O14 POPEd 120     112.453  61.308  20.484  1.00  0.00           O
ATOM   5037  O11 POPEd 120     110.672  61.667  22.234  1.00  0.00           O
ATOM   5038  O12 POPEd 120     110.812  63.118  20.194  1.00  0.00           O
ATOM   5039  C1  POPEd 120     109.442  61.198  22.794  1.00  0.00           C
ATOM   5042  C2  POPEd 120     109.203  61.758  24.244  1.00  0.00           C
ATOM   5044  O21 POPEd 120     110.002  61.038  25.204  1.00  0.00           O
ATOM   5045  C21 POPEd 120     111.213  61.528  25.404  1.00  0.00           C
ATOM   5046  O22 POPEd 120     111.763  62.388  24.744  1.00  0.00           O
ATOM   5047  C22 POPEd 120     111.752  60.918  26.704  1.00  0.00           C
ATOM   5050  C3  POPEd 120     107.722  61.628  24.694  1.00  0.00           C
ATOM   5053  O31 POPEd 120     107.523  62.257  25.984  1.00  0.00           O
ATOM   5054  C31 POPEd 120     107.033  61.467  26.944  1.00  0.00           C
ATOM   5055  O32 POPEd 120     106.662  60.326  26.784  1.00  0.00           O
ATOM   5056  C32 POPEd 120     107.003  62.178  28.314  1.00  0.00           C
ATOM   5059  C23 POPEd 120     111.443  61.828  27.914  1.00  0.00           C
ATOM   5062  C24 POPEd 120     111.463  61.087  29.254  1.00  0.00           C
ATOM   5065  C25 POPEd 120     112.822  60.478  29.614  1.00  0.00           C
ATOM   5068  C26 POPEd 120     112.912  60.107  31.094  1.00  0.00           C
ATOM   5071  C27 POPEd 120     114.252  59.447  31.464  1.00  0.00           C
ATOM   5074  C28 POPEd 120     114.272  58.998  32.944  1.00  0.00           C
ATOM   5077  C29 POPEd 120     115.483  58.148  33.254  1.00  0.00           C
ATOM   5079 0C21 POPEd 120     116.353  58.307  34.264  1.00  0.00           C
ATOM   5081 1C21 POPEd 120     116.303  59.368  35.344  1.00  0.00           C
ATOM   5084 2C21 POPEd 120     116.413  58.797  36.774  1.00  0.00           C
ATOM   5087 3C21 POPEd 120     115.272  57.817  37.133  1.00  0.00           C
ATOM   5090 4C21 POPEd 120     115.133  57.547  38.644  1.00  0.00           C
ATOM   5093 5C21 POPEd 120     114.643  58.757  39.444  1.00  0.00           C
ATOM   5096 6C21 POPEd 120     114.063  58.368  40.814  1.00  0.00           C
ATOM   5099 7C21 POPEd 120     113.283  59.528  41.454  1.00  0.00           C
ATOM   5102 8C21 POPEd 120     112.493  59.128  42.694  1.00  0.00           C
ATOM   5106  C33 POPEd 120     105.812  61.758  29.214  1.00  0.00           C
ATOM   5109  C34 POPEd 120     106.063  62.048  30.714  1.00  0.00           C
ATOM   5112  C35 POPEd 120     105.002  61.437  31.664  1.00  0.00           C
ATOM   5115  C36 POPEd 120     104.042  62.458  32.304  1.00  0.00           C
ATOM   5118  C37 POPEd 120     103.123  61.758  33.313  1.00  0.00           C
ATOM   5121  C38 POPEd 120     102.033  62.638  33.954  1.00  0.00           C
ATOM   5124  C39 POPEd 120     102.533  63.738  34.894  1.00  0.00           C
ATOM   5127 0C31 POPEd 120     101.542  63.987  36.054  1.00  0.00           C
ATOM   5130 1C31 POPEd 120     101.883  65.208  36.914  1.00  0.00           C
ATOM   5133 2C31 POPEd 120     100.993  65.378  38.153  1.00  0.00           C
ATOM   5136 3C31 POPEd 120      99.503  65.658  37.874  1.00  0.00           C
ATOM   5139 4C31 POPEd 120      99.212  67.058  37.294  1.00  0.00           C
ATOM   5142 5C31 POPEd 120      97.703  67.288  37.124  1.00  0.00           C
ATOM   5145 6C31 POPEd 120      97.353  68.647  36.514  1.00  0.00           C
ATOM   5149  NH3 POPEe 121      86.952  85.508  18.834  1.00  0.00           N
ATOM   5153  C12 POPEe 121      87.983  86.467  19.324  1.00  0.00           C
ATOM   5156  C11 POPEe 121      87.542  87.926  19.164  1.00  0.00           C
ATOM   5159  P   POPEe 121      89.383  89.788  19.464  1.00  0.00           P
ATOM   5160  O13 POPEe 121      88.743  90.686  18.494  1.00  0.00           O
ATOM   5161  O14 POPEe 121      90.623  89.128  19.054  1.00  0.00           O
ATOM   5162  O11 POPEe 121      89.622  90.618  20.804  1.00  0.00           O
ATOM   5163  O12 POPEe 121      88.363  88.727  19.994  1.00  0.00           O
ATOM   5164  C1  POPEe 121      88.452  91.208  21.414  1.00  0.00           C
ATOM   5167  C2  POPEe 121      87.813  90.286  22.504  1.00  0.00           C
ATOM   5169  O21 POPEe 121      86.893  91.007  23.354  1.00  0.00           O
ATOM   5170  C21 POPEe 121      87.413  91.796  24.294  1.00  0.00           C
ATOM   5171  O22 POPEe 121      88.452  92.437  24.194  1.00  0.00           O
ATOM   5172  C22 POPEe 121      86.553  91.628  25.554  1.00  0.00           C
ATOM   5175  C3  POPEe 121      88.923  89.538  23.304  1.00  0.00           C
ATOM   5178  O31 POPEe 121      88.393  88.958  24.504  1.00  0.00           O
ATOM   5179  C31 POPEe 121      89.352  88.507  25.304  1.00  0.00           C
ATOM   5180  O32 POPEe 121      90.483  88.227  24.934  1.00  0.00           O
ATOM   5181  C32 POPEe 121      88.803  88.466  26.734  1.00  0.00           C
ATOM   5184  C23 POPEe 121      86.952  92.458  26.794  1.00  0.00           C
ATOM   5187  C24 POPEe 121      86.493  93.908  26.694  1.00  0.00           C
ATOM   5190  C25 POPEe 121      87.033  94.818  27.814  1.00  0.00           C
ATOM   5193  C26 POPEe 121      87.402  96.238  27.344  1.00  0.00           C
ATOM   5196  C27 POPEe 121      88.633  96.828  28.044  1.00  0.00           C
ATOM   5199  C28 POPEe 121      88.332  97.747  29.244  1.00  0.00           C
ATOM   5202  C29 POPEe 121      87.892  99.137  28.883  1.00  0.00           C
ATOM   5204 0C21 POPEe 121      88.622 100.077  28.274  1.00  0.00           C
ATOM   5206 1C21 POPEe 121      90.063  99.937  27.844  1.00  0.00           C
ATOM   5209 2C21 POPEe 121      90.763 101.297  27.794  1.00  0.00           C
ATOM   5212 3C21 POPEe 121      92.192 101.227  27.254  1.00  0.00           C
ATOM   5215 4C21 POPEe 121      92.833 102.617  27.074  1.00  0.00           C
ATOM   5218 5C21 POPEe 121      92.813 103.447  28.364  1.00  0.00           C
ATOM   5221 6C21 POPEe 121      93.382 104.856  28.223  1.00  0.00           C
ATOM   5224 7C21 POPEe 121      93.172 105.658  29.524  1.00  0.00           C
ATOM   5227 8C21 POPEe 121      93.552 107.138  29.424  1.00  0.00           C
ATOM   5231  C33 POPEe 121      89.883  88.408  27.844  1.00  0.00           C
ATOM   5234  C34 POPEe 121      89.403  89.027  29.164  1.00  0.00           C
ATOM   5237  C35 POPEe 121      88.192  88.326  29.784  1.00  0.00           C
ATOM   5240  C36 POPEe 121      88.403  86.817  29.854  1.00  0.00           C
ATOM   5243  C37 POPEe 121      87.413  86.087  30.764  1.00  0.00           C
ATOM   5246  C38 POPEe 121      87.463  84.576  30.524  1.00  0.00           C
ATOM   5249  C39 POPEe 121      87.383  83.768  31.824  1.00  0.00           C
ATOM   5252 0C31 POPEe 121      86.092  83.997  32.614  1.00  0.00           C
ATOM   5255 1C31 POPEe 121      86.192  83.326  33.984  1.00  0.00           C
ATOM   5258 2C31 POPEe 121      85.023  83.647  34.914  1.00  0.00           C
ATOM   5261 3C31 POPEe 121      85.322  83.218  36.364  1.00  0.00           C
ATOM   5264 4C31 POPEe 121      85.702  81.738  36.454  1.00  0.00           C
ATOM   5267 5C31 POPEe 121      85.872  81.238  37.874  1.00  0.00           C
ATOM   5270 6C31 POPEe 121      86.222  79.757  37.864  1.00  0.00           C
ATOM   5274  NH3 POPEf 122      58.283 100.888  20.924  1.00  0.00           N
ATOM   5278  C12 POPEf 122      57.333 101.628  20.024  1.00  0.00           C
ATOM   5281  C11 POPEf 122      55.873 101.138  20.104  1.00  0.00           C
ATOM   5284  P   POPEf 122      54.673 103.487  19.874  1.00  0.00           P
ATOM   5285  O13 POPEf 122      55.772 104.347  19.344  1.00  0.00           O
ATOM   5286  O14 POPEf 122      53.293 103.948  19.634  1.00  0.00           O
ATOM   5287  O11 POPEf 122      54.942 103.437  21.424  1.00  0.00           O
ATOM   5288  O12 POPEf 122      54.942 101.998  19.424  1.00  0.00           O
ATOM   5289  C1  POPEf 122      54.063 102.887  22.404  1.00  0.00           C
ATOM   5292  C2  POPEf 122      54.543 103.398  23.794  1.00  0.00           C
ATOM   5294  O21 POPEf 122      54.433 102.418  24.854  1.00  0.00           O
ATOM   5295  C21 POPEf 122      55.543 101.667  24.974  1.00  0.00           C
ATOM   5296  O22 POPEf 122      56.133 101.168  24.034  1.00  0.00           O
ATOM   5297  C22 POPEf 122      56.122 101.688  26.404  1.00  0.00           C
ATOM   5300  C3  POPEf 122      53.872 104.748  24.184  1.00  0.00           C
ATOM   5303  O31 POPEf 122      53.603 104.827  25.594  1.00  0.00           O
ATOM   5304  C31 POPEf 122      54.412 105.567  26.354  1.00  0.00           C
ATOM   5305  O32 POPEf 122      55.373 106.187  25.974  1.00  0.00           O
ATOM   5306  C32 POPEf 122      53.863 105.557  27.774  1.00  0.00           C
ATOM   5309  C23 POPEf 122      55.223 102.097  27.604  1.00  0.00           C
ATOM   5312  C24 POPEf 122      55.023 100.908  28.564  1.00  0.00           C
ATOM   5315  C25 POPEf 122      54.263 101.227  29.854  1.00  0.00           C
ATOM   5318  C26 POPEf 122      53.813  99.948  30.564  1.00  0.00           C
ATOM   5321  C27 POPEf 122      53.263 100.128  31.994  1.00  0.00           C
ATOM   5324  C28 POPEf 122      52.692  98.797  32.534  1.00  0.00           C
ATOM   5327  C29 POPEf 122      52.453  98.747  34.014  1.00  0.00           C
ATOM   5329 0C21 POPEf 122      52.663  97.677  34.814  1.00  0.00           C
ATOM   5331 1C21 POPEf 122      53.193  96.338  34.374  1.00  0.00           C
ATOM   5334 2C21 POPEf 122      52.403  95.567  33.284  1.00  0.00           C
ATOM   5337 3C21 POPEf 122      51.192  94.757  33.784  1.00  0.00           C
ATOM   5340 4C21 POPEf 122      50.392  94.118  32.633  1.00  0.00           C
ATOM   5343 5C21 POPEf 122      51.223  93.237  31.694  1.00  0.00           C
ATOM   5346 6C21 POPEf 122      50.483  92.786  30.434  1.00  0.00           C
ATOM   5349 7C21 POPEf 122      51.463  92.237  29.394  1.00  0.00           C
ATOM   5352 8C21 POPEf 122      50.842  91.758  28.083  1.00  0.00           C
ATOM   5356  C33 POPEf 122      54.853 105.818  28.944  1.00  0.00           C
ATOM   5359  C34 POPEf 122      54.183 106.688  30.024  1.00  0.00           C
ATOM   5362  C35 POPEf 122      54.793 106.598  31.444  1.00  0.00           C
ATOM   5365  C36 POPEf 122      54.383 105.277  32.114  1.00  0.00           C
ATOM   5368  C37 POPEf 122      54.813 105.028  33.564  1.00  0.00           C
ATOM   5371  C38 POPEf 122      54.423 103.606  34.014  1.00  0.00           C
ATOM   5374  C39 POPEf 122      54.133 103.437  35.504  1.00  0.00           C
ATOM   5377 0C31 POPEf 122      55.343 103.507  36.444  1.00  0.00           C
ATOM   5380 1C31 POPEf 122      54.883 103.708  37.894  1.00  0.00           C
ATOM   5383 2C31 POPEf 122      56.022 103.738  38.914  1.00  0.00           C
ATOM   5386 3C31 POPEf 122      56.453 102.337  39.374  1.00  0.00           C
ATOM   5389 4C31 POPEf 122      57.653 102.356  40.333  1.00  0.00           C
ATOM   5392 5C31 POPEf 122      58.092 100.947  40.714  1.00  0.00           C
ATOM   5395 6C31 POPEf 122      59.323 100.908  41.624  1.00  0.00           C
ATOM   5399  NH3 POPEg 123      96.143  20.398  62.724  1.00  0.00           N
ATOM   5403  C12 POPEg 123      96.103  21.808  62.174  1.00  0.00           C
ATOM   5406  C11 POPEg 123      97.523  22.408  62.143  1.00  0.00           C
ATOM   5409  P   POPEg 123      98.393  24.517  60.794  1.00  0.00           P
ATOM   5410  O13 POPEg 123      98.792  25.837  61.343  1.00  0.00           O
ATOM   5411  O14 POPEg 123      99.482  23.608  60.383  1.00  0.00           O
ATOM   5412  O11 POPEg 123      97.362  24.708  59.614  1.00  0.00           O
ATOM   5413  O12 POPEg 123      97.483  23.807  61.874  1.00  0.00           O
ATOM   5414  C1  POPEg 123      97.013  23.638  58.734  1.00  0.00           C
ATOM   5417  C2  POPEg 123      97.983  23.538  57.494  1.00  0.00           C
ATOM   5419  O21 POPEg 123      97.332  23.837  56.244  1.00  0.00           O
ATOM   5420  C21 POPEg 123      96.353  23.048  55.864  1.00  0.00           C
ATOM   5421  O22 POPEg 123      95.863  22.138  56.524  1.00  0.00           O
ATOM   5422  C22 POPEg 123      95.933  23.418  54.444  1.00  0.00           C
ATOM   5425  C3  POPEg 123      98.762  22.178  57.434  1.00  0.00           C
ATOM   5428  O31 POPEg 123      99.482  21.968  56.194  1.00  0.00           O
ATOM   5429  C31 POPEg 123     100.592  22.668  56.034  1.00  0.00           C
ATOM   5430  O32 POPEg 123     100.952  23.618  56.714  1.00  0.00           O
ATOM   5431  C32 POPEg 123     101.362  22.087  54.844  1.00  0.00           C
ATOM   5434  C23 POPEg 123      94.463  23.088  54.094  1.00  0.00           C
ATOM   5437  C24 POPEg 123      94.172  23.158  52.593  1.00  0.00           C
ATOM   5440  C25 POPEg 123      92.722  22.768  52.214  1.00  0.00           C
ATOM   5443  C26 POPEg 123      92.463  22.868  50.704  1.00  0.00           C
ATOM   5446  C27 POPEg 123      90.993  22.638  50.324  1.00  0.00           C
ATOM   5449  C28 POPEg 123      90.702  22.917  48.843  1.00  0.00           C
ATOM   5452  C29 POPEg 123      89.263  22.628  48.504  1.00  0.00           C
ATOM   5454 0C21 POPEg 123      88.363  23.428  47.894  1.00  0.00           C
ATOM   5456 1C21 POPEg 123      88.552  24.838  47.383  1.00  0.00           C
ATOM   5459 2C21 POPEg 123      88.232  24.938  45.873  1.00  0.00           C
ATOM   5462 3C21 POPEg 123      86.782  24.597  45.494  1.00  0.00           C
ATOM   5465 4C21 POPEg 123      86.563  24.738  43.984  1.00  0.00           C
ATOM   5468 5C21 POPEg 123      85.152  24.368  43.493  1.00  0.00           C
ATOM   5471 6C21 POPEg 123      84.022  25.268  44.024  1.00  0.00           C
ATOM   5474 7C21 POPEg 123      82.743  25.147  43.194  1.00  0.00           C
ATOM   5477 8C21 POPEg 123      81.672  26.188  43.513  1.00  0.00           C
ATOM   5481  C33 POPEg 123     102.873  21.878  55.144  1.00  0.00           C
ATOM   5484  C34 POPEg 123     103.673  21.628  53.864  1.00  0.00           C
ATOM   5487  C35 POPEg 123     105.173  21.878  54.034  1.00  0.00           C
ATOM   5490  C36 POPEg 123     105.893  21.868  52.674  1.00  0.00           C
ATOM   5493  C37 POPEg 123     107.353  22.308  52.743  1.00  0.00           C
ATOM   5496  C38 POPEg 123     108.002  22.118  51.374  1.00  0.00           C
ATOM   5499  C39 POPEg 123     109.473  22.548  51.334  1.00  0.00           C
ATOM   5502 0C31 POPEg 123     109.963  22.618  49.883  1.00  0.00           C
ATOM   5505 1C31 POPEg 123     111.353  23.237  49.774  1.00  0.00           C
ATOM   5508 2C31 POPEg 123     111.833  23.288  48.324  1.00  0.00           C
ATOM   5511 3C31 POPEg 123     113.052  24.208  48.144  1.00  0.00           C
ATOM   5514 4C31 POPEg 123     114.142  24.028  49.223  1.00  0.00           C
ATOM   5517 5C31 POPEg 123     115.392  24.868  48.934  1.00  0.00           C
ATOM   5520 6C31 POPEg 123     116.413  24.827  50.084  1.00  0.00           C
ATOM   5524  NH3 POPEh 124       2.023  87.027  66.863  1.00  0.00           N
ATOM   5528  C12 POPEh 124       1.163  87.777  67.854  1.00  0.00           C
ATOM   5531  C11 POPEh 124       1.043  89.247  67.444  1.00  0.00           C
ATOM   5534  P   POPEh 124       2.713  90.888  66.284  1.00  0.00           P
ATOM   5535  O13 POPEh 124       1.513  91.658  65.914  1.00  0.00           O
ATOM   5536  O14 POPEh 124       3.863  91.637  66.804  1.00  0.00           O
ATOM   5537  O11 POPEh 124       3.193  90.007  65.064  1.00  0.00           O
ATOM   5538  O12 POPEh 124       2.343  89.797  67.344  1.00  0.00           O
ATOM   5539  C1  POPEh 124       4.523  90.117  64.534  1.00  0.00           C
ATOM   5542  C2  POPEh 124       4.663  89.128  63.354  1.00  0.00           C
ATOM   5544  O21 POPEh 124       5.983  89.036  62.784  1.00  0.00           O
ATOM   5545  C21 POPEh 124       6.413  90.007  62.003  1.00  0.00           C
ATOM   5546  O22 POPEh 124       5.893  91.106  61.854  1.00  0.00           O
ATOM   5547  C22 POPEh 124       7.733  89.597  61.334  1.00  0.00           C
ATOM   5550  C3  POPEh 124       3.543  89.398  62.313  1.00  0.00           C
ATOM   5553  O31 POPEh 124       3.683  88.606  61.114  1.00  0.00           O
ATOM   5554  C31 POPEh 124       3.333  87.337  61.314  1.00  0.00           C
ATOM   5555  O32 POPEh 124       3.093  86.838  62.394  1.00  0.00           O
ATOM   5556  C32 POPEh 124       3.173  86.598  59.994  1.00  0.00           C
ATOM   5559  C23 POPEh 124       7.593  89.277  59.824  1.00  0.00           C
ATOM   5562  C24 POPEh 124       8.923  88.787  59.223  1.00  0.00           C
ATOM   5565  C25 POPEh 124       8.863  88.437  57.733  1.00  0.00           C
ATOM   5568  C26 POPEh 124       8.563  89.667  56.874  1.00  0.00           C
ATOM   5571  C27 POPEh 124       9.503  89.807  55.674  1.00  0.00           C
ATOM   5574  C28 POPEh 124       9.563  91.238  55.114  1.00  0.00           C
ATOM   5577  C29 POPEh 124      10.183  92.187  56.104  1.00  0.00           C
ATOM   5579 0C21 POPEh 124      11.463  92.568  56.094  1.00  0.00           C
ATOM   5581 1C21 POPEh 124      12.503  92.076  55.114  1.00  0.00           C
ATOM   5584 2C21 POPEh 124      12.713  93.046  53.944  1.00  0.00           C
ATOM   5587 3C21 POPEh 124      13.093  94.477  54.374  1.00  0.00           C
ATOM   5590 4C21 POPEh 124      13.753  95.268  53.244  1.00  0.00           C
ATOM   5593 5C21 POPEh 124      13.883  96.758  53.554  1.00  0.00           C
ATOM   5596 6C21 POPEh 124      14.623  97.537  52.464  1.00  0.00           C
ATOM   5599 7C21 POPEh 124      14.933  98.978  52.903  1.00  0.00           C
ATOM   5602 8C21 POPEh 124      15.663  99.827  51.874  1.00  0.00           C
ATOM   5606  C33 POPEh 124       3.993  87.167  58.834  1.00  0.00           C
ATOM   5609  C34 POPEh 124       3.563  86.527  57.514  1.00  0.00           C
ATOM   5612  C35 POPEh 124       4.303  87.108  56.314  1.00  0.00           C
ATOM   5615  C36 POPEh 124       5.633  86.408  56.054  1.00  0.00           C
ATOM   5618  C37 POPEh 124       6.313  86.817  54.743  1.00  0.00           C
ATOM   5621  C38 POPEh 124       5.943  85.917  53.554  1.00  0.00           C
ATOM   5624  C39 POPEh 124       4.463  85.966  53.153  1.00  0.00           C
ATOM   5627 0C31 POPEh 124       4.123  84.977  52.034  1.00  0.00           C
ATOM   5630 1C31 POPEh 124       2.683  85.137  51.554  1.00  0.00           C
ATOM   5633 2C31 POPEh 124       2.263  84.027  50.574  1.00  0.00           C
ATOM   5636 3C31 POPEh 124       2.993  84.098  49.223  1.00  0.00           C
ATOM   5639 4C31 POPEh 124       2.073  84.518  48.074  1.00  0.00           C
ATOM   5642 5C31 POPEh 124       2.753  84.307  46.714  1.00  0.00           C
ATOM   5645 6C31 POPEh 124       1.863  84.687  45.523  1.00  0.00           C
ATOM   5649  NH3 POPEi 125      80.993 103.018  23.223  1.00  0.00           N
ATOM   5653  C12 POPEi 125      79.553 103.437  23.254  1.00  0.00           C
ATOM   5656  C11 POPEi 125      79.442 104.837  23.883  1.00  0.00           C
ATOM   5659  P   POPEi 125      81.052 106.917  24.034  1.00  0.00           P
ATOM   5660  O13 POPEi 125      82.523 107.057  23.954  1.00  0.00           O
ATOM   5661  O14 POPEi 125      80.282 107.467  22.914  1.00  0.00           O
ATOM   5662  O11 POPEi 125      80.543 107.397  25.444  1.00  0.00           O
ATOM   5663  O12 POPEi 125      80.742 105.378  24.104  1.00  0.00           O
ATOM   5664  C1  POPEi 125      79.183 107.617  25.824  1.00  0.00           C
ATOM   5667  C2  POPEi 125      78.963 107.248  27.334  1.00  0.00           C
ATOM   5669  O21 POPEi 125      78.133 108.258  27.944  1.00  0.00           O
ATOM   5670  C21 POPEi 125      77.552 107.948  29.083  1.00  0.00           C
ATOM   5671  O22 POPEi 125      77.453 106.858  29.594  1.00  0.00           O
ATOM   5672  C22 POPEi 125      76.912 109.238  29.634  1.00  0.00           C
ATOM   5675  C3  POPEi 125      80.353 107.178  28.044  1.00  0.00           C
ATOM   5678  O31 POPEi 125      80.292 107.008  29.484  1.00  0.00           O
ATOM   5679  C31 POPEi 125      80.573 105.777  29.884  1.00  0.00           C
ATOM   5680  O32 POPEi 125      80.903 104.848  29.184  1.00  0.00           O
ATOM   5681  C32 POPEi 125      80.453 105.737  31.404  1.00  0.00           C
ATOM   5684  C23 POPEi 125      77.092 109.498  31.154  1.00  0.00           C
ATOM   5687  C24 POPEi 125      77.013 110.998  31.484  1.00  0.00           C
ATOM   5690  C25 POPEi 125      77.162 111.367  32.974  1.00  0.00           C
ATOM   5693  C26 POPEi 125      77.203 112.887  33.144  1.00  0.00           C
ATOM   5696  C27 POPEi 125      77.362 113.377  34.594  1.00  0.00           C
ATOM   5699  C28 POPEi 125      76.153 113.038  35.474  1.00  0.00           C
ATOM   5702  C29 POPEi 125      76.112 113.867  36.724  1.00  0.00           C
ATOM   5704 0C21 POPEi 125      75.933 113.428  37.984  1.00  0.00           C
ATOM   5706 1C21 POPEi 125      75.722 111.998  38.404  1.00  0.00           C
ATOM   5709 2C21 POPEi 125      77.042 111.327  38.824  1.00  0.00           C
ATOM   5712 3C21 POPEi 125      77.753 112.018  39.993  1.00  0.00           C
ATOM   5715 4C21 POPEi 125      78.842 111.128  40.583  1.00  0.00           C
ATOM   5718 5C21 POPEi 125      79.623 111.747  41.754  1.00  0.00           C
ATOM   5721 6C21 POPEi 125      78.743 112.138  42.953  1.00  0.00           C
ATOM   5724 7C21 POPEi 125      79.573 112.197  44.244  1.00  0.00           C
ATOM   5727 8C21 POPEi 125      78.802 112.617  45.494  1.00  0.00           C
ATOM   5731  C33 POPEi 125      80.222 104.307  31.914  1.00  0.00           C
ATOM   5734  C34 POPEi 125      80.702 104.118  33.354  1.00  0.00           C
ATOM   5737  C35 POPEi 125      82.183 103.797  33.514  1.00  0.00           C
ATOM   5740  C36 POPEi 125      82.483 103.268  34.924  1.00  0.00           C
ATOM   5743  C37 POPEi 125      83.913 102.738  35.074  1.00  0.00           C
ATOM   5746  C38 POPEi 125      84.243 102.237  36.484  1.00  0.00           C
ATOM   5749  C39 POPEi 125      83.393 101.057  36.993  1.00  0.00           C
ATOM   5752 0C31 POPEi 125      83.592  99.716  36.264  1.00  0.00           C
ATOM   5755 1C31 POPEi 125      85.002  99.118  36.424  1.00  0.00           C
ATOM   5758 2C31 POPEi 125      85.173  97.747  35.754  1.00  0.00           C
ATOM   5761 3C31 POPEi 125      84.503  96.567  36.484  1.00  0.00           C
ATOM   5764 4C31 POPEi 125      85.272  96.077  37.714  1.00  0.00           C
ATOM   5767 5C31 POPEi 125      84.622  94.848  38.354  1.00  0.00           C
ATOM   5770 6C31 POPEi 125      85.263  94.428  39.684  1.00  0.00           C
ATOM   5774  NH3 POPEj 126     128.323 102.997  24.854  1.00  0.00           N
ATOM   5778  C12 POPEj 126     129.438 102.728  23.883  1.00  0.00           C
ATOM   5781  C11 POPEj 126     129.093 101.527  22.994  1.00  0.00           C
ATOM   5784  P   POPEj 126     130.938  99.818  22.454  1.00  0.00           P
ATOM   5785  O13 POPEj 126     129.907  98.747  22.514  1.00  0.00           O
ATOM   5786  O14 POPEj 126     132.078  99.648  21.534  1.00  0.00           O
ATOM   5787  O11 POPEj 126     131.507 100.077  23.904  1.00  0.00           O
ATOM   5788  O12 POPEj 126     130.217 101.198  22.164  1.00  0.00           O
ATOM   5789  C1  POPEj 126     132.338  99.058  24.494  1.00  0.00           C
ATOM   5792  C2  POPEj 126     132.017  98.878  26.004  1.00  0.00           C
ATOM   5794  O21 POPEj 126     130.648  98.447  26.144  1.00  0.00           O
ATOM   5795  C21 POPEj 126     130.427  97.786  27.274  1.00  0.00           C
ATOM   5796  O22 POPEj 126     131.248  97.607  28.153  1.00  0.00           O
ATOM   5797  C22 POPEj 126     128.953  97.378  27.374  1.00  0.00           C
ATOM   5800  C3  POPEj 126     132.327 100.208  26.774  1.00  0.00           C
ATOM   5803  O31 POPEj 126     131.268 100.557  27.684  1.00  0.00           O
ATOM   5804  C31 POPEj 126     131.548 101.567  28.474  1.00  0.00           C
ATOM   5805  O32 POPEj 126     132.558 102.227  28.474  1.00  0.00           O
ATOM   5806  C32 POPEj 126     130.347 101.758  29.403  1.00  0.00           C
ATOM   5809  C23 POPEj 126     128.692  96.028  28.094  1.00  0.00           C
ATOM   5812  C24 POPEj 126     128.853  96.047  29.624  1.00  0.00           C
ATOM   5815  C25 POPEj 126     127.752  96.796  30.384  1.00  0.00           C
ATOM   5818  C26 POPEj 126     127.903  96.658  31.903  1.00  0.00           C
ATOM   5821  C27 POPEj 126     126.912  97.507  32.714  1.00  0.00           C
ATOM   5824  C28 POPEj 126     126.973  97.178  34.224  1.00  0.00           C
ATOM   5827  C29 POPEj 126     126.173  98.128  35.083  1.00  0.00           C
ATOM   5829 0C21 POPEj 126     125.422  97.827  36.164  1.00  0.00           C
ATOM   5831 1C21 POPEj 126     125.203  96.458  36.764  1.00  0.00           C
ATOM   5834 2C21 POPEj 126     125.443  96.357  38.284  1.00  0.00           C
ATOM   5837 3C21 POPEj 126     124.452  97.178  39.124  1.00  0.00           C
ATOM   5840 4C21 POPEj 126     124.622  97.027  40.644  1.00  0.00           C
ATOM   5843 5C21 POPEj 126     124.442  95.597  41.144  1.00  0.00           C
ATOM   5846 6C21 POPEj 126     124.212  95.518  42.664  1.00  0.00           C
ATOM   5849 7C21 POPEj 126     124.002  94.077  43.144  1.00  0.00           C
ATOM   5852 8C21 POPEj 126     123.493  94.007  44.574  1.00  0.00           C
ATOM   5856  C33 POPEj 126     130.748 102.108  30.854  1.00  0.00           C
ATOM   5859  C34 POPEj 126     129.498 102.448  31.664  1.00  0.00           C
ATOM   5862  C35 POPEj 126     128.792 101.238  32.314  1.00  0.00           C
ATOM   5865  C36 POPEj 126     129.377 100.908  33.704  1.00  0.00           C
ATOM   5868  C37 POPEj 126     128.783 101.796  34.794  1.00  0.00           C
ATOM   5871  C38 POPEj 126     129.608 101.917  36.094  1.00  0.00           C
ATOM   5874  C39 POPEj 126     129.898 100.597  36.814  1.00  0.00           C
ATOM   5877 0C31 POPEj 126     128.713  99.627  36.874  1.00  0.00           C
ATOM   5880 1C31 POPEj 126     128.743  98.698  38.094  1.00  0.00           C
ATOM   5883 2C31 POPEj 126     127.792  99.176  39.214  1.00  0.00           C
ATOM   5886 3C31 POPEj 126     128.223  98.797  40.634  1.00  0.00           C
ATOM   5889 4C31 POPEj 126     128.692  97.348  40.854  1.00  0.00           C
ATOM   5892 5C31 POPEj 126     129.457  97.227  42.174  1.00  0.00           C
ATOM   5895 6C31 POPEj 126     130.088  95.847  42.414  1.00  0.00           C
ATOM   5899  NH3 POPEk 127      81.583  14.767  62.654  1.00  0.00           N
ATOM   5903  C12 POPEk 127      81.112  15.988  63.393  1.00  0.00           C
ATOM   5906  C11 POPEk 127      82.243  16.608  64.214  1.00  0.00           C
ATOM   5909  P   POPEk 127      84.592  17.718  63.814  1.00  0.00           P
ATOM   5910  O13 POPEk 127      84.182  18.597  64.934  1.00  0.00           O
ATOM   5911  O14 POPEk 127      85.863  16.978  63.983  1.00  0.00           O
ATOM   5912  O11 POPEk 127      84.722  18.658  62.554  1.00  0.00           O
ATOM   5913  O12 POPEk 127      83.393  16.767  63.404  1.00  0.00           O
ATOM   5914  C1  POPEk 127      83.563  19.058  61.793  1.00  0.00           C
ATOM   5917  C2  POPEk 127      83.323  18.208  60.504  1.00  0.00           C
ATOM   5919  O21 POPEk 127      82.013  17.608  60.514  1.00  0.00           O
ATOM   5920  C21 POPEk 127      81.012  18.318  59.973  1.00  0.00           C
ATOM   5921  O22 POPEk 127      81.112  19.458  59.534  1.00  0.00           O
ATOM   5922  C22 POPEk 127      79.793  17.398  59.903  1.00  0.00           C
ATOM   5925  C3  POPEk 127      84.373  17.078  60.364  1.00  0.00           C
ATOM   5928  O31 POPEk 127      84.883  16.907  59.024  1.00  0.00           O
ATOM   5929  C31 POPEk 127      84.282  15.908  58.384  1.00  0.00           C
ATOM   5930  O32 POPEk 127      83.242  15.388  58.703  1.00  0.00           O
ATOM   5931  C32 POPEk 127      85.152  15.468  57.213  1.00  0.00           C
ATOM   5934  C23 POPEk 127      78.563  17.908  59.114  1.00  0.00           C
ATOM   5937  C24 POPEk 127      78.673  17.838  57.584  1.00  0.00           C
ATOM   5940  C25 POPEk 127      77.272  17.838  56.944  1.00  0.00           C
ATOM   5943  C26 POPEk 127      77.222  18.087  55.424  1.00  0.00           C
ATOM   5946  C27 POPEk 127      77.393  16.837  54.534  1.00  0.00           C
ATOM   5949  C28 POPEk 127      76.873  17.017  53.083  1.00  0.00           C
ATOM   5952  C29 POPEk 127      75.372  17.188  53.004  1.00  0.00           C
ATOM   5954 0C21 POPEk 127      74.563  17.478  51.964  1.00  0.00           C
ATOM   5956 1C21 POPEk 127      74.853  17.708  50.504  1.00  0.00           C
ATOM   5959 2C21 POPEk 127      76.243  17.358  49.944  1.00  0.00           C
ATOM   5962 3C21 POPEk 127      76.383  17.748  48.474  1.00  0.00           C
ATOM   5965 4C21 POPEk 127      77.753  17.368  47.903  1.00  0.00           C
ATOM   5968 5C21 POPEk 127      78.272  18.368  46.854  1.00  0.00           C
ATOM   5971 6C21 POPEk 127      79.633  17.968  46.284  1.00  0.00           C
ATOM   5974 7C21 POPEk 127      80.222  19.038  45.364  1.00  0.00           C
ATOM   5977 8C21 POPEk 127      81.522  18.618  44.684  1.00  0.00           C
ATOM   5981  C33 POPEk 127      84.893  16.298  55.954  1.00  0.00           C
ATOM   5984  C34 POPEk 127      86.122  16.358  55.054  1.00  0.00           C
ATOM   5987  C35 POPEk 127      85.832  16.938  53.664  1.00  0.00           C
ATOM   5990  C36 POPEk 127      85.082  15.938  52.784  1.00  0.00           C
ATOM   5993  C37 POPEk 127      84.853  16.427  51.354  1.00  0.00           C
ATOM   5996  C38 POPEk 127      84.342  15.308  50.444  1.00  0.00           C
ATOM   5999  C39 POPEk 127      85.462  14.328  50.044  1.00  0.00           C
ATOM   6002 0C31 POPEk 127      84.963  13.248  49.074  1.00  0.00           C
ATOM   6005 1C31 POPEk 127      86.122  12.417  48.504  1.00  0.00           C
ATOM   6008 2C31 POPEk 127      85.742  11.677  47.224  1.00  0.00           C
ATOM   6011 3C31 POPEk 127      86.973  11.167  46.474  1.00  0.00           C
ATOM   6014 4C31 POPEk 127      86.642  10.588  45.093  1.00  0.00           C
ATOM   6017 5C31 POPEk 127      87.912  10.217  44.314  1.00  0.00           C
ATOM   6020 6C31 POPEk 127      87.623   9.658  42.924  1.00  0.00           C
ATOM   6024  NH3 POPEl 128      15.353  77.777  20.774  1.00  0.00           N
ATOM   6028  C12 POPEl 128      15.263  79.128  21.434  1.00  0.00           C
ATOM   6031  C11 POPEl 128      13.823  79.648  21.294  1.00  0.00           C
ATOM   6034  P   POPEl 128      11.613  78.286  20.904  1.00  0.00           P
ATOM   6035  O13 POPEl 128      10.813  79.528  20.744  1.00  0.00           O
ATOM   6036  O14 POPEl 128      12.123  77.617  19.684  1.00  0.00           O
ATOM   6037  O11 POPEl 128      10.853  77.277  21.824  1.00  0.00           O
ATOM   6038  O12 POPEl 128      12.903  78.647  21.754  1.00  0.00           O
ATOM   6039  C1  POPEl 128      11.163  77.007  23.184  1.00  0.00           C
ATOM   6042  C2  POPEl 128      10.203  77.808  24.083  1.00  0.00           C
ATOM   6044  O21 POPEl 128      10.603  77.568  25.434  1.00  0.00           O
ATOM   6045  C21 POPEl 128      10.753  78.606  26.214  1.00  0.00           C
ATOM   6046  O22 POPEl 128      10.583  79.768  25.884  1.00  0.00           O
ATOM   6047  C22 POPEl 128      11.093  78.146  27.614  1.00  0.00           C
ATOM   6050  C3  POPEl 128       8.713  77.408  23.834  1.00  0.00           C
ATOM   6053  O31 POPEl 128       8.203  76.378  24.724  1.00  0.00           O
ATOM   6054  C31 POPEl 128       7.583  76.848  25.793  1.00  0.00           C
ATOM   6055  O32 POPEl 128       7.423  78.028  26.054  1.00  0.00           O
ATOM   6056  C32 POPEl 128       7.073  75.708  26.664  1.00  0.00           C
ATOM   6059  C23 POPEl 128      10.043  78.668  28.604  1.00  0.00           C
ATOM   6062  C24 POPEl 128      10.113  77.948  29.954  1.00  0.00           C
ATOM   6065  C25 POPEl 128      11.493  77.978  30.624  1.00  0.00           C
ATOM   6068  C26 POPEl 128      11.963  79.408  30.914  1.00  0.00           C
ATOM   6071  C27 POPEl 128      13.363  79.497  31.524  1.00  0.00           C
ATOM   6074  C28 POPEl 128      13.373  80.077  32.944  1.00  0.00           C
ATOM   6077  C29 POPEl 128      12.853  79.117  33.984  1.00  0.00           C
ATOM   6079 0C21 POPEl 128      13.253  79.117  35.264  1.00  0.00           C
ATOM   6081 1C21 POPEl 128      14.173  80.158  35.854  1.00  0.00           C
ATOM   6084 2C21 POPEl 128      13.903  80.338  37.354  1.00  0.00           C
ATOM   6087 3C21 POPEl 128      14.613  81.558  37.964  1.00  0.00           C
ATOM   6090 4C21 POPEl 128      14.563  81.478  39.484  1.00  0.00           C
ATOM   6093 5C21 POPEl 128      14.173  82.768  40.204  1.00  0.00           C
ATOM   6096 6C21 POPEl 128      13.573  82.418  41.574  1.00  0.00           C
ATOM   6099 7C21 POPEl 128      13.063  83.617  42.364  1.00  0.00           C
ATOM   6102 8C21 POPEl 128      12.293  83.167  43.604  1.00  0.00           C
ATOM   6106  C33 POPEl 128       6.333  76.318  27.874  1.00  0.00           C
ATOM   6109  C34 POPEl 128       6.003  75.326  29.004  1.00  0.00           C
ATOM   6112  C35 POPEl 128       5.613  76.106  30.264  1.00  0.00           C
ATOM   6115  C36 POPEl 128       6.833  76.448  31.134  1.00  0.00           C
ATOM   6118  C37 POPEl 128       6.533  77.488  32.214  1.00  0.00           C
ATOM   6121  C38 POPEl 128       7.723  77.838  33.124  1.00  0.00           C
ATOM   6124  C39 POPEl 128       8.043  76.797  34.203  1.00  0.00           C
ATOM   6127 0C31 POPEl 128       6.983  76.698  35.304  1.00  0.00           C
ATOM   6130 1C31 POPEl 128       7.483  75.918  36.524  1.00  0.00           C
ATOM   6133 2C31 POPEl 128       8.203  76.817  37.544  1.00  0.00           C
ATOM   6136 3C31 POPEl 128       9.023  76.027  38.584  1.00  0.00           C
ATOM   6139 4C31 POPEl 128       8.183  75.208  39.563  1.00  0.00           C
ATOM   6142 5C31 POPEl 128       9.013  74.268  40.444  1.00  0.00           C
ATOM   6145 6C31 POPEl 128       8.153  73.368  41.354  1.00  0.00           C
ATOM   6149  NH3 POPEm 129      48.543  66.988  67.993  1.00  0.00           N
ATOM   6153  C12 POPEm 129      49.363  67.777  67.003  1.00  0.00           C
ATOM   6156  C11 POPEm 129      49.613  66.997  65.714  1.00  0.00           C
ATOM   6159  P   POPEm 129      49.623  64.427  65.864  1.00  0.00           P
ATOM   6160  O13 POPEm 129      48.932  64.238  67.164  1.00  0.00           O
ATOM   6161  O14 POPEm 129      48.752  64.397  64.664  1.00  0.00           O
ATOM   6162  O11 POPEm 129      50.743  63.348  65.674  1.00  0.00           O
ATOM   6163  O12 POPEm 129      50.363  65.817  65.943  1.00  0.00           O
ATOM   6164  C1  POPEm 129      52.123  63.647  65.453  1.00  0.00           C
ATOM   6167  C2  POPEm 129      52.593  63.107  64.074  1.00  0.00           C
ATOM   6169  O21 POPEm 129      53.272  64.107  63.284  1.00  0.00           O
ATOM   6170  C21 POPEm 129      52.593  64.977  62.564  1.00  0.00           C
ATOM   6171  O22 POPEm 129      51.413  65.237  62.654  1.00  0.00           O
ATOM   6172  C22 POPEm 129      53.543  65.638  61.544  1.00  0.00           C
ATOM   6175  C3  POPEm 129      51.502  62.308  63.323  1.00  0.00           C
ATOM   6178  O31 POPEm 129      52.103  61.597  62.224  1.00  0.00           O
ATOM   6179  C31 POPEm 129      51.833  62.018  61.013  1.00  0.00           C
ATOM   6180  O32 POPEm 129      50.963  62.826  60.724  1.00  0.00           O
ATOM   6181  C32 POPEm 129      52.603  61.157  60.023  1.00  0.00           C
ATOM   6184  C23 POPEm 129      52.783  66.018  60.254  1.00  0.00           C
ATOM   6187  C24 POPEm 129      53.503  67.018  59.343  1.00  0.00           C
ATOM   6190  C25 POPEm 129      52.762  67.137  58.004  1.00  0.00           C
ATOM   6193  C26 POPEm 129      53.583  67.708  56.843  1.00  0.00           C
ATOM   6196  C27 POPEm 129      52.822  67.537  55.523  1.00  0.00           C
ATOM   6199  C28 POPEm 129      53.703  67.628  54.273  1.00  0.00           C
ATOM   6202  C29 POPEm 129      52.873  67.288  53.054  1.00  0.00           C
ATOM   6204 0C21 POPEm 129      53.313  67.198  51.793  1.00  0.00           C
ATOM   6206 1C21 POPEm 129      54.703  67.467  51.294  1.00  0.00           C
ATOM   6209 2C21 POPEm 129      54.743  68.746  50.434  1.00  0.00           C
ATOM   6212 3C21 POPEm 129      53.673  68.768  49.324  1.00  0.00           C
ATOM   6215 4C21 POPEm 129      53.752  69.977  48.384  1.00  0.00           C
ATOM   6218 5C21 POPEm 129      54.853  69.856  47.324  1.00  0.00           C
ATOM   6221 6C21 POPEm 129      54.613  70.817  46.154  1.00  0.00           C
ATOM   6224 7C21 POPEm 129      55.673  70.687  45.054  1.00  0.00           C
ATOM   6227 8C21 POPEm 129      55.543  71.787  43.993  1.00  0.00           C
ATOM   6231  C33 POPEm 129      53.123  61.917  58.793  1.00  0.00           C
ATOM   6234  C34 POPEm 129      53.443  60.947  57.654  1.00  0.00           C
ATOM   6237  C35 POPEm 129      54.163  61.637  56.483  1.00  0.00           C
ATOM   6240  C36 POPEm 129      53.243  62.248  55.424  1.00  0.00           C
ATOM   6243  C37 POPEm 129      54.072  63.148  54.494  1.00  0.00           C
ATOM   6246  C38 POPEm 129      53.263  63.908  53.443  1.00  0.00           C
ATOM   6249  C39 POPEm 129      52.593  63.008  52.394  1.00  0.00           C
ATOM   6252 0C31 POPEm 129      52.183  63.778  51.133  1.00  0.00           C
ATOM   6255 1C31 POPEm 129      51.403  62.887  50.154  1.00  0.00           C
ATOM   6258 2C31 POPEm 129      50.903  63.647  48.924  1.00  0.00           C
ATOM   6261 3C31 POPEm 129      50.243  62.728  47.883  1.00  0.00           C
ATOM   6264 4C31 POPEm 129      50.033  63.418  46.524  1.00  0.00           C
ATOM   6267 5C31 POPEm 129      49.573  62.448  45.434  1.00  0.00           C
ATOM   6270 6C31 POPEm 129      49.643  63.048  44.024  1.00  0.00           C
ATOM   6274  NH3 POPEn 130     115.152  58.078  21.464  1.00  0.00           N
ATOM   6278  C12 POPEn 130     113.733  58.438  21.114  1.00  0.00           C
ATOM   6281  C11 POPEn 130     113.423  58.278  19.604  1.00  0.00           C
ATOM   6284  P   POPEn 130     111.612  56.388  19.714  1.00  0.00           P
ATOM   6285  O13 POPEn 130     110.532  55.968  18.814  1.00  0.00           O
ATOM   6286  O14 POPEn 130     112.822  55.537  19.724  1.00  0.00           O
ATOM   6287  O11 POPEn 130     111.192  56.518  21.194  1.00  0.00           O
ATOM   6288  O12 POPEn 130     112.073  57.857  19.324  1.00  0.00           O
ATOM   6289  C1  POPEn 130     110.002  56.807  21.874  1.00  0.00           C
ATOM   6292  C2  POPEn 130     110.203  56.388  23.354  1.00  0.00           C
ATOM   6294  O21 POPEn 130     109.162  56.958  24.164  1.00  0.00           O
ATOM   6295  C21 POPEn 130     109.103  56.347  25.364  1.00  0.00           C
ATOM   6296  O22 POPEn 130     109.653  55.298  25.644  1.00  0.00           O
ATOM   6297  C22 POPEn 130     108.312  57.197  26.354  1.00  0.00           C
ATOM   6300  C3  POPEn 130     111.612  56.868  23.854  1.00  0.00           C
ATOM   6303  O31 POPEn 130     112.033  56.227  25.063  1.00  0.00           O
ATOM   6304  C31 POPEn 130     112.733  56.947  25.924  1.00  0.00           C
ATOM   6305  O32 POPEn 130     113.083  58.107  25.784  1.00  0.00           O
ATOM   6306  C32 POPEn 130     113.062  56.077  27.134  1.00  0.00           C
ATOM   6309  C23 POPEn 130     107.682  56.338  27.474  1.00  0.00           C
ATOM   6312  C24 POPEn 130     107.162  57.137  28.674  1.00  0.00           C
ATOM   6315  C25 POPEn 130     108.312  57.787  29.444  1.00  0.00           C
ATOM   6318  C26 POPEn 130     107.943  58.208  30.874  1.00  0.00           C
ATOM   6321  C27 POPEn 130     109.212  58.387  31.714  1.00  0.00           C
ATOM   6324  C28 POPEn 130     108.932  58.897  33.124  1.00  0.00           C
ATOM   6327  C29 POPEn 130     110.222  59.088  33.894  1.00  0.00           C
ATOM   6329 0C21 POPEn 130     110.462  58.757  35.174  1.00  0.00           C
ATOM   6331 1C21 POPEn 130     109.473  58.188  36.154  1.00  0.00           C
ATOM   6334 2C21 POPEn 130     109.842  56.777  36.644  1.00  0.00           C
ATOM   6337 3C21 POPEn 130     108.883  56.316  37.743  1.00  0.00           C
ATOM   6340 4C21 POPEn 130     109.133  54.888  38.234  1.00  0.00           C
ATOM   6343 5C21 POPEn 130     108.022  54.368  39.164  1.00  0.00           C
ATOM   6346 6C21 POPEn 130     107.822  55.237  40.414  1.00  0.00           C
ATOM   6349 7C21 POPEn 130     106.873  54.598  41.434  1.00  0.00           C
ATOM   6352 8C21 POPEn 130     106.772  55.396  42.734  1.00  0.00           C
ATOM   6356  C33 POPEn 130     112.393  56.458  28.474  1.00  0.00           C
ATOM   6359  C34 POPEn 130     112.603  55.326  29.494  1.00  0.00           C
ATOM   6362  C35 POPEn 130     112.033  55.588  30.894  1.00  0.00           C
ATOM   6365  C36 POPEn 130     112.082  54.307  31.724  1.00  0.00           C
ATOM   6368  C37 POPEn 130     112.013  54.507  33.243  1.00  0.00           C
ATOM   6371  C38 POPEn 130     111.883  53.148  33.954  1.00  0.00           C
ATOM   6374  C39 POPEn 130     112.043  53.218  35.474  1.00  0.00           C
ATOM   6377 0C31 POPEn 130     111.743  51.868  36.134  1.00  0.00           C
ATOM   6380 1C31 POPEn 130     112.003  51.908  37.644  1.00  0.00           C
ATOM   6383 2C31 POPEn 130     111.252  50.838  38.454  1.00  0.00           C
ATOM   6386 3C31 POPEn 130     111.532  50.928  39.964  1.00  0.00           C
ATOM   6389 4C31 POPEn 130     111.463  52.367  40.494  1.00  0.00           C
ATOM   6392 5C31 POPEn 130     111.583  52.498  42.014  1.00  0.00           C
ATOM   6395 6C31 POPEn 130     111.593  53.958  42.464  1.00  0.00           C
ATOM   6399  NH3 POPEo 131     120.683  18.958  23.364  1.00  0.00           N
ATOM   6403  C12 POPEo 131     120.963  18.267  24.674  1.00  0.00           C
ATOM   6406  C11 POPEo 131     119.793  17.328  25.014  1.00  0.00           C
ATOM   6409  P   POPEo 131     121.133  15.248  25.723  1.00  0.00           P
ATOM   6410  O13 POPEo 131     120.842  14.728  24.374  1.00  0.00           O
ATOM   6411  O14 POPEo 131     122.483  15.808  25.914  1.00  0.00           O
ATOM   6412  O11 POPEo 131     120.832  14.098  26.764  1.00  0.00           O
ATOM   6413  O12 POPEo 131     120.093  16.388  26.054  1.00  0.00           O
ATOM   6414  C1  POPEo 131     120.483  14.348  28.124  1.00  0.00           C
ATOM   6417  C2  POPEo 131     120.073  13.048  28.883  1.00  0.00           C
ATOM   6419  O21 POPEo 131     120.633  13.108  30.214  1.00  0.00           O
ATOM   6420  C21 POPEo 131     119.813  13.498  31.174  1.00  0.00           C
ATOM   6421  O22 POPEo 131     118.652  13.828  31.034  1.00  0.00           O
ATOM   6422  C22 POPEo 131     120.633  13.448  32.464  1.00  0.00           C
ATOM   6425  C3  POPEo 131     120.662  11.778  28.214  1.00  0.00           C
ATOM   6428  O31 POPEo 131     120.303  10.558  28.914  1.00  0.00           O
ATOM   6429  C31 POPEo 131     121.332   9.718  29.083  1.00  0.00           C
ATOM   6430  O32 POPEo 131     122.483   9.908  28.734  1.00  0.00           O
ATOM   6431  C32 POPEo 131     120.882   8.478  29.874  1.00  0.00           C
ATOM   6434  C23 POPEo 131     119.853  13.778  33.764  1.00  0.00           C
ATOM   6437  C24 POPEo 131     120.602  13.198  34.974  1.00  0.00           C
ATOM   6440  C25 POPEo 131     119.923  13.387  36.333  1.00  0.00           C
ATOM   6443  C26 POPEo 131     118.512  12.778  36.424  1.00  0.00           C
ATOM   6446  C27 POPEo 131     117.883  13.028  37.804  1.00  0.00           C
ATOM   6449  C28 POPEo 131     116.432  12.528  37.864  1.00  0.00           C
ATOM   6452  C29 POPEo 131     115.592  13.258  38.884  1.00  0.00           C
ATOM   6454 0C21 POPEo 131     114.753  12.727  39.794  1.00  0.00           C
ATOM   6456 1C21 POPEo 131     114.513  11.268  40.054  1.00  0.00           C
ATOM   6459 2C21 POPEo 131     114.282  11.028  41.563  1.00  0.00           C
ATOM   6462 3C21 POPEo 131     114.552   9.568  41.974  1.00  0.00           C
ATOM   6465 4C21 POPEo 131     114.352   9.318  43.474  1.00  0.00           C
ATOM   6468 5C21 POPEo 131     112.883   9.398  43.914  1.00  0.00           C
ATOM   6471 6C21 POPEo 131     112.633   8.968  45.374  1.00  0.00           C
ATOM   6474 7C21 POPEo 131     113.493   9.708  46.404  1.00  0.00           C
ATOM   6477 8C21 POPEo 131     113.032   9.458  47.844  1.00  0.00           C
ATOM   6481  C33 POPEo 131     120.313   8.868  31.264  1.00  0.00           C
ATOM   6484  C34 POPEo 131     120.163   7.718  32.274  1.00  0.00           C
ATOM   6487  C35 POPEo 131     119.622   8.238  33.624  1.00  0.00           C
ATOM   6490  C36 POPEo 131     119.582   7.238  34.784  1.00  0.00           C
ATOM   6493  C37 POPEo 131     119.243   7.918  36.124  1.00  0.00           C
ATOM   6496  C38 POPEo 131     119.252   6.918  37.304  1.00  0.00           C
ATOM   6499  C39 POPEo 131     118.752   7.488  38.644  1.00  0.00           C
ATOM   6502 0C31 POPEo 131     119.582   8.658  39.203  1.00  0.00           C
ATOM   6505 1C31 POPEo 131     119.022   9.188  40.534  1.00  0.00           C
ATOM   6508 2C31 POPEo 131     119.993  10.128  41.273  1.00  0.00           C
ATOM   6511 3C31 POPEo 131     119.383  10.688  42.574  1.00  0.00           C
ATOM   6514 4C31 POPEo 131     120.432  11.268  43.534  1.00  0.00           C
ATOM   6517 5C31 POPEo 131     119.813  11.818  44.824  1.00  0.00           C
ATOM   6520 6C31 POPEo 131     120.842  12.328  45.824  1.00  0.00           C
ATOM   6524  NH3 POPEp 132      54.373  67.207  20.514  1.00  0.00           N
ATOM   6528  C12 POPEp 132      54.152  68.518  21.174  1.00  0.00           C
ATOM   6531  C11 POPEp 132      53.293  68.308  22.434  1.00  0.00           C
ATOM   6534  P   POPEp 132      53.643  66.018  23.664  1.00  0.00           P
ATOM   6535  O13 POPEp 132      53.573  65.357  22.334  1.00  0.00           O
ATOM   6536  O14 POPEp 132      54.592  65.458  24.634  1.00  0.00           O
ATOM   6537  O11 POPEp 132      52.183  66.217  24.274  1.00  0.00           O
ATOM   6538  O12 POPEp 132      54.022  67.518  23.384  1.00  0.00           O
ATOM   6539  C1  POPEp 132      52.053  66.347  25.704  1.00  0.00           C
ATOM   6542  C2  POPEp 132      50.732  65.687  26.194  1.00  0.00           C
ATOM   6544  O21 POPEp 132      50.473  65.778  27.604  1.00  0.00           O
ATOM   6545  C21 POPEp 132      51.442  65.646  28.494  1.00  0.00           C
ATOM   6546  O22 POPEp 132      52.533  65.167  28.293  1.00  0.00           O
ATOM   6547  C22 POPEp 132      50.953  66.128  29.864  1.00  0.00           C
ATOM   6550  C3  POPEp 132      50.592  64.228  25.674  1.00  0.00           C
ATOM   6553  O31 POPEp 132      49.643  63.457  26.444  1.00  0.00           O
ATOM   6554  C31 POPEp 132      48.393  63.878  26.424  1.00  0.00           C
ATOM   6555  O32 POPEp 132      47.892  64.577  25.554  1.00  0.00           O
ATOM   6556  C32 POPEp 132      47.703  63.338  27.674  1.00  0.00           C
ATOM   6559  C23 POPEp 132      51.943  65.898  31.044  1.00  0.00           C
ATOM   6562  C24 POPEp 132      52.762  67.148  31.404  1.00  0.00           C
ATOM   6565  C25 POPEp 132      52.153  67.896  32.594  1.00  0.00           C
ATOM   6568  C26 POPEp 132      52.913  69.167  33.014  1.00  0.00           C
ATOM   6571  C27 POPEp 132      52.232  69.797  34.244  1.00  0.00           C
ATOM   6574  C28 POPEp 132      52.933  71.027  34.844  1.00  0.00           C
ATOM   6577  C29 POPEp 132      52.103  71.518  36.004  1.00  0.00           C
ATOM   6579 0C21 POPEp 132      52.313  71.268  37.314  1.00  0.00           C
ATOM   6581 1C21 POPEp 132      53.443  70.448  37.883  1.00  0.00           C
ATOM   6584 2C21 POPEp 132      52.983  69.427  38.954  1.00  0.00           C
ATOM   6587 3C21 POPEp 132      52.583  70.088  40.284  1.00  0.00           C
ATOM   6590 4C21 POPEp 132      52.203  69.068  41.364  1.00  0.00           C
ATOM   6593 5C21 POPEp 132      52.092  69.698  42.764  1.00  0.00           C
ATOM   6596 6C21 POPEp 132      51.763  68.698  43.884  1.00  0.00           C
ATOM   6599 7C21 POPEp 132      50.423  67.967  43.684  1.00  0.00           C
ATOM   6602 8C21 POPEp 132      50.052  67.076  44.874  1.00  0.00           C
ATOM   6606  C33 POPEp 132      48.552  63.517  28.964  1.00  0.00           C
ATOM   6609  C34 POPEp 132      48.203  62.537  30.094  1.00  0.00           C
ATOM   6612  C35 POPEp 132      49.243  62.547  31.224  1.00  0.00           C
ATOM   6615  C36 POPEp 132      48.932  61.548  32.344  1.00  0.00           C
ATOM   6618  C37 POPEp 132      49.863  61.677  33.554  1.00  0.00           C
ATOM   6621  C38 POPEp 132      49.743  60.497  34.534  1.00  0.00           C
ATOM   6624  C39 POPEp 132      48.723  60.727  35.653  1.00  0.00           C
ATOM   6627 0C31 POPEp 132      48.543  59.518  36.574  1.00  0.00           C
ATOM   6630 1C31 POPEp 132      47.482  59.707  37.674  1.00  0.00           C
ATOM   6633 2C31 POPEp 132      47.493  58.527  38.644  1.00  0.00           C
ATOM   6636 3C31 POPEp 132      46.493  58.617  39.814  1.00  0.00           C
ATOM   6639 4C31 POPEp 132      46.982  59.487  40.984  1.00  0.00           C
ATOM   6642 5C31 POPEp 132      46.203  59.207  42.274  1.00  0.00           C
ATOM   6645 6C31 POPEp 132      46.943  59.627  43.554  1.00  0.00           C
ATOM   6649  NH3 POPEq 133      78.573  67.338  22.284  1.00  0.00           N
ATOM   6653  C12 POPEq 133      79.313  68.637  22.284  1.00  0.00           C
ATOM   6656  C11 POPEq 133      80.823  68.448  22.114  1.00  0.00           C
ATOM   6659  P   POPEq 133      82.143  69.637  24.054  1.00  0.00           P
ATOM   6660  O13 POPEq 133      83.123  70.747  24.054  1.00  0.00           O
ATOM   6661  O14 POPEq 133      82.652  68.298  24.394  1.00  0.00           O
ATOM   6662  O11 POPEq 133      80.893  69.988  24.974  1.00  0.00           O
ATOM   6663  O12 POPEq 133      81.493  69.606  22.614  1.00  0.00           O
ATOM   6664  C1  POPEq 133      80.303  71.297  24.924  1.00  0.00           C
ATOM   6667  C2  POPEq 133      79.033  71.428  25.844  1.00  0.00           C
ATOM   6669  O21 POPEq 133      79.323  70.878  27.134  1.00  0.00           O
ATOM   6670  C21 POPEq 133      79.073  69.637  27.474  1.00  0.00           C
ATOM   6671  O22 POPEq 133      78.603  68.746  26.794  1.00  0.00           O
ATOM   6672  C22 POPEq 133      79.433  69.588  28.974  1.00  0.00           C
ATOM   6675  C3  POPEq 133      77.662  71.018  25.164  1.00  0.00           C
ATOM   6678  O31 POPEq 133      76.563  70.557  25.984  1.00  0.00           O
ATOM   6679  C31 POPEq 133      75.722  71.378  26.644  1.00  0.00           C
ATOM   6680  O32 POPEq 133      74.522  71.207  26.714  1.00  0.00           O
ATOM   6681  C32 POPEq 133      76.493  72.448  27.424  1.00  0.00           C
ATOM   6684  C23 POPEq 133      79.383  68.208  29.654  1.00  0.00           C
ATOM   6687  C24 POPEq 133      79.743  68.268  31.154  1.00  0.00           C
ATOM   6690  C25 POPEq 133      78.703  68.958  32.054  1.00  0.00           C
ATOM   6693  C26 POPEq 133      79.233  69.238  33.474  1.00  0.00           C
ATOM   6696  C27 POPEq 133      78.123  69.618  34.474  1.00  0.00           C
ATOM   6699  C28 POPEq 133      78.643  69.937  35.904  1.00  0.00           C
ATOM   6702  C29 POPEq 133      79.302  71.297  35.994  1.00  0.00           C
ATOM   6704 0C21 POPEq 133      79.012  72.297  36.844  1.00  0.00           C
ATOM   6706 1C21 POPEq 133      77.963  72.317  37.934  1.00  0.00           C
ATOM   6709 2C21 POPEq 133      78.423  73.138  39.164  1.00  0.00           C
ATOM   6712 3C21 POPEq 133      77.383  73.168  40.294  1.00  0.00           C
ATOM   6715 4C21 POPEq 133      77.923  73.878  41.544  1.00  0.00           C
ATOM   6718 5C21 POPEq 133      77.033  73.757  42.794  1.00  0.00           C
ATOM   6721 6C21 POPEq 133      77.022  72.348  43.404  1.00  0.00           C
ATOM   6724 7C21 POPEq 133      76.313  72.297  44.763  1.00  0.00           C
ATOM   6727 8C21 POPEq 133      76.412  70.966  45.504  1.00  0.00           C
ATOM   6731  C33 POPEq 133      75.633  73.076  28.544  1.00  0.00           C
ATOM   6734  C34 POPEq 133      76.482  74.007  29.424  1.00  0.00           C
ATOM   6737  C35 POPEq 133      75.673  74.606  30.574  1.00  0.00           C
ATOM   6740  C36 POPEq 133      75.652  73.757  31.844  1.00  0.00           C
ATOM   6743  C37 POPEq 133      74.653  74.348  32.844  1.00  0.00           C
ATOM   6746  C38 POPEq 133      74.842  73.897  34.304  1.00  0.00           C
ATOM   6749  C39 POPEq 133      74.272  72.518  34.644  1.00  0.00           C
ATOM   6752 0C31 POPEq 133      74.393  72.257  36.144  1.00  0.00           C
ATOM   6755 1C31 POPEq 133      73.433  71.198  36.694  1.00  0.00           C
ATOM   6758 2C31 POPEq 133      73.332  71.187  38.224  1.00  0.00           C
ATOM   6761 3C31 POPEq 133      72.653  72.448  38.784  1.00  0.00           C
ATOM   6764 4C31 POPEq 133      72.283  72.317  40.264  1.00  0.00           C
ATOM   6767 5C31 POPEq 133      71.593  73.577  40.824  1.00  0.00           C
ATOM   6770 6C31 POPEq 133      71.393  73.497  42.334  1.00  0.00           C
ATOM   6774  NH3 POPEr 134      88.342  24.978  18.134  1.00  0.00           N
ATOM   6778  C12 POPEr 134      89.243  23.967  18.814  1.00  0.00           C
ATOM   6781  C11 POPEr 134      90.343  23.458  17.854  1.00  0.00           C
ATOM   6784  P   POPEr 134      91.222  21.108  18.584  1.00  0.00           P
ATOM   6785  O13 POPEr 134      89.913  20.737  18.044  1.00  0.00           O
ATOM   6786  O14 POPEr 134      92.393  20.487  17.904  1.00  0.00           O
ATOM   6787  O11 POPEr 134      91.303  20.708  20.094  1.00  0.00           O
ATOM   6788  O12 POPEr 134      91.353  22.688  18.524  1.00  0.00           O
ATOM   6789  C1  POPEr 134      90.193  20.828  20.984  1.00  0.00           C
ATOM   6792  C2  POPEr 134      90.462  21.868  22.104  1.00  0.00           C
ATOM   6794  O21 POPEr 134      89.412  22.858  22.054  1.00  0.00           O
ATOM   6795  C21 POPEr 134      88.733  23.068  23.174  1.00  0.00           C
ATOM   6796  O22 POPEr 134      88.993  22.557  24.254  1.00  0.00           O
ATOM   6797  C22 POPEr 134      87.582  24.037  22.934  1.00  0.00           C
ATOM   6800  C3  POPEr 134      91.863  22.538  21.903  1.00  0.00           C
ATOM   6803  O31 POPEr 134      92.232  23.347  23.034  1.00  0.00           O
ATOM   6804  C31 POPEr 134      93.332  22.978  23.694  1.00  0.00           C
ATOM   6805  O32 POPEr 134      94.153  22.168  23.293  1.00  0.00           O
ATOM   6806  C32 POPEr 134      93.442  23.778  24.984  1.00  0.00           C
ATOM   6809  C23 POPEr 134      87.402  25.017  24.114  1.00  0.00           C
ATOM   6812  C24 POPEr 134      88.412  26.167  24.034  1.00  0.00           C
ATOM   6815  C25 POPEr 134      88.643  26.927  25.344  1.00  0.00           C
ATOM   6818  C26 POPEr 134      87.362  27.468  25.974  1.00  0.00           C
ATOM   6821  C27 POPEr 134      87.663  28.288  27.234  1.00  0.00           C
ATOM   6824  C28 POPEr 134      86.472  29.138  27.684  1.00  0.00           C
ATOM   6827  C29 POPEr 134      85.272  28.337  28.104  1.00  0.00           C
ATOM   6829 0C21 POPEr 134      84.363  28.658  29.034  1.00  0.00           C
ATOM   6831 1C21 POPEr 134      84.373  29.858  29.944  1.00  0.00           C
ATOM   6834 2C21 POPEr 134      83.533  29.528  31.194  1.00  0.00           C
ATOM   6837 3C21 POPEr 134      84.172  28.438  32.064  1.00  0.00           C
ATOM   6840 4C21 POPEr 134      83.213  27.838  33.083  1.00  0.00           C
ATOM   6843 5C21 POPEr 134      83.913  26.767  33.924  1.00  0.00           C
ATOM   6846 6C21 POPEr 134      83.213  26.478  35.254  1.00  0.00           C
ATOM   6849 7C21 POPEr 134      84.072  25.538  36.114  1.00  0.00           C
ATOM   6852 8C21 POPEr 134      83.573  25.368  37.554  1.00  0.00           C
ATOM   6856  C33 POPEr 134      93.552  22.838  26.194  1.00  0.00           C
ATOM   6859  C34 POPEr 134      93.363  23.597  27.503  1.00  0.00           C
ATOM   6862  C35 POPEr 134      93.652  22.728  28.734  1.00  0.00           C
ATOM   6865  C36 POPEr 134      92.612  21.628  28.974  1.00  0.00           C
ATOM   6868  C37 POPEr 134      93.083  20.618  30.024  1.00  0.00           C
ATOM   6871  C38 POPEr 134      92.082  19.487  30.284  1.00  0.00           C
ATOM   6874  C39 POPEr 134      91.012  19.828  31.334  1.00  0.00           C
ATOM   6877 0C31 POPEr 134      91.443  19.498  32.774  1.00  0.00           C
ATOM   6880 1C31 POPEr 134      91.903  20.708  33.604  1.00  0.00           C
ATOM   6883 2C31 POPEr 134      92.423  20.258  34.984  1.00  0.00           C
ATOM   6886 3C31 POPEr 134      92.603  21.397  35.994  1.00  0.00           C
ATOM   6889 4C31 POPEr 134      91.273  21.878  36.584  1.00  0.00           C
ATOM   6892 5C31 POPEr 134      91.443  22.828  37.774  1.00  0.00           C
ATOM   6895 6C31 POPEr 134      90.322  22.698  38.794  1.00  0.00           C
ATOM   6899  NH3 POPEs 135      26.453  60.007  69.763  1.00  0.00           N
ATOM   6903  C12 POPEs 135      25.063  60.527  69.994  1.00  0.00           C
ATOM   6906  C11 POPEs 135      24.163  59.447  70.593  1.00  0.00           C
ATOM   6909  P   POPEs 135      21.673  59.648  69.763  1.00  0.00           P
ATOM   6910  O13 POPEs 135      21.823  58.307  69.154  1.00  0.00           O
ATOM   6911  O14 POPEs 135      20.383  59.918  70.453  1.00  0.00           O
ATOM   6912  O11 POPEs 135      21.923  60.697  68.604  1.00  0.00           O
ATOM   6913  O12 POPEs 135      22.852  59.977  70.764  1.00  0.00           O
ATOM   6914  C1  POPEs 135      20.823  61.528  68.224  1.00  0.00           C
ATOM   6917  C2  POPEs 135      21.133  62.358  66.953  1.00  0.00           C
ATOM   6919  O21 POPEs 135      19.853  62.887  66.544  1.00  0.00           O
ATOM   6920  C21 POPEs 135      19.883  64.158  66.153  1.00  0.00           C
ATOM   6921  O22 POPEs 135      20.883  64.827  66.023  1.00  0.00           O
ATOM   6922  C22 POPEs 135      18.433  64.637  65.943  1.00  0.00           C
ATOM   6925  C3  POPEs 135      21.763  61.567  65.764  1.00  0.00           C
ATOM   6928  O31 POPEs 135      22.643  62.418  65.004  1.00  0.00           O
ATOM   6929  C31 POPEs 135      22.682  62.207  63.674  1.00  0.00           C
ATOM   6930  O32 POPEs 135      22.053  61.338  63.093  1.00  0.00           O
ATOM   6931  C32 POPEs 135      23.593  63.257  63.023  1.00  0.00           C
ATOM   6934  C23 POPEs 135      18.272  66.098  65.434  1.00  0.00           C
ATOM   6937  C24 POPEs 135      18.333  66.268  63.904  1.00  0.00           C
ATOM   6940  C25 POPEs 135      17.923  67.678  63.443  1.00  0.00           C
ATOM   6943  C26 POPEs 135      18.013  67.937  61.924  1.00  0.00           C
ATOM   6946  C27 POPEs 135      19.333  67.448  61.304  1.00  0.00           C
ATOM   6949  C28 POPEs 135      19.653  67.967  59.883  1.00  0.00           C
ATOM   6952  C29 POPEs 135      19.813  69.458  59.734  1.00  0.00           C
ATOM   6954 0C21 POPEs 135      19.823  70.128  58.563  1.00  0.00           C
ATOM   6956 1C21 POPEs 135      19.663  69.518  57.184  1.00  0.00           C
ATOM   6959 2C21 POPEs 135      18.313  69.878  56.534  1.00  0.00           C
ATOM   6962 3C21 POPEs 135      18.283  71.287  55.934  1.00  0.00           C
ATOM   6965 4C21 POPEs 135      16.893  71.738  55.444  1.00  0.00           C
ATOM   6968 5C21 POPEs 135      16.283  70.848  54.354  1.00  0.00           C
ATOM   6971 6C21 POPEs 135      15.203  71.576  53.534  1.00  0.00           C
ATOM   6974 7C21 POPEs 135      14.803  70.817  52.263  1.00  0.00           C
ATOM   6977 8C21 POPEs 135      13.813  71.576  51.364  1.00  0.00           C
ATOM   6981  C33 POPEs 135      22.973  64.066  61.854  1.00  0.00           C
ATOM   6984  C34 POPEs 135      24.063  64.967  61.223  1.00  0.00           C
ATOM   6987  C35 POPEs 135      23.563  66.058  60.264  1.00  0.00           C
ATOM   6990  C36 POPEs 135      23.272  65.557  58.843  1.00  0.00           C
ATOM   6993  C37 POPEs 135      22.783  66.677  57.903  1.00  0.00           C
ATOM   6996  C38 POPEs 135      23.323  66.628  56.464  1.00  0.00           C
ATOM   6999  C39 POPEs 135      22.803  67.787  55.604  1.00  0.00           C
ATOM   7002 0C31 POPEs 135      23.293  67.708  54.153  1.00  0.00           C
ATOM   7005 1C31 POPEs 135      22.993  68.967  53.323  1.00  0.00           C
ATOM   7008 2C31 POPEs 135      23.733  68.937  51.983  1.00  0.00           C
ATOM   7011 3C31 POPEs 135      23.683  70.217  51.144  1.00  0.00           C
ATOM   7014 4C31 POPEs 135      22.353  70.467  50.414  1.00  0.00           C
ATOM   7017 5C31 POPEs 135      22.573  71.238  49.104  1.00  0.00           C
ATOM   7020 6C31 POPEs 135      21.283  71.558  48.344  1.00  0.00           C
ATOM   7024  NH3 POPEt 136     101.883  52.458  24.264  1.00  0.00           N
ATOM   7028  C12 POPEt 136     101.903  52.437  22.764  1.00  0.00           C
ATOM   7031  C11 POPEt 136     100.923  53.488  22.214  1.00  0.00           C
ATOM   7034  P   POPEt 136     100.222  55.928  22.144  1.00  0.00           P
ATOM   7035  O13 POPEt 136     100.412  56.027  20.684  1.00  0.00           O
ATOM   7036  O14 POPEt 136      98.853  55.638  22.644  1.00  0.00           O
ATOM   7037  O11 POPEt 136     100.713  57.288  22.804  1.00  0.00           O
ATOM   7038  O12 POPEt 136     101.243  54.818  22.684  1.00  0.00           O
ATOM   7039  C1  POPEt 136     100.812  57.388  24.224  1.00  0.00           C
ATOM   7042  C2  POPEt 136     101.662  58.628  24.654  1.00  0.00           C
ATOM   7044  O21 POPEt 136     102.143  58.587  26.014  1.00  0.00           O
ATOM   7045  C21 POPEt 136     101.733  57.768  26.954  1.00  0.00           C
ATOM   7046  O22 POPEt 136     100.753  57.048  26.964  1.00  0.00           O
ATOM   7047  C22 POPEt 136     102.743  57.878  28.104  1.00  0.00           C
ATOM   7050  C3  POPEt 136     101.003  60.028  24.364  1.00  0.00           C
ATOM   7053  O31 POPEt 136     101.672  61.098  25.084  1.00  0.00           O
ATOM   7054  C31 POPEt 136     101.063  62.288  25.054  1.00  0.00           C
ATOM   7055  O32 POPEt 136     100.313  62.687  24.184  1.00  0.00           O
ATOM   7056  C32 POPEt 136     101.432  63.048  26.334  1.00  0.00           C
ATOM   7059  C23 POPEt 136     102.612  56.798  29.204  1.00  0.00           C
ATOM   7062  C24 POPEt 136     103.083  57.367  30.544  1.00  0.00           C
ATOM   7065  C25 POPEt 136     102.922  56.437  31.754  1.00  0.00           C
ATOM   7068  C26 POPEt 136     103.472  57.098  33.014  1.00  0.00           C
ATOM   7071  C27 POPEt 136     103.363  56.227  34.264  1.00  0.00           C
ATOM   7074  C28 POPEt 136     103.652  56.997  35.574  1.00  0.00           C
ATOM   7077  C29 POPEt 136     105.012  57.667  35.583  1.00  0.00           C
ATOM   7079 0C21 POPEt 136     105.362  58.698  36.374  1.00  0.00           C
ATOM   7081 1C21 POPEt 136     104.492  59.368  37.404  1.00  0.00           C
ATOM   7084 2C21 POPEt 136     104.552  60.908  37.354  1.00  0.00           C
ATOM   7087 3C21 POPEt 136     105.672  61.518  38.204  1.00  0.00           C
ATOM   7090 4C21 POPEt 136     105.602  63.048  38.204  1.00  0.00           C
ATOM   7093 5C21 POPEt 136     106.583  63.717  39.184  1.00  0.00           C
ATOM   7096 6C21 POPEt 136     106.252  65.208  39.364  1.00  0.00           C
ATOM   7099 7C21 POPEt 136     107.243  65.927  40.284  1.00  0.00           C
ATOM   7102 8C21 POPEt 136     106.893  67.408  40.473  1.00  0.00           C
ATOM   7106  C33 POPEt 136     100.272  63.067  27.354  1.00  0.00           C
ATOM   7109  C34 POPEt 136     100.732  63.288  28.804  1.00  0.00           C
ATOM   7112  C35 POPEt 136     101.003  64.757  29.144  1.00  0.00           C
ATOM   7115  C36 POPEt 136     100.952  65.027  30.664  1.00  0.00           C
ATOM   7118  C37 POPEt 136     101.003  66.527  30.984  1.00  0.00           C
ATOM   7121  C38 POPEt 136     100.532  66.857  32.404  1.00  0.00           C
ATOM   7124  C39 POPEt 136     100.573  68.368  32.704  1.00  0.00           C
ATOM   7127 0C31 POPEt 136     101.973  68.977  32.524  1.00  0.00           C
ATOM   7130 1C31 POPEt 136     102.103  70.367  33.164  1.00  0.00           C
ATOM   7133 2C31 POPEt 136     103.472  71.007  32.944  1.00  0.00           C
ATOM   7136 3C31 POPEt 136     103.722  72.297  33.754  1.00  0.00           C
ATOM   7139 4C31 POPEt 136     102.873  73.497  33.324  1.00  0.00           C
ATOM   7142 5C31 POPEt 136     103.263  74.777  34.094  1.00  0.00           C
ATOM   7145 6C31 POPEt 136     102.612  76.047  33.544  1.00  0.00           C
ATOM   7149  NH3 POPEu 137      85.252  16.198  18.324  1.00  0.00           N
ATOM   7153  C12 POPEu 137      86.402  15.388  17.824  1.00  0.00           C
ATOM   7156  C11 POPEu 137      87.693  15.988  18.354  1.00  0.00           C
ATOM   7159  P   POPEu 137      90.163  15.418  18.694  1.00  0.00           P
ATOM   7160  O13 POPEu 137      90.963  14.198  18.954  1.00  0.00           O
ATOM   7161  O14 POPEu 137      90.692  16.368  17.704  1.00  0.00           O
ATOM   7162  O11 POPEu 137      90.002  16.208  20.054  1.00  0.00           O
ATOM   7163  O12 POPEu 137      88.703  14.978  18.334  1.00  0.00           O
ATOM   7164  C1  POPEu 137      90.093  15.448  21.264  1.00  0.00           C
ATOM   7167  C2  POPEu 137      90.002  16.438  22.424  1.00  0.00           C
ATOM   7169  O21 POPEu 137      90.343  15.778  23.664  1.00  0.00           O
ATOM   7170  C21 POPEu 137      89.393  15.258  24.434  1.00  0.00           C
ATOM   7171  O22 POPEu 137      88.253  14.998  24.104  1.00  0.00           O
ATOM   7172  C22 POPEu 137      90.033  15.008  25.814  1.00  0.00           C
ATOM   7175  C3  POPEu 137      88.663  17.237  22.374  1.00  0.00           C
ATOM   7178  O31 POPEu 137      88.283  17.878  23.604  1.00  0.00           O
ATOM   7179  C31 POPEu 137      89.172  18.618  24.214  1.00  0.00           C
ATOM   7180  O32 POPEu 137      90.243  18.988  23.764  1.00  0.00           O
ATOM   7181  C32 POPEu 137      88.743  18.868  25.653  1.00  0.00           C
ATOM   7184  C23 POPEu 137      89.053  14.718  26.984  1.00  0.00           C
ATOM   7187  C24 POPEu 137      89.573  15.288  28.324  1.00  0.00           C
ATOM   7190  C25 POPEu 137      88.633  15.088  29.524  1.00  0.00           C
ATOM   7193  C26 POPEu 137      89.103  15.868  30.764  1.00  0.00           C
ATOM   7196  C27 POPEu 137      88.223  15.678  32.014  1.00  0.00           C
ATOM   7199  C28 POPEu 137      88.673  16.538  33.214  1.00  0.00           C
ATOM   7202  C29 POPEu 137      87.892  16.188  34.464  1.00  0.00           C
ATOM   7204 0C21 POPEu 137      87.353  17.028  35.374  1.00  0.00           C
ATOM   7206 1C21 POPEu 137      87.393  18.548  35.383  1.00  0.00           C
ATOM   7209 2C21 POPEu 137      86.173  19.148  36.124  1.00  0.00           C
ATOM   7212 3C21 POPEu 137      84.893  19.198  35.264  1.00  0.00           C
ATOM   7215 4C21 POPEu 137      83.582  19.378  36.054  1.00  0.00           C
ATOM   7218 5C21 POPEu 137      83.612  20.448  37.154  1.00  0.00           C
ATOM   7221 6C21 POPEu 137      82.243  20.638  37.804  1.00  0.00           C
ATOM   7224 7C21 POPEu 137      82.313  21.528  39.044  1.00  0.00           C
ATOM   7227 8C21 POPEu 137      80.982  21.667  39.794  1.00  0.00           C
ATOM   7231  C33 POPEu 137      87.593  17.978  26.174  1.00  0.00           C
ATOM   7234  C34 POPEu 137      86.243  18.688  26.253  1.00  0.00           C
ATOM   7237  C35 POPEu 137      86.213  19.898  27.184  1.00  0.00           C
ATOM   7240  C36 POPEu 137      86.812  19.618  28.574  1.00  0.00           C
ATOM   7243  C37 POPEu 137      86.402  20.718  29.564  1.00  0.00           C
ATOM   7246  C38 POPEu 137      87.183  20.747  30.884  1.00  0.00           C
ATOM   7249  C39 POPEu 137      86.493  21.728  31.833  1.00  0.00           C
ATOM   7252 0C31 POPEu 137      87.293  22.127  33.074  1.00  0.00           C
ATOM   7255 1C31 POPEu 137      86.373  22.828  34.074  1.00  0.00           C
ATOM   7258 2C31 POPEu 137      87.013  23.218  35.414  1.00  0.00           C
ATOM   7261 3C31 POPEu 137      87.862  24.487  35.334  1.00  0.00           C
ATOM   7264 4C31 POPEu 137      88.032  25.147  36.714  1.00  0.00           C
ATOM   7267 5C31 POPEu 137      89.162  26.178  36.764  1.00  0.00           C
ATOM   7270 6C31 POPEu 137      89.252  26.888  38.114  1.00  0.00           C
ATOM   7274  NH3 POPEv 138      34.193 105.117  65.313  1.00  0.00           N
ATOM   7278  C12 POPEv 138      32.803 104.767  64.894  1.00  0.00           C
ATOM   7281  C11 POPEv 138      31.813 105.508  65.814  1.00  0.00           C
ATOM   7284  P   POPEv 138      31.313 107.908  64.894  1.00  0.00           P
ATOM   7285  O13 POPEv 138      30.043 108.347  65.493  1.00  0.00           O
ATOM   7286  O14 POPEv 138      32.263 108.988  64.553  1.00  0.00           O
ATOM   7287  O11 POPEv 138      30.983 107.038  63.604  1.00  0.00           O
ATOM   7288  O12 POPEv 138      32.083 106.908  65.864  1.00  0.00           O
ATOM   7289  C1  POPEv 138      29.853 107.418  62.803  1.00  0.00           C
ATOM   7292  C2  POPEv 138      30.263 108.347  61.644  1.00  0.00           C
ATOM   7294  O21 POPEv 138      29.093 109.067  61.244  1.00  0.00           O
ATOM   7295  C21 POPEv 138      28.633 109.018  60.023  1.00  0.00           C
ATOM   7296  O22 POPEv 138      28.573 108.067  59.264  1.00  0.00           O
ATOM   7297  C22 POPEv 138      28.173 110.448  59.743  1.00  0.00           C
ATOM   7300  C3  POPEv 138      31.103 107.668  60.514  1.00  0.00           C
ATOM   7303  O31 POPEv 138      31.602 108.638  59.553  1.00  0.00           O
ATOM   7304  C31 POPEv 138      32.263 108.078  58.534  1.00  0.00           C
ATOM   7305  O32 POPEv 138      32.092 106.936  58.133  1.00  0.00           O
ATOM   7306  C32 POPEv 138      33.243 109.077  57.934  1.00  0.00           C
ATOM   7309  C23 POPEv 138      27.913 110.768  58.274  1.00  0.00           C
ATOM   7312  C24 POPEv 138      27.162 112.097  58.174  1.00  0.00           C
ATOM   7315  C25 POPEv 138      26.833 112.448  56.723  1.00  0.00           C
ATOM   7318  C26 POPEv 138      25.483 113.158  56.583  1.00  0.00           C
ATOM   7321  C27 POPEv 138      25.003 113.137  55.124  1.00  0.00           C
ATOM   7324  C28 POPEv 138      23.833 114.088  54.874  1.00  0.00           C
ATOM   7327  C29 POPEv 138      22.563 113.687  55.593  1.00  0.00           C
ATOM   7329 0C21 POPEv 138      21.563 112.957  55.064  1.00  0.00           C
ATOM   7331 1C21 POPEv 138      21.523 112.367  53.674  1.00  0.00           C
ATOM   7334 2C21 POPEv 138      20.403 112.938  52.784  1.00  0.00           C
ATOM   7337 3C21 POPEv 138      20.603 114.408  52.383  1.00  0.00           C
ATOM   7340 4C21 POPEv 138      19.473 114.897  51.464  1.00  0.00           C
ATOM   7343 5C21 POPEv 138      19.553 116.396  51.133  1.00  0.00           C
ATOM   7346 6C21 POPEv 138      18.223 116.928  50.574  1.00  0.00           C
ATOM   7349 7C21 POPEv 138      18.293 118.388  50.104  1.00  0.00           C
ATOM   7352 8C21 POPEv 138      16.933 118.948  49.704  1.00  0.00           C
ATOM   7356  C33 POPEv 138      34.693 108.727  58.334  1.00  0.00           C
ATOM   7359  C34 POPEv 138      35.743 109.538  57.554  1.00  0.00           C
ATOM   7362  C35 POPEv 138      36.293 108.738  56.364  1.00  0.00           C
ATOM   7365  C36 POPEv 138      37.322 109.518  55.523  1.00  0.00           C
ATOM   7368  C37 POPEv 138      38.103 108.638  54.544  1.00  0.00           C
ATOM   7371  C38 POPEv 138      39.162 109.378  53.714  1.00  0.00           C
ATOM   7374  C39 POPEv 138      38.772 109.508  52.234  1.00  0.00           C
ATOM   7377 0C31 POPEv 138      38.963 108.197  51.444  1.00  0.00           C
ATOM   7380 1C31 POPEv 138      38.553 108.307  49.974  1.00  0.00           C
ATOM   7383 2C31 POPEv 138      39.013 107.087  49.174  1.00  0.00           C
ATOM   7386 3C31 POPEv 138      39.113 107.337  47.654  1.00  0.00           C
ATOM   7389 4C31 POPEv 138      40.103 106.348  47.004  1.00  0.00           C
ATOM   7392 5C31 POPEv 138      40.223 106.507  45.484  1.00  0.00           C
ATOM   7395 6C31 POPEv 138      41.423 105.748  44.914  1.00  0.00           C
ATOM   7399  NH3 POPEw 139      32.013  31.278  67.204  1.00  0.00           N
ATOM   7403  C12 POPEw 139      31.063  31.388  66.044  1.00  0.00           C
ATOM   7406  C11 POPEw 139      31.173  32.778  65.383  1.00  0.00           C
ATOM   7409  P   POPEw 139      31.633  35.228  66.203  1.00  0.00           P
ATOM   7410  O13 POPEw 139      31.113  36.067  67.294  1.00  0.00           O
ATOM   7411  O14 POPEw 139      33.093  35.228  65.984  1.00  0.00           O
ATOM   7412  O11 POPEw 139      30.973  35.718  64.874  1.00  0.00           O
ATOM   7413  O12 POPEw 139      31.113  33.757  66.413  1.00  0.00           O
ATOM   7414  C1  POPEw 139      29.563  35.877  64.784  1.00  0.00           C
ATOM   7417  C2  POPEw 139      29.173  36.307  63.354  1.00  0.00           C
ATOM   7419  O21 POPEw 139      29.393  35.208  62.444  1.00  0.00           O
ATOM   7420  C21 POPEw 139      30.603  34.958  61.994  1.00  0.00           C
ATOM   7421  O22 POPEw 139      31.643  35.537  62.234  1.00  0.00           O
ATOM   7422  C22 POPEw 139      30.563  33.737  61.074  1.00  0.00           C
ATOM   7425  C3  POPEw 139      29.863  37.647  62.953  1.00  0.00           C
ATOM   7428  O31 POPEw 139      29.573  38.007  61.594  1.00  0.00           O
ATOM   7429  C31 POPEw 139      30.513  38.708  60.954  1.00  0.00           C
ATOM   7430  O32 POPEw 139      31.613  38.987  61.374  1.00  0.00           O
ATOM   7431  C32 POPEw 139      29.883  39.227  59.654  1.00  0.00           C
ATOM   7434  C23 POPEw 139      31.253  34.048  59.724  1.00  0.00           C
ATOM   7437  C24 POPEw 139      30.303  34.588  58.644  1.00  0.00           C
ATOM   7440  C25 POPEw 139      29.333  33.537  58.074  1.00  0.00           C
ATOM   7443  C26 POPEw 139      30.022  32.448  57.234  1.00  0.00           C
ATOM   7446  C27 POPEw 139      29.043  31.418  56.674  1.00  0.00           C
ATOM   7449  C28 POPEw 139      29.673  30.558  55.563  1.00  0.00           C
ATOM   7452  C29 POPEw 139      28.723  29.557  54.973  1.00  0.00           C
ATOM   7454 0C21 POPEw 139      28.473  29.308  53.684  1.00  0.00           C
ATOM   7456 1C21 POPEw 139      29.053  30.007  52.484  1.00  0.00           C
ATOM   7459 2C21 POPEw 139      30.043  29.128  51.714  1.00  0.00           C
ATOM   7462 3C21 POPEw 139      30.393  29.748  50.354  1.00  0.00           C
ATOM   7465 4C21 POPEw 139      31.523  29.018  49.623  1.00  0.00           C
ATOM   7468 5C21 POPEw 139      31.063  28.288  48.364  1.00  0.00           C
ATOM   7471 6C21 POPEw 139      32.233  27.828  47.484  1.00  0.00           C
ATOM   7474 7C21 POPEw 139      31.773  27.148  46.194  1.00  0.00           C
ATOM   7477 8C21 POPEw 139      32.933  26.868  45.234  1.00  0.00           C
ATOM   7481  C33 POPEw 139      30.803  40.177  58.843  1.00  0.00           C
ATOM   7484  C34 POPEw 139      30.043  41.108  57.894  1.00  0.00           C
ATOM   7487  C35 POPEw 139      30.912  41.747  56.793  1.00  0.00           C
ATOM   7490  C36 POPEw 139      31.333  40.737  55.714  1.00  0.00           C
ATOM   7493  C37 POPEw 139      31.943  41.388  54.464  1.00  0.00           C
ATOM   7496  C38 POPEw 139      32.743  40.358  53.633  1.00  0.00           C
ATOM   7499  C39 POPEw 139      33.203  40.858  52.254  1.00  0.00           C
ATOM   7502 0C31 POPEw 139      34.453  41.758  52.274  1.00  0.00           C
ATOM   7505 1C31 POPEw 139      34.923  42.098  50.854  1.00  0.00           C
ATOM   7508 2C31 POPEw 139      36.183  42.967  50.834  1.00  0.00           C
ATOM   7511 3C31 POPEw 139      36.592  43.418  49.424  1.00  0.00           C
ATOM   7514 4C31 POPEw 139      35.693  44.518  48.843  1.00  0.00           C
ATOM   7517 5C31 POPEw 139      36.223  45.077  47.514  1.00  0.00           C
ATOM   7520 6C31 POPEw 139      35.713  46.487  47.204  1.00  0.00           C
ATOM   7524  NH3 POPEx 140     109.182   6.028  65.114  1.00  0.00           N
ATOM   7528  C12 POPEx 140     109.272   7.278  64.284  1.00  0.00           C
ATOM   7531  C11 POPEx 140     109.832   8.408  65.154  1.00  0.00           C
ATOM   7534  P   POPEx 140     111.183  10.458  64.184  1.00  0.00           P
ATOM   7535  O13 POPEx 140     111.052  11.258  62.944  1.00  0.00           O
ATOM   7536  O14 POPEx 140     111.553  11.167  65.424  1.00  0.00           O
ATOM   7537  O11 POPEx 140     112.213   9.278  64.004  1.00  0.00           O
ATOM   7538  O12 POPEx 140     109.842   9.618  64.394  1.00  0.00           O
ATOM   7539  C1  POPEx 140     113.332   9.308  63.104  1.00  0.00           C
ATOM   7542  C2  POPEx 140     113.192   8.138  62.104  1.00  0.00           C
ATOM   7544  O21 POPEx 140     114.323   8.028  61.203  1.00  0.00           O
ATOM   7545  C21 POPEx 140     115.403   7.468  61.734  1.00  0.00           C
ATOM   7546  O22 POPEx 140     115.453   7.008  62.864  1.00  0.00           O
ATOM   7547  C22 POPEx 140     116.603   7.508  60.784  1.00  0.00           C
ATOM   7550  C3  POPEx 140     111.873   8.278  61.293  1.00  0.00           C
ATOM   7553  O31 POPEx 140     111.383   6.978  60.943  1.00  0.00           O
ATOM   7554  C31 POPEx 140     111.772   6.348  59.824  1.00  0.00           C
ATOM   7555  O32 POPEx 140     111.743   5.138  59.724  1.00  0.00           O
ATOM   7556  C32 POPEx 140     112.092   7.298  58.674  1.00  0.00           C
ATOM   7559  C23 POPEx 140     116.842   6.188  60.004  1.00  0.00           C
ATOM   7562  C24 POPEx 140     118.323   5.798  59.833  1.00  0.00           C
ATOM   7565  C25 POPEx 140     119.112   6.618  58.804  1.00  0.00           C
ATOM   7568  C26 POPEx 140     118.972   6.178  57.324  1.00  0.00           C
ATOM   7571  C27 POPEx 140     120.193   6.638  56.493  1.00  0.00           C
ATOM   7574  C28 POPEx 140     120.292   6.058  55.064  1.00  0.00           C
ATOM   7577  C29 POPEx 140     121.583   6.518  54.424  1.00  0.00           C
ATOM   7579 0C21 POPEx 140     122.132   6.128  53.254  1.00  0.00           C
ATOM   7581 1C21 POPEx 140     121.572   5.168  52.234  1.00  0.00           C
ATOM   7584 2C21 POPEx 140     121.992   5.568  50.803  1.00  0.00           C
ATOM   7587 3C21 POPEx 140     121.262   4.788  49.693  1.00  0.00           C
ATOM   7590 4C21 POPEx 140     121.893   5.048  48.314  1.00  0.00           C
ATOM   7593 5C21 POPEx 140     121.323   4.168  47.184  1.00  0.00           C
ATOM   7596 6C21 POPEx 140     119.902   4.528  46.734  1.00  0.00           C
ATOM   7599 7C21 POPEx 140     119.442   3.648  45.554  1.00  0.00           C
ATOM   7602 8C21 POPEx 140     118.013   3.918  45.084  1.00  0.00           C
ATOM   7606  C33 POPEx 140     112.043   6.568  57.313  1.00  0.00           C
ATOM   7609  C34 POPEx 140     112.763   7.348  56.194  1.00  0.00           C
ATOM   7612  C35 POPEx 140     112.262   8.768  55.974  1.00  0.00           C
ATOM   7615  C36 POPEx 140     110.842   8.828  55.414  1.00  0.00           C
ATOM   7618  C37 POPEx 140     109.993   9.808  56.223  1.00  0.00           C
ATOM   7621  C38 POPEx 140     108.673  10.188  55.563  1.00  0.00           C
ATOM   7624  C39 POPEx 140     108.853  10.907  54.214  1.00  0.00           C
ATOM   7627 0C31 POPEx 140     109.713  12.168  54.293  1.00  0.00           C
ATOM   7630 1C31 POPEx 140     109.813  12.838  52.924  1.00  0.00           C
ATOM   7633 2C31 POPEx 140     110.282  14.288  53.023  1.00  0.00           C
ATOM   7636 3C31 POPEx 140     109.172  15.227  53.484  1.00  0.00           C
ATOM   7639 4C31 POPEx 140     109.653  16.668  53.563  1.00  0.00           C
ATOM   7642 5C31 POPEx 140     108.493  17.618  53.843  1.00  0.00           C
ATOM   7645 6C31 POPEx 140     108.883  19.098  53.864  1.00  0.00           C
ATOM   7649  NH3 POPEy 141      16.063  56.518  66.674  1.00  0.00           N
ATOM   7653  C12 POPEy 141      16.713  55.268  66.144  1.00  0.00           C
ATOM   7656  C11 POPEy 141      18.233  55.287  66.374  1.00  0.00           C
ATOM   7659  P   POPEy 141      20.323  53.727  66.063  1.00  0.00           P
ATOM   7660  O13 POPEy 141      20.603  52.267  65.993  1.00  0.00           O
ATOM   7661  O14 POPEy 141      21.043  54.477  67.123  1.00  0.00           O
ATOM   7662  O11 POPEy 141      20.653  54.368  64.654  1.00  0.00           O
ATOM   7663  O12 POPEy 141      18.763  53.978  66.223  1.00  0.00           O
ATOM   7664  C1  POPEy 141      21.843  53.987  63.924  1.00  0.00           C
ATOM   7667  C2  POPEy 141      21.573  53.538  62.444  1.00  0.00           C
ATOM   7669  O21 POPEy 141      22.543  52.577  62.014  1.00  0.00           O
ATOM   7670  C21 POPEy 141      23.793  53.018  61.883  1.00  0.00           C
ATOM   7671  O22 POPEy 141      24.223  54.107  62.224  1.00  0.00           O
ATOM   7672  C22 POPEy 141      24.603  51.908  61.184  1.00  0.00           C
ATOM   7675  C3  POPEy 141      21.423  54.697  61.404  1.00  0.00           C
ATOM   7678  O31 POPEy 141      21.203  54.237  60.043  1.00  0.00           O
ATOM   7679  C31 POPEy 141      19.923  53.978  59.774  1.00  0.00           C
ATOM   7680  O32 POPEy 141      19.043  53.917  60.613  1.00  0.00           O
ATOM   7681  C32 POPEy 141      19.653  53.827  58.274  1.00  0.00           C
ATOM   7684  C23 POPEy 141      26.113  52.248  61.063  1.00  0.00           C
ATOM   7687  C24 POPEy 141      26.943  51.087  60.484  1.00  0.00           C
ATOM   7690  C25 POPEy 141      26.583  50.737  59.034  1.00  0.00           C
ATOM   7693  C26 POPEy 141      27.003  51.817  58.034  1.00  0.00           C
ATOM   7696  C27 POPEy 141      26.613  51.428  56.604  1.00  0.00           C
ATOM   7699  C28 POPEy 141      27.413  52.197  55.543  1.00  0.00           C
ATOM   7702  C29 POPEy 141      26.793  52.048  54.174  1.00  0.00           C
ATOM   7704 0C21 POPEy 141      27.323  52.507  53.034  1.00  0.00           C
ATOM   7706 1C21 POPEy 141      28.633  53.257  52.903  1.00  0.00           C
ATOM   7709 2C21 POPEy 141      29.553  52.638  51.833  1.00  0.00           C
ATOM   7712 3C21 POPEy 141      29.803  51.128  52.024  1.00  0.00           C
ATOM   7715 4C21 POPEy 141      31.073  50.627  51.324  1.00  0.00           C
ATOM   7718 5C21 POPEy 141      31.033  50.718  49.794  1.00  0.00           C
ATOM   7721 6C21 POPEy 141      30.293  49.548  49.133  1.00  0.00           C
ATOM   7724 7C21 POPEy 141      30.303  49.648  47.604  1.00  0.00           C
ATOM   7727 8C21 POPEy 141      29.463  48.558  46.944  1.00  0.00           C
ATOM   7731  C33 POPEy 141      20.883  53.598  57.364  1.00  0.00           C
ATOM   7734  C34 POPEy 141      20.473  53.088  55.974  1.00  0.00           C
ATOM   7737  C35 POPEy 141      21.633  52.978  54.964  1.00  0.00           C
ATOM   7740  C36 POPEy 141      22.162  54.347  54.503  1.00  0.00           C
ATOM   7743  C37 POPEy 141      23.203  54.237  53.384  1.00  0.00           C
ATOM   7746  C38 POPEy 141      23.973  55.548  53.144  1.00  0.00           C
ATOM   7749  C39 POPEy 141      25.252  55.627  53.993  1.00  0.00           C
ATOM   7752 0C31 POPEy 141      26.053  56.917  53.773  1.00  0.00           C
ATOM   7755 1C31 POPEy 141      27.433  56.877  54.453  1.00  0.00           C
ATOM   7758 2C31 POPEy 141      28.283  58.138  54.194  1.00  0.00           C
ATOM   7761 3C31 POPEy 141      28.843  58.257  52.764  1.00  0.00           C
ATOM   7764 4C31 POPEy 141      30.063  57.358  52.523  1.00  0.00           C
ATOM   7767 5C31 POPEy 141      30.533  57.378  51.063  1.00  0.00           C
ATOM   7770 6C31 POPEy 141      31.853  56.628  50.844  1.00  0.00           C
ATOM   7774  NH3 POPEz 142     108.223  85.888  63.284  1.00  0.00           N
ATOM   7778  C12 POPEz 142     108.862  84.697  63.944  1.00  0.00           C
ATOM   7781  C11 POPEz 142     109.813  83.978  62.973  1.00  0.00           C
ATOM   7784  P   POPEz 142     109.793  81.467  63.684  1.00  0.00           P
ATOM   7785  O13 POPEz 142     109.983  81.887  65.093  1.00  0.00           O
ATOM   7786  O14 POPEz 142     108.913  80.317  63.424  1.00  0.00           O
ATOM   7787  O11 POPEz 142     111.222  81.117  63.113  1.00  0.00           O
ATOM   7788  O12 POPEz 142     109.363  82.658  62.774  1.00  0.00           O
ATOM   7789  C1  POPEz 142     111.353  80.588  61.804  1.00  0.00           C
ATOM   7792  C2  POPEz 142     112.682  79.808  61.694  1.00  0.00           C
ATOM   7794  O21 POPEz 142     112.682  78.908  60.574  1.00  0.00           O
ATOM   7795  C21 POPEz 142     112.932  79.458  59.413  1.00  0.00           C
ATOM   7796  O22 POPEz 142     113.083  80.658  59.223  1.00  0.00           O
ATOM   7797  C22 POPEz 142     113.192  78.368  58.373  1.00  0.00           C
ATOM   7800  C3  POPEz 142     112.953  78.948  62.944  1.00  0.00           C
ATOM   7803  O31 POPEz 142     114.212  78.257  62.794  1.00  0.00           O
ATOM   7804  C31 POPEz 142     115.142  78.497  63.703  1.00  0.00           C
ATOM   7805  O32 POPEz 142     115.042  79.287  64.643  1.00  0.00           O
ATOM   7806  C32 POPEz 142     116.292  77.496  63.594  1.00  0.00           C
ATOM   7809  C23 POPEz 142     112.033  78.168  57.383  1.00  0.00           C
ATOM   7812  C24 POPEz 142     112.493  77.387  56.153  1.00  0.00           C
ATOM   7815  C25 POPEz 142     111.362  76.997  55.184  1.00  0.00           C
ATOM   7818  C26 POPEz 142     110.592  78.197  54.614  1.00  0.00           C
ATOM   7821  C27 POPEz 142     109.722  77.777  53.424  1.00  0.00           C
ATOM   7824  C28 POPEz 142     108.923  78.937  52.784  1.00  0.00           C
ATOM   7827  C29 POPEz 142     107.682  79.297  53.563  1.00  0.00           C
ATOM   7829 0C21 POPEz 142     106.402  79.068  53.183  1.00  0.00           C
ATOM   7831 1C21 POPEz 142     105.972  78.378  51.913  1.00  0.00           C
ATOM   7834 2C21 POPEz 142     105.692  79.348  50.764  1.00  0.00           C
ATOM   7837 3C21 POPEz 142     104.272  79.928  50.814  1.00  0.00           C
ATOM   7840 4C21 POPEz 142     103.972  80.848  49.623  1.00  0.00           C
ATOM   7843 5C21 POPEz 142     104.592  82.237  49.784  1.00  0.00           C
ATOM   7846 6C21 POPEz 142     104.823  82.926  48.434  1.00  0.00           C
ATOM   7849 7C21 POPEz 142     105.322  84.368  48.563  1.00  0.00           C
ATOM   7852 8C21 POPEz 142     105.753  84.967  47.224  1.00  0.00           C
ATOM   7856  C33 POPEz 142     117.122  77.547  62.284  1.00  0.00           C
ATOM   7859  C34 POPEz 142     116.353  77.076  61.044  1.00  0.00           C
ATOM   7862  C35 POPEz 142     117.293  76.547  59.964  1.00  0.00           C
ATOM   7865  C36 POPEz 142     116.802  76.787  58.534  1.00  0.00           C
ATOM   7868  C37 POPEz 142     117.792  76.207  57.514  1.00  0.00           C
ATOM   7871  C38 POPEz 142     117.542  76.646  56.063  1.00  0.00           C
ATOM   7874  C39 POPEz 142     116.323  75.966  55.414  1.00  0.00           C
ATOM   7877 0C31 POPEz 142     116.213  76.318  53.924  1.00  0.00           C
ATOM   7880 1C31 POPEz 142     115.053  75.598  53.224  1.00  0.00           C
ATOM   7883 2C31 POPEz 142     115.002  75.868  51.703  1.00  0.00           C
ATOM   7886 3C31 POPEz 142     114.963  77.356  51.324  1.00  0.00           C
ATOM   7889 4C31 POPEz 142     113.803  78.146  51.954  1.00  0.00           C
ATOM   7892 5C31 POPEz 142     113.773  79.606  51.493  1.00  0.00           C
ATOM   7895 6C31 POPEz 142     112.612  80.408  52.094  1.00  0.00           C
ATOM   7899  NH3 POPE0 143      52.682  29.938  23.784  1.00  0.00           N
ATOM   7903  C12 POPE0 143      53.853  29.048  23.574  1.00  0.00           C
ATOM   7906  C11 POPE0 143      55.052  29.928  23.274  1.00  0.00           C
ATOM   7909  P   POPE0 143      57.323  28.978  24.174  1.00  0.00           P
ATOM   7910  O13 POPE0 143      58.342  30.057  24.083  1.00  0.00           O
ATOM   7911  O14 POPE0 143      57.813  27.587  24.074  1.00  0.00           O
ATOM   7912  O11 POPE0 143      56.463  29.148  25.494  1.00  0.00           O
ATOM   7913  O12 POPE0 143      56.223  29.158  23.064  1.00  0.00           O
ATOM   7914  C1  POPE0 143      56.953  28.648  26.754  1.00  0.00           C
ATOM   7917  C2  POPE0 143      56.283  29.378  27.964  1.00  0.00           C
ATOM   7919  O21 POPE0 143      56.133  28.458  29.054  1.00  0.00           O
ATOM   7920  C21 POPE0 143      56.963  28.548  30.074  1.00  0.00           C
ATOM   7921  O22 POPE0 143      57.902  29.318  30.164  1.00  0.00           O
ATOM   7922  C22 POPE0 143      56.572  27.448  31.084  1.00  0.00           C
ATOM   7925  C3  POPE0 143      54.883  29.928  27.584  1.00  0.00           C
ATOM   7928  O31 POPE0 143      54.093  30.228  28.753  1.00  0.00           O
ATOM   7929  C31 POPE0 143      53.813  31.488  29.024  1.00  0.00           C
ATOM   7930  O32 POPE0 143      53.953  32.428  28.264  1.00  0.00           O
ATOM   7931  C32 POPE0 143      53.333  31.537  30.474  1.00  0.00           C
ATOM   7934  C23 POPE0 143      56.933  27.677  32.583  1.00  0.00           C
ATOM   7937  C24 POPE0 143      56.673  29.088  33.144  1.00  0.00           C
ATOM   7940  C25 POPE0 143      55.182  29.458  33.254  1.00  0.00           C
ATOM   7943  C26 POPE0 143      54.553  29.067  34.594  1.00  0.00           C
ATOM   7946  C27 POPE0 143      55.002  29.938  35.774  1.00  0.00           C
ATOM   7949  C28 POPE0 143      54.522  29.417  37.144  1.00  0.00           C
ATOM   7952  C29 POPE0 143      53.032  29.517  37.324  1.00  0.00           C
ATOM   7954 0C21 POPE0 143      52.372  29.868  38.434  1.00  0.00           C
ATOM   7956 1C21 POPE0 143      52.953  30.198  39.784  1.00  0.00           C
ATOM   7959 2C21 POPE0 143      52.283  29.378  40.894  1.00  0.00           C
ATOM   7962 3C21 POPE0 143      52.772  29.738  42.304  1.00  0.00           C
ATOM   7965 4C21 POPE0 143      52.203  28.818  43.384  1.00  0.00           C
ATOM   7968 5C21 POPE0 143      52.533  29.308  44.804  1.00  0.00           C
ATOM   7971 6C21 POPE0 143      52.153  28.307  45.904  1.00  0.00           C
ATOM   7974 7C21 POPE0 143      52.543  28.827  47.294  1.00  0.00           C
ATOM   7977 8C21 POPE0 143      52.153  27.888  48.443  1.00  0.00           C
ATOM   7981  C33 POPE0 143      53.243  32.977  31.034  1.00  0.00           C
ATOM   7984  C34 POPE0 143      53.032  33.028  32.554  1.00  0.00           C
ATOM   7987  C35 POPE0 143      51.763  32.318  33.034  1.00  0.00           C
ATOM   7990  C36 POPE0 143      51.363  32.667  34.474  1.00  0.00           C
ATOM   7993  C37 POPE0 143      49.903  32.278  34.764  1.00  0.00           C
ATOM   7996  C38 POPE0 143      49.293  32.868  36.044  1.00  0.00           C
ATOM   7999  C39 POPE0 143      49.942  32.388  37.354  1.00  0.00           C
ATOM   8002 0C31 POPE0 143      48.973  32.557  38.534  1.00  0.00           C
ATOM   8005 1C31 POPE0 143      49.573  32.357  39.944  1.00  0.00           C
ATOM   8008 2C31 POPE0 143      48.503  32.628  41.013  1.00  0.00           C
ATOM   8011 3C31 POPE0 143      48.903  32.327  42.464  1.00  0.00           C
ATOM   8014 4C31 POPE0 143      47.752  32.698  43.414  1.00  0.00           C
ATOM   8017 5C31 POPE0 143      47.973  32.357  44.894  1.00  0.00           C
ATOM   8020 6C31 POPE0 143      46.803  32.847  45.764  1.00  0.00           C
ATOM   8024  NH3 POPE1 144      56.052  53.348  21.394  1.00  0.00           N
ATOM   8028  C12 POPE1 144      55.002  52.826  22.314  1.00  0.00           C
ATOM   8031  C11 POPE1 144      53.893  52.148  21.534  1.00  0.00           C
ATOM   8034  P   POPE1 144      51.593  52.528  22.704  1.00  0.00           P
ATOM   8035  O13 POPE1 144      51.823  53.917  22.264  1.00  0.00           O
ATOM   8036  O14 POPE1 144      50.503  51.787  22.034  1.00  0.00           O
ATOM   8037  O11 POPE1 144      51.423  52.448  24.274  1.00  0.00           O
ATOM   8038  O12 POPE1 144      52.902  51.688  22.464  1.00  0.00           O
ATOM   8039  C1  POPE1 144      51.693  51.238  25.003  1.00  0.00           C
ATOM   8042  C2  POPE1 144      52.593  51.498  26.253  1.00  0.00           C
ATOM   8044  O21 POPE1 144      51.763  51.947  27.334  1.00  0.00           O
ATOM   8045  C21 POPE1 144      52.272  51.747  28.544  1.00  0.00           C
ATOM   8046  O22 POPE1 144      53.323  51.187  28.784  1.00  0.00           O
ATOM   8047  C22 POPE1 144      51.322  52.397  29.554  1.00  0.00           C
ATOM   8050  C3  POPE1 144      53.743  52.498  25.914  1.00  0.00           C
ATOM   8053  O31 POPE1 144      54.463  52.908  27.104  1.00  0.00           O
ATOM   8054  C31 POPE1 144      55.272  53.917  27.004  1.00  0.00           C
ATOM   8055  O32 POPE1 144      55.532  54.538  25.974  1.00  0.00           O
ATOM   8056  C32 POPE1 144      55.793  54.258  28.394  1.00  0.00           C
ATOM   8059  C23 POPE1 144      51.923  52.638  30.964  1.00  0.00           C
ATOM   8062  C24 POPE1 144      50.842  52.638  32.054  1.00  0.00           C
ATOM   8065  C25 POPE1 144      51.383  53.167  33.383  1.00  0.00           C
ATOM   8068  C26 POPE1 144      51.963  52.067  34.274  1.00  0.00           C
ATOM   8071  C27 POPE1 144      53.073  52.617  35.164  1.00  0.00           C
ATOM   8074  C28 POPE1 144      53.552  51.637  36.234  1.00  0.00           C
ATOM   8077  C29 POPE1 144      54.743  52.227  36.954  1.00  0.00           C
ATOM   8079 0C21 POPE1 144      54.713  52.887  38.124  1.00  0.00           C
ATOM   8081 1C21 POPE1 144      53.493  53.158  38.973  1.00  0.00           C
ATOM   8084 2C21 POPE1 144      53.813  53.227  40.473  1.00  0.00           C
ATOM   8087 3C21 POPE1 144      52.853  54.177  41.203  1.00  0.00           C
ATOM   8090 4C21 POPE1 144      52.973  54.097  42.734  1.00  0.00           C
ATOM   8093 5C21 POPE1 144      51.973  53.118  43.354  1.00  0.00           C
ATOM   8096 6C21 POPE1 144      50.522  53.598  43.264  1.00  0.00           C
ATOM   8099 7C21 POPE1 144      49.522  52.628  43.914  1.00  0.00           C
ATOM   8102 8C21 POPE1 144      48.113  53.197  44.044  1.00  0.00           C
ATOM   8106  C33 POPE1 144      57.272  54.688  28.384  1.00  0.00           C
ATOM   8109  C34 POPE1 144      57.783  55.066  29.774  1.00  0.00           C
ATOM   8112  C35 POPE1 144      57.103  56.316  30.344  1.00  0.00           C
ATOM   8115  C36 POPE1 144      57.752  56.857  31.624  1.00  0.00           C
ATOM   8118  C37 POPE1 144      57.193  58.237  31.994  1.00  0.00           C
ATOM   8121  C38 POPE1 144      58.022  59.018  33.004  1.00  0.00           C
ATOM   8124  C39 POPE1 144      57.463  58.967  34.424  1.00  0.00           C
ATOM   8127 0C31 POPE1 144      58.193  59.958  35.344  1.00  0.00           C
ATOM   8130 1C31 POPE1 144      57.463  60.217  36.664  1.00  0.00           C
ATOM   8133 2C31 POPE1 144      58.113  61.367  37.454  1.00  0.00           C
ATOM   8136 3C31 POPE1 144      57.372  61.698  38.754  1.00  0.00           C
ATOM   8139 4C31 POPE1 144      57.772  63.078  39.294  1.00  0.00           C
ATOM   8142 5C31 POPE1 144      57.003  63.468  40.554  1.00  0.00           C
ATOM   8145 6C31 POPE1 144      57.232  64.918  40.993  1.00  0.00           C
ATOM   8149  NH3 POPE2 145     110.912  68.857  67.663  1.00  0.00           N
ATOM   8153  C12 POPE2 145     111.222  68.018  68.874  1.00  0.00           C
ATOM   8156  C11 POPE2 145     112.082  68.818  69.874  1.00  0.00           C
ATOM   8159  P   POPE2 145     114.562  68.057  69.493  1.00  0.00           P
ATOM   8160  O13 POPE2 145     115.742  68.727  70.074  1.00  0.00           O
ATOM   8161  O14 POPE2 145     114.072  66.868  70.204  1.00  0.00           O
ATOM   8162  O11 POPE2 145     114.853  67.768  67.944  1.00  0.00           O
ATOM   8163  O12 POPE2 145     113.393  69.117  69.374  1.00  0.00           O
ATOM   8164  C1  POPE2 145     115.882  66.838  67.584  1.00  0.00           C
ATOM   8167  C2  POPE2 145     116.772  67.317  66.394  1.00  0.00           C
ATOM   8169  O21 POPE2 145     116.133  66.966  65.154  1.00  0.00           O
ATOM   8170  C21 POPE2 145     115.602  67.948  64.434  1.00  0.00           C
ATOM   8171  O22 POPE2 145     115.552  69.128  64.763  1.00  0.00           O
ATOM   8172  C22 POPE2 145     114.983  67.317  63.174  1.00  0.00           C
ATOM   8175  C3  POPE2 145     118.143  66.576  66.504  1.00  0.00           C
ATOM   8178  O31 POPE2 145     119.123  66.966  65.504  1.00  0.00           O
ATOM   8179  C31 POPE2 145     120.392  67.018  65.954  1.00  0.00           C
ATOM   8180  O32 POPE2 145     120.723  66.927  67.114  1.00  0.00           O
ATOM   8181  C32 POPE2 145     121.332  67.137  64.763  1.00  0.00           C
ATOM   8184  C23 POPE2 145     114.522  68.247  62.003  1.00  0.00           C
ATOM   8187  C24 POPE2 145     114.913  67.597  60.663  1.00  0.00           C
ATOM   8190  C25 POPE2 145     114.133  67.988  59.394  1.00  0.00           C
ATOM   8193  C26 POPE2 145     114.552  67.128  58.174  1.00  0.00           C
ATOM   8196  C27 POPE2 145     113.573  67.088  56.983  1.00  0.00           C
ATOM   8199  C28 POPE2 145     113.953  67.958  55.753  1.00  0.00           C
ATOM   8202  C29 POPE2 145     115.112  67.437  54.944  1.00  0.00           C
ATOM   8204 0C21 POPE2 145     115.063  66.848  53.734  1.00  0.00           C
ATOM   8206 1C21 POPE2 145     113.832  66.477  52.934  1.00  0.00           C
ATOM   8209 2C21 POPE2 145     113.953  65.117  52.214  1.00  0.00           C
ATOM   8212 3C21 POPE2 145     114.323  63.958  53.144  1.00  0.00           C
ATOM   8215 4C21 POPE2 145     114.133  62.558  52.523  1.00  0.00           C
ATOM   8218 5C21 POPE2 145     114.902  62.297  51.224  1.00  0.00           C
ATOM   8221 6C21 POPE2 145     114.732  60.848  50.764  1.00  0.00           C
ATOM   8224 7C21 POPE2 145     115.133  60.588  49.304  1.00  0.00           C
ATOM   8227 8C21 POPE2 145     114.883  59.146  48.864  1.00  0.00           C
ATOM   8231  C33 POPE2 145     122.792  66.817  65.124  1.00  0.00           C
ATOM   8234  C34 POPE2 145     123.673  66.518  63.904  1.00  0.00           C
ATOM   8237  C35 POPE2 145     123.823  67.678  62.903  1.00  0.00           C
ATOM   8240  C36 POPE2 145     124.482  67.238  61.604  1.00  0.00           C
ATOM   8243  C37 POPE2 145     124.942  68.398  60.714  1.00  0.00           C
ATOM   8246  C38 POPE2 145     125.343  67.896  59.313  1.00  0.00           C
ATOM   8249  C39 POPE2 145     126.073  68.917  58.434  1.00  0.00           C
ATOM   8252 0C31 POPE2 145     125.173  70.068  57.944  1.00  0.00           C
ATOM   8255 1C31 POPE2 145     125.732  70.778  56.694  1.00  0.00           C
ATOM   8258 2C31 POPE2 145     124.902  71.958  56.194  1.00  0.00           C
ATOM   8261 3C31 POPE2 145     125.483  72.628  54.934  1.00  0.00           C
ATOM   8264 4C31 POPE2 145     124.562  73.717  54.374  1.00  0.00           C
ATOM   8267 5C31 POPE2 145     125.093  74.317  53.064  1.00  0.00           C
ATOM   8270 6C31 POPE2 145     124.083  75.167  52.294  1.00  0.00           C
ATOM   8274  NH3 POPE3 146      -3.822  44.648  63.084  1.00  0.00           N
ATOM   8278  C12 POPE3 146      -3.132  45.097  64.334  1.00  0.00           C
ATOM   8281  C11 POPE3 146      -2.092  46.168  64.024  1.00  0.00           C
ATOM   8284  P   POPE3 146       0.463  46.038  64.524  1.00  0.00           P
ATOM   8285  O13 POPE3 146       0.893  47.407  64.214  1.00  0.00           O
ATOM   8286  O14 POPE3 146       1.233  45.287  65.534  1.00  0.00           O
ATOM   8287  O11 POPE3 146       0.483  45.208  63.174  1.00  0.00           O
ATOM   8288  O12 POPE3 146      -1.042  46.068  64.973  1.00  0.00           O
ATOM   8289  C1  POPE3 146       1.423  44.158  62.914  1.00  0.00           C
ATOM   8292  C2  POPE3 146       2.103  44.338  61.524  1.00  0.00           C
ATOM   8294  O21 POPE3 146       3.183  43.387  61.384  1.00  0.00           O
ATOM   8295  C21 POPE3 146       2.943  42.367  60.563  1.00  0.00           C
ATOM   8296  O22 POPE3 146       1.913  42.178  59.944  1.00  0.00           O
ATOM   8297  C22 POPE3 146       4.223  41.518  60.453  1.00  0.00           C
ATOM   8300  C3  POPE3 146       2.643  45.798  61.324  1.00  0.00           C
ATOM   8303  O31 POPE3 146       3.603  45.977  60.254  1.00  0.00           O
ATOM   8304  C31 POPE3 146       3.123  45.768  59.024  1.00  0.00           C
ATOM   8305  O32 POPE3 146       2.033  45.308  58.764  1.00  0.00           O
ATOM   8306  C32 POPE3 146       4.103  46.208  57.953  1.00  0.00           C
ATOM   8309  C23 POPE3 146       4.253  40.428  59.343  1.00  0.00           C
ATOM   8312  C24 POPE3 146       4.523  40.918  57.903  1.00  0.00           C
ATOM   8315  C25 POPE3 146       4.543  39.728  56.924  1.00  0.00           C
ATOM   8318  C26 POPE3 146       4.563  40.057  55.424  1.00  0.00           C
ATOM   8321  C27 POPE3 146       4.313  38.807  54.564  1.00  0.00           C
ATOM   8324  C28 POPE3 146       4.113  39.057  53.054  1.00  0.00           C
ATOM   8327  C29 POPE3 146       3.603  37.807  52.383  1.00  0.00           C
ATOM   8329 0C21 POPE3 146       2.893  37.728  51.234  1.00  0.00           C
ATOM   8331 1C21 POPE3 146       2.493  38.878  50.354  1.00  0.00           C
ATOM   8334 2C21 POPE3 146       1.313  38.558  49.403  1.00  0.00           C
ATOM   8337 3C21 POPE3 146       1.643  37.448  48.394  1.00  0.00           C
ATOM   8340 4C21 POPE3 146       0.663  37.408  47.204  1.00  0.00           C
ATOM   8343 5C21 POPE3 146      -0.712  36.827  47.554  1.00  0.00           C
ATOM   8346 6C21 POPE3 146      -1.692  36.938  46.384  1.00  0.00           C
ATOM   8349 7C21 POPE3 146      -3.062  36.307  46.624  1.00  0.00           C
ATOM   8352 8C21 POPE3 146      -4.002  36.528  45.424  1.00  0.00           C
ATOM   8356  C33 POPE3 146       4.173  45.178  56.804  1.00  0.00           C
ATOM   8359  C34 POPE3 146       4.693  45.788  55.493  1.00  0.00           C
ATOM   8362  C35 POPE3 146       3.623  46.588  54.743  1.00  0.00           C
ATOM   8365  C36 POPE3 146       3.913  48.088  54.684  1.00  0.00           C
ATOM   8368  C37 POPE3 146       3.003  48.847  53.714  1.00  0.00           C
ATOM   8371  C38 POPE3 146       3.503  50.278  53.474  1.00  0.00           C
ATOM   8374  C39 POPE3 146       2.713  51.077  52.434  1.00  0.00           C
ATOM   8377 0C31 POPE3 146       3.053  50.677  50.993  1.00  0.00           C
ATOM   8380 1C31 POPE3 146       2.473  51.628  49.934  1.00  0.00           C
ATOM   8383 2C31 POPE3 146       2.953  51.316  48.504  1.00  0.00           C
ATOM   8386 3C31 POPE3 146       4.493  51.268  48.394  1.00  0.00           C
ATOM   8389 4C31 POPE3 146       5.013  51.297  46.954  1.00  0.00           C
ATOM   8392 5C31 POPE3 146       6.543  51.217  46.903  1.00  0.00           C
ATOM   8395 6C31 POPE3 146       7.103  51.257  45.473  1.00  0.00           C
ATOM   8399  NH3 POPE4 147      45.033 118.437  60.303  1.00  0.00           N
ATOM   8403  C12 POPE4 147      43.583 118.118  60.444  1.00  0.00           C
ATOM   8406  C11 POPE4 147      42.832 119.428  60.224  1.00  0.00           C
ATOM   8409  P   POPE4 147      40.693 120.317  61.394  1.00  0.00           P
ATOM   8410  O13 POPE4 147      39.333 120.508  60.873  1.00  0.00           O
ATOM   8411  O14 POPE4 147      40.823 119.988  62.833  1.00  0.00           O
ATOM   8412  O11 POPE4 147      41.553 121.607  61.104  1.00  0.00           O
ATOM   8413  O12 POPE4 147      41.463 119.238  60.514  1.00  0.00           O
ATOM   8414  C1  POPE4 147      41.252 122.388  59.934  1.00  0.00           C
ATOM   8417  C2  POPE4 147      42.193 123.617  59.804  1.00  0.00           C
ATOM   8419  O21 POPE4 147      41.903 124.147  58.493  1.00  0.00           O
ATOM   8420  C21 POPE4 147      42.022 125.467  58.414  1.00  0.00           C
ATOM   8421  O22 POPE4 147      42.473 126.208  59.264  1.00  0.00           O
ATOM   8422  C22 POPE4 147      41.493 125.888  57.044  1.00  0.00           C
ATOM   8425  C3  POPE4 147      43.713 123.288  60.034  1.00  0.00           C
ATOM   8428  O31 POPE4 147      44.513 123.288  58.834  1.00  0.00           O
ATOM   8429  C31 POPE4 147      45.033 122.178  58.354  1.00  0.00           C
ATOM   8430  O32 POPE4 147      44.993 121.057  58.854  1.00  0.00           O
ATOM   8431  C32 POPE4 147      45.613 122.518  56.964  1.00  0.00           C
ATOM   8434  C23 POPE4 147      41.603 127.388  56.703  1.00  0.00           C
ATOM   8437  C24 POPE4 147      41.432 127.646  55.194  1.00  0.00           C
ATOM   8440  C25 POPE4 147      42.552 128.538  54.634  1.00  0.00           C
ATOM   8443  C26 POPE4 147      42.613 128.617  53.093  1.00  0.00           C
ATOM   8446  C27 POPE4 147      43.783 129.508  52.644  1.00  0.00           C
ATOM   8449  C28 POPE4 147      44.342 129.207  51.234  1.00  0.00           C
ATOM   8452  C29 POPE4 147      43.313 129.447  50.174  1.00  0.00           C
ATOM   8454 0C21 POPE4 147      43.493 129.408  48.843  1.00  0.00           C
ATOM   8456 1C21 POPE4 147      44.743 129.107  48.083  1.00  0.00           C
ATOM   8459 2C21 POPE4 147      44.872 127.607  47.774  1.00  0.00           C
ATOM   8462 3C21 POPE4 147      43.723 126.977  46.954  1.00  0.00           C
ATOM   8465 4C21 POPE4 147      43.872 125.457  46.863  1.00  0.00           C
ATOM   8468 5C21 POPE4 147      45.153 124.997  46.133  1.00  0.00           C
ATOM   8471 6C21 POPE4 147      45.373 123.477  46.214  1.00  0.00           C
ATOM   8474 7C21 POPE4 147      46.553 123.008  45.364  1.00  0.00           C
ATOM   8477 8C21 POPE4 147      46.873 121.527  45.564  1.00  0.00           C
ATOM   8481  C33 POPE4 147      44.592 123.167  55.993  1.00  0.00           C
ATOM   8484  C34 POPE4 147      45.182 124.158  54.964  1.00  0.00           C
ATOM   8487  C35 POPE4 147      45.753 123.477  53.714  1.00  0.00           C
ATOM   8490  C36 POPE4 147      46.442 124.468  52.764  1.00  0.00           C
ATOM   8493  C37 POPE4 147      47.173 123.747  51.614  1.00  0.00           C
ATOM   8496  C38 POPE4 147      48.253 124.608  50.924  1.00  0.00           C
ATOM   8499  C39 POPE4 147      47.752 125.467  49.754  1.00  0.00           C
ATOM   8502 0C31 POPE4 147      48.913 126.187  49.044  1.00  0.00           C
ATOM   8505 1C31 POPE4 147      48.443 127.068  47.874  1.00  0.00           C
ATOM   8508 2C31 POPE4 147      49.583 127.817  47.164  1.00  0.00           C
ATOM   8511 3C31 POPE4 147      49.142 128.428  45.814  1.00  0.00           C
ATOM   8514 4C31 POPE4 147      48.073 129.521  45.943  1.00  0.00           C
ATOM   8517 5C31 POPE4 147      47.473 129.962  44.604  1.00  0.00           C
ATOM   8520 6C31 POPE4 147      46.403 131.031  44.774  1.00  0.00           C
ATOM   8524  NH3 POPE5 148       7.093  52.768  62.844  1.00  0.00           N
ATOM   8528  C12 POPE5 148       7.833  52.067  63.954  1.00  0.00           C
ATOM   8531  C11 POPE5 148       7.273  50.658  64.223  1.00  0.00           C
ATOM   8534  P   POPE5 148       6.113  48.657  62.924  1.00  0.00           P
ATOM   8535  O13 POPE5 148       7.043  47.528  62.704  1.00  0.00           O
ATOM   8536  O14 POPE5 148       5.193  48.558  64.074  1.00  0.00           O
ATOM   8537  O11 POPE5 148       5.323  48.967  61.604  1.00  0.00           O
ATOM   8538  O12 POPE5 148       6.963  49.988  63.014  1.00  0.00           O
ATOM   8539  C1  POPE5 148       3.943  49.357  61.574  1.00  0.00           C
ATOM   8542  C2  POPE5 148       3.683  50.648  60.724  1.00  0.00           C
ATOM   8544  O21 POPE5 148       2.343  50.607  60.194  1.00  0.00           O
ATOM   8545  C21 POPE5 148       2.083  49.837  59.153  1.00  0.00           C
ATOM   8546  O22 POPE5 148       2.843  49.048  58.624  1.00  0.00           O
ATOM   8547  C22 POPE5 148       0.613  50.007  58.754  1.00  0.00           C
ATOM   8550  C3  POPE5 148       4.743  50.957  59.623  1.00  0.00           C
ATOM   8553  O31 POPE5 148       4.193  51.898  58.674  1.00  0.00           O
ATOM   8554  C31 POPE5 148       4.533  53.167  58.814  1.00  0.00           C
ATOM   8555  O32 POPE5 148       5.423  53.598  59.524  1.00  0.00           O
ATOM   8556  C32 POPE5 148       3.573  54.067  58.014  1.00  0.00           C
ATOM   8559  C23 POPE5 148       0.433  50.278  57.234  1.00  0.00           C
ATOM   8562  C24 POPE5 148       0.813  51.717  56.874  1.00  0.00           C
ATOM   8565  C25 POPE5 148       0.643  52.067  55.383  1.00  0.00           C
ATOM   8568  C26 POPE5 148       0.473  53.577  55.124  1.00  0.00           C
ATOM   8571  C27 POPE5 148       0.653  53.958  53.644  1.00  0.00           C
ATOM   8574  C28 POPE5 148       0.043  55.326  53.274  1.00  0.00           C
ATOM   8577  C29 POPE5 148       0.633  56.507  54.014  1.00  0.00           C
ATOM   8579 0C21 POPE5 148       1.493  57.418  53.524  1.00  0.00           C
ATOM   8581 1C21 POPE5 148       2.123  57.397  52.154  1.00  0.00           C
ATOM   8584 2C21 POPE5 148       1.243  58.008  51.034  1.00  0.00           C
ATOM   8587 3C21 POPE5 148       1.993  58.078  49.704  1.00  0.00           C
ATOM   8590 4C21 POPE5 148       1.133  58.647  48.563  1.00  0.00           C
ATOM   8593 5C21 POPE5 148       1.983  59.118  47.364  1.00  0.00           C
ATOM   8596 6C21 POPE5 148       1.173  59.958  46.374  1.00  0.00           C
ATOM   8599 7C21 POPE5 148       2.023  60.618  45.284  1.00  0.00           C
ATOM   8602 8C21 POPE5 148       1.233  61.607  44.413  1.00  0.00           C
ATOM   8606  C33 POPE5 148       4.143  54.438  56.623  1.00  0.00           C
ATOM   8609  C34 POPE5 148       4.283  53.257  55.654  1.00  0.00           C
ATOM   8612  C35 POPE5 148       5.323  53.507  54.553  1.00  0.00           C
ATOM   8615  C36 POPE5 148       5.083  54.818  53.793  1.00  0.00           C
ATOM   8618  C37 POPE5 148       6.013  54.998  52.593  1.00  0.00           C
ATOM   8621  C38 POPE5 148       5.853  56.378  51.944  1.00  0.00           C
ATOM   8624  C39 POPE5 148       6.633  56.528  50.634  1.00  0.00           C
ATOM   8627 0C31 POPE5 148       5.883  55.957  49.413  1.00  0.00           C
ATOM   8630 1C31 POPE5 148       6.683  56.168  48.124  1.00  0.00           C
ATOM   8633 2C31 POPE5 148       6.093  55.438  46.913  1.00  0.00           C
ATOM   8636 3C31 POPE5 148       4.723  55.968  46.464  1.00  0.00           C
ATOM   8639 4C31 POPE5 148       4.363  55.457  45.064  1.00  0.00           C
ATOM   8642 5C31 POPE5 148       3.083  56.068  44.494  1.00  0.00           C
ATOM   8645 6C31 POPE5 148       2.933  55.778  42.994  1.00  0.00           C
ATOM   8649  NH3 POPE6 149      43.403 110.998  22.734  1.00  0.00           N
ATOM   8653  C12 POPE6 149      43.083 111.698  21.434  1.00  0.00           C
ATOM   8656  C11 POPE6 149      43.783 113.078  21.294  1.00  0.00           C
ATOM   8659  P   POPE6 149      46.173 114.158  21.504  1.00  0.00           P
ATOM   8660  O13 POPE6 149      47.412 114.058  20.684  1.00  0.00           O
ATOM   8661  O14 POPE6 149      45.433 115.426  21.444  1.00  0.00           O
ATOM   8662  O11 POPE6 149      46.572 113.878  23.034  1.00  0.00           O
ATOM   8663  O12 POPE6 149      45.203 112.926  21.184  1.00  0.00           O
ATOM   8664  C1  POPE6 149      45.703 113.008  23.784  1.00  0.00           C
ATOM   8667  C2  POPE6 149      46.113 112.728  25.244  1.00  0.00           C
ATOM   8669  O21 POPE6 149      44.923 112.158  25.844  1.00  0.00           O
ATOM   8670  C21 POPE6 149      45.153 111.518  26.984  1.00  0.00           C
ATOM   8671  O22 POPE6 149      46.232 111.318  27.474  1.00  0.00           O
ATOM   8672  C22 POPE6 149      43.833 111.068  27.604  1.00  0.00           C
ATOM   8675  C3  POPE6 149      46.563 114.018  25.984  1.00  0.00           C
ATOM   8678  O31 POPE6 149      47.713 113.768  26.854  1.00  0.00           O
ATOM   8679  C31 POPE6 149      47.393 113.768  28.164  1.00  0.00           C
ATOM   8680  O32 POPE6 149      46.322 114.147  28.604  1.00  0.00           O
ATOM   8681  C32 POPE6 149      48.543 113.288  29.064  1.00  0.00           C
ATOM   8684  C23 POPE6 149      43.643 109.547  27.434  1.00  0.00           C
ATOM   8687  C24 POPE6 149      42.342 109.036  28.054  1.00  0.00           C
ATOM   8690  C25 POPE6 149      42.183 109.417  29.534  1.00  0.00           C
ATOM   8693  C26 POPE6 149      41.363 108.398  30.314  1.00  0.00           C
ATOM   8696  C27 POPE6 149      41.403 108.628  31.833  1.00  0.00           C
ATOM   8699  C28 POPE6 149      41.133 107.337  32.624  1.00  0.00           C
ATOM   8702  C29 POPE6 149      41.473 107.518  34.084  1.00  0.00           C
ATOM   8704 0C21 POPE6 149      41.393 106.577  35.034  1.00  0.00           C
ATOM   8706 1C21 POPE6 149      40.963 105.146  34.834  1.00  0.00           C
ATOM   8709 2C21 POPE6 149      41.453 104.247  35.984  1.00  0.00           C
ATOM   8712 3C21 POPE6 149      40.842 104.608  37.354  1.00  0.00           C
ATOM   8715 4C21 POPE6 149      41.873 105.146  38.364  1.00  0.00           C
ATOM   8718 5C21 POPE6 149      41.273 105.497  39.734  1.00  0.00           C
ATOM   8721 6C21 POPE6 149      40.383 106.747  39.704  1.00  0.00           C
ATOM   8724 7C21 POPE6 149      39.772 107.076  41.074  1.00  0.00           C
ATOM   8727 8C21 POPE6 149      38.993 108.388  41.074  1.00  0.00           C
ATOM   8731  C33 POPE6 149      48.032 112.257  30.104  1.00  0.00           C
ATOM   8734  C34 POPE6 149      49.043 111.847  31.204  1.00  0.00           C
ATOM   8737  C35 POPE6 149      49.423 112.908  32.254  1.00  0.00           C
ATOM   8740  C36 POPE6 149      48.223 113.437  33.054  1.00  0.00           C
ATOM   8743  C37 POPE6 149      48.583 113.857  34.484  1.00  0.00           C
ATOM   8746  C38 POPE6 149      47.372 114.417  35.254  1.00  0.00           C
ATOM   8749  C39 POPE6 149      47.453 114.167  36.764  1.00  0.00           C
ATOM   8752 0C31 POPE6 149      48.703 114.797  37.414  1.00  0.00           C
ATOM   8755 1C31 POPE6 149      48.903 114.307  38.854  1.00  0.00           C
ATOM   8758 2C31 POPE6 149      50.303 114.608  39.403  1.00  0.00           C
ATOM   8761 3C31 POPE6 149      50.673 116.087  39.314  1.00  0.00           C
ATOM   8764 4C31 POPE6 149      51.823 116.478  40.254  1.00  0.00           C
ATOM   8767 5C31 POPE6 149      51.912 117.997  40.444  1.00  0.00           C
ATOM   8770 6C31 POPE6 149      52.793 118.417  41.614  1.00  0.00           C
ATOM   8774  NH3 POPE7 150       8.573  45.427  63.023  1.00  0.00           N
ATOM   8778  C12 POPE7 150       9.993  45.898  62.854  1.00  0.00           C
ATOM   8781  C11 POPE7 150      10.523  46.558  64.144  1.00  0.00           C
ATOM   8784  P   POPE7 150      12.273  48.387  63.443  1.00  0.00           P
ATOM   8785  O13 POPE7 150      13.623  48.278  62.883  1.00  0.00           O
ATOM   8786  O14 POPE7 150      12.023  49.317  64.564  1.00  0.00           O
ATOM   8787  O11 POPE7 150      11.193  48.647  62.344  1.00  0.00           O
ATOM   8788  O12 POPE7 150      11.893  46.968  64.004  1.00  0.00           O
ATOM   8789  C1  POPE7 150      11.023  49.988  61.883  1.00  0.00           C
ATOM   8792  C2  POPE7 150      10.333  49.918  60.523  1.00  0.00           C
ATOM   8794  O21 POPE7 150      10.773  50.998  59.684  1.00  0.00           O
ATOM   8795  C21 POPE7 150      12.013  50.998  59.144  1.00  0.00           C
ATOM   8796  O22 POPE7 150      12.503  52.007  58.674  1.00  0.00           O
ATOM   8797  C22 POPE7 150      12.783  49.678  59.203  1.00  0.00           C
ATOM   8800  C3  POPE7 150       8.803  49.928  60.674  1.00  0.00           C
ATOM   8803  O31 POPE7 150       8.143  49.988  59.394  1.00  0.00           O
ATOM   8804  C31 POPE7 150       8.163  48.838  58.744  1.00  0.00           C
ATOM   8805  O32 POPE7 150       8.503  47.768  59.214  1.00  0.00           O
ATOM   8806  C32 POPE7 150       7.893  49.097  57.274  1.00  0.00           C
ATOM   8809  C23 POPE7 150      13.893  49.637  58.144  1.00  0.00           C
ATOM   8812  C24 POPE7 150      13.373  49.217  56.773  1.00  0.00           C
ATOM   8815  C25 POPE7 150      14.493  48.917  55.774  1.00  0.00           C
ATOM   8818  C26 POPE7 150      15.533  50.037  55.654  1.00  0.00           C
ATOM   8821  C27 POPE7 150      16.663  49.688  54.674  1.00  0.00           C
ATOM   8824  C28 POPE7 150      17.773  50.737  54.713  1.00  0.00           C
ATOM   8827  C29 POPE7 150      19.063  50.217  54.153  1.00  0.00           C
ATOM   8829 0C21 POPE7 150      19.603  50.497  52.953  1.00  0.00           C
ATOM   8831 1C21 POPE7 150      19.023  51.367  51.874  1.00  0.00           C
ATOM   8834 2C21 POPE7 150      18.783  50.548  50.593  1.00  0.00           C
ATOM   8837 3C21 POPE7 150      18.713  51.428  49.333  1.00  0.00           C
ATOM   8840 4C21 POPE7 150      18.543  50.638  48.023  1.00  0.00           C
ATOM   8843 5C21 POPE7 150      19.593  49.528  47.854  1.00  0.00           C
ATOM   8846 6C21 POPE7 150      19.903  49.198  46.384  1.00  0.00           C
ATOM   8849 7C21 POPE7 150      20.813  47.967  46.264  1.00  0.00           C
ATOM   8852 8C21 POPE7 150      21.533  47.868  44.914  1.00  0.00           C
ATOM   8856  C33 POPE7 150       9.013  48.438  56.444  1.00  0.00           C
ATOM   8859  C34 POPE7 150       8.753  48.428  54.934  1.00  0.00           C
ATOM   8862  C35 POPE7 150       9.803  47.588  54.203  1.00  0.00           C
ATOM   8865  C36 POPE7 150       9.473  47.378  52.724  1.00  0.00           C
ATOM   8868  C37 POPE7 150      10.523  46.528  52.004  1.00  0.00           C
ATOM   8871  C38 POPE7 150      10.093  46.027  50.624  1.00  0.00           C
ATOM   8874  C39 POPE7 150      11.113  46.316  49.514  1.00  0.00           C
ATOM   8877 0C31 POPE7 150      11.263  47.817  49.194  1.00  0.00           C
ATOM   8880 1C31 POPE7 150      11.193  48.127  47.684  1.00  0.00           C
ATOM   8883 2C31 POPE7 150      11.723  49.528  47.374  1.00  0.00           C
ATOM   8886 3C31 POPE7 150      11.613  49.967  45.914  1.00  0.00           C
ATOM   8889 4C31 POPE7 150      12.583  49.287  44.934  1.00  0.00           C
ATOM   8892 5C31 POPE7 150      12.543  49.967  43.554  1.00  0.00           C
ATOM   8895 6C31 POPE7 150      13.483  49.357  42.504  1.00  0.00           C
ATOM   8899  NH3 POPE8 151      17.593 115.348  23.774  1.00  0.00           N
ATOM   8903  C12 POPE8 151      17.653 116.768  24.274  1.00  0.00           C
ATOM   8906  C11 POPE8 151      18.453 117.717  23.334  1.00  0.00           C
ATOM   8909  P   POPE8 151      20.833 116.558  23.694  1.00  0.00           P
ATOM   8910  O13 POPE8 151      20.252 115.308  24.234  1.00  0.00           O
ATOM   8911  O14 POPE8 151      22.013 116.408  22.834  1.00  0.00           O
ATOM   8912  O11 POPE8 151      21.113 117.547  24.904  1.00  0.00           O
ATOM   8913  O12 POPE8 151      19.723 117.248  22.864  1.00  0.00           O
ATOM   8914  C1  POPE8 151      21.493 116.977  26.164  1.00  0.00           C
ATOM   8917  C2  POPE8 151      21.283 117.988  27.324  1.00  0.00           C
ATOM   8919  O21 POPE8 151      22.403 117.917  28.223  1.00  0.00           O
ATOM   8920  C21 POPE8 151      23.403 118.698  27.894  1.00  0.00           C
ATOM   8921  O22 POPE8 151      23.493 119.368  26.874  1.00  0.00           O
ATOM   8922  C22 POPE8 151      24.443 118.708  28.994  1.00  0.00           C
ATOM   8925  C3  POPE8 151      19.953 117.747  28.094  1.00  0.00           C
ATOM   8928  O31 POPE8 151      20.103 117.997  29.514  1.00  0.00           O
ATOM   8929  C31 POPE8 151      20.503 116.947  30.214  1.00  0.00           C
ATOM   8930  O32 POPE8 151      20.653 115.818  29.794  1.00  0.00           O
ATOM   8931  C32 POPE8 151      20.743 117.378  31.664  1.00  0.00           C
ATOM   8934  C23 POPE8 151      23.953 119.198  30.384  1.00  0.00           C
ATOM   8937  C24 POPE8 151      25.143 119.538  31.284  1.00  0.00           C
ATOM   8940  C25 POPE8 151      24.823 119.827  32.754  1.00  0.00           C
ATOM   8943  C26 POPE8 151      26.113 119.897  33.594  1.00  0.00           C
ATOM   8946  C27 POPE8 151      25.833 120.247  35.054  1.00  0.00           C
ATOM   8949  C28 POPE8 151      26.993 119.878  35.984  1.00  0.00           C
ATOM   8952  C29 POPE8 151      26.543 119.827  37.424  1.00  0.00           C
ATOM   8954 0C21 POPE8 151      25.903 118.787  37.994  1.00  0.00           C
ATOM   8956 1C21 POPE8 151      25.513 117.497  37.324  1.00  0.00           C
ATOM   8959 2C21 POPE8 151      26.473 116.348  37.674  1.00  0.00           C
ATOM   8962 3C21 POPE8 151      26.583 116.077  39.184  1.00  0.00           C
ATOM   8965 4C21 POPE8 151      27.503 114.888  39.493  1.00  0.00           C
ATOM   8968 5C21 POPE8 151      27.873 114.748  40.974  1.00  0.00           C
ATOM   8971 6C21 POPE8 151      26.753 114.207  41.874  1.00  0.00           C
ATOM   8974 7C21 POPE8 151      27.323 113.568  43.153  1.00  0.00           C
ATOM   8977 8C21 POPE8 151      26.272 112.997  44.094  1.00  0.00           C
ATOM   8981  C33 POPE8 151      21.793 116.497  32.364  1.00  0.00           C
ATOM   8984  C34 POPE8 151      22.183 117.008  33.764  1.00  0.00           C
ATOM   8987  C35 POPE8 151      21.143 116.676  34.844  1.00  0.00           C
ATOM   8990  C36 POPE8 151      21.623 116.968  36.274  1.00  0.00           C
ATOM   8993  C37 POPE8 151      20.593 116.478  37.304  1.00  0.00           C
ATOM   8996  C38 POPE8 151      20.772 117.027  38.724  1.00  0.00           C
ATOM   8999  C39 POPE8 151      22.162 116.817  39.344  1.00  0.00           C
ATOM   9002 0C31 POPE8 151      22.113 116.768  40.884  1.00  0.00           C
ATOM   9005 1C31 POPE8 151      23.493 116.838  41.524  1.00  0.00           C
ATOM   9008 2C31 POPE8 151      23.473 116.828  43.064  1.00  0.00           C
ATOM   9011 3C31 POPE8 151      22.863 115.546  43.644  1.00  0.00           C
ATOM   9014 4C31 POPE8 151      23.213 115.317  45.114  1.00  0.00           C
ATOM   9017 5C31 POPE8 151      22.833 113.896  45.574  1.00  0.00           C
ATOM   9020 6C31 POPE8 151      23.243 113.598  47.014  1.00  0.00           C
ATOM   9024  NH3 POPE9 152     105.802  55.667  65.794  1.00  0.00           N
ATOM   9028  C12 POPE9 152     106.112  55.047  67.143  1.00  0.00           C
ATOM   9031  C11 POPE9 152     106.842  53.698  67.024  1.00  0.00           C
ATOM   9034  P   POPE9 152     106.973  52.647  64.643  1.00  0.00           P
ATOM   9035  O13 POPE9 152     108.032  51.877  63.944  1.00  0.00           O
ATOM   9036  O14 POPE9 152     105.783  51.917  65.114  1.00  0.00           O
ATOM   9037  O11 POPE9 152     106.472  53.827  63.723  1.00  0.00           O
ATOM   9038  O12 POPE9 152     107.553  53.558  65.794  1.00  0.00           O
ATOM   9039  C1  POPE9 152     107.132  54.037  62.464  1.00  0.00           C
ATOM   9042  C2  POPE9 152     106.392  55.158  61.703  1.00  0.00           C
ATOM   9044  O21 POPE9 152     106.763  55.107  60.313  1.00  0.00           O
ATOM   9045  C21 POPE9 152     105.812  55.548  59.494  1.00  0.00           C
ATOM   9046  O22 POPE9 152     104.713  55.928  59.833  1.00  0.00           O
ATOM   9047  C22 POPE9 152     106.283  55.387  58.054  1.00  0.00           C
ATOM   9050  C3  POPE9 152     106.703  56.548  62.324  1.00  0.00           C
ATOM   9053  O31 POPE9 152     105.522  57.378  62.344  1.00  0.00           O
ATOM   9054  C31 POPE9 152     105.633  58.587  61.804  1.00  0.00           C
ATOM   9055  O32 POPE9 152     106.653  59.107  61.413  1.00  0.00           O
ATOM   9056  C32 POPE9 152     104.243  59.217  61.743  1.00  0.00           C
ATOM   9059  C23 POPE9 152     105.112  55.158  57.064  1.00  0.00           C
ATOM   9062  C24 POPE9 152     104.393  56.448  56.614  1.00  0.00           C
ATOM   9065  C25 POPE9 152     105.303  57.458  55.914  1.00  0.00           C
ATOM   9068  C26 POPE9 152     104.533  58.547  55.134  1.00  0.00           C
ATOM   9071  C27 POPE9 152     105.483  59.427  54.304  1.00  0.00           C
ATOM   9074  C28 POPE9 152     104.772  60.467  53.414  1.00  0.00           C
ATOM   9077  C29 POPE9 152     103.883  59.837  52.374  1.00  0.00           C
ATOM   9079 0C21 POPE9 152     104.323  59.228  51.243  1.00  0.00           C
ATOM   9081 1C21 POPE9 152     105.763  59.107  50.814  1.00  0.00           C
ATOM   9084 2C21 POPE9 152     105.963  59.497  49.333  1.00  0.00           C
ATOM   9087 3C21 POPE9 152     105.522  58.398  48.354  1.00  0.00           C
ATOM   9090 4C21 POPE9 152     104.913  58.948  47.053  1.00  0.00           C
ATOM   9093 5C21 POPE9 152     105.882  59.777  46.203  1.00  0.00           C
ATOM   9096 6C21 POPE9 152     106.793  58.917  45.313  1.00  0.00           C
ATOM   9099 7C21 POPE9 152     107.792  59.757  44.514  1.00  0.00           C
ATOM   9102 8C21 POPE9 152     108.493  58.978  43.404  1.00  0.00           C
ATOM   9106  C33 POPE9 152     103.633  59.107  60.344  1.00  0.00           C
ATOM   9109  C34 POPE9 152     102.213  59.658  60.313  1.00  0.00           C
ATOM   9112  C35 POPE9 152     101.472  59.317  59.014  1.00  0.00           C
ATOM   9115  C36 POPE9 152     102.022  60.058  57.794  1.00  0.00           C
ATOM   9118  C37 POPE9 152     101.833  61.576  57.894  1.00  0.00           C
ATOM   9121  C38 POPE9 152     102.383  62.348  56.684  1.00  0.00           C
ATOM   9124  C39 POPE9 152     101.793  61.908  55.344  1.00  0.00           C
ATOM   9127 0C31 POPE9 152     101.982  62.957  54.243  1.00  0.00           C
ATOM   9130 1C31 POPE9 152     101.203  62.607  52.973  1.00  0.00           C
ATOM   9133 2C31 POPE9 152     101.842  63.268  51.754  1.00  0.00           C
ATOM   9136 3C31 POPE9 152     101.092  62.997  50.444  1.00  0.00           C
ATOM   9139 4C31 POPE9 152     102.073  62.808  49.264  1.00  0.00           C
ATOM   9142 5C31 POPE9 152     101.373  62.687  47.903  1.00  0.00           C
ATOM   9145 6C31 POPE9 152     102.362  62.547  46.744  1.00  0.00           C
ATOM   9149  NH3 POPE  153     120.073  39.257  63.544  1.00  0.00           N
ATOM   9153  C12 POPE  153     120.483  38.628  64.844  1.00  0.00           C
ATOM   9156  C11 POPE  153     121.743  37.757  64.643  1.00  0.00           C
ATOM   9159  P   POPE  153     121.203  35.408  63.574  1.00  0.00           P
ATOM   9160  O13 POPE  153     119.732  35.347  63.773  1.00  0.00           O
ATOM   9161  O14 POPE  153     121.952  34.577  64.553  1.00  0.00           O
ATOM   9162  O11 POPE  153     121.432  34.838  62.114  1.00  0.00           O
ATOM   9163  O12 POPE  153     121.623  36.917  63.504  1.00  0.00           O
ATOM   9164  C1  POPE  153     121.933  35.628  61.034  1.00  0.00           C
ATOM   9167  C2  POPE  153     122.612  34.748  59.944  1.00  0.00           C
ATOM   9169  O21 POPE  153     121.703  34.227  58.934  1.00  0.00           O
ATOM   9170  C21 POPE  153     121.063  33.097  59.194  1.00  0.00           C
ATOM   9171  O22 POPE  153     120.713  32.678  60.274  1.00  0.00           O
ATOM   9172  C22 POPE  153     120.872  32.308  57.903  1.00  0.00           C
ATOM   9175  C3  POPE  153     123.563  33.667  60.543  1.00  0.00           C
ATOM   9178  O31 POPE  153     124.702  33.458  59.693  1.00  0.00           O
ATOM   9179  C31 POPE  153     124.872  32.318  59.074  1.00  0.00           C
ATOM   9180  O32 POPE  153     124.063  31.408  58.964  1.00  0.00           O
ATOM   9181  C32 POPE  153     126.303  32.308  58.513  1.00  0.00           C
ATOM   9184  C23 POPE  153     120.002  32.977  56.813  1.00  0.00           C
ATOM   9187  C24 POPE  153     119.582  31.938  55.764  1.00  0.00           C
ATOM   9190  C25 POPE  153     119.022  32.568  54.483  1.00  0.00           C
ATOM   9193  C26 POPE  153     119.053  31.597  53.294  1.00  0.00           C
ATOM   9196  C27 POPE  153     118.892  32.327  51.954  1.00  0.00           C
ATOM   9199  C28 POPE  153     119.552  31.548  50.794  1.00  0.00           C
ATOM   9202  C29 POPE  153     119.823  32.448  49.614  1.00  0.00           C
ATOM   9204 0C21 POPE  153     120.982  32.557  48.944  1.00  0.00           C
ATOM   9206 1C21 POPE  153     122.232  31.748  49.164  1.00  0.00           C
ATOM   9209 2C21 POPE  153     122.612  31.028  47.854  1.00  0.00           C
ATOM   9212 3C21 POPE  153     123.722  29.987  48.023  1.00  0.00           C
ATOM   9215 4C21 POPE  153     124.503  29.768  46.703  1.00  0.00           C
ATOM   9218 5C21 POPE  153     125.513  30.907  46.454  1.00  0.00           C
ATOM   9221 6C21 POPE  153     126.963  30.448  46.644  1.00  0.00           C
ATOM   9224 7C21 POPE  153     127.912  31.588  47.014  1.00  0.00           C
ATOM   9227 8C21 POPE  153     129.328  31.097  47.334  1.00  0.00           C
ATOM   9231  C33 POPE  153     126.772  30.918  58.023  1.00  0.00           C
ATOM   9234  C34 POPE  153     128.162  30.958  57.374  1.00  0.00           C
ATOM   9237  C35 POPE  153     128.552  29.648  56.664  1.00  0.00           C
ATOM   9240  C36 POPE  153     128.902  28.518  57.654  1.00  0.00           C
ATOM   9243  C37 POPE  153     129.408  27.218  57.003  1.00  0.00           C
ATOM   9246  C38 POPE  153     129.918  26.208  58.054  1.00  0.00           C
ATOM   9249  C39 POPE  153     130.228  24.798  57.494  1.00  0.00           C
ATOM   9252 0C31 POPE  153     131.518  24.727  56.644  1.00  0.00           C
ATOM   9255 1C31 POPE  153     131.898  23.298  56.203  1.00  0.00           C
ATOM   9258 2C31 POPE  153     133.028  22.638  57.003  1.00  0.00           C
ATOM   9261 3C31 POPE  153     132.567  21.838  58.233  1.00  0.00           C
ATOM   9264 4C31 POPE  153     133.727  21.088  58.924  1.00  0.00           C
ATOM   9267 5C31 POPE  153     133.718  21.088  60.453  1.00  0.00           C
ATOM   9270 6C31 POPE  153     134.827  20.198  61.024  1.00  0.00           C
ATOM   9274  NH3 POPE  154     107.542  59.918  19.464  1.00  0.00           N
ATOM   9278  C12 POPE  154     106.772  61.187  19.234  1.00  0.00           C
ATOM   9281  C11 POPE  154     106.522  61.947  20.544  1.00  0.00           C
ATOM   9284  P   POPE  154     104.533  63.227  21.644  1.00  0.00           P
ATOM   9285  O13 POPE  154     103.272  63.847  21.184  1.00  0.00           O
ATOM   9286  O14 POPE  154     104.503  62.188  22.704  1.00  0.00           O
ATOM   9287  O11 POPE  154     105.443  64.438  22.124  1.00  0.00           O
ATOM   9288  O12 POPE  154     105.333  62.698  20.394  1.00  0.00           O
ATOM   9289  C1  POPE  154     105.602  64.768  23.504  1.00  0.00           C
ATOM   9292  C2  POPE  154     104.603  65.838  24.064  1.00  0.00           C
ATOM   9294  O21 POPE  154     104.312  65.576  25.434  1.00  0.00           O
ATOM   9295  C21 POPE  154     105.292  65.488  26.304  1.00  0.00           C
ATOM   9296  O22 POPE  154     106.493  65.518  26.094  1.00  0.00           O
ATOM   9297  C22 POPE  154     104.632  65.396  27.674  1.00  0.00           C
ATOM   9300  C3  POPE  154     103.223  65.898  23.304  1.00  0.00           C
ATOM   9303  O31 POPE  154     102.153  66.757  23.734  1.00  0.00           O
ATOM   9304  C31 POPE  154     102.122  67.457  24.854  1.00  0.00           C
ATOM   9305  O32 POPE  154     103.073  67.967  25.414  1.00  0.00           O
ATOM   9306  C32 POPE  154     100.683  67.558  25.314  1.00  0.00           C
ATOM   9309  C23 POPE  154     105.473  66.137  28.714  1.00  0.00           C
ATOM   9312  C24 POPE  154     104.813  66.187  30.094  1.00  0.00           C
ATOM   9315  C25 POPE  154     105.583  67.067  31.084  1.00  0.00           C
ATOM   9318  C26 POPE  154     105.353  66.708  32.544  1.00  0.00           C
ATOM   9321  C27 POPE  154     106.112  67.667  33.474  1.00  0.00           C
ATOM   9324  C28 POPE  154     106.432  67.067  34.844  1.00  0.00           C
ATOM   9327  C29 POPE  154     105.182  66.687  35.594  1.00  0.00           C
ATOM   9329 0C21 POPE  154     104.473  67.537  36.354  1.00  0.00           C
ATOM   9331 1C21 POPE  154     104.793  68.977  36.584  1.00  0.00           C
ATOM   9334 2C21 POPE  154     103.652  69.707  37.314  1.00  0.00           C
ATOM   9337 3C21 POPE  154     103.433  69.208  38.754  1.00  0.00           C
ATOM   9340 4C21 POPE  154     102.122  69.727  39.364  1.00  0.00           C
ATOM   9343 5C21 POPE  154     101.682  68.937  40.604  1.00  0.00           C
ATOM   9346 6C21 POPE  154     102.533  69.228  41.843  1.00  0.00           C
ATOM   9349 7C21 POPE  154     102.113  68.378  43.054  1.00  0.00           C
ATOM   9352 8C21 POPE  154     102.862  68.727  44.343  1.00  0.00           C
ATOM   9356  C33 POPE  154     100.353  68.908  25.974  1.00  0.00           C
ATOM   9359  C34 POPE  154      98.953  68.887  26.594  1.00  0.00           C
ATOM   9362  C35 POPE  154      98.353  70.277  26.824  1.00  0.00           C
ATOM   9365  C36 POPE  154      99.042  71.038  27.954  1.00  0.00           C
ATOM   9368  C37 POPE  154      98.403  72.408  28.234  1.00  0.00           C
ATOM   9371  C38 POPE  154      98.862  73.028  29.554  1.00  0.00           C
ATOM   9374  C39 POPE  154      98.283  72.327  30.784  1.00  0.00           C
ATOM   9377 0C31 POPE  154      98.762  72.978  32.084  1.00  0.00           C
ATOM   9380 1C31 POPE  154      98.123  72.356  33.324  1.00  0.00           C
ATOM   9383 2C31 POPE  154      98.622  72.997  34.624  1.00  0.00           C
ATOM   9386 3C31 POPE  154      98.272  72.148  35.844  1.00  0.00           C
ATOM   9389 4C31 POPE  154      98.703  72.768  37.184  1.00  0.00           C
ATOM   9392 5C31 POPE  154      98.622  71.768  38.344  1.00  0.00           C
ATOM   9395 6C31 POPE  154      99.182  72.308  39.654  1.00  0.00           C
ATOM   9399  NH3 POPE  155      64.772  67.848  23.234  1.00  0.00           N
ATOM   9403  C12 POPE  155      64.262  66.428  23.124  1.00  0.00           C
ATOM   9406  C11 POPE  155      65.302  65.547  22.434  1.00  0.00           C
ATOM   9409  P   POPE  155      65.763  63.107  21.784  1.00  0.00           P
ATOM   9410  O13 POPE  155      65.162  62.647  20.514  1.00  0.00           O
ATOM   9411  O14 POPE  155      67.162  63.577  21.714  1.00  0.00           O
ATOM   9412  O11 POPE  155      65.703  61.908  22.824  1.00  0.00           O
ATOM   9413  O12 POPE  155      64.853  64.188  22.474  1.00  0.00           O
ATOM   9414  C1  POPE  155      66.213  62.118  24.154  1.00  0.00           C
ATOM   9417  C2  POPE  155      65.083  62.428  25.164  1.00  0.00           C
ATOM   9419  O21 POPE  155      65.613  62.927  26.414  1.00  0.00           O
ATOM   9420  C21 POPE  155      66.243  62.067  27.204  1.00  0.00           C
ATOM   9421  O22 POPE  155      66.942  61.138  26.844  1.00  0.00           O
ATOM   9422  C22 POPE  155      65.903  62.388  28.664  1.00  0.00           C
ATOM   9425  C3  POPE  155      64.082  61.257  25.384  1.00  0.00           C
ATOM   9428  O31 POPE  155      63.092  61.667  26.354  1.00  0.00           O
ATOM   9429  C31 POPE  155      61.823  61.548  26.014  1.00  0.00           C
ATOM   9430  O32 POPE  155      61.393  61.027  24.993  1.00  0.00           O
ATOM   9431  C32 POPE  155      60.933  62.238  27.054  1.00  0.00           C
ATOM   9434  C23 POPE  155      66.582  61.448  29.694  1.00  0.00           C
ATOM   9437  C24 POPE  155      66.133  59.977  29.644  1.00  0.00           C
ATOM   9440  C25 POPE  155      64.903  59.577  30.494  1.00  0.00           C
ATOM   9443  C26 POPE  155      65.213  59.528  32.004  1.00  0.00           C
ATOM   9446  C27 POPE  155      63.973  59.398  32.904  1.00  0.00           C
ATOM   9449  C28 POPE  155      64.332  59.588  34.394  1.00  0.00           C
ATOM   9452  C29 POPE  155      63.263  60.287  35.184  1.00  0.00           C
ATOM   9454 0C21 POPE  155      63.423  60.838  36.403  1.00  0.00           C
ATOM   9456 1C21 POPE  155      64.662  60.727  37.274  1.00  0.00           C
ATOM   9459 2C21 POPE  155      64.243  60.158  38.644  1.00  0.00           C
ATOM   9462 3C21 POPE  155      65.402  59.588  39.474  1.00  0.00           C
ATOM   9465 4C21 POPE  155      64.872  58.948  40.764  1.00  0.00           C
ATOM   9468 5C21 POPE  155      65.582  57.647  41.174  1.00  0.00           C
ATOM   9471 6C21 POPE  155      65.073  57.168  42.544  1.00  0.00           C
ATOM   9474 7C21 POPE  155      65.383  55.697  42.824  1.00  0.00           C
ATOM   9477 8C21 POPE  155      64.942  55.278  44.223  1.00  0.00           C
ATOM   9481  C33 POPE  155      61.393  62.007  28.514  1.00  0.00           C
ATOM   9484  C34 POPE  155      60.383  62.507  29.554  1.00  0.00           C
ATOM   9487  C35 POPE  155      60.743  62.028  30.964  1.00  0.00           C
ATOM   9490  C36 POPE  155      60.322  62.997  32.084  1.00  0.00           C
ATOM   9493  C37 POPE  155      60.653  62.558  33.514  1.00  0.00           C
ATOM   9496  C38 POPE  155      59.982  63.447  34.584  1.00  0.00           C
ATOM   9499  C39 POPE  155      60.933  64.327  35.424  1.00  0.00           C
ATOM   9502 0C31 POPE  155      60.423  64.537  36.874  1.00  0.00           C
ATOM   9505 1C31 POPE  155      61.413  65.338  37.743  1.00  0.00           C
ATOM   9508 2C31 POPE  155      61.003  65.396  39.224  1.00  0.00           C
ATOM   9511 3C31 POPE  155      62.013  66.128  40.124  1.00  0.00           C
ATOM   9514 4C31 POPE  155      63.393  65.467  40.174  1.00  0.00           C
ATOM   9517 5C31 POPE  155      64.332  66.106  41.214  1.00  0.00           C
ATOM   9520 6C31 POPE  155      65.763  65.567  41.154  1.00  0.00           C
ATOM   9524  NH3 POPE  156       4.193 106.217  63.754  1.00  0.00           N
ATOM   9528  C12 POPE  156       4.053 106.047  65.254  1.00  0.00           C
ATOM   9531  C11 POPE  156       3.133 107.117  65.934  1.00  0.00           C
ATOM   9534  P   POPE  156       1.143 107.497  64.203  1.00  0.00           P
ATOM   9535  O13 POPE  156       1.213 106.038  64.063  1.00  0.00           O
ATOM   9536  O14 POPE  156      -0.122 108.046  64.743  1.00  0.00           O
ATOM   9537  O11 POPE  156       1.533 108.108  62.794  1.00  0.00           O
ATOM   9538  O12 POPE  156       2.403 107.948  65.034  1.00  0.00           O
ATOM   9539  C1  POPE  156       0.473 108.398  61.883  1.00  0.00           C
ATOM   9542  C2  POPE  156       0.983 109.217  60.654  1.00  0.00           C
ATOM   9544  O21 POPE  156       1.793 108.528  59.693  1.00  0.00           O
ATOM   9545  C21 POPE  156       1.523 107.327  59.254  1.00  0.00           C
ATOM   9546  O22 POPE  156       0.963 106.418  59.813  1.00  0.00           O
ATOM   9547  C22 POPE  156       2.053 107.248  57.813  1.00  0.00           C
ATOM   9550  C3  POPE  156       1.753 110.478  61.114  1.00  0.00           C
ATOM   9553  O31 POPE  156       2.193 111.308  60.004  1.00  0.00           O
ATOM   9554  C31 POPE  156       1.433 112.367  59.724  1.00  0.00           C
ATOM   9555  O32 POPE  156       0.453 112.708  60.364  1.00  0.00           O
ATOM   9556  C32 POPE  156       1.943 113.046  58.463  1.00  0.00           C
ATOM   9559  C23 POPE  156       1.323 108.268  56.904  1.00  0.00           C
ATOM   9562  C24 POPE  156       2.003 108.428  55.543  1.00  0.00           C
ATOM   9565  C25 POPE  156       1.503 109.678  54.794  1.00  0.00           C
ATOM   9568  C26 POPE  156       0.443 109.428  53.723  1.00  0.00           C
ATOM   9571  C27 POPE  156       0.038 110.758  53.064  1.00  0.00           C
ATOM   9574  C28 POPE  156      -0.802 110.546  51.804  1.00  0.00           C
ATOM   9577  C29 POPE  156      -1.242 111.878  51.243  1.00  0.00           C
ATOM   9579 0C21 POPE  156      -0.962 112.356  50.014  1.00  0.00           C
ATOM   9581 1C21 POPE  156      -0.182 111.647  48.944  1.00  0.00           C
ATOM   9584 2C21 POPE  156       1.303 112.038  48.914  1.00  0.00           C
ATOM   9587 3C21 POPE  156       1.993 111.488  47.654  1.00  0.00           C
ATOM   9590 4C21 POPE  156       3.383 112.087  47.424  1.00  0.00           C
ATOM   9593 5C21 POPE  156       3.863 111.968  45.964  1.00  0.00           C
ATOM   9596 6C21 POPE  156       2.983 112.747  44.974  1.00  0.00           C
ATOM   9599 7C21 POPE  156       3.603 112.848  43.574  1.00  0.00           C
ATOM   9602 8C21 POPE  156       2.863 113.787  42.624  1.00  0.00           C
ATOM   9606  C33 POPE  156       1.123 114.277  57.984  1.00  0.00           C
ATOM   9609  C34 POPE  156       1.153 114.436  56.454  1.00  0.00           C
ATOM   9612  C35 POPE  156       2.543 114.716  55.864  1.00  0.00           C
ATOM   9615  C36 POPE  156       2.683 114.288  54.383  1.00  0.00           C
ATOM   9618  C37 POPE  156       4.143 114.358  53.894  1.00  0.00           C
ATOM   9621  C38 POPE  156       4.433 113.638  52.564  1.00  0.00           C
ATOM   9624  C39 POPE  156       4.343 112.108  52.694  1.00  0.00           C
ATOM   9627 0C31 POPE  156       4.733 111.318  51.434  1.00  0.00           C
ATOM   9630 1C31 POPE  156       4.433 109.818  51.624  1.00  0.00           C
ATOM   9633 2C31 POPE  156       4.683 108.927  50.394  1.00  0.00           C
ATOM   9636 3C31 POPE  156       6.153 108.598  50.134  1.00  0.00           C
ATOM   9639 4C31 POPE  156       6.323 107.348  49.254  1.00  0.00           C
ATOM   9642 5C31 POPE  156       7.783 106.977  48.993  1.00  0.00           C
ATOM   9645 6C31 POPE  156       7.973 105.567  48.424  1.00  0.00           C
ATOM   9649  NH3 POPE  157     129.618  53.457  67.164  1.00  0.00           N
ATOM   9653  C12 POPE  157     130.788  54.307  66.773  1.00  0.00           C
ATOM   9656  C11 POPE  157     131.068  54.146  65.284  1.00  0.00           C
ATOM   9659  P   POPE  157     133.118  54.268  63.723  1.00  0.00           P
ATOM   9660  O13 POPE  157     133.848  55.378  63.104  1.00  0.00           O
ATOM   9661  O14 POPE  157     133.957  53.127  64.123  1.00  0.00           O
ATOM   9662  O11 POPE  157     131.957  53.768  62.754  1.00  0.00           O
ATOM   9663  O12 POPE  157     132.307  54.788  64.964  1.00  0.00           O
ATOM   9664  C1  POPE  157     131.737  54.338  61.454  1.00  0.00           C
ATOM   9667  C2  POPE  157     130.658  55.457  61.434  1.00  0.00           C
ATOM   9669  O21 POPE  157     130.357  55.798  60.064  1.00  0.00           O
ATOM   9670  C21 POPE  157     129.448  55.037  59.474  1.00  0.00           C
ATOM   9671  O22 POPE  157     129.002  53.987  59.894  1.00  0.00           O
ATOM   9672  C22 POPE  157     128.983  55.708  58.174  1.00  0.00           C
ATOM   9675  C3  POPE  157     131.098  56.737  62.213  1.00  0.00           C
ATOM   9678  O31 POPE  157     130.448  57.927  61.703  1.00  0.00           O
ATOM   9679  C31 POPE  157     131.088  58.507  60.703  1.00  0.00           C
ATOM   9680  O32 POPE  157     132.297  58.577  60.563  1.00  0.00           O
ATOM   9681  C32 POPE  157     130.088  59.037  59.684  1.00  0.00           C
ATOM   9684  C23 POPE  157     127.542  56.257  58.284  1.00  0.00           C
ATOM   9687  C24 POPE  157     127.043  56.868  56.953  1.00  0.00           C
ATOM   9690  C25 POPE  157     125.513  56.898  56.824  1.00  0.00           C
ATOM   9693  C26 POPE  157     124.893  55.508  56.664  1.00  0.00           C
ATOM   9696  C27 POPE  157     123.382  55.537  56.354  1.00  0.00           C
ATOM   9699  C28 POPE  157     123.043  55.457  54.854  1.00  0.00           C
ATOM   9702  C29 POPE  157     123.172  54.067  54.293  1.00  0.00           C
ATOM   9704 0C21 POPE  157     122.472  53.547  53.264  1.00  0.00           C
ATOM   9706 1C21 POPE  157     121.453  54.277  52.424  1.00  0.00           C
ATOM   9709 2C21 POPE  157     120.443  53.368  51.694  1.00  0.00           C
ATOM   9712 3C21 POPE  157     119.383  52.678  52.574  1.00  0.00           C
ATOM   9715 4C21 POPE  157     118.312  51.977  51.723  1.00  0.00           C
ATOM   9718 5C21 POPE  157     117.162  51.338  52.514  1.00  0.00           C
ATOM   9721 6C21 POPE  157     116.103  50.708  51.594  1.00  0.00           C
ATOM   9724 7C21 POPE  157     114.963  50.018  52.344  1.00  0.00           C
ATOM   9727 8C21 POPE  157     113.963  49.317  51.424  1.00  0.00           C
ATOM   9731  C33 POPE  157     130.828  59.557  58.424  1.00  0.00           C
ATOM   9734  C34 POPE  157     129.868  60.018  57.333  1.00  0.00           C
ATOM   9737  C35 POPE  157     130.597  60.838  56.264  1.00  0.00           C
ATOM   9740  C36 POPE  157     129.648  61.448  55.224  1.00  0.00           C
ATOM   9743  C37 POPE  157     130.347  62.518  54.374  1.00  0.00           C
ATOM   9746  C38 POPE  157     129.448  63.048  53.254  1.00  0.00           C
ATOM   9749  C39 POPE  157     130.028  64.268  52.514  1.00  0.00           C
ATOM   9752 0C31 POPE  157     131.408  64.037  51.863  1.00  0.00           C
ATOM   9755 1C31 POPE  157     132.068  65.338  51.354  1.00  0.00           C
ATOM   9758 2C31 POPE  157     131.668  65.778  49.934  1.00  0.00           C
ATOM   9761 3C31 POPE  157     130.177  66.058  49.734  1.00  0.00           C
ATOM   9764 4C31 POPE  157     129.888  66.927  48.504  1.00  0.00           C
ATOM   9767 5C31 POPE  157     128.393  67.207  48.303  1.00  0.00           C
ATOM   9770 6C31 POPE  157     128.123  68.197  47.164  1.00  0.00           C
ATOM   9774  NH3 POPE  158      71.692   8.828  20.684  1.00  0.00           N
ATOM   9778  C12 POPE  158      71.593  10.288  20.394  1.00  0.00           C
ATOM   9781  C11 POPE  158      72.853  11.058  20.784  1.00  0.00           C
ATOM   9784  P   POPE  158      73.893  13.458  20.404  1.00  0.00           P
ATOM   9785  O13 POPE  158      74.953  13.148  19.404  1.00  0.00           O
ATOM   9786  O14 POPE  158      73.263  14.788  20.274  1.00  0.00           O
ATOM   9787  O11 POPE  158      74.433  13.208  21.864  1.00  0.00           O
ATOM   9788  O12 POPE  158      72.772  12.358  20.224  1.00  0.00           O
ATOM   9789  C1  POPE  158      75.512  12.298  22.094  1.00  0.00           C
ATOM   9792  C2  POPE  158      75.763  12.098  23.604  1.00  0.00           C
ATOM   9794  O21 POPE  158      76.173  10.718  23.804  1.00  0.00           O
ATOM   9795  C21 POPE  158      77.033  10.547  24.814  1.00  0.00           C
ATOM   9796  O22 POPE  158      77.563  11.458  25.434  1.00  0.00           O
ATOM   9797  C22 POPE  158      77.143   9.068  25.174  1.00  0.00           C
ATOM   9800  C3  POPE  158      74.442  12.388  24.364  1.00  0.00           C
ATOM   9803  O31 POPE  158      74.553  11.948  25.734  1.00  0.00           O
ATOM   9804  C31 POPE  158      74.402  12.868  26.664  1.00  0.00           C
ATOM   9805  O32 POPE  158      73.993  13.998  26.524  1.00  0.00           O
ATOM   9806  C32 POPE  158      74.783  12.188  27.984  1.00  0.00           C
ATOM   9809  C23 POPE  158      77.973   8.848  26.474  1.00  0.00           C
ATOM   9812  C24 POPE  158      77.993   7.378  26.944  1.00  0.00           C
ATOM   9815  C25 POPE  158      79.363   6.908  27.464  1.00  0.00           C
ATOM   9818  C26 POPE  158      79.253   5.698  28.394  1.00  0.00           C
ATOM   9821  C27 POPE  158      80.613   5.188  28.914  1.00  0.00           C
ATOM   9824  C28 POPE  158      80.863   5.538  30.404  1.00  0.00           C
ATOM   9827  C29 POPE  158      82.183   5.008  30.904  1.00  0.00           C
ATOM   9829 0C21 POPE  158      82.413   4.298  32.024  1.00  0.00           C
ATOM   9831 1C21 POPE  158      81.392   3.838  33.034  1.00  0.00           C
ATOM   9834 2C21 POPE  158      81.603   2.398  33.544  1.00  0.00           C
ATOM   9837 3C21 POPE  158      82.932   2.148  34.274  1.00  0.00           C
ATOM   9840 4C21 POPE  158      82.843   0.908  35.184  1.00  0.00           C
ATOM   9843 5C21 POPE  158      84.193   0.223  35.444  1.00  0.00           C
ATOM   9846 6C21 POPE  158      85.213   1.028  36.254  1.00  0.00           C
ATOM   9849 7C21 POPE  158      86.443   0.163  36.544  1.00  0.00           C
ATOM   9852 8C21 POPE  158      87.573   0.898  37.264  1.00  0.00           C
ATOM   9856  C33 POPE  158      74.662  13.108  29.214  1.00  0.00           C
ATOM   9859  C34 POPE  158      74.482  12.308  30.504  1.00  0.00           C
ATOM   9862  C35 POPE  158      75.662  12.417  31.474  1.00  0.00           C
ATOM   9865  C36 POPE  158      76.953  11.757  30.974  1.00  0.00           C
ATOM   9868  C37 POPE  158      77.983  11.748  32.104  1.00  0.00           C
ATOM   9871  C38 POPE  158      79.332  11.138  31.724  1.00  0.00           C
ATOM   9874  C39 POPE  158      80.403  11.328  32.804  1.00  0.00           C
ATOM   9877 0C31 POPE  158      79.933  10.878  34.194  1.00  0.00           C
ATOM   9880 1C31 POPE  158      80.972  11.118  35.294  1.00  0.00           C
ATOM   9883 2C31 POPE  158      80.353  11.017  36.694  1.00  0.00           C
ATOM   9886 3C31 POPE  158      81.383  11.258  37.804  1.00  0.00           C
ATOM   9889 4C31 POPE  158      82.122   9.978  38.224  1.00  0.00           C
ATOM   9892 5C31 POPE  158      83.232  10.308  39.234  1.00  0.00           C
ATOM   9895 6C31 POPE  158      83.993   9.098  39.764  1.00  0.00           C
ATOM   9899  NH3 POPE  159      74.823  95.758  62.743  1.00  0.00           N
ATOM   9903  C12 POPE  159      75.473  94.398  62.584  1.00  0.00           C
ATOM   9906  C11 POPE  159      76.323  93.927  63.804  1.00  0.00           C
ATOM   9909  P   POPE  159      74.373  94.167  65.613  1.00  0.00           P
ATOM   9910  O13 POPE  159      74.103  93.617  66.953  1.00  0.00           O
ATOM   9911  O14 POPE  159      74.522  95.628  65.414  1.00  0.00           O
ATOM   9912  O11 POPE  159      73.292  93.628  64.623  1.00  0.00           O
ATOM   9913  O12 POPE  159      75.623  93.437  64.953  1.00  0.00           O
ATOM   9914  C1  POPE  159      72.063  94.228  64.264  1.00  0.00           C
ATOM   9917  C2  POPE  159      71.743  93.687  62.844  1.00  0.00           C
ATOM   9919  O21 POPE  159      70.683  94.408  62.184  1.00  0.00           O
ATOM   9920  C21 POPE  159      71.103  95.538  61.614  1.00  0.00           C
ATOM   9921  O22 POPE  159      72.213  96.028  61.773  1.00  0.00           O
ATOM   9922  C22 POPE  159      70.013  96.047  60.663  1.00  0.00           C
ATOM   9925  C3  POPE  159      71.442  92.178  62.873  1.00  0.00           C
ATOM   9928  O31 POPE  159      71.412  91.688  61.514  1.00  0.00           O
ATOM   9929  C31 POPE  159      70.293  91.087  61.144  1.00  0.00           C
ATOM   9930  O32 POPE  159      69.412  90.707  61.913  1.00  0.00           O
ATOM   9931  C32 POPE  159      70.262  90.937  59.643  1.00  0.00           C
ATOM   9934  C23 POPE  159      70.493  96.418  59.234  1.00  0.00           C
ATOM   9937  C24 POPE  159      69.302  96.437  58.253  1.00  0.00           C
ATOM   9940  C25 POPE  159      69.463  97.297  56.994  1.00  0.00           C
ATOM   9943  C26 POPE  159      70.652  96.917  56.114  1.00  0.00           C
ATOM   9946  C27 POPE  159      70.493  97.418  54.664  1.00  0.00           C
ATOM   9949  C28 POPE  159      71.603  96.936  53.714  1.00  0.00           C
ATOM   9952  C29 POPE  159      72.963  97.418  54.144  1.00  0.00           C
ATOM   9954 0C21 POPE  159      74.143  96.858  53.834  1.00  0.00           C
ATOM   9956 1C21 POPE  159      74.353  95.658  52.944  1.00  0.00           C
ATOM   9959 2C21 POPE  159      74.993  96.087  51.614  1.00  0.00           C
ATOM   9962 3C21 POPE  159      75.052  94.958  50.583  1.00  0.00           C
ATOM   9965 4C21 POPE  159      75.692  95.397  49.264  1.00  0.00           C
ATOM   9968 5C21 POPE  159      75.423  94.398  48.134  1.00  0.00           C
ATOM   9971 6C21 POPE  159      76.613  94.247  47.184  1.00  0.00           C
ATOM   9974 7C21 POPE  159      76.482  92.997  46.294  1.00  0.00           C
ATOM   9977 8C21 POPE  159      77.723  92.717  45.453  1.00  0.00           C
ATOM   9981  C33 POPE  159      69.063  90.088  59.194  1.00  0.00           C
ATOM   9984  C34 POPE  159      68.982  89.977  57.674  1.00  0.00           C
ATOM   9987  C35 POPE  159      67.923  88.978  57.213  1.00  0.00           C
ATOM   9990  C36 POPE  159      67.843  88.887  55.694  1.00  0.00           C
ATOM   9993  C37 POPE  159      66.482  88.398  55.174  1.00  0.00           C
ATOM   9996  C38 POPE  159      66.493  88.027  53.684  1.00  0.00           C
ATOM   9999  C39 POPE  159      67.222  89.018  52.764  1.00  0.00           C
ATOM  10002 0C31 POPE  159      66.563  90.408  52.664  1.00  0.00           C
ATOM  10005 1C31 POPE  159      67.433  91.387  51.854  1.00  0.00           C
ATOM  10008 2C31 POPE  159      66.652  92.448  51.054  1.00  0.00           C
ATOM  10011 3C31 POPE  159      65.813  91.838  49.924  1.00  0.00           C
ATOM  10014 4C31 POPE  159      65.013  92.857  49.094  1.00  0.00           C
ATOM  10017 5C31 POPE  159      64.193  92.158  48.004  1.00  0.00           C
ATOM  10020 6C31 POPE  159      63.283  93.078  47.184  1.00  0.00           C
ATOM  10024  NH3 POPE  160      38.153  58.387  61.904  1.00  0.00           N
ATOM  10028  C12 POPE  160      37.423  59.608  61.424  1.00  0.00           C
ATOM  10031  C11 POPE  160      36.703  60.287  62.593  1.00  0.00           C
ATOM  10034  P   POPE  160      35.513  62.547  62.993  1.00  0.00           P
ATOM  10035  O13 POPE  160      34.173  62.428  63.583  1.00  0.00           O
ATOM  10036  O14 POPE  160      36.603  62.728  63.964  1.00  0.00           O
ATOM  10037  O11 POPE  160      35.513  63.787  62.014  1.00  0.00           O
ATOM  10038  O12 POPE  160      35.853  61.308  62.084  1.00  0.00           O
ATOM  10039  C1  POPE  160      34.623  63.937  60.914  1.00  0.00           C
ATOM  10042  C2  POPE  160      35.333  63.577  59.573  1.00  0.00           C
ATOM  10044  O21 POPE  160      35.203  64.618  58.583  1.00  0.00           O
ATOM  10045  C21 POPE  160      34.002  64.867  58.113  1.00  0.00           C
ATOM  10046  O22 POPE  160      32.953  64.397  58.504  1.00  0.00           O
ATOM  10047  C22 POPE  160      34.123  65.826  56.933  1.00  0.00           C
ATOM  10050  C3  POPE  160      34.963  62.168  59.024  1.00  0.00           C
ATOM  10053  O31 POPE  160      35.833  61.828  57.924  1.00  0.00           O
ATOM  10054  C31 POPE  160      35.423  61.717  56.653  1.00  0.00           C
ATOM  10055  O32 POPE  160      36.183  61.667  55.714  1.00  0.00           O
ATOM  10056  C32 POPE  160      33.923  61.637  56.444  1.00  0.00           C
ATOM  10059  C23 POPE  160      32.863  66.698  56.734  1.00  0.00           C
ATOM  10062  C24 POPE  160      33.113  67.808  55.703  1.00  0.00           C
ATOM  10065  C25 POPE  160      32.793  67.367  54.273  1.00  0.00           C
ATOM  10068  C26 POPE  160      33.193  68.418  53.214  1.00  0.00           C
ATOM  10071  C27 POPE  160      32.703  68.007  51.824  1.00  0.00           C
ATOM  10074  C28 POPE  160      32.752  69.138  50.774  1.00  0.00           C
ATOM  10077  C29 POPE  160      34.053  69.268  50.023  1.00  0.00           C
ATOM  10079 0C21 POPE  160      34.173  69.707  48.754  1.00  0.00           C
ATOM  10081 1C21 POPE  160      33.043  70.198  47.883  1.00  0.00           C
ATOM  10084 2C21 POPE  160      32.823  69.317  46.633  1.00  0.00           C
ATOM  10087 3C21 POPE  160      31.573  69.757  45.844  1.00  0.00           C
ATOM  10090 4C21 POPE  160      31.403  68.977  44.534  1.00  0.00           C
ATOM  10093 5C21 POPE  160      30.433  69.677  43.563  1.00  0.00           C
ATOM  10096 6C21 POPE  160      30.563  69.128  42.134  1.00  0.00           C
ATOM  10099 7C21 POPE  160      29.823  69.977  41.084  1.00  0.00           C
ATOM  10102 8C21 POPE  160      30.022  69.477  39.654  1.00  0.00           C
ATOM  10106  C33 POPE  160      33.572  61.217  54.994  1.00  0.00           C
ATOM  10109  C34 POPE  160      32.153  61.658  54.684  1.00  0.00           C
ATOM  10112  C35 POPE  160      31.602  61.198  53.334  1.00  0.00           C
ATOM  10115  C36 POPE  160      32.263  61.917  52.154  1.00  0.00           C
ATOM  10118  C37 POPE  160      31.483  61.688  50.864  1.00  0.00           C
ATOM  10121  C38 POPE  160      32.383  61.737  49.623  1.00  0.00           C
ATOM  10124  C39 POPE  160      31.602  61.357  48.364  1.00  0.00           C
ATOM  10127 0C31 POPE  160      32.503  61.087  47.164  1.00  0.00           C
ATOM  10130 1C31 POPE  160      31.713  60.487  45.993  1.00  0.00           C
ATOM  10133 2C31 POPE  160      32.573  60.018  44.824  1.00  0.00           C
ATOM  10136 3C31 POPE  160      33.683  59.018  45.184  1.00  0.00           C
ATOM  10139 4C31 POPE  160      33.213  57.778  45.974  1.00  0.00           C
ATOM  10142 5C31 POPE  160      34.363  56.828  46.314  1.00  0.00           C
ATOM  10145 6C31 POPE  160      34.002  55.768  47.364  1.00  0.00           C
ATOM  10149  NH3 POPE  161     122.113  98.838  21.384  1.00  0.00           N
ATOM  10153  C12 POPE  161     121.283  99.767  20.554  1.00  0.00           C
ATOM  10156  C11 POPE  161     119.983 100.208  21.274  1.00  0.00           C
ATOM  10159  P   POPE  161     118.862  98.218  22.584  1.00  0.00           P
ATOM  10160  O13 POPE  161     117.803  97.227  22.294  1.00  0.00           O
ATOM  10161  O14 POPE  161     120.243  97.768  22.904  1.00  0.00           O
ATOM  10162  O11 POPE  161     118.433  99.268  23.704  1.00  0.00           O
ATOM  10163  O12 POPE  161     119.002  99.158  21.304  1.00  0.00           O
ATOM  10164  C1  POPE  161     117.682  98.867  24.854  1.00  0.00           C
ATOM  10167  C2  POPE  161     118.412  99.158  26.204  1.00  0.00           C
ATOM  10169  O21 POPE  161     117.433  98.937  27.254  1.00  0.00           O
ATOM  10170  C21 POPE  161     118.002  98.747  28.454  1.00  0.00           C
ATOM  10171  O22 POPE  161     119.172  98.498  28.644  1.00  0.00           O
ATOM  10172  C22 POPE  161     116.973  99.018  29.574  1.00  0.00           C
ATOM  10175  C3  POPE  161     118.972 100.628  26.253  1.00  0.00           C
ATOM  10178  O31 POPE  161     118.703 101.278  27.524  1.00  0.00           O
ATOM  10179  C31 POPE  161     118.032 102.428  27.503  1.00  0.00           C
ATOM  10180  O32 POPE  161     117.993 103.178  26.544  1.00  0.00           O
ATOM  10181  C32 POPE  161     117.232 102.528  28.804  1.00  0.00           C
ATOM  10184  C23 POPE  161     116.682  97.808  30.494  1.00  0.00           C
ATOM  10187  C24 POPE  161     115.783  98.108  31.714  1.00  0.00           C
ATOM  10190  C25 POPE  161     116.463  98.838  32.883  1.00  0.00           C
ATOM  10193  C26 POPE  161     115.573  98.918  34.144  1.00  0.00           C
ATOM  10196  C27 POPE  161     116.122  99.848  35.243  1.00  0.00           C
ATOM  10199  C28 POPE  161     115.243  99.867  36.514  1.00  0.00           C
ATOM  10202  C29 POPE  161     115.793 100.807  37.564  1.00  0.00           C
ATOM  10204 0C21 POPE  161     115.702 100.667  38.894  1.00  0.00           C
ATOM  10206 1C21 POPE  161     114.963  99.587  39.654  1.00  0.00           C
ATOM  10209 2C21 POPE  161     114.182 100.177  40.844  1.00  0.00           C
ATOM  10212 3C21 POPE  161     113.223  99.147  41.454  1.00  0.00           C
ATOM  10215 4C21 POPE  161     112.353  99.678  42.614  1.00  0.00           C
ATOM  10218 5C21 POPE  161     111.603 100.966  42.284  1.00  0.00           C
ATOM  10221 6C21 POPE  161     110.623 101.396  43.373  1.00  0.00           C
ATOM  10224 7C21 POPE  161     109.923 102.708  42.984  1.00  0.00           C
ATOM  10227 8C21 POPE  161     109.022 103.326  44.054  1.00  0.00           C
ATOM  10231  C33 POPE  161     116.243 103.708  28.984  1.00  0.00           C
ATOM  10234  C34 POPE  161     115.303 103.458  30.174  1.00  0.00           C
ATOM  10237  C35 POPE  161     114.963 104.716  30.984  1.00  0.00           C
ATOM  10240  C36 POPE  161     113.892 104.498  32.054  1.00  0.00           C
ATOM  10243  C37 POPE  161     113.713 105.737  32.944  1.00  0.00           C
ATOM  10246  C38 POPE  161     112.642 105.578  34.034  1.00  0.00           C
ATOM  10249  C39 POPE  161     112.912 104.417  35.004  1.00  0.00           C
ATOM  10252 0C31 POPE  161     111.942 104.387  36.184  1.00  0.00           C
ATOM  10255 1C31 POPE  161     112.113 103.128  37.044  1.00  0.00           C
ATOM  10258 2C31 POPE  161     112.932 103.347  38.324  1.00  0.00           C
ATOM  10261 3C31 POPE  161     112.073 103.698  39.544  1.00  0.00           C
ATOM  10264 4C31 POPE  161     111.222 104.967  39.384  1.00  0.00           C
ATOM  10267 5C31 POPE  161     110.412 105.286  40.634  1.00  0.00           C
ATOM  10270 6C31 POPE  161     109.592 106.567  40.523  1.00  0.00           C
ATOM  10274  NH3 POPE  162     118.543  78.606  22.244  1.00  0.00           N
ATOM  10278  C12 POPE  162     118.452  77.378  21.374  1.00  0.00           C
ATOM  10281  C11 POPE  162     119.093  76.178  22.054  1.00  0.00           C
ATOM  10284  P   POPE  162     120.432  74.018  21.574  1.00  0.00           P
ATOM  10285  O13 POPE  162     120.233  72.878  20.664  1.00  0.00           O
ATOM  10286  O14 POPE  162     121.823  74.488  21.824  1.00  0.00           O
ATOM  10287  O11 POPE  162     119.732  73.738  22.954  1.00  0.00           O
ATOM  10288  O12 POPE  162     119.573  75.257  21.074  1.00  0.00           O
ATOM  10289  C1  POPE  162     120.173  72.848  23.974  1.00  0.00           C
ATOM  10292  C2  POPE  162     119.473  73.216  25.333  1.00  0.00           C
ATOM  10294  O21 POPE  162     119.592  72.216  26.354  1.00  0.00           O
ATOM  10295  C21 POPE  162     119.013  71.038  26.174  1.00  0.00           C
ATOM  10296  O22 POPE  162     118.603  70.588  25.114  1.00  0.00           O
ATOM  10297  C22 POPE  162     118.823  70.367  27.534  1.00  0.00           C
ATOM  10300  C3  POPE  162     118.002  73.727  25.184  1.00  0.00           C
ATOM  10303  O31 POPE  162     117.813  75.077  25.684  1.00  0.00           O
ATOM  10304  C31 POPE  162     117.413  75.178  26.944  1.00  0.00           C
ATOM  10305  O32 POPE  162     117.122  74.238  27.674  1.00  0.00           O
ATOM  10306  C32 POPE  162     117.483  76.646  27.344  1.00  0.00           C
ATOM  10309  C23 POPE  162     117.703  71.088  28.314  1.00  0.00           C
ATOM  10312  C24 POPE  162     117.192  70.388  29.584  1.00  0.00           C
ATOM  10315  C25 POPE  162     118.043  70.646  30.844  1.00  0.00           C
ATOM  10318  C26 POPE  162     117.213  70.458  32.114  1.00  0.00           C
ATOM  10321  C27 POPE  162     118.043  70.467  33.414  1.00  0.00           C
ATOM  10324  C28 POPE  162     117.183  70.467  34.694  1.00  0.00           C
ATOM  10327  C29 POPE  162     116.292  69.247  34.784  1.00  0.00           C
ATOM  10329 0C21 POPE  162     116.273  68.338  35.784  1.00  0.00           C
ATOM  10331 1C21 POPE  162     117.132  68.356  37.014  1.00  0.00           C
ATOM  10334 2C21 POPE  162     116.802  67.198  37.974  1.00  0.00           C
ATOM  10337 3C21 POPE  162     115.473  67.367  38.734  1.00  0.00           C
ATOM  10340 4C21 POPE  162     115.513  68.438  39.834  1.00  0.00           C
ATOM  10343 5C21 POPE  162     116.413  68.067  41.034  1.00  0.00           C
ATOM  10346 6C21 POPE  162     116.203  69.037  42.204  1.00  0.00           C
ATOM  10349 7C21 POPE  162     117.073  68.727  43.424  1.00  0.00           C
ATOM  10352 8C21 POPE  162     116.642  69.548  44.644  1.00  0.00           C
ATOM  10356  C33 POPE  162     116.793  76.947  28.684  1.00  0.00           C
ATOM  10359  C34 POPE  162     117.092  78.378  29.174  1.00  0.00           C
ATOM  10362  C35 POPE  162     115.982  78.937  30.074  1.00  0.00           C
ATOM  10365  C36 POPE  162     115.493  77.997  31.184  1.00  0.00           C
ATOM  10368  C37 POPE  162     116.563  77.547  32.194  1.00  0.00           C
ATOM  10371  C38 POPE  162     115.923  76.598  33.214  1.00  0.00           C
ATOM  10374  C39 POPE  162     116.712  76.387  34.514  1.00  0.00           C
ATOM  10377 0C31 POPE  162     115.882  75.607  35.554  1.00  0.00           C
ATOM  10380 1C31 POPE  162     116.063  76.117  36.984  1.00  0.00           C
ATOM  10383 2C31 POPE  162     117.402  75.738  37.634  1.00  0.00           C
ATOM  10386 3C31 POPE  162     117.512  74.238  37.904  1.00  0.00           C
ATOM  10389 4C31 POPE  162     118.722  73.847  38.754  1.00  0.00           C
ATOM  10392 5C31 POPE  162     118.832  72.327  38.914  1.00  0.00           C
ATOM  10395 6C31 POPE  162     119.923  71.868  39.884  1.00  0.00           C
ATOM  10399  NH3 POPE  163       6.943   7.938  25.124  1.00  0.00           N
ATOM  10403  C12 POPE  163       7.853   7.898  23.934  1.00  0.00           C
ATOM  10406  C11 POPE  163       8.143   6.448  23.474  1.00  0.00           C
ATOM  10409  P   POPE  163      10.403   5.768  24.514  1.00  0.00           P
ATOM  10410  O13 POPE  163      11.003   5.438  23.204  1.00  0.00           O
ATOM  10411  O14 POPE  163      10.813   7.068  25.074  1.00  0.00           O
ATOM  10412  O11 POPE  163      10.863   4.688  25.554  1.00  0.00           O
ATOM  10413  O12 POPE  163       8.833   5.678  24.464  1.00  0.00           O
ATOM  10414  C1  POPE  163      10.153   3.498  25.854  1.00  0.00           C
ATOM  10417  C2  POPE  163       9.383   3.638  27.184  1.00  0.00           C
ATOM  10419  O21 POPE  163       9.803   2.618  28.134  1.00  0.00           O
ATOM  10420  C21 POPE  163       9.873   3.028  29.394  1.00  0.00           C
ATOM  10421  O22 POPE  163       9.963   4.188  29.774  1.00  0.00           O
ATOM  10422  C22 POPE  163       9.813   1.798  30.314  1.00  0.00           C
ATOM  10425  C3  POPE  163       7.853   3.578  26.964  1.00  0.00           C
ATOM  10428  O31 POPE  163       7.153   4.138  28.094  1.00  0.00           O
ATOM  10429  C31 POPE  163       7.033   5.458  28.104  1.00  0.00           C
ATOM  10430  O32 POPE  163       7.173   6.198  27.144  1.00  0.00           O
ATOM  10431  C32 POPE  163       6.883   5.918  29.554  1.00  0.00           C
ATOM  10434  C23 POPE  163       9.583   2.158  31.804  1.00  0.00           C
ATOM  10437  C24 POPE  163       8.883   1.048  32.604  1.00  0.00           C
ATOM  10440  C25 POPE  163       7.853   1.598  33.614  1.00  0.00           C
ATOM  10443  C26 POPE  163       8.473   2.078  34.934  1.00  0.00           C
ATOM  10446  C27 POPE  163       7.783   3.348  35.474  1.00  0.00           C
ATOM  10449  C28 POPE  163       8.083   3.608  36.954  1.00  0.00           C
ATOM  10452  C29 POPE  163       7.353   4.838  37.454  1.00  0.00           C
ATOM  10454 0C21 POPE  163       7.893   5.998  37.854  1.00  0.00           C
ATOM  10456 1C21 POPE  163       9.363   6.338  37.964  1.00  0.00           C
ATOM  10459 2C21 POPE  163       9.693   7.028  39.304  1.00  0.00           C
ATOM  10462 3C21 POPE  163       9.513   6.128  40.534  1.00  0.00           C
ATOM  10465 4C21 POPE  163       9.713   6.918  41.833  1.00  0.00           C
ATOM  10468 5C21 POPE  163       9.113   6.218  43.064  1.00  0.00           C
ATOM  10471 6C21 POPE  163       8.943   7.188  44.244  1.00  0.00           C
ATOM  10474 7C21 POPE  163       8.323   6.528  45.484  1.00  0.00           C
ATOM  10477 8C21 POPE  163       7.913   7.538  46.554  1.00  0.00           C
ATOM  10481  C33 POPE  163       6.943   7.458  29.654  1.00  0.00           C
ATOM  10484  C34 POPE  163       7.293   7.978  31.064  1.00  0.00           C
ATOM  10487  C35 POPE  163       6.083   8.518  31.833  1.00  0.00           C
ATOM  10490  C36 POPE  163       5.223   7.468  32.544  1.00  0.00           C
ATOM  10493  C37 POPE  163       5.853   6.948  33.844  1.00  0.00           C
ATOM  10496  C38 POPE  163       4.833   6.338  34.814  1.00  0.00           C
ATOM  10499  C39 POPE  163       3.923   7.348  35.564  1.00  0.00           C
ATOM  10502 0C31 POPE  163       4.683   8.408  36.364  1.00  0.00           C
ATOM  10505 1C31 POPE  163       3.783   9.178  37.344  1.00  0.00           C
ATOM  10508 2C31 POPE  163       4.443  10.458  37.874  1.00  0.00           C
ATOM  10511 3C31 POPE  163       3.543  11.298  38.804  1.00  0.00           C
ATOM  10514 4C31 POPE  163       3.163  12.668  38.204  1.00  0.00           C
ATOM  10517 5C31 POPE  163       2.933  13.768  39.244  1.00  0.00           C
ATOM  10520 6C31 POPE  163       2.563  15.118  38.604  1.00  0.00           C
ATOM  10524  NH3 POPE  164      47.793  23.837  24.344  1.00  0.00           N
ATOM  10528  C12 POPE  164      47.752  23.077  25.634  1.00  0.00           C
ATOM  10531  C11 POPE  164      46.333  22.528  25.834  1.00  0.00           C
ATOM  10534  P   POPE  164      44.813  24.668  26.054  1.00  0.00           P
ATOM  10535  O13 POPE  164      43.503  24.298  25.494  1.00  0.00           O
ATOM  10536  O14 POPE  164      45.783  25.368  25.174  1.00  0.00           O
ATOM  10537  O11 POPE  164      44.553  25.517  27.344  1.00  0.00           O
ATOM  10538  O12 POPE  164      45.532  23.377  26.664  1.00  0.00           O
ATOM  10539  C1  POPE  164      43.412  25.238  28.184  1.00  0.00           C
ATOM  10542  C2  POPE  164      43.692  24.178  29.284  1.00  0.00           C
ATOM  10544  O21 POPE  164      42.613  24.257  30.234  1.00  0.00           O
ATOM  10545  C21 POPE  164      42.692  23.688  31.414  1.00  0.00           C
ATOM  10546  O22 POPE  164      43.613  23.028  31.864  1.00  0.00           O
ATOM  10547  C22 POPE  164      41.372  23.908  32.164  1.00  0.00           C
ATOM  10550  C3  POPE  164      45.153  24.267  29.854  1.00  0.00           C
ATOM  10553  O31 POPE  164      45.373  25.488  30.564  1.00  0.00           O
ATOM  10554  C31 POPE  164      46.543  25.718  31.194  1.00  0.00           C
ATOM  10555  O32 POPE  164      46.903  26.838  31.524  1.00  0.00           O
ATOM  10556  C32 POPE  164      47.342  24.448  31.514  1.00  0.00           C
ATOM  10559  C23 POPE  164      41.553  23.918  33.694  1.00  0.00           C
ATOM  10562  C24 POPE  164      40.272  24.327  34.424  1.00  0.00           C
ATOM  10565  C25 POPE  164      40.443  24.538  35.934  1.00  0.00           C
ATOM  10568  C26 POPE  164      40.462  23.228  36.744  1.00  0.00           C
ATOM  10571  C27 POPE  164      40.252  23.448  38.254  1.00  0.00           C
ATOM  10574  C28 POPE  164      41.543  23.728  39.063  1.00  0.00           C
ATOM  10577  C29 POPE  164      42.203  25.038  38.743  1.00  0.00           C
ATOM  10579 0C21 POPE  164      41.933  26.237  39.294  1.00  0.00           C
ATOM  10581 1C21 POPE  164      40.883  26.508  40.333  1.00  0.00           C
ATOM  10584 2C21 POPE  164      41.273  26.118  41.773  1.00  0.00           C
ATOM  10587 3C21 POPE  164      42.563  26.767  42.274  1.00  0.00           C
ATOM  10590 4C21 POPE  164      42.953  26.288  43.684  1.00  0.00           C
ATOM  10593 5C21 POPE  164      44.342  26.778  44.133  1.00  0.00           C
ATOM  10596 6C21 POPE  164      45.493  26.148  43.344  1.00  0.00           C
ATOM  10599 7C21 POPE  164      46.873  26.588  43.854  1.00  0.00           C
ATOM  10602 8C21 POPE  164      48.043  25.948  43.104  1.00  0.00           C
ATOM  10606  C33 POPE  164      48.703  24.778  32.174  1.00  0.00           C
ATOM  10609  C34 POPE  164      49.373  23.608  32.904  1.00  0.00           C
ATOM  10612  C35 POPE  164      48.893  23.448  34.354  1.00  0.00           C
ATOM  10615  C36 POPE  164      49.772  22.498  35.184  1.00  0.00           C
ATOM  10618  C37 POPE  164      49.282  22.327  36.633  1.00  0.00           C
ATOM  10621  C38 POPE  164      50.413  22.068  37.644  1.00  0.00           C
ATOM  10624  C39 POPE  164      50.002  21.178  38.833  1.00  0.00           C
ATOM  10627 0C31 POPE  164      48.833  21.698  39.694  1.00  0.00           C
ATOM  10630 1C31 POPE  164      48.503  20.708  40.824  1.00  0.00           C
ATOM  10633 2C31 POPE  164      47.493  21.218  41.874  1.00  0.00           C
ATOM  10636 3C31 POPE  164      46.052  21.337  41.364  1.00  0.00           C
ATOM  10639 4C31 POPE  164      45.052  21.667  42.484  1.00  0.00           C
ATOM  10642 5C31 POPE  164      43.603  21.698  41.994  1.00  0.00           C
ATOM  10645 6C31 POPE  164      42.572  21.948  43.104  1.00  0.00           C
ATOM  10649  NH3 POPE  165      82.822  38.498  21.194  1.00  0.00           N
ATOM  10653  C12 POPE  165      82.843  39.998  20.994  1.00  0.00           C
ATOM  10656  C11 POPE  165      83.673  40.387  19.754  1.00  0.00           C
ATOM  10659  P   POPE  165      84.153  42.957  19.924  1.00  0.00           P
ATOM  10660  O13 POPE  165      85.592  42.638  19.974  1.00  0.00           O
ATOM  10661  O14 POPE  165      83.752  44.247  19.314  1.00  0.00           O
ATOM  10662  O11 POPE  165      83.592  42.878  21.384  1.00  0.00           O
ATOM  10663  O12 POPE  165      83.363  41.717  19.324  1.00  0.00           O
ATOM  10664  C1  POPE  165      82.883  43.967  21.954  1.00  0.00           C
ATOM  10667  C2  POPE  165      83.083  43.816  23.454  1.00  0.00           C
ATOM  10669  O21 POPE  165      82.332  44.848  24.124  1.00  0.00           O
ATOM  10670  C21 POPE  165      81.903  44.468  25.314  1.00  0.00           C
ATOM  10671  O22 POPE  165      82.082  43.358  25.793  1.00  0.00           O
ATOM  10672  C22 POPE  165      81.092  45.567  25.984  1.00  0.00           C
ATOM  10675  C3  POPE  165      84.603  43.897  23.794  1.00  0.00           C
ATOM  10678  O31 POPE  165      84.842  43.577  25.184  1.00  0.00           O
ATOM  10679  C31 POPE  165      84.853  42.267  25.414  1.00  0.00           C
ATOM  10680  O32 POPE  165      84.902  41.408  24.543  1.00  0.00           O
ATOM  10681  C32 POPE  165      84.813  41.977  26.914  1.00  0.00           C
ATOM  10684  C23 POPE  165      80.783  45.268  27.464  1.00  0.00           C
ATOM  10687  C24 POPE  165      82.013  45.417  28.384  1.00  0.00           C
ATOM  10690  C25 POPE  165      81.672  45.066  29.834  1.00  0.00           C
ATOM  10693  C26 POPE  165      82.853  45.187  30.804  1.00  0.00           C
ATOM  10696  C27 POPE  165      82.423  44.858  32.234  1.00  0.00           C
ATOM  10699  C28 POPE  165      83.482  45.228  33.294  1.00  0.00           C
ATOM  10702  C29 POPE  165      82.943  45.077  34.694  1.00  0.00           C
ATOM  10704 0C21 POPE  165      83.312  45.757  35.794  1.00  0.00           C
ATOM  10706 1C21 POPE  165      84.383  46.828  35.883  1.00  0.00           C
ATOM  10709 2C21 POPE  165      85.623  46.388  36.694  1.00  0.00           C
ATOM  10712 3C21 POPE  165      85.353  46.068  38.174  1.00  0.00           C
ATOM  10715 4C21 POPE  165      86.653  45.947  39.004  1.00  0.00           C
ATOM  10718 5C21 POPE  165      86.463  46.278  40.494  1.00  0.00           C
ATOM  10721 6C21 POPE  165      85.842  45.158  41.343  1.00  0.00           C
ATOM  10724 7C21 POPE  165      85.573  45.658  42.764  1.00  0.00           C
ATOM  10727 8C21 POPE  165      84.692  44.738  43.624  1.00  0.00           C
ATOM  10731  C33 POPE  165      84.913  40.467  27.224  1.00  0.00           C
ATOM  10734  C34 POPE  165      84.013  39.998  28.374  1.00  0.00           C
ATOM  10737  C35 POPE  165      84.582  40.228  29.784  1.00  0.00           C
ATOM  10740  C36 POPE  165      83.783  39.408  30.793  1.00  0.00           C
ATOM  10743  C37 POPE  165      84.482  39.208  32.144  1.00  0.00           C
ATOM  10746  C38 POPE  165      84.053  37.908  32.833  1.00  0.00           C
ATOM  10749  C39 POPE  165      82.542  37.838  33.124  1.00  0.00           C
ATOM  10752 0C31 POPE  165      82.132  36.537  33.814  1.00  0.00           C
ATOM  10755 1C31 POPE  165      80.753  36.647  34.484  1.00  0.00           C
ATOM  10758 2C31 POPE  165      80.263  35.287  35.004  1.00  0.00           C
ATOM  10761 3C31 POPE  165      78.973  35.358  35.824  1.00  0.00           C
ATOM  10764 4C31 POPE  165      77.732  35.847  35.074  1.00  0.00           C
ATOM  10767 5C31 POPE  165      76.453  35.628  35.904  1.00  0.00           C
ATOM  10770 6C31 POPE  165      75.162  35.978  35.174  1.00  0.00           C
ATOM  10774  NH3 POPE  166      30.783  93.908  67.564  1.00  0.00           N
ATOM  10778  C12 POPE  166      30.323  92.577  68.084  1.00  0.00           C
ATOM  10781  C11 POPE  166      28.963  92.708  68.764  1.00  0.00           C
ATOM  10784  P   POPE  166      26.483  93.018  68.084  1.00  0.00           P
ATOM  10785  O13 POPE  166      26.153  91.607  68.393  1.00  0.00           O
ATOM  10786  O14 POPE  166      26.063  94.058  69.034  1.00  0.00           O
ATOM  10787  O11 POPE  166      25.793  93.437  66.754  1.00  0.00           O
ATOM  10788  O12 POPE  166      28.023  93.158  67.794  1.00  0.00           O
ATOM  10789  C1  POPE  166      25.153  92.568  65.814  1.00  0.00           C
ATOM  10792  C2  POPE  166      25.763  92.908  64.434  1.00  0.00           C
ATOM  10794  O21 POPE  166      25.053  92.598  63.233  1.00  0.00           O
ATOM  10795  C21 POPE  166      24.033  91.817  63.144  1.00  0.00           C
ATOM  10796  O22 POPE  166      23.623  91.017  63.974  1.00  0.00           O
ATOM  10797  C22 POPE  166      23.423  92.076  61.754  1.00  0.00           C
ATOM  10800  C3  POPE  166      27.223  92.458  64.284  1.00  0.00           C
ATOM  10803  O31 POPE  166      27.852  92.897  63.063  1.00  0.00           O
ATOM  10804  C31 POPE  166      28.013  94.198  62.894  1.00  0.00           C
ATOM  10805  O32 POPE  166      27.513  95.077  63.574  1.00  0.00           O
ATOM  10806  C32 POPE  166      28.983  94.477  61.764  1.00  0.00           C
ATOM  10809  C23 POPE  166      24.233  91.437  60.593  1.00  0.00           C
ATOM  10812  C24 POPE  166      24.163  92.248  59.284  1.00  0.00           C
ATOM  10815  C25 POPE  166      24.623  91.458  58.043  1.00  0.00           C
ATOM  10818  C26 POPE  166      24.453  92.248  56.734  1.00  0.00           C
ATOM  10821  C27 POPE  166      24.713  91.387  55.484  1.00  0.00           C
ATOM  10824  C28 POPE  166      24.823  92.197  54.174  1.00  0.00           C
ATOM  10827  C29 POPE  166      23.673  93.137  53.934  1.00  0.00           C
ATOM  10829 0C21 POPE  166      22.593  92.948  53.144  1.00  0.00           C
ATOM  10831 1C21 POPE  166      22.303  91.738  52.304  1.00  0.00           C
ATOM  10834 2C21 POPE  166      21.563  92.057  50.993  1.00  0.00           C
ATOM  10837 3C21 POPE  166      22.373  92.908  49.993  1.00  0.00           C
ATOM  10840 4C21 POPE  166      21.693  92.978  48.614  1.00  0.00           C
ATOM  10843 5C21 POPE  166      22.563  93.628  47.534  1.00  0.00           C
ATOM  10846 6C21 POPE  166      22.323  95.137  47.374  1.00  0.00           C
ATOM  10849 7C21 POPE  166      23.063  95.707  46.164  1.00  0.00           C
ATOM  10852 8C21 POPE  166      22.893  97.216  45.993  1.00  0.00           C
ATOM  10856  C33 POPE  166      28.233  94.988  60.523  1.00  0.00           C
ATOM  10859  C34 POPE  166      29.153  95.368  59.354  1.00  0.00           C
ATOM  10862  C35 POPE  166      30.303  94.378  59.094  1.00  0.00           C
ATOM  10865  C36 POPE  166      29.893  92.897  58.944  1.00  0.00           C
ATOM  10868  C37 POPE  166      31.123  91.987  59.024  1.00  0.00           C
ATOM  10871  C38 POPE  166      30.853  90.508  59.334  1.00  0.00           C
ATOM  10874  C39 POPE  166      30.293  90.247  60.744  1.00  0.00           C
ATOM  10877 0C31 POPE  166      30.263  88.757  61.153  1.00  0.00           C
ATOM  10880 1C31 POPE  166      31.653  88.128  61.314  1.00  0.00           C
ATOM  10883 2C31 POPE  166      31.643  86.738  61.974  1.00  0.00           C
ATOM  10886 3C31 POPE  166      33.083  86.198  62.143  1.00  0.00           C
ATOM  10889 4C31 POPE  166      33.213  84.678  62.364  1.00  0.00           C
ATOM  10892 5C31 POPE  166      34.693  84.238  62.254  1.00  0.00           C
ATOM  10895 6C31 POPE  166      34.933  82.728  62.354  1.00  0.00           C
ATOM  10899  NH3 POPE  167      88.652  26.038  62.053  1.00  0.00           N
ATOM  10903  C12 POPE  167      88.792  24.648  61.514  1.00  0.00           C
ATOM  10906  C11 POPE  167      87.453  23.897  61.644  1.00  0.00           C
ATOM  10909  P   POPE  167      86.553  21.778  60.464  1.00  0.00           P
ATOM  10910  O13 POPE  167      87.022  20.417  60.144  1.00  0.00           O
ATOM  10911  O14 POPE  167      85.313  21.897  61.264  1.00  0.00           O
ATOM  10912  O11 POPE  167      86.413  22.698  59.194  1.00  0.00           O
ATOM  10913  O12 POPE  167      87.642  22.517  61.354  1.00  0.00           O
ATOM  10914  C1  POPE  167      87.073  22.408  57.973  1.00  0.00           C
ATOM  10917  C2  POPE  167      86.772  23.498  56.924  1.00  0.00           C
ATOM  10919  O21 POPE  167      87.383  23.058  55.703  1.00  0.00           O
ATOM  10920  C21 POPE  167      86.763  23.388  54.584  1.00  0.00           C
ATOM  10921  O22 POPE  167      85.662  23.897  54.483  1.00  0.00           O
ATOM  10922  C22 POPE  167      87.642  22.938  53.424  1.00  0.00           C
ATOM  10925  C3  POPE  167      87.362  24.878  57.354  1.00  0.00           C
ATOM  10928  O31 POPE  167      87.563  25.778  56.234  1.00  0.00           O
ATOM  10929  C31 POPE  167      87.512  27.068  56.544  1.00  0.00           C
ATOM  10930  O32 POPE  167      87.362  27.517  57.663  1.00  0.00           O
ATOM  10931  C32 POPE  167      87.713  27.888  55.264  1.00  0.00           C
ATOM  10934  C23 POPE  167      87.633  23.938  52.243  1.00  0.00           C
ATOM  10937  C24 POPE  167      86.812  23.528  51.024  1.00  0.00           C
ATOM  10940  C25 POPE  167      85.313  23.798  51.084  1.00  0.00           C
ATOM  10943  C26 POPE  167      84.632  23.167  49.864  1.00  0.00           C
ATOM  10946  C27 POPE  167      83.143  23.488  49.774  1.00  0.00           C
ATOM  10949  C28 POPE  167      82.472  22.798  48.574  1.00  0.00           C
ATOM  10952  C29 POPE  167      80.982  23.017  48.594  1.00  0.00           C
ATOM  10954 0C21 POPE  167      80.043  22.157  49.034  1.00  0.00           C
ATOM  10956 1C21 POPE  167      80.252  20.778  49.614  1.00  0.00           C
ATOM  10959 2C21 POPE  167      79.743  20.638  51.054  1.00  0.00           C
ATOM  10962 3C21 POPE  167      78.283  21.018  51.324  1.00  0.00           C
ATOM  10965 4C21 POPE  167      77.973  21.058  52.824  1.00  0.00           C
ATOM  10968 5C21 POPE  167      76.573  21.588  53.134  1.00  0.00           C
ATOM  10971 6C21 POPE  167      76.333  21.838  54.634  1.00  0.00           C
ATOM  10974 7C21 POPE  167      75.122  22.747  54.874  1.00  0.00           C
ATOM  10977 8C21 POPE  167      74.412  22.507  56.203  1.00  0.00           C
ATOM  10981  C33 POPE  167      87.413  29.397  55.424  1.00  0.00           C
ATOM  10984  C34 POPE  167      87.803  30.217  54.184  1.00  0.00           C
ATOM  10987  C35 POPE  167      86.963  29.958  52.934  1.00  0.00           C
ATOM  10990  C36 POPE  167      85.552  30.558  52.964  1.00  0.00           C
ATOM  10993  C37 POPE  167      84.753  30.238  51.694  1.00  0.00           C
ATOM  10996  C38 POPE  167      85.243  30.958  50.434  1.00  0.00           C
ATOM  10999  C39 POPE  167      84.613  30.398  49.153  1.00  0.00           C
ATOM  11002 0C31 POPE  167      85.362  30.818  47.883  1.00  0.00           C
ATOM  11005 1C31 POPE  167      84.883  30.057  46.633  1.00  0.00           C
ATOM  11008 2C31 POPE  167      85.823  30.217  45.444  1.00  0.00           C
ATOM  11011 3C31 POPE  167      85.353  29.427  44.214  1.00  0.00           C
ATOM  11014 4C31 POPE  167      86.513  28.837  43.394  1.00  0.00           C
ATOM  11017 5C31 POPE  167      86.043  28.138  42.114  1.00  0.00           C
ATOM  11020 6C31 POPE  167      87.192  27.517  41.314  1.00  0.00           C
ATOM  11024  NH3 POPE  168      56.353   1.688  62.924  1.00  0.00           N
ATOM  11028  C12 POPE  168      57.173   2.948  62.964  1.00  0.00           C
ATOM  11031  C11 POPE  168      57.703   3.228  64.383  1.00  0.00           C
ATOM  11034  P   POPE  168      57.933   5.818  64.714  1.00  0.00           P
ATOM  11035  O13 POPE  168      58.942   6.568  65.493  1.00  0.00           O
ATOM  11036  O14 POPE  168      56.582   5.728  65.284  1.00  0.00           O
ATOM  11037  O11 POPE  168      57.832   6.378  63.244  1.00  0.00           O
ATOM  11038  O12 POPE  168      58.533   4.388  64.434  1.00  0.00           O
ATOM  11039  C1  POPE  168      58.162   7.728  62.883  1.00  0.00           C
ATOM  11042  C2  POPE  168      59.473   7.808  62.064  1.00  0.00           C
ATOM  11044  O21 POPE  168      59.543   9.088  61.424  1.00  0.00           O
ATOM  11045  C21 POPE  168      58.942   9.328  60.274  1.00  0.00           C
ATOM  11046  O22 POPE  168      58.232   8.568  59.643  1.00  0.00           O
ATOM  11047  C22 POPE  168      59.243  10.778  59.894  1.00  0.00           C
ATOM  11050  C3  POPE  168      59.693   6.568  61.114  1.00  0.00           C
ATOM  11053  O31 POPE  168      60.853   6.678  60.233  1.00  0.00           O
ATOM  11054  C31 POPE  168      61.613   5.578  60.174  1.00  0.00           C
ATOM  11055  O32 POPE  168      61.463   4.598  60.884  1.00  0.00           O
ATOM  11056  C32 POPE  168      62.762   5.718  59.174  1.00  0.00           C
ATOM  11059  C23 POPE  168      58.353  11.358  58.764  1.00  0.00           C
ATOM  11062  C24 POPE  168      59.082  11.538  57.424  1.00  0.00           C
ATOM  11065  C25 POPE  168      59.272  10.238  56.614  1.00  0.00           C
ATOM  11068  C26 POPE  168      60.043  10.507  55.313  1.00  0.00           C
ATOM  11071  C27 POPE  168      60.373   9.238  54.514  1.00  0.00           C
ATOM  11074  C28 POPE  168      60.743   9.578  53.054  1.00  0.00           C
ATOM  11077  C29 POPE  168      60.953   8.338  52.224  1.00  0.00           C
ATOM  11079 0C21 POPE  168      61.273   8.328  50.924  1.00  0.00           C
ATOM  11081 1C21 POPE  168      61.512   9.538  50.054  1.00  0.00           C
ATOM  11084 2C21 POPE  168      60.262   9.958  49.254  1.00  0.00           C
ATOM  11087 3C21 POPE  168      60.633  10.767  48.004  1.00  0.00           C
ATOM  11090 4C21 POPE  168      59.493  10.907  46.983  1.00  0.00           C
ATOM  11093 5C21 POPE  168      58.503  12.038  47.284  1.00  0.00           C
ATOM  11096 6C21 POPE  168      57.533  12.298  46.124  1.00  0.00           C
ATOM  11099 7C21 POPE  168      56.712  13.568  46.314  1.00  0.00           C
ATOM  11102 8C21 POPE  168      55.923  13.988  45.074  1.00  0.00           C
ATOM  11106  C33 POPE  168      62.372   6.288  57.784  1.00  0.00           C
ATOM  11109  C34 POPE  168      62.913   5.478  56.594  1.00  0.00           C
ATOM  11112  C35 POPE  168      64.223   6.028  55.993  1.00  0.00           C
ATOM  11115  C36 POPE  168      65.483   5.748  56.834  1.00  0.00           C
ATOM  11118  C37 POPE  168      66.733   6.458  56.273  1.00  0.00           C
ATOM  11121  C38 POPE  168      67.853   6.568  57.324  1.00  0.00           C
ATOM  11124  C39 POPE  168      69.022   7.478  56.913  1.00  0.00           C
ATOM  11127 0C31 POPE  168      68.633   8.968  56.854  1.00  0.00           C
ATOM  11130 1C31 POPE  168      69.793   9.918  56.514  1.00  0.00           C
ATOM  11133 2C31 POPE  168      69.313  11.368  56.404  1.00  0.00           C
ATOM  11136 3C31 POPE  168      70.332  12.358  55.803  1.00  0.00           C
ATOM  11139 4C31 POPE  168      69.643  13.678  55.434  1.00  0.00           C
ATOM  11142 5C31 POPE  168      70.423  14.598  54.494  1.00  0.00           C
ATOM  11145 6C31 POPE  168      69.623  15.848  54.123  1.00  0.00           C
ATOM  11149  NH3 POPE  169      95.783  20.698  21.534  1.00  0.00           N
ATOM  11153  C12 POPE  169      96.572  21.558  20.574  1.00  0.00           C
ATOM  11156  C11 POPE  169      96.063  23.017  20.514  1.00  0.00           C
ATOM  11159  P   POPE  169      97.782  24.657  19.274  1.00  0.00           P
ATOM  11160  O13 POPE  169      98.733  24.358  20.374  1.00  0.00           O
ATOM  11161  O14 POPE  169      98.302  24.627  17.894  1.00  0.00           O
ATOM  11162  O11 POPE  169      97.122  26.077  19.524  1.00  0.00           O
ATOM  11163  O12 POPE  169      96.542  23.667  19.333  1.00  0.00           O
ATOM  11164  C1  POPE  169      97.903  27.118  20.134  1.00  0.00           C
ATOM  11167  C2  POPE  169      97.663  27.168  21.664  1.00  0.00           C
ATOM  11169  O21 POPE  169      96.313  27.587  21.924  1.00  0.00           O
ATOM  11170  C21 POPE  169      95.702  26.958  22.944  1.00  0.00           C
ATOM  11171  O22 POPE  169      96.033  25.888  23.424  1.00  0.00           O
ATOM  11172  C22 POPE  169      94.552  27.858  23.434  1.00  0.00           C
ATOM  11175  C3  POPE  169      98.622  28.177  22.334  1.00  0.00           C
ATOM  11178  O31 POPE  169      98.412  28.258  23.753  1.00  0.00           O
ATOM  11179  C31 POPE  169      99.212  27.507  24.494  1.00  0.00           C
ATOM  11180  O32 POPE  169      99.902  26.578  24.104  1.00  0.00           O
ATOM  11181  C32 POPE  169      99.233  28.048  25.924  1.00  0.00           C
ATOM  11184  C23 POPE  169      94.182  27.618  24.914  1.00  0.00           C
ATOM  11187  C24 POPE  169      93.043  28.507  25.424  1.00  0.00           C
ATOM  11190  C25 POPE  169      92.593  28.177  26.864  1.00  0.00           C
ATOM  11193  C26 POPE  169      93.752  28.188  27.874  1.00  0.00           C
ATOM  11196  C27 POPE  169      93.312  28.477  29.314  1.00  0.00           C
ATOM  11199  C28 POPE  169      94.522  28.428  30.274  1.00  0.00           C
ATOM  11202  C29 POPE  169      94.182  28.737  31.704  1.00  0.00           C
ATOM  11204 0C21 POPE  169      95.042  28.667  32.743  1.00  0.00           C
ATOM  11206 1C21 POPE  169      96.513  28.337  32.684  1.00  0.00           C
ATOM  11209 2C21 POPE  169      97.332  29.248  33.624  1.00  0.00           C
ATOM  11212 3C21 POPE  169      97.122  28.997  35.134  1.00  0.00           C
ATOM  11215 4C21 POPE  169      97.313  30.268  35.984  1.00  0.00           C
ATOM  11218 5C21 POPE  169      95.982  30.728  36.614  1.00  0.00           C
ATOM  11221 6C21 POPE  169      96.103  32.028  37.414  1.00  0.00           C
ATOM  11224 7C21 POPE  169      94.753  32.748  37.574  1.00  0.00           C
ATOM  11227 8C21 POPE  169      94.783  33.908  38.564  1.00  0.00           C
ATOM  11231  C33 POPE  169      97.983  27.698  26.754  1.00  0.00           C
ATOM  11234  C34 POPE  169      97.693  28.767  27.814  1.00  0.00           C
ATOM  11237  C35 POPE  169      98.743  28.878  28.934  1.00  0.00           C
ATOM  11240  C36 POPE  169      98.592  30.188  29.714  1.00  0.00           C
ATOM  11243  C37 POPE  169      99.562  30.308  30.894  1.00  0.00           C
ATOM  11246  C38 POPE  169      99.312  31.567  31.744  1.00  0.00           C
ATOM  11249  C39 POPE  169      99.702  32.877  31.044  1.00  0.00           C
ATOM  11252 0C31 POPE  169      99.333  34.127  31.854  1.00  0.00           C
ATOM  11255 1C31 POPE  169      99.762  35.428  31.154  1.00  0.00           C
ATOM  11258 2C31 POPE  169      99.342  36.697  31.903  1.00  0.00           C
ATOM  11261 3C31 POPE  169      99.923  37.977  31.284  1.00  0.00           C
ATOM  11264 4C31 POPE  169      99.352  39.248  31.914  1.00  0.00           C
ATOM  11267 5C31 POPE  169      99.923  40.548  31.334  1.00  0.00           C
ATOM  11270 6C31 POPE  169      99.182  41.807  31.804  1.00  0.00           C
ATOM  11274  NH3 POPE  170     100.942  27.227  62.354  1.00  0.00           N
ATOM  11278  C12 POPE  170     102.052  27.127  61.343  1.00  0.00           C
ATOM  11281  C11 POPE  170     103.192  28.128  61.583  1.00  0.00           C
ATOM  11284  P   POPE  170     105.343  29.067  60.424  1.00  0.00           P
ATOM  11285  O13 POPE  170     105.403  29.738  59.114  1.00  0.00           O
ATOM  11286  O14 POPE  170     105.383  29.938  61.623  1.00  0.00           O
ATOM  11287  O11 POPE  170     106.572  28.048  60.493  1.00  0.00           O
ATOM  11288  O12 POPE  170     104.083  28.108  60.464  1.00  0.00           O
ATOM  11289  C1  POPE  170     107.813  28.377  59.833  1.00  0.00           C
ATOM  11292  C2  POPE  170     108.433  27.227  58.974  1.00  0.00           C
ATOM  11294  O21 POPE  170     108.393  27.487  57.564  1.00  0.00           O
ATOM  11295  C21 POPE  170     108.953  28.588  57.123  1.00  0.00           C
ATOM  11296  O22 POPE  170     109.592  29.408  57.764  1.00  0.00           O
ATOM  11297  C22 POPE  170     108.633  28.728  55.633  1.00  0.00           C
ATOM  11300  C3  POPE  170     107.752  25.858  59.273  1.00  0.00           C
ATOM  11303  O31 POPE  170     108.412  24.727  58.674  1.00  0.00           O
ATOM  11304  C31 POPE  170     107.862  24.188  57.593  1.00  0.00           C
ATOM  11305  O32 POPE  170     106.942  24.627  56.944  1.00  0.00           O
ATOM  11306  C32 POPE  170     108.633  22.908  57.243  1.00  0.00           C
ATOM  11309  C23 POPE  170     109.352  27.668  54.784  1.00  0.00           C
ATOM  11312  C24 POPE  170     110.872  27.708  55.014  1.00  0.00           C
ATOM  11315  C25 POPE  170     111.682  27.168  53.834  1.00  0.00           C
ATOM  11318  C26 POPE  170     113.192  27.308  54.083  1.00  0.00           C
ATOM  11321  C27 POPE  170     114.022  27.057  52.824  1.00  0.00           C
ATOM  11324  C28 POPE  170     114.072  28.278  51.863  1.00  0.00           C
ATOM  11327  C29 POPE  170     115.292  29.158  52.034  1.00  0.00           C
ATOM  11329 0C21 POPE  170     116.222  29.408  51.094  1.00  0.00           C
ATOM  11331 1C21 POPE  170     116.252  28.868  49.684  1.00  0.00           C
ATOM  11334 2C21 POPE  170     116.703  29.868  48.584  1.00  0.00           C
ATOM  11337 3C21 POPE  170     115.842  31.138  48.493  1.00  0.00           C
ATOM  11340 4C21 POPE  170     116.213  32.018  47.294  1.00  0.00           C
ATOM  11343 5C21 POPE  170     115.432  31.678  46.024  1.00  0.00           C
ATOM  11346 6C21 POPE  170     115.763  32.608  44.844  1.00  0.00           C
ATOM  11349 7C21 POPE  170     115.073  32.168  43.544  1.00  0.00           C
ATOM  11352 8C21 POPE  170     115.473  32.998  42.324  1.00  0.00           C
ATOM  11356  C33 POPE  170     110.012  23.247  56.633  1.00  0.00           C
ATOM  11359  C34 POPE  170     110.653  22.087  55.864  1.00  0.00           C
ATOM  11362  C35 POPE  170     111.583  22.557  54.734  1.00  0.00           C
ATOM  11365  C36 POPE  170     112.853  23.298  55.174  1.00  0.00           C
ATOM  11368  C37 POPE  170     113.902  23.318  54.053  1.00  0.00           C
ATOM  11371  C38 POPE  170     115.303  23.767  54.494  1.00  0.00           C
ATOM  11374  C39 POPE  170     116.392  23.328  53.484  1.00  0.00           C
ATOM  11377 0C31 POPE  170     116.873  21.888  53.714  1.00  0.00           C
ATOM  11380 1C31 POPE  170     117.463  21.218  52.453  1.00  0.00           C
ATOM  11383 2C31 POPE  170     117.722  19.718  52.674  1.00  0.00           C
ATOM  11386 3C31 POPE  170     118.213  18.938  51.434  1.00  0.00           C
ATOM  11389 4C31 POPE  170     117.353  19.148  50.174  1.00  0.00           C
ATOM  11392 5C31 POPE  170     117.953  20.208  49.244  1.00  0.00           C
ATOM  11395 6C31 POPE  170     116.933  20.758  48.244  1.00  0.00           C
ATOM  11399  NH3 POPE  171      46.473   7.008  24.424  1.00  0.00           N
ATOM  11403  C12 POPE  171      47.762   7.008  25.224  1.00  0.00           C
ATOM  11406  C11 POPE  171      48.883   6.248  24.484  1.00  0.00           C
ATOM  11409  P   POPE  171      51.043   7.708  24.434  1.00  0.00           P
ATOM  11410  O13 POPE  171      50.252   8.948  24.564  1.00  0.00           O
ATOM  11411  O14 POPE  171      51.493   7.298  23.094  1.00  0.00           O
ATOM  11412  O11 POPE  171      52.253   7.808  25.444  1.00  0.00           O
ATOM  11413  O12 POPE  171      50.203   6.498  25.014  1.00  0.00           O
ATOM  11414  C1  POPE  171      52.053   8.218  26.814  1.00  0.00           C
ATOM  11417  C2  POPE  171      52.193   7.008  27.784  1.00  0.00           C
ATOM  11419  O21 POPE  171      52.223   7.428  29.164  1.00  0.00           O
ATOM  11420  C21 POPE  171      51.043   7.608  29.734  1.00  0.00           C
ATOM  11421  O22 POPE  171      49.973   7.568  29.164  1.00  0.00           O
ATOM  11422  C22 POPE  171      51.213   7.868  31.234  1.00  0.00           C
ATOM  11425  C3  POPE  171      53.503   6.238  27.493  1.00  0.00           C
ATOM  11428  O31 POPE  171      53.482   4.958  28.164  1.00  0.00           O
ATOM  11429  C31 POPE  171      54.113   4.918  29.344  1.00  0.00           C
ATOM  11430  O32 POPE  171      54.772   5.828  29.834  1.00  0.00           O
ATOM  11431  C32 POPE  171      53.843   3.568  30.003  1.00  0.00           C
ATOM  11434  C23 POPE  171      50.753   6.658  32.084  1.00  0.00           C
ATOM  11437  C24 POPE  171      51.763   6.278  33.174  1.00  0.00           C
ATOM  11440  C25 POPE  171      51.483   6.988  34.504  1.00  0.00           C
ATOM  11443  C26 POPE  171      52.622   6.818  35.514  1.00  0.00           C
ATOM  11446  C27 POPE  171      52.723   7.998  36.493  1.00  0.00           C
ATOM  11449  C28 POPE  171      53.932   7.908  37.434  1.00  0.00           C
ATOM  11452  C29 POPE  171      53.783   6.838  38.474  1.00  0.00           C
ATOM  11454 0C21 POPE  171      54.533   6.738  39.594  1.00  0.00           C
ATOM  11456 1C21 POPE  171      55.653   7.668  39.993  1.00  0.00           C
ATOM  11459 2C21 POPE  171      55.943   7.528  41.493  1.00  0.00           C
ATOM  11462 3C21 POPE  171      57.243   8.198  41.954  1.00  0.00           C
ATOM  11465 4C21 POPE  171      57.533   7.808  43.414  1.00  0.00           C
ATOM  11468 5C21 POPE  171      58.662   8.588  44.104  1.00  0.00           C
ATOM  11471 6C21 POPE  171      60.063   7.988  43.894  1.00  0.00           C
ATOM  11474 7C21 POPE  171      61.083   8.608  44.854  1.00  0.00           C
ATOM  11477 8C21 POPE  171      62.493   8.018  44.743  1.00  0.00           C
ATOM  11481  C33 POPE  171      52.783   3.678  31.124  1.00  0.00           C
ATOM  11484  C34 POPE  171      52.033   2.358  31.383  1.00  0.00           C
ATOM  11487  C35 POPE  171      51.103   2.428  32.604  1.00  0.00           C
ATOM  11490  C36 POPE  171      51.833   2.108  33.924  1.00  0.00           C
ATOM  11493  C37 POPE  171      51.013   2.408  35.194  1.00  0.00           C
ATOM  11496  C38 POPE  171      51.553   1.638  36.414  1.00  0.00           C
ATOM  11499  C39 POPE  171      51.022   2.108  37.784  1.00  0.00           C
ATOM  11502 0C31 POPE  171      49.493   2.048  37.964  1.00  0.00           C
ATOM  11505 1C31 POPE  171      49.082   1.298  39.254  1.00  0.00           C
ATOM  11508 2C31 POPE  171      47.622   1.458  39.734  1.00  0.00           C
ATOM  11511 3C31 POPE  171      47.173   2.908  39.964  1.00  0.00           C
ATOM  11514 4C31 POPE  171      46.073   3.028  41.024  1.00  0.00           C
ATOM  11517 5C31 POPE  171      44.683   2.598  40.554  1.00  0.00           C
ATOM  11520 6C31 POPE  171      43.592   2.868  41.604  1.00  0.00           C
ATOM  11524  NH3 POPE  172      38.953   8.888  64.903  1.00  0.00           N
ATOM  11528  C12 POPE  172      39.583   8.658  66.244  1.00  0.00           C
ATOM  11531  C11 POPE  172      39.393   7.188  66.703  1.00  0.00           C
ATOM  11534  P   POPE  172      36.783   7.418  67.174  1.00  0.00           P
ATOM  11535  O13 POPE  172      35.793   6.538  67.824  1.00  0.00           O
ATOM  11536  O14 POPE  172      36.853   8.828  67.634  1.00  0.00           O
ATOM  11537  O11 POPE  172      36.703   7.318  65.563  1.00  0.00           O
ATOM  11538  O12 POPE  172      38.233   6.898  67.473  1.00  0.00           O
ATOM  11539  C1  POPE  172      35.373   7.288  65.004  1.00  0.00           C
ATOM  11542  C2  POPE  172      35.272   6.768  63.524  1.00  0.00           C
ATOM  11544  O21 POPE  172      35.013   5.338  63.524  1.00  0.00           O
ATOM  11545  C21 POPE  172      34.423   4.858  62.424  1.00  0.00           C
ATOM  11546  O22 POPE  172      34.373   5.438  61.354  1.00  0.00           O
ATOM  11547  C22 POPE  172      33.703   3.528  62.704  1.00  0.00           C
ATOM  11550  C3  POPE  172      36.473   7.228  62.644  1.00  0.00           C
ATOM  11553  O31 POPE  172      36.053   7.588  61.304  1.00  0.00           O
ATOM  11554  C31 POPE  172      36.723   7.008  60.303  1.00  0.00           C
ATOM  11555  O32 POPE  172      37.752   6.368  60.434  1.00  0.00           O
ATOM  11556  C32 POPE  172      35.973   7.218  58.983  1.00  0.00           C
ATOM  11559  C23 POPE  172      33.043   2.948  61.424  1.00  0.00           C
ATOM  11562  C24 POPE  172      32.063   1.778  61.623  1.00  0.00           C
ATOM  11565  C25 POPE  172      31.593   1.068  60.324  1.00  0.00           C
ATOM  11568  C26 POPE  172      30.573   1.828  59.433  1.00  0.00           C
ATOM  11571  C27 POPE  172      30.123   1.028  58.183  1.00  0.00           C
ATOM  11574  C28 POPE  172      30.053   1.818  56.854  1.00  0.00           C
ATOM  11577  C29 POPE  172      31.383   1.808  56.133  1.00  0.00           C
ATOM  11579 0C21 POPE  172      31.673   1.678  54.824  1.00  0.00           C
ATOM  11581 1C21 POPE  172      30.723   1.528  53.664  1.00  0.00           C
ATOM  11584 2C21 POPE  172      31.363   0.768  52.474  1.00  0.00           C
ATOM  11587 3C21 POPE  172      32.473   1.558  51.744  1.00  0.00           C
ATOM  11590 4C21 POPE  172      32.713   1.088  50.294  1.00  0.00           C
ATOM  11593 5C21 POPE  172      33.193  -0.367  50.184  1.00  0.00           C
ATOM  11596 6C21 POPE  172      33.363  -0.857  48.734  1.00  0.00           C
ATOM  11599 7C21 POPE  172      33.653  -2.367  48.674  1.00  0.00           C
ATOM  11602 8C21 POPE  172      33.662  -2.977  47.274  1.00  0.00           C
ATOM  11606  C33 POPE  172      36.943   7.528  57.824  1.00  0.00           C
ATOM  11609  C34 POPE  172      37.552   8.927  57.934  1.00  0.00           C
ATOM  11612  C35 POPE  172      38.543   9.268  56.804  1.00  0.00           C
ATOM  11615  C36 POPE  172      39.703   8.267  56.684  1.00  0.00           C
ATOM  11618  C37 POPE  172      40.732   8.658  55.624  1.00  0.00           C
ATOM  11621  C38 POPE  172      42.083   7.918  55.703  1.00  0.00           C
ATOM  11624  C39 POPE  172      42.013   6.388  55.584  1.00  0.00           C
ATOM  11627 0C31 POPE  172      41.383   5.878  54.284  1.00  0.00           C
ATOM  11630 1C31 POPE  172      41.793   4.428  53.974  1.00  0.00           C
ATOM  11633 2C31 POPE  172      41.192   3.838  52.694  1.00  0.00           C
ATOM  11636 3C31 POPE  172      41.712   4.488  51.404  1.00  0.00           C
ATOM  11639 4C31 POPE  172      40.953   3.988  50.164  1.00  0.00           C
ATOM  11642 5C31 POPE  172      41.743   4.218  48.864  1.00  0.00           C
ATOM  11645 6C31 POPE  172      41.033   3.808  47.564  1.00  0.00           C
ATOM  11649  NH3 POPE  173      87.372  29.378  59.623  1.00  0.00           N
ATOM  11653  C12 POPE  173      86.383  30.038  60.534  1.00  0.00           C
ATOM  11656  C11 POPE  173      84.902  29.668  60.214  1.00  0.00           C
ATOM  11659  P   POPE  173      84.963  27.388  61.434  1.00  0.00           P
ATOM  11660  O13 POPE  173      86.243  26.698  61.144  1.00  0.00           O
ATOM  11661  O14 POPE  173      84.913  28.247  62.624  1.00  0.00           O
ATOM  11662  O11 POPE  173      83.733  26.368  61.454  1.00  0.00           O
ATOM  11663  O12 POPE  173      84.653  28.267  60.163  1.00  0.00           O
ATOM  11664  C1  POPE  173      83.603  25.507  60.324  1.00  0.00           C
ATOM  11667  C2  POPE  173      82.323  24.608  60.383  1.00  0.00           C
ATOM  11669  O21 POPE  173      82.603  23.278  59.914  1.00  0.00           O
ATOM  11670  C21 POPE  173      83.032  23.167  58.664  1.00  0.00           C
ATOM  11671  O22 POPE  173      83.263  24.108  57.914  1.00  0.00           O
ATOM  11672  C22 POPE  173      83.232  21.708  58.284  1.00  0.00           C
ATOM  11675  C3  POPE  173      81.082  25.247  59.654  1.00  0.00           C
ATOM  11678  O31 POPE  173      79.982  24.318  59.524  1.00  0.00           O
ATOM  11679  C31 POPE  173      79.243  24.148  58.404  1.00  0.00           C
ATOM  11680  O32 POPE  173      78.213  23.488  58.373  1.00  0.00           O
ATOM  11681  C32 POPE  173      79.813  24.827  57.164  1.00  0.00           C
ATOM  11684  C23 POPE  173      82.792  21.438  56.834  1.00  0.00           C
ATOM  11687  C24 POPE  173      82.612  19.948  56.514  1.00  0.00           C
ATOM  11690  C25 POPE  173      82.253  19.737  55.034  1.00  0.00           C
ATOM  11693  C26 POPE  173      81.912  18.288  54.643  1.00  0.00           C
ATOM  11696  C27 POPE  173      81.752  18.208  53.113  1.00  0.00           C
ATOM  11699  C28 POPE  173      81.273  16.847  52.584  1.00  0.00           C
ATOM  11702  C29 POPE  173      81.192  16.868  51.074  1.00  0.00           C
ATOM  11704 0C21 POPE  173      80.383  16.138  50.294  1.00  0.00           C
ATOM  11706 1C21 POPE  173      79.423  15.068  50.754  1.00  0.00           C
ATOM  11709 2C21 POPE  173      79.423  13.878  49.763  1.00  0.00           C
ATOM  11712 3C21 POPE  173      78.503  12.708  50.164  1.00  0.00           C
ATOM  11715 4C21 POPE  173      77.003  13.038  50.194  1.00  0.00           C
ATOM  11718 5C21 POPE  173      76.143  12.308  49.153  1.00  0.00           C
ATOM  11721 6C21 POPE  173      76.503  12.658  47.694  1.00  0.00           C
ATOM  11724 7C21 POPE  173      75.313  12.568  46.723  1.00  0.00           C
ATOM  11727 8C21 POPE  173      75.692  12.888  45.274  1.00  0.00           C
ATOM  11731  C33 POPE  173      79.022  24.528  55.864  1.00  0.00           C
ATOM  11734  C34 POPE  173      79.533  25.378  54.693  1.00  0.00           C
ATOM  11737  C35 POPE  173      78.423  26.088  53.894  1.00  0.00           C
ATOM  11740  C36 POPE  173      78.043  25.388  52.574  1.00  0.00           C
ATOM  11743  C37 POPE  173      76.982  26.198  51.814  1.00  0.00           C
ATOM  11746  C38 POPE  173      76.393  25.478  50.593  1.00  0.00           C
ATOM  11749  C39 POPE  173      77.412  25.217  49.474  1.00  0.00           C
ATOM  11752 0C31 POPE  173      76.753  24.827  48.144  1.00  0.00           C
ATOM  11755 1C31 POPE  173      77.762  24.748  46.994  1.00  0.00           C
ATOM  11758 2C31 POPE  173      77.123  24.257  45.683  1.00  0.00           C
ATOM  11761 3C31 POPE  173      77.983  24.557  44.444  1.00  0.00           C
ATOM  11764 4C31 POPE  173      77.362  23.967  43.163  1.00  0.00           C
ATOM  11767 5C31 POPE  173      78.203  24.218  41.903  1.00  0.00           C
ATOM  11770 6C31 POPE  173      77.552  23.628  40.644  1.00  0.00           C
ATOM  11774  NH3 POPE  174     103.752  79.838  22.474  1.00  0.00           N
ATOM  11778  C12 POPE  174     104.133  78.768  21.494  1.00  0.00           C
ATOM  11781  C11 POPE  174     104.813  79.338  20.224  1.00  0.00           C
ATOM  11784  P   POPE  174     104.482  81.807  19.534  1.00  0.00           P
ATOM  11785  O13 POPE  174     104.713  81.497  18.104  1.00  0.00           O
ATOM  11786  O14 POPE  174     103.102  81.858  20.054  1.00  0.00           O
ATOM  11787  O11 POPE  174     105.152  83.207  19.864  1.00  0.00           O
ATOM  11788  O12 POPE  174     105.263  80.708  20.384  1.00  0.00           O
ATOM  11789  C1  POPE  174     106.122  83.437  20.884  1.00  0.00           C
ATOM  11792  C2  POPE  174     105.522  84.217  22.104  1.00  0.00           C
ATOM  11794  O21 POPE  174     106.203  83.927  23.334  1.00  0.00           O
ATOM  11795  C21 POPE  174     106.183  82.698  23.784  1.00  0.00           C
ATOM  11796  O22 POPE  174     105.823  81.688  23.204  1.00  0.00           O
ATOM  11797  C22 POPE  174     106.662  82.717  25.214  1.00  0.00           C
ATOM  11800  C3  POPE  174     103.972  84.067  22.244  1.00  0.00           C
ATOM  11803  O31 POPE  174     103.433  84.757  23.404  1.00  0.00           O
ATOM  11804  C31 POPE  174     103.272  84.018  24.494  1.00  0.00           C
ATOM  11805  O32 POPE  174     103.382  82.808  24.534  1.00  0.00           O
ATOM  11806  C32 POPE  174     103.002  84.888  25.714  1.00  0.00           C
ATOM  11809  C23 POPE  174     108.113  82.197  25.304  1.00  0.00           C
ATOM  11812  C24 POPE  174     108.612  82.237  26.744  1.00  0.00           C
ATOM  11815  C25 POPE  174     107.693  81.478  27.704  1.00  0.00           C
ATOM  11818  C26 POPE  174     108.272  81.297  29.104  1.00  0.00           C
ATOM  11821  C27 POPE  174     107.313  80.507  29.984  1.00  0.00           C
ATOM  11824  C28 POPE  174     107.922  80.037  31.304  1.00  0.00           C
ATOM  11827  C29 POPE  174     108.263  81.168  32.244  1.00  0.00           C
ATOM  11829 0C21 POPE  174     107.372  81.768  33.054  1.00  0.00           C
ATOM  11831 1C21 POPE  174     105.903  81.448  33.114  1.00  0.00           C
ATOM  11834 2C21 POPE  174     105.473  80.667  34.374  1.00  0.00           C
ATOM  11837 3C21 POPE  174     105.802  81.408  35.674  1.00  0.00           C
ATOM  11840 4C21 POPE  174     104.793  81.117  36.794  1.00  0.00           C
ATOM  11843 5C21 POPE  174     105.082  81.936  38.074  1.00  0.00           C
ATOM  11846 6C21 POPE  174     104.823  83.428  37.834  1.00  0.00           C
ATOM  11849 7C21 POPE  174     105.313  84.368  38.924  1.00  0.00           C
ATOM  11852 8C21 POPE  174     105.142  85.818  38.454  1.00  0.00           C
ATOM  11856  C33 POPE  174     103.162  84.077  27.034  1.00  0.00           C
ATOM  11859  C34 POPE  174     103.363  84.988  28.244  1.00  0.00           C
ATOM  11862  C35 POPE  174     103.692  84.247  29.554  1.00  0.00           C
ATOM  11865  C36 POPE  174     102.502  84.158  30.534  1.00  0.00           C
ATOM  11868  C37 POPE  174     102.843  83.458  31.864  1.00  0.00           C
ATOM  11871  C38 POPE  174     103.232  84.368  33.034  1.00  0.00           C
ATOM  11874  C39 POPE  174     104.383  85.348  32.734  1.00  0.00           C
ATOM  11877 0C31 POPE  174     104.893  86.068  33.984  1.00  0.00           C
ATOM  11880 1C31 POPE  174     105.793  87.278  33.644  1.00  0.00           C
ATOM  11883 2C31 POPE  174     106.222  88.088  34.864  1.00  0.00           C
ATOM  11886 3C31 POPE  174     107.493  87.547  35.514  1.00  0.00           C
ATOM  11889 4C31 POPE  174     107.743  88.108  36.924  1.00  0.00           C
ATOM  11892 5C31 POPE  174     108.953  87.458  37.604  1.00  0.00           C
ATOM  11895 6C31 POPE  174     109.112  87.878  39.063  1.00  0.00           C
ATOM  11899  NH3 POPE  175     106.823  34.327  20.684  1.00  0.00           N
ATOM  11903  C12 POPE  175     105.412  34.438  21.174  1.00  0.00           C
ATOM  11906  C11 POPE  175     104.442  33.938  20.084  1.00  0.00           C
ATOM  11909  P   POPE  175     105.152  31.388  20.094  1.00  0.00           P
ATOM  11910  O13 POPE  175     106.483  31.508  20.734  1.00  0.00           O
ATOM  11911  O14 POPE  175     105.002  30.278  19.124  1.00  0.00           O
ATOM  11912  O11 POPE  175     104.042  31.408  21.184  1.00  0.00           O
ATOM  11913  O12 POPE  175     104.913  32.778  19.374  1.00  0.00           O
ATOM  11914  C1  POPE  175     103.923  30.358  22.144  1.00  0.00           C
ATOM  11917  C2  POPE  175     104.032  30.888  23.594  1.00  0.00           C
ATOM  11919  O21 POPE  175     103.582  29.808  24.424  1.00  0.00           O
ATOM  11920  C21 POPE  175     103.993  29.757  25.664  1.00  0.00           C
ATOM  11921  O22 POPE  175     104.893  30.417  26.154  1.00  0.00           O
ATOM  11922  C22 POPE  175     103.123  28.718  26.383  1.00  0.00           C
ATOM  11925  C3  POPE  175     103.133  32.147  23.804  1.00  0.00           C
ATOM  11928  O31 POPE  175     103.643  33.037  24.814  1.00  0.00           O
ATOM  11929  C31 POPE  175     103.162  32.897  26.054  1.00  0.00           C
ATOM  11930  O32 POPE  175     102.372  32.028  26.404  1.00  0.00           O
ATOM  11931  C32 POPE  175     103.683  34.018  26.914  1.00  0.00           C
ATOM  11934  C23 POPE  175     103.032  28.897  27.914  1.00  0.00           C
ATOM  11937  C24 POPE  175     104.282  28.337  28.594  1.00  0.00           C
ATOM  11940  C25 POPE  175     104.252  28.418  30.114  1.00  0.00           C
ATOM  11943  C26 POPE  175     105.623  28.058  30.694  1.00  0.00           C
ATOM  11946  C27 POPE  175     105.853  28.548  32.124  1.00  0.00           C
ATOM  11949  C28 POPE  175     107.302  28.298  32.563  1.00  0.00           C
ATOM  11952  C29 POPE  175     107.642  28.948  33.874  1.00  0.00           C
ATOM  11954 0C21 POPE  175     107.213  28.558  35.083  1.00  0.00           C
ATOM  11956 1C21 POPE  175     106.303  27.388  35.394  1.00  0.00           C
ATOM  11959 2C21 POPE  175     104.993  27.828  36.064  1.00  0.00           C
ATOM  11962 3C21 POPE  175     105.213  28.507  37.434  1.00  0.00           C
ATOM  11965 4C21 POPE  175     103.963  28.507  38.324  1.00  0.00           C
ATOM  11968 5C21 POPE  175     104.032  29.587  39.414  1.00  0.00           C
ATOM  11971 6C21 POPE  175     103.612  29.088  40.803  1.00  0.00           C
ATOM  11974 7C21 POPE  175     103.643  30.177  41.874  1.00  0.00           C
ATOM  11977 8C21 POPE  175     103.393  29.638  43.294  1.00  0.00           C
ATOM  11981  C33 POPE  175     103.743  33.698  28.424  1.00  0.00           C
ATOM  11984  C34 POPE  175     105.163  33.948  28.944  1.00  0.00           C
ATOM  11987  C35 POPE  175     105.213  34.088  30.474  1.00  0.00           C
ATOM  11990  C36 POPE  175     104.802  35.498  30.924  1.00  0.00           C
ATOM  11993  C37 POPE  175     104.823  35.607  32.454  1.00  0.00           C
ATOM  11996  C38 POPE  175     104.533  37.028  32.953  1.00  0.00           C
ATOM  11999  C39 POPE  175     105.292  37.368  34.244  1.00  0.00           C
ATOM  12002 0C31 POPE  175     104.783  36.588  35.464  1.00  0.00           C
ATOM  12005 1C31 POPE  175     105.602  36.857  36.744  1.00  0.00           C
ATOM  12008 2C31 POPE  175     104.783  36.727  38.034  1.00  0.00           C
ATOM  12011 3C31 POPE  175     104.482  35.287  38.474  1.00  0.00           C
ATOM  12014 4C31 POPE  175     105.732  34.557  38.993  1.00  0.00           C
ATOM  12017 5C31 POPE  175     105.432  33.177  39.584  1.00  0.00           C
ATOM  12020 6C31 POPE  175     106.703  32.347  39.784  1.00  0.00           C
ATOM  12024  NH3 POPE  176      28.583 125.497  25.414  1.00  0.00           N
ATOM  12028  C12 POPE  176      28.083 124.378  24.524  1.00  0.00           C
ATOM  12031  C11 POPE  176      26.553 124.387  24.374  1.00  0.00           C
ATOM  12034  P   POPE  176      25.743 121.868  24.054  1.00  0.00           P
ATOM  12035  O13 POPE  176      24.553 121.396  23.293  1.00  0.00           O
ATOM  12036  O14 POPE  176      26.953 121.017  24.024  1.00  0.00           O
ATOM  12037  O11 POPE  176      25.323 122.127  25.554  1.00  0.00           O
ATOM  12038  O12 POPE  176      26.133 123.326  23.524  1.00  0.00           O
ATOM  12039  C1  POPE  176      26.193 121.838  26.654  1.00  0.00           C
ATOM  12042  C2  POPE  176      25.943 122.817  27.844  1.00  0.00           C
ATOM  12044  O21 POPE  176      26.963 122.658  28.864  1.00  0.00           O
ATOM  12045  C21 POPE  176      28.133 123.237  28.584  1.00  0.00           C
ATOM  12046  O22 POPE  176      28.393 123.827  27.554  1.00  0.00           O
ATOM  12047  C22 POPE  176      29.123 122.957  29.714  1.00  0.00           C
ATOM  12050  C3  POPE  176      24.553 122.577  28.484  1.00  0.00           C
ATOM  12053  O31 POPE  176      24.143 123.747  29.214  1.00  0.00           O
ATOM  12054  C31 POPE  176      23.503 123.568  30.354  1.00  0.00           C
ATOM  12055  O32 POPE  176      23.272 122.488  30.874  1.00  0.00           O
ATOM  12056  C32 POPE  176      23.153 124.948  30.914  1.00  0.00           C
ATOM  12059  C23 POPE  176      28.763 123.698  31.014  1.00  0.00           C
ATOM  12062  C24 POPE  176      29.592 123.227  32.224  1.00  0.00           C
ATOM  12065  C25 POPE  176      29.873 124.358  33.234  1.00  0.00           C
ATOM  12068  C26 POPE  176      31.183 124.137  33.993  1.00  0.00           C
ATOM  12071  C27 POPE  176      31.673 125.397  34.734  1.00  0.00           C
ATOM  12074  C28 POPE  176      32.893 125.146  35.644  1.00  0.00           C
ATOM  12077  C29 POPE  176      34.153 124.797  34.884  1.00  0.00           C
ATOM  12079 0C21 POPE  176      34.763 123.587  34.834  1.00  0.00           C
ATOM  12081 1C21 POPE  176      34.293 122.307  35.474  1.00  0.00           C
ATOM  12084 2C21 POPE  176      35.272 121.676  36.484  1.00  0.00           C
ATOM  12087 3C21 POPE  176      35.603 122.558  37.704  1.00  0.00           C
ATOM  12090 4C21 POPE  176      37.022 123.137  37.684  1.00  0.00           C
ATOM  12093 5C21 POPE  176      37.363 123.887  38.984  1.00  0.00           C
ATOM  12096 6C21 POPE  176      38.853 124.198  39.133  1.00  0.00           C
ATOM  12099 7C21 POPE  176      39.183 124.958  40.424  1.00  0.00           C
ATOM  12102 8C21 POPE  176      40.653 124.897  40.824  1.00  0.00           C
ATOM  12106  C33 POPE  176      22.703 124.977  32.384  1.00  0.00           C
ATOM  12109  C34 POPE  176      22.253 126.396  32.774  1.00  0.00           C
ATOM  12112  C35 POPE  176      21.693 126.497  34.203  1.00  0.00           C
ATOM  12115  C36 POPE  176      22.663 125.898  35.223  1.00  0.00           C
ATOM  12118  C37 POPE  176      22.533 126.497  36.624  1.00  0.00           C
ATOM  12121  C38 POPE  176      23.703 126.057  37.514  1.00  0.00           C
ATOM  12124  C39 POPE  176      23.643 126.647  38.924  1.00  0.00           C
ATOM  12127 0C31 POPE  176      22.653 125.917  39.824  1.00  0.00           C
ATOM  12130 1C31 POPE  176      22.703 126.478  41.243  1.00  0.00           C
ATOM  12133 2C31 POPE  176      21.963 125.618  42.274  1.00  0.00           C
ATOM  12136 3C31 POPE  176      21.833 126.387  43.594  1.00  0.00           C
ATOM  12139 4C31 POPE  176      21.143 125.597  44.714  1.00  0.00           C
ATOM  12142 5C31 POPE  176      20.943 126.478  45.954  1.00  0.00           C
ATOM  12145 6C31 POPE  176      20.182 125.837  47.104  1.00  0.00           C
ATOM  12149  NH3 POPE  177      14.523  51.208  24.524  1.00  0.00           N
ATOM  12153  C12 POPE  177      15.973  51.498  24.824  1.00  0.00           C
ATOM  12156  C11 POPE  177      16.913  50.347  24.434  1.00  0.00           C
ATOM  12159  P   POPE  177      18.983  50.117  26.014  1.00  0.00           P
ATOM  12160  O13 POPE  177      20.003  51.108  26.454  1.00  0.00           O
ATOM  12161  O14 POPE  177      19.433  48.768  25.624  1.00  0.00           O
ATOM  12162  O11 POPE  177      17.813  49.998  27.064  1.00  0.00           O
ATOM  12163  O12 POPE  177      18.233  50.747  24.774  1.00  0.00           O
ATOM  12164  C1  POPE  177      17.943  49.237  28.264  1.00  0.00           C
ATOM  12167  C2  POPE  177      17.903  50.167  29.514  1.00  0.00           C
ATOM  12169  O21 POPE  177      17.763  49.357  30.704  1.00  0.00           O
ATOM  12170  C21 POPE  177      18.893  48.987  31.274  1.00  0.00           C
ATOM  12171  O22 POPE  177      20.013  49.146  30.814  1.00  0.00           O
ATOM  12172  C22 POPE  177      18.613  48.398  32.664  1.00  0.00           C
ATOM  12175  C3  POPE  177      16.713  51.178  29.484  1.00  0.00           C
ATOM  12178  O31 POPE  177      16.993  52.277  30.374  1.00  0.00           O
ATOM  12179  C31 POPE  177      16.093  52.577  31.294  1.00  0.00           C
ATOM  12180  O32 POPE  177      15.003  52.067  31.424  1.00  0.00           O
ATOM  12181  C32 POPE  177      16.613  53.687  32.224  1.00  0.00           C
ATOM  12184  C23 POPE  177      18.893  49.427  33.784  1.00  0.00           C
ATOM  12187  C24 POPE  177      18.743  48.838  35.194  1.00  0.00           C
ATOM  12190  C25 POPE  177      19.093  49.827  36.314  1.00  0.00           C
ATOM  12193  C26 POPE  177      19.073  49.177  37.704  1.00  0.00           C
ATOM  12196  C27 POPE  177      18.803  50.208  38.814  1.00  0.00           C
ATOM  12199  C28 POPE  177      19.223  49.718  40.214  1.00  0.00           C
ATOM  12202  C29 POPE  177      20.693  49.977  40.484  1.00  0.00           C
ATOM  12204 0C21 POPE  177      21.213  50.548  41.583  1.00  0.00           C
ATOM  12206 1C21 POPE  177      20.463  50.998  42.813  1.00  0.00           C
ATOM  12209 2C21 POPE  177      20.323  52.528  42.924  1.00  0.00           C
ATOM  12212 3C21 POPE  177      19.643  52.938  44.244  1.00  0.00           C
ATOM  12215 4C21 POPE  177      19.453  54.458  44.403  1.00  0.00           C
ATOM  12218 5C21 POPE  177      19.333  54.878  45.873  1.00  0.00           C
ATOM  12221 6C21 POPE  177      20.703  54.958  46.563  1.00  0.00           C
ATOM  12224 7C21 POPE  177      20.613  55.117  48.093  1.00  0.00           C
ATOM  12227 8C21 POPE  177      21.983  55.178  48.773  1.00  0.00           C
ATOM  12231  C33 POPE  177      18.143  53.657  32.414  1.00  0.00           C
ATOM  12234  C34 POPE  177      18.673  54.577  33.524  1.00  0.00           C
ATOM  12237  C35 POPE  177      18.413  54.088  34.964  1.00  0.00           C
ATOM  12240  C36 POPE  177      19.713  53.847  35.754  1.00  0.00           C
ATOM  12243  C37 POPE  177      19.563  54.048  37.264  1.00  0.00           C
ATOM  12246  C38 POPE  177      20.933  54.076  37.974  1.00  0.00           C
ATOM  12249  C39 POPE  177      20.883  54.718  39.374  1.00  0.00           C
ATOM  12252 0C31 POPE  177      22.283  54.888  39.984  1.00  0.00           C
ATOM  12255 1C31 POPE  177      22.253  55.527  41.384  1.00  0.00           C
ATOM  12258 2C31 POPE  177      23.503  55.208  42.224  1.00  0.00           C
ATOM  12261 3C31 POPE  177      23.523  55.957  43.554  1.00  0.00           C
ATOM  12264 4C31 POPE  177      24.653  55.518  44.494  1.00  0.00           C
ATOM  12267 5C31 POPE  177      24.803  56.437  45.714  1.00  0.00           C
ATOM  12270 6C31 POPE  177      25.682  55.858  46.824  1.00  0.00           C
ATOM  12274  NH3 POPE  178     109.463  91.968  68.174  1.00  0.00           N
ATOM  12278  C12 POPE  178     108.073  92.488  68.464  1.00  0.00           C
ATOM  12281  C11 POPE  178     108.013  94.027  68.434  1.00  0.00           C
ATOM  12284  P   POPE  178     108.652  96.157  69.773  1.00  0.00           P
ATOM  12285  O13 POPE  178     107.232  96.558  69.584  1.00  0.00           O
ATOM  12286  O14 POPE  178     109.302  96.478  71.063  1.00  0.00           O
ATOM  12287  O11 POPE  178     109.543  96.717  68.604  1.00  0.00           O
ATOM  12288  O12 POPE  178     108.733  94.587  69.534  1.00  0.00           O
ATOM  12289  C1  POPE  178     109.412  98.088  68.203  1.00  0.00           C
ATOM  12292  C2  POPE  178     108.673  98.167  66.863  1.00  0.00           C
ATOM  12294  O21 POPE  178     109.393  97.288  65.993  1.00  0.00           O
ATOM  12295  C21 POPE  178     108.612  96.518  65.284  1.00  0.00           C
ATOM  12296  O22 POPE  178     107.453  96.738  64.994  1.00  0.00           O
ATOM  12297  C22 POPE  178     109.323  95.217  64.984  1.00  0.00           C
ATOM  12300  C3  POPE  178     108.603  99.608  66.293  1.00  0.00           C
ATOM  12303  O31 POPE  178     107.512  99.708  65.354  1.00  0.00           O
ATOM  12304  C31 POPE  178     107.862  99.498  64.094  1.00  0.00           C
ATOM  12305  O32 POPE  178     108.983  99.296  63.664  1.00  0.00           O
ATOM  12306  C32 POPE  178     106.623  99.576  63.203  1.00  0.00           C
ATOM  12309  C23 POPE  178     109.452  95.007  63.474  1.00  0.00           C
ATOM  12312  C24 POPE  178     110.783  95.538  62.914  1.00  0.00           C
ATOM  12315  C25 POPE  178     110.633  96.408  61.653  1.00  0.00           C
ATOM  12318  C26 POPE  178     111.682  96.077  60.593  1.00  0.00           C
ATOM  12321  C27 POPE  178     113.102  96.577  60.914  1.00  0.00           C
ATOM  12324  C28 POPE  178     114.142  96.007  59.914  1.00  0.00           C
ATOM  12327  C29 POPE  178     114.893  97.038  59.104  1.00  0.00           C
ATOM  12329 0C21 POPE  178     114.743  97.318  57.794  1.00  0.00           C
ATOM  12331 1C21 POPE  178     113.792  96.667  56.813  1.00  0.00           C
ATOM  12334 2C21 POPE  178     114.333  96.536  55.364  1.00  0.00           C
ATOM  12337 3C21 POPE  178     114.422  97.848  54.564  1.00  0.00           C
ATOM  12340 4C21 POPE  178     115.073  97.658  53.183  1.00  0.00           C
ATOM  12343 5C21 POPE  178     115.353  98.967  52.434  1.00  0.00           C
ATOM  12346 6C21 POPE  178     116.802  99.468  52.504  1.00  0.00           C
ATOM  12349 7C21 POPE  178     116.952 100.877  51.903  1.00  0.00           C
ATOM  12352 8C21 POPE  178     118.393 101.387  51.854  1.00  0.00           C
ATOM  12356  C33 POPE  178     106.863  98.848  61.863  1.00  0.00           C
ATOM  12359  C34 POPE  178     105.562  98.528  61.133  1.00  0.00           C
ATOM  12362  C35 POPE  178     105.793  97.646  59.903  1.00  0.00           C
ATOM  12365  C36 POPE  178     104.482  97.257  59.203  1.00  0.00           C
ATOM  12368  C37 POPE  178     104.622  97.327  57.684  1.00  0.00           C
ATOM  12371  C38 POPE  178     103.372  96.868  56.933  1.00  0.00           C
ATOM  12374  C39 POPE  178     103.533  97.138  55.434  1.00  0.00           C
ATOM  12377 0C31 POPE  178     102.883  96.106  54.514  1.00  0.00           C
ATOM  12380 1C31 POPE  178     103.312  96.367  53.074  1.00  0.00           C
ATOM  12383 2C31 POPE  178     102.953  95.257  52.074  1.00  0.00           C
ATOM  12386 3C31 POPE  178     103.302  95.637  50.624  1.00  0.00           C
ATOM  12389 4C31 POPE  178     104.793  95.908  50.374  1.00  0.00           C
ATOM  12392 5C31 POPE  178     105.042  96.768  49.124  1.00  0.00           C
ATOM  12395 6C31 POPE  178     106.513  97.148  48.954  1.00  0.00           C
ATOM  12399  NH3 POPE  179      48.143 126.548  24.294  1.00  0.00           N
ATOM  12403  C12 POPE  179      47.653 127.948  24.473  1.00  0.00           C
ATOM  12406  C11 POPE  179      48.353 128.668  25.634  1.00  0.00           C
ATOM  12409  P   POPE  179      50.532 130.023  25.034  1.00  0.00           P
ATOM  12410  O13 POPE  179      50.623 130.042  23.554  1.00  0.00           O
ATOM  12411  O14 POPE  179      49.942 131.192  25.704  1.00  0.00           O
ATOM  12412  O11 POPE  179      51.982 129.832  25.624  1.00  0.00           O
ATOM  12413  O12 POPE  179      49.772 128.708  25.494  1.00  0.00           O
ATOM  12414  C1  POPE  179      52.092 129.872  27.054  1.00  0.00           C
ATOM  12417  C2  POPE  179      53.533 129.543  27.474  1.00  0.00           C
ATOM  12419  O21 POPE  179      53.583 129.673  28.894  1.00  0.00           O
ATOM  12420  C21 POPE  179      54.493 129.036  29.634  1.00  0.00           C
ATOM  12421  O22 POPE  179      54.823 129.387  30.754  1.00  0.00           O
ATOM  12422  C22 POPE  179      54.982 127.757  28.984  1.00  0.00           C
ATOM  12425  C3  POPE  179      54.513 130.543  26.804  1.00  0.00           C
ATOM  12428  O31 POPE  179      55.883 130.341  27.194  1.00  0.00           O
ATOM  12429  C31 POPE  179      56.572 131.443  27.503  1.00  0.00           C
ATOM  12430  O32 POPE  179      56.113 132.553  27.674  1.00  0.00           O
ATOM  12431  C32 POPE  179      58.073 131.122  27.524  1.00  0.00           C
ATOM  12434  C23 POPE  179      55.772 126.858  29.954  1.00  0.00           C
ATOM  12437  C24 POPE  179      56.022 125.478  29.344  1.00  0.00           C
ATOM  12440  C25 POPE  179      56.293 124.378  30.364  1.00  0.00           C
ATOM  12443  C26 POPE  179      57.293 124.748  31.464  1.00  0.00           C
ATOM  12446  C27 POPE  179      57.603 123.557  32.364  1.00  0.00           C
ATOM  12449  C28 POPE  179      58.083 123.967  33.774  1.00  0.00           C
ATOM  12452  C29 POPE  179      56.933 124.457  34.624  1.00  0.00           C
ATOM  12454 0C21 POPE  179      56.372 123.818  35.664  1.00  0.00           C
ATOM  12456 1C21 POPE  179      56.793 122.488  36.234  1.00  0.00           C
ATOM  12459 2C21 POPE  179      56.763 122.437  37.774  1.00  0.00           C
ATOM  12462 3C21 POPE  179      55.353 122.628  38.383  1.00  0.00           C
ATOM  12465 4C21 POPE  179      55.262 122.178  39.854  1.00  0.00           C
ATOM  12468 5C21 POPE  179      56.343 122.827  40.733  1.00  0.00           C
ATOM  12471 6C21 POPE  179      56.203 122.507  42.234  1.00  0.00           C
ATOM  12474 7C21 POPE  179      57.263 123.237  43.064  1.00  0.00           C
ATOM  12477 8C21 POPE  179      57.063 123.118  44.574  1.00  0.00           C
ATOM  12481  C33 POPE  179      58.713 131.462  28.883  1.00  0.00           C
ATOM  12484  C34 POPE  179      58.213 130.553  30.014  1.00  0.00           C
ATOM  12487  C35 POPE  179      58.533 131.103  31.414  1.00  0.00           C
ATOM  12490  C36 POPE  179      57.372 130.882  32.394  1.00  0.00           C
ATOM  12493  C37 POPE  179      57.403 131.803  33.614  1.00  0.00           C
ATOM  12496  C38 POPE  179      56.033 131.842  34.314  1.00  0.00           C
ATOM  12499  C39 POPE  179      55.982 132.733  35.564  1.00  0.00           C
ATOM  12502 0C31 POPE  179      56.943 132.253  36.654  1.00  0.00           C
ATOM  12505 1C31 POPE  179      56.753 132.943  38.004  1.00  0.00           C
ATOM  12508 2C31 POPE  179      57.762 132.413  39.024  1.00  0.00           C
[truncated: 1,697,406 more chars]
