# Supplementary material for: Characterizing Membrane Association and Periplasmic Transfer of Bacterial Lipoproteins through Molecular Dynamics Simulations
Source: Structure. 2020 Apr 7;28(4):475–487.e3. doi: 10.1016/j.str.2020.01.012 (PMC7139219; doi:10.1016/j.str.2020.01.012)
Supplement: Data S3. Final Coordinates from Simulations (M–X), Related to Figure 3 [file mmc5.zip › M-X/OSME-4-atomistic.pdb]

TITLE     Protein
REMARK    THIS IS A SIMULATION BOX
CRYST1  129.307  129.307  105.083  90.00  90.00  90.00 P 1           1
MODEL        1
ATOM      1  N   CYSTA   1      62.660  74.294  62.663  1.00  0.00           N
ATOM      3  CA  CYSTA   1      62.309  72.874  62.603  1.00  0.00           C
ATOM      5  C   CYSTA   1      63.330  71.904  63.193  1.00  0.00           C
ATOM      6  O   CYSTA   1      63.788  71.035  62.491  1.00  0.00           O
ATOM      7  CB  CYSTA   1      60.830  72.615  63.073  1.00  0.00           C
ATOM     10  SG  CYSTA   1      60.429  71.115  64.082  1.00  0.00           S
ATOM     11  C1  CYSTA   1      58.760  71.645  64.612  1.00  0.00           C
ATOM     14  CA1 CYSTA   1      63.770  74.913  62.221  1.00  0.00           C
ATOM     15  OA1 CYSTA   1      63.900  76.074  62.561  1.00  0.00           O
ATOM     16  CA2 CYSTA   1      64.829  74.254  61.402  1.00  0.00           C
ATOM     19  C11 CYSTA   1      57.409  70.924  64.253  1.00  0.00           C
ATOM     21  O11 CYSTA   1      57.129  70.684  62.882  1.00  0.00           O
ATOM     22  CX1 CYSTA   1      57.920  70.395  61.912  1.00  0.00           C
ATOM     23  OX1 CYSTA   1      58.979  69.804  61.912  1.00  0.00           O
ATOM     24  CX2 CYSTA   1      57.299  71.144  60.732  1.00  0.00           C
ATOM     27  C12 CYSTA   1      56.240  71.864  64.721  1.00  0.00           C
ATOM     30  O12 CYSTA   1      55.420  72.374  63.642  1.00  0.00           O
ATOM     31  CD1 CYSTA   1      54.249  71.794  63.463  1.00  0.00           C
ATOM     32  OD1 CYSTA   1      53.910  70.674  63.811  1.00  0.00           O
ATOM     33  CD2 CYSTA   1      53.260  72.864  63.003  1.00  0.00           C
ATOM     36  CA3 CYSTA   1      64.499  74.294  59.902  1.00  0.00           C
ATOM     39  CA4 CYSTA   1      64.920  73.004  59.161  1.00  0.00           C
ATOM     42  CA5 CYSTA   1      63.780  71.984  58.941  1.00  0.00           C
ATOM     45  CA6 CYSTA   1      62.510  72.553  58.283  1.00  0.00           C
ATOM     48  CA7 CYSTA   1      62.850  73.215  56.951  1.00  0.00           C
ATOM     51  CA8 CYSTA   1      61.730  74.014  56.292  1.00  0.00           C
ATOM     54  CA9 CYSTA   1      62.390  74.734  55.121  1.00  0.00           C
ATOM     57 0CA1 CYSTA   1      61.460  75.465  54.172  1.00  0.00           C
ATOM     60 1CA1 CYSTA   1      62.320  76.115  53.083  1.00  0.00           C
ATOM     63 2CA1 CYSTA   1      61.520  76.993  52.132  1.00  0.00           C
ATOM     66 3CA1 CYSTA   1      62.430  77.974  51.402  1.00  0.00           C
ATOM     69 4CA1 CYSTA   1      63.458  77.273  50.521  1.00  0.00           C
ATOM     72 5CA1 CYSTA   1      64.369  78.273  49.802  1.00  0.00           C
ATOM     75 6CA1 CYSTA   1      65.189  77.615  48.701  1.00  0.00           C
ATOM     79  CD3 CYSTA   1      52.859  72.883  61.511  1.00  0.00           C
ATOM     82  CD4 CYSTA   1      53.969  73.484  60.662  1.00  0.00           C
ATOM     85  CD5 CYSTA   1      53.570  73.844  59.231  1.00  0.00           C
ATOM     88  CD6 CYSTA   1      54.559  74.814  58.562  1.00  0.00           C
ATOM     91  CD7 CYSTA   1      56.010  74.644  59.043  1.00  0.00           C
ATOM     94  CD8 CYSTA   1      57.010  75.645  58.463  1.00  0.00           C
ATOM     97  CD9 CYSTA   1      58.249  74.924  57.933  1.00  0.00           C
ATOM    100 0CD1 CYSTA   1      57.950  74.234  56.602  1.00  0.00           C
ATOM    103 1CD1 CYSTA   1      58.050  75.243  55.451  1.00  0.00           C
ATOM    106 2CD1 CYSTA   1      57.450  74.734  54.142  1.00  0.00           C
ATOM    109 3CD1 CYSTA   1      57.780  75.674  52.971  1.00  0.00           C
ATOM    112 4CD1 CYSTA   1      57.520  75.014  51.613  1.00  0.00           C
ATOM    115 5CD1 CYSTA   1      58.630  74.044  51.192  1.00  0.00           C
ATOM    118 6CD1 CYSTA   1      58.209  73.124  50.051  1.00  0.00           C
ATOM    122  CX3 CYSTA   1      57.420  70.424  59.373  1.00  0.00           C
ATOM    125  CX4 CYSTA   1      56.089  70.404  58.603  1.00  0.00           C
ATOM    128  CX5 CYSTA   1      55.679  69.005  58.132  1.00  0.00           C
ATOM    131  CX6 CYSTA   1      54.890  69.035  56.823  1.00  0.00           C
ATOM    134  CX7 CYSTA   1      54.459  67.645  56.332  1.00  0.00           C
ATOM    137  CX8 CYSTA   1      53.570  67.693  55.071  1.00  0.00           C
ATOM    140  CX9 CYSTA   1      52.220  68.254  55.422  1.00  0.00           C
ATOM    142 0CX1 CYSTA   1      51.019  67.953  54.892  1.00  0.00           C
ATOM    144 1CX1 CYSTA   1      50.679  67.054  53.742  1.00  0.00           C
ATOM    147 2CX1 CYSTA   1      49.660  67.743  52.812  1.00  0.00           C
ATOM    150 3CX1 CYSTA   1      50.280  68.854  51.951  1.00  0.00           C
ATOM    153 4CX1 CYSTA   1      49.389  70.094  51.782  1.00  0.00           C
ATOM    156 5CX1 CYSTA   1      48.170  69.894  50.871  1.00  0.00           C
ATOM    159 6CX1 CYSTA   1      47.490  71.224  50.532  1.00  0.00           C
ATOM    162 7CX1 CYSTA   1      46.270  71.074  49.621  1.00  0.00           C
ATOM    165 8CX1 CYSTA   1      45.609  72.413  49.253  1.00  0.00           C
ATOM    169  N   THR A   2      63.729  71.965  64.471  1.00  0.00           N
ATOM    171  CA  THR A   2      63.858  73.133  65.321  1.00  0.00           C
ATOM    173  CB  THR A   2      63.710  72.825  66.801  1.00  0.00           C
ATOM    175  OG1 THR A   2      62.680  71.874  67.051  1.00  0.00           O
ATOM    177  CG2 THR A   2      63.400  74.104  67.581  1.00  0.00           C
ATOM    181  C   THR A   2      65.270  73.644  65.142  1.00  0.00           C
ATOM    182  O   THR A   2      66.189  72.854  65.021  1.00  0.00           O
ATOM    183  N   ALA A   3      65.469  74.984  65.081  1.00  0.00           N
ATOM    185  CA  ALA A   3      66.678  75.633  64.591  1.00  0.00           C
ATOM    187  CB  ALA A   3      66.590  77.144  64.861  1.00  0.00           C
ATOM    191  C   ALA A   3      68.079  75.154  65.002  1.00  0.00           C
ATOM    192  O   ALA A   3      68.299  74.535  66.033  1.00  0.00           O
ATOM    193  N   TYR A   4      69.079  75.465  64.141  1.00  0.00           N
ATOM    195  CA  TYR A   4      70.419  74.904  64.161  1.00  0.00           C
ATOM    197  CB  TYR A   4      70.859  74.514  62.701  1.00  0.00           C
ATOM    200  CG  TYR A   4      70.229  73.304  62.021  1.00  0.00           C
ATOM    201  CD1 TYR A   4      71.079  72.394  61.353  1.00  0.00           C
ATOM    203  CE1 TYR A   4      70.568  71.344  60.583  1.00  0.00           C
ATOM    205  CZ  TYR A   4      69.189  71.174  60.472  1.00  0.00           C
ATOM    206  OH  TYR A   4      68.679  70.115  59.701  1.00  0.00           O
ATOM    208  CD2 TYR A   4      68.840  73.104  61.893  1.00  0.00           C
ATOM    210  CE2 TYR A   4      68.329  72.054  61.122  1.00  0.00           C
ATOM    212  C   TYR A   4      71.460  75.934  64.651  1.00  0.00           C
ATOM    213  O   TYR A   4      71.740  76.914  63.972  1.00  0.00           O
ATOM    214  N   ASP A   5      72.120  75.724  65.823  1.00  0.00           N
ATOM    216  CA  ASP A   5      72.919  76.774  66.471  1.00  0.00           C
ATOM    218  CB  ASP A   5      72.749  76.743  68.012  1.00  0.00           C
ATOM    221  CG  ASP A   5      71.330  76.813  68.521  1.00  0.00           C
ATOM    222  OD1 ASP A   5      70.369  77.144  67.771  1.00  0.00           O
ATOM    223  OD2 ASP A   5      71.229  76.594  69.752  1.00  0.00           O
ATOM    224  C   ASP A   5      74.449  76.743  66.242  1.00  0.00           C
ATOM    225  O   ASP A   5      75.229  77.184  67.073  1.00  0.00           O
ATOM    226  N   ARG A   6      74.920  76.194  65.103  1.00  0.00           N
ATOM    228  CA  ARG A   6      76.288  75.804  64.761  1.00  0.00           C
ATOM    230  CB  ARG A   6      77.380  75.724  65.893  1.00  0.00           C
ATOM    233  CG  ARG A   6      78.229  76.993  66.181  1.00  0.00           C
ATOM    236  CD  ARG A   6      79.609  77.023  65.492  1.00  0.00           C
ATOM    239  NE  ARG A   6      79.329  76.754  64.062  1.00  0.00           N
ATOM    241  CZ  ARG A   6      80.229  76.435  63.143  1.00  0.00           C
ATOM    242  NH1 ARG A   6      81.479  76.825  63.172  1.00  0.00           N
ATOM    245  NH2 ARG A   6      79.810  75.664  62.143  1.00  0.00           N
ATOM    248  C   ARG A   6      76.189  74.434  64.161  1.00  0.00           C
ATOM    249  O   ARG A   6      76.649  74.194  63.042  1.00  0.00           O
ATOM    250  N   THR A   7      75.590  73.514  64.941  1.00  0.00           N
ATOM    252  CA  THR A   7      75.139  72.174  64.583  1.00  0.00           C
ATOM    254  CB  THR A   7      73.919  72.054  63.642  1.00  0.00           C
ATOM    256  OG1 THR A   7      73.770  70.785  63.021  1.00  0.00           O
ATOM    258  CG2 THR A   7      72.689  72.285  64.521  1.00  0.00           C
ATOM    262  C   THR A   7      76.200  71.115  64.463  1.00  0.00           C
ATOM    263  O   THR A   7      76.200  70.174  65.242  1.00  0.00           O
ATOM    264  N   LYS A   8      77.200  71.234  63.562  1.00  0.00           N
ATOM    266  CA  LYS A   8      78.270  70.224  63.521  1.00  0.00           C
ATOM    268  CB  LYS A   8      79.318  70.554  62.463  1.00  0.00           C
ATOM    271  CG  LYS A   8      80.538  69.624  62.402  1.00  0.00           C
ATOM    274  CD  LYS A   8      81.600  70.134  61.392  1.00  0.00           C
ATOM    277  CE  LYS A   8      82.208  69.133  60.391  1.00  0.00           C
ATOM    280  NZ  LYS A   8      81.639  67.794  60.562  1.00  0.00           N
ATOM    284  C   LYS A   8      79.020  70.053  64.822  1.00  0.00           C
ATOM    285  O   LYS A   8      79.288  68.943  65.271  1.00  0.00           O
ATOM    286  N   ASP A   9      79.299  71.204  65.461  1.00  0.00           N
ATOM    288  CA  ASP A   9      79.869  71.404  66.771  1.00  0.00           C
ATOM    290  CB  ASP A   9      79.939  72.965  66.841  1.00  0.00           C
ATOM    293  CG  ASP A   9      80.770  73.624  67.923  1.00  0.00           C
ATOM    294  OD1 ASP A   9      81.189  72.965  68.892  1.00  0.00           O
ATOM    295  OD2 ASP A   9      80.930  74.874  67.802  1.00  0.00           O
ATOM    296  C   ASP A   9      78.989  70.715  67.832  1.00  0.00           C
ATOM    297  O   ASP A   9      79.460  69.924  68.642  1.00  0.00           O
ATOM    298  N   GLN A  10      77.660  70.843  67.771  1.00  0.00           N
ATOM    300  CA  GLN A  10      76.770  70.134  68.673  1.00  0.00           C
ATOM    302  CB  GLN A  10      75.410  70.883  68.812  1.00  0.00           C
ATOM    305  CG  GLN A  10      75.509  72.273  69.503  1.00  0.00           C
ATOM    308  CD  GLN A  10      76.079  72.225  70.941  1.00  0.00           C
ATOM    309  OE1 GLN A  10      76.209  71.163  71.543  1.00  0.00           O
ATOM    310  NE2 GLN A  10      76.389  73.394  71.532  1.00  0.00           N
ATOM    313  C   GLN A  10      76.538  68.624  68.393  1.00  0.00           C
ATOM    314  O   GLN A  10      76.139  67.895  69.292  1.00  0.00           O
ATOM    315  N   PHE A  11      76.799  68.114  67.161  1.00  0.00           N
ATOM    317  CA  PHE A  11      76.340  66.794  66.692  1.00  0.00           C
ATOM    319  CB  PHE A  11      76.788  66.504  65.221  1.00  0.00           C
ATOM    322  CG  PHE A  11      76.170  65.214  64.691  1.00  0.00           C
ATOM    323  CD1 PHE A  11      74.920  65.274  64.043  1.00  0.00           C
ATOM    325  CE1 PHE A  11      74.279  64.114  63.591  1.00  0.00           C
ATOM    327  CZ  PHE A  11      74.889  62.864  63.771  1.00  0.00           C
ATOM    329  CD2 PHE A  11      76.770  63.954  64.861  1.00  0.00           C
ATOM    331  CE2 PHE A  11      76.139  62.794  64.411  1.00  0.00           C
ATOM    333  C   PHE A  11      76.729  65.614  67.562  1.00  0.00           C
ATOM    334  O   PHE A  11      75.968  64.674  67.802  1.00  0.00           O
ATOM    335  N   VAL A  12      77.969  65.624  68.082  1.00  0.00           N
ATOM    337  CA  VAL A  12      78.490  64.535  68.892  1.00  0.00           C
ATOM    339  CB  VAL A  12      79.990  64.644  69.102  1.00  0.00           C
ATOM    341  CG1 VAL A  12      80.709  64.644  67.742  1.00  0.00           C
ATOM    345  CG2 VAL A  12      80.329  65.924  69.882  1.00  0.00           C
ATOM    349  C   VAL A  12      77.829  64.434  70.251  1.00  0.00           C
ATOM    350  O   VAL A  12      77.998  63.434  70.941  1.00  0.00           O
ATOM    351  N   GLN A  13      77.090  65.474  70.693  1.00  0.00           N
ATOM    353  CA  GLN A  13      76.400  65.453  71.963  1.00  0.00           C
ATOM    355  CB  GLN A  13      75.719  66.804  72.322  1.00  0.00           C
ATOM    358  CG  GLN A  13      76.678  67.993  72.572  1.00  0.00           C
ATOM    361  CD  GLN A  13      77.869  67.594  73.463  1.00  0.00           C
ATOM    362  OE1 GLN A  13      77.700  67.133  74.591  1.00  0.00           O
ATOM    363  NE2 GLN A  13      79.090  67.704  72.902  1.00  0.00           N
ATOM    366  C   GLN A  13      75.358  64.325  72.083  1.00  0.00           C
ATOM    367  O   GLN A  13      74.549  64.144  71.173  1.00  0.00           O
ATOM    368  N   PRO A  14      75.288  63.574  73.183  1.00  0.00           N
ATOM    369  CD  PRO A  14      76.450  63.394  74.042  1.00  0.00           C
ATOM    372  CA  PRO A  14      74.359  62.444  73.323  1.00  0.00           C
ATOM    374  CB  PRO A  14      74.779  61.804  74.651  1.00  0.00           C
ATOM    377  CG  PRO A  14      76.288  62.014  74.632  1.00  0.00           C
ATOM    380  C   PRO A  14      72.910  62.875  73.331  1.00  0.00           C
ATOM    381  O   PRO A  14      72.030  62.104  72.981  1.00  0.00           O
ATOM    382  N   VAL A  15      72.619  64.125  73.712  1.00  0.00           N
ATOM    384  CA  VAL A  15      71.270  64.654  73.611  1.00  0.00           C
ATOM    386  CB  VAL A  15      71.100  65.904  74.441  1.00  0.00           C
ATOM    388  CG1 VAL A  15      71.369  65.575  75.911  1.00  0.00           C
ATOM    392  CG2 VAL A  15      72.039  67.023  73.971  1.00  0.00           C
ATOM    396  C   VAL A  15      70.859  64.934  72.173  1.00  0.00           C
ATOM    397  O   VAL A  15      69.689  65.053  71.862  1.00  0.00           O
ATOM    398  N   VAL A  16      71.829  65.034  71.252  1.00  0.00           N
ATOM    400  CA  VAL A  16      71.639  65.234  69.841  1.00  0.00           C
ATOM    402  CB  VAL A  16      72.749  66.154  69.312  1.00  0.00           C
ATOM    404  CG1 VAL A  16      72.729  66.184  67.782  1.00  0.00           C
ATOM    408  CG2 VAL A  16      72.580  67.564  69.901  1.00  0.00           C
ATOM    412  C   VAL A  16      71.649  63.894  69.122  1.00  0.00           C
ATOM    413  O   VAL A  16      70.789  63.605  68.292  1.00  0.00           O
ATOM    414  N   LYS A  17      72.619  63.024  69.422  1.00  0.00           N
ATOM    416  CA  LYS A  17      72.840  61.833  68.632  1.00  0.00           C
ATOM    418  CB  LYS A  17      74.369  61.604  68.481  1.00  0.00           C
ATOM    421  CG  LYS A  17      74.760  60.383  67.642  1.00  0.00           C
ATOM    424  CD  LYS A  17      76.260  60.294  67.322  1.00  0.00           C
ATOM    427  CE  LYS A  17      77.100  59.944  68.562  1.00  0.00           C
ATOM    430  NZ  LYS A  17      78.490  59.604  68.182  1.00  0.00           N
ATOM    434  C   LYS A  17      72.160  60.594  69.201  1.00  0.00           C
ATOM    435  O   LYS A  17      71.809  59.664  68.471  1.00  0.00           O
ATOM    436  N   ASP A  18      71.910  60.564  70.521  1.00  0.00           N
ATOM    438  CA  ASP A  18      71.439  59.354  71.173  1.00  0.00           C
ATOM    440  CB  ASP A  18      72.350  58.974  72.361  1.00  0.00           C
ATOM    443  CG  ASP A  18      73.819  58.734  72.033  1.00  0.00           C
ATOM    444  OD1 ASP A  18      74.200  58.554  70.853  1.00  0.00           O
ATOM    445  OD2 ASP A  18      74.590  58.644  73.021  1.00  0.00           O
ATOM    446  C   ASP A  18      69.968  59.494  71.632  1.00  0.00           C
ATOM    447  O   ASP A  18      69.369  58.535  72.121  1.00  0.00           O
ATOM    448  N   VAL A  19      69.318  60.664  71.441  1.00  0.00           N
ATOM    450  CA  VAL A  19      67.869  60.764  71.591  1.00  0.00           C
ATOM    452  CB  VAL A  19      67.319  62.154  71.951  1.00  0.00           C
ATOM    454  CG1 VAL A  19      67.939  62.604  73.281  1.00  0.00           C
ATOM    458  CG2 VAL A  19      67.529  63.204  70.841  1.00  0.00           C
ATOM    462  C   VAL A  19      67.200  60.264  70.341  1.00  0.00           C
ATOM    463  O   VAL A  19      67.499  60.715  69.242  1.00  0.00           O
ATOM    464  N   LYS A  20      66.310  59.274  70.481  1.00  0.00           N
ATOM    466  CA  LYS A  20      65.529  58.743  69.382  1.00  0.00           C
ATOM    468  CB  LYS A  20      65.770  57.224  69.141  1.00  0.00           C
ATOM    471  CG  LYS A  20      66.969  56.914  68.253  1.00  0.00           C
ATOM    474  CD  LYS A  20      68.359  57.254  68.791  1.00  0.00           C
ATOM    477  CE  LYS A  20      69.428  57.035  67.712  1.00  0.00           C
ATOM    480  NZ  LYS A  20      70.759  57.214  68.292  1.00  0.00           N
ATOM    484  C   LYS A  20      64.079  58.944  69.701  1.00  0.00           C
ATOM    485  O   LYS A  20      63.689  58.764  70.853  1.00  0.00           O
ATOM    486  N   LYS A  21      63.249  59.325  68.701  1.00  0.00           N
ATOM    488  CA  LYS A  21      61.800  59.395  68.861  1.00  0.00           C
ATOM    490  CB  LYS A  21      61.040  59.734  67.562  1.00  0.00           C
ATOM    493  CG  LYS A  21      59.520  59.554  67.662  1.00  0.00           C
ATOM    496  CD  LYS A  21      58.750  59.993  66.423  1.00  0.00           C
ATOM    499  CE  LYS A  21      57.260  60.184  66.711  1.00  0.00           C
ATOM    502  NZ  LYS A  21      56.630  58.984  67.291  1.00  0.00           N
ATOM    506  C   LYS A  21      61.159  58.145  69.422  1.00  0.00           C
ATOM    507  O   LYS A  21      61.310  57.074  68.853  1.00  0.00           O
ATOM    508  N   GLY A  22      60.399  58.285  70.521  1.00  0.00           N
ATOM    510  CA  GLY A  22      59.750  57.194  71.252  1.00  0.00           C
ATOM    513  C   GLY A  22      60.679  56.114  71.782  1.00  0.00           C
ATOM    514  O   GLY A  22      61.469  55.524  71.062  1.00  0.00           O
ATOM    515  N   MET A  23      60.649  55.715  73.062  1.00  0.00           N
ATOM    517  CA  MET A  23      59.720  55.944  74.122  1.00  0.00           C
ATOM    519  CB  MET A  23      58.680  54.804  74.152  1.00  0.00           C
ATOM    522  CG  MET A  23      59.189  53.354  74.391  1.00  0.00           C
ATOM    525  SD  MET A  23      60.299  52.564  73.162  1.00  0.00           S
ATOM    526  CE  MET A  23      61.940  52.864  73.912  1.00  0.00           C
ATOM    530  C   MET A  23      60.469  55.984  75.461  1.00  0.00           C
ATOM    531  O   MET A  23      61.340  55.174  75.701  1.00  0.00           O
ATOM    532  N   SER A  24      60.139  56.924  76.361  1.00  0.00           N
ATOM    534  CA  SER A  24      60.699  57.035  77.721  1.00  0.00           C
ATOM    536  CB  SER A  24      61.700  55.984  78.331  1.00  0.00           C
ATOM    539  OG  SER A  24      61.080  54.834  78.871  1.00  0.00           O
ATOM    541  C   SER A  24      61.389  58.334  77.961  1.00  0.00           C
ATOM    542  O   SER A  24      62.479  58.605  77.462  1.00  0.00           O
ATOM    543  N   ARG A  25      60.859  59.133  78.882  1.00  0.00           N
ATOM    545  CA  ARG A  25      61.630  60.174  79.542  1.00  0.00           C
ATOM    547  CB  ARG A  25      60.679  60.944  80.451  1.00  0.00           C
ATOM    550  CG  ARG A  25      61.119  62.374  80.792  1.00  0.00           C
ATOM    553  CD  ARG A  25      60.100  63.153  81.632  1.00  0.00           C
ATOM    556  NE  ARG A  25      59.990  62.564  83.011  1.00  0.00           N
ATOM    558  CZ  ARG A  25      59.209  61.563  83.393  1.00  0.00           C
ATOM    559  NH1 ARG A  25      58.300  61.054  82.612  1.00  0.00           N
ATOM    562  NH2 ARG A  25      59.379  61.035  84.581  1.00  0.00           N
ATOM    565  C   ARG A  25      62.770  59.614  80.392  1.00  0.00           C
ATOM    566  O   ARG A  25      63.869  60.134  80.432  1.00  0.00           O
ATOM    567  N   ALA A  26      62.530  58.474  81.061  1.00  0.00           N
ATOM    569  CA  ALA A  26      63.519  57.774  81.831  1.00  0.00           C
ATOM    571  CB  ALA A  26      62.829  56.514  82.332  1.00  0.00           C
ATOM    575  C   ALA A  26      64.789  57.374  81.103  1.00  0.00           C
ATOM    576  O   ALA A  26      65.899  57.493  81.632  1.00  0.00           O
ATOM    577  N   GLN A  27      64.660  56.895  79.853  1.00  0.00           N
ATOM    579  CA  GLN A  27      65.759  56.614  78.951  1.00  0.00           C
ATOM    581  CB  GLN A  27      65.259  55.974  77.652  1.00  0.00           C
ATOM    584  CG  GLN A  27      66.389  55.624  76.661  1.00  0.00           C
ATOM    587  CD  GLN A  27      65.780  54.993  75.423  1.00  0.00           C
ATOM    588  OE1 GLN A  27      64.568  55.074  75.221  1.00  0.00           O
ATOM    589  NE2 GLN A  27      66.630  54.354  74.591  1.00  0.00           N
ATOM    592  C   GLN A  27      66.538  57.844  78.562  1.00  0.00           C
ATOM    593  O   GLN A  27      67.770  57.864  78.513  1.00  0.00           O
ATOM    594  N   VAL A  28      65.818  58.954  78.281  1.00  0.00           N
ATOM    596  CA  VAL A  28      66.430  60.234  78.012  1.00  0.00           C
ATOM    598  CB  VAL A  28      65.428  61.304  77.602  1.00  0.00           C
ATOM    600  CG1 VAL A  28      66.240  62.554  77.263  1.00  0.00           C
ATOM    604  CG2 VAL A  28      64.649  60.884  76.342  1.00  0.00           C
ATOM    608  C   VAL A  28      67.249  60.694  79.211  1.00  0.00           C
ATOM    609  O   VAL A  28      68.399  61.124  79.091  1.00  0.00           O
ATOM    610  N   ALA A  29      66.689  60.534  80.411  1.00  0.00           N
ATOM    612  CA  ALA A  29      67.329  60.814  81.673  1.00  0.00           C
ATOM    614  CB  ALA A  29      66.279  60.624  82.762  1.00  0.00           C
ATOM    618  C   ALA A  29      68.609  60.044  81.952  1.00  0.00           C
ATOM    619  O   ALA A  29      69.539  60.575  82.551  1.00  0.00           O
ATOM    620  N   GLN A  30      68.709  58.784  81.521  1.00  0.00           N
ATOM    622  CA  GLN A  30      69.990  58.094  81.462  1.00  0.00           C
ATOM    624  CB  GLN A  30      69.689  56.644  81.041  1.00  0.00           C
ATOM    627  CG  GLN A  30      68.880  55.834  82.073  1.00  0.00           C
ATOM    630  CD  GLN A  30      68.590  54.434  81.533  1.00  0.00           C
ATOM    631  OE1 GLN A  30      68.619  54.214  80.312  1.00  0.00           O
ATOM    632  NE2 GLN A  30      68.310  53.474  82.441  1.00  0.00           N
ATOM    635  C   GLN A  30      71.039  58.654  80.501  1.00  0.00           C
ATOM    636  O   GLN A  30      72.160  58.984  80.911  1.00  0.00           O
ATOM    637  N   ILE A  31      70.689  58.824  79.211  1.00  0.00           N
ATOM    639  CA  ILE A  31      71.600  59.254  78.141  1.00  0.00           C
ATOM    641  CB  ILE A  31      70.880  59.144  76.792  1.00  0.00           C
ATOM    643  CG2 ILE A  31      71.630  59.884  75.651  1.00  0.00           C
ATOM    647  CG1 ILE A  31      70.630  57.674  76.371  1.00  0.00           C
ATOM    650  CD  ILE A  31      71.910  56.895  76.072  1.00  0.00           C
ATOM    654  C   ILE A  31      72.120  60.664  78.331  1.00  0.00           C
ATOM    655  O   ILE A  31      73.289  60.974  78.112  1.00  0.00           O
ATOM    656  N   ALA A  32      71.209  61.584  78.712  1.00  0.00           N
ATOM    658  CA  ALA A  32      71.419  63.004  78.673  1.00  0.00           C
ATOM    660  CB  ALA A  32      70.049  63.624  78.331  1.00  0.00           C
ATOM    664  C   ALA A  32      71.880  63.544  80.012  1.00  0.00           C
ATOM    665  O   ALA A  32      72.160  64.744  80.172  1.00  0.00           O
ATOM    666  N   GLY A  33      71.990  62.664  81.033  1.00  0.00           N
ATOM    668  CA  GLY A  33      72.279  63.064  82.402  1.00  0.00           C
ATOM    671  C   GLY A  33      71.179  63.864  83.022  1.00  0.00           C
ATOM    672  O   GLY A  33      70.020  63.724  82.652  1.00  0.00           O
ATOM    673  N   LYS A  34      71.489  64.724  84.012  1.00  0.00           N
ATOM    675  CA  LYS A  34      70.450  65.563  84.592  1.00  0.00           C
ATOM    677  CB  LYS A  34      70.859  66.054  86.012  1.00  0.00           C
ATOM    680  CG  LYS A  34      69.810  66.944  86.701  1.00  0.00           C
ATOM    683  CD  LYS A  34      69.999  67.104  88.221  1.00  0.00           C
ATOM    686  CE  LYS A  34      68.880  67.965  88.841  1.00  0.00           C
ATOM    689  NZ  LYS A  34      68.989  68.054  90.312  1.00  0.00           N
ATOM    693  C   LYS A  34      70.029  66.703  83.642  1.00  0.00           C
ATOM    694  O   LYS A  34      70.920  67.354  83.072  1.00  0.00           O
ATOM    695  N   PRO A  35      68.740  66.965  83.382  1.00  0.00           N
ATOM    696  CD  PRO A  35      67.689  65.964  83.541  1.00  0.00           C
ATOM    699  CA  PRO A  35      68.210  68.215  82.822  1.00  0.00           C
ATOM    701  CB  PRO A  35      66.700  67.974  82.661  1.00  0.00           C
ATOM    704  CG  PRO A  35      66.560  66.464  82.643  1.00  0.00           C
ATOM    707  C   PRO A  35      68.420  69.453  83.642  1.00  0.00           C
ATOM    708  O   PRO A  35      68.479  69.374  84.872  1.00  0.00           O
ATOM    709  N   SER A  36      68.458  70.654  83.022  1.00  0.00           N
ATOM    711  CA  SER A  36      68.420  71.904  83.782  1.00  0.00           C
ATOM    713  CB  SER A  36      68.689  73.174  82.911  1.00  0.00           C
ATOM    716  OG  SER A  36      67.759  73.394  81.852  1.00  0.00           O
ATOM    718  C   SER A  36      67.130  72.074  84.542  1.00  0.00           C
ATOM    719  O   SER A  36      67.139  72.454  85.712  1.00  0.00           O
ATOM    720  N   SER A  37      66.020  71.734  83.871  1.00  0.00           N
ATOM    722  CA  SER A  37      64.670  71.703  84.382  1.00  0.00           C
ATOM    724  CB  SER A  37      64.000  73.104  84.521  1.00  0.00           C
ATOM    727  OG  SER A  37      64.248  73.954  83.401  1.00  0.00           O
ATOM    729  C   SER A  37      63.840  70.773  83.512  1.00  0.00           C
ATOM    730  O   SER A  37      64.229  70.414  82.411  1.00  0.00           O
ATOM    731  N   GLU A  38      62.670  70.344  84.021  1.00  0.00           N
ATOM    733  CA  GLU A  38      61.700  69.554  83.292  1.00  0.00           C
ATOM    735  CB  GLU A  38      61.829  68.035  83.611  1.00  0.00           C
ATOM    738  CG  GLU A  38      61.040  67.093  82.652  1.00  0.00           C
ATOM    741  CD  GLU A  38      59.609  66.743  83.072  1.00  0.00           C
ATOM    742  OE1 GLU A  38      59.100  67.214  84.111  1.00  0.00           O
ATOM    743  OE2 GLU A  38      59.030  65.874  82.382  1.00  0.00           O
ATOM    744  C   GLU A  38      60.340  70.084  83.722  1.00  0.00           C
ATOM    745  O   GLU A  38      60.189  70.504  84.882  1.00  0.00           O
ATOM    746  N   VAL A  39      59.370  70.193  82.792  1.00  0.00           N
ATOM    748  CA  VAL A  39      58.050  70.734  83.112  1.00  0.00           C
ATOM    750  CB  VAL A  39      58.079  72.273  83.202  1.00  0.00           C
ATOM    752  CG1 VAL A  39      58.129  72.953  81.822  1.00  0.00           C
ATOM    756  CG2 VAL A  39      56.899  72.785  84.033  1.00  0.00           C
ATOM    760  C   VAL A  39      56.999  70.234  82.103  1.00  0.00           C
ATOM    761  O   VAL A  39      57.330  69.744  81.021  1.00  0.00           O
ATOM    762  N   SER A  40      55.699  70.304  82.451  1.00  0.00           N
ATOM    764  CA  SER A  40      54.590  69.974  81.551  1.00  0.00           C
ATOM    766  CB  SER A  40      53.219  70.005  82.301  1.00  0.00           C
ATOM    769  OG  SER A  40      52.180  69.424  81.521  1.00  0.00           O
ATOM    771  C   SER A  40      54.520  70.913  80.361  1.00  0.00           C
ATOM    772  O   SER A  40      54.699  72.114  80.551  1.00  0.00           O
ATOM    773  N   MET A  41      54.240  70.414  79.132  1.00  0.00           N
ATOM    775  CA  MET A  41      54.149  71.243  77.923  1.00  0.00           C
ATOM    777  CB  MET A  41      53.780  70.395  76.661  1.00  0.00           C
ATOM    780  CG  MET A  41      54.708  69.194  76.322  1.00  0.00           C
ATOM    783  SD  MET A  41      56.140  69.453  75.242  1.00  0.00           S
ATOM    784  CE  MET A  41      55.259  69.764  73.673  1.00  0.00           C
ATOM    788  C   MET A  41      53.079  72.354  78.062  1.00  0.00           C
ATOM    789  O   MET A  41      51.959  72.054  78.443  1.00  0.00           O
ATOM    790  N   ILE A  42      53.340  73.663  77.783  1.00  0.00           N
ATOM    792  CA  ILE A  42      52.260  74.663  77.832  1.00  0.00           C
ATOM    794  CB  ILE A  42      52.750  76.124  77.923  1.00  0.00           C
ATOM    796  CG2 ILE A  42      53.260  76.654  76.571  1.00  0.00           C
ATOM    800  CG1 ILE A  42      51.689  77.133  78.401  1.00  0.00           C
ATOM    803  CD  ILE A  42      51.280  76.993  79.872  1.00  0.00           C
ATOM    807  C   ILE A  42      51.240  74.504  76.692  1.00  0.00           C
ATOM    808  O   ILE A  42      50.049  74.734  76.862  1.00  0.00           O
ATOM    809  N   HIS A  43      51.709  74.114  75.481  1.00  0.00           N
ATOM    811  CA  HIS A  43      50.870  73.974  74.301  1.00  0.00           C
ATOM    813  CB  HIS A  43      51.779  73.974  73.042  1.00  0.00           C
ATOM    816  ND1 HIS A  43      50.889  72.505  71.242  1.00  0.00           N
ATOM    817  CG  HIS A  43      51.049  73.774  71.762  1.00  0.00           C
ATOM    818  CE1 HIS A  43      50.100  72.664  70.201  1.00  0.00           C
ATOM    820  NE2 HIS A  43      49.778  73.964  70.012  1.00  0.00           N
ATOM    822  CD2 HIS A  43      50.429  74.684  70.992  1.00  0.00           C
ATOM    824  C   HIS A  43      49.960  72.743  74.322  1.00  0.00           C
ATOM    825  O   HIS A  43      48.780  72.755  73.971  1.00  0.00           O
ATOM    826  N   ALA A  44      50.529  71.633  74.791  1.00  0.00           N
ATOM    828  CA  ALA A  44      49.960  70.334  74.552  1.00  0.00           C
ATOM    830  CB  ALA A  44      50.620  69.663  73.331  1.00  0.00           C
ATOM    834  C   ALA A  44      50.119  69.504  75.792  1.00  0.00           C
ATOM    835  O   ALA A  44      50.310  69.993  76.891  1.00  0.00           O
ATOM    836  N   ARG A  45      49.968  68.174  75.662  1.00  0.00           N
ATOM    838  CA  ARG A  45      50.010  67.254  76.762  1.00  0.00           C
ATOM    840  CB  ARG A  45      48.770  66.314  76.862  1.00  0.00           C
ATOM    843  CG  ARG A  45      48.910  65.084  77.792  1.00  0.00           C
ATOM    846  CD  ARG A  45      47.619  64.243  77.981  1.00  0.00           C
ATOM    849  NE  ARG A  45      46.959  64.044  76.661  1.00  0.00           N
ATOM    851  CZ  ARG A  45      46.170  63.014  76.352  1.00  0.00           C
ATOM    852  NH1 ARG A  45      45.770  62.114  77.221  1.00  0.00           N
ATOM    855  NH2 ARG A  45      45.789  62.914  75.102  1.00  0.00           N
ATOM    858  C   ARG A  45      51.250  66.443  76.571  1.00  0.00           C
ATOM    859  O   ARG A  45      51.549  66.044  75.451  1.00  0.00           O
ATOM    860  N   GLY A  46      51.999  66.243  77.662  1.00  0.00           N
ATOM    862  CA  GLY A  46      53.319  65.664  77.611  1.00  0.00           C
ATOM    865  C   GLY A  46      54.189  66.524  78.443  1.00  0.00           C
ATOM    866  O   GLY A  46      53.700  67.314  79.251  1.00  0.00           O
ATOM    867  N   THR A  47      55.509  66.394  78.312  1.00  0.00           N
ATOM    869  CA  THR A  47      56.450  67.163  79.111  1.00  0.00           C
ATOM    871  CB  THR A  47      56.929  66.524  80.411  1.00  0.00           C
ATOM    873  OG1 THR A  47      57.710  65.354  80.221  1.00  0.00           O
ATOM    875  CG2 THR A  47      55.740  66.144  81.292  1.00  0.00           C
ATOM    879  C   THR A  47      57.650  67.534  78.292  1.00  0.00           C
ATOM    880  O   THR A  47      57.880  66.993  77.213  1.00  0.00           O
ATOM    881  N   CYS A  48      58.430  68.504  78.782  1.00  0.00           N
ATOM    883  CA  CYS A  48      59.529  69.063  78.042  1.00  0.00           C
ATOM    885  CB  CYS A  48      59.179  70.504  77.592  1.00  0.00           C
ATOM    888  SG  CYS A  48      59.809  70.924  75.943  1.00  0.00           S
ATOM    890  C   CYS A  48      60.699  69.104  79.001  1.00  0.00           C
ATOM    891  O   CYS A  48      60.569  69.474  80.163  1.00  0.00           O
ATOM    892  N   GLN A  49      61.879  68.694  78.521  1.00  0.00           N
ATOM    894  CA  GLN A  49      63.059  68.494  79.322  1.00  0.00           C
ATOM    896  CB  GLN A  49      63.500  67.014  79.132  1.00  0.00           C
ATOM    899  CG  GLN A  49      64.139  66.354  80.361  1.00  0.00           C
ATOM    902  CD  GLN A  49      64.149  64.824  80.262  1.00  0.00           C
ATOM    903  OE1 GLN A  49      63.900  64.224  79.211  1.00  0.00           O
ATOM    904  NE2 GLN A  49      64.509  64.133  81.371  1.00  0.00           N
ATOM    907  C   GLN A  49      64.079  69.474  78.762  1.00  0.00           C
ATOM    908  O   GLN A  49      64.460  69.395  77.592  1.00  0.00           O
ATOM    909  N   THR A  50      64.539  70.465  79.573  1.00  0.00           N
ATOM    911  CA  THR A  50      65.419  71.524  79.091  1.00  0.00           C
ATOM    913  CB  THR A  50      65.108  72.934  79.573  1.00  0.00           C
ATOM    915  OG1 THR A  50      63.810  73.294  79.173  1.00  0.00           O
ATOM    917  CG2 THR A  50      66.029  74.005  78.942  1.00  0.00           C
ATOM    921  C   THR A  50      66.818  71.194  79.511  1.00  0.00           C
ATOM    922  O   THR A  50      67.068  70.694  80.602  1.00  0.00           O
ATOM    923  N   TYR A  51      67.788  71.464  78.632  1.00  0.00           N
ATOM    925  CA  TYR A  51      69.169  71.334  78.982  1.00  0.00           C
ATOM    927  CB  TYR A  51      69.920  70.243  78.183  1.00  0.00           C
ATOM    930  CG  TYR A  51      69.149  68.964  78.292  1.00  0.00           C
ATOM    931  CD1 TYR A  51      69.369  68.084  79.362  1.00  0.00           C
ATOM    933  CE1 TYR A  51      68.600  66.924  79.482  1.00  0.00           C
ATOM    935  CZ  TYR A  51      67.630  66.633  78.513  1.00  0.00           C
ATOM    936  OH  TYR A  51      66.899  65.453  78.562  1.00  0.00           O
ATOM    938  CD2 TYR A  51      68.178  68.663  77.333  1.00  0.00           C
ATOM    940  CE2 TYR A  51      67.410  67.504  77.452  1.00  0.00           C
ATOM    942  C   TYR A  51      69.810  72.645  78.661  1.00  0.00           C
ATOM    943  O   TYR A  51      69.410  73.394  77.762  1.00  0.00           O
ATOM    944  N   ILE A  52      70.910  72.864  79.362  1.00  0.00           N
ATOM    946  CA  ILE A  52      72.030  73.523  78.762  1.00  0.00           C
ATOM    948  CB  ILE A  52      72.700  74.395  79.822  1.00  0.00           C
ATOM    950  CG2 ILE A  52      73.650  73.644  80.781  1.00  0.00           C
ATOM    954  CG1 ILE A  52      73.329  75.624  79.182  1.00  0.00           C
ATOM    957  CD  ILE A  52      74.530  75.344  78.271  1.00  0.00           C
ATOM    961  C   ILE A  52      72.869  72.424  78.112  1.00  0.00           C
ATOM    962  O   ILE A  52      73.160  71.404  78.731  1.00  0.00           O
ATOM    963  N   LEU A  53      73.229  72.544  76.812  1.00  0.00           N
ATOM    965  CA  LEU A  53      74.139  71.604  76.161  1.00  0.00           C
ATOM    967  CB  LEU A  53      74.340  71.895  74.651  1.00  0.00           C
ATOM    970  CG  LEU A  53      73.049  71.664  73.842  1.00  0.00           C
ATOM    972  CD1 LEU A  53      73.149  72.163  72.401  1.00  0.00           C
ATOM    976  CD2 LEU A  53      72.718  70.174  73.842  1.00  0.00           C
ATOM    980  C   LEU A  53      75.479  71.544  76.852  1.00  0.00           C
ATOM    981  O   LEU A  53      75.950  72.534  77.392  1.00  0.00           O
ATOM    982  N   GLY A  54      76.109  70.334  76.852  1.00  0.00           N
ATOM    984  CA  GLY A  54      77.208  69.913  77.721  1.00  0.00           C
ATOM    987  C   GLY A  54      78.499  70.684  77.662  1.00  0.00           C
ATOM    988  O   GLY A  54      79.479  70.374  78.331  1.00  0.00           O
ATOM    989  N   GLN A  55      78.499  71.743  76.852  1.00  0.00           N
ATOM    991  CA  GLN A  55      79.560  72.674  76.722  1.00  0.00           C
ATOM    993  CB  GLN A  55      79.900  73.374  78.072  1.00  0.00           C
ATOM    996  CG  GLN A  55      79.100  74.684  78.242  1.00  0.00           C
ATOM    999  CD  GLN A  55      79.920  75.804  78.871  1.00  0.00           C
ATOM   1000  OE1 GLN A  55      81.150  75.785  78.842  1.00  0.00           O
ATOM   1001  NE2 GLN A  55      79.259  76.794  79.492  1.00  0.00           N
ATOM   1004  C   GLN A  55      80.699  72.163  75.872  1.00  0.00           C
ATOM   1005  O   GLN A  55      81.788  71.825  76.352  1.00  0.00           O
ATOM   1006  N   ARG A  56      80.490  72.154  74.542  1.00  0.00           N
ATOM   1008  CA  ARG A  56      81.499  71.694  73.611  1.00  0.00           C
ATOM   1010  CB  ARG A  56      81.000  70.785  72.463  1.00  0.00           C
ATOM   1013  CG  ARG A  56      82.160  70.344  71.532  1.00  0.00           C
ATOM   1016  CD  ARG A  56      81.779  69.474  70.341  1.00  0.00           C
ATOM   1019  NE  ARG A  56      82.929  68.574  70.021  1.00  0.00           N
ATOM   1021  CZ  ARG A  56      83.249  67.524  70.762  1.00  0.00           C
ATOM   1022  NH1 ARG A  56      82.600  67.264  71.872  1.00  0.00           N
ATOM   1025  NH2 ARG A  56      84.249  66.743  70.433  1.00  0.00           N
ATOM   1028  C   ARG A  56      82.290  72.825  73.032  1.00  0.00           C
ATOM   1029  O   ARG A  56      81.749  73.854  72.673  1.00  0.00           O
ATOM   1030  N   ASP A  57      83.640  72.674  72.942  1.00  0.00           N
ATOM   1032  CA  ASP A  57      84.549  73.634  72.322  1.00  0.00           C
ATOM   1034  CB  ASP A  57      84.499  73.584  70.762  1.00  0.00           C
ATOM   1037  CG  ASP A  57      85.380  72.474  70.221  1.00  0.00           C
ATOM   1038  OD1 ASP A  57      86.310  72.035  70.951  1.00  0.00           O
ATOM   1039  OD2 ASP A  57      85.270  72.184  69.011  1.00  0.00           O
ATOM   1040  C   ASP A  57      84.470  75.044  72.863  1.00  0.00           C
ATOM   1041  O   ASP A  57      84.799  76.035  72.213  1.00  0.00           O
ATOM   1042  N   GLY A  58      84.049  75.174  74.132  1.00  0.00           N
ATOM   1044  CA  GLY A  58      83.850  76.443  74.801  1.00  0.00           C
ATOM   1047  C   GLY A  58      82.530  77.085  74.441  1.00  0.00           C
ATOM   1048  O   GLY A  58      82.350  78.273  74.632  1.00  0.00           O
ATOM   1049  N   LYS A  59      81.560  76.314  73.922  1.00  0.00           N
ATOM   1051  CA  LYS A  59      80.259  76.794  73.541  1.00  0.00           C
ATOM   1053  CB  LYS A  59      80.079  76.684  72.042  1.00  0.00           C
ATOM   1056  CG  LYS A  59      81.040  77.654  71.382  1.00  0.00           C
ATOM   1059  CD  LYS A  59      81.089  77.484  69.872  1.00  0.00           C
ATOM   1062  CE  LYS A  59      82.519  77.244  69.411  1.00  0.00           C
ATOM   1065  NZ  LYS A  59      82.449  76.984  67.981  1.00  0.00           N
ATOM   1069  C   LYS A  59      79.100  76.115  74.222  1.00  0.00           C
ATOM   1070  O   LYS A  59      78.960  74.894  74.262  1.00  0.00           O
ATOM   1071  N   ALA A  60      78.219  76.965  74.743  1.00  0.00           N
ATOM   1073  CA  ALA A  60      77.090  76.584  75.522  1.00  0.00           C
ATOM   1075  CB  ALA A  60      77.208  77.204  76.933  1.00  0.00           C
ATOM   1079  C   ALA A  60      75.899  77.174  74.812  1.00  0.00           C
ATOM   1080  O   ALA A  60      75.850  78.374  74.591  1.00  0.00           O
ATOM   1081  N   GLU A  61      74.889  76.354  74.492  1.00  0.00           N
ATOM   1083  CA  GLU A  61      73.609  76.904  74.161  1.00  0.00           C
ATOM   1085  CB  GLU A  61      73.450  77.264  72.673  1.00  0.00           C
ATOM   1088  CG  GLU A  61      72.350  78.314  72.423  1.00  0.00           C
ATOM   1091  CD  GLU A  61      72.459  79.484  73.382  1.00  0.00           C
ATOM   1092  OE1 GLU A  61      73.399  80.303  73.212  1.00  0.00           O
ATOM   1093  OE2 GLU A  61      71.619  79.593  74.322  1.00  0.00           O
ATOM   1094  C   GLU A  61      72.599  75.874  74.581  1.00  0.00           C
ATOM   1095  O   GLU A  61      72.928  74.754  74.981  1.00  0.00           O
ATOM   1096  N   THR A  62      71.330  76.274  74.622  1.00  0.00           N
ATOM   1098  CA  THR A  62      70.259  75.453  75.143  1.00  0.00           C
ATOM   1100  CB  THR A  62      69.108  76.284  75.672  1.00  0.00           C
ATOM   1102  OG1 THR A  62      68.830  77.444  74.882  1.00  0.00           O
ATOM   1104  CG2 THR A  62      69.630  76.844  77.003  1.00  0.00           C
ATOM   1108  C   THR A  62      69.829  74.313  74.262  1.00  0.00           C
ATOM   1109  O   THR A  62      70.169  74.215  73.091  1.00  0.00           O
ATOM   1110  N   TYR A  63      69.100  73.354  74.822  1.00  0.00           N
ATOM   1112  CA  TYR A  63      68.520  72.304  74.021  1.00  0.00           C
ATOM   1114  CB  TYR A  63      69.549  71.163  73.791  1.00  0.00           C
ATOM   1117  CG  TYR A  63      69.100  70.024  72.923  1.00  0.00           C
ATOM   1118  CD1 TYR A  63      69.200  70.124  71.521  1.00  0.00           C
ATOM   1120  CE1 TYR A  63      68.869  69.044  70.693  1.00  0.00           C
ATOM   1122  CZ  TYR A  63      68.490  67.834  71.262  1.00  0.00           C
ATOM   1123  OH  TYR A  63      68.270  66.743  70.411  1.00  0.00           O
ATOM   1125  CD2 TYR A  63      68.700  68.794  73.481  1.00  0.00           C
ATOM   1127  CE2 TYR A  63      68.389  67.704  72.652  1.00  0.00           C
ATOM   1129  C   TYR A  63      67.299  71.854  74.771  1.00  0.00           C
ATOM   1130  O   TYR A  63      67.200  72.035  75.981  1.00  0.00           O
ATOM   1131  N   PHE A  64      66.319  71.264  74.071  1.00  0.00           N
ATOM   1133  CA  PHE A  64      65.189  70.645  74.713  1.00  0.00           C
ATOM   1135  CB  PHE A  64      63.889  71.493  74.632  1.00  0.00           C
ATOM   1138  CG  PHE A  64      63.340  71.645  73.232  1.00  0.00           C
ATOM   1139  CD1 PHE A  64      62.460  70.684  72.681  1.00  0.00           C
ATOM   1141  CE1 PHE A  64      62.020  70.794  71.361  1.00  0.00           C
ATOM   1143  CZ  PHE A  64      62.409  71.883  70.582  1.00  0.00           C
ATOM   1145  CD2 PHE A  64      63.689  72.743  72.451  1.00  0.00           C
ATOM   1147  CE2 PHE A  64      63.229  72.874  71.132  1.00  0.00           C
ATOM   1149  C   PHE A  64      64.999  69.274  74.122  1.00  0.00           C
ATOM   1150  O   PHE A  64      65.299  69.005  72.951  1.00  0.00           O
ATOM   1151  N   VAL A  65      64.420  68.383  74.932  1.00  0.00           N
ATOM   1153  CA  VAL A  65      63.729  67.214  74.441  1.00  0.00           C
ATOM   1155  CB  VAL A  65      64.350  65.924  74.981  1.00  0.00           C
ATOM   1157  CG1 VAL A  65      63.419  65.144  75.943  1.00  0.00           C
ATOM   1161  CG2 VAL A  65      64.769  65.053  73.791  1.00  0.00           C
ATOM   1165  C   VAL A  65      62.269  67.394  74.812  1.00  0.00           C
ATOM   1166  O   VAL A  65      61.940  67.825  75.911  1.00  0.00           O
ATOM   1167  N   ALA A  66      61.350  67.093  73.882  1.00  0.00           N
ATOM   1169  CA  ALA A  66      59.930  67.224  74.103  1.00  0.00           C
ATOM   1171  CB  ALA A  66      59.270  68.194  73.102  1.00  0.00           C
ATOM   1175  C   ALA A  66      59.259  65.874  73.971  1.00  0.00           C
ATOM   1176  O   ALA A  66      59.550  65.084  73.082  1.00  0.00           O
ATOM   1177  N   LEU A  67      58.340  65.584  74.892  1.00  0.00           N
ATOM   1179  CA  LEU A  67      57.630  64.334  74.971  1.00  0.00           C
ATOM   1181  CB  LEU A  67      57.950  63.584  76.291  1.00  0.00           C
ATOM   1184  CG  LEU A  67      59.459  63.334  76.533  1.00  0.00           C
ATOM   1186  CD1 LEU A  67      60.160  64.465  77.312  1.00  0.00           C
ATOM   1190  CD2 LEU A  67      59.650  62.024  77.283  1.00  0.00           C
ATOM   1194  C   LEU A  67      56.140  64.574  74.861  1.00  0.00           C
ATOM   1195  O   LEU A  67      55.629  65.594  75.312  1.00  0.00           O
ATOM   1196  N   ASP A  68      55.410  63.634  74.222  1.00  0.00           N
ATOM   1198  CA  ASP A  68      53.969  63.694  74.071  1.00  0.00           C
ATOM   1200  CB  ASP A  68      53.500  62.964  72.782  1.00  0.00           C
ATOM   1203  CG  ASP A  68      53.930  61.514  72.782  1.00  0.00           C
ATOM   1204  OD1 ASP A  68      55.150  61.284  72.642  1.00  0.00           O
ATOM   1205  OD2 ASP A  68      53.079  60.624  73.042  1.00  0.00           O
ATOM   1206  C   ASP A  68      53.279  63.124  75.302  1.00  0.00           C
ATOM   1207  O   ASP A  68      53.889  62.864  76.342  1.00  0.00           O
ATOM   1208  N   ASP A  69      51.959  62.934  75.201  1.00  0.00           N
ATOM   1210  CA  ASP A  69      51.119  62.355  76.212  1.00  0.00           C
ATOM   1212  CB  ASP A  69      49.620  62.414  75.831  1.00  0.00           C
ATOM   1215  CG  ASP A  69      49.179  61.804  74.503  1.00  0.00           C
ATOM   1216  OD1 ASP A  69      49.729  62.214  73.451  1.00  0.00           O
ATOM   1217  OD2 ASP A  69      48.079  61.204  74.562  1.00  0.00           O
ATOM   1218  C   ASP A  69      51.500  60.954  76.591  1.00  0.00           C
ATOM   1219  O   ASP A  69      51.420  60.583  77.771  1.00  0.00           O
ATOM   1220  N   THR A  70      51.959  60.144  75.632  1.00  0.00           N
ATOM   1222  CA  THR A  70      52.339  58.764  75.831  1.00  0.00           C
ATOM   1224  CB  THR A  70      52.549  58.044  74.503  1.00  0.00           C
ATOM   1226  OG1 THR A  70      51.500  58.334  73.583  1.00  0.00           O
ATOM   1228  CG2 THR A  70      52.500  56.534  74.731  1.00  0.00           C
ATOM   1232  C   THR A  70      53.600  58.684  76.682  1.00  0.00           C
ATOM   1233  O   THR A  70      53.900  57.704  77.361  1.00  0.00           O
ATOM   1234  N   GLY A  71      54.389  59.774  76.711  1.00  0.00           N
ATOM   1236  CA  GLY A  71      55.629  59.874  77.471  1.00  0.00           C
ATOM   1239  C   GLY A  71      56.800  59.444  76.641  1.00  0.00           C
ATOM   1240  O   GLY A  71      57.889  59.144  77.143  1.00  0.00           O
ATOM   1241  N   HIS A  72      56.560  59.424  75.332  1.00  0.00           N
ATOM   1243  CA  HIS A  72      57.479  59.133  74.272  1.00  0.00           C
ATOM   1245  CB  HIS A  72      56.709  58.454  73.112  1.00  0.00           C
ATOM   1248  ND1 HIS A  72      55.629  56.304  72.512  1.00  0.00           N
ATOM   1249  CG  HIS A  72      56.110  57.124  73.502  1.00  0.00           C
ATOM   1250  CE1 HIS A  72      55.229  55.204  73.122  1.00  0.00           C
ATOM   1252  NE2 HIS A  72      55.439  55.274  74.462  1.00  0.00           N
ATOM   1254  CD2 HIS A  72      56.000  56.514  74.713  1.00  0.00           C
ATOM   1256  C   HIS A  72      58.109  60.453  73.852  1.00  0.00           C
ATOM   1257  O   HIS A  72      57.510  61.504  74.001  1.00  0.00           O
ATOM   1258  N   VAL A  73      59.370  60.484  73.372  1.00  0.00           N
ATOM   1260  CA  VAL A  73      59.890  61.754  72.863  1.00  0.00           C
ATOM   1262  CB  VAL A  73      61.410  61.784  72.992  1.00  0.00           C
ATOM   1264  CG1 VAL A  73      62.139  61.124  71.823  1.00  0.00           C
ATOM   1268  CG2 VAL A  73      61.929  63.215  73.112  1.00  0.00           C
ATOM   1272  C   VAL A  73      59.349  61.984  71.451  1.00  0.00           C
ATOM   1273  O   VAL A  73      59.300  61.035  70.682  1.00  0.00           O
ATOM   1274  N   ILE A  74      58.900  63.215  71.083  1.00  0.00           N
ATOM   1276  CA  ILE A  74      58.389  63.504  69.731  1.00  0.00           C
ATOM   1278  CB  ILE A  74      57.020  64.234  69.632  1.00  0.00           C
ATOM   1280  CG2 ILE A  74      55.949  63.264  70.142  1.00  0.00           C
ATOM   1284  CG1 ILE A  74      56.870  65.654  70.251  1.00  0.00           C
ATOM   1287  CD  ILE A  74      56.600  65.694  71.762  1.00  0.00           C
ATOM   1291  C   ILE A  74      59.420  64.274  68.962  1.00  0.00           C
ATOM   1292  O   ILE A  74      59.720  63.964  67.821  1.00  0.00           O
ATOM   1293  N   ASN A  75      60.030  65.294  69.603  1.00  0.00           N
ATOM   1295  CA  ASN A  75      60.789  66.284  68.892  1.00  0.00           C
ATOM   1297  CB  ASN A  75      59.860  67.434  68.411  1.00  0.00           C
ATOM   1300  CG  ASN A  75      60.629  68.484  67.632  1.00  0.00           C
ATOM   1301  OD1 ASN A  75      61.670  68.234  67.033  1.00  0.00           O
ATOM   1302  ND2 ASN A  75      60.160  69.744  67.701  1.00  0.00           N
ATOM   1305  C   ASN A  75      61.840  66.754  69.861  1.00  0.00           C
ATOM   1306  O   ASN A  75      61.689  66.654  71.072  1.00  0.00           O
ATOM   1307  N   SER A  76      62.959  67.273  69.341  1.00  0.00           N
ATOM   1309  CA  SER A  76      64.038  67.785  70.142  1.00  0.00           C
ATOM   1311  CB  SER A  76      65.189  66.774  70.352  1.00  0.00           C
ATOM   1314  OG  SER A  76      64.699  65.493  70.721  1.00  0.00           O
ATOM   1316  C   SER A  76      64.600  68.924  69.341  1.00  0.00           C
ATOM   1317  O   SER A  76      64.499  68.943  68.112  1.00  0.00           O
ATOM   1318  N   GLY A  77      65.200  69.924  69.992  1.00  0.00           N
ATOM   1320  CA  GLY A  77      65.689  71.074  69.271  1.00  0.00           C
ATOM   1323  C   GLY A  77      66.549  71.924  70.142  1.00  0.00           C
ATOM   1324  O   GLY A  77      66.579  71.764  71.353  1.00  0.00           O
ATOM   1325  N   TYR A  78      67.260  72.895  69.551  1.00  0.00           N
ATOM   1327  CA  TYR A  78      68.380  73.564  70.181  1.00  0.00           C
ATOM   1329  CB  TYR A  78      69.499  73.824  69.141  1.00  0.00           C
ATOM   1332  CG  TYR A  78      69.959  72.524  68.521  1.00  0.00           C
ATOM   1333  CD1 TYR A  78      69.240  71.904  67.481  1.00  0.00           C
ATOM   1335  CE1 TYR A  78      69.639  70.674  66.963  1.00  0.00           C
ATOM   1337  CZ  TYR A  78      70.810  70.074  67.441  1.00  0.00           C
ATOM   1338  OH  TYR A  78      71.189  68.844  66.872  1.00  0.00           O
ATOM   1340  CD2 TYR A  78      71.139  71.914  68.971  1.00  0.00           C
ATOM   1342  CE2 TYR A  78      71.560  70.684  68.441  1.00  0.00           C
ATOM   1344  C   TYR A  78      67.969  74.834  70.932  1.00  0.00           C
ATOM   1345  O   TYR A  78      68.740  75.754  71.161  1.00  0.00           O
ATOM   1346  N   GLN A  79      66.729  74.904  71.402  1.00  0.00           N
ATOM   1348  CA  GLN A  79      66.218  76.044  72.132  1.00  0.00           C
ATOM   1350  CB  GLN A  79      64.910  76.544  71.492  1.00  0.00           C
ATOM   1353  CG  GLN A  79      65.080  76.864  69.981  1.00  0.00           C
ATOM   1356  CD  GLN A  79      63.729  77.154  69.312  1.00  0.00           C
ATOM   1357  OE1 GLN A  79      62.670  76.804  69.833  1.00  0.00           O
ATOM   1358  NE2 GLN A  79      63.799  77.755  68.102  1.00  0.00           N
ATOM   1361  C   GLN A  79      66.020  75.575  73.562  1.00  0.00           C
ATOM   1362  O   GLN A  79      66.410  74.474  73.922  1.00  0.00           O
ATOM   1363  N   THR A  80      65.399  76.354  74.441  1.00  0.00           N
ATOM   1365  CA  THR A  80      64.880  75.835  75.712  1.00  0.00           C
ATOM   1367  CB  THR A  80      64.779  76.904  76.801  1.00  0.00           C
ATOM   1369  OG1 THR A  80      64.060  78.004  76.272  1.00  0.00           O
ATOM   1371  CG2 THR A  80      66.170  77.404  77.182  1.00  0.00           C
ATOM   1375  C   THR A  80      63.489  75.264  75.522  1.00  0.00           C
ATOM   1376  O   THR A  80      62.850  75.453  74.482  1.00  0.00           O
ATOM   1377  N   CYS A  81      62.929  74.614  76.562  1.00  0.00           N
ATOM   1379  CA  CYS A  81      61.479  74.484  76.641  1.00  0.00           C
ATOM   1381  CB  CYS A  81      61.070  73.734  77.951  1.00  0.00           C
ATOM   1384  SG  CYS A  81      59.349  73.914  78.521  1.00  0.00           S
ATOM   1386  C   CYS A  81      60.740  75.814  76.641  1.00  0.00           C
ATOM   1387  O   CYS A  81      59.769  75.984  75.923  1.00  0.00           O
ATOM   1388  N   ALA A  82      61.189  76.785  77.462  1.00  0.00           N
ATOM   1390  CA  ALA A  82      60.509  78.044  77.681  1.00  0.00           C
ATOM   1392  CB  ALA A  82      61.200  78.755  78.861  1.00  0.00           C
ATOM   1396  C   ALA A  82      60.420  78.954  76.451  1.00  0.00           C
ATOM   1397  O   ALA A  82      59.429  79.654  76.253  1.00  0.00           O
ATOM   1398  N   GLU A  83      61.450  78.964  75.592  1.00  0.00           N
ATOM   1400  CA  GLU A  83      61.400  79.484  74.231  1.00  0.00           C
ATOM   1402  CB  GLU A  83      62.829  79.564  73.632  1.00  0.00           C
ATOM   1405  CG  GLU A  83      62.929  80.333  72.291  1.00  0.00           C
ATOM   1408  CD  GLU A  83      62.889  81.854  72.471  1.00  0.00           C
ATOM   1409  OE1 GLU A  83      62.069  82.355  73.271  1.00  0.00           O
ATOM   1410  OE2 GLU A  83      63.700  82.564  71.812  1.00  0.00           O
ATOM   1411  C   GLU A  83      60.490  78.674  73.312  1.00  0.00           C
ATOM   1412  O   GLU A  83      59.729  79.215  72.512  1.00  0.00           O
ATOM   1413  N   TYR A  84      60.539  77.324  73.423  1.00  0.00           N
ATOM   1415  CA  TYR A  84      59.680  76.424  72.673  1.00  0.00           C
ATOM   1417  CB  TYR A  84      60.119  74.934  72.812  1.00  0.00           C
ATOM   1420  CG  TYR A  84      59.300  74.124  71.852  1.00  0.00           C
ATOM   1421  CD1 TYR A  84      59.510  74.313  70.481  1.00  0.00           C
ATOM   1423  CE1 TYR A  84      58.580  73.834  69.573  1.00  0.00           C
ATOM   1425  CZ  TYR A  84      57.510  73.035  69.981  1.00  0.00           C
ATOM   1426  OH  TYR A  84      56.689  72.524  68.962  1.00  0.00           O
ATOM   1428  CD2 TYR A  84      58.170  73.394  72.283  1.00  0.00           C
ATOM   1430  CE2 TYR A  84      57.278  72.854  71.353  1.00  0.00           C
ATOM   1432  C   TYR A  84      58.199  76.584  73.021  1.00  0.00           C
ATOM   1433  O   TYR A  84      57.339  76.524  72.161  1.00  0.00           O
ATOM   1434  N   ASP A  85      57.869  76.813  74.301  1.00  0.00           N
ATOM   1436  CA  ASP A  85      56.569  77.254  74.743  1.00  0.00           C
ATOM   1438  CB  ASP A  85      56.609  77.514  76.282  1.00  0.00           C
ATOM   1441  CG  ASP A  85      56.490  76.303  77.182  1.00  0.00           C
ATOM   1442  OD1 ASP A  85      56.200  75.174  76.682  1.00  0.00           O
ATOM   1443  OD2 ASP A  85      56.539  76.535  78.411  1.00  0.00           O
ATOM   1444  C   ASP A  85      56.150  78.514  74.021  1.00  0.00           C
ATOM   1445  O   ASP A  85      55.100  78.554  73.393  1.00  0.00           O
ATOM   1446  N   THR A  86      57.020  79.544  74.012  1.00  0.00           N
ATOM   1448  CA  THR A  86      56.730  80.854  73.432  1.00  0.00           C
ATOM   1450  CB  THR A  86      57.920  81.785  73.682  1.00  0.00           C
ATOM   1452  OG1 THR A  86      58.079  82.003  75.081  1.00  0.00           O
ATOM   1454  CG2 THR A  86      57.819  83.184  73.102  1.00  0.00           C
ATOM   1458  C   THR A  86      56.369  80.824  71.951  1.00  0.00           C
ATOM   1459  O   THR A  86      55.369  81.413  71.532  1.00  0.00           O
ATOM   1460  N   ASP A  87      57.150  80.124  71.111  1.00  0.00           N
ATOM   1462  CA  ASP A  87      56.929  80.104  69.682  1.00  0.00           C
ATOM   1464  CB  ASP A  87      58.170  79.493  69.001  1.00  0.00           C
ATOM   1467  CG  ASP A  87      59.340  80.453  68.982  1.00  0.00           C
ATOM   1468  OD1 ASP A  87      59.230  81.614  69.463  1.00  0.00           O
ATOM   1469  OD2 ASP A  87      60.359  79.993  68.401  1.00  0.00           O
ATOM   1470  C   ASP A  87      55.649  79.414  69.192  1.00  0.00           C
ATOM   1471  O   ASP A  87      54.869  80.053  68.481  1.00  0.00           O
ATOM   1472  N   PRO A  88      55.310  78.164  69.521  1.00  0.00           N
ATOM   1473  CD  PRO A  88      56.240  77.054  69.301  1.00  0.00           C
ATOM   1476  CA  PRO A  88      53.950  77.654  69.521  1.00  0.00           C
ATOM   1478  CB  PRO A  88      54.130  76.294  70.191  1.00  0.00           C
ATOM   1481  CG  PRO A  88      55.420  75.785  69.533  1.00  0.00           C
ATOM   1484  C   PRO A  88      52.850  78.494  70.121  1.00  0.00           C
ATOM   1485  O   PRO A  88      51.779  78.604  69.512  1.00  0.00           O
ATOM   1486  N   GLN A  89      53.039  79.114  71.312  1.00  0.00           N
ATOM   1488  CA  GLN A  89      52.039  79.993  71.901  1.00  0.00           C
ATOM   1490  CB  GLN A  89      52.400  80.453  73.341  1.00  0.00           C
ATOM   1493  CG  GLN A  89      52.269  79.404  74.462  1.00  0.00           C
ATOM   1496  CD  GLN A  89      50.840  78.884  74.632  1.00  0.00           C
ATOM   1497  OE1 GLN A  89      49.979  79.554  75.212  1.00  0.00           O
ATOM   1498  NE2 GLN A  89      50.569  77.664  74.111  1.00  0.00           N
ATOM   1501  C   GLN A  89      51.759  81.273  71.103  1.00  0.00           C
ATOM   1502  O   GLN A  89      50.699  81.884  71.221  1.00  0.00           O
ATOM   1503  N   ALA A  90      52.710  81.693  70.271  1.00  0.00           N
ATOM   1505  CA  ALA A  90      52.630  82.904  69.492  1.00  0.00           C
ATOM   1507  CB  ALA A  90      54.060  83.294  69.071  1.00  0.00           C
ATOM   1511  C   ALA A  90      51.840  82.755  68.213  1.00  0.00           C
ATOM   1512  O   ALA A  90      51.649  83.734  67.481  1.00  0.00           O
ATOM   1513  N   ALA A  91      51.439  81.524  67.863  1.00  0.00           N
ATOM   1515  CA  ALA A  91      50.900  81.194  66.562  1.00  0.00           C
ATOM   1517  CB  ALA A  91      51.679  79.964  66.072  1.00  0.00           C
ATOM   1521  C   ALA A  91      49.359  80.975  66.602  1.00  0.00           C
ATOM   1522  OT1 ALA A  91      48.659  81.863  67.161  1.00  0.00           O
ATOM   1523  OT2 ALA A  91      48.840  79.954  66.083  1.00  0.00           O
ATOM   1524  NH3 POPEB  92      26.410  72.044  64.021  1.00  0.00           N
ATOM   1528  C12 POPEB  92      25.040  72.615  64.152  1.00  0.00           C
ATOM   1531  C11 POPEB  92      24.090  71.505  64.583  1.00  0.00           C
ATOM   1534  P   POPEB  92      23.309  70.414  62.382  1.00  0.00           P
ATOM   1535  O13 POPEB  92      21.889  70.535  62.782  1.00  0.00           O
ATOM   1536  O14 POPEB  92      23.880  71.404  61.431  1.00  0.00           O
ATOM   1537  O11 POPEB  92      23.580  68.974  61.782  1.00  0.00           O
ATOM   1538  O12 POPEB  92      24.220  70.404  63.673  1.00  0.00           O
ATOM   1539  C1  POPEB  92      24.889  68.523  61.441  1.00  0.00           C
ATOM   1542  C2  POPEB  92      24.930  67.914  60.012  1.00  0.00           C
ATOM   1544  O21 POPEB  92      25.900  68.644  59.231  1.00  0.00           O
ATOM   1545  C21 POPEB  92      27.080  68.063  59.091  1.00  0.00           C
ATOM   1546  O22 POPEB  92      27.340  66.904  59.341  1.00  0.00           O
ATOM   1547  C22 POPEB  92      28.090  69.124  58.632  1.00  0.00           C
ATOM   1550  C3  POPEB  92      23.540  67.993  59.323  1.00  0.00           C
ATOM   1553  O31 POPEB  92      23.520  67.214  58.091  1.00  0.00           O
ATOM   1554  C31 POPEB  92      22.319  66.724  57.793  1.00  0.00           C
ATOM   1555  O32 POPEB  92      21.280  67.004  58.353  1.00  0.00           O
ATOM   1556  C32 POPEB  92      22.430  65.664  56.701  1.00  0.00           C
ATOM   1559  C23 POPEB  92      29.399  68.514  58.073  1.00  0.00           C
ATOM   1562  C24 POPEB  92      29.299  68.094  56.602  1.00  0.00           C
ATOM   1565  C25 POPEB  92      30.680  67.794  56.002  1.00  0.00           C
ATOM   1568  C26 POPEB  92      30.620  67.674  54.481  1.00  0.00           C
ATOM   1571  C27 POPEB  92      32.010  67.615  53.821  1.00  0.00           C
ATOM   1574  C28 POPEB  92      31.910  67.693  52.283  1.00  0.00           C
ATOM   1577  C29 POPEB  92      33.249  67.934  51.651  1.00  0.00           C
ATOM   1579 0C21 POPEB  92      33.660  67.514  50.433  1.00  0.00           C
ATOM   1581 1C21 POPEB  92      32.849  66.743  49.431  1.00  0.00           C
ATOM   1584 2C21 POPEB  92      32.990  67.234  47.971  1.00  0.00           C
ATOM   1587 3C21 POPEB  92      34.410  67.144  47.392  1.00  0.00           C
ATOM   1590 4C21 POPEB  92      35.219  68.454  47.501  1.00  0.00           C
ATOM   1593 5C21 POPEB  92      35.670  69.005  46.142  1.00  0.00           C
ATOM   1596 6C21 POPEB  92      36.920  68.314  45.583  1.00  0.00           C
ATOM   1599 7C21 POPEB  92      37.310  68.865  44.201  1.00  0.00           C
ATOM   1602 8C21 POPEB  92      38.660  68.343  43.701  1.00  0.00           C
ATOM   1606  C33 POPEB  92      23.020  64.354  57.262  1.00  0.00           C
ATOM   1609  C34 POPEB  92      23.390  63.304  56.213  1.00  0.00           C
ATOM   1612  C35 POPEB  92      22.199  62.534  55.643  1.00  0.00           C
ATOM   1615  C36 POPEB  92      22.530  61.944  54.271  1.00  0.00           C
ATOM   1618  C37 POPEB  92      22.170  60.453  54.123  1.00  0.00           C
ATOM   1621  C38 POPEB  92      22.490  59.884  52.732  1.00  0.00           C
ATOM   1624  C39 POPEB  92      23.980  59.974  52.381  1.00  0.00           C
ATOM   1627 0C31 POPEB  92      24.389  59.424  51.021  1.00  0.00           C
ATOM   1630 1C31 POPEB  92      25.639  60.164  50.513  1.00  0.00           C
ATOM   1633 2C31 POPEB  92      26.440  59.395  49.463  1.00  0.00           C
ATOM   1636 3C31 POPEB  92      25.730  59.304  48.102  1.00  0.00           C
ATOM   1639 4C31 POPEB  92      25.779  57.883  47.521  1.00  0.00           C
ATOM   1642 5C31 POPEB  92      25.100  57.804  46.152  1.00  0.00           C
ATOM   1645 6C31 POPEB  92      25.010  56.364  45.641  1.00  0.00           C
ATOM   1649  NH3 POPEC  93       3.220   7.274  27.351  1.00  0.00           N
ATOM   1653  C12 POPEC  93       3.850   6.353  26.333  1.00  0.00           C
ATOM   1656  C11 POPEC  93       5.170   5.763  26.861  1.00  0.00           C
ATOM   1659  P   POPEC  93       7.450   4.723  26.091  1.00  0.00           P
ATOM   1660  O13 POPEC  93       7.490   3.286  25.731  1.00  0.00           O
ATOM   1661  O14 POPEC  93       8.380   5.655  25.401  1.00  0.00           O
ATOM   1662  O11 POPEC  93       7.650   4.963  27.621  1.00  0.00           O
ATOM   1663  O12 POPEC  93       5.970   5.224  25.812  1.00  0.00           O
ATOM   1664  C1  POPEC  93       8.140   3.944  28.491  1.00  0.00           C
ATOM   1667  C2  POPEC  93       7.580   4.184  29.913  1.00  0.00           C
ATOM   1669  O21 POPEC  93       7.550   2.906  30.552  1.00  0.00           O
ATOM   1670  C21 POPEC  93       7.900   2.887  31.781  1.00  0.00           C
ATOM   1671  O22 POPEC  93       8.270   3.825  32.481  1.00  0.00           O
ATOM   1672  C22 POPEC  93       7.940   1.457  32.252  1.00  0.00           C
ATOM   1675  C3  POPEC  93       6.150   4.753  29.791  1.00  0.00           C
ATOM   1678  O31 POPEC  93       5.390   4.825  31.012  1.00  0.00           O
ATOM   1679  C31 POPEC  93       4.200   5.404  30.792  1.00  0.00           C
ATOM   1680  O32 POPEC  93       3.880   5.984  29.762  1.00  0.00           O
ATOM   1681  C32 POPEC  93       3.280   5.194  31.992  1.00  0.00           C
ATOM   1684  C23 POPEC  93       6.670   1.077  33.001  1.00  0.00           C
ATOM   1687  C24 POPEC  93       7.040   0.187  34.193  1.00  0.00           C
ATOM   1690  C25 POPEC  93       7.530   0.996  35.391  1.00  0.00           C
ATOM   1693  C26 POPEC  93       8.030   0.126  36.543  1.00  0.00           C
ATOM   1696  C27 POPEC  93       8.260   0.966  37.803  1.00  0.00           C
ATOM   1699  C28 POPEC  93       9.210   0.336  38.831  1.00  0.00           C
ATOM   1702  C29 POPEC  93      10.620   0.357  38.282  1.00  0.00           C
ATOM   1704 0C21 POPEC  93      11.500  -0.653  38.263  1.00  0.00           C
ATOM   1706 1C21 POPEC  93      11.300  -2.003  38.882  1.00  0.00           C
ATOM   1709 2C21 POPEC  93      10.390  -2.973  38.111  1.00  0.00           C
ATOM   1712 3C21 POPEC  93      10.080  -4.184  39.001  1.00  0.00           C
ATOM   1715 4C21 POPEC  93       9.480  -5.383  38.271  1.00  0.00           C
ATOM   1718 5C21 POPEC  93       9.040  -6.493  39.242  1.00  0.00           C
ATOM   1721 6C21 POPEC  93      10.170  -7.024  40.132  1.00  0.00           C
ATOM   1724 7C21 POPEC  93       9.700  -8.204  41.002  1.00  0.00           C
ATOM   1727 8C21 POPEC  93      10.809  -8.824  41.852  1.00  0.00           C
ATOM   1731  C33 POPEC  93       3.930   4.575  33.252  1.00  0.00           C
ATOM   1734  C34 POPEC  93       2.830   4.104  34.201  1.00  0.00           C
ATOM   1737  C35 POPEC  93       3.310   3.367  35.461  1.00  0.00           C
ATOM   1740  C36 POPEC  93       2.093   2.806  36.222  1.00  0.00           C
ATOM   1743  C37 POPEC  93       2.390   2.346  37.641  1.00  0.00           C
ATOM   1746  C38 POPEC  93       1.093   1.966  38.382  1.00  0.00           C
ATOM   1749  C39 POPEC  93       1.243   1.877  39.912  1.00  0.00           C
ATOM   1752 0C31 POPEC  93       1.663   3.228  40.503  1.00  0.00           C
ATOM   1755 1C31 POPEC  93       1.413   3.417  42.002  1.00  0.00           C
ATOM   1758 2C31 POPEC  93       2.610   4.053  42.722  1.00  0.00           C
ATOM   1761 3C31 POPEC  93       3.370   3.027  43.572  1.00  0.00           C
ATOM   1764 4C31 POPEC  93       2.570   2.698  44.842  1.00  0.00           C
ATOM   1767 5C31 POPEC  93       3.200   1.607  45.711  1.00  0.00           C
ATOM   1770 6C31 POPEC  93       2.330   1.357  46.951  1.00  0.00           C
ATOM   1774  NH3 POPED  94     106.108  14.004  25.622  1.00  0.00           N
ATOM   1778  C12 POPED  94     105.369  14.904  26.561  1.00  0.00           C
ATOM   1781  C11 POPED  94     106.259  16.074  26.992  1.00  0.00           C
ATOM   1784  P   POPED  94     104.790  18.184  27.221  1.00  0.00           P
ATOM   1785  O13 POPED  94     105.650  19.384  27.211  1.00  0.00           O
ATOM   1786  O14 POPED  94     104.219  17.764  25.933  1.00  0.00           O
ATOM   1787  O11 POPED  94     103.619  18.324  28.271  1.00  0.00           O
ATOM   1788  O12 POPED  94     105.569  16.974  27.852  1.00  0.00           O
ATOM   1789  C1  POPED  94     103.909  18.204  29.671  1.00  0.00           C
ATOM   1792  C2  POPED  94     102.810  18.914  30.472  1.00  0.00           C
ATOM   1794  O21 POPED  94     103.290  19.344  31.761  1.00  0.00           O
ATOM   1795  C21 POPED  94     103.379  18.434  32.701  1.00  0.00           C
ATOM   1796  O22 POPED  94     103.519  17.234  32.542  1.00  0.00           O
ATOM   1797  C22 POPED  94     103.080  19.114  34.032  1.00  0.00           C
ATOM   1800  C3  POPED  94     101.469  18.114  30.562  1.00  0.00           C
ATOM   1803  O31 POPED  94     100.559  18.794  31.451  1.00  0.00           O
ATOM   1804  C31 POPED  94      99.559  19.464  30.911  1.00  0.00           C
ATOM   1805  O32 POPED  94      99.139  19.334  29.771  1.00  0.00           O
ATOM   1806  C32 POPED  94      99.060  20.484  31.941  1.00  0.00           C
ATOM   1809  C23 POPED  94     103.689  18.404  35.251  1.00  0.00           C
ATOM   1812  C24 POPED  94     103.039  18.824  36.582  1.00  0.00           C
ATOM   1815  C25 POPED  94     102.919  20.344  36.731  1.00  0.00           C
ATOM   1818  C26 POPED  94     102.260  20.784  38.031  1.00  0.00           C
ATOM   1821  C27 POPED  94     103.199  20.814  39.253  1.00  0.00           C
ATOM   1824  C28 POPED  94     102.409  20.544  40.541  1.00  0.00           C
ATOM   1827  C29 POPED  94     103.199  20.724  41.801  1.00  0.00           C
ATOM   1829 0C21 POPED  94     103.489  21.904  42.381  1.00  0.00           C
ATOM   1831 1C21 POPED  94     103.130  23.274  41.852  1.00  0.00           C
ATOM   1834 2C21 POPED  94     102.169  24.074  42.752  1.00  0.00           C
ATOM   1837 3C21 POPED  94     100.709  23.594  42.722  1.00  0.00           C
ATOM   1840 4C21 POPED  94      99.790  24.634  43.382  1.00  0.00           C
ATOM   1843 5C21 POPED  94      98.459  24.084  43.912  1.00  0.00           C
ATOM   1846 6C21 POPED  94      97.630  25.204  44.572  1.00  0.00           C
ATOM   1849 7C21 POPED  94      96.590  24.704  45.583  1.00  0.00           C
ATOM   1852 8C21 POPED  94      95.770  25.834  46.201  1.00  0.00           C
ATOM   1856  C33 POPED  94      97.670  21.064  31.611  1.00  0.00           C
ATOM   1859  C34 POPED  94      96.560  20.294  32.341  1.00  0.00           C
ATOM   1862  C35 POPED  94      95.179  20.984  32.332  1.00  0.00           C
ATOM   1865  C36 POPED  94      95.149  22.274  33.172  1.00  0.00           C
ATOM   1868  C37 POPED  94      93.748  22.614  33.691  1.00  0.00           C
ATOM   1871  C38 POPED  94      93.780  23.554  34.902  1.00  0.00           C
ATOM   1874  C39 POPED  94      92.409  23.704  35.583  1.00  0.00           C
ATOM   1877 0C31 POPED  94      92.460  24.624  36.801  1.00  0.00           C
ATOM   1880 1C31 POPED  94      91.079  24.924  37.402  1.00  0.00           C
ATOM   1883 2C31 POPED  94      91.170  25.634  38.761  1.00  0.00           C
ATOM   1886 3C31 POPED  94      89.829  26.214  39.253  1.00  0.00           C
ATOM   1889 4C31 POPED  94      88.699  25.174  39.351  1.00  0.00           C
ATOM   1892 5C31 POPED  94      87.430  25.754  39.972  1.00  0.00           C
ATOM   1895 6C31 POPED  94      86.339  24.704  40.211  1.00  0.00           C
ATOM   1899  NH3 POPEE  95      77.208  57.194  19.802  1.00  0.00           N
ATOM   1903  C12 POPEE  95      77.669  55.764  19.941  1.00  0.00           C
ATOM   1906  C11 POPEE  95      79.130  55.514  19.552  1.00  0.00           C
ATOM   1909  P   POPEE  95      81.010  54.044  20.622  1.00  0.00           P
ATOM   1910  O13 POPEE  95      81.870  53.754  19.462  1.00  0.00           O
ATOM   1911  O14 POPEE  95      81.429  55.214  21.431  1.00  0.00           O
ATOM   1912  O11 POPEE  95      80.930  52.734  21.461  1.00  0.00           O
ATOM   1913  O12 POPEE  95      79.530  54.274  20.132  1.00  0.00           O
ATOM   1914  C1  POPEE  95      80.699  52.664  22.861  1.00  0.00           C
ATOM   1917  C2  POPEE  95      81.809  51.833  23.521  1.00  0.00           C
ATOM   1919  O21 POPEE  95      81.630  51.774  24.941  1.00  0.00           O
ATOM   1920  C21 POPEE  95      81.940  52.854  25.641  1.00  0.00           C
ATOM   1921  O22 POPEE  95      82.068  53.984  25.222  1.00  0.00           O
ATOM   1922  C22 POPEE  95      82.208  52.374  27.071  1.00  0.00           C
ATOM   1925  C3  POPEE  95      83.239  52.264  23.111  1.00  0.00           C
ATOM   1928  O31 POPEE  95      84.230  51.625  23.941  1.00  0.00           O
ATOM   1929  C31 POPEE  95      84.769  50.504  23.502  1.00  0.00           C
ATOM   1930  O32 POPEE  95      84.510  49.934  22.441  1.00  0.00           O
ATOM   1931  C32 POPEE  95      85.830  50.004  24.492  1.00  0.00           C
ATOM   1934  C23 POPEE  95      82.600  53.494  28.062  1.00  0.00           C
ATOM   1937  C24 POPEE  95      84.119  53.605  28.292  1.00  0.00           C
ATOM   1940  C25 POPEE  95      84.520  53.974  29.732  1.00  0.00           C
ATOM   1943  C26 POPEE  95      84.060  52.914  30.751  1.00  0.00           C
ATOM   1946  C27 POPEE  95      84.769  53.014  32.111  1.00  0.00           C
ATOM   1949  C28 POPEE  95      84.169  52.064  33.172  1.00  0.00           C
ATOM   1952  C29 POPEE  95      84.190  50.614  32.742  1.00  0.00           C
ATOM   1954 0C21 POPEE  95      84.709  49.574  33.411  1.00  0.00           C
ATOM   1956 1C21 POPEE  95      85.340  49.594  34.772  1.00  0.00           C
ATOM   1959 2C21 POPEE  95      84.799  48.454  35.652  1.00  0.00           C
ATOM   1962 3C21 POPEE  95      85.450  48.434  37.042  1.00  0.00           C
ATOM   1965 4C21 POPEE  95      85.539  47.035  37.652  1.00  0.00           C
ATOM   1968 5C21 POPEE  95      86.240  47.044  39.021  1.00  0.00           C
ATOM   1971 6C21 POPEE  95      86.549  45.645  39.562  1.00  0.00           C
ATOM   1974 7C21 POPEE  95      87.169  45.704  40.963  1.00  0.00           C
ATOM   1977 8C21 POPEE  95      87.630  44.333  41.482  1.00  0.00           C
ATOM   1981  C33 POPEE  95      85.699  50.504  25.951  1.00  0.00           C
ATOM   1984  C34 POPEE  95      86.980  50.204  26.742  1.00  0.00           C
ATOM   1987  C35 POPEE  95      86.959  50.674  28.201  1.00  0.00           C
ATOM   1990  C36 POPEE  95      86.100  49.804  29.121  1.00  0.00           C
ATOM   1993  C37 POPEE  95      86.849  48.554  29.611  1.00  0.00           C
ATOM   1996  C38 POPEE  95      85.900  47.534  30.241  1.00  0.00           C
ATOM   1999  C39 POPEE  95      86.630  46.464  31.072  1.00  0.00           C
ATOM   2002 0C31 POPEE  95      85.620  45.484  31.672  1.00  0.00           C
ATOM   2005 1C31 POPEE  95      86.229  44.444  32.611  1.00  0.00           C
ATOM   2008 2C31 POPEE  95      85.138  43.493  33.121  1.00  0.00           C
ATOM   2011 3C31 POPEE  95      85.620  42.414  34.091  1.00  0.00           C
ATOM   2014 4C31 POPEE  95      86.049  42.934  35.472  1.00  0.00           C
ATOM   2017 5C31 POPEE  95      86.310  41.764  36.431  1.00  0.00           C
ATOM   2020 6C31 POPEE  95      87.059  42.164  37.701  1.00  0.00           C
ATOM   2024  NH3 POPEF  96      39.039 102.234  19.191  1.00  0.00           N
ATOM   2028  C12 POPEF  96      40.539 102.204  19.261  1.00  0.00           C
ATOM   2031  C11 POPEF  96      41.150 103.264  18.351  1.00  0.00           C
ATOM   2034  P   POPEF  96      39.680 105.415  18.062  1.00  0.00           P
ATOM   2035  O13 POPEF  96      39.920 105.303  16.611  1.00  0.00           O
ATOM   2036  O14 POPEF  96      38.390 104.883  18.591  1.00  0.00           O
ATOM   2037  O11 POPEF  96      39.960 106.903  18.542  1.00  0.00           O
ATOM   2038  O12 POPEF  96      40.789 104.585  18.792  1.00  0.00           O
ATOM   2039  C1  POPEF  96      41.280 107.294  18.971  1.00  0.00           C
ATOM   2042  C2  POPEF  96      41.369 107.505  20.511  1.00  0.00           C
ATOM   2044  O21 POPEF  96      42.689 107.113  20.961  1.00  0.00           O
ATOM   2045  C21 POPEF  96      42.980 107.465  22.211  1.00  0.00           C
ATOM   2046  O22 POPEF  96      42.468 108.404  22.801  1.00  0.00           O
ATOM   2047  C22 POPEF  96      43.979 106.464  22.861  1.00  0.00           C
ATOM   2050  C3  POPEF  96      40.250 106.674  21.231  1.00  0.00           C
ATOM   2053  O31 POPEF  96      40.058 107.003  22.632  1.00  0.00           O
ATOM   2054  C31 POPEF  96      39.129 106.184  23.161  1.00  0.00           C
ATOM   2055  O32 POPEF  96      38.819 105.105  22.712  1.00  0.00           O
ATOM   2056  C32 POPEF  96      38.620 106.784  24.472  1.00  0.00           C
ATOM   2059  C23 POPEF  96      44.440 106.744  24.312  1.00  0.00           C
ATOM   2062  C24 POPEF  96      44.809 105.454  25.091  1.00  0.00           C
ATOM   2065  C25 POPEF  96      45.350 105.704  26.511  1.00  0.00           C
ATOM   2068  C26 POPEF  96      44.329 105.594  27.652  1.00  0.00           C
ATOM   2071  C27 POPEF  96      45.010 105.634  29.042  1.00  0.00           C
ATOM   2074  C28 POPEF  96      44.049 105.564  30.251  1.00  0.00           C
ATOM   2077  C29 POPEF  96      44.839 105.454  31.532  1.00  0.00           C
ATOM   2079 0C21 POPEF  96      44.389 105.093  32.762  1.00  0.00           C
ATOM   2081 1C21 POPEF  96      42.969 104.794  33.181  1.00  0.00           C
ATOM   2084 2C21 POPEF  96      42.549 105.574  34.451  1.00  0.00           C
ATOM   2087 3C21 POPEF  96      42.590 104.755  35.763  1.00  0.00           C
ATOM   2090 4C21 POPEF  96      42.420 105.634  37.013  1.00  0.00           C
ATOM   2093 5C21 POPEF  96      42.339 104.825  38.322  1.00  0.00           C
ATOM   2096 6C21 POPEF  96      42.190 105.734  39.562  1.00  0.00           C
ATOM   2099 7C21 POPEF  96      41.940 104.965  40.862  1.00  0.00           C
ATOM   2102 8C21 POPEF  96      41.809 105.855  42.092  1.00  0.00           C
ATOM   2106  C33 POPEF  96      37.210 106.264  24.811  1.00  0.00           C
ATOM   2109  C34 POPEF  96      36.650 106.895  26.082  1.00  0.00           C
ATOM   2112  C35 POPEF  96      35.410 106.145  26.581  1.00  0.00           C
ATOM   2115  C36 POPEF  96      34.850 106.774  27.861  1.00  0.00           C
ATOM   2118  C37 POPEF  96      33.889 105.835  28.591  1.00  0.00           C
ATOM   2121  C38 POPEF  96      33.120 106.553  29.701  1.00  0.00           C
ATOM   2124  C39 POPEF  96      34.010 107.243  30.751  1.00  0.00           C
ATOM   2127 0C31 POPEF  96      33.139 107.854  31.852  1.00  0.00           C
ATOM   2130 1C31 POPEF  96      33.940 108.575  32.943  1.00  0.00           C
ATOM   2133 2C31 POPEF  96      33.019 109.254  33.962  1.00  0.00           C
ATOM   2136 3C31 POPEF  96      33.030 110.785  33.812  1.00  0.00           C
ATOM   2139 4C31 POPEF  96      31.870 111.464  34.542  1.00  0.00           C
ATOM   2142 5C31 POPEF  96      31.770 112.954  34.222  1.00  0.00           C
ATOM   2145 6C31 POPEF  96      30.450 113.575  34.682  1.00  0.00           C
ATOM   2149  NH3 POPEG  97      33.019   3.107  26.072  1.00  0.00           N
ATOM   2153  C12 POPEG  97      32.229   4.364  25.861  1.00  0.00           C
ATOM   2156  C11 POPEG  97      30.730   4.064  25.882  1.00  0.00           C
ATOM   2159  P   POPEG  97      29.420   6.344  25.701  1.00  0.00           P
ATOM   2160  O13 POPEG  97      28.920   7.114  24.551  1.00  0.00           O
ATOM   2161  O14 POPEG  97      28.449   5.994  26.761  1.00  0.00           O
ATOM   2162  O11 POPEG  97      30.719   7.034  26.292  1.00  0.00           O
ATOM   2163  O12 POPEG  97      30.030   5.024  25.091  1.00  0.00           O
ATOM   2164  C1  POPEG  97      30.779   7.174  27.712  1.00  0.00           C
ATOM   2167  C2  POPEG  97      32.150   7.684  28.222  1.00  0.00           C
ATOM   2169  O21 POPEG  97      32.440   7.314  29.581  1.00  0.00           O
ATOM   2170  C21 POPEG  97      32.410   6.064  30.001  1.00  0.00           C
ATOM   2171  O22 POPEG  97      32.129   5.074  29.361  1.00  0.00           O
ATOM   2172  C22 POPEG  97      32.810   6.114  31.481  1.00  0.00           C
ATOM   2175  C3  POPEG  97      32.259   9.244  28.102  1.00  0.00           C
ATOM   2178  O31 POPEG  97      32.220   9.874  29.402  1.00  0.00           O
ATOM   2179  C31 POPEG  97      31.060  10.294  29.861  1.00  0.00           C
ATOM   2180  O32 POPEG  97      30.020  10.354  29.222  1.00  0.00           O
ATOM   2181  C32 POPEG  97      31.180  10.644  31.351  1.00  0.00           C
ATOM   2184  C23 POPEG  97      32.510   4.824  32.281  1.00  0.00           C
ATOM   2187  C24 POPEG  97      32.990   4.934  33.741  1.00  0.00           C
ATOM   2190  C25 POPEG  97      32.150   5.844  34.661  1.00  0.00           C
ATOM   2193  C26 POPEG  97      32.580   5.764  36.132  1.00  0.00           C
ATOM   2196  C27 POPEG  97      31.660   6.584  37.062  1.00  0.00           C
ATOM   2199  C28 POPEG  97      32.129   6.634  38.542  1.00  0.00           C
ATOM   2202  C29 POPEG  97      32.010   5.314  39.263  1.00  0.00           C
ATOM   2204 0C21 POPEG  97      31.889   5.144  40.591  1.00  0.00           C
ATOM   2206 1C21 POPEG  97      31.910   6.234  41.632  1.00  0.00           C
ATOM   2209 2C21 POPEG  97      32.290   5.734  43.051  1.00  0.00           C
ATOM   2212 3C21 POPEG  97      31.260   4.824  43.731  1.00  0.00           C
ATOM   2215 4C21 POPEG  97      29.940   5.504  44.151  1.00  0.00           C
ATOM   2218 5C21 POPEG  97      30.070   6.454  45.363  1.00  0.00           C
ATOM   2221 6C21 POPEG  97      28.710   6.754  46.022  1.00  0.00           C
ATOM   2224 7C21 POPEG  97      28.799   7.464  47.381  1.00  0.00           C
ATOM   2227 8C21 POPEG  97      27.440   7.634  48.071  1.00  0.00           C
ATOM   2231  C33 POPEG  97      29.840  10.674  32.122  1.00  0.00           C
ATOM   2234  C34 POPEG  97      30.059  10.904  33.632  1.00  0.00           C
ATOM   2237  C35 POPEG  97      28.890  10.444  34.513  1.00  0.00           C
ATOM   2240  C36 POPEG  97      29.200  10.544  36.022  1.00  0.00           C
ATOM   2243  C37 POPEG  97      28.420   9.544  36.891  1.00  0.00           C
ATOM   2246  C38 POPEG  97      28.930   9.494  38.341  1.00  0.00           C
ATOM   2249  C39 POPEG  97      28.600   8.184  39.082  1.00  0.00           C
ATOM   2252 0C31 POPEG  97      27.100   7.854  39.173  1.00  0.00           C
ATOM   2255 1C31 POPEG  97      26.830   6.544  39.931  1.00  0.00           C
ATOM   2258 2C31 POPEG  97      26.799   6.684  41.461  1.00  0.00           C
ATOM   2261 3C31 POPEG  97      25.460   7.214  41.992  1.00  0.00           C
ATOM   2264 4C31 POPEG  97      25.370   7.144  43.533  1.00  0.00           C
ATOM   2267 5C31 POPEG  97      24.180   7.904  44.113  1.00  0.00           C
ATOM   2270 6C31 POPEG  97      24.069   7.754  45.641  1.00  0.00           C
ATOM   2274  NH3 POPEH  98      20.059 108.834  24.011  1.00  0.00           N
ATOM   2278  C12 POPEH  98      19.880 107.444  23.491  1.00  0.00           C
ATOM   2281  C11 POPEH  98      20.189 106.404  24.562  1.00  0.00           C
ATOM   2284  P   POPEH  98      20.259 104.254  23.161  1.00  0.00           P
ATOM   2285  O13 POPEH  98      19.600 104.434  21.841  1.00  0.00           O
ATOM   2286  O14 POPEH  98      21.720 104.493  23.211  1.00  0.00           O
ATOM   2287  O11 POPEH  98      19.820 102.843  23.761  1.00  0.00           O
ATOM   2288  O12 POPEH  98      19.540 105.174  24.221  1.00  0.00           O
ATOM   2289  C1  POPEH  98      20.800 102.064  24.441  1.00  0.00           C
ATOM   2292  C2  POPEH  98      20.180 101.094  25.492  1.00  0.00           C
ATOM   2294  O21 POPEH  98      20.750 101.324  26.792  1.00  0.00           O
ATOM   2295  C21 POPEH  98      20.230 102.344  27.462  1.00  0.00           C
ATOM   2296  O22 POPEH  98      19.380 103.113  27.052  1.00  0.00           O
ATOM   2297  C22 POPEH  98      20.709 102.294  28.902  1.00  0.00           C
ATOM   2300  C3  POPEH  98      20.420  99.605  25.101  1.00  0.00           C
ATOM   2303  O31 POPEH  98      20.100  98.703  26.181  1.00  0.00           O
ATOM   2304  C31 POPEH  98      18.820  98.575  26.441  1.00  0.00           C
ATOM   2305  O32 POPEH  98      17.900  98.843  25.673  1.00  0.00           O
ATOM   2306  C32 POPEH  98      18.649  98.234  27.941  1.00  0.00           C
ATOM   2309  C23 POPEH  98      20.170 101.044  29.611  1.00  0.00           C
ATOM   2312  C24 POPEH  98      20.520 101.014  31.101  1.00  0.00           C
ATOM   2315  C25 POPEH  98      20.090  99.714  31.781  1.00  0.00           C
ATOM   2318  C26 POPEH  98      20.430  99.743  33.271  1.00  0.00           C
ATOM   2321  C27 POPEH  98      20.010  98.454  34.001  1.00  0.00           C
ATOM   2324  C28 POPEH  98      19.569  98.755  35.443  1.00  0.00           C
ATOM   2327  C29 POPEH  98      19.290  97.484  36.212  1.00  0.00           C
ATOM   2329 0C21 POPEH  98      18.160  97.133  36.851  1.00  0.00           C
ATOM   2331 1C21 POPEH  98      16.880  97.915  36.942  1.00  0.00           C
ATOM   2334 2C21 POPEH  98      15.660  97.003  36.693  1.00  0.00           C
ATOM   2337 3C21 POPEH  98      14.370  97.833  36.632  1.00  0.00           C
ATOM   2340 4C21 POPEH  98      13.080  97.014  36.582  1.00  0.00           C
ATOM   2343 5C21 POPEH  98      11.860  97.934  36.571  1.00  0.00           C
ATOM   2346 6C21 POPEH  98      10.570  97.204  36.962  1.00  0.00           C
ATOM   2349 7C21 POPEH  98       9.320  98.074  36.833  1.00  0.00           C
ATOM   2352 8C21 POPEH  98       8.160  97.593  37.692  1.00  0.00           C
ATOM   2356  C33 POPEH  98      18.130  96.805  28.231  1.00  0.00           C
ATOM   2359  C34 POPEH  98      17.170  96.714  29.431  1.00  0.00           C
ATOM   2362  C35 POPEH  98      17.800  96.984  30.802  1.00  0.00           C
ATOM   2365  C36 POPEH  98      17.850  95.764  31.742  1.00  0.00           C
ATOM   2368  C37 POPEH  98      19.250  95.133  31.861  1.00  0.00           C
ATOM   2371  C38 POPEH  98      19.290  93.924  32.821  1.00  0.00           C
ATOM   2374  C39 POPEH  98      19.130  94.305  34.292  1.00  0.00           C
ATOM   2377 0C31 POPEH  98      19.260  93.113  35.251  1.00  0.00           C
ATOM   2380 1C31 POPEH  98      19.110  93.544  36.711  1.00  0.00           C
ATOM   2383 2C31 POPEH  98      19.410  92.423  37.711  1.00  0.00           C
ATOM   2386 3C31 POPEH  98      19.389  92.924  39.161  1.00  0.00           C
ATOM   2389 4C31 POPEH  98      19.740  91.814  40.152  1.00  0.00           C
ATOM   2392 5C31 POPEH  98      19.830  92.304  41.602  1.00  0.00           C
ATOM   2395 6C31 POPEH  98      19.810  91.145  42.603  1.00  0.00           C
ATOM   2399  NH3 POPEI  99      35.030  79.304  21.642  1.00  0.00           N
ATOM   2403  C12 POPEI  99      36.270  78.824  20.921  1.00  0.00           C
ATOM   2406  C11 POPEI  99      36.400  79.535  19.571  1.00  0.00           C
ATOM   2409  P   POPEI  99      38.930  80.285  19.212  1.00  0.00           P
ATOM   2410  O13 POPEI  99      39.970  79.493  19.913  1.00  0.00           O
ATOM   2411  O14 POPEI  99      39.329  80.914  17.941  1.00  0.00           O
ATOM   2412  O11 POPEI  99      38.430  81.443  20.152  1.00  0.00           O
ATOM   2413  O12 POPEI  99      37.690  79.354  19.001  1.00  0.00           O
ATOM   2414  C1  POPEI  99      39.199  82.003  21.212  1.00  0.00           C
ATOM   2417  C2  POPEI  99      38.539  81.583  22.531  1.00  0.00           C
ATOM   2419  O21 POPEI  99      38.200  82.755  23.301  1.00  0.00           O
ATOM   2420  C21 POPEI  99      36.920  82.794  23.663  1.00  0.00           C
ATOM   2421  O22 POPEI  99      36.069  82.003  23.271  1.00  0.00           O
ATOM   2422  C22 POPEI  99      36.640  83.983  24.591  1.00  0.00           C
ATOM   2425  C3  POPEI  99      39.350  80.575  23.391  1.00  0.00           C
ATOM   2428  O31 POPEI  99      38.490  79.474  23.821  1.00  0.00           O
ATOM   2429  C31 POPEI  99      37.719  79.773  24.881  1.00  0.00           C
ATOM   2430  O32 POPEI  99      37.830  80.764  25.571  1.00  0.00           O
ATOM   2431  C32 POPEI  99      36.580  78.743  24.981  1.00  0.00           C
ATOM   2434  C23 POPEI  99      35.779  83.584  25.821  1.00  0.00           C
ATOM   2437  C24 POPEI  99      36.549  83.645  27.151  1.00  0.00           C
ATOM   2440  C25 POPEI  99      35.719  82.953  28.231  1.00  0.00           C
ATOM   2443  C26 POPEI  99      36.080  83.234  29.701  1.00  0.00           C
ATOM   2446  C27 POPEI  99      35.000  82.615  30.602  1.00  0.00           C
ATOM   2449  C28 POPEI  99      35.110  82.934  32.102  1.00  0.00           C
ATOM   2452  C29 POPEI  99      33.850  82.464  32.812  1.00  0.00           C
ATOM   2454 0C21 POPEI  99      33.690  82.334  34.141  1.00  0.00           C
ATOM   2456 1C21 POPEI  99      34.750  82.593  35.173  1.00  0.00           C
ATOM   2459 2C21 POPEI  99      34.610  81.614  36.353  1.00  0.00           C
ATOM   2462 3C21 POPEI  99      35.719  81.833  37.392  1.00  0.00           C
ATOM   2465 4C21 POPEI  99      35.439  81.074  38.701  1.00  0.00           C
ATOM   2468 5C21 POPEI  99      36.549  81.303  39.731  1.00  0.00           C
ATOM   2471 6C21 POPEI  99      36.030  81.514  41.152  1.00  0.00           C
ATOM   2474 7C21 POPEI  99      35.369  80.285  41.791  1.00  0.00           C
ATOM   2477 8C21 POPEI  99      34.699  80.594  43.132  1.00  0.00           C
ATOM   2481  C33 POPEI  99      36.270  78.215  26.411  1.00  0.00           C
ATOM   2484  C34 POPEI  99      35.200  77.114  26.341  1.00  0.00           C
ATOM   2487  C35 POPEI  99      34.750  76.514  27.691  1.00  0.00           C
ATOM   2490  C36 POPEI  99      34.069  77.493  28.681  1.00  0.00           C
ATOM   2493  C37 POPEI  99      33.000  78.383  28.052  1.00  0.00           C
ATOM   2496  C38 POPEI  99      32.110  79.114  29.071  1.00  0.00           C
ATOM   2499  C39 POPEI  99      31.190  78.203  29.892  1.00  0.00           C
ATOM   2502 0C31 POPEI  99      31.120  78.604  31.371  1.00  0.00           C
ATOM   2505 1C31 POPEI  99      30.319  77.604  32.211  1.00  0.00           C
ATOM   2508 2C31 POPEI  99      29.729  78.184  33.512  1.00  0.00           C
ATOM   2511 3C31 POPEI  99      30.760  78.844  34.431  1.00  0.00           C
ATOM   2514 4C31 POPEI  99      30.119  79.304  35.752  1.00  0.00           C
ATOM   2517 5C31 POPEI  99      30.970  80.303  36.543  1.00  0.00           C
ATOM   2520 6C31 POPEI  99      30.420  80.604  37.933  1.00  0.00           C
ATOM   2524  NH3 POPEJ 100      40.410  95.883  63.983  1.00  0.00           N
ATOM   2528  C12 POPEJ 100      39.789  94.605  64.471  1.00  0.00           C
ATOM   2531  C11 POPEJ 100      38.260  94.755  64.643  1.00  0.00           C
ATOM   2534  P   POPEJ 100      37.230  92.465  64.032  1.00  0.00           P
ATOM   2535  O13 POPEJ 100      38.369  92.214  63.123  1.00  0.00           O
ATOM   2536  O14 POPEJ 100      36.660  91.264  64.682  1.00  0.00           O
ATOM   2537  O11 POPEJ 100      36.080  93.223  63.283  1.00  0.00           O
ATOM   2538  O12 POPEJ 100      37.690  93.523  65.111  1.00  0.00           O
ATOM   2539  C1  POPEJ 100      35.270  92.624  62.271  1.00  0.00           C
ATOM   2542  C2  POPEJ 100      35.309  93.484  61.002  1.00  0.00           C
ATOM   2544  O21 POPEJ 100      33.990  93.734  60.481  1.00  0.00           O
ATOM   2545  C21 POPEJ 100      33.360  92.785  59.822  1.00  0.00           C
ATOM   2546  O22 POPEJ 100      33.750  91.654  59.612  1.00  0.00           O
ATOM   2547  C22 POPEJ 100      32.010  93.355  59.341  1.00  0.00           C
ATOM   2550  C3  POPEJ 100      36.360  92.954  59.991  1.00  0.00           C
ATOM   2553  O31 POPEJ 100      36.819  94.035  59.173  1.00  0.00           O
ATOM   2554  C31 POPEJ 100      36.200  94.204  58.013  1.00  0.00           C
ATOM   2555  O32 POPEJ 100      35.360  93.475  57.533  1.00  0.00           O
ATOM   2556  C32 POPEJ 100      36.689  95.513  57.423  1.00  0.00           C
ATOM   2559  C23 POPEJ 100      31.569  92.814  57.961  1.00  0.00           C
ATOM   2562  C24 POPEJ 100      31.980  93.734  56.792  1.00  0.00           C
ATOM   2565  C25 POPEJ 100      30.830  94.624  56.292  1.00  0.00           C
ATOM   2568  C26 POPEJ 100      31.210  95.394  55.012  1.00  0.00           C
ATOM   2571  C27 POPEJ 100      30.000  95.914  54.221  1.00  0.00           C
ATOM   2574  C28 POPEJ 100      30.380  96.443  52.822  1.00  0.00           C
ATOM   2577  C29 POPEJ 100      31.190  97.714  52.882  1.00  0.00           C
ATOM   2579 0C21 POPEJ 100      32.240  98.044  52.103  1.00  0.00           C
ATOM   2581 1C21 POPEJ 100      32.810  97.255  50.951  1.00  0.00           C
ATOM   2584 2C21 POPEJ 100      32.869  98.124  49.682  1.00  0.00           C
ATOM   2587 3C21 POPEJ 100      33.469  97.383  48.482  1.00  0.00           C
ATOM   2590 4C21 POPEJ 100      32.840  97.884  47.171  1.00  0.00           C
ATOM   2593 5C21 POPEJ 100      33.260  97.143  45.901  1.00  0.00           C
ATOM   2596 6C21 POPEJ 100      34.750  97.264  45.583  1.00  0.00           C
ATOM   2599 7C21 POPEJ 100      35.059  96.973  44.113  1.00  0.00           C
ATOM   2602 8C21 POPEJ 100      36.520  97.255  43.751  1.00  0.00           C
ATOM   2606  C33 POPEJ 100      35.690  96.145  56.441  1.00  0.00           C
ATOM   2609  C34 POPEJ 100      35.660  97.654  56.623  1.00  0.00           C
ATOM   2612  C35 POPEJ 100      34.770  98.344  55.591  1.00  0.00           C
ATOM   2615  C36 POPEJ 100      35.360  98.304  54.183  1.00  0.00           C
ATOM   2618  C37 POPEJ 100      35.639  99.704  53.642  1.00  0.00           C
ATOM   2621  C38 POPEJ 100      36.150  99.643  52.201  1.00  0.00           C
ATOM   2624  C39 POPEJ 100      36.179 101.005  51.502  1.00  0.00           C
ATOM   2627 0C31 POPEJ 100      36.510 100.804  50.021  1.00  0.00           C
ATOM   2630 1C31 POPEJ 100      36.340 102.064  49.161  1.00  0.00           C
ATOM   2633 2C31 POPEJ 100      36.250 101.684  47.673  1.00  0.00           C
ATOM   2636 3C31 POPEJ 100      34.830 101.294  47.232  1.00  0.00           C
ATOM   2639 4C31 POPEJ 100      34.000 102.514  46.821  1.00  0.00           C
ATOM   2642 5C31 POPEJ 100      32.639 102.143  46.213  1.00  0.00           C
ATOM   2645 6C31 POPEJ 100      32.010 103.324  45.462  1.00  0.00           C
ATOM   2649  NH3 POPEK 101      22.780 120.914  27.811  1.00  0.00           N
ATOM   2653  C12 POPEK 101      22.819 120.715  26.312  1.00  0.00           C
ATOM   2656  C11 POPEK 101      23.770 119.574  25.912  1.00  0.00           C
ATOM   2659  P   POPEK 101      24.340 117.094  26.321  1.00  0.00           P
ATOM   2660  O13 POPEK 101      23.840 115.964  27.132  1.00  0.00           O
ATOM   2661  O14 POPEK 101      24.340 116.903  24.851  1.00  0.00           O
ATOM   2662  O11 POPEK 101      25.809 117.453  26.761  1.00  0.00           O
ATOM   2663  O12 POPEK 101      23.510 118.404  26.691  1.00  0.00           O
ATOM   2664  C1  POPEK 101      26.569 116.674  27.691  1.00  0.00           C
ATOM   2667  C2  POPEK 101      27.190 117.584  28.781  1.00  0.00           C
ATOM   2669  O21 POPEK 101      27.479 116.794  29.951  1.00  0.00           O
ATOM   2670  C21 POPEK 101      26.610 116.654  30.942  1.00  0.00           C
ATOM   2671  O22 POPEK 101      25.440 116.993  30.951  1.00  0.00           O
ATOM   2672  C22 POPEK 101      27.280 115.924  32.091  1.00  0.00           C
ATOM   2675  C3  POPEK 101      26.309 118.855  29.021  1.00  0.00           C
ATOM   2678  O31 POPEK 101      26.700 119.574  30.222  1.00  0.00           O
ATOM   2679  C31 POPEK 101      25.879 120.583  30.482  1.00  0.00           C
ATOM   2680  O32 POPEK 101      24.960 120.935  29.753  1.00  0.00           O
ATOM   2681  C32 POPEK 101      26.290 121.255  31.781  1.00  0.00           C
ATOM   2684  C23 POPEK 101      27.940 116.814  33.161  1.00  0.00           C
ATOM   2687  C24 POPEK 101      27.029 117.185  34.341  1.00  0.00           C
ATOM   2690  C25 POPEK 101      27.840 117.423  35.623  1.00  0.00           C
ATOM   2693  C26 POPEK 101      27.050 117.264  36.931  1.00  0.00           C
ATOM   2696  C27 POPEK 101      27.960 117.383  38.171  1.00  0.00           C
ATOM   2699  C28 POPEK 101      27.420 116.704  39.451  1.00  0.00           C
ATOM   2702  C29 POPEK 101      27.410 115.203  39.321  1.00  0.00           C
ATOM   2704 0C21 POPEK 101      27.889 114.274  40.173  1.00  0.00           C
ATOM   2706 1C21 POPEK 101      28.540 114.454  41.521  1.00  0.00           C
ATOM   2709 2C21 POPEK 101      28.010 113.424  42.551  1.00  0.00           C
ATOM   2712 3C21 POPEK 101      28.920 113.253  43.792  1.00  0.00           C
ATOM   2715 4C21 POPEK 101      28.700 114.333  44.872  1.00  0.00           C
ATOM   2718 5C21 POPEK 101      29.889 114.484  45.833  1.00  0.00           C
ATOM   2721 6C21 POPEK 101      31.069 115.193  45.173  1.00  0.00           C
ATOM   2724 7C21 POPEK 101      32.240 115.483  46.122  1.00  0.00           C
ATOM   2727 8C21 POPEK 101      33.369 116.234  45.422  1.00  0.00           C
ATOM   2731  C33 POPEK 101      25.090 121.884  32.532  1.00  0.00           C
ATOM   2734  C34 POPEK 101      24.640 121.115  33.771  1.00  0.00           C
ATOM   2737  C35 POPEK 101      25.540 121.364  34.981  1.00  0.00           C
ATOM   2740  C36 POPEK 101      24.970 120.785  36.283  1.00  0.00           C
ATOM   2743  C37 POPEK 101      25.800 121.173  37.511  1.00  0.00           C
ATOM   2746  C38 POPEK 101      25.200 120.664  38.821  1.00  0.00           C
ATOM   2749  C39 POPEK 101      25.680 121.434  40.062  1.00  0.00           C
ATOM   2752 0C31 POPEK 101      27.160 121.234  40.422  1.00  0.00           C
ATOM   2755 1C31 POPEK 101      27.540 122.154  41.581  1.00  0.00           C
ATOM   2758 2C31 POPEK 101      28.990 122.035  42.062  1.00  0.00           C
ATOM   2761 3C31 POPEK 101      29.260 123.064  43.161  1.00  0.00           C
ATOM   2764 4C31 POPEK 101      30.730 123.435  43.342  1.00  0.00           C
ATOM   2767 5C31 POPEK 101      30.870 124.643  44.271  1.00  0.00           C
ATOM   2770 6C31 POPEK 101      32.310 125.114  44.443  1.00  0.00           C
ATOM   2774  NH3 POPEL 102      18.610  35.984  26.472  1.00  0.00           N
ATOM   2778  C12 POPEL 102      19.550  35.564  25.371  1.00  0.00           C
ATOM   2781  C11 POPEL 102      21.030  35.934  25.673  1.00  0.00           C
ATOM   2784  P   POPEL 102      22.460  36.104  27.972  1.00  0.00           P
ATOM   2785  O13 POPEL 102      23.790  36.204  27.351  1.00  0.00           O
ATOM   2786  O14 POPEL 102      22.180  37.034  29.081  1.00  0.00           O
ATOM   2787  O11 POPEL 102      22.310  34.624  28.461  1.00  0.00           O
ATOM   2788  O12 POPEL 102      21.229  36.324  27.011  1.00  0.00           O
ATOM   2789  C1  POPEL 102      21.139  33.814  28.482  1.00  0.00           C
ATOM   2792  C2  POPEL 102      20.740  33.464  29.921  1.00  0.00           C
ATOM   2794  O21 POPEL 102      19.860  34.484  30.431  1.00  0.00           O
ATOM   2795  C21 POPEL 102      18.620  34.084  30.581  1.00  0.00           C
ATOM   2796  O22 POPEL 102      18.120  33.104  30.031  1.00  0.00           O
ATOM   2797  C22 POPEL 102      17.960  34.964  31.631  1.00  0.00           C
ATOM   2800  C3  POPEL 102      21.970  33.394  30.851  1.00  0.00           C
ATOM   2803  O31 POPEL 102      21.539  33.474  32.231  1.00  0.00           O
ATOM   2804  C31 POPEL 102      22.479  34.104  32.912  1.00  0.00           C
ATOM   2805  O32 POPEL 102      23.690  33.934  32.742  1.00  0.00           O
ATOM   2806  C32 POPEL 102      21.860  35.254  33.673  1.00  0.00           C
ATOM   2809  C23 POPEL 102      17.360  34.104  32.762  1.00  0.00           C
ATOM   2812  C24 POPEL 102      15.910  33.704  32.542  1.00  0.00           C
ATOM   2815  C25 POPEL 102      15.280  33.004  33.762  1.00  0.00           C
ATOM   2818  C26 POPEL 102      15.120  33.924  34.981  1.00  0.00           C
ATOM   2821  C27 POPEL 102      14.320  33.254  36.111  1.00  0.00           C
ATOM   2824  C28 POPEL 102      14.430  33.994  37.462  1.00  0.00           C
ATOM   2827  C29 POPEL 102      15.840  33.974  37.992  1.00  0.00           C
ATOM   2829 0C21 POPEL 102      16.260  34.574  39.123  1.00  0.00           C
ATOM   2831 1C21 POPEL 102      15.390  35.334  40.082  1.00  0.00           C
ATOM   2834 2C21 POPEL 102      15.650  34.874  41.521  1.00  0.00           C
ATOM   2837 3C21 POPEL 102      14.650  35.494  42.512  1.00  0.00           C
ATOM   2840 4C21 POPEL 102      14.770  34.924  43.931  1.00  0.00           C
ATOM   2843 5C21 POPEL 102      16.140  35.134  44.601  1.00  0.00           C
ATOM   2846 6C21 POPEL 102      16.490  36.604  44.872  1.00  0.00           C
ATOM   2849 7C21 POPEL 102      17.850  36.764  45.562  1.00  0.00           C
ATOM   2852 8C21 POPEL 102      18.160  38.204  45.982  1.00  0.00           C
ATOM   2856  C33 POPEL 102      22.780  36.494  33.541  1.00  0.00           C
ATOM   2859  C34 POPEL 102      22.470  37.604  34.542  1.00  0.00           C
ATOM   2862  C35 POPEL 102      22.520  37.034  35.963  1.00  0.00           C
ATOM   2865  C36 POPEL 102      23.149  37.954  37.002  1.00  0.00           C
ATOM   2868  C37 POPEL 102      23.449  37.184  38.282  1.00  0.00           C
ATOM   2871  C38 POPEL 102      24.559  37.834  39.102  1.00  0.00           C
ATOM   2874  C39 POPEL 102      24.440  37.534  40.602  1.00  0.00           C
ATOM   2877 0C31 POPEL 102      23.260  38.274  41.242  1.00  0.00           C
ATOM   2880 1C31 POPEL 102      23.490  38.534  42.732  1.00  0.00           C
ATOM   2883 2C31 POPEL 102      22.389  39.394  43.371  1.00  0.00           C
ATOM   2886 3C31 POPEL 102      22.900  40.104  44.632  1.00  0.00           C
ATOM   2889 4C31 POPEL 102      23.149  39.184  45.833  1.00  0.00           C
ATOM   2892 5C31 POPEL 102      24.310  39.674  46.712  1.00  0.00           C
ATOM   2895 6C31 POPEL 102      24.399  38.944  48.051  1.00  0.00           C
ATOM   2899  NH3 POPEM 103      38.400  22.694  23.663  1.00  0.00           N
ATOM   2903  C12 POPEM 103      37.949  23.054  25.051  1.00  0.00           C
ATOM   2906  C11 POPEM 103      36.899  24.204  25.132  1.00  0.00           C
ATOM   2909  P   POPEM 103      34.979  22.654  24.032  1.00  0.00           P
ATOM   2910  O13 POPEM 103      33.520  22.814  23.902  1.00  0.00           O
ATOM   2911  O14 POPEM 103      35.729  22.214  22.841  1.00  0.00           O
ATOM   2912  O11 POPEM 103      35.289  21.624  25.181  1.00  0.00           O
ATOM   2913  O12 POPEM 103      35.620  23.984  24.531  1.00  0.00           O
ATOM   2914  C1  POPEM 103      34.699  21.604  26.472  1.00  0.00           C
ATOM   2917  C2  POPEM 103      34.340  20.134  26.821  1.00  0.00           C
ATOM   2919  O21 POPEM 103      33.410  20.034  27.922  1.00  0.00           O
ATOM   2920  C21 POPEM 103      33.790  20.404  29.142  1.00  0.00           C
ATOM   2921  O22 POPEM 103      34.830  20.954  29.431  1.00  0.00           O
ATOM   2922  C22 POPEM 103      32.680  20.054  30.142  1.00  0.00           C
ATOM   2925  C3  POPEM 103      35.600  19.224  26.972  1.00  0.00           C
ATOM   2928  O31 POPEM 103      35.209  17.864  27.271  1.00  0.00           O
ATOM   2929  C31 POPEM 103      35.469  17.224  28.421  1.00  0.00           C
ATOM   2930  O32 POPEM 103      34.940  16.154  28.712  1.00  0.00           O
ATOM   2931  C32 POPEM 103      36.430  17.964  29.352  1.00  0.00           C
ATOM   2934  C23 POPEM 103      33.030  19.034  31.251  1.00  0.00           C
ATOM   2937  C24 POPEM 103      33.630  19.664  32.521  1.00  0.00           C
ATOM   2940  C25 POPEM 103      33.609  18.714  33.731  1.00  0.00           C
ATOM   2943  C26 POPEM 103      34.490  19.174  34.912  1.00  0.00           C
ATOM   2946  C27 POPEM 103      33.889  18.904  36.301  1.00  0.00           C
ATOM   2949  C28 POPEM 103      34.770  19.384  37.492  1.00  0.00           C
ATOM   2952  C29 POPEM 103      36.080  18.654  37.611  1.00  0.00           C
ATOM   2954 0C21 POPEM 103      36.819  18.464  38.722  1.00  0.00           C
ATOM   2956 1C21 POPEM 103      36.529  18.964  40.121  1.00  0.00           C
ATOM   2959 2C21 POPEM 103      37.389  18.204  41.162  1.00  0.00           C
ATOM   2962 3C21 POPEM 103      37.470  18.924  42.521  1.00  0.00           C
ATOM   2965 4C21 POPEM 103      38.369  18.174  43.522  1.00  0.00           C
ATOM   2968 5C21 POPEM 103      38.770  19.014  44.752  1.00  0.00           C
ATOM   2971 6C21 POPEM 103      37.569  19.544  45.551  1.00  0.00           C
ATOM   2974 7C21 POPEM 103      37.969  20.214  46.873  1.00  0.00           C
ATOM   2977 8C21 POPEM 103      36.789  20.784  47.673  1.00  0.00           C
ATOM   2981  C33 POPEM 103      36.769  17.244  30.673  1.00  0.00           C
ATOM   2984  C34 POPEM 103      37.410  18.244  31.651  1.00  0.00           C
ATOM   2987  C35 POPEM 103      37.590  17.664  33.051  1.00  0.00           C
ATOM   2990  C36 POPEM 103      38.249  18.684  34.001  1.00  0.00           C
ATOM   2993  C37 POPEM 103      39.590  18.174  34.531  1.00  0.00           C
ATOM   2996  C38 POPEM 103      40.430  19.264  35.222  1.00  0.00           C
ATOM   2999  C39 POPEM 103      39.819  19.824  36.512  1.00  0.00           C
ATOM   3002 0C31 POPEM 103      39.069  21.154  36.341  1.00  0.00           C
ATOM   3005 1C31 POPEM 103      38.590  21.694  37.701  1.00  0.00           C
ATOM   3008 2C31 POPEM 103      38.260  23.194  37.701  1.00  0.00           C
ATOM   3011 3C31 POPEM 103      37.960  23.734  39.112  1.00  0.00           C
ATOM   3014 4C31 POPEM 103      36.699  23.144  39.762  1.00  0.00           C
ATOM   3017 5C31 POPEM 103      36.680  23.314  41.292  1.00  0.00           C
ATOM   3020 6C31 POPEM 103      35.479  22.634  41.961  1.00  0.00           C
ATOM   3024  NH3 POPEN 104     120.839  11.154  71.482  1.00  0.00           N
ATOM   3028  C12 POPEN 104     121.970  10.324  72.021  1.00  0.00           C
ATOM   3031  C11 POPEN 104     123.029  10.144  70.923  1.00  0.00           C
ATOM   3034  P   POPEN 104     125.060   8.764  70.132  1.00  0.00           P
ATOM   3035  O13 POPEN 104     126.119   9.764  70.382  1.00  0.00           O
ATOM   3036  O14 POPEN 104     125.450   7.354  70.012  1.00  0.00           O
ATOM   3037  O11 POPEN 104     124.340   9.134  68.791  1.00  0.00           O
ATOM   3038  O12 POPEN 104     123.829   8.954  71.132  1.00  0.00           O
ATOM   3039  C1  POPEN 104     125.060   9.434  67.611  1.00  0.00           C
ATOM   3042  C2  POPEN 104     124.610  10.824  67.132  1.00  0.00           C
ATOM   3044  O21 POPEN 104     125.089  11.044  65.801  1.00  0.00           O
ATOM   3045  C21 POPEN 104     126.368  11.344  65.661  1.00  0.00           C
ATOM   3046  O22 POPEN 104     127.239  11.274  66.511  1.00  0.00           O
ATOM   3047  C22 POPEN 104     126.579  11.804  64.242  1.00  0.00           C
ATOM   3050  C3  POPEN 104     124.920  11.994  68.122  1.00  0.00           C
ATOM   3053  O31 POPEN 104     124.359  13.244  67.652  1.00  0.00           O
ATOM   3054  C31 POPEN 104     123.090  13.404  68.003  1.00  0.00           C
ATOM   3055  O32 POPEN 104     122.490  12.684  68.791  1.00  0.00           O
ATOM   3056  C32 POPEN 104     122.498  14.584  67.221  1.00  0.00           C
ATOM   3059  C23 POPEN 104     126.590  13.344  64.152  1.00  0.00           C
ATOM   3062  C24 POPEN 104     126.590  13.834  62.701  1.00  0.00           C
ATOM   3065  C25 POPEN 104     127.770  13.254  61.912  1.00  0.00           C
ATOM   3068  C26 POPEN 104     127.969  13.904  60.542  1.00  0.00           C
ATOM   3071  C27 POPEN 104     129.380  13.624  60.012  1.00  0.00           C
ATOM   3074  C28 POPEN 104     129.480  13.874  58.502  1.00  0.00           C
ATOM   3077  C29 POPEN 104     130.860  13.584  57.972  1.00  0.00           C
ATOM   3079 0C21 POPEN 104     131.299  13.964  56.753  1.00  0.00           C
ATOM   3081 1C21 POPEN 104     130.450  14.674  55.722  1.00  0.00           C
ATOM   3084 2C21 POPEN 104     130.630  14.064  54.323  1.00  0.00           C
ATOM   3087 3C21 POPEN 104     129.480  14.434  53.371  1.00  0.00           C
ATOM   3090 4C21 POPEN 104     129.599  13.764  51.992  1.00  0.00           C
ATOM   3093 5C21 POPEN 104     129.190  12.284  52.021  1.00  0.00           C
ATOM   3096 6C21 POPEN 104     129.289  11.584  50.661  1.00  0.00           C
ATOM   3099 7C21 POPEN 104     128.540  10.244  50.661  1.00  0.00           C
ATOM   3102 8C21 POPEN 104     128.618   9.494  49.333  1.00  0.00           C
ATOM   3106  C33 POPEN 104     121.429  14.154  66.181  1.00  0.00           C
ATOM   3109  C34 POPEN 104     121.940  13.184  65.091  1.00  0.00           C
ATOM   3112  C35 POPEN 104     122.729  13.864  63.962  1.00  0.00           C
ATOM   3115  C36 POPEN 104     121.830  14.614  62.961  1.00  0.00           C
ATOM   3118  C37 POPEN 104     122.439  15.944  62.491  1.00  0.00           C
ATOM   3121  C38 POPEN 104     121.508  16.754  61.562  1.00  0.00           C
ATOM   3124  C39 POPEN 104     120.200  17.164  62.242  1.00  0.00           C
ATOM   3127 0C31 POPEN 104     119.440  18.294  61.532  1.00  0.00           C
ATOM   3130 1C31 POPEN 104     118.239  18.764  62.361  1.00  0.00           C
ATOM   3133 2C31 POPEN 104     117.819  20.214  62.103  1.00  0.00           C
ATOM   3136 3C31 POPEN 104     117.199  20.494  60.721  1.00  0.00           C
ATOM   3139 4C31 POPEN 104     116.539  21.884  60.742  1.00  0.00           C
ATOM   3142 5C31 POPEN 104     115.790  22.254  59.471  1.00  0.00           C
ATOM   3145 6C31 POPEN 104     115.319  23.714  59.503  1.00  0.00           C
ATOM   3149  NH3 POPEO 105      88.960 106.954  65.812  1.00  0.00           N
ATOM   3153  C12 POPEO 105      89.669 105.964  64.931  1.00  0.00           C
ATOM   3156  C11 POPEO 105      90.609 105.084  65.762  1.00  0.00           C
ATOM   3159  P   POPEO 105      91.289 102.803  64.651  1.00  0.00           P
ATOM   3160  O13 POPEO 105      91.999 102.133  65.762  1.00  0.00           O
ATOM   3161  O14 POPEO 105      89.858 102.474  64.451  1.00  0.00           O
ATOM   3162  O11 POPEO 105      92.099 102.624  63.302  1.00  0.00           O
ATOM   3163  O12 POPEO 105      91.450 104.363  64.861  1.00  0.00           O
ATOM   3164  C1  POPEO 105      91.639 103.314  62.122  1.00  0.00           C
ATOM   3167  C2  POPEO 105      91.140 102.294  61.072  1.00  0.00           C
ATOM   3169  O21 POPEO 105      92.169 102.113  60.082  1.00  0.00           O
ATOM   3170  C21 POPEO 105      92.339 100.904  59.603  1.00  0.00           C
ATOM   3171  O22 POPEO 105      91.919  99.865  60.082  1.00  0.00           O
ATOM   3172  C22 POPEO 105      93.050 100.993  58.263  1.00  0.00           C
ATOM   3175  C3  POPEO 105      89.839 102.773  60.363  1.00  0.00           C
ATOM   3178  O31 POPEO 105      90.030 104.023  59.673  1.00  0.00           O
ATOM   3179  C31 POPEO 105      90.060 104.193  58.341  1.00  0.00           C
ATOM   3180  O32 POPEO 105      90.278 105.285  57.832  1.00  0.00           O
ATOM   3181  C32 POPEO 105      89.809 102.943  57.502  1.00  0.00           C
ATOM   3184  C23 POPEO 105      92.579  99.895  57.271  1.00  0.00           C
ATOM   3187  C24 POPEO 105      92.829 100.254  55.801  1.00  0.00           C
ATOM   3190  C25 POPEO 105      94.279 100.604  55.462  1.00  0.00           C
ATOM   3193  C26 POPEO 105      95.130  99.395  55.071  1.00  0.00           C
ATOM   3196  C27 POPEO 105      96.600  99.773  54.811  1.00  0.00           C
ATOM   3199  C28 POPEO 105      96.819 100.483  53.471  1.00  0.00           C
ATOM   3202  C29 POPEO 105      96.760  99.514  52.311  1.00  0.00           C
ATOM   3204 0C21 POPEO 105      97.040  99.804  51.033  1.00  0.00           C
ATOM   3206 1C21 POPEO 105      97.390 101.154  50.471  1.00  0.00           C
ATOM   3209 2C21 POPEO 105      96.690 101.374  49.123  1.00  0.00           C
ATOM   3212 3C21 POPEO 105      97.218 102.614  48.401  1.00  0.00           C
ATOM   3215 4C21 POPEO 105      96.910 102.563  46.902  1.00  0.00           C
ATOM   3218 5C21 POPEO 105      97.618 103.663  46.111  1.00  0.00           C
ATOM   3221 6C21 POPEO 105      96.809 104.953  46.041  1.00  0.00           C
ATOM   3224 7C21 POPEO 105      97.549 106.063  45.293  1.00  0.00           C
ATOM   3227 8C21 POPEO 105      96.760 107.374  45.261  1.00  0.00           C
ATOM   3231  C33 POPEO 105      89.920 103.134  55.963  1.00  0.00           C
ATOM   3234  C34 POPEO 105      89.230 101.993  55.211  1.00  0.00           C
ATOM   3237  C35 POPEO 105      89.349 102.014  53.681  1.00  0.00           C
ATOM   3240  C36 POPEO 105      88.360 101.033  53.021  1.00  0.00           C
ATOM   3243  C37 POPEO 105      88.179 101.163  51.502  1.00  0.00           C
ATOM   3246  C38 POPEO 105      86.840 100.534  51.072  1.00  0.00           C
ATOM   3249  C39 POPEO 105      86.600 100.513  49.551  1.00  0.00           C
ATOM   3252 0C31 POPEO 105      87.519  99.535  48.821  1.00  0.00           C
ATOM   3255 1C31 POPEO 105      88.459 100.214  47.822  1.00  0.00           C
ATOM   3258 2C31 POPEO 105      89.480  99.214  47.262  1.00  0.00           C
ATOM   3261 3C31 POPEO 105      90.630  99.895  46.511  1.00  0.00           C
ATOM   3264 4C31 POPEO 105      91.770  98.904  46.231  1.00  0.00           C
ATOM   3267 5C31 POPEO 105      93.109  99.605  45.971  1.00  0.00           C
ATOM   3270 6C31 POPEO 105      94.279  98.624  45.963  1.00  0.00           C
ATOM   3274  NH3 POPEP 106     120.118  27.244  30.282  1.00  0.00           N
ATOM   3278  C12 POPEP 106     121.450  26.654  30.661  1.00  0.00           C
ATOM   3281  C11 POPEP 106     122.229  27.564  31.611  1.00  0.00           C
ATOM   3284  P   POPEP 106     122.169  29.994  30.611  1.00  0.00           P
ATOM   3285  O13 POPEP 106     123.080  30.854  29.832  1.00  0.00           O
ATOM   3286  O14 POPEP 106     120.839  29.724  30.051  1.00  0.00           O
ATOM   3287  O11 POPEP 106     121.989  30.524  32.091  1.00  0.00           O
ATOM   3288  O12 POPEP 106     122.869  28.604  30.882  1.00  0.00           O
ATOM   3289  C1  POPEP 106     123.099  31.014  32.861  1.00  0.00           C
ATOM   3292  C2  POPEP 106     123.468  30.084  34.062  1.00  0.00           C
ATOM   3294  O21 POPEP 106     123.820  30.874  35.201  1.00  0.00           O
ATOM   3295  C21 POPEP 106     124.990  31.484  35.152  1.00  0.00           C
ATOM   3296  O22 POPEP 106     125.739  31.574  34.201  1.00  0.00           O
ATOM   3297  C22 POPEP 106     125.258  32.094  36.521  1.00  0.00           C
ATOM   3300  C3  POPEP 106     124.529  28.954  33.801  1.00  0.00           C
ATOM   3303  O31 POPEP 106     124.930  28.324  35.042  1.00  0.00           O
ATOM   3304  C31 POPEP 106     123.990  27.594  35.632  1.00  0.00           C
ATOM   3305  O32 POPEP 106     122.929  27.244  35.152  1.00  0.00           O
ATOM   3306  C32 POPEP 106     124.389  27.314  37.091  1.00  0.00           C
ATOM   3309  C23 POPEP 106     126.770  32.114  36.812  1.00  0.00           C
ATOM   3312  C24 POPEP 106     127.059  32.674  38.212  1.00  0.00           C
ATOM   3315  C25 POPEP 106     126.740  31.664  39.321  1.00  0.00           C
ATOM   3318  C26 POPEP 106     126.830  32.294  40.711  1.00  0.00           C
ATOM   3321  C27 POPEP 106     126.450  31.304  41.812  1.00  0.00           C
ATOM   3324  C28 POPEP 106     126.180  31.984  43.172  1.00  0.00           C
ATOM   3327  C29 POPEP 106     124.930  32.824  43.132  1.00  0.00           C
ATOM   3329 0C21 POPEP 106     123.710  32.464  43.561  1.00  0.00           C
ATOM   3331 1C21 POPEP 106     123.349  31.104  44.102  1.00  0.00           C
ATOM   3334 2C21 POPEP 106     123.619  30.934  45.602  1.00  0.00           C
ATOM   3337 3C21 POPEP 106     123.239  29.524  46.072  1.00  0.00           C
ATOM   3340 4C21 POPEP 106     123.249  29.364  47.603  1.00  0.00           C
ATOM   3343 5C21 POPEP 106     122.740  27.984  48.041  1.00  0.00           C
ATOM   3346 6C21 POPEP 106     122.589  27.834  49.562  1.00  0.00           C
ATOM   3349 7C21 POPEP 106     123.888  28.044  50.352  1.00  0.00           C
ATOM   3352 8C21 POPEP 106     123.699  27.894  51.873  1.00  0.00           C
ATOM   3356  C33 POPEP 106     125.130  28.484  37.782  1.00  0.00           C
ATOM   3359  C34 POPEP 106     125.989  28.034  38.972  1.00  0.00           C
ATOM   3362  C35 POPEP 106     125.270  27.124  39.981  1.00  0.00           C
ATOM   3365  C36 POPEP 106     126.119  26.934  41.242  1.00  0.00           C
ATOM   3368  C37 POPEP 106     125.429  26.104  42.322  1.00  0.00           C
ATOM   3371  C38 POPEP 106     126.170  26.244  43.662  1.00  0.00           C
ATOM   3374  C39 POPEP 106     125.510  25.474  44.822  1.00  0.00           C
ATOM   3377 0C31 POPEP 106     126.108  25.894  46.173  1.00  0.00           C
ATOM   3380 1C31 POPEP 106     125.450  25.224  47.381  1.00  0.00           C
ATOM   3383 2C31 POPEP 106     126.339  24.204  48.091  1.00  0.00           C
ATOM   3386 3C31 POPEP 106     126.560  22.914  47.291  1.00  0.00           C
ATOM   3389 4C31 POPEP 106     127.379  21.874  48.062  1.00  0.00           C
ATOM   3392 5C31 POPEP 106     127.570  20.564  47.283  1.00  0.00           C
ATOM   3395 6C31 POPEP 106     128.400  19.514  48.021  1.00  0.00           C
ATOM   3399  NH3 POPEQ 107      60.889  38.094  65.181  1.00  0.00           N
ATOM   3403  C12 POPEQ 107      62.350  37.824  65.002  1.00  0.00           C
ATOM   3406  C11 POPEQ 107      63.129  38.934  64.282  1.00  0.00           C
ATOM   3409  P   POPEQ 107      65.609  39.304  63.502  1.00  0.00           P
ATOM   3410  O13 POPEQ 107      65.479  40.764  63.692  1.00  0.00           O
ATOM   3411  O14 POPEQ 107      66.928  38.684  63.752  1.00  0.00           O
ATOM   3412  O11 POPEQ 107      65.108  38.954  62.042  1.00  0.00           O
ATOM   3413  O12 POPEQ 107      64.520  38.654  64.451  1.00  0.00           O
ATOM   3414  C1  POPEQ 107      65.990  39.344  60.963  1.00  0.00           C
ATOM   3417  C2  POPEQ 107      65.288  39.204  59.583  1.00  0.00           C
ATOM   3419  O21 POPEQ 107      66.310  39.104  58.562  1.00  0.00           O
ATOM   3420  C21 POPEQ 107      66.869  40.194  58.062  1.00  0.00           C
ATOM   3421  O22 POPEQ 107      66.639  41.344  58.393  1.00  0.00           O
ATOM   3422  C22 POPEQ 107      67.910  39.804  57.021  1.00  0.00           C
ATOM   3425  C3  POPEQ 107      64.178  40.294  59.393  1.00  0.00           C
ATOM   3428  O31 POPEQ 107      64.000  40.724  58.021  1.00  0.00           O
ATOM   3429  C31 POPEQ 107      63.528  39.834  57.182  1.00  0.00           C
ATOM   3430  O32 POPEQ 107      62.999  38.774  57.463  1.00  0.00           O
ATOM   3431  C32 POPEQ 107      63.830  40.394  55.792  1.00  0.00           C
ATOM   3434  C23 POPEQ 107      68.849  40.993  56.731  1.00  0.00           C
ATOM   3437  C24 POPEQ 107      69.880  40.754  55.632  1.00  0.00           C
ATOM   3440  C25 POPEQ 107      70.880  41.913  55.532  1.00  0.00           C
ATOM   3443  C26 POPEQ 107      71.520  42.034  54.142  1.00  0.00           C
ATOM   3446  C27 POPEQ 107      72.669  43.044  54.102  1.00  0.00           C
ATOM   3449  C28 POPEQ 107      73.160  43.354  52.673  1.00  0.00           C
ATOM   3452  C29 POPEQ 107      74.630  43.664  52.611  1.00  0.00           C
ATOM   3454 0C21 POPEQ 107      75.270  44.264  51.602  1.00  0.00           C
ATOM   3456 1C21 POPEQ 107      74.660  44.684  50.282  1.00  0.00           C
ATOM   3459 2C21 POPEQ 107      74.070  46.105  50.261  1.00  0.00           C
ATOM   3462 3C21 POPEQ 107      75.108  47.234  50.331  1.00  0.00           C
ATOM   3465 4C21 POPEQ 107      74.520  48.594  49.911  1.00  0.00           C
ATOM   3468 5C21 POPEQ 107      74.910  48.964  48.471  1.00  0.00           C
ATOM   3471 6C21 POPEQ 107      73.889  49.874  47.761  1.00  0.00           C
ATOM   3474 7C21 POPEQ 107      74.399  50.313  46.391  1.00  0.00           C
ATOM   3477 8C21 POPEQ 107      73.359  51.094  45.583  1.00  0.00           C
ATOM   3481  C33 POPEQ 107      63.400  39.454  54.651  1.00  0.00           C
ATOM   3484  C34 POPEQ 107      61.879  39.484  54.431  1.00  0.00           C
ATOM   3487  C35 POPEQ 107      61.509  39.134  52.992  1.00  0.00           C
ATOM   3490  C36 POPEQ 107      61.759  40.304  52.042  1.00  0.00           C
ATOM   3493  C37 POPEQ 107      61.999  39.894  50.583  1.00  0.00           C
ATOM   3496  C38 POPEQ 107      62.939  40.884  49.872  1.00  0.00           C
ATOM   3499  C39 POPEQ 107      62.460  42.344  49.861  1.00  0.00           C
ATOM   3502 0C31 POPEQ 107      63.640  43.324  49.752  1.00  0.00           C
ATOM   3505 1C31 POPEQ 107      63.229  44.734  49.323  1.00  0.00           C
ATOM   3508 2C31 POPEQ 107      64.439  45.624  49.032  1.00  0.00           C
ATOM   3511 3C31 POPEQ 107      64.049  46.954  48.382  1.00  0.00           C
ATOM   3514 4C31 POPEQ 107      65.259  47.694  47.782  1.00  0.00           C
ATOM   3517 5C31 POPEQ 107      64.880  49.094  47.302  1.00  0.00           C
ATOM   3520 6C31 POPEQ 107      66.039  49.855  46.651  1.00  0.00           C
ATOM   3524  NH3 POPER 108     109.699   7.493  70.682  1.00  0.00           N
ATOM   3528  C12 POPER 108     110.510   6.253  70.472  1.00  0.00           C
ATOM   3531  C11 POPER 108     109.739   5.014  70.951  1.00  0.00           C
ATOM   3534  P   POPER 108     109.300   2.626  69.951  1.00  0.00           P
ATOM   3535  O13 POPER 108     107.859   2.978  69.771  1.00  0.00           O
ATOM   3536  O14 POPER 108     109.540   1.597  70.992  1.00  0.00           O
ATOM   3537  O11 POPER 108     109.839   2.157  68.541  1.00  0.00           O
ATOM   3538  O12 POPER 108     110.189   3.895  70.212  1.00  0.00           O
ATOM   3539  C1  POPER 108     109.979   3.097  67.451  1.00  0.00           C
ATOM   3542  C2  POPER 108     111.310   2.896  66.652  1.00  0.00           C
ATOM   3544  O21 POPER 108     111.439   3.794  65.512  1.00  0.00           O
ATOM   3545  C21 POPER 108     110.660   3.643  64.443  1.00  0.00           C
ATOM   3546  O22 POPER 108     109.680   2.927  64.352  1.00  0.00           O
ATOM   3547  C22 POPER 108     111.140   4.554  63.292  1.00  0.00           C
ATOM   3550  C3  POPER 108     111.549   1.408  66.271  1.00  0.00           C
ATOM   3553  O31 POPER 108     112.829   1.166  65.632  1.00  0.00           O
ATOM   3554  C31 POPER 108     113.859   1.036  66.471  1.00  0.00           C
ATOM   3555  O32 POPER 108     113.810   1.077  67.691  1.00  0.00           O
ATOM   3556  C32 POPER 108     115.130   0.767  65.672  1.00  0.00           C
ATOM   3559  C23 POPER 108     112.040   3.813  62.252  1.00  0.00           C
ATOM   3562  C24 POPER 108     112.600   4.743  61.152  1.00  0.00           C
ATOM   3565  C25 POPER 108     114.020   4.354  60.732  1.00  0.00           C
ATOM   3568  C26 POPER 108     114.709   5.214  59.661  1.00  0.00           C
ATOM   3571  C27 POPER 108     116.070   4.594  59.312  1.00  0.00           C
ATOM   3574  C28 POPER 108     116.940   5.413  58.333  1.00  0.00           C
ATOM   3577  C29 POPER 108     118.400   5.214  58.661  1.00  0.00           C
ATOM   3579 0C21 POPER 108     119.419   4.923  57.841  1.00  0.00           C
ATOM   3581 1C21 POPER 108     119.419   4.774  56.341  1.00  0.00           C
ATOM   3584 2C21 POPER 108     120.289   5.884  55.731  1.00  0.00           C
ATOM   3587 3C21 POPER 108     120.830   5.544  54.341  1.00  0.00           C
ATOM   3590 4C21 POPER 108     121.970   6.493  53.951  1.00  0.00           C
ATOM   3593 5C21 POPER 108     122.460   6.273  52.521  1.00  0.00           C
ATOM   3596 6C21 POPER 108     123.799   6.973  52.252  1.00  0.00           C
ATOM   3599 7C21 POPER 108     124.270   6.803  50.801  1.00  0.00           C
ATOM   3602 8C21 POPER 108     125.749   7.104  50.623  1.00  0.00           C
ATOM   3606  C33 POPER 108     116.429   1.147  66.402  1.00  0.00           C
ATOM   3609  C34 POPER 108     117.659   1.017  65.481  1.00  0.00           C
ATOM   3612  C35 POPER 108     117.859   2.257  64.591  1.00  0.00           C
ATOM   3615  C36 POPER 108     118.999   2.097  63.572  1.00  0.00           C
ATOM   3618  C37 POPER 108     119.610   3.456  63.181  1.00  0.00           C
ATOM   3621  C38 POPER 108     120.939   3.356  62.411  1.00  0.00           C
ATOM   3624  C39 POPER 108     120.760   3.197  60.893  1.00  0.00           C
ATOM   3627 0C31 POPER 108     121.030   1.786  60.373  1.00  0.00           C
ATOM   3630 1C31 POPER 108     120.429   1.616  58.972  1.00  0.00           C
ATOM   3633 2C31 POPER 108     120.679   0.236  58.341  1.00  0.00           C
ATOM   3636 3C31 POPER 108     121.949   0.158  57.481  1.00  0.00           C
ATOM   3639 4C31 POPER 108     121.859   1.007  56.201  1.00  0.00           C
ATOM   3642 5C31 POPER 108     122.999   0.697  55.222  1.00  0.00           C
ATOM   3645 6C31 POPER 108     123.080   1.667  54.043  1.00  0.00           C
ATOM   3649  NH3 POPES 109     125.739  45.174  23.201  1.00  0.00           N
ATOM   3653  C12 POPES 109     127.180  44.734  23.082  1.00  0.00           C
ATOM   3656  C11 POPES 109     128.059  45.284  24.232  1.00  0.00           C
ATOM   3659  P   POPES 109     127.400  47.844  24.431  1.00  0.00           P
ATOM   3660  O13 POPES 109     128.169  49.094  24.622  1.00  0.00           O
ATOM   3661  O14 POPES 109     126.339  47.854  23.382  1.00  0.00           O
ATOM   3662  O11 POPES 109     126.719  47.414  25.781  1.00  0.00           O
ATOM   3663  O12 POPES 109     128.379  46.664  24.081  1.00  0.00           O
ATOM   3664  C1  POPES 109     127.239  47.764  27.071  1.00  0.00           C
ATOM   3667  C2  POPES 109     126.259  48.644  27.913  1.00  0.00           C
ATOM   3669  O21 POPES 109     124.939  48.075  27.931  1.00  0.00           O
ATOM   3670  C21 POPES 109     124.449  47.634  29.093  1.00  0.00           C
ATOM   3671  O22 POPES 109     123.360  47.953  29.521  1.00  0.00           O
ATOM   3672  C22 POPES 109     125.329  46.594  29.791  1.00  0.00           C
ATOM   3675  C3  POPES 109     126.140  50.084  27.332  1.00  0.00           C
ATOM   3678  O31 POPES 109     125.060  50.844  27.951  1.00  0.00           O
ATOM   3679  C31 POPES 109     125.410  51.414  29.111  1.00  0.00           C
ATOM   3680  O32 POPES 109     126.479  51.254  29.661  1.00  0.00           O
ATOM   3681  C32 POPES 109     124.240  52.214  29.692  1.00  0.00           C
ATOM   3684  C23 POPES 109     126.189  47.114  30.971  1.00  0.00           C
ATOM   3687  C24 POPES 109     126.070  46.214  32.211  1.00  0.00           C
ATOM   3690  C25 POPES 109     127.080  46.544  33.323  1.00  0.00           C
ATOM   3693  C26 POPES 109     126.849  45.724  34.602  1.00  0.00           C
ATOM   3696  C27 POPES 109     125.730  46.284  35.503  1.00  0.00           C
ATOM   3699  C28 POPES 109     125.609  45.484  36.821  1.00  0.00           C
ATOM   3702  C29 POPES 109     125.039  46.314  37.933  1.00  0.00           C
ATOM   3704 0C21 POPES 109     125.660  46.654  39.071  1.00  0.00           C
ATOM   3706 1C21 POPES 109     127.049  46.264  39.521  1.00  0.00           C
ATOM   3709 2C21 POPES 109     127.260  46.474  41.033  1.00  0.00           C
ATOM   3712 3C21 POPES 109     127.250  47.953  41.461  1.00  0.00           C
ATOM   3715 4C21 POPES 109     127.110  48.145  42.981  1.00  0.00           C
ATOM   3718 5C21 POPES 109     126.709  49.584  43.342  1.00  0.00           C
ATOM   3721 6C21 POPES 109     126.399  49.774  44.832  1.00  0.00           C
ATOM   3724 7C21 POPES 109     127.638  50.194  45.611  1.00  0.00           C
ATOM   3727 8C21 POPES 109     127.369  50.304  47.112  1.00  0.00           C
ATOM   3731  C33 POPES 109     124.680  53.535  30.361  1.00  0.00           C
ATOM   3734  C34 POPES 109     123.710  54.014  31.451  1.00  0.00           C
ATOM   3737  C35 POPES 109     123.740  53.145  32.722  1.00  0.00           C
ATOM   3740  C36 POPES 109     124.209  53.874  33.992  1.00  0.00           C
ATOM   3743  C37 POPES 109     123.920  53.064  35.262  1.00  0.00           C
ATOM   3746  C38 POPES 109     123.249  53.854  36.392  1.00  0.00           C
ATOM   3749  C39 POPES 109     124.240  54.484  37.382  1.00  0.00           C
ATOM   3752 0C31 POPES 109     123.579  54.844  38.722  1.00  0.00           C
ATOM   3755 1C31 POPES 109     124.610  55.334  39.751  1.00  0.00           C
ATOM   3758 2C31 POPES 109     124.060  55.404  41.181  1.00  0.00           C
ATOM   3761 3C31 POPES 109     124.148  54.054  41.902  1.00  0.00           C
ATOM   3764 4C31 POPES 109     123.719  54.125  43.371  1.00  0.00           C
ATOM   3767 5C31 POPES 109     124.069  52.854  44.161  1.00  0.00           C
ATOM   3770 6C31 POPES 109     123.330  52.774  45.492  1.00  0.00           C
ATOM   3774  NH3 POPET 110      57.479  78.075  64.682  1.00  0.00           N
ATOM   3778  C12 POPET 110      56.028  78.404  64.853  1.00  0.00           C
ATOM   3781  C11 POPET 110      55.259  77.285  65.562  1.00  0.00           C
ATOM   3784  P   POPET 110      52.880  76.243  65.312  1.00  0.00           P
ATOM   3785  O13 POPET 110      53.050  74.785  65.372  1.00  0.00           O
ATOM   3786  O14 POPET 110      52.560  76.934  66.562  1.00  0.00           O
ATOM   3787  O11 POPET 110      51.829  76.684  64.222  1.00  0.00           O
ATOM   3788  O12 POPET 110      54.179  76.895  64.731  1.00  0.00           O
ATOM   3789  C1  POPET 110      51.920  76.184  62.891  1.00  0.00           C
ATOM   3792  C2  POPET 110      52.409  77.234  61.873  1.00  0.00           C
ATOM   3794  O21 POPET 110      51.740  76.844  60.672  1.00  0.00           O
ATOM   3795  C21 POPET 110      51.439  77.794  59.833  1.00  0.00           C
ATOM   3796  O22 POPET 110      51.730  78.974  59.942  1.00  0.00           O
ATOM   3797  C22 POPET 110      50.629  77.144  58.722  1.00  0.00           C
ATOM   3800  C3  POPET 110      53.950  77.154  61.623  1.00  0.00           C
ATOM   3803  O31 POPET 110      54.590  78.424  61.371  1.00  0.00           O
ATOM   3804  C31 POPET 110      54.769  78.734  60.082  1.00  0.00           C
ATOM   3805  O32 POPET 110      54.289  78.133  59.132  1.00  0.00           O
ATOM   3806  C32 POPET 110      55.879  79.754  59.981  1.00  0.00           C
ATOM   3809  C23 POPET 110      49.950  78.154  57.793  1.00  0.00           C
ATOM   3812  C24 POPET 110      49.880  77.624  56.361  1.00  0.00           C
ATOM   3815  C25 POPET 110      51.240  77.664  55.672  1.00  0.00           C
ATOM   3818  C26 POPET 110      51.159  77.225  54.212  1.00  0.00           C
ATOM   3821  C27 POPET 110      52.538  77.244  53.541  1.00  0.00           C
ATOM   3824  C28 POPET 110      52.479  76.754  52.092  1.00  0.00           C
ATOM   3827  C29 POPET 110      53.858  76.374  51.642  1.00  0.00           C
ATOM   3829 0C21 POPET 110      54.490  76.764  50.532  1.00  0.00           C
ATOM   3831 1C21 POPET 110      53.969  77.674  49.451  1.00  0.00           C
ATOM   3834 2C21 POPET 110      55.130  78.063  48.522  1.00  0.00           C
ATOM   3837 3C21 POPET 110      54.660  78.654  47.192  1.00  0.00           C
ATOM   3840 4C21 POPET 110      55.760  78.594  46.122  1.00  0.00           C
ATOM   3843 5C21 POPET 110      55.310  79.145  44.762  1.00  0.00           C
ATOM   3846 6C21 POPET 110      56.389  78.954  43.681  1.00  0.00           C
ATOM   3849 7C21 POPET 110      57.549  79.944  43.832  1.00  0.00           C
ATOM   3852 8C21 POPET 110      58.640  79.785  42.771  1.00  0.00           C
ATOM   3856  C33 POPET 110      56.140  80.174  58.512  1.00  0.00           C
ATOM   3859  C34 POPET 110      57.608  80.554  58.292  1.00  0.00           C
ATOM   3862  C35 POPET 110      57.920  81.094  56.893  1.00  0.00           C
ATOM   3865  C36 POPET 110      57.339  80.243  55.742  1.00  0.00           C
ATOM   3868  C37 POPET 110      58.069  80.513  54.422  1.00  0.00           C
ATOM   3871  C38 POPET 110      57.510  79.725  53.231  1.00  0.00           C
ATOM   3874  C39 POPET 110      56.119  80.184  52.742  1.00  0.00           C
ATOM   3877 0C31 POPET 110      56.028  81.703  52.641  1.00  0.00           C
ATOM   3880 1C31 POPET 110      54.799  82.243  51.911  1.00  0.00           C
ATOM   3883 2C31 POPET 110      54.720  83.764  52.103  1.00  0.00           C
ATOM   3886 3C31 POPET 110      53.519  84.424  51.423  1.00  0.00           C
ATOM   3889 4C31 POPET 110      53.610  84.403  49.892  1.00  0.00           C
ATOM   3892 5C31 POPET 110      52.430  85.105  49.221  1.00  0.00           C
ATOM   3895 6C31 POPET 110      52.619  85.233  47.711  1.00  0.00           C
ATOM   3899  NH3 POPEU 111      56.380  10.904  20.891  1.00  0.00           N
ATOM   3903  C12 POPEU 111      56.119   9.464  21.201  1.00  0.00           C
ATOM   3906  C11 POPEU 111      57.390   8.764  21.691  1.00  0.00           C
ATOM   3909  P   POPEU 111      56.479   6.334  21.561  1.00  0.00           P
ATOM   3910  O13 POPEU 111      55.000   6.384  21.461  1.00  0.00           O
ATOM   3911  O14 POPEU 111      57.220   6.264  20.271  1.00  0.00           O
ATOM   3912  O11 POPEU 111      56.829   5.104  22.481  1.00  0.00           O
ATOM   3913  O12 POPEU 111      56.990   7.584  22.381  1.00  0.00           O
ATOM   3914  C1  POPEU 111      56.719   5.104  23.921  1.00  0.00           C
ATOM   3917  C2  POPEU 111      55.509   4.244  24.451  1.00  0.00           C
ATOM   3919  O21 POPEU 111      55.119   4.614  25.792  1.00  0.00           O
ATOM   3920  C21 POPEU 111      54.410   5.714  25.921  1.00  0.00           C
ATOM   3921  O22 POPEU 111      54.149   6.494  25.031  1.00  0.00           O
ATOM   3922  C22 POPEU 111      53.930   5.854  27.361  1.00  0.00           C
ATOM   3925  C3  POPEU 111      55.819   2.707  24.411  1.00  0.00           C
ATOM   3928  O31 POPEU 111      55.900   2.117  25.742  1.00  0.00           O
ATOM   3929  C31 POPEU 111      54.850   1.397  26.131  1.00  0.00           C
ATOM   3930  O32 POPEU 111      53.960   0.987  25.401  1.00  0.00           O
ATOM   3931  C32 POPEU 111      54.880   1.197  27.661  1.00  0.00           C
ATOM   3934  C23 POPEU 111      53.619   7.324  27.741  1.00  0.00           C
ATOM   3937  C24 POPEU 111      52.420   7.474  28.691  1.00  0.00           C
ATOM   3940  C25 POPEU 111      52.369   6.434  29.832  1.00  0.00           C
ATOM   3943  C26 POPEU 111      51.809   6.994  31.152  1.00  0.00           C
ATOM   3946  C27 POPEU 111      50.900   6.004  31.872  1.00  0.00           C
ATOM   3949  C28 POPEU 111      50.030   6.604  33.001  1.00  0.00           C
ATOM   3952  C29 POPEU 111      50.809   7.104  34.193  1.00  0.00           C
ATOM   3954 0C21 POPEU 111      50.410   7.264  35.472  1.00  0.00           C
ATOM   3956 1C21 POPEU 111      49.060   7.074  36.132  1.00  0.00           C
ATOM   3959 2C21 POPEU 111      47.789   7.004  35.271  1.00  0.00           C
ATOM   3962 3C21 POPEU 111      46.500   7.004  36.111  1.00  0.00           C
ATOM   3965 4C21 POPEU 111      45.250   7.194  35.233  1.00  0.00           C
ATOM   3968 5C21 POPEU 111      43.930   6.924  35.971  1.00  0.00           C
ATOM   3971 6C21 POPEU 111      43.190   5.704  35.391  1.00  0.00           C
ATOM   3974 7C21 POPEU 111      42.278   4.994  36.392  1.00  0.00           C
ATOM   3977 8C21 POPEU 111      41.870   3.594  35.911  1.00  0.00           C
ATOM   3981  C33 POPEU 111      54.539   2.507  28.421  1.00  0.00           C
ATOM   3984  C34 POPEU 111      55.200   2.687  29.802  1.00  0.00           C
ATOM   3987  C35 POPEU 111      54.309   2.287  30.991  1.00  0.00           C
ATOM   3990  C36 POPEU 111      54.799   1.067  31.781  1.00  0.00           C
ATOM   3993  C37 POPEU 111      54.909  -0.183  30.901  1.00  0.00           C
ATOM   3996  C38 POPEU 111      55.180  -1.473  31.681  1.00  0.00           C
ATOM   3999  C39 POPEU 111      53.889  -2.143  32.172  1.00  0.00           C
ATOM   4002 0C31 POPEU 111      54.090  -3.623  32.532  1.00  0.00           C
ATOM   4005 1C31 POPEU 111      52.759  -4.333  32.832  1.00  0.00           C
ATOM   4008 2C31 POPEU 111      52.869  -5.863  32.882  1.00  0.00           C
ATOM   4011 3C31 POPEU 111      52.980  -6.523  31.491  1.00  0.00           C
ATOM   4014 4C31 POPEU 111      51.719  -6.373  30.611  1.00  0.00           C
ATOM   4017 5C31 POPEU 111      51.800  -7.293  29.382  1.00  0.00           C
ATOM   4020 6C31 POPEU 111      50.709  -7.073  28.341  1.00  0.00           C
ATOM   4024  NH3 POPEV 112     122.350   6.733  70.312  1.00  0.00           N
ATOM   4028  C12 POPEV 112     123.029   5.413  70.132  1.00  0.00           C
ATOM   4031  C11 POPEV 112     122.430   4.643  68.951  1.00  0.00           C
ATOM   4034  P   POPEV 112     122.799   2.316  69.971  1.00  0.00           P
ATOM   4035  O13 POPEV 112     123.759   2.547  71.072  1.00  0.00           O
ATOM   4036  O14 POPEV 112     121.380   2.407  70.352  1.00  0.00           O
ATOM   4037  O11 POPEV 112     123.120   0.947  69.222  1.00  0.00           O
ATOM   4038  O12 POPEV 112     123.080   3.377  68.822  1.00  0.00           O
ATOM   4039  C1  POPEV 112     121.999   0.037  69.071  1.00  0.00           C
ATOM   4042  C2  POPEV 112     122.250  -1.084  68.012  1.00  0.00           C
ATOM   4044  O21 POPEV 112     122.859  -0.553  66.832  1.00  0.00           O
ATOM   4045  C21 POPEV 112     122.199   0.347  66.151  1.00  0.00           C
ATOM   4046  O22 POPEV 112     121.049   0.716  66.312  1.00  0.00           O
ATOM   4047  C22 POPEV 112     123.080   0.807  65.002  1.00  0.00           C
ATOM   4050  C3  POPEV 112     121.000  -1.982  67.691  1.00  0.00           C
ATOM   4053  O31 POPEV 112     121.359  -3.123  66.872  1.00  0.00           O
ATOM   4054  C31 POPEV 112     120.839  -3.424  65.672  1.00  0.00           C
ATOM   4055  O32 POPEV 112     121.170  -4.433  65.062  1.00  0.00           O
ATOM   4056  C32 POPEV 112     119.829  -2.412  65.103  1.00  0.00           C
ATOM   4059  C23 POPEV 112     123.029  -0.233  63.861  1.00  0.00           C
ATOM   4062  C24 POPEV 112     124.069   0.067  62.782  1.00  0.00           C
ATOM   4065  C25 POPEV 112     123.899  -0.863  61.582  1.00  0.00           C
ATOM   4068  C26 POPEV 112     124.960  -0.613  60.513  1.00  0.00           C
ATOM   4071  C27 POPEV 112     124.829  -1.614  59.361  1.00  0.00           C
ATOM   4074  C28 POPEV 112     125.709  -1.233  58.172  1.00  0.00           C
ATOM   4077  C29 POPEV 112     125.419  -2.134  57.003  1.00  0.00           C
ATOM   4079 0C21 POPEV 112     125.690  -1.842  55.722  1.00  0.00           C
ATOM   4081 1C21 POPEV 112     126.380  -0.592  55.222  1.00  0.00           C
ATOM   4084 2C21 POPEV 112     127.758  -0.914  54.632  1.00  0.00           C
ATOM   4087 3C21 POPEV 112     128.239   0.166  53.652  1.00  0.00           C
ATOM   4090 4C21 POPEV 112     128.670   1.497  54.282  1.00  0.00           C
ATOM   4093 5C21 POPEV 112     129.059   2.486  53.181  1.00  0.00           C
ATOM   4096 6C21 POPEV 112     129.709   3.783  53.681  1.00  0.00           C
ATOM   4099 7C21 POPEV 112     130.690   4.354  52.632  1.00  0.00           C
ATOM   4102 8C21 POPEV 112     131.329   5.685  53.021  1.00  0.00           C
ATOM   4106  C33 POPEV 112     119.370  -2.784  63.661  1.00  0.00           C
ATOM   4109  C34 POPEV 112     118.540  -1.693  62.972  1.00  0.00           C
ATOM   4112  C35 POPEV 112     118.190  -2.024  61.511  1.00  0.00           C
ATOM   4115  C36 POPEV 112     117.609  -0.823  60.732  1.00  0.00           C
ATOM   4118  C37 POPEV 112     117.280  -1.154  59.271  1.00  0.00           C
ATOM   4121  C38 POPEV 112     116.830   0.056  58.442  1.00  0.00           C
ATOM   4124  C39 POPEV 112     116.460  -0.313  56.992  1.00  0.00           C
ATOM   4127 0C31 POPEV 112     116.639   0.847  56.002  1.00  0.00           C
ATOM   4130 1C31 POPEV 112     116.219   0.448  54.572  1.00  0.00           C
ATOM   4133 2C31 POPEV 112     116.740   1.397  53.482  1.00  0.00           C
ATOM   4136 3C31 POPEV 112     116.289   2.866  53.611  1.00  0.00           C
ATOM   4139 4C31 POPEV 112     114.769   3.057  53.591  1.00  0.00           C
ATOM   4142 5C31 POPEV 112     114.349   4.534  53.622  1.00  0.00           C
ATOM   4145 6C31 POPEV 112     112.840   4.723  53.783  1.00  0.00           C
ATOM   4149  NH3 POPEW 113     118.579  81.144  65.332  1.00  0.00           N
ATOM   4153  C12 POPEW 113     119.510  80.373  66.231  1.00  0.00           C
ATOM   4156  C11 POPEW 113     119.520  78.884  65.871  1.00  0.00           C
ATOM   4159  P   POPEW 113     120.060  77.304  63.841  1.00  0.00           P
ATOM   4160  O13 POPEW 113     119.760  76.243  64.822  1.00  0.00           O
ATOM   4161  O14 POPEW 113     121.420  77.294  63.283  1.00  0.00           O
ATOM   4162  O11 POPEW 113     119.008  77.324  62.673  1.00  0.00           O
ATOM   4163  O12 POPEW 113     119.829  78.734  64.492  1.00  0.00           O
ATOM   4164  C1  POPEW 113     119.249  76.774  61.392  1.00  0.00           C
ATOM   4167  C2  POPEW 113     117.919  76.214  60.823  1.00  0.00           C
ATOM   4169  O21 POPEW 113     118.069  75.684  59.492  1.00  0.00           O
ATOM   4170  C21 POPEW 113     118.899  74.684  59.312  1.00  0.00           C
ATOM   4171  O22 POPEW 113     119.380  73.943  60.181  1.00  0.00           O
ATOM   4172  C22 POPEW 113     119.148  74.514  57.812  1.00  0.00           C
ATOM   4175  C3  POPEW 113     116.749  77.273  60.853  1.00  0.00           C
ATOM   4178  O31 POPEW 113     116.760  78.264  59.791  1.00  0.00           O
ATOM   4179  C31 POPEW 113     116.549  79.523  60.163  1.00  0.00           C
ATOM   4180  O32 POPEW 113     116.609  79.944  61.301  1.00  0.00           O
ATOM   4181  C32 POPEW 113     116.420  80.414  58.931  1.00  0.00           C
ATOM   4184  C23 POPEW 113     120.620  74.084  57.551  1.00  0.00           C
ATOM   4187  C24 POPEW 113     120.930  73.743  56.091  1.00  0.00           C
ATOM   4190  C25 POPEW 113     120.979  74.954  55.162  1.00  0.00           C
ATOM   4193  C26 POPEW 113     121.619  74.614  53.812  1.00  0.00           C
ATOM   4196  C27 POPEW 113     121.840  75.864  52.951  1.00  0.00           C
ATOM   4199  C28 POPEW 113     122.618  75.575  51.661  1.00  0.00           C
ATOM   4202  C29 POPEW 113     123.050  76.864  51.021  1.00  0.00           C
ATOM   4204 0C21 POPEW 113     122.649  77.354  49.832  1.00  0.00           C
ATOM   4206 1C21 POPEW 113     121.679  76.694  48.882  1.00  0.00           C
ATOM   4209 2C21 POPEW 113     120.830  77.693  48.071  1.00  0.00           C
ATOM   4212 3C21 POPEW 113     119.669  78.335  48.853  1.00  0.00           C
ATOM   4215 4C21 POPEW 113     118.689  79.114  47.951  1.00  0.00           C
ATOM   4218 5C21 POPEW 113     117.980  78.264  46.873  1.00  0.00           C
ATOM   4221 6C21 POPEW 113     117.150  77.104  47.463  1.00  0.00           C
ATOM   4224 7C21 POPEW 113     116.479  76.234  46.391  1.00  0.00           C
ATOM   4227 8C21 POPEW 113     115.650  75.104  46.992  1.00  0.00           C
ATOM   4231  C33 POPEW 113     115.258  80.093  57.981  1.00  0.00           C
ATOM   4234  C34 POPEW 113     115.480  80.764  56.623  1.00  0.00           C
ATOM   4237  C35 POPEW 113     114.400  80.414  55.591  1.00  0.00           C
ATOM   4240  C36 POPEW 113     113.099  81.214  55.752  1.00  0.00           C
ATOM   4243  C37 POPEW 113     113.290  82.733  55.602  1.00  0.00           C
ATOM   4246  C38 POPEW 113     112.080  83.404  54.951  1.00  0.00           C
ATOM   4249  C39 POPEW 113     112.169  84.934  54.911  1.00  0.00           C
ATOM   4252 0C31 POPEW 113     113.199  85.524  53.931  1.00  0.00           C
ATOM   4255 1C31 POPEW 113     112.980  87.035  53.783  1.00  0.00           C
ATOM   4258 2C31 POPEW 113     114.028  87.724  52.892  1.00  0.00           C
ATOM   4261 3C31 POPEW 113     113.579  89.114  52.411  1.00  0.00           C
ATOM   4264 4C31 POPEW 113     112.509  89.035  51.301  1.00  0.00           C
ATOM   4267 5C31 POPEW 113     112.160  90.404  50.701  1.00  0.00           C
ATOM   4270 6C31 POPEW 113     111.089  90.314  49.612  1.00  0.00           C
ATOM   4274  NH3 POPEX 114       3.100  57.214  68.681  1.00  0.00           N
ATOM   4278  C12 POPEX 114       2.043  57.614  69.673  1.00  0.00           C
ATOM   4281  C11 POPEX 114       0.623  57.484  69.052  1.00  0.00           C
ATOM   4284  P   POPEX 114       0.233  55.524  67.291  1.00  0.00           P
ATOM   4285  O13 POPEX 114       0.293  54.054  67.353  1.00  0.00           O
ATOM   4286  O14 POPEX 114      -0.827  56.124  66.462  1.00  0.00           O
ATOM   4287  O11 POPEX 114       1.633  56.035  66.782  1.00  0.00           O
ATOM   4288  O12 POPEX 114       0.263  56.134  68.752  1.00  0.00           O
ATOM   4289  C1  POPEX 114       1.783  56.874  65.632  1.00  0.00           C
ATOM   4292  C2  POPEX 114       1.913  56.024  64.332  1.00  0.00           C
ATOM   4294  O21 POPEX 114       2.710  56.695  63.341  1.00  0.00           O
ATOM   4295  C21 POPEX 114       2.113  57.644  62.652  1.00  0.00           C
ATOM   4296  O22 POPEX 114       1.143  58.294  63.021  1.00  0.00           O
ATOM   4297  C22 POPEX 114       2.760  57.774  61.283  1.00  0.00           C
ATOM   4300  C3  POPEX 114       0.533  55.534  63.792  1.00  0.00           C
ATOM   4303  O31 POPEX 114       0.523  55.224  62.392  1.00  0.00           O
ATOM   4304  C31 POPEX 114       1.213  54.133  62.062  1.00  0.00           C
ATOM   4305  O32 POPEX 114       1.763  53.384  62.852  1.00  0.00           O
ATOM   4306  C32 POPEX 114       1.223  54.004  60.542  1.00  0.00           C
ATOM   4309  C23 POPEX 114       3.060  59.244  60.923  1.00  0.00           C
ATOM   4312  C24 POPEX 114       3.730  59.374  59.552  1.00  0.00           C
ATOM   4315  C25 POPEX 114       2.800  59.054  58.382  1.00  0.00           C
ATOM   4318  C26 POPEX 114       3.560  58.934  57.062  1.00  0.00           C
ATOM   4321  C27 POPEX 114       2.620  58.924  55.842  1.00  0.00           C
ATOM   4324  C28 POPEX 114       3.340  58.754  54.502  1.00  0.00           C
ATOM   4327  C29 POPEX 114       4.160  59.984  54.172  1.00  0.00           C
ATOM   4329 0C21 POPEX 114       4.280  60.575  52.971  1.00  0.00           C
ATOM   4331 1C21 POPEX 114       3.680  60.124  51.661  1.00  0.00           C
ATOM   4334 2C21 POPEX 114       4.640  59.174  50.932  1.00  0.00           C
ATOM   4337 3C21 POPEX 114       4.260  58.914  49.463  1.00  0.00           C
ATOM   4340 4C21 POPEX 114       5.250  57.953  48.801  1.00  0.00           C
ATOM   4343 5C21 POPEX 114       5.090  57.854  47.272  1.00  0.00           C
ATOM   4346 6C21 POPEX 114       6.380  57.344  46.602  1.00  0.00           C
ATOM   4349 7C21 POPEX 114       6.270  57.304  45.082  1.00  0.00           C
ATOM   4352 8C21 POPEX 114       7.560  56.874  44.391  1.00  0.00           C
ATOM   4356  C33 POPEX 114       2.640  54.104  59.942  1.00  0.00           C
ATOM   4359  C34 POPEX 114       2.600  54.724  58.541  1.00  0.00           C
ATOM   4362  C35 POPEX 114       3.910  54.544  57.761  1.00  0.00           C
ATOM   4365  C36 POPEX 114       4.100  53.104  57.262  1.00  0.00           C
ATOM   4368  C37 POPEX 114       5.330  52.953  56.361  1.00  0.00           C
ATOM   4371  C38 POPEX 114       5.520  51.524  55.842  1.00  0.00           C
ATOM   4374  C39 POPEX 114       6.410  51.454  54.592  1.00  0.00           C
ATOM   4377 0C31 POPEX 114       5.640  51.794  53.312  1.00  0.00           C
ATOM   4380 1C31 POPEX 114       6.520  52.035  52.072  1.00  0.00           C
ATOM   4383 2C31 POPEX 114       5.640  52.344  50.853  1.00  0.00           C
ATOM   4386 3C31 POPEX 114       6.400  52.844  49.612  1.00  0.00           C
ATOM   4389 4C31 POPEX 114       5.430  53.083  48.442  1.00  0.00           C
ATOM   4392 5C31 POPEX 114       6.100  53.134  47.062  1.00  0.00           C
ATOM   4395 6C31 POPEX 114       5.120  52.984  45.893  1.00  0.00           C
ATOM   4399  NH3 POPEY 115      29.050  65.124  23.681  1.00  0.00           N
ATOM   4403  C12 POPEY 115      28.500  64.374  24.872  1.00  0.00           C
ATOM   4406  C11 POPEY 115      27.050  63.904  24.651  1.00  0.00           C
ATOM   4409  P   POPEY 115      25.420  62.084  25.511  1.00  0.00           P
ATOM   4410  O13 POPEY 115      24.280  62.894  26.012  1.00  0.00           O
ATOM   4411  O14 POPEY 115      25.330  61.654  24.091  1.00  0.00           O
ATOM   4412  O11 POPEY 115      25.680  60.864  26.481  1.00  0.00           O
ATOM   4413  O12 POPEY 115      26.720  62.964  25.681  1.00  0.00           O
ATOM   4414  C1  POPEY 115      25.770  61.084  27.901  1.00  0.00           C
ATOM   4417  C2  POPEY 115      26.569  59.934  28.591  1.00  0.00           C
ATOM   4419  O21 POPEY 115      27.070  60.424  29.851  1.00  0.00           O
ATOM   4420  C21 POPEY 115      26.369  60.164  30.942  1.00  0.00           C
ATOM   4421  O22 POPEY 115      25.360  59.494  31.003  1.00  0.00           O
ATOM   4422  C22 POPEY 115      27.000  61.004  32.062  1.00  0.00           C
ATOM   4425  C3  POPEY 115      27.760  59.494  27.691  1.00  0.00           C
ATOM   4428  O31 POPEY 115      28.700  58.674  28.432  1.00  0.00           O
ATOM   4429  C31 POPEY 115      29.120  57.574  27.843  1.00  0.00           C
ATOM   4430  O32 POPEY 115      28.670  57.094  26.812  1.00  0.00           O
ATOM   4431  C32 POPEY 115      30.250  56.924  28.652  1.00  0.00           C
ATOM   4434  C23 POPEY 115      26.639  60.514  33.471  1.00  0.00           C
ATOM   4437  C24 POPEY 115      27.559  59.384  33.962  1.00  0.00           C
ATOM   4440  C25 POPEY 115      26.790  58.254  34.651  1.00  0.00           C
ATOM   4443  C26 POPEY 115      27.710  57.254  35.363  1.00  0.00           C
ATOM   4446  C27 POPEY 115      26.940  56.114  36.033  1.00  0.00           C
ATOM   4449  C28 POPEY 115      27.670  55.564  37.283  1.00  0.00           C
ATOM   4452  C29 POPEY 115      26.819  54.554  38.021  1.00  0.00           C
ATOM   4454 0C21 POPEY 115      27.240  53.454  38.673  1.00  0.00           C
ATOM   4456 1C21 POPEY 115      28.660  52.984  38.852  1.00  0.00           C
ATOM   4459 2C21 POPEY 115      28.930  52.374  40.242  1.00  0.00           C
ATOM   4462 3C21 POPEY 115      30.240  51.563  40.252  1.00  0.00           C
ATOM   4465 4C21 POPEY 115      30.530  50.794  41.553  1.00  0.00           C
ATOM   4468 5C21 POPEY 115      31.430  51.554  42.533  1.00  0.00           C
ATOM   4471 6C21 POPEY 115      32.059  50.674  43.631  1.00  0.00           C
ATOM   4474 7C21 POPEY 115      33.270  51.364  44.282  1.00  0.00           C
ATOM   4477 8C21 POPEY 115      33.930  50.575  45.411  1.00  0.00           C
ATOM   4481  C33 POPEY 115      30.280  57.285  30.152  1.00  0.00           C
ATOM   4484  C34 POPEY 115      31.460  56.644  30.901  1.00  0.00           C
ATOM   4487  C35 POPEY 115      31.340  56.764  32.431  1.00  0.00           C
ATOM   4490  C36 POPEY 115      31.889  58.064  33.042  1.00  0.00           C
ATOM   4493  C37 POPEY 115      31.670  58.094  34.562  1.00  0.00           C
ATOM   4496  C38 POPEY 115      31.990  59.444  35.222  1.00  0.00           C
ATOM   4499  C39 POPEY 115      31.210  59.644  36.532  1.00  0.00           C
ATOM   4502 0C31 POPEY 115      31.690  58.774  37.701  1.00  0.00           C
ATOM   4505 1C31 POPEY 115      30.530  58.374  38.632  1.00  0.00           C
ATOM   4508 2C31 POPEY 115      30.990  57.864  40.001  1.00  0.00           C
ATOM   4511 3C31 POPEY 115      29.819  57.424  40.882  1.00  0.00           C
ATOM   4514 4C31 POPEY 115      30.219  57.214  42.353  1.00  0.00           C
ATOM   4517 5C31 POPEY 115      29.050  56.695  43.201  1.00  0.00           C
ATOM   4520 6C31 POPEY 115      29.360  56.664  44.702  1.00  0.00           C
ATOM   4524  NH3 POPEZ 116      16.720  14.374  24.601  1.00  0.00           N
ATOM   4528  C12 POPEZ 116      16.520  13.774  25.951  1.00  0.00           C
ATOM   4531  C11 POPEZ 116      15.100  13.244  26.052  1.00  0.00           C
ATOM   4534  P   POPEZ 116      13.350  12.784  27.881  1.00  0.00           P
ATOM   4535  O13 POPEZ 116      12.600  13.824  27.151  1.00  0.00           O
ATOM   4536  O14 POPEZ 116      12.880  11.404  27.761  1.00  0.00           O
ATOM   4537  O11 POPEZ 116      13.440  13.214  29.402  1.00  0.00           O
ATOM   4538  O12 POPEZ 116      14.860  12.854  27.402  1.00  0.00           O
ATOM   4539  C1  POPEZ 116      12.620  12.484  30.301  1.00  0.00           C
ATOM   4542  C2  POPEZ 116      12.640  13.134  31.691  1.00  0.00           C
ATOM   4544  O21 POPEZ 116      11.990  12.204  32.571  1.00  0.00           O
ATOM   4545  C21 POPEZ 116      12.430  12.214  33.801  1.00  0.00           C
ATOM   4546  O22 POPEZ 116      13.430  12.774  34.211  1.00  0.00           O
ATOM   4547  C22 POPEZ 116      11.480  11.434  34.713  1.00  0.00           C
ATOM   4550  C3  POPEZ 116      11.910  14.514  31.701  1.00  0.00           C
ATOM   4553  O31 POPEZ 116      11.590  14.914  33.042  1.00  0.00           O
ATOM   4554  C31 POPEZ 116      12.410  15.764  33.621  1.00  0.00           C
ATOM   4555  O32 POPEZ 116      13.190  16.494  33.031  1.00  0.00           O
ATOM   4556  C32 POPEZ 116      12.170  15.734  35.132  1.00  0.00           C
ATOM   4559  C23 POPEZ 116      12.040  10.044  35.121  1.00  0.00           C
ATOM   4562  C24 POPEZ 116      11.770   9.734  36.602  1.00  0.00           C
ATOM   4565  C25 POPEZ 116      12.860  10.314  37.511  1.00  0.00           C
ATOM   4568  C26 POPEZ 116      12.500  10.294  39.001  1.00  0.00           C
ATOM   4571  C27 POPEZ 116      13.620  10.874  39.882  1.00  0.00           C
ATOM   4574  C28 POPEZ 116      13.210  11.134  41.353  1.00  0.00           C
ATOM   4577  C29 POPEZ 116      14.410  11.454  42.202  1.00  0.00           C
ATOM   4579 0C21 POPEZ 116      14.410  11.784  43.512  1.00  0.00           C
ATOM   4581 1C21 POPEZ 116      13.210  11.874  44.431  1.00  0.00           C
ATOM   4584 2C21 POPEZ 116      12.780  13.314  44.762  1.00  0.00           C
ATOM   4587 3C21 POPEZ 116      13.910  14.204  45.331  1.00  0.00           C
ATOM   4590 4C21 POPEZ 116      13.420  15.554  45.882  1.00  0.00           C
ATOM   4593 5C21 POPEZ 116      14.580  16.374  46.492  1.00  0.00           C
ATOM   4596 6C21 POPEZ 116      14.120  17.584  47.322  1.00  0.00           C
ATOM   4599 7C21 POPEZ 116      15.290  18.214  48.102  1.00  0.00           C
ATOM   4602 8C21 POPEZ 116      14.870  19.284  49.113  1.00  0.00           C
ATOM   4606  C33 POPEZ 116      13.420  15.884  36.033  1.00  0.00           C
ATOM   4609  C34 POPEZ 116      13.350  15.064  37.312  1.00  0.00           C
ATOM   4612  C35 POPEZ 116      14.610  15.164  38.192  1.00  0.00           C
ATOM   4615  C36 POPEZ 116      14.560  16.294  39.242  1.00  0.00           C
ATOM   4618  C37 POPEZ 116      15.270  15.904  40.551  1.00  0.00           C
ATOM   4621  C38 POPEZ 116      14.850  16.744  41.763  1.00  0.00           C
ATOM   4624  C39 POPEZ 116      15.320  18.204  41.731  1.00  0.00           C
ATOM   4627 0C31 POPEZ 116      14.880  18.964  42.992  1.00  0.00           C
ATOM   4630 1C31 POPEZ 116      15.040  20.484  42.901  1.00  0.00           C
ATOM   4633 2C31 POPEZ 116      13.960  21.194  43.722  1.00  0.00           C
ATOM   4636 3C31 POPEZ 116      14.060  22.724  43.701  1.00  0.00           C
ATOM   4639 4C31 POPEZ 116      15.120  23.274  44.671  1.00  0.00           C
ATOM   4642 5C31 POPEZ 116      14.490  24.164  45.771  1.00  0.00           C
ATOM   4645 6C31 POPEZ 116      15.520  24.834  46.683  1.00  0.00           C
ATOM   4649  NH3 POPEa 117      17.020  39.994  67.121  1.00  0.00           N
ATOM   4653  C12 POPEa 117      17.360  40.344  68.541  1.00  0.00           C
ATOM   4656  C11 POPEa 117      17.210  41.854  68.762  1.00  0.00           C
ATOM   4659  P   POPEa 117      19.230  43.414  68.333  1.00  0.00           P
ATOM   4660  O13 POPEa 117      18.760  44.494  69.242  1.00  0.00           O
ATOM   4661  O14 POPEa 117      20.230  42.494  68.892  1.00  0.00           O
ATOM   4662  O11 POPEa 117      19.790  44.034  66.992  1.00  0.00           O
ATOM   4663  O12 POPEa 117      17.990  42.594  67.821  1.00  0.00           O
ATOM   4664  C1  POPEa 117      20.520  43.134  66.132  1.00  0.00           C
ATOM   4667  C2  POPEa 117      21.089  43.884  64.892  1.00  0.00           C
ATOM   4669  O21 POPEa 117      20.080  44.684  64.262  1.00  0.00           O
ATOM   4670  C21 POPEa 117      19.090  44.063  63.692  1.00  0.00           C
ATOM   4671  O22 POPEa 117      18.840  42.874  63.713  1.00  0.00           O
ATOM   4672  C22 POPEa 117      18.309  45.064  62.873  1.00  0.00           C
ATOM   4675  C3  POPEa 117      21.910  43.044  63.861  1.00  0.00           C
ATOM   4678  O31 POPEa 117      22.350  43.934  62.812  1.00  0.00           O
ATOM   4679  C31 POPEa 117      22.270  43.664  61.501  1.00  0.00           C
ATOM   4680  O32 POPEa 117      22.380  44.514  60.643  1.00  0.00           O
ATOM   4681  C32 POPEa 117      22.100  42.184  61.173  1.00  0.00           C
ATOM   4684  C23 POPEa 117      19.130  45.583  61.673  1.00  0.00           C
ATOM   4687  C24 POPEa 117      18.290  46.474  60.742  1.00  0.00           C
ATOM   4690  C25 POPEa 117      17.020  45.814  60.181  1.00  0.00           C
ATOM   4693  C26 POPEa 117      17.270  44.465  59.513  1.00  0.00           C
ATOM   4696  C27 POPEa 117      16.070  44.004  58.681  1.00  0.00           C
ATOM   4699  C28 POPEa 117      16.340  42.674  57.972  1.00  0.00           C
ATOM   4702  C29 POPEa 117      15.250  42.324  56.982  1.00  0.00           C
ATOM   4704 0C21 POPEa 117      15.340  41.334  56.082  1.00  0.00           C
ATOM   4706 1C21 POPEa 117      16.530  40.434  55.893  1.00  0.00           C
ATOM   4709 2C21 POPEa 117      16.740  40.054  54.422  1.00  0.00           C
ATOM   4712 3C21 POPEa 117      17.250  41.234  53.572  1.00  0.00           C
ATOM   4715 4C21 POPEa 117      17.590  40.804  52.143  1.00  0.00           C
ATOM   4718 5C21 POPEa 117      18.690  41.674  51.521  1.00  0.00           C
ATOM   4721 6C21 POPEa 117      19.190  41.124  50.181  1.00  0.00           C
ATOM   4724 7C21 POPEa 117      20.630  41.524  49.881  1.00  0.00           C
ATOM   4727 8C21 POPEa 117      21.160  40.914  48.582  1.00  0.00           C
ATOM   4731  C33 POPEa 117      22.240  41.924  59.651  1.00  0.00           C
ATOM   4734  C34 POPEa 117      20.900  41.983  58.902  1.00  0.00           C
ATOM   4737  C35 POPEa 117      21.040  41.824  57.382  1.00  0.00           C
ATOM   4740  C36 POPEa 117      21.290  40.383  56.901  1.00  0.00           C
ATOM   4743  C37 POPEa 117      21.110  40.243  55.382  1.00  0.00           C
ATOM   4746  C38 POPEa 117      21.219  38.804  54.841  1.00  0.00           C
ATOM   4749  C39 POPEa 117      20.719  38.734  53.393  1.00  0.00           C
ATOM   4752 0C31 POPEa 117      20.809  37.354  52.722  1.00  0.00           C
ATOM   4755 1C31 POPEa 117      20.000  37.314  51.423  1.00  0.00           C
ATOM   4758 2C31 POPEa 117      20.000  35.954  50.701  1.00  0.00           C
ATOM   4761 3C31 POPEa 117      21.050  35.854  49.592  1.00  0.00           C
ATOM   4764 4C31 POPEa 117      20.949  34.544  48.792  1.00  0.00           C
ATOM   4767 5C31 POPEa 117      22.050  34.434  47.732  1.00  0.00           C
ATOM   4770 6C31 POPEa 117      22.090  33.084  47.013  1.00  0.00           C
ATOM   4774  NH3 POPEb 118      48.109  13.654  66.812  1.00  0.00           N
ATOM   4778  C12 POPEb 118      46.609  13.644  66.943  1.00  0.00           C
ATOM   4781  C11 POPEb 118      46.119  13.664  68.411  1.00  0.00           C
ATOM   4784  P   POPEb 118      44.329  15.414  69.292  1.00  0.00           P
ATOM   4785  O13 POPEb 118      43.410  14.264  69.253  1.00  0.00           O
ATOM   4786  O14 POPEb 118      44.340  16.214  70.542  1.00  0.00           O
ATOM   4787  O11 POPEb 118      43.910  16.424  68.122  1.00  0.00           O
ATOM   4788  O12 POPEb 118      45.809  14.984  68.882  1.00  0.00           O
ATOM   4789  C1  POPEb 118      44.479  16.194  66.812  1.00  0.00           C
ATOM   4792  C2  POPEb 118      43.869  17.064  65.661  1.00  0.00           C
ATOM   4794  O21 POPEb 118      43.600  16.274  64.481  1.00  0.00           O
ATOM   4795  C21 POPEb 118      44.590  15.624  63.892  1.00  0.00           C
ATOM   4796  O22 POPEb 118      45.770  15.664  64.222  1.00  0.00           O
ATOM   4797  C22 POPEb 118      44.020  14.804  62.733  1.00  0.00           C
ATOM   4800  C3  POPEb 118      44.680  18.374  65.382  1.00  0.00           C
ATOM   4803  O31 POPEb 118      43.858  19.484  64.923  1.00  0.00           O
ATOM   4804  C31 POPEb 118      43.580  19.504  63.622  1.00  0.00           C
ATOM   4805  O32 POPEb 118      44.000  18.704  62.812  1.00  0.00           O
ATOM   4806  C32 POPEb 118      42.740  20.744  63.292  1.00  0.00           C
ATOM   4809  C23 POPEb 118      45.000  14.664  61.553  1.00  0.00           C
ATOM   4812  C24 POPEb 118      45.599  13.254  61.423  1.00  0.00           C
ATOM   4815  C25 POPEb 118      44.860  12.244  60.542  1.00  0.00           C
ATOM   4818  C26 POPEb 118      44.490  12.814  59.183  1.00  0.00           C
ATOM   4821  C27 POPEb 118      44.309  11.724  58.132  1.00  0.00           C
ATOM   4824  C28 POPEb 118      43.479  12.234  56.951  1.00  0.00           C
ATOM   4827  C29 POPEb 118      43.458  11.244  55.822  1.00  0.00           C
ATOM   4829 0C21 POPEb 118      43.099  11.574  54.572  1.00  0.00           C
ATOM   4831 1C21 POPEb 118      42.580  12.934  54.183  1.00  0.00           C
ATOM   4834 2C21 POPEb 118      41.358  12.814  53.252  1.00  0.00           C
ATOM   4837 3C21 POPEb 118      40.649  14.154  53.102  1.00  0.00           C
ATOM   4840 4C21 POPEb 118      39.619  14.114  51.972  1.00  0.00           C
ATOM   4843 5C21 POPEb 118      39.000  15.484  51.672  1.00  0.00           C
ATOM   4846 6C21 POPEb 118      38.260  15.454  50.341  1.00  0.00           C
ATOM   4849 7C21 POPEb 118      37.960  16.804  49.692  1.00  0.00           C
ATOM   4852 8C21 POPEb 118      37.300  16.634  48.322  1.00  0.00           C
ATOM   4856  C33 POPEb 118      43.099  21.414  61.931  1.00  0.00           C
ATOM   4859  C34 POPEb 118      42.600  22.874  61.841  1.00  0.00           C
ATOM   4862  C35 POPEb 118      42.850  23.554  60.481  1.00  0.00           C
ATOM   4865  C36 POPEb 118      41.889  23.094  59.373  1.00  0.00           C
ATOM   4868  C37 POPEb 118      42.309  23.584  57.981  1.00  0.00           C
ATOM   4871  C38 POPEb 118      41.420  23.034  56.852  1.00  0.00           C
ATOM   4874  C39 POPEb 118      42.050  23.294  55.481  1.00  0.00           C
ATOM   4877 0C31 POPEb 118      41.140  22.904  54.301  1.00  0.00           C
ATOM   4880 1C31 POPEb 118      41.940  22.954  52.992  1.00  0.00           C
ATOM   4883 2C31 POPEb 118      41.080  22.944  51.721  1.00  0.00           C
ATOM   4886 3C31 POPEb 118      41.990  22.904  50.481  1.00  0.00           C
ATOM   4889 4C31 POPEb 118      41.238  23.054  49.151  1.00  0.00           C
ATOM   4892 5C31 POPEb 118      42.208  23.464  48.032  1.00  0.00           C
ATOM   4895 6C31 POPEb 118      41.539  24.094  46.801  1.00  0.00           C
ATOM   4899  NH3 POPEc 119      39.830  57.644  23.251  1.00  0.00           N
ATOM   4903  C12 POPEc 119      39.090  58.814  22.652  1.00  0.00           C
ATOM   4906  C11 POPEc 119      40.020  59.744  21.841  1.00  0.00           C
ATOM   4909  P   POPEc 119      40.539  61.884  23.292  1.00  0.00           P
ATOM   4910  O13 POPEc 119      41.959  62.194  22.951  1.00  0.00           O
ATOM   4911  O14 POPEc 119      39.689  63.024  23.681  1.00  0.00           O
ATOM   4912  O11 POPEc 119      40.469  60.824  24.441  1.00  0.00           O
ATOM   4913  O12 POPEc 119      39.830  61.124  22.122  1.00  0.00           O
ATOM   4914  C1  POPEc 119      41.630  60.194  24.951  1.00  0.00           C
ATOM   4917  C2  POPEc 119      42.500  61.134  25.812  1.00  0.00           C
ATOM   4919  O21 POPEc 119      43.349  60.254  26.561  1.00  0.00           O
ATOM   4920  C21 POPEc 119      44.580  60.684  26.742  1.00  0.00           C
ATOM   4921  O22 POPEc 119      45.090  61.644  26.201  1.00  0.00           O
ATOM   4922  C22 POPEc 119      45.280  59.724  27.691  1.00  0.00           C
ATOM   4925  C3  POPEc 119      41.719  62.094  26.761  1.00  0.00           C
ATOM   4928  O31 POPEc 119      42.120  61.924  28.141  1.00  0.00           O
ATOM   4929  C31 POPEc 119      41.280  61.243  28.902  1.00  0.00           C
ATOM   4930  O32 POPEc 119      40.119  60.984  28.642  1.00  0.00           O
ATOM   4931  C32 POPEc 119      42.050  60.734  30.121  1.00  0.00           C
ATOM   4934  C23 POPEc 119      46.319  60.404  28.601  1.00  0.00           C
ATOM   4937  C24 POPEc 119      47.220  59.344  29.232  1.00  0.00           C
ATOM   4940  C25 POPEc 119      48.050  59.874  30.392  1.00  0.00           C
ATOM   4943  C26 POPEc 119      47.309  59.834  31.732  1.00  0.00           C
ATOM   4946  C27 POPEc 119      48.229  60.194  32.902  1.00  0.00           C
ATOM   4949  C28 POPEc 119      47.608  59.944  34.281  1.00  0.00           C
ATOM   4952  C29 POPEc 119      46.700  61.064  34.742  1.00  0.00           C
ATOM   4954 0C21 POPEc 119      46.829  61.804  35.861  1.00  0.00           C
ATOM   4956 1C21 POPEc 119      47.880  61.644  36.931  1.00  0.00           C
ATOM   4959 2C21 POPEc 119      49.020  62.684  36.851  1.00  0.00           C
ATOM   4962 3C21 POPEc 119      49.850  62.564  35.562  1.00  0.00           C
ATOM   4965 4C21 POPEc 119      51.150  63.384  35.602  1.00  0.00           C
ATOM   4968 5C21 POPEc 119      51.809  63.484  34.222  1.00  0.00           C
ATOM   4971 6C21 POPEc 119      52.990  64.453  34.201  1.00  0.00           C
ATOM   4974 7C21 POPEc 119      53.510  64.734  32.782  1.00  0.00           C
ATOM   4977 8C21 POPEc 119      54.620  65.773  32.731  1.00  0.00           C
ATOM   4981  C33 POPEc 119      41.389  59.494  30.781  1.00  0.00           C
ATOM   4984  C34 POPEc 119      42.350  58.664  31.651  1.00  0.00           C
ATOM   4987  C35 POPEc 119      43.099  59.414  32.762  1.00  0.00           C
ATOM   4990  C36 POPEc 119      42.538  59.094  34.152  1.00  0.00           C
ATOM   4993  C37 POPEc 119      43.370  59.634  35.312  1.00  0.00           C
ATOM   4996  C38 POPEc 119      42.810  59.144  36.652  1.00  0.00           C
ATOM   4999  C39 POPEc 119      43.788  59.304  37.812  1.00  0.00           C
ATOM   5002 0C31 POPEc 119      43.650  60.653  38.542  1.00  0.00           C
ATOM   5005 1C31 POPEc 119      44.690  60.874  39.651  1.00  0.00           C
ATOM   5008 2C31 POPEc 119      44.410  60.174  40.991  1.00  0.00           C
ATOM   5011 3C31 POPEc 119      44.699  58.654  41.072  1.00  0.00           C
ATOM   5014 4C31 POPEc 119      46.150  58.264  40.771  1.00  0.00           C
ATOM   5017 5C31 POPEc 119      46.319  56.774  40.443  1.00  0.00           C
ATOM   5020 6C31 POPEc 119      47.789  56.364  40.303  1.00  0.00           C
ATOM   5024  NH3 POPEd 120      11.900  63.304  24.591  1.00  0.00           N
ATOM   5028  C12 POPEd 120      12.200  64.195  23.401  1.00  0.00           C
ATOM   5031  C11 POPEd 120      10.940  64.934  22.912  1.00  0.00           C
ATOM   5034  P   POPEd 120      12.300  66.703  21.461  1.00  0.00           P
ATOM   5035  O13 POPEd 120      13.500  65.964  21.052  1.00  0.00           O
ATOM   5036  O14 POPEd 120      11.830  67.804  20.591  1.00  0.00           O
ATOM   5037  O11 POPEd 120      12.590  67.285  22.912  1.00  0.00           O
ATOM   5038  O12 POPEd 120      11.140  65.654  21.712  1.00  0.00           O
ATOM   5039  C1  POPEd 120      13.270  68.564  23.011  1.00  0.00           C
ATOM   5042  C2  POPEd 120      13.850  68.794  24.431  1.00  0.00           C
ATOM   5044  O21 POPEd 120      14.220  70.174  24.671  1.00  0.00           O
ATOM   5045  C21 POPEd 120      15.370  70.614  24.181  1.00  0.00           C
ATOM   5046  O22 POPEd 120      16.070  70.034  23.372  1.00  0.00           O
ATOM   5047  C22 POPEd 120      15.640  72.014  24.762  1.00  0.00           C
ATOM   5050  C3  POPEd 120      14.930  67.755  24.822  1.00  0.00           C
ATOM   5053  O31 POPEd 120      14.380  66.864  25.831  1.00  0.00           O
ATOM   5054  C31 POPEd 120      14.860  67.014  27.052  1.00  0.00           C
ATOM   5055  O32 POPEd 120      15.770  67.755  27.392  1.00  0.00           O
ATOM   5056  C32 POPEd 120      14.150  66.084  28.001  1.00  0.00           C
ATOM   5059  C23 POPEd 120      16.850  72.035  25.722  1.00  0.00           C
ATOM   5062  C24 POPEd 120      16.920  73.324  26.551  1.00  0.00           C
ATOM   5065  C25 POPEd 120      17.830  73.194  27.792  1.00  0.00           C
ATOM   5068  C26 POPEd 120      19.100  74.054  27.712  1.00  0.00           C
ATOM   5071  C27 POPEd 120      19.910  74.014  29.011  1.00  0.00           C
ATOM   5074  C28 POPEd 120      21.019  75.074  29.011  1.00  0.00           C
ATOM   5077  C29 POPEd 120      21.990  74.854  30.142  1.00  0.00           C
ATOM   5079 0C21 POPEd 120      23.290  75.214  30.101  1.00  0.00           C
ATOM   5081 1C21 POPEd 120      23.930  75.975  28.972  1.00  0.00           C
ATOM   5084 2C21 POPEd 120      24.950  76.993  29.511  1.00  0.00           C
ATOM   5087 3C21 POPEd 120      25.770  77.615  28.372  1.00  0.00           C
ATOM   5090 4C21 POPEd 120      27.040  78.273  28.871  1.00  0.00           C
ATOM   5093 5C21 POPEd 120      26.770  79.614  29.521  1.00  0.00           C
ATOM   5096 6C21 POPEd 120      28.080  80.333  29.802  1.00  0.00           C
ATOM   5099 7C21 POPEd 120      27.870  81.804  30.083  1.00  0.00           C
ATOM   5102 8C21 POPEd 120      29.200  82.523  30.021  1.00  0.00           C
ATOM   5106  C33 POPEd 120      15.190  65.174  28.681  1.00  0.00           C
ATOM   5109  C34 POPEd 120      14.480  64.074  29.451  1.00  0.00           C
ATOM   5112  C35 POPEd 120      15.450  62.945  29.811  1.00  0.00           C
ATOM   5115  C36 POPEd 120      16.180  63.204  31.122  1.00  0.00           C
ATOM   5118  C37 POPEd 120      17.080  62.024  31.481  1.00  0.00           C
ATOM   5121  C38 POPEd 120      18.120  62.394  32.542  1.00  0.00           C
ATOM   5124  C39 POPEd 120      17.540  63.124  33.762  1.00  0.00           C
ATOM   5127 0C31 POPEd 120      18.649  63.724  34.632  1.00  0.00           C
ATOM   5130 1C31 POPEd 120      18.090  64.414  35.872  1.00  0.00           C
ATOM   5133 2C31 POPEd 120      19.170  65.164  36.652  1.00  0.00           C
ATOM   5136 3C31 POPEd 120      18.920  65.174  38.161  1.00  0.00           C
ATOM   5139 4C31 POPEd 120      17.510  65.633  38.542  1.00  0.00           C
ATOM   5142 5C31 POPEd 120      17.370  65.794  40.051  1.00  0.00           C
ATOM   5145 6C31 POPEd 120      16.000  66.284  40.521  1.00  0.00           C
ATOM   5149  NH3 POPEe 121      79.340  11.464  25.361  1.00  0.00           N
ATOM   5153  C12 POPEe 121      79.270  12.744  24.601  1.00  0.00           C
ATOM   5156  C11 POPEe 121      77.960  12.824  23.792  1.00  0.00           C
ATOM   5159  P   POPEe 121      77.249  15.274  24.312  1.00  0.00           P
ATOM   5160  O13 POPEe 121      78.420  15.974  24.861  1.00  0.00           O
ATOM   5161  O14 POPEe 121      76.209  16.064  23.611  1.00  0.00           O
ATOM   5162  O11 POPEe 121      76.549  14.444  25.462  1.00  0.00           O
ATOM   5163  O12 POPEe 121      77.729  14.144  23.301  1.00  0.00           O
ATOM   5164  C1  POPEe 121      75.358  14.954  26.082  1.00  0.00           C
ATOM   5167  C2  POPEe 121      74.869  14.024  27.221  1.00  0.00           C
ATOM   5169  O21 POPEe 121      73.619  14.564  27.691  1.00  0.00           O
ATOM   5170  C21 POPEe 121      72.779  13.704  28.261  1.00  0.00           C
ATOM   5171  O22 POPEe 121      72.990  12.524  28.471  1.00  0.00           O
ATOM   5172  C22 POPEe 121      71.460  14.434  28.512  1.00  0.00           C
ATOM   5175  C3  POPEe 121      75.910  13.934  28.372  1.00  0.00           C
ATOM   5178  O31 POPEe 121      75.609  12.844  29.281  1.00  0.00           O
ATOM   5179  C31 POPEe 121      76.678  12.374  29.913  1.00  0.00           C
ATOM   5180  O32 POPEe 121      77.759  12.924  29.951  1.00  0.00           O
ATOM   5181  C32 POPEe 121      76.410  10.944  30.401  1.00  0.00           C
ATOM   5184  C23 POPEe 121      71.330  14.964  29.962  1.00  0.00           C
ATOM   5187  C24 POPEe 121      70.139  15.924  30.101  1.00  0.00           C
ATOM   5190  C25 POPEe 121      69.910  16.394  31.542  1.00  0.00           C
ATOM   5193  C26 POPEe 121      70.999  17.334  32.052  1.00  0.00           C
ATOM   5196  C27 POPEe 121      70.749  17.864  33.471  1.00  0.00           C
ATOM   5199  C28 POPEe 121      71.748  18.974  33.841  1.00  0.00           C
ATOM   5202  C29 POPEe 121      71.489  19.504  35.233  1.00  0.00           C
ATOM   5204 0C21 POPEe 121      72.369  19.614  36.231  1.00  0.00           C
ATOM   5206 1C21 POPEe 121      73.840  19.294  36.212  1.00  0.00           C
ATOM   5209 2C21 POPEe 121      74.590  20.484  36.841  1.00  0.00           C
ATOM   5212 3C21 POPEe 121      76.090  20.254  37.051  1.00  0.00           C
ATOM   5215 4C21 POPEe 121      76.649  21.334  37.992  1.00  0.00           C
ATOM   5218 5C21 POPEe 121      78.140  21.174  38.212  1.00  0.00           C
ATOM   5221 6C21 POPEe 121      78.700  22.074  39.321  1.00  0.00           C
ATOM   5224 7C21 POPEe 121      80.210  21.894  39.361  1.00  0.00           C
ATOM   5227 8C21 POPEe 121      80.958  22.704  40.411  1.00  0.00           C
ATOM   5231  C33 POPEe 121      77.680  10.314  31.021  1.00  0.00           C
ATOM   5234  C34 POPEe 121      77.569   8.824  31.371  1.00  0.00           C
ATOM   5237  C35 POPEe 121      76.630   8.484  32.532  1.00  0.00           C
ATOM   5240  C36 POPEe 121      76.850   7.054  33.051  1.00  0.00           C
ATOM   5243  C37 POPEe 121      75.929   6.694  34.231  1.00  0.00           C
ATOM   5246  C38 POPEe 121      76.630   5.884  35.332  1.00  0.00           C
ATOM   5249  C39 POPEe 121      75.689   5.484  36.483  1.00  0.00           C
ATOM   5252 0C31 POPEe 121      75.450   6.574  37.532  1.00  0.00           C
ATOM   5255 1C31 POPEe 121      74.620   6.044  38.712  1.00  0.00           C
ATOM   5258 2C31 POPEe 121      74.449   7.044  39.861  1.00  0.00           C
ATOM   5261 3C31 POPEe 121      73.468   6.574  40.952  1.00  0.00           C
ATOM   5264 4C31 POPEe 121      73.930   5.354  41.771  1.00  0.00           C
ATOM   5267 5C31 POPEe 121      72.869   4.944  42.812  1.00  0.00           C
ATOM   5270 6C31 POPEe 121      73.259   3.744  43.681  1.00  0.00           C
ATOM   5274  NH3 POPEf 122      40.350  37.094  27.821  1.00  0.00           N
ATOM   5278  C12 POPEf 122      39.219  38.074  27.632  1.00  0.00           C
ATOM   5281  C11 POPEf 122      39.670  39.454  27.101  1.00  0.00           C
ATOM   5284  P   POPEf 122      38.500  41.703  26.312  1.00  0.00           P
ATOM   5285  O13 POPEf 122      37.150  42.194  26.701  1.00  0.00           O
ATOM   5286  O14 POPEf 122      38.950  41.874  24.931  1.00  0.00           O
ATOM   5287  O11 POPEf 122      39.619  42.354  27.232  1.00  0.00           O
ATOM   5288  O12 POPEf 122      38.500  40.184  26.732  1.00  0.00           O
ATOM   5289  C1  POPEf 122      39.259  43.274  28.261  1.00  0.00           C
ATOM   5292  C2  POPEf 122      38.860  42.514  29.531  1.00  0.00           C
ATOM   5294  O21 POPEf 122      38.650  43.493  30.542  1.00  0.00           O
ATOM   5295  C21 POPEf 122      37.420  43.904  30.661  1.00  0.00           C
ATOM   5296  O22 POPEf 122      36.490  43.624  29.902  1.00  0.00           O
ATOM   5297  C22 POPEf 122      37.310  44.714  31.941  1.00  0.00           C
ATOM   5300  C3  POPEf 122      39.960  41.544  30.062  1.00  0.00           C
ATOM   5303  O31 POPEf 122      39.469  40.224  30.361  1.00  0.00           O
ATOM   5304  C31 POPEf 122      38.600  40.114  31.361  1.00  0.00           C
ATOM   5305  O32 POPEf 122      38.060  41.024  31.951  1.00  0.00           O
ATOM   5306  C32 POPEf 122      38.330  38.634  31.621  1.00  0.00           C
ATOM   5309  C23 POPEf 122      36.109  44.164  32.712  1.00  0.00           C
ATOM   5312  C24 POPEf 122      36.260  44.333  34.222  1.00  0.00           C
ATOM   5315  C25 POPEf 122      35.090  43.724  35.001  1.00  0.00           C
ATOM   5318  C26 POPEf 122      34.559  42.444  34.361  1.00  0.00           C
ATOM   5321  C27 POPEf 122      33.560  41.724  35.262  1.00  0.00           C
ATOM   5324  C28 POPEf 122      33.309  40.304  34.731  1.00  0.00           C
ATOM   5327  C29 POPEf 122      32.229  39.584  35.481  1.00  0.00           C
ATOM   5329 0C21 POPEf 122      32.210  39.364  36.812  1.00  0.00           C
ATOM   5331 1C21 POPEf 122      33.279  39.714  37.812  1.00  0.00           C
ATOM   5334 2C21 POPEf 122      33.390  38.624  38.882  1.00  0.00           C
ATOM   5337 3C21 POPEf 122      34.229  39.074  40.071  1.00  0.00           C
ATOM   5340 4C21 POPEf 122      34.289  38.004  41.162  1.00  0.00           C
ATOM   5343 5C21 POPEf 122      34.900  38.554  42.463  1.00  0.00           C
ATOM   5346 6C21 POPEf 122      35.020  37.484  43.552  1.00  0.00           C
ATOM   5349 7C21 POPEf 122      35.469  38.084  44.881  1.00  0.00           C
ATOM   5352 8C21 POPEf 122      35.890  37.024  45.901  1.00  0.00           C
ATOM   5356  C33 POPEf 122      37.370  38.474  32.821  1.00  0.00           C
ATOM   5359  C34 POPEf 122      37.040  37.014  33.141  1.00  0.00           C
ATOM   5362  C35 POPEf 122      35.980  36.914  34.253  1.00  0.00           C
ATOM   5365  C36 POPEf 122      35.639  35.484  34.661  1.00  0.00           C
ATOM   5368  C37 POPEf 122      34.469  35.394  35.661  1.00  0.00           C
ATOM   5371  C38 POPEf 122      34.099  33.934  35.992  1.00  0.00           C
ATOM   5374  C39 POPEf 122      32.590  33.704  36.181  1.00  0.00           C
ATOM   5377 0C31 POPEf 122      32.100  33.634  37.632  1.00  0.00           C
ATOM   5380 1C31 POPEf 122      32.280  34.904  38.472  1.00  0.00           C
ATOM   5383 2C31 POPEf 122      32.270  34.624  39.981  1.00  0.00           C
ATOM   5386 3C31 POPEf 122      30.930  34.124  40.521  1.00  0.00           C
ATOM   5389 4C31 POPEf 122      30.970  33.914  42.042  1.00  0.00           C
ATOM   5392 5C31 POPEf 122      29.570  33.734  42.652  1.00  0.00           C
ATOM   5395 6C31 POPEf 122      29.590  33.694  44.183  1.00  0.00           C
ATOM   5399  NH3 POPEg 123      97.589   3.774  70.591  1.00  0.00           N
ATOM   5403  C12 POPEg 123      97.400   4.224  69.161  1.00  0.00           C
ATOM   5406  C11 POPEg 123      96.499   3.247  68.393  1.00  0.00           C
ATOM   5409  P   POPEg 123      93.820   3.277  68.401  1.00  0.00           P
ATOM   5410  O13 POPEg 123      93.109   1.997  68.572  1.00  0.00           O
ATOM   5411  O14 POPEg 123      93.160   4.444  69.021  1.00  0.00           O
ATOM   5412  O11 POPEg 123      94.130   3.557  66.893  1.00  0.00           O
ATOM   5413  O12 POPEg 123      95.249   3.107  69.062  1.00  0.00           O
ATOM   5414  C1  POPEg 123      93.430   4.414  66.011  1.00  0.00           C
ATOM   5417  C2  POPEg 123      94.419   5.234  65.142  1.00  0.00           C
ATOM   5419  O21 POPEg 123      95.278   4.374  64.362  1.00  0.00           O
ATOM   5420  C21 POPEg 123      94.739   3.814  63.312  1.00  0.00           C
ATOM   5421  O22 POPEg 123      93.619   4.034  62.873  1.00  0.00           O
ATOM   5422  C22 POPEg 123      95.770   2.897  62.603  1.00  0.00           C
ATOM   5425  C3  POPEg 123      95.310   6.164  66.021  1.00  0.00           C
ATOM   5428  O31 POPEg 123      95.799   7.314  65.312  1.00  0.00           O
ATOM   5429  C31 POPEg 123      96.870   7.114  64.533  1.00  0.00           C
ATOM   5430  O32 POPEg 123      97.479   6.074  64.372  1.00  0.00           O
ATOM   5431  C32 POPEg 123      97.160   8.404  63.762  1.00  0.00           C
ATOM   5434  C23 POPEg 123      95.900   3.177  61.083  1.00  0.00           C
ATOM   5437  C24 POPEg 123      96.809   2.177  60.341  1.00  0.00           C
ATOM   5440  C25 POPEg 123      97.180   2.667  58.923  1.00  0.00           C
ATOM   5443  C26 POPEg 123      98.439   3.567  58.871  1.00  0.00           C
ATOM   5446  C27 POPEg 123      99.349   3.317  57.652  1.00  0.00           C
ATOM   5449  C28 POPEg 123      99.008   4.134  56.382  1.00  0.00           C
ATOM   5452  C29 POPEg 123      97.638   3.894  55.801  1.00  0.00           C
ATOM   5454 0C21 POPEg 123      97.320   3.057  54.791  1.00  0.00           C
ATOM   5456 1C21 POPEg 123      98.249   2.117  54.072  1.00  0.00           C
ATOM   5459 2C21 POPEg 123      97.479   0.987  53.362  1.00  0.00           C
ATOM   5462 3C21 POPEg 123      96.760   0.057  54.352  1.00  0.00           C
ATOM   5465 4C21 POPEg 123      96.388  -1.323  53.801  1.00  0.00           C
ATOM   5468 5C21 POPEg 123      95.359  -1.313  52.662  1.00  0.00           C
ATOM   5471 6C21 POPEg 123      94.769  -2.713  52.442  1.00  0.00           C
ATOM   5474 7C21 POPEg 123      93.540  -2.733  51.521  1.00  0.00           C
ATOM   5477 8C21 POPEg 123      92.810  -4.073  51.532  1.00  0.00           C
ATOM   5481  C33 POPEg 123      98.659   8.584  63.442  1.00  0.00           C
ATOM   5484  C34 POPEg 123      98.939   9.754  62.472  1.00  0.00           C
ATOM   5487  C35 POPEg 123      98.230   9.684  61.103  1.00  0.00           C
ATOM   5490  C36 POPEg 123      98.299   8.304  60.451  1.00  0.00           C
ATOM   5493  C37 POPEg 123      97.600   8.164  59.091  1.00  0.00           C
ATOM   5496  C38 POPEg 123      98.559   8.084  57.902  1.00  0.00           C
ATOM   5499  C39 POPEg 123      98.899   9.454  57.291  1.00  0.00           C
ATOM   5502 0C31 POPEg 123      99.580   9.284  55.923  1.00  0.00           C
ATOM   5505 1C31 POPEg 123      99.839  10.614  55.211  1.00  0.00           C
ATOM   5508 2C31 POPEg 123     100.299  10.384  53.762  1.00  0.00           C
ATOM   5511 3C31 POPEg 123     100.299  11.664  52.922  1.00  0.00           C
ATOM   5514 4C31 POPEg 123     100.660  11.394  51.451  1.00  0.00           C
ATOM   5517 5C31 POPEg 123     100.329  12.584  50.521  1.00  0.00           C
ATOM   5520 6C31 POPEg 123     100.609  12.284  49.043  1.00  0.00           C
ATOM   5524  NH3 POPEh 124      21.650  10.334  70.103  1.00  0.00           N
ATOM   5528  C12 POPEh 124      20.240  10.014  70.542  1.00  0.00           C
ATOM   5531  C11 POPEh 124      19.270  11.194  70.341  1.00  0.00           C
ATOM   5534  P   POPEh 124      19.730  12.514  68.122  1.00  0.00           P
ATOM   5535  O13 POPEh 124      19.030  13.814  68.292  1.00  0.00           O
ATOM   5536  O14 POPEh 124      21.170  12.424  68.463  1.00  0.00           O
ATOM   5537  O11 POPEh 124      19.470  11.974  66.652  1.00  0.00           O
ATOM   5538  O12 POPEh 124      18.990  11.424  68.962  1.00  0.00           O
ATOM   5539  C1  POPEh 124      18.190  12.294  66.062  1.00  0.00           C
ATOM   5542  C2  POPEh 124      17.740  11.264  64.992  1.00  0.00           C
ATOM   5544  O21 POPEh 124      17.930  11.874  63.692  1.00  0.00           O
ATOM   5545  C21 POPEh 124      18.110  11.004  62.722  1.00  0.00           C
ATOM   5546  O22 POPEh 124      18.200   9.794  62.841  1.00  0.00           O
ATOM   5547  C22 POPEh 124      18.230  11.734  61.381  1.00  0.00           C
ATOM   5550  C3  POPEh 124      16.250  10.854  65.191  1.00  0.00           C
ATOM   5553  O31 POPEh 124      15.890   9.614  64.542  1.00  0.00           O
ATOM   5554  C31 POPEh 124      15.190   9.704  63.411  1.00  0.00           C
ATOM   5555  O32 POPEh 124      14.810  10.744  62.911  1.00  0.00           O
ATOM   5556  C32 POPEh 124      14.960   8.294  62.832  1.00  0.00           C
ATOM   5559  C23 POPEh 124      18.190  10.744  60.191  1.00  0.00           C
ATOM   5562  C24 POPEh 124      18.430  11.424  58.841  1.00  0.00           C
ATOM   5565  C25 POPEh 124      18.200  10.504  57.631  1.00  0.00           C
ATOM   5568  C26 POPEh 124      18.540  11.184  56.292  1.00  0.00           C
ATOM   5571  C27 POPEh 124      19.110  10.184  55.293  1.00  0.00           C
ATOM   5574  C28 POPEh 124      19.559  10.794  53.951  1.00  0.00           C
ATOM   5577  C29 POPEh 124      20.090   9.704  53.051  1.00  0.00           C
ATOM   5579 0C21 POPEh 124      20.090   9.694  51.712  1.00  0.00           C
ATOM   5581 1C21 POPEh 124      19.600  10.794  50.801  1.00  0.00           C
ATOM   5584 2C21 POPEh 124      20.760  11.474  50.051  1.00  0.00           C
ATOM   5587 3C21 POPEh 124      20.270  12.534  49.062  1.00  0.00           C
ATOM   5590 4C21 POPEh 124      21.420  13.184  48.281  1.00  0.00           C
ATOM   5593 5C21 POPEh 124      20.980  13.914  47.002  1.00  0.00           C
ATOM   5596 6C21 POPEh 124      19.990  15.074  47.213  1.00  0.00           C
ATOM   5599 7C21 POPEh 124      19.700  15.814  45.893  1.00  0.00           C
ATOM   5602 8C21 POPEh 124      18.540  16.814  45.982  1.00  0.00           C
ATOM   5606  C33 POPEh 124      15.680   8.114  61.472  1.00  0.00           C
ATOM   5609  C34 POPEh 124      15.000   7.114  60.521  1.00  0.00           C
ATOM   5612  C35 POPEh 124      15.500   7.254  59.071  1.00  0.00           C
ATOM   5615  C36 POPEh 124      16.940   6.804  58.822  1.00  0.00           C
ATOM   5618  C37 POPEh 124      17.320   6.864  57.333  1.00  0.00           C
ATOM   5621  C38 POPEh 124      18.780   6.474  57.083  1.00  0.00           C
ATOM   5624  C39 POPEh 124      19.240   6.584  55.623  1.00  0.00           C
ATOM   5627 0C31 POPEh 124      19.110   5.284  54.822  1.00  0.00           C
ATOM   5630 1C31 POPEh 124      20.040   5.284  53.603  1.00  0.00           C
ATOM   5633 2C31 POPEh 124      19.790   4.114  52.632  1.00  0.00           C
ATOM   5636 3C31 POPEh 124      20.220   2.747  53.193  1.00  0.00           C
ATOM   5639 4C31 POPEh 124      19.930   1.607  52.213  1.00  0.00           C
ATOM   5642 5C31 POPEh 124      20.470   0.257  52.701  1.00  0.00           C
ATOM   5645 6C31 POPEh 124      20.049  -0.933  51.833  1.00  0.00           C
ATOM   5649  NH3 POPEi 125      60.030  37.464  22.751  1.00  0.00           N
ATOM   5653  C12 POPEi 125      58.990  37.704  23.812  1.00  0.00           C
ATOM   5656  C11 POPEi 125      57.770  38.484  23.292  1.00  0.00           C
ATOM   5659  P   POPEi 125      55.729  39.864  24.191  1.00  0.00           P
ATOM   5660  O13 POPEi 125      55.450  40.264  22.792  1.00  0.00           O
ATOM   5661  O14 POPEi 125      56.100  40.954  25.111  1.00  0.00           O
ATOM   5662  O11 POPEi 125      54.389  39.224  24.741  1.00  0.00           O
ATOM   5663  O12 POPEi 125      56.809  38.684  24.321  1.00  0.00           O
ATOM   5664  C1  POPEi 125      54.399  38.034  25.521  1.00  0.00           C
ATOM   5667  C2  POPEi 125      54.739  38.244  27.021  1.00  0.00           C
ATOM   5669  O21 POPEi 125      55.469  37.064  27.421  1.00  0.00           O
ATOM   5670  C21 POPEi 125      56.280  37.184  28.451  1.00  0.00           C
ATOM   5671  O22 POPEi 125      56.560  38.204  29.042  1.00  0.00           O
ATOM   5672  C22 POPEi 125      56.859  35.784  28.751  1.00  0.00           C
ATOM   5675  C3  POPEi 125      53.419  38.414  27.811  1.00  0.00           C
ATOM   5678  O31 POPEi 125      53.619  38.994  29.111  1.00  0.00           O
ATOM   5679  C31 POPEi 125      53.700  38.124  30.111  1.00  0.00           C
ATOM   5680  O32 POPEi 125      53.760  36.914  30.001  1.00  0.00           O
ATOM   5681  C32 POPEi 125      53.700  38.894  31.431  1.00  0.00           C
ATOM   5684  C23 POPEi 125      57.468  35.634  30.152  1.00  0.00           C
ATOM   5687  C24 POPEi 125      56.450  35.214  31.222  1.00  0.00           C
ATOM   5690  C25 POPEi 125      57.120  35.124  32.591  1.00  0.00           C
ATOM   5693  C26 POPEi 125      56.240  34.474  33.662  1.00  0.00           C
ATOM   5696  C27 POPEi 125      57.069  34.124  34.892  1.00  0.00           C
ATOM   5699  C28 POPEi 125      56.299  33.284  35.922  1.00  0.00           C
ATOM   5702  C29 POPEi 125      57.250  32.404  36.693  1.00  0.00           C
ATOM   5704 0C21 POPEi 125      57.999  32.764  37.742  1.00  0.00           C
ATOM   5706 1C21 POPEi 125      58.009  34.104  38.431  1.00  0.00           C
ATOM   5709 2C21 POPEi 125      57.889  33.934  39.951  1.00  0.00           C
ATOM   5712 3C21 POPEi 125      59.149  33.324  40.583  1.00  0.00           C
ATOM   5715 4C21 POPEi 125      58.889  32.564  41.891  1.00  0.00           C
ATOM   5718 5C21 POPEi 125      60.210  32.044  42.451  1.00  0.00           C
ATOM   5721 6C21 POPEi 125      60.038  30.934  43.491  1.00  0.00           C
ATOM   5724 7C21 POPEi 125      61.319  30.104  43.652  1.00  0.00           C
ATOM   5727 8C21 POPEi 125      61.130  28.924  44.601  1.00  0.00           C
ATOM   5731  C33 POPEi 125      55.030  38.754  32.192  1.00  0.00           C
ATOM   5734  C34 POPEi 125      55.000  39.624  33.452  1.00  0.00           C
ATOM   5737  C35 POPEi 125      56.200  39.464  34.382  1.00  0.00           C
ATOM   5740  C36 POPEi 125      57.330  40.434  34.021  1.00  0.00           C
ATOM   5743  C37 POPEi 125      58.570  40.204  34.892  1.00  0.00           C
ATOM   5746  C38 POPEi 125      59.750  41.104  34.521  1.00  0.00           C
ATOM   5749  C39 POPEi 125      60.200  41.954  35.711  1.00  0.00           C
ATOM   5752 0C31 POPEi 125      61.479  42.743  35.443  1.00  0.00           C
ATOM   5755 1C31 POPEi 125      61.809  43.664  36.623  1.00  0.00           C
ATOM   5758 2C31 POPEi 125      63.079  44.494  36.431  1.00  0.00           C
ATOM   5761 3C31 POPEi 125      63.090  45.734  37.322  1.00  0.00           C
ATOM   5764 4C31 POPEi 125      62.169  46.854  36.792  1.00  0.00           C
ATOM   5767 5C31 POPEi 125      62.500  48.224  37.392  1.00  0.00           C
ATOM   5770 6C31 POPEi 125      61.410  49.254  37.132  1.00  0.00           C
ATOM   5774  NH3 POPEj 126      78.420 103.253  18.872  1.00  0.00           N
ATOM   5778  C12 POPEj 126      77.120 102.624  19.302  1.00  0.00           C
ATOM   5781  C11 POPEj 126      76.020 103.673  19.392  1.00  0.00           C
ATOM   5784  P   POPEj 126      75.469 105.964  20.392  1.00  0.00           P
ATOM   5785  O13 POPEj 126      74.490 105.914  19.292  1.00  0.00           O
ATOM   5786  O14 POPEj 126      76.340 107.143  20.541  1.00  0.00           O
ATOM   5787  O11 POPEj 126      74.649 105.695  21.712  1.00  0.00           O
ATOM   5788  O12 POPEj 126      76.389 104.674  20.322  1.00  0.00           O
ATOM   5789  C1  POPEj 126      75.218 105.684  23.011  1.00  0.00           C
ATOM   5792  C2  POPEj 126      74.169 106.145  24.051  1.00  0.00           C
ATOM   5794  O21 POPEj 126      74.490 105.564  25.322  1.00  0.00           O
ATOM   5795  C21 POPEj 126      75.460 106.145  25.991  1.00  0.00           C
ATOM   5796  O22 POPEj 126      75.979 107.225  25.731  1.00  0.00           O
ATOM   5797  C22 POPEj 126      75.840 105.163  27.111  1.00  0.00           C
ATOM   5800  C3  POPEj 126      72.700 105.753  23.671  1.00  0.00           C
ATOM   5803  O31 POPEj 126      71.748 106.355  24.571  1.00  0.00           O
ATOM   5804  C31 POPEj 126      71.400 107.605  24.302  1.00  0.00           C
ATOM   5805  O32 POPEj 126      71.649 108.234  23.292  1.00  0.00           O
ATOM   5806  C32 POPEj 126      70.719 108.174  25.562  1.00  0.00           C
ATOM   5809  C23 POPEj 126      76.809 105.704  28.191  1.00  0.00           C
ATOM   5812  C24 POPEj 126      77.060 104.664  29.292  1.00  0.00           C
ATOM   5815  C25 POPEj 126      76.060 104.734  30.462  1.00  0.00           C
ATOM   5818  C26 POPEj 126      76.590 105.443  31.712  1.00  0.00           C
ATOM   5821  C27 POPEj 126      77.630 104.643  32.521  1.00  0.00           C
ATOM   5824  C28 POPEj 126      77.759 105.093  33.992  1.00  0.00           C
ATOM   5827  C29 POPEj 126      78.240 106.514  34.161  1.00  0.00           C
ATOM   5829 0C21 POPEj 126      78.840 107.054  35.242  1.00  0.00           C
ATOM   5831 1C21 POPEj 126      79.178 106.395  36.553  1.00  0.00           C
ATOM   5834 2C21 POPEj 126      78.429 107.014  37.751  1.00  0.00           C
ATOM   5837 3C21 POPEj 126      78.889 106.494  39.132  1.00  0.00           C
ATOM   5840 4C21 POPEj 126      77.779 106.623  40.181  1.00  0.00           C
ATOM   5843 5C21 POPEj 126      78.160 106.194  41.613  1.00  0.00           C
ATOM   5846 6C21 POPEj 126      79.210 107.074  42.322  1.00  0.00           C
ATOM   5849 7C21 POPEj 126      78.889 108.575  42.361  1.00  0.00           C
ATOM   5852 8C21 POPEj 126      79.939 109.434  41.642  1.00  0.00           C
ATOM   5856  C33 POPEj 126      71.740 108.355  26.721  1.00  0.00           C
ATOM   5859  C34 POPEj 126      71.150 108.813  28.062  1.00  0.00           C
ATOM   5862  C35 POPEj 126      70.340 107.724  28.781  1.00  0.00           C
ATOM   5865  C36 POPEj 126      70.358 107.884  30.311  1.00  0.00           C
ATOM   5868  C37 POPEj 126      69.900 106.614  31.052  1.00  0.00           C
ATOM   5871  C38 POPEj 126      69.740 106.805  32.562  1.00  0.00           C
ATOM   5874  C39 POPEj 126      71.010 107.255  33.302  1.00  0.00           C
ATOM   5877 0C31 POPEj 126      72.189 106.273  33.181  1.00  0.00           C
ATOM   5880 1C31 POPEj 126      73.280 106.535  34.231  1.00  0.00           C
ATOM   5883 2C31 POPEj 126      73.749 105.254  34.941  1.00  0.00           C
ATOM   5886 3C31 POPEj 126      74.568 105.544  36.201  1.00  0.00           C
ATOM   5889 4C31 POPEj 126      73.679 105.893  37.412  1.00  0.00           C
ATOM   5892 5C31 POPEj 126      74.509 106.234  38.652  1.00  0.00           C
ATOM   5895 6C31 POPEj 126      73.660 106.674  39.853  1.00  0.00           C
ATOM   5899  NH3 POPEk 127      39.420 103.435  62.761  1.00  0.00           N
ATOM   5903  C12 POPEk 127      39.210 104.913  62.841  1.00  0.00           C
ATOM   5906  C11 POPEk 127      37.819 105.324  62.353  1.00  0.00           C
ATOM   5909  P   POPEk 127      37.580 107.474  63.811  1.00  0.00           P
ATOM   5910  O13 POPEk 127      36.699 106.654  64.682  1.00  0.00           O
ATOM   5911  O14 POPEk 127      38.940 107.724  64.323  1.00  0.00           O
ATOM   5912  O11 POPEk 127      36.819 108.813  63.463  1.00  0.00           O
ATOM   5913  O12 POPEk 127      37.680 106.733  62.423  1.00  0.00           O
ATOM   5914  C1  POPEk 127      35.910 108.904  62.361  1.00  0.00           C
ATOM   5917  C2  POPEk 127      36.410 109.913  61.292  1.00  0.00           C
ATOM   5919  O21 POPEk 127      35.270 110.294  60.513  1.00  0.00           O
ATOM   5920  C21 POPEk 127      35.240 111.303  59.632  1.00  0.00           C
ATOM   5921  O22 POPEk 127      34.299 111.514  58.881  1.00  0.00           O
ATOM   5922  C22 POPEk 127      36.410 112.294  59.643  1.00  0.00           C
ATOM   5925  C3  POPEk 127      37.600 109.374  60.451  1.00  0.00           C
ATOM   5928  O31 POPEk 127      37.180 109.035  59.113  1.00  0.00           O
ATOM   5929  C31 POPEk 127      38.069 109.244  58.172  1.00  0.00           C
ATOM   5930  O32 POPEk 127      39.219 109.605  58.323  1.00  0.00           O
ATOM   5931  C32 POPEk 127      37.389 109.053  56.823  1.00  0.00           C
ATOM   5934  C23 POPEk 127      36.689 112.794  58.193  1.00  0.00           C
ATOM   5937  C24 POPEk 127      38.030 113.533  58.083  1.00  0.00           C
ATOM   5940  C25 POPEk 127      38.500 113.864  56.661  1.00  0.00           C
ATOM   5943  C26 POPEk 127      38.670 112.614  55.783  1.00  0.00           C
ATOM   5946  C27 POPEk 127      39.150 112.934  54.361  1.00  0.00           C
ATOM   5949  C28 POPEk 127      38.920 111.714  53.442  1.00  0.00           C
ATOM   5952  C29 POPEk 127      39.299 111.993  52.013  1.00  0.00           C
ATOM   5954 0C21 POPEk 127      38.490 111.895  50.942  1.00  0.00           C
ATOM   5956 1C21 POPEk 127      37.029 111.523  50.951  1.00  0.00           C
ATOM   5959 2C21 POPEk 127      36.280 112.105  49.732  1.00  0.00           C
ATOM   5962 3C21 POPEk 127      34.800 111.674  49.713  1.00  0.00           C
ATOM   5965 4C21 POPEk 127      34.059 112.124  48.442  1.00  0.00           C
ATOM   5968 5C21 POPEk 127      32.630 111.553  48.333  1.00  0.00           C
ATOM   5971 6C21 POPEk 127      32.610 110.035  48.083  1.00  0.00           C
ATOM   5974 7C21 POPEk 127      31.200 109.424  48.041  1.00  0.00           C
ATOM   5977 8C21 POPEk 127      31.220 107.894  48.141  1.00  0.00           C
ATOM   5981  C33 POPEk 127      38.219 108.215  55.842  1.00  0.00           C
ATOM   5984  C34 POPEk 127      37.500 108.145  54.502  1.00  0.00           C
ATOM   5987  C35 POPEk 127      38.439 107.744  53.362  1.00  0.00           C
ATOM   5990  C36 POPEk 127      38.809 106.255  53.342  1.00  0.00           C
ATOM   5993  C37 POPEk 127      39.600 105.954  52.062  1.00  0.00           C
ATOM   5996  C38 POPEk 127      39.759 104.473  51.693  1.00  0.00           C
ATOM   5999  C39 POPEk 127      40.200 104.344  50.232  1.00  0.00           C
ATOM   6002 0C31 POPEk 127      40.280 102.904  49.721  1.00  0.00           C
ATOM   6005 1C31 POPEk 127      40.140 102.843  48.193  1.00  0.00           C
ATOM   6008 2C31 POPEk 127      39.990 101.413  47.652  1.00  0.00           C
ATOM   6011 3C31 POPEk 127      39.399 101.395  46.231  1.00  0.00           C
ATOM   6014 4C31 POPEk 127      40.379 101.784  45.111  1.00  0.00           C
ATOM   6017 5C31 POPEk 127      41.309 100.634  44.702  1.00  0.00           C
ATOM   6020 6C31 POPEk 127      41.969 100.863  43.342  1.00  0.00           C
ATOM   6024  NH3 POPEl 128      82.460 134.212  24.752  1.00  0.00           N
ATOM   6028  C12 POPEl 128      83.339 133.031  25.031  1.00  0.00           C
ATOM   6031  C11 POPEl 128      84.049 132.535  23.751  1.00  0.00           C
ATOM   6034  P   POPEl 128      84.900 130.343  24.951  1.00  0.00           P
ATOM   6035  O13 POPEl 128      85.669 129.174  24.461  1.00  0.00           O
ATOM   6036  O14 POPEl 128      85.590 131.273  25.872  1.00  0.00           O
ATOM   6037  O11 POPEl 128      83.579 129.803  25.622  1.00  0.00           O
ATOM   6038  O12 POPEl 128      84.270 131.124  23.731  1.00  0.00           O
ATOM   6039  C1  POPEl 128      83.689 129.314  26.961  1.00  0.00           C
ATOM   6042  C2  POPEl 128      82.269 129.014  27.491  1.00  0.00           C
ATOM   6044  O21 POPEl 128      82.229 129.165  28.911  1.00  0.00           O
ATOM   6045  C21 POPEl 128      81.870 130.343  29.382  1.00  0.00           C
ATOM   6046  O22 POPEl 128      81.679 131.355  28.731  1.00  0.00           O
ATOM   6047  C22 POPEl 128      81.609 130.214  30.872  1.00  0.00           C
ATOM   6050  C3  POPEl 128      81.800 127.584  27.141  1.00  0.00           C
ATOM   6053  O31 POPEl 128      82.490 126.593  27.962  1.00  0.00           O
ATOM   6054  C31 POPEl 128      81.709 125.975  28.841  1.00  0.00           C
ATOM   6055  O32 POPEl 128      80.490 125.874  28.781  1.00  0.00           O
ATOM   6056  C32 POPEl 128      82.579 125.394  29.962  1.00  0.00           C
ATOM   6059  C23 POPEl 128      82.609 129.324  31.631  1.00  0.00           C
ATOM   6062  C24 POPEl 128      82.169 129.064  33.083  1.00  0.00           C
ATOM   6065  C25 POPEl 128      81.600 130.324  33.731  1.00  0.00           C
ATOM   6068  C26 POPEl 128      81.429 130.224  35.242  1.00  0.00           C
ATOM   6071  C27 POPEl 128      80.380 131.224  35.711  1.00  0.00           C
ATOM   6074  C28 POPEl 128      80.249 131.294  37.242  1.00  0.00           C
ATOM   6077  C29 POPEl 128      78.950 131.954  37.622  1.00  0.00           C
ATOM   6079 0C21 POPEl 128      78.718 132.745  38.681  1.00  0.00           C
ATOM   6081 1C21 POPEl 128      79.700 133.111  39.762  1.00  0.00           C
ATOM   6084 2C21 POPEl 128      79.219 132.585  41.122  1.00  0.00           C
ATOM   6087 3C21 POPEl 128      80.229 132.854  42.241  1.00  0.00           C
ATOM   6090 4C21 POPEl 128      79.880 132.113  43.552  1.00  0.00           C
ATOM   6093 5C21 POPEl 128      80.028 130.583  43.442  1.00  0.00           C
ATOM   6096 6C21 POPEl 128      78.729 129.814  43.692  1.00  0.00           C
ATOM   6099 7C21 POPEl 128      78.869 128.304  43.452  1.00  0.00           C
ATOM   6102 8C21 POPEl 128      78.670 127.894  41.992  1.00  0.00           C
ATOM   6106  C33 POPEl 128      81.730 124.585  30.961  1.00  0.00           C
ATOM   6109  C34 POPEl 128      82.439 124.324  32.301  1.00  0.00           C
ATOM   6112  C35 POPEl 128      81.509 123.615  33.292  1.00  0.00           C
ATOM   6115  C36 POPEl 128      82.208 123.094  34.552  1.00  0.00           C
ATOM   6118  C37 POPEl 128      81.579 121.805  35.111  1.00  0.00           C
ATOM   6121  C38 POPEl 128      82.549 120.975  35.963  1.00  0.00           C
ATOM   6124  C39 POPEl 128      81.919 120.343  37.213  1.00  0.00           C
ATOM   6127 0C31 POPEl 128      82.980 119.674  38.111  1.00  0.00           C
ATOM   6130 1C31 POPEl 128      82.350 119.004  39.333  1.00  0.00           C
ATOM   6133 2C31 POPEl 128      83.389 118.684  40.422  1.00  0.00           C
ATOM   6136 3C31 POPEl 128      82.829 117.794  41.543  1.00  0.00           C
ATOM   6139 4C31 POPEl 128      81.719 118.464  42.361  1.00  0.00           C
ATOM   6142 5C31 POPEl 128      81.019 117.493  43.322  1.00  0.00           C
ATOM   6145 6C31 POPEl 128      79.880 118.134  44.113  1.00  0.00           C
ATOM   6149  NH3 POPEm 129      95.539  45.274  65.643  1.00  0.00           N
ATOM   6153  C12 POPEm 129      96.310  44.063  66.062  1.00  0.00           C
ATOM   6156  C11 POPEm 129      97.358  43.684  64.992  1.00  0.00           C
ATOM   6159  P   POPEm 129      99.629  44.754  65.731  1.00  0.00           P
ATOM   6160  O13 POPEm 129     100.109  46.144  65.901  1.00  0.00           O
ATOM   6161  O14 POPEm 129      99.330  43.964  66.943  1.00  0.00           O
ATOM   6162  O11 POPEm 129     100.749  43.974  64.931  1.00  0.00           O
ATOM   6163  O12 POPEm 129      98.339  44.714  64.812  1.00  0.00           O
ATOM   6164  C1  POPEm 129     100.359  43.084  63.892  1.00  0.00           C
ATOM   6167  C2  POPEm 129     101.549  42.344  63.242  1.00  0.00           C
ATOM   6169  O21 POPEm 129     100.979  41.244  62.502  1.00  0.00           O
ATOM   6170  C21 POPEm 129     101.579  40.984  61.361  1.00  0.00           C
ATOM   6171  O22 POPEm 129     102.449  41.664  60.841  1.00  0.00           O
ATOM   6172  C22 POPEm 129     101.070  39.694  60.753  1.00  0.00           C
ATOM   6175  C3  POPEm 129     102.539  41.784  64.312  1.00  0.00           C
ATOM   6178  O31 POPEm 129     103.319  40.674  63.811  1.00  0.00           O
ATOM   6179  C31 POPEm 129     104.340  41.004  63.032  1.00  0.00           C
ATOM   6180  O32 POPEm 129     104.769  42.134  62.852  1.00  0.00           O
ATOM   6181  C32 POPEm 129     104.799  39.754  62.271  1.00  0.00           C
ATOM   6184  C23 POPEm 129     100.620  39.964  59.312  1.00  0.00           C
ATOM   6187  C24 POPEm 129      99.820  38.814  58.701  1.00  0.00           C
ATOM   6190  C25 POPEm 129      99.079  39.244  57.423  1.00  0.00           C
ATOM   6193  C26 POPEm 129      99.998  39.704  56.283  1.00  0.00           C
ATOM   6196  C27 POPEm 129      99.219  40.424  55.173  1.00  0.00           C
ATOM   6199  C28 POPEm 129     100.100  40.974  54.032  1.00  0.00           C
ATOM   6202  C29 POPEm 129     100.510  39.894  53.062  1.00  0.00           C
ATOM   6204 0C21 POPEm 129      99.990  39.714  51.833  1.00  0.00           C
ATOM   6206 1C21 POPEm 129      98.899  40.554  51.222  1.00  0.00           C
ATOM   6209 2C21 POPEm 129      98.608  40.184  49.752  1.00  0.00           C
ATOM   6212 3C21 POPEm 129      97.609  41.144  49.091  1.00  0.00           C
ATOM   6215 4C21 POPEm 129      97.010  40.593  47.782  1.00  0.00           C
ATOM   6218 5C21 POPEm 129      95.949  41.534  47.192  1.00  0.00           C
ATOM   6221 6C21 POPEm 129      95.100  40.864  46.092  1.00  0.00           C
ATOM   6224 7C21 POPEm 129      93.960  41.764  45.602  1.00  0.00           C
ATOM   6227 8C21 POPEm 129      93.039  41.094  44.572  1.00  0.00           C
ATOM   6231  C33 POPEm 129     105.799  40.094  61.152  1.00  0.00           C
ATOM   6234  C34 POPEm 129     106.310  38.844  60.433  1.00  0.00           C
ATOM   6237  C35 POPEm 129     107.320  39.174  59.323  1.00  0.00           C
ATOM   6240  C36 POPEm 129     108.510  38.214  59.323  1.00  0.00           C
ATOM   6243  C37 POPEm 129     109.499  38.494  58.181  1.00  0.00           C
ATOM   6246  C38 POPEm 129     110.830  37.754  58.382  1.00  0.00           C
ATOM   6249  C39 POPEm 129     111.760  37.834  57.161  1.00  0.00           C
ATOM   6252 0C31 POPEm 129     111.280  36.964  56.002  1.00  0.00           C
ATOM   6255 1C31 POPEm 129     112.299  36.854  54.861  1.00  0.00           C
ATOM   6258 2C31 POPEm 129     111.730  36.094  53.673  1.00  0.00           C
ATOM   6261 3C31 POPEm 129     112.778  35.714  52.621  1.00  0.00           C
ATOM   6264 4C31 POPEm 129     112.479  34.324  52.042  1.00  0.00           C
ATOM   6267 5C31 POPEm 129     113.379  33.924  50.871  1.00  0.00           C
ATOM   6270 6C31 POPEm 129     113.120  32.484  50.433  1.00  0.00           C
ATOM   6274  NH3 POPEn 130      15.500  20.804  26.802  1.00  0.00           N
ATOM   6278  C12 POPEn 130      16.850  20.924  26.101  1.00  0.00           C
ATOM   6281  C11 POPEn 130      17.000  19.974  24.881  1.00  0.00           C
ATOM   6284  P   POPEn 130      18.139  17.564  25.021  1.00  0.00           P
ATOM   6285  O13 POPEn 130      16.740  17.074  25.013  1.00  0.00           O
ATOM   6286  O14 POPEn 130      19.010  16.914  24.021  1.00  0.00           O
ATOM   6287  O11 POPEn 130      18.729  17.314  26.451  1.00  0.00           O
ATOM   6288  O12 POPEn 130      18.180  19.154  24.881  1.00  0.00           O
ATOM   6289  C1  POPEn 130      20.129  17.144  26.651  1.00  0.00           C
ATOM   6292  C2  POPEn 130      20.750  18.234  27.562  1.00  0.00           C
ATOM   6294  O21 POPEn 130      20.280  18.044  28.902  1.00  0.00           O
ATOM   6295  C21 POPEn 130      19.150  18.574  29.302  1.00  0.00           C
ATOM   6296  O22 POPEn 130      18.380  19.304  28.701  1.00  0.00           O
ATOM   6297  C22 POPEn 130      19.010  18.224  30.771  1.00  0.00           C
ATOM   6300  C3  POPEn 130      20.590  19.684  27.021  1.00  0.00           C
ATOM   6303  O31 POPEn 130      20.920  20.664  28.042  1.00  0.00           O
ATOM   6304  C31 POPEn 130      20.540  21.894  27.701  1.00  0.00           C
ATOM   6305  O32 POPEn 130      20.150  22.214  26.593  1.00  0.00           O
ATOM   6306  C32 POPEn 130      20.550  22.814  28.931  1.00  0.00           C
ATOM   6309  C23 POPEn 130      18.290  19.324  31.561  1.00  0.00           C
ATOM   6312  C24 POPEn 130      18.460  19.034  33.051  1.00  0.00           C
ATOM   6315  C25 POPEn 130      17.310  19.464  33.942  1.00  0.00           C
ATOM   6318  C26 POPEn 130      17.450  20.754  34.742  1.00  0.00           C
ATOM   6321  C27 POPEn 130      16.570  20.674  36.002  1.00  0.00           C
ATOM   6324  C28 POPEn 130      16.760  21.874  36.942  1.00  0.00           C
ATOM   6327  C29 POPEn 130      15.700  22.924  36.753  1.00  0.00           C
ATOM   6329 0C21 POPEn 130      15.320  23.824  37.673  1.00  0.00           C
ATOM   6331 1C21 POPEn 130      15.930  23.974  39.042  1.00  0.00           C
ATOM   6334 2C21 POPEn 130      16.490  25.394  39.253  1.00  0.00           C
ATOM   6337 3C21 POPEn 130      17.270  25.514  40.562  1.00  0.00           C
ATOM   6340 4C21 POPEn 130      17.630  26.954  40.901  1.00  0.00           C
ATOM   6343 5C21 POPEn 130      17.750  27.194  42.412  1.00  0.00           C
ATOM   6346 6C21 POPEn 130      17.960  28.664  42.761  1.00  0.00           C
ATOM   6349 7C21 POPEn 130      17.729  28.954  44.253  1.00  0.00           C
ATOM   6352 8C21 POPEn 130      18.170  30.354  44.662  1.00  0.00           C
ATOM   6356  C33 POPEn 130      19.400  23.854  28.951  1.00  0.00           C
ATOM   6359  C34 POPEn 130      18.060  23.274  29.451  1.00  0.00           C
ATOM   6362  C35 POPEn 130      17.870  23.264  30.982  1.00  0.00           C
ATOM   6365  C36 POPEn 130      17.530  24.634  31.602  1.00  0.00           C
ATOM   6368  C37 POPEn 130      17.320  24.544  33.121  1.00  0.00           C
ATOM   6371  C38 POPEn 130      16.040  25.184  33.691  1.00  0.00           C
ATOM   6374  C39 POPEn 130      14.730  24.744  33.013  1.00  0.00           C
ATOM   6377 0C31 POPEn 130      13.580  24.524  34.021  1.00  0.00           C
ATOM   6380 1C31 POPEn 130      12.180  24.654  33.422  1.00  0.00           C
ATOM   6383 2C31 POPEn 130      11.100  23.934  34.253  1.00  0.00           C
ATOM   6386 3C31 POPEn 130      10.650  24.674  35.521  1.00  0.00           C
ATOM   6389 4C31 POPEn 130       9.760  23.794  36.413  1.00  0.00           C
ATOM   6392 5C31 POPEn 130       8.520  24.514  36.921  1.00  0.00           C
ATOM   6395 6C31 POPEn 130       7.690  23.724  37.933  1.00  0.00           C
ATOM   6399  NH3 POPEo 131      58.059  60.313  18.861  1.00  0.00           N
ATOM   6403  C12 POPEo 131      56.590  60.084  19.091  1.00  0.00           C
ATOM   6406  C11 POPEo 131      55.919  61.184  19.921  1.00  0.00           C
ATOM   6409  P   POPEo 131      57.670  62.084  21.712  1.00  0.00           P
ATOM   6410  O13 POPEo 131      58.979  61.504  21.361  1.00  0.00           O
ATOM   6411  O14 POPEo 131      57.710  63.404  22.341  1.00  0.00           O
ATOM   6412  O11 POPEo 131      56.840  61.105  22.641  1.00  0.00           O
ATOM   6413  O12 POPEo 131      56.819  62.174  20.401  1.00  0.00           O
ATOM   6414  C1  POPEo 131      55.599  61.534  23.231  1.00  0.00           C
ATOM   6417  C2  POPEo 131      55.550  61.184  24.741  1.00  0.00           C
ATOM   6419  O21 POPEo 131      54.459  60.313  25.101  1.00  0.00           O
ATOM   6420  C21 POPEo 131      53.219  60.794  24.941  1.00  0.00           C
ATOM   6421  O22 POPEo 131      52.910  61.695  24.172  1.00  0.00           O
ATOM   6422  C22 POPEo 131      52.260  60.134  25.933  1.00  0.00           C
ATOM   6425  C3  POPEo 131      55.599  62.424  25.681  1.00  0.00           C
ATOM   6428  O31 POPEo 131      55.599  61.984  27.062  1.00  0.00           O
ATOM   6429  C31 POPEo 131      56.709  62.144  27.741  1.00  0.00           C
ATOM   6430  O32 POPEo 131      57.680  62.784  27.372  1.00  0.00           O
ATOM   6431  C32 POPEo 131      56.579  61.414  29.093  1.00  0.00           C
ATOM   6434  C23 POPEo 131      51.369  61.184  26.642  1.00  0.00           C
ATOM   6437  C24 POPEo 131      50.900  60.744  28.042  1.00  0.00           C
ATOM   6440  C25 POPEo 131      52.029  60.774  29.081  1.00  0.00           C
ATOM   6443  C26 POPEo 131      51.619  60.184  30.441  1.00  0.00           C
ATOM   6446  C27 POPEo 131      52.770  60.234  31.462  1.00  0.00           C
ATOM   6449  C28 POPEo 131      52.380  59.724  32.861  1.00  0.00           C
ATOM   6452  C29 POPEo 131      51.990  58.264  32.902  1.00  0.00           C
ATOM   6454 0C21 POPEo 131      52.010  57.484  33.992  1.00  0.00           C
ATOM   6456 1C21 POPEo 131      52.409  57.914  35.382  1.00  0.00           C
ATOM   6459 2C21 POPEo 131      51.180  58.153  36.271  1.00  0.00           C
ATOM   6462 3C21 POPEo 131      51.539  58.924  37.552  1.00  0.00           C
ATOM   6465 4C21 POPEo 131      50.380  58.944  38.542  1.00  0.00           C
ATOM   6468 5C21 POPEo 131      50.499  60.044  39.611  1.00  0.00           C
ATOM   6471 6C21 POPEo 131      49.289  60.004  40.551  1.00  0.00           C
ATOM   6474 7C21 POPEo 131      49.300  61.084  41.642  1.00  0.00           C
ATOM   6477 8C21 POPEo 131      48.069  60.954  42.542  1.00  0.00           C
ATOM   6481  C33 POPEo 131      57.700  60.375  29.341  1.00  0.00           C
ATOM   6484  C34 POPEo 131      57.290  59.274  30.331  1.00  0.00           C
ATOM   6487  C35 POPEo 131      57.069  59.714  31.792  1.00  0.00           C
ATOM   6490  C36 POPEo 131      56.649  58.514  32.642  1.00  0.00           C
ATOM   6493  C37 POPEo 131      56.460  58.784  34.152  1.00  0.00           C
ATOM   6496  C38 POPEo 131      56.270  57.454  34.902  1.00  0.00           C
ATOM   6499  C39 POPEo 131      56.979  57.364  36.251  1.00  0.00           C
ATOM   6502 0C31 POPEo 131      56.430  58.314  37.322  1.00  0.00           C
ATOM   6505 1C31 POPEo 131      57.208  58.134  38.642  1.00  0.00           C
ATOM   6508 2C31 POPEo 131      56.999  59.274  39.643  1.00  0.00           C
ATOM   6511 3C31 POPEo 131      55.590  59.333  40.242  1.00  0.00           C
ATOM   6514 4C31 POPEo 131      55.579  60.243  41.472  1.00  0.00           C
ATOM   6517 5C31 POPEo 131      54.209  60.364  42.151  1.00  0.00           C
ATOM   6520 6C31 POPEo 131      54.279  61.194  43.432  1.00  0.00           C
ATOM   6524  NH3 POPEp 132      57.090  47.824  20.991  1.00  0.00           N
ATOM   6528  C12 POPEp 132      58.549  47.994  20.751  1.00  0.00           C
ATOM   6531  C11 POPEp 132      59.139  49.144  21.561  1.00  0.00           C
ATOM   6534  P   POPEp 132      60.579  50.494  19.832  1.00  0.00           P
ATOM   6535  O13 POPEp 132      61.959  50.324  19.331  1.00  0.00           O
ATOM   6536  O14 POPEp 132      59.459  50.294  18.872  1.00  0.00           O
ATOM   6537  O11 POPEp 132      60.420  51.884  20.582  1.00  0.00           O
ATOM   6538  O12 POPEp 132      60.410  49.454  21.012  1.00  0.00           O
ATOM   6539  C1  POPEp 132      61.500  52.334  21.421  1.00  0.00           C
ATOM   6542  C2  POPEp 132      61.539  51.614  22.801  1.00  0.00           C
ATOM   6544  O21 POPEp 132      61.260  52.564  23.861  1.00  0.00           O
ATOM   6545  C21 POPEp 132      60.369  52.174  24.752  1.00  0.00           C
ATOM   6546  O22 POPEp 132      59.680  51.174  24.692  1.00  0.00           O
ATOM   6547  C22 POPEp 132      60.270  53.224  25.841  1.00  0.00           C
ATOM   6550  C3  POPEp 132      62.899  50.914  23.071  1.00  0.00           C
ATOM   6553  O31 POPEp 132      62.729  49.614  23.631  1.00  0.00           O
ATOM   6554  C31 POPEp 132      62.560  49.494  24.931  1.00  0.00           C
ATOM   6555  O32 POPEp 132      62.569  50.383  25.761  1.00  0.00           O
ATOM   6556  C32 POPEp 132      62.369  47.994  25.171  1.00  0.00           C
ATOM   6559  C23 POPEp 132      60.020  52.584  27.211  1.00  0.00           C
ATOM   6562  C24 POPEp 132      59.680  53.664  28.242  1.00  0.00           C
ATOM   6565  C25 POPEp 132      59.349  53.114  29.632  1.00  0.00           C
ATOM   6568  C26 POPEp 132      58.510  54.125  30.413  1.00  0.00           C
ATOM   6571  C27 POPEp 132      57.950  53.524  31.701  1.00  0.00           C
ATOM   6574  C28 POPEp 132      56.870  54.403  32.351  1.00  0.00           C
ATOM   6577  C29 POPEp 132      55.550  54.364  31.611  1.00  0.00           C
ATOM   6579 0C21 POPEp 132      54.399  53.834  32.071  1.00  0.00           C
ATOM   6581 1C21 POPEp 132      54.219  53.153  33.401  1.00  0.00           C
ATOM   6584 2C21 POPEp 132      54.160  54.144  34.591  1.00  0.00           C
ATOM   6587 3C21 POPEp 132      54.240  53.404  35.932  1.00  0.00           C
ATOM   6590 4C21 POPEp 132      54.399  54.325  37.151  1.00  0.00           C
ATOM   6593 5C21 POPEp 132      54.739  53.494  38.393  1.00  0.00           C
ATOM   6596 6C21 POPEp 132      54.669  54.254  39.722  1.00  0.00           C
ATOM   6599 7C21 POPEp 132      54.990  53.314  40.901  1.00  0.00           C
ATOM   6602 8C21 POPEp 132      54.729  53.904  42.291  1.00  0.00           C
ATOM   6606  C33 POPEp 132      62.090  47.534  26.611  1.00  0.00           C
ATOM   6609  C34 POPEp 132      62.190  45.994  26.672  1.00  0.00           C
ATOM   6612  C35 POPEp 132      62.020  45.383  28.062  1.00  0.00           C
ATOM   6615  C36 POPEp 132      60.629  45.594  28.691  1.00  0.00           C
ATOM   6618  C37 POPEp 132      60.550  44.944  30.083  1.00  0.00           C
ATOM   6621  C38 POPEp 132      59.340  45.383  30.921  1.00  0.00           C
ATOM   6624  C39 POPEp 132      59.329  46.895  31.201  1.00  0.00           C
ATOM   6627 0C31 POPEp 132      58.600  47.254  32.501  1.00  0.00           C
ATOM   6630 1C31 POPEp 132      58.680  48.754  32.842  1.00  0.00           C
ATOM   6633 2C31 POPEp 132      57.759  49.144  34.001  1.00  0.00           C
ATOM   6636 3C31 POPEp 132      57.660  50.664  34.222  1.00  0.00           C
ATOM   6639 4C31 POPEp 132      58.650  51.204  35.271  1.00  0.00           C
ATOM   6642 5C31 POPEp 132      58.500  52.714  35.492  1.00  0.00           C
ATOM   6645 6C31 POPEp 132      59.279  53.244  36.693  1.00  0.00           C
ATOM   6649  NH3 POPEq 133     105.480  74.145  23.681  1.00  0.00           N
ATOM   6653  C12 POPEq 133     106.809  73.574  24.131  1.00  0.00           C
ATOM   6656  C11 POPEq 133     107.530  72.714  23.082  1.00  0.00           C
ATOM   6659  P   POPEq 133     109.449  70.913  23.301  1.00  0.00           P
ATOM   6660  O13 POPEq 133     109.249  70.575  21.891  1.00  0.00           O
ATOM   6661  O14 POPEq 133     110.849  70.924  23.812  1.00  0.00           O
ATOM   6662  O11 POPEq 133     108.559  69.984  24.201  1.00  0.00           O
ATOM   6663  O12 POPEq 133     108.820  72.344  23.601  1.00  0.00           O
ATOM   6664  C1  POPEq 133     108.939  69.734  25.552  1.00  0.00           C
ATOM   6667  C2  POPEq 133     107.679  69.414  26.372  1.00  0.00           C
ATOM   6669  O21 POPEq 133     108.099  68.964  27.671  1.00  0.00           O
ATOM   6670  C21 POPEq 133     107.758  69.764  28.663  1.00  0.00           C
ATOM   6671  O22 POPEq 133     107.150  70.824  28.531  1.00  0.00           O
ATOM   6672  C22 POPEq 133     108.299  69.224  29.991  1.00  0.00           C
ATOM   6675  C3  POPEq 133     106.830  68.304  25.711  1.00  0.00           C
ATOM   6678  O31 POPEq 133     105.529  68.194  26.333  1.00  0.00           O
ATOM   6679  C31 POPEq 133     105.440  67.294  27.311  1.00  0.00           C
ATOM   6680  O32 POPEq 133     106.299  66.504  27.621  1.00  0.00           O
ATOM   6681  C32 POPEq 133     104.079  67.384  27.992  1.00  0.00           C
ATOM   6684  C23 POPEq 133     107.339  69.395  31.201  1.00  0.00           C
ATOM   6687  C24 POPEq 133     108.099  69.465  32.532  1.00  0.00           C
ATOM   6690  C25 POPEq 133     107.239  69.325  33.801  1.00  0.00           C
ATOM   6693  C26 POPEq 133     106.339  70.535  34.132  1.00  0.00           C
ATOM   6696  C27 POPEq 133     105.389  70.304  35.321  1.00  0.00           C
ATOM   6699  C28 POPEq 133     104.330  71.404  35.461  1.00  0.00           C
ATOM   6702  C29 POPEq 133     103.330  71.154  36.562  1.00  0.00           C
ATOM   6704 0C21 POPEq 133     103.430  71.563  37.841  1.00  0.00           C
ATOM   6706 1C21 POPEq 133     104.580  72.344  38.442  1.00  0.00           C
ATOM   6709 2C21 POPEq 133     104.139  73.674  39.082  1.00  0.00           C
ATOM   6712 3C21 POPEq 133     105.350  74.474  39.583  1.00  0.00           C
ATOM   6715 4C21 POPEq 133     105.030  75.883  40.103  1.00  0.00           C
ATOM   6718 5C21 POPEq 133     104.240  75.924  41.423  1.00  0.00           C
ATOM   6721 6C21 POPEq 133     104.249  77.344  42.031  1.00  0.00           C
ATOM   6724 7C21 POPEq 133     103.489  77.444  43.362  1.00  0.00           C
ATOM   6727 8C21 POPEq 133     102.919  78.844  43.652  1.00  0.00           C
ATOM   6731  C33 POPEq 133     104.079  66.654  29.352  1.00  0.00           C
ATOM   6734  C34 POPEq 133     102.758  66.804  30.111  1.00  0.00           C
ATOM   6737  C35 POPEq 133     102.859  66.274  31.551  1.00  0.00           C
ATOM   6740  C36 POPEq 133     101.709  66.764  32.451  1.00  0.00           C
ATOM   6743  C37 POPEq 133     102.010  66.633  33.951  1.00  0.00           C
ATOM   6746  C38 POPEq 133     100.949  67.304  34.833  1.00  0.00           C
ATOM   6749  C39 POPEq 133     101.359  67.374  36.301  1.00  0.00           C
ATOM   6752 0C31 POPEq 133     100.270  67.984  37.181  1.00  0.00           C
ATOM   6755 1C31 POPEq 133     100.849  68.544  38.481  1.00  0.00           C
ATOM   6758 2C31 POPEq 133      99.790  69.234  39.361  1.00  0.00           C
ATOM   6761 3C31 POPEq 133     100.179  69.234  40.842  1.00  0.00           C
ATOM   6764 4C31 POPEq 133     100.019  67.854  41.492  1.00  0.00           C
ATOM   6767 5C31 POPEq 133     100.200  67.864  43.013  1.00  0.00           C
ATOM   6770 6C31 POPEq 133      99.200  66.965  43.731  1.00  0.00           C
ATOM   6774  NH3 POPEr 134     126.159  66.184  24.181  1.00  0.00           N
ATOM   6778  C12 POPEr 134     126.889  66.303  22.861  1.00  0.00           C
ATOM   6781  C11 POPEr 134     127.579  64.984  22.421  1.00  0.00           C
ATOM   6784  P   POPEr 134     125.620  63.215  22.021  1.00  0.00           P
ATOM   6785  O13 POPEr 134     124.569  63.394  21.001  1.00  0.00           O
ATOM   6786  O14 POPEr 134     126.140  61.854  22.271  1.00  0.00           O
ATOM   6787  O11 POPEr 134     125.100  63.894  23.351  1.00  0.00           O
ATOM   6788  O12 POPEr 134     126.789  64.184  21.542  1.00  0.00           O
ATOM   6789  C1  POPEr 134     123.710  63.954  23.671  1.00  0.00           C
ATOM   6792  C2  POPEr 134     123.400  63.234  25.013  1.00  0.00           C
ATOM   6794  O21 POPEr 134     122.630  64.024  25.942  1.00  0.00           O
ATOM   6795  C21 POPEr 134     123.069  65.193  26.372  1.00  0.00           C
ATOM   6796  O22 POPEr 134     124.039  65.794  25.951  1.00  0.00           O
ATOM   6797  C22 POPEr 134     122.099  65.764  27.431  1.00  0.00           C
ATOM   6800  C3  POPEr 134     124.639  62.604  25.691  1.00  0.00           C
ATOM   6803  O31 POPEr 134     124.219  61.754  26.781  1.00  0.00           O
ATOM   6804  C31 POPEr 134     125.118  61.584  27.731  1.00  0.00           C
ATOM   6805  O32 POPEr 134     126.219  62.094  27.801  1.00  0.00           O
ATOM   6806  C32 POPEr 134     124.580  60.604  28.781  1.00  0.00           C
ATOM   6809  C23 POPEr 134     122.710  65.934  28.851  1.00  0.00           C
ATOM   6812  C24 POPEr 134     121.980  65.114  29.931  1.00  0.00           C
ATOM   6815  C25 POPEr 134     120.650  65.703  30.431  1.00  0.00           C
ATOM   6818  C26 POPEr 134     119.998  64.864  31.542  1.00  0.00           C
ATOM   6821  C27 POPEr 134     118.530  65.243  31.852  1.00  0.00           C
ATOM   6824  C28 POPEr 134     117.959  64.584  33.132  1.00  0.00           C
ATOM   6827  C29 POPEr 134     118.279  65.224  34.472  1.00  0.00           C
ATOM   6829 0C21 POPEr 134     117.700  66.303  35.012  1.00  0.00           C
ATOM   6831 1C21 POPEr 134     116.619  67.163  34.402  1.00  0.00           C
ATOM   6834 2C21 POPEr 134     115.429  67.484  35.341  1.00  0.00           C
ATOM   6837 3C21 POPEr 134     115.849  68.174  36.641  1.00  0.00           C
ATOM   6840 4C21 POPEr 134     114.680  68.634  37.511  1.00  0.00           C
ATOM   6843 5C21 POPEr 134     115.170  69.124  38.872  1.00  0.00           C
ATOM   6846 6C21 POPEr 134     114.020  69.504  39.801  1.00  0.00           C
ATOM   6849 7C21 POPEr 134     114.520  69.944  41.181  1.00  0.00           C
ATOM   6852 8C21 POPEr 134     113.349  70.294  42.092  1.00  0.00           C
ATOM   6856  C33 POPEr 134     124.990  61.024  30.212  1.00  0.00           C
ATOM   6859  C34 POPEr 134     124.440  62.394  30.661  1.00  0.00           C
ATOM   6862  C35 POPEr 134     124.559  62.634  32.172  1.00  0.00           C
ATOM   6865  C36 POPEr 134     123.419  61.984  32.961  1.00  0.00           C
ATOM   6868  C37 POPEr 134     123.468  62.344  34.451  1.00  0.00           C
ATOM   6871  C38 POPEr 134     122.479  61.554  35.303  1.00  0.00           C
ATOM   6874  C39 POPEr 134     122.519  61.954  36.781  1.00  0.00           C
ATOM   6877 0C31 POPEr 134     121.959  63.354  37.051  1.00  0.00           C
ATOM   6880 1C31 POPEr 134     121.539  63.504  38.522  1.00  0.00           C
ATOM   6883 2C31 POPEr 134     120.760  64.794  38.831  1.00  0.00           C
ATOM   6886 3C31 POPEr 134     119.820  64.633  40.033  1.00  0.00           C
ATOM   6889 4C31 POPEr 134     120.510  64.104  41.301  1.00  0.00           C
ATOM   6892 5C31 POPEr 134     119.559  63.344  42.221  1.00  0.00           C
ATOM   6895 6C31 POPEr 134     120.310  62.364  43.123  1.00  0.00           C
ATOM   6899  NH3 POPEs 135      81.900  82.344  66.161  1.00  0.00           N
ATOM   6903  C12 POPEs 135      81.669  83.484  65.212  1.00  0.00           C
ATOM   6906  C11 POPEs 135      81.619  84.865  65.901  1.00  0.00           C
ATOM   6909  P   POPEs 135      83.080  86.334  64.282  1.00  0.00           P
ATOM   6910  O13 POPEs 135      83.339  85.294  63.271  1.00  0.00           O
ATOM   6911  O14 POPEs 135      81.959  87.255  63.992  1.00  0.00           O
ATOM   6912  O11 POPEs 135      84.400  87.194  64.542  1.00  0.00           O
ATOM   6913  O12 POPEs 135      82.770  85.674  65.682  1.00  0.00           O
ATOM   6914  C1  POPEs 135      84.419  88.563  64.071  1.00  0.00           C
ATOM   6917  C2  POPEs 135      85.799  89.023  63.533  1.00  0.00           C
ATOM   6919  O21 POPEs 135      85.550  90.224  62.793  1.00  0.00           O
ATOM   6920  C21 POPEs 135      86.579  91.005  62.582  1.00  0.00           C
ATOM   6921  O22 POPEs 135      87.670  90.954  63.132  1.00  0.00           O
ATOM   6922  C22 POPEs 135      86.248  91.903  61.392  1.00  0.00           C
ATOM   6925  C3  POPEs 135      86.439  87.943  62.611  1.00  0.00           C
ATOM   6928  O31 POPEs 135      87.778  88.314  62.231  1.00  0.00           O
ATOM   6929  C31 POPEs 135      88.468  87.684  61.271  1.00  0.00           C
ATOM   6930  O32 POPEs 135      89.699  87.684  61.222  1.00  0.00           O
ATOM   6931  C32 POPEs 135      87.560  87.064  60.201  1.00  0.00           C
ATOM   6934  C23 POPEs 135      85.350  93.134  61.623  1.00  0.00           C
ATOM   6937  C24 POPEs 135      85.200  93.953  60.332  1.00  0.00           C
ATOM   6940  C25 POPEs 135      84.599  93.215  59.102  1.00  0.00           C
ATOM   6943  C26 POPEs 135      85.599  92.453  58.193  1.00  0.00           C
ATOM   6946  C27 POPEs 135      85.179  92.404  56.721  1.00  0.00           C
ATOM   6949  C28 POPEs 135      86.129  91.564  55.833  1.00  0.00           C
ATOM   6952  C29 POPEs 135      87.309  92.325  55.282  1.00  0.00           C
ATOM   6954 0C21 POPEs 135      87.449  92.803  54.032  1.00  0.00           C
ATOM   6956 1C21 POPEs 135      86.409  92.744  52.933  1.00  0.00           C
ATOM   6959 2C21 POPEs 135      86.639  91.644  51.861  1.00  0.00           C
ATOM   6962 3C21 POPEs 135      87.990  91.763  51.131  1.00  0.00           C
ATOM   6965 4C21 POPEs 135      88.080  90.914  49.853  1.00  0.00           C
ATOM   6968 5C21 POPEs 135      87.638  89.454  50.033  1.00  0.00           C
ATOM   6971 6C21 POPEs 135      88.109  88.544  48.891  1.00  0.00           C
ATOM   6974 7C21 POPEs 135      87.659  87.094  49.072  1.00  0.00           C
ATOM   6977 8C21 POPEs 135      88.439  86.094  48.211  1.00  0.00           C
ATOM   6981  C33 POPEs 135      88.169  86.965  58.771  1.00  0.00           C
ATOM   6984  C34 POPEs 135      87.069  86.583  57.761  1.00  0.00           C
ATOM   6987  C35 POPEs 135      87.420  86.805  56.283  1.00  0.00           C
ATOM   6990  C36 POPEs 135      86.289  86.343  55.352  1.00  0.00           C
ATOM   6993  C37 POPEs 135      86.450  86.774  53.882  1.00  0.00           C
ATOM   6996  C38 POPEs 135      85.849  88.145  53.521  1.00  0.00           C
ATOM   6999  C39 POPEs 135      84.319  88.223  53.673  1.00  0.00           C
ATOM   7002 0C31 POPEs 135      83.740  89.484  53.013  1.00  0.00           C
ATOM   7005 1C31 POPEs 135      82.218  89.605  53.231  1.00  0.00           C
ATOM   7008 2C31 POPEs 135      81.619  90.954  52.822  1.00  0.00           C
ATOM   7011 3C31 POPEs 135      81.409  91.104  51.312  1.00  0.00           C
ATOM   7014 4C31 POPEs 135      80.639  92.374  50.942  1.00  0.00           C
ATOM   7017 5C31 POPEs 135      80.028  92.304  49.533  1.00  0.00           C
ATOM   7020 6C31 POPEs 135      79.240  93.563  49.142  1.00  0.00           C
ATOM   7024  NH3 POPEt 136      10.460   6.914  26.651  1.00  0.00           N
ATOM   7028  C12 POPEt 136      11.840   7.254  26.131  1.00  0.00           C
ATOM   7031  C11 POPEt 136      12.930   6.454  26.861  1.00  0.00           C
ATOM   7034  P   POPEt 136      13.380   5.634  29.251  1.00  0.00           P
ATOM   7035  O13 POPEt 136      12.320   4.604  29.281  1.00  0.00           O
ATOM   7036  O14 POPEt 136      14.760   5.234  28.921  1.00  0.00           O
ATOM   7037  O11 POPEt 136      13.360   6.334  30.652  1.00  0.00           O
ATOM   7038  O12 POPEt 136      12.880   6.754  28.261  1.00  0.00           O
ATOM   7039  C1  POPEt 136      13.890   7.644  30.841  1.00  0.00           C
ATOM   7042  C2  POPEt 136      13.000   8.374  31.891  1.00  0.00           C
ATOM   7044  O21 POPEt 136      12.690   7.484  32.992  1.00  0.00           O
ATOM   7045  C21 POPEt 136      13.770   7.014  33.583  1.00  0.00           C
ATOM   7046  O22 POPEt 136      14.870   7.534  33.603  1.00  0.00           O
ATOM   7047  C22 POPEt 136      13.480   5.634  34.183  1.00  0.00           C
ATOM   7050  C3  POPEt 136      11.700   8.834  31.163  1.00  0.00           C
ATOM   7053  O31 POPEt 136      10.620   9.184  32.062  1.00  0.00           O
ATOM   7054  C31 POPEt 136       9.640   8.314  32.172  1.00  0.00           C
ATOM   7055  O32 POPEt 136       9.510   7.264  31.571  1.00  0.00           O
ATOM   7056  C32 POPEt 136       8.710   8.714  33.302  1.00  0.00           C
ATOM   7059  C23 POPEt 136      12.740   5.684  35.531  1.00  0.00           C
ATOM   7062  C24 POPEt 136      12.600   4.284  36.152  1.00  0.00           C
ATOM   7065  C25 POPEt 136      11.750   4.274  37.431  1.00  0.00           C
ATOM   7068  C26 POPEt 136      12.480   4.854  38.652  1.00  0.00           C
ATOM   7071  C27 POPEt 136      11.530   5.064  39.833  1.00  0.00           C
ATOM   7074  C28 POPEt 136      12.120   5.984  40.921  1.00  0.00           C
ATOM   7077  C29 POPEt 136      13.240   5.334  41.693  1.00  0.00           C
ATOM   7079 0C21 POPEt 136      13.430   5.444  43.021  1.00  0.00           C
ATOM   7081 1C21 POPEt 136      12.610   6.264  43.982  1.00  0.00           C
ATOM   7084 2C21 POPEt 136      11.550   5.434  44.732  1.00  0.00           C
ATOM   7087 3C21 POPEt 136      12.120   4.304  45.602  1.00  0.00           C
ATOM   7090 4C21 POPEt 136      11.030   3.654  46.472  1.00  0.00           C
ATOM   7093 5C21 POPEt 136      11.550   2.667  47.521  1.00  0.00           C
ATOM   7096 6C21 POPEt 136      10.420   2.157  48.421  1.00  0.00           C
ATOM   7099 7C21 POPEt 136      10.890   1.217  49.542  1.00  0.00           C
ATOM   7102 8C21 POPEt 136       9.760   0.697  50.433  1.00  0.00           C
ATOM   7106  C33 POPEt 136       9.070   7.914  34.562  1.00  0.00           C
ATOM   7109  C34 POPEt 136       7.990   6.914  34.981  1.00  0.00           C
ATOM   7112  C35 POPEt 136       8.460   6.114  36.201  1.00  0.00           C
ATOM   7115  C36 POPEt 136       7.330   5.344  36.872  1.00  0.00           C
ATOM   7118  C37 POPEt 136       7.760   4.784  38.231  1.00  0.00           C
ATOM   7121  C38 POPEt 136       6.620   4.084  38.992  1.00  0.00           C
ATOM   7124  C39 POPEt 136       7.100   3.614  40.373  1.00  0.00           C
ATOM   7127 0C31 POPEt 136       6.390   2.367  40.893  1.00  0.00           C
ATOM   7130 1C31 POPEt 136       6.950   1.987  42.272  1.00  0.00           C
ATOM   7133 2C31 POPEt 136       6.510   0.607  42.752  1.00  0.00           C
ATOM   7136 3C31 POPEt 136       6.880   0.417  44.221  1.00  0.00           C
ATOM   7139 4C31 POPEt 136       6.520  -0.973  44.762  1.00  0.00           C
ATOM   7142 5C31 POPEt 136       6.450  -0.943  46.283  1.00  0.00           C
ATOM   7145 6C31 POPEt 136       6.250  -2.293  46.961  1.00  0.00           C
ATOM   7149  NH3 POPEu 137     132.135 123.663  29.242  1.00  0.00           N
ATOM   7153  C12 POPEu 137     130.839 122.954  29.481  1.00  0.00           C
ATOM   7156  C11 POPEu 137     129.930 123.064  28.242  1.00  0.00           C
ATOM   7159  P   POPEu 137     128.230 121.194  28.851  1.00  0.00           P
ATOM   7160  O13 POPEu 137     127.110 120.743  28.001  1.00  0.00           O
ATOM   7161  O14 POPEu 137     129.458 120.373  28.841  1.00  0.00           O
ATOM   7162  O11 POPEu 137     127.758 121.404  30.343  1.00  0.00           O
ATOM   7163  O12 POPEu 137     128.589 122.684  28.482  1.00  0.00           O
ATOM   7164  C1  POPEu 137     128.410 120.734  31.411  1.00  0.00           C
ATOM   7167  C2  POPEu 137     127.980 121.343  32.771  1.00  0.00           C
ATOM   7169  O21 POPEu 137     128.770 120.743  33.792  1.00  0.00           O
ATOM   7170  C21 POPEu 137     129.829 121.424  34.152  1.00  0.00           C
ATOM   7171  O22 POPEu 137     130.309 122.374  33.562  1.00  0.00           O
ATOM   7172  C22 POPEu 137     130.278 120.883  35.503  1.00  0.00           C
ATOM   7175  C3  POPEu 137     126.490 121.075  33.111  1.00  0.00           C
ATOM   7178  O31 POPEu 137     126.119 121.504  34.451  1.00  0.00           O
ATOM   7179  C31 POPEu 137     126.108 120.544  35.391  1.00  0.00           C
ATOM   7180  O32 POPEu 137     126.399 119.384  35.222  1.00  0.00           O
ATOM   7181  C32 POPEu 137     125.599 121.145  36.722  1.00  0.00           C
ATOM   7184  C23 POPEu 137     130.200 121.993  36.562  1.00  0.00           C
ATOM   7187  C24 POPEu 137     130.109 121.443  37.992  1.00  0.00           C
ATOM   7190  C25 POPEu 137     130.210 122.553  39.042  1.00  0.00           C
ATOM   7193  C26 POPEu 137     129.990 122.024  40.462  1.00  0.00           C
ATOM   7196  C27 POPEu 137     130.389 123.024  41.543  1.00  0.00           C
ATOM   7199  C28 POPEu 137     130.070 122.523  42.962  1.00  0.00           C
ATOM   7202  C29 POPEu 137     129.969 123.645  43.972  1.00  0.00           C
ATOM   7204 0C21 POPEu 137     130.900 124.044  44.853  1.00  0.00           C
ATOM   7206 1C21 POPEu 137     132.287 123.484  45.033  1.00  0.00           C
ATOM   7209 2C21 POPEu 137     132.437 122.614  46.283  1.00  0.00           C
ATOM   7212 3C21 POPEu 137     132.036 123.253  47.621  1.00  0.00           C
ATOM   7215 4C21 POPEu 137     132.415 122.313  48.771  1.00  0.00           C
ATOM   7218 5C21 POPEu 137     132.415 122.973  50.152  1.00  0.00           C
ATOM   7221 6C21 POPEu 137     133.197 122.133  51.173  1.00  0.00           C
ATOM   7224 7C21 POPEu 137     133.215 122.764  52.571  1.00  0.00           C
ATOM   7227 8C21 POPEu 137     133.197 121.754  53.713  1.00  0.00           C
ATOM   7231  C33 POPEu 137     126.010 120.324  37.972  1.00  0.00           C
ATOM   7234  C34 POPEu 137     125.079 120.494  39.183  1.00  0.00           C
ATOM   7237  C35 POPEu 137     125.398 121.674  40.111  1.00  0.00           C
ATOM   7240  C36 POPEu 137     124.620 121.553  41.441  1.00  0.00           C
ATOM   7243  C37 POPEu 137     124.829 122.733  42.402  1.00  0.00           C
ATOM   7246  C38 POPEu 137     124.069 122.553  43.731  1.00  0.00           C
ATOM   7249  C39 POPEu 137     123.969 123.834  44.583  1.00  0.00           C
ATOM   7252 0C31 POPEu 137     125.319 124.503  44.842  1.00  0.00           C
ATOM   7255 1C31 POPEu 137     125.200 125.793  45.681  1.00  0.00           C
ATOM   7258 2C31 POPEu 137     126.499 126.614  45.641  1.00  0.00           C
ATOM   7261 3C31 POPEu 137     126.520 127.773  46.642  1.00  0.00           C
ATOM   7264 4C31 POPEu 137     126.800 127.304  48.071  1.00  0.00           C
ATOM   7267 5C31 POPEu 137     126.999 128.484  49.021  1.00  0.00           C
ATOM   7270 6C31 POPEu 137     127.400 128.074  50.443  1.00  0.00           C
ATOM   7274  NH3 POPEv 138      69.729 121.234  65.532  1.00  0.00           N
ATOM   7278  C12 POPEv 138      70.780 120.384  64.882  1.00  0.00           C
ATOM   7281  C11 POPEv 138      70.428 120.074  63.411  1.00  0.00           C
ATOM   7284  P   POPEv 138      72.799 119.333  62.742  1.00  0.00           P
ATOM   7285  O13 POPEv 138      73.840 120.074  63.471  1.00  0.00           O
ATOM   7286  O14 POPEv 138      72.359 118.034  63.292  1.00  0.00           O
ATOM   7287  O11 POPEv 138      73.229 119.083  61.241  1.00  0.00           O
ATOM   7288  O12 POPEv 138      71.549 120.285  62.561  1.00  0.00           O
ATOM   7289  C1  POPEv 138      74.579 119.093  60.792  1.00  0.00           C
ATOM   7292  C2  POPEv 138      74.799 120.343  59.911  1.00  0.00           C
ATOM   7294  O21 POPEv 138      75.929 120.203  59.021  1.00  0.00           O
ATOM   7295  C21 POPEv 138      75.630 119.674  57.852  1.00  0.00           C
ATOM   7296  O22 POPEv 138      74.568 119.154  57.533  1.00  0.00           O
ATOM   7297  C22 POPEv 138      76.829 119.794  56.912  1.00  0.00           C
ATOM   7300  C3  POPEv 138      75.010 121.623  60.771  1.00  0.00           C
ATOM   7303  O31 POPEv 138      75.299 122.773  59.963  1.00  0.00           O
ATOM   7304  C31 POPEv 138      74.399 123.243  59.102  1.00  0.00           C
ATOM   7305  O32 POPEv 138      74.679 123.824  58.073  1.00  0.00           O
ATOM   7306  C32 POPEv 138      72.939 123.074  59.583  1.00  0.00           C
ATOM   7309  C23 POPEv 138      76.669 120.944  55.893  1.00  0.00           C
ATOM   7312  C24 POPEv 138      77.969 121.343  55.181  1.00  0.00           C
ATOM   7315  C25 POPEv 138      77.820 122.724  54.533  1.00  0.00           C
ATOM   7318  C26 POPEv 138      79.070 123.293  53.841  1.00  0.00           C
ATOM   7321  C27 POPEv 138      79.549 122.423  52.662  1.00  0.00           C
ATOM   7324  C28 POPEv 138      80.079 123.274  51.492  1.00  0.00           C
ATOM   7327  C29 POPEv 138      80.699 122.423  50.401  1.00  0.00           C
ATOM   7329 0C21 POPEv 138      80.238 122.234  49.151  1.00  0.00           C
ATOM   7331 1C21 POPEv 138      78.989 122.833  48.541  1.00  0.00           C
ATOM   7334 2C21 POPEv 138      79.288 123.883  47.463  1.00  0.00           C
ATOM   7337 3C21 POPEv 138      80.210 125.014  47.962  1.00  0.00           C
ATOM   7340 4C21 POPEv 138      80.289 126.224  47.013  1.00  0.00           C
ATOM   7343 5C21 POPEv 138      80.919 127.434  47.722  1.00  0.00           C
ATOM   7346 6C21 POPEv 138      80.788 128.743  46.943  1.00  0.00           C
ATOM   7349 7C21 POPEv 138      81.429 129.913  47.711  1.00  0.00           C
ATOM   7352 8C21 POPEv 138      81.159 131.285  47.083  1.00  0.00           C
ATOM   7356  C33 POPEv 138      71.899 123.864  58.731  1.00  0.00           C
ATOM   7359  C34 POPEv 138      71.270 123.074  57.572  1.00  0.00           C
ATOM   7362  C35 POPEv 138      72.260 122.395  56.623  1.00  0.00           C
ATOM   7365  C36 POPEv 138      71.538 121.863  55.373  1.00  0.00           C
ATOM   7368  C37 POPEv 138      72.270 120.674  54.732  1.00  0.00           C
ATOM   7371  C38 POPEv 138      71.619 120.254  53.412  1.00  0.00           C
ATOM   7374  C39 POPEv 138      72.189 118.934  52.892  1.00  0.00           C
ATOM   7377 0C31 POPEv 138      71.538 118.475  51.581  1.00  0.00           C
ATOM   7380 1C31 POPEv 138      71.910 117.024  51.271  1.00  0.00           C
ATOM   7383 2C31 POPEv 138      71.689 116.623  49.811  1.00  0.00           C
ATOM   7386 3C31 POPEv 138      72.079 115.163  49.592  1.00  0.00           C
ATOM   7389 4C31 POPEv 138      71.840 114.664  48.172  1.00  0.00           C
ATOM   7392 5C31 POPEv 138      71.949 113.145  48.111  1.00  0.00           C
ATOM   7395 6C31 POPEv 138      71.759 112.553  46.721  1.00  0.00           C
ATOM   7399  NH3 POPEw 139      26.010   0.437  68.661  1.00  0.00           N
ATOM   7403  C12 POPEw 139      25.430   1.757  68.221  1.00  0.00           C
ATOM   7406  C11 POPEw 139      25.360   2.787  69.372  1.00  0.00           C
ATOM   7409  P   POPEw 139      24.850   5.404  69.323  1.00  0.00           P
ATOM   7410  O13 POPEw 139      23.660   6.174  68.892  1.00  0.00           O
ATOM   7411  O14 POPEw 139      25.200   5.484  70.753  1.00  0.00           O
ATOM   7412  O11 POPEw 139      26.110   5.814  68.463  1.00  0.00           O
ATOM   7413  O12 POPEw 139      24.590   3.914  68.951  1.00  0.00           O
ATOM   7414  C1  POPEw 139      26.480   5.234  67.201  1.00  0.00           C
ATOM   7417  C2  POPEw 139      26.539   6.274  66.041  1.00  0.00           C
ATOM   7419  O21 POPEw 139      27.740   6.024  65.271  1.00  0.00           O
ATOM   7420  C21 POPEw 139      27.619   5.044  64.372  1.00  0.00           C
ATOM   7421  O22 POPEw 139      26.569   4.574  63.983  1.00  0.00           O
ATOM   7422  C22 POPEw 139      28.980   4.594  63.861  1.00  0.00           C
ATOM   7425  C3  POPEw 139      26.520   7.744  66.562  1.00  0.00           C
ATOM   7428  O31 POPEw 139      27.310   8.654  65.771  1.00  0.00           O
ATOM   7429  C31 POPEw 139      28.530   8.924  66.262  1.00  0.00           C
ATOM   7430  O32 POPEw 139      29.030   8.414  67.252  1.00  0.00           O
ATOM   7431  C32 POPEw 139      29.180   9.994  65.423  1.00  0.00           C
ATOM   7434  C23 POPEw 139      29.920   5.744  63.432  1.00  0.00           C
ATOM   7437  C24 POPEw 139      31.110   5.194  62.621  1.00  0.00           C
ATOM   7440  C25 POPEw 139      30.800   4.994  61.132  1.00  0.00           C
ATOM   7443  C26 POPEw 139      31.500   6.034  60.251  1.00  0.00           C
ATOM   7446  C27 POPEw 139      31.229   5.984  58.681  1.00  0.00           C
ATOM   7449  C28 POPEw 139      30.560   4.954  57.663  1.00  0.00           C
ATOM   7452  C29 POPEw 139      30.000   3.634  58.162  1.00  0.00           C
ATOM   7454 0C21 POPEw 139      30.180   2.417  57.621  1.00  0.00           C
ATOM   7456 1C21 POPEw 139      30.970   2.077  56.382  1.00  0.00           C
ATOM   7459 2C21 POPEw 139      30.110   1.447  55.261  1.00  0.00           C
ATOM   7462 3C21 POPEw 139      30.479   1.997  53.871  1.00  0.00           C
ATOM   7465 4C21 POPEw 139      29.840   1.197  52.732  1.00  0.00           C
ATOM   7468 5C21 POPEw 139      30.200   1.757  51.353  1.00  0.00           C
ATOM   7471 6C21 POPEw 139      30.540   0.667  50.331  1.00  0.00           C
ATOM   7474 7C21 POPEw 139      30.760   1.217  48.923  1.00  0.00           C
ATOM   7477 8C21 POPEw 139      30.949   0.127  47.873  1.00  0.00           C
ATOM   7481  C33 POPEw 139      30.020   9.344  64.312  1.00  0.00           C
ATOM   7484  C34 POPEw 139      30.800  10.324  63.451  1.00  0.00           C
ATOM   7487  C35 POPEw 139      31.660   9.564  62.442  1.00  0.00           C
ATOM   7490  C36 POPEw 139      32.380  10.494  61.462  1.00  0.00           C
ATOM   7493  C37 POPEw 139      33.039   9.764  60.282  1.00  0.00           C
ATOM   7496  C38 POPEw 139      33.560  10.744  59.231  1.00  0.00           C
ATOM   7499  C39 POPEw 139      33.630  10.154  57.821  1.00  0.00           C
ATOM   7502 0C31 POPEw 139      34.670   9.034  57.691  1.00  0.00           C
ATOM   7505 1C31 POPEw 139      34.830   8.584  56.242  1.00  0.00           C
ATOM   7508 2C31 POPEw 139      36.020   7.634  56.021  1.00  0.00           C
ATOM   7511 3C31 POPEw 139      37.380   8.344  56.103  1.00  0.00           C
ATOM   7514 4C31 POPEw 139      38.500   7.574  55.382  1.00  0.00           C
ATOM   7517 5C31 POPEw 139      39.680   8.464  54.981  1.00  0.00           C
ATOM   7520 6C31 POPEw 139      40.718   7.734  54.132  1.00  0.00           C
ATOM   7524  NH3 POPEx 140      42.380  -0.463  69.401  1.00  0.00           N
ATOM   7528  C12 POPEx 140      41.200  -0.613  68.463  1.00  0.00           C
ATOM   7531  C11 POPEx 140      40.700   0.767  68.012  1.00  0.00           C
ATOM   7534  P   POPEx 140      38.060   0.947  67.852  1.00  0.00           P
ATOM   7535  O13 POPEx 140      37.250  -0.283  67.793  1.00  0.00           O
ATOM   7536  O14 POPEx 140      38.170   1.647  69.141  1.00  0.00           O
ATOM   7537  O11 POPEx 140      37.460   1.957  66.823  1.00  0.00           O
ATOM   7538  O12 POPEx 140      39.499   0.637  67.252  1.00  0.00           O
ATOM   7539  C1  POPEx 140      37.709   1.997  65.423  1.00  0.00           C
ATOM   7542  C2  POPEx 140      37.610   3.477  65.021  1.00  0.00           C
ATOM   7544  O21 POPEx 140      36.990   3.664  63.741  1.00  0.00           O
ATOM   7545  C21 POPEx 140      37.630   3.327  62.663  1.00  0.00           C
ATOM   7546  O22 POPEx 140      38.700   2.747  62.582  1.00  0.00           O
ATOM   7547  C22 POPEx 140      36.819   3.854  61.483  1.00  0.00           C
ATOM   7550  C3  POPEx 140      38.930   4.274  65.212  1.00  0.00           C
ATOM   7553  O31 POPEx 140      38.690   5.644  64.872  1.00  0.00           O
ATOM   7554  C31 POPEx 140      39.660   6.374  64.341  1.00  0.00           C
ATOM   7555  O32 POPEx 140      40.840   6.054  64.323  1.00  0.00           O
ATOM   7556  C32 POPEx 140      39.029   7.714  63.923  1.00  0.00           C
ATOM   7559  C23 POPEx 140      37.219   3.277  60.111  1.00  0.00           C
ATOM   7562  C24 POPEx 140      36.559   4.074  58.983  1.00  0.00           C
ATOM   7565  C25 POPEx 140      36.819   3.537  57.572  1.00  0.00           C
ATOM   7568  C26 POPEx 140      36.210   2.157  57.382  1.00  0.00           C
ATOM   7571  C27 POPEx 140      35.770   1.897  55.942  1.00  0.00           C
ATOM   7574  C28 POPEx 140      34.920   0.627  55.842  1.00  0.00           C
ATOM   7577  C29 POPEx 140      34.059   0.637  54.612  1.00  0.00           C
ATOM   7579 0C21 POPEx 140      33.910  -0.353  53.713  1.00  0.00           C
ATOM   7581 1C21 POPEx 140      34.559  -1.713  53.751  1.00  0.00           C
ATOM   7584 2C21 POPEx 140      33.580  -2.833  53.401  1.00  0.00           C
ATOM   7587 3C21 POPEx 140      33.030  -2.753  51.963  1.00  0.00           C
ATOM   7590 4C21 POPEx 140      32.910  -4.133  51.312  1.00  0.00           C
ATOM   7593 5C21 POPEx 140      32.450  -4.093  49.841  1.00  0.00           C
ATOM   7596 6C21 POPEx 140      30.940  -3.913  49.682  1.00  0.00           C
ATOM   7599 7C21 POPEx 140      30.490  -4.063  48.222  1.00  0.00           C
ATOM   7602 8C21 POPEx 140      28.969  -4.013  48.041  1.00  0.00           C
ATOM   7606  C33 POPEx 140      38.979   7.974  62.402  1.00  0.00           C
ATOM   7609  C34 POPEx 140      38.309   9.314  62.062  1.00  0.00           C
ATOM   7612  C35 POPEx 140      38.299   9.624  60.551  1.00  0.00           C
ATOM   7615  C36 POPEx 140      37.799  11.054  60.261  1.00  0.00           C
ATOM   7618  C37 POPEx 140      37.900  11.474  58.792  1.00  0.00           C
ATOM   7621  C38 POPEx 140      37.569  12.964  58.611  1.00  0.00           C
ATOM   7624  C39 POPEx 140      37.770  13.504  57.192  1.00  0.00           C
ATOM   7627 0C31 POPEx 140      36.799  12.924  56.142  1.00  0.00           C
ATOM   7630 1C31 POPEx 140      36.979  13.614  54.783  1.00  0.00           C
ATOM   7633 2C31 POPEx 140      36.120  13.044  53.652  1.00  0.00           C
ATOM   7636 3C31 POPEx 140      36.459  11.574  53.322  1.00  0.00           C
ATOM   7639 4C31 POPEx 140      35.729  11.074  52.072  1.00  0.00           C
ATOM   7642 5C31 POPEx 140      36.030   9.604  51.771  1.00  0.00           C
ATOM   7645 6C31 POPEx 140      35.400   9.134  50.451  1.00  0.00           C
ATOM   7649  NH3 POPEy 141       7.660  94.254  67.551  1.00  0.00           N
ATOM   7653  C12 POPEy 141       8.010  93.134  68.481  1.00  0.00           C
ATOM   7656  C11 POPEy 141       9.510  92.833  68.353  1.00  0.00           C
ATOM   7659  P   POPEy 141       9.590  91.754  65.971  1.00  0.00           P
ATOM   7660  O13 POPEy 141      10.840  91.374  65.271  1.00  0.00           O
ATOM   7661  O14 POPEy 141       8.770  90.743  66.641  1.00  0.00           O
ATOM   7662  O11 POPEy 141       8.670  92.674  65.072  1.00  0.00           O
ATOM   7663  O12 POPEy 141       9.970  92.873  67.003  1.00  0.00           O
ATOM   7664  C1  POPEy 141       8.910  92.785  63.661  1.00  0.00           C
ATOM   7667  C2  POPEy 141       8.090  93.953  63.091  1.00  0.00           C
ATOM   7669  O21 POPEy 141       8.260  94.053  61.661  1.00  0.00           O
ATOM   7670  C21 POPEy 141       9.390  94.594  61.192  1.00  0.00           C
ATOM   7671  O22 POPEy 141      10.350  94.934  61.861  1.00  0.00           O
ATOM   7672  C22 POPEy 141       9.270  94.755  59.673  1.00  0.00           C
ATOM   7675  C3  POPEy 141       8.370  95.285  63.871  1.00  0.00           C
ATOM   7678  O31 POPEy 141       8.030  96.443  63.102  1.00  0.00           O
ATOM   7679  C31 POPEy 141       6.750  96.744  63.073  1.00  0.00           C
ATOM   7680  O32 POPEy 141       5.890  96.273  63.801  1.00  0.00           O
ATOM   7681  C32 POPEy 141       6.520  97.824  62.003  1.00  0.00           C
ATOM   7684  C23 POPEy 141       9.860  96.104  59.183  1.00  0.00           C
ATOM   7687  C24 POPEy 141       9.910  96.255  57.652  1.00  0.00           C
ATOM   7690  C25 POPEy 141      10.780  95.193  56.963  1.00  0.00           C
ATOM   7693  C26 POPEy 141      11.130  95.524  55.503  1.00  0.00           C
ATOM   7696  C27 POPEy 141      12.040  94.465  54.881  1.00  0.00           C
ATOM   7699  C28 POPEy 141      12.620  94.895  53.521  1.00  0.00           C
ATOM   7702  C29 POPEy 141      13.620  93.864  53.041  1.00  0.00           C
ATOM   7704 0C21 POPEy 141      14.730  94.093  52.311  1.00  0.00           C
ATOM   7706 1C21 POPEy 141      15.180  95.415  51.731  1.00  0.00           C
ATOM   7709 2C21 POPEy 141      15.260  95.343  50.181  1.00  0.00           C
ATOM   7712 3C21 POPEy 141      16.250  94.284  49.673  1.00  0.00           C
ATOM   7715 4C21 POPEy 141      16.460  94.305  48.152  1.00  0.00           C
ATOM   7718 5C21 POPEy 141      17.920  94.613  47.803  1.00  0.00           C
ATOM   7721 6C21 POPEy 141      18.280  94.333  46.341  1.00  0.00           C
ATOM   7724 7C21 POPEy 141      19.740  94.704  46.022  1.00  0.00           C
ATOM   7727 8C21 POPEy 141      20.160  94.484  44.572  1.00  0.00           C
ATOM   7731  C33 POPEy 141       5.420  97.453  60.981  1.00  0.00           C
ATOM   7734  C34 POPEy 141       5.370  98.484  59.833  1.00  0.00           C
ATOM   7737  C35 POPEy 141       4.100  98.344  58.983  1.00  0.00           C
ATOM   7740  C36 POPEy 141       4.200  99.083  57.631  1.00  0.00           C
ATOM   7743  C37 POPEy 141       2.830  99.193  56.951  1.00  0.00           C
ATOM   7746  C38 POPEy 141       2.870  99.514  55.443  1.00  0.00           C
ATOM   7749  C39 POPEy 141       3.390  98.344  54.592  1.00  0.00           C
ATOM   7752 0C31 POPEy 141       2.910  98.393  53.123  1.00  0.00           C
ATOM   7755 1C31 POPEy 141       3.440  97.194  52.332  1.00  0.00           C
ATOM   7758 2C31 POPEy 141       2.700  96.895  51.021  1.00  0.00           C
ATOM   7761 3C31 POPEy 141       1.363  96.173  51.242  1.00  0.00           C
ATOM   7764 4C31 POPEy 141       0.813  95.513  49.972  1.00  0.00           C
ATOM   7767 5C31 POPEy 141      -0.587  94.934  50.191  1.00  0.00           C
ATOM   7770 6C31 POPEy 141      -1.147  94.184  48.982  1.00  0.00           C
ATOM   7774  NH3 POPEz 142      59.930  30.604  67.271  1.00  0.00           N
ATOM   7778  C12 POPEz 142      59.629  32.064  67.231  1.00  0.00           C
ATOM   7781  C11 POPEz 142      60.749  32.874  66.562  1.00  0.00           C
ATOM   7784  P   POPEz 142      59.510  35.194  66.731  1.00  0.00           P
ATOM   7785  O13 POPEz 142      58.349  34.694  67.451  1.00  0.00           O
ATOM   7786  O14 POPEz 142      60.569  35.934  67.451  1.00  0.00           O
ATOM   7787  O11 POPEz 142      59.039  36.144  65.562  1.00  0.00           O
ATOM   7788  O12 POPEz 142      60.210  34.034  65.923  1.00  0.00           O
ATOM   7789  C1  POPEz 142      58.050  35.694  64.632  1.00  0.00           C
ATOM   7792  C2  POPEz 142      58.309  36.424  63.302  1.00  0.00           C
ATOM   7794  O21 POPEz 142      57.260  36.154  62.361  1.00  0.00           O
ATOM   7795  C21 POPEz 142      56.630  37.204  61.912  1.00  0.00           C
ATOM   7796  O22 POPEz 142      56.649  38.324  62.402  1.00  0.00           O
ATOM   7797  C22 POPEz 142      55.910  36.824  60.611  1.00  0.00           C
ATOM   7800  C3  POPEz 142      59.629  35.964  62.652  1.00  0.00           C
ATOM   7803  O31 POPEz 142      60.150  37.004  61.801  1.00  0.00           O
ATOM   7804  C31 POPEz 142      59.909  36.864  60.513  1.00  0.00           C
ATOM   7805  O32 POPEz 142      59.389  35.914  59.951  1.00  0.00           O
ATOM   7806  C32 POPEz 142      60.359  38.104  59.791  1.00  0.00           C
ATOM   7809  C23 POPEz 142      55.609  38.044  59.721  1.00  0.00           C
ATOM   7812  C24 POPEz 142      54.760  37.684  58.502  1.00  0.00           C
ATOM   7815  C25 POPEz 142      55.539  37.134  57.301  1.00  0.00           C
ATOM   7818  C26 POPEz 142      54.720  37.264  56.012  1.00  0.00           C
ATOM   7821  C27 POPEz 142      55.359  36.584  54.791  1.00  0.00           C
ATOM   7824  C28 POPEz 142      54.599  36.944  53.502  1.00  0.00           C
ATOM   7827  C29 POPEz 142      54.660  35.854  52.463  1.00  0.00           C
ATOM   7829 0C21 POPEz 142      53.930  35.854  51.332  1.00  0.00           C
ATOM   7831 1C21 POPEz 142      53.039  36.974  50.862  1.00  0.00           C
ATOM   7834 2C21 POPEz 142      53.199  37.144  49.341  1.00  0.00           C
ATOM   7837 3C21 POPEz 142      52.510  38.384  48.762  1.00  0.00           C
ATOM   7840 4C21 POPEz 142      52.689  38.404  47.232  1.00  0.00           C
ATOM   7843 5C21 POPEz 142      52.139  39.634  46.511  1.00  0.00           C
ATOM   7846 6C21 POPEz 142      52.350  39.484  44.992  1.00  0.00           C
ATOM   7849 7C21 POPEz 142      51.579  40.494  44.142  1.00  0.00           C
ATOM   7852 8C21 POPEz 142      51.619  40.134  42.652  1.00  0.00           C
ATOM   7856  C33 POPEz 142      59.529  39.294  60.271  1.00  0.00           C
ATOM   7859  C34 POPEz 142      59.968  40.593  59.603  1.00  0.00           C
ATOM   7862  C35 POPEz 142      60.000  40.544  58.062  1.00  0.00           C
ATOM   7865  C36 POPEz 142      58.610  40.504  57.411  1.00  0.00           C
ATOM   7868  C37 POPEz 142      58.689  40.034  55.951  1.00  0.00           C
ATOM   7871  C38 POPEz 142      57.369  40.204  55.173  1.00  0.00           C
ATOM   7874  C39 POPEz 142      57.139  41.614  54.621  1.00  0.00           C
ATOM   7877 0C31 POPEz 142      58.229  42.084  53.642  1.00  0.00           C
ATOM   7880 1C31 POPEz 142      57.869  43.364  52.892  1.00  0.00           C
ATOM   7883 2C31 POPEz 142      59.030  43.834  51.992  1.00  0.00           C
ATOM   7886 3C31 POPEz 142      58.880  45.284  51.492  1.00  0.00           C
ATOM   7889 4C31 POPEz 142      57.530  45.575  50.833  1.00  0.00           C
ATOM   7892 5C31 POPEz 142      57.390  47.044  50.411  1.00  0.00           C
ATOM   7895 6C31 POPEz 142      55.979  47.384  49.942  1.00  0.00           C
ATOM   7899  NH3 POPE0 143      27.780  71.694  22.912  1.00  0.00           N
ATOM   7903  C12 POPE0 143      27.479  70.264  22.622  1.00  0.00           C
ATOM   7906  C11 POPE0 143      26.490  70.243  21.461  1.00  0.00           C
ATOM   7909  P   POPE0 143      24.840  68.234  21.532  1.00  0.00           P
ATOM   7910  O13 POPE0 143      23.670  69.044  21.111  1.00  0.00           O
ATOM   7911  O14 POPE0 143      24.830  66.813  21.111  1.00  0.00           O
ATOM   7912  O11 POPE0 143      24.960  68.314  23.122  1.00  0.00           O
ATOM   7913  O12 POPE0 143      26.190  68.914  21.061  1.00  0.00           O
ATOM   7914  C1  POPE0 143      23.790  68.564  23.911  1.00  0.00           C
ATOM   7917  C2  POPE0 143      24.090  68.674  25.441  1.00  0.00           C
ATOM   7919  O21 POPE0 143      23.880  67.404  26.082  1.00  0.00           O
ATOM   7920  C21 POPE0 143      24.740  67.074  27.031  1.00  0.00           C
ATOM   7921  O22 POPE0 143      25.760  67.693  27.311  1.00  0.00           O
ATOM   7922  C22 POPE0 143      24.180  65.864  27.801  1.00  0.00           C
ATOM   7925  C3  POPE0 143      23.130  69.694  26.122  1.00  0.00           C
ATOM   7928  O31 POPE0 143      23.209  69.694  27.571  1.00  0.00           O
ATOM   7929  C31 POPE0 143      24.200  70.395  28.111  1.00  0.00           C
ATOM   7930  O32 POPE0 143      24.979  71.104  27.512  1.00  0.00           O
ATOM   7931  C32 POPE0 143      24.180  70.174  29.632  1.00  0.00           C
ATOM   7934  C23 POPE0 143      25.260  64.854  28.222  1.00  0.00           C
ATOM   7937  C24 POPE0 143      26.080  65.264  29.461  1.00  0.00           C
ATOM   7940  C25 POPE0 143      25.360  64.964  30.781  1.00  0.00           C
ATOM   7943  C26 POPE0 143      26.280  65.174  31.992  1.00  0.00           C
ATOM   7946  C27 POPE0 143      25.670  64.644  33.292  1.00  0.00           C
ATOM   7949  C28 POPE0 143      26.490  65.044  34.531  1.00  0.00           C
ATOM   7952  C29 POPE0 143      25.830  64.523  35.792  1.00  0.00           C
ATOM   7954 0C21 POPE0 143      26.410  63.784  36.753  1.00  0.00           C
ATOM   7956 1C21 POPE0 143      27.850  63.374  36.833  1.00  0.00           C
ATOM   7959 2C21 POPE0 143      28.370  63.384  38.292  1.00  0.00           C
ATOM   7962 3C21 POPE0 143      28.400  64.785  38.923  1.00  0.00           C
ATOM   7965 4C21 POPE0 143      28.740  64.744  40.422  1.00  0.00           C
ATOM   7968 5C21 POPE0 143      30.190  65.114  40.731  1.00  0.00           C
ATOM   7971 6C21 POPE0 143      30.460  65.284  42.232  1.00  0.00           C
ATOM   7974 7C21 POPE0 143      31.850  65.854  42.501  1.00  0.00           C
ATOM   7977 8C21 POPE0 143      32.080  66.194  43.972  1.00  0.00           C
ATOM   7981  C33 POPE0 143      23.809  71.464  30.413  1.00  0.00           C
ATOM   7984  C34 POPE0 143      23.960  71.274  31.923  1.00  0.00           C
ATOM   7987  C35 POPE0 143      23.010  72.124  32.792  1.00  0.00           C
ATOM   7990  C36 POPE0 143      21.530  71.734  32.681  1.00  0.00           C
ATOM   7993  C37 POPE0 143      20.700  72.254  33.871  1.00  0.00           C
ATOM   7996  C38 POPE0 143      19.180  72.064  33.722  1.00  0.00           C
ATOM   7999  C39 POPE0 143      18.630  70.703  34.193  1.00  0.00           C
ATOM   8002 0C31 POPE0 143      18.560  70.544  35.731  1.00  0.00           C
ATOM   8005 1C31 POPE0 143      19.550  69.514  36.283  1.00  0.00           C
ATOM   8008 2C31 POPE0 143      19.860  69.633  37.782  1.00  0.00           C
ATOM   8011 3C31 POPE0 143      18.649  69.654  38.731  1.00  0.00           C
ATOM   8014 4C31 POPE0 143      19.110  69.785  40.191  1.00  0.00           C
ATOM   8017 5C31 POPE0 143      17.970  69.894  41.213  1.00  0.00           C
ATOM   8020 6C31 POPE0 143      18.450  70.424  42.562  1.00  0.00           C
ATOM   8024  NH3 POPE1 144     115.660   4.864  26.312  1.00  0.00           N
ATOM   8028  C12 POPE1 144     115.258   4.164  25.042  1.00  0.00           C
ATOM   8031  C11 POPE1 144     115.380   2.627  25.181  1.00  0.00           C
ATOM   8034  P   POPE1 144     113.029   1.657  24.571  1.00  0.00           P
ATOM   8035  O13 POPE1 144     112.199   2.097  23.421  1.00  0.00           O
ATOM   8036  O14 POPE1 144     112.898   0.257  25.051  1.00  0.00           O
ATOM   8037  O11 POPE1 144     112.880   2.627  25.801  1.00  0.00           O
ATOM   8038  O12 POPE1 144     114.540   1.957  24.232  1.00  0.00           O
ATOM   8039  C1  POPE1 144     111.709   3.267  26.271  1.00  0.00           C
ATOM   8042  C2  POPE1 144     111.749   3.267  27.831  1.00  0.00           C
ATOM   8044  O21 POPE1 144     111.388   4.544  28.382  1.00  0.00           O
ATOM   8045  C21 POPE1 144     112.250   5.524  28.242  1.00  0.00           C
ATOM   8046  O22 POPE1 144     113.270   5.514  27.571  1.00  0.00           O
ATOM   8047  C22 POPE1 144     111.809   6.684  29.121  1.00  0.00           C
ATOM   8050  C3  POPE1 144     113.080   2.717  28.432  1.00  0.00           C
ATOM   8053  O31 POPE1 144     112.929   2.557  29.851  1.00  0.00           O
ATOM   8054  C31 POPE1 144     112.889   1.317  30.301  1.00  0.00           C
ATOM   8055  O32 POPE1 144     113.120   0.307  29.641  1.00  0.00           O
ATOM   8056  C32 POPE1 144     112.469   1.317  31.771  1.00  0.00           C
ATOM   8059  C23 POPE1 144     111.590   6.254  30.591  1.00  0.00           C
ATOM   8062  C24 POPE1 144     110.138   5.884  30.921  1.00  0.00           C
ATOM   8065  C25 POPE1 144     109.289   7.124  31.231  1.00  0.00           C
ATOM   8068  C26 POPE1 144     107.950   6.784  31.902  1.00  0.00           C
ATOM   8071  C27 POPE1 144     106.980   7.964  32.111  1.00  0.00           C
ATOM   8074  C28 POPE1 144     107.280   8.884  33.323  1.00  0.00           C
ATOM   8077  C29 POPE1 144     108.489   9.754  33.121  1.00  0.00           C
ATOM   8079 0C21 POPE1 144     108.850  10.834  33.841  1.00  0.00           C
ATOM   8081 1C21 POPE1 144     108.139  11.384  35.051  1.00  0.00           C
ATOM   8084 2C21 POPE1 144     108.880  11.064  36.361  1.00  0.00           C
ATOM   8087 3C21 POPE1 144     109.219  12.304  37.202  1.00  0.00           C
ATOM   8090 4C21 POPE1 144     109.289  12.014  38.712  1.00  0.00           C
ATOM   8093 5C21 POPE1 144     110.219  10.854  39.112  1.00  0.00           C
ATOM   8096 6C21 POPE1 144     109.998  10.434  40.562  1.00  0.00           C
ATOM   8099 7C21 POPE1 144     110.989   9.384  41.061  1.00  0.00           C
ATOM   8102 8C21 POPE1 144     110.569   8.774  42.402  1.00  0.00           C
ATOM   8106  C33 POPE1 144     111.870   2.677  32.201  1.00  0.00           C
ATOM   8109  C34 POPE1 144     111.368   2.657  33.642  1.00  0.00           C
ATOM   8112  C35 POPE1 144     112.490   2.977  34.632  1.00  0.00           C
ATOM   8115  C36 POPE1 144     112.160   2.517  36.041  1.00  0.00           C
ATOM   8118  C37 POPE1 144     113.150   3.067  37.072  1.00  0.00           C
ATOM   8121  C38 POPE1 144     113.160   2.207  38.333  1.00  0.00           C
ATOM   8124  C39 POPE1 144     113.850   2.857  39.521  1.00  0.00           C
ATOM   8127 0C31 POPE1 144     113.839   1.937  40.752  1.00  0.00           C
ATOM   8130 1C31 POPE1 144     114.780   2.427  41.852  1.00  0.00           C
ATOM   8133 2C31 POPE1 144     114.729   1.537  43.102  1.00  0.00           C
ATOM   8136 3C31 POPE1 144     115.739   1.997  44.161  1.00  0.00           C
ATOM   8139 4C31 POPE1 144     115.480   1.337  45.521  1.00  0.00           C
ATOM   8142 5C31 POPE1 144     116.549   1.707  46.553  1.00  0.00           C
ATOM   8145 6C31 POPE1 144     116.339   1.047  47.922  1.00  0.00           C
ATOM   8149  NH3 POPE2 145      75.119  42.394  66.242  1.00  0.00           N
ATOM   8153  C12 POPE2 145      74.579  41.314  65.363  1.00  0.00           C
ATOM   8156  C11 POPE2 145      74.829  39.934  65.941  1.00  0.00           C
ATOM   8159  P   POPE2 145      74.979  37.484  65.111  1.00  0.00           P
ATOM   8160  O13 POPE2 145      76.419  37.194  65.271  1.00  0.00           O
ATOM   8161  O14 POPE2 145      74.070  37.044  66.191  1.00  0.00           O
ATOM   8162  O11 POPE2 145      74.568  36.914  63.692  1.00  0.00           O
ATOM   8163  O12 POPE2 145      74.729  39.014  64.861  1.00  0.00           O
ATOM   8164  C1  POPE2 145      75.490  37.174  62.603  1.00  0.00           C
ATOM   8167  C2  POPE2 145      74.749  37.264  61.241  1.00  0.00           C
ATOM   8169  O21 POPE2 145      75.559  37.904  60.242  1.00  0.00           O
ATOM   8170  C21 POPE2 145      76.729  37.444  59.822  1.00  0.00           C
ATOM   8171  O22 POPE2 145      77.630  38.164  59.443  1.00  0.00           O
ATOM   8172  C22 POPE2 145      76.859  35.914  59.742  1.00  0.00           C
ATOM   8175  C3  POPE2 145      73.468  38.134  61.441  1.00  0.00           C
ATOM   8178  O31 POPE2 145      72.840  38.574  60.222  1.00  0.00           O
ATOM   8179  C31 POPE2 145      72.249  37.604  59.542  1.00  0.00           C
ATOM   8180  O32 POPE2 145      72.218  36.434  59.853  1.00  0.00           O
ATOM   8181  C32 POPE2 145      71.389  38.234  58.442  1.00  0.00           C
ATOM   8184  C23 POPE2 145      77.590  35.494  58.442  1.00  0.00           C
ATOM   8187  C24 POPE2 145      76.710  35.714  57.192  1.00  0.00           C
ATOM   8190  C25 POPE2 145      77.359  35.294  55.862  1.00  0.00           C
ATOM   8193  C26 POPE2 145      78.468  36.234  55.363  1.00  0.00           C
ATOM   8196  C27 POPE2 145      78.960  35.824  53.961  1.00  0.00           C
ATOM   8199  C28 POPE2 145      80.108  36.664  53.371  1.00  0.00           C
ATOM   8202  C29 POPE2 145      79.660  37.984  52.793  1.00  0.00           C
ATOM   8204 0C21 POPE2 145      79.990  38.514  51.591  1.00  0.00           C
ATOM   8206 1C21 POPE2 145      80.919  37.934  50.541  1.00  0.00           C
ATOM   8209 2C21 POPE2 145      80.320  37.894  49.123  1.00  0.00           C
ATOM   8212 3C21 POPE2 145      79.880  39.264  48.561  1.00  0.00           C
ATOM   8215 4C21 POPE2 145      79.479  39.134  47.083  1.00  0.00           C
ATOM   8218 5C21 POPE2 145      79.020  40.434  46.412  1.00  0.00           C
ATOM   8221 6C21 POPE2 145      78.639  40.164  44.942  1.00  0.00           C
ATOM   8224 7C21 POPE2 145      78.420  41.414  44.091  1.00  0.00           C
ATOM   8227 8C21 POPE2 145      78.249  41.084  42.603  1.00  0.00           C
ATOM   8231  C33 POPE2 145      71.218  37.324  57.201  1.00  0.00           C
ATOM   8234  C34 POPE2 145      72.420  37.404  56.251  1.00  0.00           C
ATOM   8237  C35 POPE2 145      72.109  36.794  54.872  1.00  0.00           C
ATOM   8240  C36 POPE2 145      71.209  37.704  54.032  1.00  0.00           C
ATOM   8243  C37 POPE2 145      70.770  37.084  52.701  1.00  0.00           C
ATOM   8246  C38 POPE2 145      69.829  38.024  51.951  1.00  0.00           C
ATOM   8249  C39 POPE2 145      69.380  37.494  50.591  1.00  0.00           C
ATOM   8252 0C31 POPE2 145      68.420  38.484  49.942  1.00  0.00           C
ATOM   8255 1C31 POPE2 145      67.899  38.074  48.561  1.00  0.00           C
ATOM   8258 2C31 POPE2 145      66.700  38.944  48.141  1.00  0.00           C
ATOM   8261 3C31 POPE2 145      67.090  40.414  47.882  1.00  0.00           C
ATOM   8264 4C31 POPE2 145      65.968  41.204  47.202  1.00  0.00           C
ATOM   8267 5C31 POPE2 145      66.310  42.684  46.992  1.00  0.00           C
ATOM   8270 6C31 POPE2 145      65.299  43.394  46.082  1.00  0.00           C
ATOM   8274  NH3 POPE3 146     102.479 126.504  68.132  1.00  0.00           N
ATOM   8278  C12 POPE3 146     102.560 125.424  69.192  1.00  0.00           C
ATOM   8281  C11 POPE3 146     103.190 125.984  70.492  1.00  0.00           C
ATOM   8284  P   POPE3 146     105.510 126.774  69.463  1.00  0.00           P
ATOM   8285  O13 POPE3 146     104.669 127.833  68.841  1.00  0.00           O
ATOM   8286  O14 POPE3 146     106.749 127.225  70.091  1.00  0.00           O
ATOM   8287  O11 POPE3 146     105.830 125.753  68.301  1.00  0.00           O
ATOM   8288  O12 POPE3 146     104.620 125.964  70.472  1.00  0.00           O
ATOM   8289  C1  POPE3 146     106.900 125.993  67.361  1.00  0.00           C
ATOM   8292  C2  POPE3 146     106.429 125.734  65.893  1.00  0.00           C
ATOM   8294  O21 POPE3 146     107.430 126.115  64.911  1.00  0.00           O
ATOM   8295  C21 POPE3 146     108.339 125.174  64.603  1.00  0.00           C
ATOM   8296  O22 POPE3 146     108.389 124.064  65.091  1.00  0.00           O
ATOM   8297  C22 POPE3 146     109.330 125.723  63.533  1.00  0.00           C
ATOM   8300  C3  POPE3 146     105.149 126.614  65.742  1.00  0.00           C
ATOM   8303  O31 POPE3 146     104.629 126.754  64.401  1.00  0.00           O
ATOM   8304  C31 POPE3 146     103.299 126.774  64.332  1.00  0.00           C
ATOM   8305  O32 POPE3 146     102.530 126.614  65.282  1.00  0.00           O
ATOM   8306  C32 POPE3 146     102.880 127.024  62.891  1.00  0.00           C
ATOM   8309  C23 POPE3 146     109.739 124.764  62.372  1.00  0.00           C
ATOM   8312  C24 POPE3 146     109.718 125.473  60.992  1.00  0.00           C
ATOM   8315  C25 POPE3 146     110.200 124.613  59.801  1.00  0.00           C
ATOM   8318  C26 POPE3 146     111.719 124.503  59.692  1.00  0.00           C
ATOM   8321  C27 POPE3 146     112.218 123.834  58.401  1.00  0.00           C
ATOM   8324  C28 POPE3 146     113.729 124.074  58.172  1.00  0.00           C
ATOM   8327  C29 POPE3 146     114.209 123.584  56.833  1.00  0.00           C
ATOM   8329 0C21 POPE3 146     114.639 124.333  55.801  1.00  0.00           C
ATOM   8331 1C21 POPE3 146     114.650 125.844  55.763  1.00  0.00           C
ATOM   8334 2C21 POPE3 146     114.470 126.413  54.341  1.00  0.00           C
ATOM   8337 3C21 POPE3 146     115.660 126.173  53.412  1.00  0.00           C
ATOM   8340 4C21 POPE3 146     115.499 126.884  52.072  1.00  0.00           C
ATOM   8343 5C21 POPE3 146     116.609 126.535  51.072  1.00  0.00           C
ATOM   8346 6C21 POPE3 146     117.999 127.003  51.502  1.00  0.00           C
ATOM   8349 7C21 POPE3 146     119.100 126.523  50.562  1.00  0.00           C
ATOM   8352 8C21 POPE3 146     120.419 127.264  50.713  1.00  0.00           C
ATOM   8356  C33 POPE3 146     103.629 126.104  61.893  1.00  0.00           C
ATOM   8359  C34 POPE3 146     103.090 126.273  60.461  1.00  0.00           C
ATOM   8362  C35 POPE3 146     103.689 125.294  59.443  1.00  0.00           C
ATOM   8365  C36 POPE3 146     105.130 125.624  59.001  1.00  0.00           C
ATOM   8368  C37 POPE3 146     105.499 124.923  57.681  1.00  0.00           C
ATOM   8371  C38 POPE3 146     106.980 125.105  57.283  1.00  0.00           C
ATOM   8374  C39 POPE3 146     107.180 125.715  55.882  1.00  0.00           C
ATOM   8377 0C31 POPE3 146     106.619 124.865  54.732  1.00  0.00           C
ATOM   8380 1C31 POPE3 146     106.429 125.664  53.432  1.00  0.00           C
ATOM   8383 2C31 POPE3 146     105.599 124.904  52.392  1.00  0.00           C
ATOM   8386 3C31 POPE3 146     105.179 125.814  51.222  1.00  0.00           C
ATOM   8389 4C31 POPE3 146     104.230 125.124  50.222  1.00  0.00           C
ATOM   8392 5C31 POPE3 146     103.629 126.133  49.231  1.00  0.00           C
ATOM   8395 6C31 POPE3 146     102.859 125.513  48.071  1.00  0.00           C
ATOM   8399  NH3 POPE4 147      38.120  58.124  65.242  1.00  0.00           N
ATOM   8403  C12 POPE4 147      37.280  57.624  66.371  1.00  0.00           C
ATOM   8406  C11 POPE4 147      35.980  57.094  65.783  1.00  0.00           C
ATOM   8409  P   POPE4 147      33.729  55.984  66.231  1.00  0.00           P
ATOM   8410  O13 POPE4 147      33.660  54.535  66.471  1.00  0.00           O
ATOM   8411  O14 POPE4 147      32.650  56.825  66.792  1.00  0.00           O
ATOM   8412  O11 POPE4 147      33.819  56.184  64.682  1.00  0.00           O
ATOM   8413  O12 POPE4 147      35.139  56.514  66.782  1.00  0.00           O
ATOM   8414  C1  POPE4 147      32.740  56.434  63.783  1.00  0.00           C
ATOM   8417  C2  POPE4 147      33.240  56.664  62.312  1.00  0.00           C
ATOM   8419  O21 POPE4 147      33.520  55.404  61.652  1.00  0.00           O
ATOM   8420  C21 POPE4 147      33.079  55.304  60.391  1.00  0.00           C
ATOM   8421  O22 POPE4 147      32.330  56.084  59.841  1.00  0.00           O
ATOM   8422  C22 POPE4 147      33.660  54.034  59.742  1.00  0.00           C
ATOM   8425  C3  POPE4 147      34.540  57.514  62.423  1.00  0.00           C
ATOM   8428  O31 POPE4 147      35.270  57.774  61.201  1.00  0.00           O
ATOM   8429  C31 POPE4 147      36.529  58.153  61.543  1.00  0.00           C
ATOM   8430  O32 POPE4 147      36.899  58.314  62.691  1.00  0.00           O
ATOM   8431  C32 POPE4 147      37.440  58.324  60.341  1.00  0.00           C
ATOM   8434  C23 POPE4 147      32.719  53.374  58.692  1.00  0.00           C
ATOM   8437  C24 POPE4 147      33.279  52.064  58.111  1.00  0.00           C
ATOM   8440  C25 POPE4 147      32.250  51.274  57.283  1.00  0.00           C
ATOM   8443  C26 POPE4 147      31.819  51.965  55.982  1.00  0.00           C
ATOM   8446  C27 POPE4 147      30.580  51.294  55.363  1.00  0.00           C
ATOM   8449  C28 POPE4 147      30.110  51.954  54.053  1.00  0.00           C
ATOM   8452  C29 POPE4 147      31.000  51.614  52.873  1.00  0.00           C
ATOM   8454 0C21 POPE4 147      30.639  50.994  51.731  1.00  0.00           C
ATOM   8456 1C21 POPE4 147      29.250  50.524  51.353  1.00  0.00           C
ATOM   8459 2C21 POPE4 147      29.100  48.993  51.213  1.00  0.00           C
ATOM   8462 3C21 POPE4 147      29.270  48.215  52.533  1.00  0.00           C
ATOM   8465 4C21 POPE4 147      28.600  46.833  52.512  1.00  0.00           C
ATOM   8468 5C21 POPE4 147      29.290  45.785  51.623  1.00  0.00           C
ATOM   8471 6C21 POPE4 147      28.400  44.554  51.412  1.00  0.00           C
ATOM   8474 7C21 POPE4 147      28.969  43.514  50.433  1.00  0.00           C
ATOM   8477 8C21 POPE4 147      27.960  42.444  50.033  1.00  0.00           C
ATOM   8481  C33 POPE4 147      38.880  57.894  60.753  1.00  0.00           C
ATOM   8484  C34 POPE4 147      39.900  57.934  59.612  1.00  0.00           C
ATOM   8487  C35 POPE4 147      39.540  57.004  58.451  1.00  0.00           C
ATOM   8490  C36 POPE4 147      40.700  56.814  57.472  1.00  0.00           C
ATOM   8493  C37 POPE4 147      40.229  56.124  56.181  1.00  0.00           C
ATOM   8496  C38 POPE4 147      41.369  55.453  55.401  1.00  0.00           C
ATOM   8499  C39 POPE4 147      40.889  54.764  54.123  1.00  0.00           C
ATOM   8502 0C31 POPE4 147      41.460  55.394  52.852  1.00  0.00           C
ATOM   8505 1C31 POPE4 147      40.770  54.904  51.572  1.00  0.00           C
ATOM   8508 2C31 POPE4 147      41.020  55.834  50.373  1.00  0.00           C
ATOM   8511 3C31 POPE4 147      42.409  55.694  49.752  1.00  0.00           C
ATOM   8514 4C31 POPE4 147      42.859  56.974  49.043  1.00  0.00           C
ATOM   8517 5C31 POPE4 147      44.030  56.724  48.083  1.00  0.00           C
ATOM   8520 6C31 POPE4 147      44.529  57.994  47.381  1.00  0.00           C
ATOM   8524  NH3 POPE5 148      59.420  48.584  66.011  1.00  0.00           N
ATOM   8528  C12 POPE5 148      60.139  47.294  65.753  1.00  0.00           C
ATOM   8531  C11 POPE5 148      59.230  46.064  65.742  1.00  0.00           C
ATOM   8534  P   POPE5 148      59.289  43.594  64.841  1.00  0.00           P
ATOM   8535  O13 POPE5 148      60.350  42.604  64.562  1.00  0.00           O
ATOM   8536  O14 POPE5 148      58.340  43.254  65.923  1.00  0.00           O
ATOM   8537  O11 POPE5 148      58.519  43.884  63.492  1.00  0.00           O
ATOM   8538  O12 POPE5 148      59.950  44.984  65.162  1.00  0.00           O
ATOM   8539  C1  POPE5 148      57.220  44.504  63.481  1.00  0.00           C
ATOM   8542  C2  POPE5 148      56.070  43.534  63.091  1.00  0.00           C
ATOM   8544  O21 POPE5 148      56.210  43.093  61.722  1.00  0.00           O
ATOM   8545  C21 POPE5 148      55.900  43.964  60.763  1.00  0.00           C
ATOM   8546  O22 POPE5 148      55.509  45.104  60.901  1.00  0.00           O
ATOM   8547  C22 POPE5 148      56.140  43.304  59.401  1.00  0.00           C
ATOM   8550  C3  POPE5 148      54.669  44.114  63.463  1.00  0.00           C
ATOM   8553  O31 POPE5 148      53.729  43.074  63.801  1.00  0.00           O
ATOM   8554  C31 POPE5 148      53.179  42.504  62.742  1.00  0.00           C
ATOM   8555  O32 POPE5 148      53.270  42.894  61.591  1.00  0.00           O
ATOM   8556  C32 POPE5 148      52.430  41.264  63.172  1.00  0.00           C
ATOM   8559  C23 POPE5 148      54.820  42.774  58.792  1.00  0.00           C
ATOM   8562  C24 POPE5 148      55.060  41.994  57.502  1.00  0.00           C
ATOM   8565  C25 POPE5 148      53.869  41.114  57.103  1.00  0.00           C
ATOM   8568  C26 POPE5 148      52.710  41.864  56.461  1.00  0.00           C
ATOM   8571  C27 POPE5 148      51.549  40.904  56.152  1.00  0.00           C
ATOM   8574  C28 POPE5 148      50.369  41.544  55.401  1.00  0.00           C
ATOM   8577  C29 POPE5 148      50.719  41.974  54.002  1.00  0.00           C
ATOM   8579 0C21 POPE5 148      50.119  41.604  52.863  1.00  0.00           C
ATOM   8581 1C21 POPE5 148      48.930  40.684  52.701  1.00  0.00           C
ATOM   8584 2C21 POPE5 148      47.880  41.264  51.742  1.00  0.00           C
ATOM   8587 3C21 POPE5 148      46.779  40.254  51.371  1.00  0.00           C
ATOM   8590 4C21 POPE5 148      46.630  40.034  49.853  1.00  0.00           C
ATOM   8593 5C21 POPE5 148      45.900  41.184  49.142  1.00  0.00           C
ATOM   8596 6C21 POPE5 148      45.989  41.084  47.611  1.00  0.00           C
ATOM   8599 7C21 POPE5 148      45.150  42.154  46.902  1.00  0.00           C
ATOM   8602 8C21 POPE5 148      45.670  42.524  45.503  1.00  0.00           C
ATOM   8606  C33 POPE5 148      52.580  40.144  62.132  1.00  0.00           C
ATOM   8609  C34 POPE5 148      51.439  39.154  62.262  1.00  0.00           C
ATOM   8612  C35 POPE5 148      51.479  37.994  61.271  1.00  0.00           C
ATOM   8615  C36 POPE5 148      50.879  38.264  59.892  1.00  0.00           C
ATOM   8618  C37 POPE5 148      50.809  36.954  59.091  1.00  0.00           C
ATOM   8621  C38 POPE5 148      50.289  37.094  57.663  1.00  0.00           C
ATOM   8624  C39 POPE5 148      48.760  37.214  57.512  1.00  0.00           C
ATOM   8627 0C31 POPE5 148      48.359  36.774  56.103  1.00  0.00           C
ATOM   8630 1C31 POPE5 148      46.849  36.744  55.792  1.00  0.00           C
ATOM   8633 2C31 POPE5 148      46.649  36.264  54.352  1.00  0.00           C
ATOM   8636 3C31 POPE5 148      45.200  36.224  53.841  1.00  0.00           C
ATOM   8639 4C31 POPE5 148      44.379  35.034  54.341  1.00  0.00           C
ATOM   8642 5C31 POPE5 148      43.279  34.654  53.342  1.00  0.00           C
ATOM   8645 6C31 POPE5 148      42.350  33.534  53.801  1.00  0.00           C
ATOM   8649  NH3 POPE6 149     131.646  12.694  27.052  1.00  0.00           N
ATOM   8653  C12 POPE6 149     130.690  11.534  27.141  1.00  0.00           C
ATOM   8656  C11 POPE6 149     129.200  11.944  27.241  1.00  0.00           C
ATOM   8659  P   POPE6 149     128.439   9.434  27.472  1.00  0.00           P
ATOM   8660  O13 POPE6 149     127.150   8.754  27.221  1.00  0.00           O
ATOM   8661  O14 POPE6 149     129.680   8.774  26.992  1.00  0.00           O
ATOM   8662  O11 POPE6 149     128.549   9.774  29.011  1.00  0.00           O
ATOM   8663  O12 POPE6 149     128.299  10.884  26.872  1.00  0.00           O
ATOM   8664  C1  POPE6 149     127.430   9.534  29.872  1.00  0.00           C
ATOM   8667  C2  POPE6 149     127.420  10.504  31.082  1.00  0.00           C
ATOM   8669  O21 POPE6 149     126.809   9.954  32.262  1.00  0.00           O
ATOM   8670  C21 POPE6 149     125.660   9.314  32.211  1.00  0.00           C
ATOM   8671  O22 POPE6 149     125.039   8.984  31.222  1.00  0.00           O
ATOM   8672  C22 POPE6 149     125.229   9.074  33.673  1.00  0.00           C
ATOM   8675  C3  POPE6 149     126.809  11.904  30.751  1.00  0.00           C
ATOM   8678  O31 POPE6 149     127.049  12.834  31.831  1.00  0.00           O
ATOM   8679  C31 POPE6 149     126.100  12.874  32.762  1.00  0.00           C
ATOM   8680  O32 POPE6 149     125.019  12.314  32.712  1.00  0.00           O
ATOM   8681  C32 POPE6 149     126.600  13.704  33.951  1.00  0.00           C
ATOM   8684  C23 POPE6 149     126.199   8.264  34.562  1.00  0.00           C
ATOM   8687  C24 POPE6 149     126.079   8.664  36.041  1.00  0.00           C
ATOM   8690  C25 POPE6 149     126.749   7.724  37.062  1.00  0.00           C
ATOM   8693  C26 POPE6 149     126.679   8.274  38.501  1.00  0.00           C
ATOM   8696  C27 POPE6 149     127.299   7.324  39.532  1.00  0.00           C
ATOM   8699  C28 POPE6 149     127.229   7.824  40.991  1.00  0.00           C
ATOM   8702  C29 POPE6 149     127.819   6.884  42.021  1.00  0.00           C
ATOM   8704 0C21 POPE6 149     128.239   7.224  43.252  1.00  0.00           C
ATOM   8706 1C21 POPE6 149     128.260   8.614  43.853  1.00  0.00           C
ATOM   8709 2C21 POPE6 149     127.059   8.954  44.762  1.00  0.00           C
ATOM   8712 3C21 POPE6 149     127.139  10.404  45.293  1.00  0.00           C
ATOM   8715 4C21 POPE6 149     126.000  10.764  46.251  1.00  0.00           C
ATOM   8718 5C21 POPE6 149     126.129  12.144  46.922  1.00  0.00           C
ATOM   8721 6C21 POPE6 149     125.779  13.324  45.991  1.00  0.00           C
ATOM   8724 7C21 POPE6 149     126.100  14.704  46.602  1.00  0.00           C
ATOM   8727 8C21 POPE6 149     125.889  15.864  45.632  1.00  0.00           C
ATOM   8731  C33 POPE6 149     126.840  12.824  35.192  1.00  0.00           C
ATOM   8734  C34 POPE6 149     127.649  13.544  36.283  1.00  0.00           C
ATOM   8737  C35 POPE6 149     127.810  12.674  37.532  1.00  0.00           C
ATOM   8740  C36 POPE6 149     128.950  13.104  38.463  1.00  0.00           C
ATOM   8743  C37 POPE6 149     129.190  12.064  39.562  1.00  0.00           C
ATOM   8746  C38 POPE6 149     130.179  12.534  40.632  1.00  0.00           C
ATOM   8749  C39 POPE6 149     129.618  12.334  42.042  1.00  0.00           C
ATOM   8752 0C31 POPE6 149     130.580  12.774  43.152  1.00  0.00           C
ATOM   8755 1C31 POPE6 149     130.138  12.234  44.521  1.00  0.00           C
ATOM   8758 2C31 POPE6 149     130.880  12.854  45.711  1.00  0.00           C
ATOM   8761 3C31 POPE6 149     130.109  14.064  46.283  1.00  0.00           C
ATOM   8764 4C31 POPE6 149     130.708  14.604  47.582  1.00  0.00           C
ATOM   8767 5C31 POPE6 149     129.850  15.724  48.201  1.00  0.00           C
ATOM   8770 6C31 POPE6 149     130.520  16.394  49.402  1.00  0.00           C
ATOM   8774  NH3 POPE7 150      52.139  10.074  64.432  1.00  0.00           N
ATOM   8778  C12 POPE7 150      51.010  10.644  65.201  1.00  0.00           C
ATOM   8781  C11 POPE7 150      51.509  11.754  66.151  1.00  0.00           C
ATOM   8784  P   POPE7 150      51.380  14.194  65.212  1.00  0.00           P
ATOM   8785  O13 POPE7 150      51.070  14.814  66.501  1.00  0.00           O
ATOM   8786  O14 POPE7 150      50.250  13.934  64.323  1.00  0.00           O
ATOM   8787  O11 POPE7 150      52.400  15.084  64.401  1.00  0.00           O
ATOM   8788  O12 POPE7 150      52.169  12.824  65.461  1.00  0.00           O
ATOM   8789  C1  POPE7 150      53.718  14.574  64.173  1.00  0.00           C
ATOM   8792  C2  POPE7 150      53.910  13.584  62.972  1.00  0.00           C
ATOM   8794  O21 POPE7 150      54.729  14.284  62.042  1.00  0.00           O
ATOM   8795  C21 POPE7 150      55.949  13.834  61.912  1.00  0.00           C
ATOM   8796  O22 POPE7 150      56.439  12.884  62.502  1.00  0.00           O
ATOM   8797  C22 POPE7 150      56.619  14.674  60.853  1.00  0.00           C
ATOM   8800  C3  POPE7 150      52.650  13.084  62.201  1.00  0.00           C
ATOM   8803  O31 POPE7 150      52.929  12.354  60.971  1.00  0.00           O
ATOM   8804  C31 POPE7 150      53.319  11.084  61.103  1.00  0.00           C
ATOM   8805  O32 POPE7 150      53.589  10.564  62.173  1.00  0.00           O
ATOM   8806  C32 POPE7 150      53.249  10.364  59.731  1.00  0.00           C
ATOM   8809  C23 POPE7 150      56.210  14.154  59.471  1.00  0.00           C
ATOM   8812  C24 POPE7 150      57.229  14.624  58.451  1.00  0.00           C
ATOM   8815  C25 POPE7 150      56.929  14.144  57.033  1.00  0.00           C
ATOM   8818  C26 POPE7 150      57.099  12.634  56.823  1.00  0.00           C
ATOM   8821  C27 POPE7 150      56.150  12.124  55.742  1.00  0.00           C
ATOM   8824  C28 POPE7 150      56.800  11.114  54.811  1.00  0.00           C
ATOM   8827  C29 POPE7 150      55.879  10.684  53.692  1.00  0.00           C
ATOM   8829 0C21 POPE7 150      56.180  10.664  52.392  1.00  0.00           C
ATOM   8831 1C21 POPE7 150      57.510  11.044  51.791  1.00  0.00           C
ATOM   8834 2C21 POPE7 150      57.639  10.564  50.341  1.00  0.00           C
ATOM   8837 3C21 POPE7 150      56.639  11.244  49.402  1.00  0.00           C
ATOM   8840 4C21 POPE7 150      56.879  10.854  47.943  1.00  0.00           C
ATOM   8843 5C21 POPE7 150      55.919  11.544  46.961  1.00  0.00           C
ATOM   8846 6C21 POPE7 150      56.400  11.424  45.513  1.00  0.00           C
ATOM   8849 7C21 POPE7 150      55.310  11.574  44.443  1.00  0.00           C
ATOM   8852 8C21 POPE7 150      55.919  11.534  43.032  1.00  0.00           C
ATOM   8856  C33 POPE7 150      54.529   9.614  59.263  1.00  0.00           C
ATOM   8859  C34 POPE7 150      54.370   8.964  57.873  1.00  0.00           C
ATOM   8862  C35 POPE7 150      55.599   8.164  57.372  1.00  0.00           C
ATOM   8865  C36 POPE7 150      55.389   7.694  55.912  1.00  0.00           C
ATOM   8868  C37 POPE7 150      56.549   6.924  55.242  1.00  0.00           C
ATOM   8871  C38 POPE7 150      56.460   6.954  53.701  1.00  0.00           C
ATOM   8874  C39 POPE7 150      57.320   5.934  52.943  1.00  0.00           C
ATOM   8877 0C31 POPE7 150      57.120   6.084  51.412  1.00  0.00           C
ATOM   8880 1C31 POPE7 150      57.869   5.054  50.562  1.00  0.00           C
ATOM   8883 2C31 POPE7 150      57.390   5.014  49.091  1.00  0.00           C
ATOM   8886 3C31 POPE7 150      57.590   6.304  48.281  1.00  0.00           C
ATOM   8889 4C31 POPE7 150      59.049   6.534  47.863  1.00  0.00           C
ATOM   8892 5C31 POPE7 150      59.270   7.884  47.151  1.00  0.00           C
ATOM   8895 6C31 POPE7 150      60.719   8.094  46.701  1.00  0.00           C
ATOM   8899  NH3 POPE8 151      25.870  19.494  27.941  1.00  0.00           N
ATOM   8903  C12 POPE8 151      24.990  19.084  26.802  1.00  0.00           C
ATOM   8906  C11 POPE8 151      24.220  20.314  26.312  1.00  0.00           C
ATOM   8909  P   POPE8 151      24.459  22.824  25.851  1.00  0.00           P
ATOM   8910  O13 POPE8 151      23.869  22.914  24.511  1.00  0.00           O
ATOM   8911  O14 POPE8 151      23.550  23.224  26.951  1.00  0.00           O
ATOM   8912  O11 POPE8 151      25.649  23.854  25.831  1.00  0.00           O
ATOM   8913  O12 POPE8 151      25.130  21.414  26.152  1.00  0.00           O
ATOM   8914  C1  POPE8 151      25.840  24.774  26.923  1.00  0.00           C
ATOM   8917  C2  POPE8 151      26.330  24.034  28.181  1.00  0.00           C
ATOM   8919  O21 POPE8 151      26.630  25.014  29.181  1.00  0.00           O
ATOM   8920  C21 POPE8 151      26.469  24.624  30.441  1.00  0.00           C
ATOM   8921  O22 POPE8 151      26.010  23.544  30.792  1.00  0.00           O
ATOM   8922  C22 POPE8 151      26.870  25.744  31.392  1.00  0.00           C
ATOM   8925  C3  POPE8 151      27.570  23.174  27.792  1.00  0.00           C
ATOM   8928  O31 POPE8 151      27.590  21.894  28.461  1.00  0.00           O
ATOM   8929  C31 POPE8 151      28.440  21.864  29.481  1.00  0.00           C
ATOM   8930  O32 POPE8 151      29.050  22.814  29.921  1.00  0.00           O
ATOM   8931  C32 POPE8 151      28.560  20.424  29.931  1.00  0.00           C
ATOM   8934  C23 POPE8 151      27.819  25.294  32.521  1.00  0.00           C
ATOM   8937  C24 POPE8 151      28.330  26.484  33.341  1.00  0.00           C
ATOM   8940  C25 POPE8 151      29.090  26.074  34.611  1.00  0.00           C
ATOM   8943  C26 POPE8 151      28.170  25.944  35.841  1.00  0.00           C
ATOM   8946  C27 POPE8 151      28.569  24.804  36.781  1.00  0.00           C
ATOM   8949  C28 POPE8 151      27.600  24.614  37.961  1.00  0.00           C
ATOM   8952  C29 POPE8 151      27.889  25.524  39.123  1.00  0.00           C
ATOM   8954 0C21 POPE8 151      27.040  25.824  40.121  1.00  0.00           C
ATOM   8956 1C21 POPE8 151      25.620  25.324  40.282  1.00  0.00           C
ATOM   8959 2C21 POPE8 151      25.000  25.844  41.581  1.00  0.00           C
ATOM   8962 3C21 POPE8 151      25.470  25.104  42.841  1.00  0.00           C
ATOM   8965 4C21 POPE8 151      24.330  24.324  43.522  1.00  0.00           C
ATOM   8968 5C21 POPE8 151      24.840  23.374  44.601  1.00  0.00           C
ATOM   8971 6C21 POPE8 151      23.750  22.474  45.201  1.00  0.00           C
ATOM   8974 7C21 POPE8 151      24.330  21.584  46.301  1.00  0.00           C
ATOM   8977 8C21 POPE8 151      23.300  20.614  46.882  1.00  0.00           C
ATOM   8981  C33 POPE8 151      29.500  20.314  31.142  1.00  0.00           C
ATOM   8984  C34 POPE8 151      28.840  20.714  32.451  1.00  0.00           C
ATOM   8987  C35 POPE8 151      29.830  20.534  33.603  1.00  0.00           C
ATOM   8990  C36 POPE8 151      29.139  20.524  34.951  1.00  0.00           C
ATOM   8993  C37 POPE8 151      30.040  19.944  36.051  1.00  0.00           C
ATOM   8996  C38 POPE8 151      29.330  19.974  37.402  1.00  0.00           C
ATOM   8999  C39 POPE8 151      30.020  19.114  38.463  1.00  0.00           C
ATOM   9002 0C31 POPE8 151      31.100  19.894  39.222  1.00  0.00           C
ATOM   9005 1C31 POPE8 151      31.360  19.284  40.602  1.00  0.00           C
ATOM   9008 2C31 POPE8 151      32.280  20.134  41.482  1.00  0.00           C
ATOM   9011 3C31 POPE8 151      32.170  19.754  42.971  1.00  0.00           C
ATOM   9014 4C31 POPE8 151      32.189  18.224  43.141  1.00  0.00           C
ATOM   9017 5C31 POPE8 151      32.410  17.724  44.562  1.00  0.00           C
ATOM   9020 6C31 POPE8 151      32.600  16.214  44.601  1.00  0.00           C
ATOM   9024  NH3 POPE9 152      16.760  62.285  67.802  1.00  0.00           N
ATOM   9028  C12 POPE9 152      17.750  63.204  67.132  1.00  0.00           C
ATOM   9031  C11 POPE9 152      18.630  62.504  66.103  1.00  0.00           C
ATOM   9034  P   POPE9 152      19.480  64.094  64.122  1.00  0.00           P
ATOM   9035  O13 POPE9 152      19.100  65.514  64.222  1.00  0.00           O
ATOM   9036  O14 POPE9 152      20.750  63.774  63.432  1.00  0.00           O
ATOM   9037  O11 POPE9 152      18.300  63.324  63.393  1.00  0.00           O
ATOM   9038  O12 POPE9 152      19.559  63.444  65.562  1.00  0.00           O
ATOM   9039  C1  POPE9 152      16.930  63.734  63.451  1.00  0.00           C
ATOM   9042  C2  POPE9 152      16.370  64.104  62.042  1.00  0.00           C
ATOM   9044  O21 POPE9 152      16.260  63.004  61.111  1.00  0.00           O
ATOM   9045  C21 POPE9 152      15.410  62.054  61.402  1.00  0.00           C
ATOM   9046  O22 POPE9 152      14.740  61.954  62.411  1.00  0.00           O
ATOM   9047  C22 POPE9 152      15.310  61.124  60.201  1.00  0.00           C
ATOM   9050  C3  POPE9 152      17.290  65.184  61.413  1.00  0.00           C
ATOM   9053  O31 POPE9 152      17.100  65.334  59.991  1.00  0.00           O
ATOM   9054  C31 POPE9 152      16.140  66.154  59.643  1.00  0.00           C
ATOM   9055  O32 POPE9 152      15.320  66.674  60.382  1.00  0.00           O
ATOM   9056  C32 POPE9 152      16.320  66.464  58.151  1.00  0.00           C
ATOM   9059  C23 POPE9 152      14.280  60.014  60.461  1.00  0.00           C
ATOM   9062  C24 POPE9 152      13.910  59.203  59.222  1.00  0.00           C
ATOM   9065  C25 POPE9 152      13.030  59.974  58.221  1.00  0.00           C
ATOM   9068  C26 POPE9 152      12.310  58.993  57.291  1.00  0.00           C
ATOM   9071  C27 POPE9 152      11.620  59.664  56.111  1.00  0.00           C
ATOM   9074  C28 POPE9 152      11.010  58.634  55.132  1.00  0.00           C
ATOM   9077  C29 POPE9 152      12.040  58.094  54.172  1.00  0.00           C
ATOM   9079 0C21 POPE9 152      12.360  58.644  52.981  1.00  0.00           C
ATOM   9081 1C21 POPE9 152      11.770  59.904  52.411  1.00  0.00           C
ATOM   9084 2C21 POPE9 152      12.830  60.994  52.103  1.00  0.00           C
ATOM   9087 3C21 POPE9 152      12.210  62.234  51.451  1.00  0.00           C
ATOM   9090 4C21 POPE9 152      13.260  63.264  51.021  1.00  0.00           C
ATOM   9093 5C21 POPE9 152      12.700  64.414  50.173  1.00  0.00           C
ATOM   9096 6C21 POPE9 152      12.110  63.964  48.832  1.00  0.00           C
ATOM   9099 7C21 POPE9 152      11.950  65.134  47.841  1.00  0.00           C
ATOM   9102 8C21 POPE9 152      11.350  64.734  46.492  1.00  0.00           C
ATOM   9106  C33 POPE9 152      17.570  67.344  57.943  1.00  0.00           C
ATOM   9109  C34 POPE9 152      17.880  67.714  56.482  1.00  0.00           C
ATOM   9112  C35 POPE9 152      18.530  66.594  55.661  1.00  0.00           C
ATOM   9115  C36 POPE9 152      19.250  67.163  54.422  1.00  0.00           C
ATOM   9118  C37 POPE9 152      19.680  66.124  53.382  1.00  0.00           C
ATOM   9121  C38 POPE9 152      20.459  66.784  52.241  1.00  0.00           C
ATOM   9124  C39 POPE9 152      20.500  65.994  50.923  1.00  0.00           C
ATOM   9127 0C31 POPE9 152      19.120  65.904  50.252  1.00  0.00           C
ATOM   9130 1C31 POPE9 152      19.180  65.534  48.762  1.00  0.00           C
ATOM   9133 2C31 POPE9 152      17.780  65.294  48.172  1.00  0.00           C
ATOM   9136 3C31 POPE9 152      17.200  66.574  47.562  1.00  0.00           C
ATOM   9139 4C31 POPE9 152      15.710  66.474  47.192  1.00  0.00           C
ATOM   9142 5C31 POPE9 152      15.250  67.724  46.431  1.00  0.00           C
ATOM   9145 6C31 POPE9 152      13.750  67.785  46.152  1.00  0.00           C
ATOM   9149  NH3 POPE  153      87.929 119.344  68.082  1.00  0.00           N
ATOM   9153  C12 POPE  153      89.160 118.874  67.382  1.00  0.00           C
ATOM   9156  C11 POPE  153      89.998 117.934  68.242  1.00  0.00           C
ATOM   9159  P   POPE  153      92.160 116.583  67.481  1.00  0.00           P
ATOM   9160  O13 POPE  153      93.389 117.064  66.823  1.00  0.00           O
ATOM   9161  O14 POPE  153      92.358 116.014  68.831  1.00  0.00           O
ATOM   9162  O11 POPE  153      91.460 115.483  66.591  1.00  0.00           O
ATOM   9163  O12 POPE  153      91.180 117.785  67.502  1.00  0.00           O
ATOM   9164  C1  POPE  153      91.770 115.364  65.191  1.00  0.00           C
ATOM   9167  C2  POPE  153      90.860 116.273  64.352  1.00  0.00           C
ATOM   9169  O21 POPE  153      90.189 115.454  63.372  1.00  0.00           O
ATOM   9170  C21 POPE  153      88.929 115.753  63.172  1.00  0.00           C
ATOM   9171  O22 POPE  153      88.230 116.483  63.861  1.00  0.00           O
ATOM   9172  C22 POPE  153      88.449 115.035  61.922  1.00  0.00           C
ATOM   9175  C3  POPE  153      91.619 117.404  63.603  1.00  0.00           C
ATOM   9178  O31 POPE  153      90.690 118.324  62.972  1.00  0.00           O
ATOM   9179  C31 POPE  153      90.350 119.384  63.701  1.00  0.00           C
ATOM   9180  O32 POPE  153      90.849 119.704  64.761  1.00  0.00           O
ATOM   9181  C32 POPE  153      89.209 120.163  63.032  1.00  0.00           C
ATOM   9184  C23 POPE  153      88.868 115.824  60.662  1.00  0.00           C
ATOM   9187  C24 POPE  153      89.240 114.883  59.521  1.00  0.00           C
ATOM   9190  C25 POPE  153      89.540 115.634  58.232  1.00  0.00           C
ATOM   9193  C26 POPE  153      89.599 114.714  57.013  1.00  0.00           C
ATOM   9196  C27 POPE  153      89.008 115.364  55.763  1.00  0.00           C
ATOM   9199  C28 POPE  153      89.909 116.464  55.181  1.00  0.00           C
ATOM   9202  C29 POPE  153      90.830 115.914  54.123  1.00  0.00           C
ATOM   9204 0C21 POPE  153      90.690 116.094  52.793  1.00  0.00           C
ATOM   9206 1C21 POPE  153      89.580 116.863  52.112  1.00  0.00           C
ATOM   9209 2C21 POPE  153      89.079 116.243  50.801  1.00  0.00           C
ATOM   9212 3C21 POPE  153      88.139 115.044  50.982  1.00  0.00           C
ATOM   9215 4C21 POPE  153      87.638 114.535  49.621  1.00  0.00           C
ATOM   9218 5C21 POPE  153      86.730 113.293  49.692  1.00  0.00           C
ATOM   9221 6C21 POPE  153      85.389 113.523  50.401  1.00  0.00           C
ATOM   9224 7C21 POPE  153      84.459 112.313  50.293  1.00  0.00           C
ATOM   9227 8C21 POPE  153      83.199 112.434  51.152  1.00  0.00           C
ATOM   9231  C33 POPE  153      88.629 119.543  61.731  1.00  0.00           C
ATOM   9234  C34 POPE  153      89.480 119.794  60.481  1.00  0.00           C
ATOM   9237  C35 POPE  153      88.799 119.274  59.201  1.00  0.00           C
ATOM   9240  C36 POPE  153      88.979 120.163  57.951  1.00  0.00           C
ATOM   9243  C37 POPE  153      88.319 119.585  56.693  1.00  0.00           C
ATOM   9246  C38 POPE  153      87.929 120.653  55.661  1.00  0.00           C
ATOM   9249  C39 POPE  153      87.539 120.005  54.333  1.00  0.00           C
ATOM   9252 0C31 POPE  153      86.819 120.944  53.342  1.00  0.00           C
ATOM   9255 1C31 POPE  153      86.779 120.294  51.963  1.00  0.00           C
ATOM   9258 2C31 POPE  153      86.010 121.075  50.893  1.00  0.00           C
ATOM   9261 3C31 POPE  153      86.070 120.394  49.513  1.00  0.00           C
ATOM   9264 4C31 POPE  153      87.509 120.224  49.002  1.00  0.00           C
ATOM   9267 5C31 POPE  153      87.609 119.574  47.611  1.00  0.00           C
ATOM   9270 6C31 POPE  153      89.049 119.493  47.132  1.00  0.00           C
ATOM   9274  NH3 POPE  154     112.250  73.124  23.851  1.00  0.00           N
ATOM   9278  C12 POPE  154     112.618  73.554  22.462  1.00  0.00           C
ATOM   9281  C11 POPE  154     111.368  73.943  21.651  1.00  0.00           C
ATOM   9284  P   POPE  154     109.879  76.124  21.891  1.00  0.00           P
ATOM   9285  O13 POPE  154     110.170  76.194  20.441  1.00  0.00           O
ATOM   9286  O14 POPE  154     108.459  76.294  22.281  1.00  0.00           O
ATOM   9287  O11 POPE  154     110.830  77.093  22.671  1.00  0.00           O
ATOM   9288  O12 POPE  154     110.440  74.734  22.421  1.00  0.00           O
ATOM   9289  C1  POPE  154     110.669  77.324  24.081  1.00  0.00           C
ATOM   9292  C2  POPE  154     111.590  76.374  24.913  1.00  0.00           C
ATOM   9294  O21 POPE  154     110.949  75.124  25.271  1.00  0.00           O
ATOM   9295  C21 POPE  154     109.969  75.255  26.171  1.00  0.00           C
ATOM   9296  O22 POPE  154     109.520  76.294  26.593  1.00  0.00           O
ATOM   9297  C22 POPE  154     109.499  73.884  26.663  1.00  0.00           C
ATOM   9300  C3  POPE  154     112.290  77.085  26.131  1.00  0.00           C
ATOM   9303  O31 POPE  154     112.940  76.094  26.951  1.00  0.00           O
ATOM   9304  C31 POPE  154     113.069  76.344  28.271  1.00  0.00           C
ATOM   9305  O32 POPE  154     112.778  75.544  29.142  1.00  0.00           O
ATOM   9306  C32 POPE  154     113.699  77.704  28.561  1.00  0.00           C
ATOM   9309  C23 POPE  154     108.249  73.984  27.571  1.00  0.00           C
ATOM   9312  C24 POPE  154     108.479  73.694  29.061  1.00  0.00           C
ATOM   9315  C25 POPE  154     109.650  74.404  29.771  1.00  0.00           C
ATOM   9318  C26 POPE  154     109.599  74.014  31.262  1.00  0.00           C
ATOM   9321  C27 POPE  154     110.790  74.354  32.161  1.00  0.00           C
ATOM   9324  C28 POPE  154     110.609  73.704  33.562  1.00  0.00           C
ATOM   9327  C29 POPE  154     109.540  74.374  34.391  1.00  0.00           C
ATOM   9329 0C21 POPE  154     109.529  74.535  35.731  1.00  0.00           C
ATOM   9331 1C21 POPE  154     110.580  74.094  36.731  1.00  0.00           C
ATOM   9334 2C21 POPE  154     110.200  72.804  37.501  1.00  0.00           C
ATOM   9337 3C21 POPE  154     108.789  72.844  38.132  1.00  0.00           C
ATOM   9340 4C21 POPE  154     108.459  71.624  39.001  1.00  0.00           C
ATOM   9343 5C21 POPE  154     109.109  71.674  40.401  1.00  0.00           C
ATOM   9346 6C21 POPE  154     108.449  70.674  41.361  1.00  0.00           C
ATOM   9349 7C21 POPE  154     108.899  70.883  42.812  1.00  0.00           C
ATOM   9352 8C21 POPE  154     108.810  69.644  43.701  1.00  0.00           C
ATOM   9356  C33 POPE  154     114.850  77.584  29.611  1.00  0.00           C
ATOM   9359  C34 POPE  154     114.909  78.755  30.591  1.00  0.00           C
ATOM   9362  C35 POPE  154     113.748  78.814  31.593  1.00  0.00           C
ATOM   9365  C36 POPE  154     113.748  77.664  32.602  1.00  0.00           C
ATOM   9368  C37 POPE  154     112.579  77.764  33.603  1.00  0.00           C
ATOM   9371  C38 POPE  154     112.539  76.624  34.622  1.00  0.00           C
ATOM   9374  C39 POPE  154     113.680  76.645  35.661  1.00  0.00           C
ATOM   9377 0C31 POPE  154     113.530  77.743  36.722  1.00  0.00           C
ATOM   9380 1C31 POPE  154     114.850  77.953  37.492  1.00  0.00           C
ATOM   9383 2C31 POPE  154     114.680  78.604  38.872  1.00  0.00           C
ATOM   9386 3C31 POPE  154     114.820  77.594  40.033  1.00  0.00           C
ATOM   9389 4C31 POPE  154     113.729  76.514  40.051  1.00  0.00           C
ATOM   9392 5C31 POPE  154     113.839  75.614  41.271  1.00  0.00           C
ATOM   9395 6C31 POPE  154     112.929  74.395  41.201  1.00  0.00           C
ATOM   9399  NH3 POPE  155      62.880 126.104  22.021  1.00  0.00           N
ATOM   9403  C12 POPE  155      63.219 125.273  23.231  1.00  0.00           C
ATOM   9406  C11 POPE  155      64.549 124.503  23.062  1.00  0.00           C
ATOM   9409  P   POPE  155      66.489 126.094  22.241  1.00  0.00           P
ATOM   9410  O13 POPE  155      67.770 125.434  21.882  1.00  0.00           O
ATOM   9411  O14 POPE  155      65.568 126.434  21.142  1.00  0.00           O
ATOM   9412  O11 POPE  155      66.920 127.434  22.971  1.00  0.00           O
ATOM   9413  O12 POPE  155      65.699 125.314  23.351  1.00  0.00           O
ATOM   9414  C1  POPE  155      66.380 127.854  24.232  1.00  0.00           C
ATOM   9417  C2  POPE  155      67.429 128.004  25.381  1.00  0.00           C
ATOM   9419  O21 POPE  155      67.249 126.945  26.333  1.00  0.00           O
ATOM   9420  C21 POPE  155      67.880 125.814  26.042  1.00  0.00           C
ATOM   9421  O22 POPE  155      68.760 125.695  25.201  1.00  0.00           O
ATOM   9422  C22 POPE  155      67.240 124.685  26.861  1.00  0.00           C
ATOM   9425  C3  POPE  155      67.179 129.363  26.101  1.00  0.00           C
ATOM   9428  O31 POPE  155      68.199 129.704  27.052  1.00  0.00           O
ATOM   9429  C31 POPE  155      68.049 129.633  28.382  1.00  0.00           C
ATOM   9430  O32 POPE  155      68.950 129.944  29.151  1.00  0.00           O
ATOM   9431  C32 POPE  155      66.669 129.174  28.861  1.00  0.00           C
ATOM   9434  C23 POPE  155      68.038 124.193  28.102  1.00  0.00           C
ATOM   9437  C24 POPE  155      67.749 124.944  29.411  1.00  0.00           C
ATOM   9440  C25 POPE  155      68.090 124.064  30.632  1.00  0.00           C
ATOM   9443  C26 POPE  155      67.710 124.704  31.972  1.00  0.00           C
ATOM   9446  C27 POPE  155      68.639 124.274  33.121  1.00  0.00           C
ATOM   9449  C28 POPE  155      68.340 124.913  34.492  1.00  0.00           C
ATOM   9452  C29 POPE  155      66.979 124.585  35.071  1.00  0.00           C
ATOM   9454 0C21 POPE  155      66.729 123.824  36.152  1.00  0.00           C
ATOM   9456 1C21 POPE  155      67.749 123.113  37.002  1.00  0.00           C
ATOM   9459 2C21 POPE  155      67.179 122.523  38.312  1.00  0.00           C
ATOM   9462 3C21 POPE  155      67.240 123.484  39.502  1.00  0.00           C
ATOM   9465 4C21 POPE  155      66.249 123.124  40.623  1.00  0.00           C
ATOM   9468 5C21 POPE  155      66.279 121.654  41.082  1.00  0.00           C
ATOM   9471 6C21 POPE  155      65.350 121.395  42.283  1.00  0.00           C
ATOM   9474 7C21 POPE  155      64.968 119.913  42.431  1.00  0.00           C
ATOM   9477 8C21 POPE  155      64.350 119.574  43.783  1.00  0.00           C
ATOM   9481  C33 POPE  155      66.549 129.093  30.401  1.00  0.00           C
ATOM   9484  C34 POPE  155      65.119 129.384  30.901  1.00  0.00           C
ATOM   9487  C35 POPE  155      65.060 129.294  32.421  1.00  0.00           C
ATOM   9490  C36 POPE  155      63.750 129.783  33.071  1.00  0.00           C
ATOM   9493  C37 POPE  155      63.930 129.834  34.602  1.00  0.00           C
ATOM   9496  C38 POPE  155      62.789 130.513  35.382  1.00  0.00           C
ATOM   9499  C39 POPE  155      61.420 129.865  35.173  1.00  0.00           C
ATOM   9502 0C31 POPE  155      60.490 130.684  34.271  1.00  0.00           C
ATOM   9505 1C31 POPE  155      59.179 131.044  34.991  1.00  0.00           C
ATOM   9508 2C31 POPE  155      58.260 131.934  34.152  1.00  0.00           C
ATOM   9511 3C31 POPE  155      56.949 132.234  34.892  1.00  0.00           C
ATOM   9514 4C31 POPE  155      56.089 133.300  34.201  1.00  0.00           C
ATOM   9517 5C31 POPE  155      54.778 133.501  34.972  1.00  0.00           C
ATOM   9520 6C31 POPE  155      53.869 134.602  34.443  1.00  0.00           C
ATOM   9524  NH3 POPE  156      23.500  89.854  63.792  1.00  0.00           N
ATOM   9528  C12 POPE  156      24.860  89.804  64.401  1.00  0.00           C
ATOM   9531  C11 POPE  156      25.340  91.215  64.731  1.00  0.00           C
ATOM   9534  P   POPE  156      27.640  92.453  64.892  1.00  0.00           P
ATOM   9535  O13 POPE  156      26.990  93.464  65.762  1.00  0.00           O
ATOM   9536  O14 POPE  156      29.030  92.043  65.212  1.00  0.00           O
ATOM   9537  O11 POPE  156      27.660  93.055  63.432  1.00  0.00           O
ATOM   9538  O12 POPE  156      26.750  91.194  64.673  1.00  0.00           O
ATOM   9539  C1  POPE  156      28.520  92.465  62.451  1.00  0.00           C
ATOM   9542  C2  POPE  156      27.780  92.243  61.111  1.00  0.00           C
ATOM   9544  O21 POPE  156      27.750  93.374  60.242  1.00  0.00           O
ATOM   9545  C21 POPE  156      27.250  94.503  60.693  1.00  0.00           C
ATOM   9546  O22 POPE  156      27.549  95.093  61.711  1.00  0.00           O
ATOM   9547  C22 POPE  156      26.160  94.944  59.731  1.00  0.00           C
ATOM   9550  C3  POPE  156      26.369  91.623  61.332  1.00  0.00           C
ATOM   9553  O31 POPE  156      25.719  91.364  60.072  1.00  0.00           O
ATOM   9554  C31 POPE  156      24.699  90.534  60.142  1.00  0.00           C
ATOM   9555  O32 POPE  156      24.370  89.883  61.122  1.00  0.00           O
ATOM   9556  C32 POPE  156      24.000  90.443  58.783  1.00  0.00           C
ATOM   9559  C23 POPE  156      26.720  95.743  58.551  1.00  0.00           C
ATOM   9562  C24 POPE  156      25.670  95.824  57.431  1.00  0.00           C
ATOM   9565  C25 POPE  156      26.000  96.863  56.353  1.00  0.00           C
ATOM   9568  C26 POPE  156      26.040  96.273  54.931  1.00  0.00           C
ATOM   9571  C27 POPE  156      25.900  97.383  53.871  1.00  0.00           C
ATOM   9574  C28 POPE  156      26.320  96.954  52.463  1.00  0.00           C
ATOM   9577  C29 POPE  156      25.430  95.944  51.801  1.00  0.00           C
ATOM   9579 0C21 POPE  156      25.680  95.404  50.591  1.00  0.00           C
ATOM   9581 1C21 POPE  156      26.880  95.695  49.732  1.00  0.00           C
ATOM   9584 2C21 POPE  156      27.690  94.414  49.481  1.00  0.00           C
ATOM   9587 3C21 POPE  156      28.960  94.624  48.642  1.00  0.00           C
ATOM   9590 4C21 POPE  156      29.570  93.285  48.242  1.00  0.00           C
ATOM   9593 5C21 POPE  156      30.920  93.393  47.512  1.00  0.00           C
ATOM   9596 6C21 POPE  156      32.110  93.424  48.471  1.00  0.00           C
ATOM   9599 7C21 POPE  156      33.449  93.243  47.742  1.00  0.00           C
ATOM   9602 8C21 POPE  156      34.619  93.064  48.701  1.00  0.00           C
ATOM   9606  C33 POPE  156      22.460  90.574  58.861  1.00  0.00           C
ATOM   9609  C34 POPE  156      22.000  91.903  59.471  1.00  0.00           C
ATOM   9612  C35 POPE  156      20.490  91.934  59.731  1.00  0.00           C
ATOM   9615  C36 POPE  156      19.670  92.703  58.701  1.00  0.00           C
ATOM   9618  C37 POPE  156      18.190  92.764  59.113  1.00  0.00           C
ATOM   9621  C38 POPE  156      17.300  93.454  58.062  1.00  0.00           C
ATOM   9624  C39 POPE  156      16.970  94.913  58.333  1.00  0.00           C
ATOM   9627 0C31 POPE  156      16.149  95.464  57.151  1.00  0.00           C
ATOM   9630 1C31 POPE  156      15.590  96.863  57.382  1.00  0.00           C
ATOM   9633 2C31 POPE  156      14.780  97.365  56.181  1.00  0.00           C
ATOM   9636 3C31 POPE  156      14.120  98.724  56.451  1.00  0.00           C
ATOM   9639 4C31 POPE  156      13.590  99.424  55.201  1.00  0.00           C
ATOM   9642 5C31 POPE  156      13.200 100.874  55.513  1.00  0.00           C
ATOM   9645 6C31 POPE  156      12.790 101.684  54.282  1.00  0.00           C
ATOM   9649  NH3 POPE  157      96.749  56.374  63.302  1.00  0.00           N
ATOM   9653  C12 POPE  157      97.929  55.544  62.882  1.00  0.00           C
ATOM   9656  C11 POPE  157      99.270  56.314  63.051  1.00  0.00           C
ATOM   9659  P   POPE  157     100.138  57.914  64.971  1.00  0.00           P
ATOM   9660  O13 POPE  157      99.520  58.734  66.033  1.00  0.00           O
ATOM   9661  O14 POPE  157     100.949  56.754  65.402  1.00  0.00           O
ATOM   9662  O11 POPE  157     101.079  58.964  64.242  1.00  0.00           O
ATOM   9663  O12 POPE  157      99.119  57.514  63.832  1.00  0.00           O
ATOM   9664  C1  POPE  157     102.250  58.605  63.512  1.00  0.00           C
ATOM   9667  C2  POPE  157     102.280  59.374  62.161  1.00  0.00           C
ATOM   9669  O21 POPE  157     103.260  58.834  61.262  1.00  0.00           O
ATOM   9670  C21 POPE  157     102.898  57.694  60.672  1.00  0.00           C
ATOM   9671  O22 POPE  157     101.980  56.974  61.012  1.00  0.00           O
ATOM   9672  C22 POPE  157     103.769  57.454  59.451  1.00  0.00           C
ATOM   9675  C3  POPE  157     102.570  60.884  62.372  1.00  0.00           C
ATOM   9678  O31 POPE  157     102.409  61.604  61.142  1.00  0.00           O
ATOM   9679  C31 POPE  157     102.379  62.934  61.241  1.00  0.00           C
ATOM   9680  O32 POPE  157     102.490  63.554  62.283  1.00  0.00           O
ATOM   9681  C32 POPE  157     102.218  63.504  59.833  1.00  0.00           C
ATOM   9684  C23 POPE  157     103.050  57.883  58.151  1.00  0.00           C
ATOM   9687  C24 POPE  157     104.049  57.945  56.992  1.00  0.00           C
ATOM   9690  C25 POPE  157     103.389  57.934  55.611  1.00  0.00           C
ATOM   9693  C26 POPE  157     104.370  58.204  54.463  1.00  0.00           C
ATOM   9696  C27 POPE  157     105.480  57.144  54.352  1.00  0.00           C
ATOM   9699  C28 POPE  157     106.630  57.584  53.442  1.00  0.00           C
ATOM   9702  C29 POPE  157     107.770  56.594  53.521  1.00  0.00           C
ATOM   9704 0C21 POPE  157     108.099  55.653  52.621  1.00  0.00           C
ATOM   9706 1C21 POPE  157     107.420  55.375  51.301  1.00  0.00           C
ATOM   9709 2C21 POPE  157     108.410  55.583  50.152  1.00  0.00           C
ATOM   9712 3C21 POPE  157     107.749  55.354  48.792  1.00  0.00           C
ATOM   9715 4C21 POPE  157     108.670  55.614  47.591  1.00  0.00           C
ATOM   9718 5C21 POPE  157     108.759  57.094  47.202  1.00  0.00           C
ATOM   9721 6C21 POPE  157     109.718  57.355  46.033  1.00  0.00           C
ATOM   9724 7C21 POPE  157     109.599  58.784  45.481  1.00  0.00           C
ATOM   9727 8C21 POPE  157     110.679  59.144  44.461  1.00  0.00           C
ATOM   9731  C33 POPE  157     102.600  64.993  59.682  1.00  0.00           C
ATOM   9734  C34 POPE  157     102.099  65.524  58.323  1.00  0.00           C
ATOM   9737  C35 POPE  157     102.299  67.035  58.123  1.00  0.00           C
ATOM   9740  C36 POPE  157     103.579  67.394  57.361  1.00  0.00           C
ATOM   9743  C37 POPE  157     103.729  68.914  57.231  1.00  0.00           C
ATOM   9746  C38 POPE  157     104.718  69.364  56.152  1.00  0.00           C
ATOM   9749  C39 POPE  157     106.100  68.704  56.231  1.00  0.00           C
ATOM   9752 0C31 POPE  157     106.880  68.993  57.533  1.00  0.00           C
ATOM   9755 1C31 POPE  157     108.339  68.523  57.431  1.00  0.00           C
ATOM   9758 2C31 POPE  157     109.359  69.624  57.073  1.00  0.00           C
ATOM   9761 3C31 POPE  157     109.130  70.354  55.742  1.00  0.00           C
ATOM   9764 4C31 POPE  157     109.240  69.474  54.481  1.00  0.00           C
ATOM   9767 5C31 POPE  157     109.039  70.294  53.193  1.00  0.00           C
ATOM   9770 6C31 POPE  157     108.909  69.453  51.922  1.00  0.00           C
ATOM   9774  NH3 POPE  158      37.270  64.344  22.892  1.00  0.00           N
ATOM   9778  C12 POPE  158      36.060  63.514  22.601  1.00  0.00           C
ATOM   9781  C11 POPE  158      34.840  63.984  23.412  1.00  0.00           C
ATOM   9784  P   POPE  158      32.430  63.153  23.981  1.00  0.00           P
ATOM   9785  O13 POPE  158      31.610  64.344  23.631  1.00  0.00           O
ATOM   9786  O14 POPE  158      31.760  61.844  24.011  1.00  0.00           O
ATOM   9787  O11 POPE  158      33.009  63.434  25.431  1.00  0.00           O
ATOM   9788  O12 POPE  158      33.750  63.124  23.101  1.00  0.00           O
ATOM   9789  C1  POPE  158      32.129  63.153  26.532  1.00  0.00           C
ATOM   9792  C2  POPE  158      32.869  63.304  27.861  1.00  0.00           C
ATOM   9794  O21 POPE  158      31.860  63.344  28.871  1.00  0.00           O
ATOM   9795  C21 POPE  158      32.189  62.813  30.031  1.00  0.00           C
ATOM   9796  O22 POPE  158      33.190  62.154  30.251  1.00  0.00           O
ATOM   9797  C22 POPE  158      31.160  63.264  31.072  1.00  0.00           C
ATOM   9800  C3  POPE  158      33.740  64.604  27.922  1.00  0.00           C
ATOM   9803  O31 POPE  158      34.629  64.614  29.051  1.00  0.00           O
ATOM   9804  C31 POPE  158      34.160  65.164  30.161  1.00  0.00           C
ATOM   9805  O32 POPE  158      33.160  65.834  30.271  1.00  0.00           O
ATOM   9806  C32 POPE  158      35.000  64.633  31.321  1.00  0.00           C
ATOM   9809  C23 POPE  158      31.539  62.784  32.491  1.00  0.00           C
ATOM   9812  C24 POPE  158      30.930  63.684  33.562  1.00  0.00           C
ATOM   9815  C25 POPE  158      31.580  63.454  34.923  1.00  0.00           C
ATOM   9818  C26 POPE  158      31.530  64.714  35.792  1.00  0.00           C
ATOM   9821  C27 POPE  158      32.129  64.465  37.172  1.00  0.00           C
ATOM   9824  C28 POPE  158      32.310  65.764  37.972  1.00  0.00           C
ATOM   9827  C29 POPE  158      33.569  66.493  37.602  1.00  0.00           C
ATOM   9829 0C21 POPE  158      34.559  66.825  38.452  1.00  0.00           C
ATOM   9831 1C21 POPE  158      34.540  66.544  39.931  1.00  0.00           C
ATOM   9834 2C21 POPE  158      35.920  66.734  40.591  1.00  0.00           C
ATOM   9837 3C21 POPE  158      36.959  65.715  40.132  1.00  0.00           C
ATOM   9840 4C21 POPE  158      38.360  65.994  40.701  1.00  0.00           C
ATOM   9843 5C21 POPE  158      39.399  64.944  40.322  1.00  0.00           C
ATOM   9846 6C21 POPE  158      39.059  63.554  40.882  1.00  0.00           C
ATOM   9849 7C21 POPE  158      40.160  62.514  40.672  1.00  0.00           C
ATOM   9852 8C21 POPE  158      39.730  61.114  41.111  1.00  0.00           C
ATOM   9856  C33 POPE  158      34.870  65.313  32.692  1.00  0.00           C
ATOM   9859  C34 POPE  158      35.690  64.574  33.751  1.00  0.00           C
ATOM   9862  C35 POPE  158      36.020  65.445  34.972  1.00  0.00           C
ATOM   9865  C36 POPE  158      37.310  66.234  34.752  1.00  0.00           C
ATOM   9868  C37 POPE  158      37.500  67.413  35.701  1.00  0.00           C
ATOM   9871  C38 POPE  158      38.809  68.174  35.423  1.00  0.00           C
ATOM   9874  C39 POPE  158      40.049  67.493  35.992  1.00  0.00           C
ATOM   9877 0C31 POPE  158      40.289  67.834  37.472  1.00  0.00           C
ATOM   9880 1C31 POPE  158      41.689  67.404  37.923  1.00  0.00           C
ATOM   9883 2C31 POPE  158      42.069  67.844  39.341  1.00  0.00           C
ATOM   9886 3C31 POPE  158      43.570  67.674  39.621  1.00  0.00           C
ATOM   9889 4C31 POPE  158      44.049  66.214  39.602  1.00  0.00           C
ATOM   9892 5C31 POPE  158      45.579  66.104  39.621  1.00  0.00           C
ATOM   9895 6C31 POPE  158      46.110  64.704  39.321  1.00  0.00           C
ATOM   9899  NH3 POPE  159     121.170 121.434  66.673  1.00  0.00           N
ATOM   9903  C12 POPE  159     119.979 121.914  65.901  1.00  0.00           C
ATOM   9906  C11 POPE  159     119.160 122.843  66.782  1.00  0.00           C
ATOM   9909  P   POPE  159     116.959 124.123  66.911  1.00  0.00           P
ATOM   9910  O13 POPE  159     116.380 123.195  67.911  1.00  0.00           O
ATOM   9911  O14 POPE  159     117.638 125.324  67.441  1.00  0.00           O
ATOM   9912  O11 POPE  159     115.879 124.524  65.833  1.00  0.00           O
ATOM   9913  O12 POPE  159     117.999 123.285  66.062  1.00  0.00           O
ATOM   9914  C1  POPE  159     115.289 123.484  65.051  1.00  0.00           C
ATOM   9917  C2  POPE  159     114.449 124.144  63.941  1.00  0.00           C
ATOM   9919  O21 POPE  159     113.729 123.164  63.162  1.00  0.00           O
ATOM   9920  C21 POPE  159     114.410 122.234  62.512  1.00  0.00           C
ATOM   9921  O22 POPE  159     115.620 122.143  62.411  1.00  0.00           O
ATOM   9922  C22 POPE  159     113.419 121.255  61.912  1.00  0.00           C
ATOM   9925  C3  POPE  159     115.278 125.133  63.062  1.00  0.00           C
ATOM   9928  O31 POPE  159     114.410 125.835  62.151  1.00  0.00           O
ATOM   9929  C31 POPE  159     114.240 127.133  62.333  1.00  0.00           C
ATOM   9930  O32 POPE  159     114.869 127.843  63.102  1.00  0.00           O
ATOM   9931  C32 POPE  159     113.109 127.593  61.423  1.00  0.00           C
ATOM   9934  C23 POPE  159     113.999 120.624  60.643  1.00  0.00           C
ATOM   9937  C24 POPE  159     113.020 119.643  60.002  1.00  0.00           C
ATOM   9940  C25 POPE  159     113.579 118.953  58.752  1.00  0.00           C
ATOM   9943  C26 POPE  159     113.859 119.923  57.603  1.00  0.00           C
ATOM   9946  C27 POPE  159     114.270 119.204  56.301  1.00  0.00           C
ATOM   9949  C28 POPE  159     114.890 120.145  55.242  1.00  0.00           C
ATOM   9952  C29 POPE  159     116.269 120.624  55.632  1.00  0.00           C
ATOM   9954 0C21 POPE  159     117.320 120.785  54.811  1.00  0.00           C
ATOM   9956 1C21 POPE  159     117.329 120.624  53.312  1.00  0.00           C
ATOM   9959 2C21 POPE  159     118.109 121.763  52.621  1.00  0.00           C
ATOM   9962 3C21 POPE  159     119.639 121.604  52.742  1.00  0.00           C
ATOM   9965 4C21 POPE  159     120.419 122.843  52.271  1.00  0.00           C
ATOM   9968 5C21 POPE  159     120.219 124.104  53.143  1.00  0.00           C
ATOM   9971 6C21 POPE  159     120.739 123.964  54.583  1.00  0.00           C
ATOM   9974 7C21 POPE  159     120.440 125.193  55.443  1.00  0.00           C
ATOM   9977 8C21 POPE  159     121.119 125.163  56.812  1.00  0.00           C
ATOM   9981  C33 POPE  159     113.109 129.104  61.072  1.00  0.00           C
ATOM   9984  C34 POPE  159     112.929 129.374  59.573  1.00  0.00           C
ATOM   9987  C35 POPE  159     111.639 128.813  58.941  1.00  0.00           C
ATOM   9990  C36 POPE  159     111.579 128.943  57.411  1.00  0.00           C
ATOM   9993  C37 POPE  159     110.380 128.184  56.812  1.00  0.00           C
ATOM   9996  C38 POPE  159     110.219 128.314  55.282  1.00  0.00           C
ATOM   9999  C39 POPE  159     111.129 127.395  54.451  1.00  0.00           C
ATOM  10002 0C31 POPE  159     110.480 126.954  53.132  1.00  0.00           C
ATOM  10005 1C31 POPE  159     111.359 126.033  52.262  1.00  0.00           C
ATOM  10008 2C31 POPE  159     110.650 125.564  50.982  1.00  0.00           C
ATOM  10011 3C31 POPE  159     111.269 124.305  50.352  1.00  0.00           C
ATOM  10014 4C31 POPE  159     112.659 124.493  49.732  1.00  0.00           C
ATOM  10017 5C31 POPE  159     113.249 123.153  49.291  1.00  0.00           C
ATOM  10020 6C31 POPE  159     114.718 123.223  48.871  1.00  0.00           C
ATOM  10024  NH3 POPE  160       8.590  54.034  69.701  1.00  0.00           N
ATOM  10028  C12 POPE  160       7.260  53.334  69.673  1.00  0.00           C
ATOM  10031  C11 POPE  160       6.180  54.014  70.503  1.00  0.00           C
ATOM  10034  P   POPE  160       3.890  53.314  69.411  1.00  0.00           P
ATOM  10035  O13 POPE  160       2.730  52.474  69.771  1.00  0.00           O
ATOM  10036  O14 POPE  160       3.690  54.764  69.192  1.00  0.00           O
ATOM  10037  O11 POPE  160       4.550  52.743  68.082  1.00  0.00           O
ATOM  10038  O12 POPE  160       5.020  53.164  70.512  1.00  0.00           O
ATOM  10039  C1  POPE  160       3.820  53.004  66.862  1.00  0.00           C
ATOM  10042  C2  POPE  160       4.580  52.594  65.573  1.00  0.00           C
ATOM  10044  O21 POPE  160       4.460  51.234  65.132  1.00  0.00           O
ATOM  10045  C21 POPE  160       3.300  50.614  65.002  1.00  0.00           C
ATOM  10046  O22 POPE  160       2.250  50.844  65.562  1.00  0.00           O
ATOM  10047  C22 POPE  160       3.520  49.544  63.923  1.00  0.00           C
ATOM  10050  C3  POPE  160       6.100  52.953  65.713  1.00  0.00           C
ATOM  10053  O31 POPE  160       6.950  52.464  64.661  1.00  0.00           O
ATOM  10054  C31 POPE  160       6.630  52.854  63.432  1.00  0.00           C
ATOM  10055  O32 POPE  160       5.930  53.804  63.151  1.00  0.00           O
ATOM  10056  C32 POPE  160       7.170  51.854  62.411  1.00  0.00           C
ATOM  10059  C23 POPE  160       2.290  48.644  63.692  1.00  0.00           C
ATOM  10062  C24 POPE  160       2.380  47.764  62.442  1.00  0.00           C
ATOM  10065  C25 POPE  160       1.283  48.094  61.423  1.00  0.00           C
ATOM  10068  C26 POPE  160       1.563  49.354  60.591  1.00  0.00           C
ATOM  10071  C27 POPE  160       0.783  49.384  59.263  1.00  0.00           C
ATOM  10074  C28 POPE  160       1.443  50.264  58.181  1.00  0.00           C
ATOM  10077  C29 POPE  160       2.720  49.614  57.712  1.00  0.00           C
ATOM  10079 0C21 POPE  160       2.940  49.024  56.532  1.00  0.00           C
ATOM  10081 1C21 POPE  160       2.023  48.934  55.341  1.00  0.00           C
ATOM  10084 2C21 POPE  160       2.830  49.234  54.072  1.00  0.00           C
ATOM  10087 3C21 POPE  160       2.083  48.924  52.761  1.00  0.00           C
ATOM  10090 4C21 POPE  160       3.050  48.944  51.581  1.00  0.00           C
ATOM  10093 5C21 POPE  160       2.380  49.034  50.211  1.00  0.00           C
ATOM  10096 6C21 POPE  160       3.380  48.704  49.091  1.00  0.00           C
ATOM  10099 7C21 POPE  160       3.550  47.204  48.812  1.00  0.00           C
ATOM  10102 8C21 POPE  160       4.470  46.965  47.611  1.00  0.00           C
ATOM  10106  C33 POPE  160       7.160  50.434  62.992  1.00  0.00           C
ATOM  10109  C34 POPE  160       7.170  49.294  61.971  1.00  0.00           C
ATOM  10112  C35 POPE  160       7.080  47.945  62.681  1.00  0.00           C
ATOM  10115  C36 POPE  160       7.390  46.724  61.823  1.00  0.00           C
ATOM  10118  C37 POPE  160       7.630  45.484  62.691  1.00  0.00           C
ATOM  10121  C38 POPE  160       8.900  44.714  62.291  1.00  0.00           C
ATOM  10124  C39 POPE  160       8.930  44.304  60.812  1.00  0.00           C
ATOM  10127 0C31 POPE  160       7.840  43.304  60.433  1.00  0.00           C
ATOM  10130 1C31 POPE  160       7.560  43.314  58.923  1.00  0.00           C
ATOM  10133 2C31 POPE  160       6.300  42.534  58.551  1.00  0.00           C
ATOM  10136 3C31 POPE  160       5.970  42.574  57.062  1.00  0.00           C
ATOM  10139 4C31 POPE  160       6.810  41.594  56.242  1.00  0.00           C
ATOM  10142 5C31 POPE  160       6.480  41.653  54.741  1.00  0.00           C
ATOM  10145 6C31 POPE  160       7.210  40.593  53.912  1.00  0.00           C
ATOM  10149  NH3 POPE  161      77.608  80.804  19.501  1.00  0.00           N
ATOM  10153  C12 POPE  161      78.968  80.404  18.971  1.00  0.00           C
ATOM  10156  C11 POPE  161      79.689  79.234  19.711  1.00  0.00           C
ATOM  10159  P   POPE  161      78.189  77.254  20.582  1.00  0.00           P
ATOM  10160  O13 POPE  161      76.899  77.594  19.951  1.00  0.00           O
ATOM  10161  O14 POPE  161      79.038  76.243  19.913  1.00  0.00           O
ATOM  10162  O11 POPE  161      77.910  76.813  22.081  1.00  0.00           O
ATOM  10163  O12 POPE  161      78.960  78.615  20.771  1.00  0.00           O
ATOM  10164  C1  POPE  161      78.679  77.334  23.172  1.00  0.00           C
ATOM  10167  C2  POPE  161      78.270  76.703  24.531  1.00  0.00           C
ATOM  10169  O21 POPE  161      79.240  77.054  25.531  1.00  0.00           O
ATOM  10170  C21 POPE  161      79.009  77.854  26.593  1.00  0.00           C
ATOM  10171  O22 POPE  161      79.810  77.984  27.501  1.00  0.00           O
ATOM  10172  C22 POPE  161      77.689  78.634  26.532  1.00  0.00           C
ATOM  10175  C3  POPE  161      78.199  75.145  24.422  1.00  0.00           C
ATOM  10178  O31 POPE  161      78.399  74.444  25.652  1.00  0.00           O
ATOM  10179  C31 POPE  161      77.599  74.674  26.681  1.00  0.00           C
ATOM  10180  O32 POPE  161      76.570  75.325  26.663  1.00  0.00           O
ATOM  10181  C32 POPE  161      78.280  74.014  27.892  1.00  0.00           C
ATOM  10184  C23 POPE  161      77.529  79.674  27.661  1.00  0.00           C
ATOM  10187  C24 POPE  161      76.179  80.424  27.621  1.00  0.00           C
ATOM  10190  C25 POPE  161      75.038  79.704  28.361  1.00  0.00           C
ATOM  10193  C26 POPE  161      75.150  79.844  29.882  1.00  0.00           C
ATOM  10196  C27 POPE  161      74.009  79.184  30.673  1.00  0.00           C
ATOM  10199  C28 POPE  161      73.939  79.663  32.132  1.00  0.00           C
ATOM  10202  C29 POPE  161      75.150  79.354  32.961  1.00  0.00           C
ATOM  10204 0C21 POPE  161      75.229  79.514  34.301  1.00  0.00           C
ATOM  10206 1C21 POPE  161      74.139  80.023  35.212  1.00  0.00           C
ATOM  10209 2C21 POPE  161      73.960  79.104  36.431  1.00  0.00           C
ATOM  10212 3C21 POPE  161      72.680  79.424  37.213  1.00  0.00           C
ATOM  10215 4C21 POPE  161      72.499  78.584  38.481  1.00  0.00           C
ATOM  10218 5C21 POPE  161      73.439  79.014  39.611  1.00  0.00           C
ATOM  10221 6C21 POPE  161      73.090  78.404  40.963  1.00  0.00           C
ATOM  10224 7C21 POPE  161      73.950  78.993  42.083  1.00  0.00           C
ATOM  10227 8C21 POPE  161      73.760  78.335  43.452  1.00  0.00           C
ATOM  10231  C33 POPE  161      77.569  74.174  29.261  1.00  0.00           C
ATOM  10234  C34 POPE  161      78.329  73.464  30.401  1.00  0.00           C
ATOM  10237  C35 POPE  161      77.829  73.814  31.812  1.00  0.00           C
ATOM  10240  C36 POPE  161      76.358  73.434  32.071  1.00  0.00           C
ATOM  10243  C37 POPE  161      75.770  74.145  33.302  1.00  0.00           C
ATOM  10246  C38 POPE  161      74.248  74.325  33.222  1.00  0.00           C
ATOM  10249  C39 POPE  161      73.420  73.154  33.783  1.00  0.00           C
ATOM  10252 0C31 POPE  161      73.479  73.035  35.312  1.00  0.00           C
ATOM  10255 1C31 POPE  161      72.270  72.294  35.911  1.00  0.00           C
ATOM  10258 2C31 POPE  161      72.240  72.394  37.441  1.00  0.00           C
ATOM  10261 3C31 POPE  161      70.850  72.254  38.083  1.00  0.00           C
ATOM  10264 4C31 POPE  161      70.299  70.824  38.122  1.00  0.00           C
ATOM  10267 5C31 POPE  161      69.160  70.654  39.141  1.00  0.00           C
ATOM  10270 6C31 POPE  161      68.779  69.203  39.411  1.00  0.00           C
ATOM  10274  NH3 POPE  162      42.969 133.211  25.632  1.00  0.00           N
ATOM  10278  C12 POPE  162      42.520 132.563  26.931  1.00  0.00           C
ATOM  10281  C11 POPE  162      43.090 131.154  27.141  1.00  0.00           C
ATOM  10284  P   POPE  162      42.269 129.755  25.071  1.00  0.00           P
ATOM  10285  O13 POPE  162      41.450 128.553  24.802  1.00  0.00           O
ATOM  10286  O14 POPE  162      41.889 130.984  24.321  1.00  0.00           O
ATOM  10287  O11 POPE  162      43.810 129.465  24.921  1.00  0.00           O
ATOM  10288  O12 POPE  162      42.229 130.133  26.602  1.00  0.00           O
ATOM  10289  C1  POPE  162      44.429 128.174  25.042  1.00  0.00           C
ATOM  10292  C2  POPE  162      45.350 128.034  26.292  1.00  0.00           C
ATOM  10294  O21 POPE  162      46.410 127.105  25.971  1.00  0.00           O
ATOM  10295  C21 POPE  162      46.929 126.014  26.542  1.00  0.00           C
ATOM  10296  O22 POPE  162      48.079 125.653  26.333  1.00  0.00           O
ATOM  10297  C22 POPE  162      45.979 125.084  27.302  1.00  0.00           C
ATOM  10300  C3  POPE  162      44.520 127.884  27.611  1.00  0.00           C
ATOM  10303  O31 POPE  162      45.319 127.794  28.821  1.00  0.00           O
ATOM  10304  C31 POPE  162      44.580 127.453  29.892  1.00  0.00           C
ATOM  10305  O32 POPE  162      43.410 127.133  29.832  1.00  0.00           O
ATOM  10306  C32 POPE  162      45.350 127.514  31.191  1.00  0.00           C
ATOM  10309  C23 POPE  162      46.749 124.274  28.382  1.00  0.00           C
ATOM  10312  C24 POPE  162      45.900 123.785  29.571  1.00  0.00           C
ATOM  10315  C25 POPE  162      46.719 123.624  30.841  1.00  0.00           C
ATOM  10318  C26 POPE  162      45.889 123.083  32.001  1.00  0.00           C
ATOM  10321  C27 POPE  162      46.689 123.124  33.312  1.00  0.00           C
ATOM  10324  C28 POPE  162      46.040 122.264  34.411  1.00  0.00           C
ATOM  10327  C29 POPE  162      46.740 122.474  35.722  1.00  0.00           C
ATOM  10329 0C21 POPE  162      46.759 121.593  36.731  1.00  0.00           C
ATOM  10331 1C21 POPE  162      46.028 120.273  36.731  1.00  0.00           C
ATOM  10334 2C21 POPE  162      45.270 120.014  38.051  1.00  0.00           C
ATOM  10337 3C21 POPE  162      46.170 119.883  39.271  1.00  0.00           C
ATOM  10340 4C21 POPE  162      45.389 119.473  40.541  1.00  0.00           C
ATOM  10343 5C21 POPE  162      46.340 119.424  41.731  1.00  0.00           C
ATOM  10346 6C21 POPE  162      45.699 119.134  43.102  1.00  0.00           C
ATOM  10349 7C21 POPE  162      46.700 119.363  44.253  1.00  0.00           C
ATOM  10352 8C21 POPE  162      46.070 119.294  45.641  1.00  0.00           C
ATOM  10356  C33 POPE  162      44.469 128.154  32.291  1.00  0.00           C
ATOM  10359  C34 POPE  162      45.150 128.253  33.662  1.00  0.00           C
ATOM  10362  C35 POPE  162      45.359 126.903  34.361  1.00  0.00           C
ATOM  10365  C36 POPE  162      44.079 126.054  34.472  1.00  0.00           C
ATOM  10368  C37 POPE  162      44.049 125.264  35.792  1.00  0.00           C
ATOM  10371  C38 POPE  162      42.880 124.274  35.893  1.00  0.00           C
ATOM  10374  C39 POPE  162      42.950 123.393  37.161  1.00  0.00           C
ATOM  10377 0C31 POPE  162      42.929 124.214  38.463  1.00  0.00           C
ATOM  10380 1C31 POPE  162      43.510 123.484  39.672  1.00  0.00           C
ATOM  10383 2C31 POPE  162      44.000 124.503  40.711  1.00  0.00           C
ATOM  10386 3C31 POPE  162      44.479 123.883  42.021  1.00  0.00           C
ATOM  10389 4C31 POPE  162      43.319 123.505  42.951  1.00  0.00           C
ATOM  10392 5C31 POPE  162      43.830 122.994  44.301  1.00  0.00           C
ATOM  10395 6C31 POPE  162      42.710 122.544  45.242  1.00  0.00           C
ATOM  10399  NH3 POPE  163     101.929  87.094  25.231  1.00  0.00           N
ATOM  10403  C12 POPE  163     101.889  88.344  24.382  1.00  0.00           C
ATOM  10406  C11 POPE  163     102.609  89.564  24.992  1.00  0.00           C
ATOM  10409  P   POPE  163     101.229  91.693  24.372  1.00  0.00           P
ATOM  10410  O13 POPE  163     101.229  92.873  23.471  1.00  0.00           O
ATOM  10411  O14 POPE  163     100.070  90.804  24.312  1.00  0.00           O
ATOM  10412  O11 POPE  163     101.439  92.194  25.851  1.00  0.00           O
ATOM  10413  O12 POPE  163     102.498  90.743  24.151  1.00  0.00           O
ATOM  10414  C1  POPE  163     100.359  92.794  26.561  1.00  0.00           C
ATOM  10417  C2  POPE  163     100.599  92.703  28.102  1.00  0.00           C
ATOM  10419  O21 POPE  163     101.520  93.743  28.503  1.00  0.00           O
ATOM  10420  C21 POPE  163     101.679  93.943  29.811  1.00  0.00           C
ATOM  10421  O22 POPE  163     101.108  93.335  30.691  1.00  0.00           O
ATOM  10422  C22 POPE  163     102.740  95.044  30.051  1.00  0.00           C
ATOM  10425  C3  POPE  163     101.140  91.264  28.382  1.00  0.00           C
ATOM  10428  O31 POPE  163     100.790  90.774  29.682  1.00  0.00           O
ATOM  10429  C31 POPE  163     101.399  89.643  29.991  1.00  0.00           C
ATOM  10430  O32 POPE  163     102.329  89.154  29.361  1.00  0.00           O
ATOM  10431  C32 POPE  163     100.690  89.004  31.191  1.00  0.00           C
ATOM  10434  C23 POPE  163     102.770  95.613  31.511  1.00  0.00           C
ATOM  10437  C24 POPE  163     102.490  97.124  31.602  1.00  0.00           C
ATOM  10440  C25 POPE  163     102.638  97.744  33.001  1.00  0.00           C
ATOM  10443  C26 POPE  163     101.508  97.294  33.931  1.00  0.00           C
ATOM  10446  C27 POPE  163     101.639  97.864  35.341  1.00  0.00           C
ATOM  10449  C28 POPE  163     100.520  97.383  36.283  1.00  0.00           C
ATOM  10452  C29 POPE  163     100.529  95.883  36.451  1.00  0.00           C
ATOM  10454 0C21 POPE  163     100.569  95.214  37.611  1.00  0.00           C
ATOM  10456 1C21 POPE  163     100.590  95.824  38.992  1.00  0.00           C
ATOM  10459 2C21 POPE  163     101.299  94.895  39.992  1.00  0.00           C
ATOM  10462 3C21 POPE  163     101.030  95.314  41.441  1.00  0.00           C
ATOM  10465 4C21 POPE  163     101.600  94.333  42.472  1.00  0.00           C
ATOM  10468 5C21 POPE  163     103.120  94.204  42.361  1.00  0.00           C
ATOM  10471 6C21 POPE  163     103.789  94.004  43.722  1.00  0.00           C
ATOM  10474 7C21 POPE  163     105.278  94.363  43.701  1.00  0.00           C
ATOM  10477 8C21 POPE  163     105.910  94.333  45.103  1.00  0.00           C
ATOM  10481  C33 POPE  163     101.100  89.524  32.591  1.00  0.00           C
ATOM  10484  C34 POPE  163     100.660  90.954  32.922  1.00  0.00           C
ATOM  10487  C35 POPE  163     100.779  91.285  34.422  1.00  0.00           C
ATOM  10490  C36 POPE  163      99.520  90.954  35.233  1.00  0.00           C
ATOM  10493  C37 POPE  163      99.709  91.154  36.753  1.00  0.00           C
ATOM  10496  C38 POPE  163      98.530  90.645  37.591  1.00  0.00           C
ATOM  10499  C39 POPE  163      98.510  91.124  39.053  1.00  0.00           C
ATOM  10502 0C31 POPE  163      98.150  92.614  39.173  1.00  0.00           C
ATOM  10505 1C31 POPE  163      98.080  93.153  40.602  1.00  0.00           C
ATOM  10508 2C31 POPE  163      96.929  92.553  41.431  1.00  0.00           C
ATOM  10511 3C31 POPE  163      96.508  93.475  42.582  1.00  0.00           C
ATOM  10514 4C31 POPE  163      95.210  93.013  43.263  1.00  0.00           C
ATOM  10517 5C31 POPE  163      94.549  94.123  44.091  1.00  0.00           C
ATOM  10520 6C31 POPE  163      93.239  93.694  44.762  1.00  0.00           C
ATOM  10524  NH3 POPE  164     101.749  95.434  22.922  1.00  0.00           N
ATOM  10528  C12 POPE  164     103.239  95.704  23.042  1.00  0.00           C
ATOM  10531  C11 POPE  164     103.719  96.824  22.111  1.00  0.00           C
ATOM  10534  P   POPE  164     106.368  96.854  22.081  1.00  0.00           P
ATOM  10535  O13 POPE  164     106.280  96.313  20.701  1.00  0.00           O
ATOM  10536  O14 POPE  164     107.280  98.004  22.221  1.00  0.00           O
ATOM  10537  O11 POPE  164     106.669  95.653  23.082  1.00  0.00           O
ATOM  10538  O12 POPE  164     104.960  97.334  22.571  1.00  0.00           O
ATOM  10539  C1  POPE  164     107.729  95.494  24.021  1.00  0.00           C
ATOM  10542  C2  POPE  164     107.229  94.874  25.381  1.00  0.00           C
ATOM  10544  O21 POPE  164     108.370  94.643  26.251  1.00  0.00           O
ATOM  10545  C21 POPE  164     108.080  94.764  27.551  1.00  0.00           C
ATOM  10546  O22 POPE  164     107.020  95.163  28.001  1.00  0.00           O
ATOM  10547  C22 POPE  164     109.260  94.214  28.361  1.00  0.00           C
ATOM  10550  C3  POPE  164     106.409  93.544  25.261  1.00  0.00           C
ATOM  10553  O31 POPE  164     105.639  93.274  26.462  1.00  0.00           O
ATOM  10554  C31 POPE  164     105.699  92.074  27.031  1.00  0.00           C
ATOM  10555  O32 POPE  164     106.329  91.104  26.631  1.00  0.00           O
ATOM  10556  C32 POPE  164     104.820  92.035  28.281  1.00  0.00           C
ATOM  10559  C23 POPE  164     108.979  94.193  29.882  1.00  0.00           C
ATOM  10562  C24 POPE  164     109.839  93.184  30.673  1.00  0.00           C
ATOM  10565  C25 POPE  164     109.349  93.113  32.122  1.00  0.00           C
ATOM  10568  C26 POPE  164     110.100  92.164  33.071  1.00  0.00           C
ATOM  10571  C27 POPE  164     109.459  92.234  34.472  1.00  0.00           C
ATOM  10574  C28 POPE  164     110.100  91.343  35.551  1.00  0.00           C
ATOM  10577  C29 POPE  164     109.219  91.364  36.771  1.00  0.00           C
ATOM  10579 0C21 POPE  164     109.270  90.504  37.812  1.00  0.00           C
ATOM  10581 1C21 POPE  164     110.270  89.403  37.992  1.00  0.00           C
ATOM  10584 2C21 POPE  164     110.109  88.684  39.351  1.00  0.00           C
ATOM  10587 3C21 POPE  164     110.350  89.594  40.562  1.00  0.00           C
ATOM  10590 4C21 POPE  164     110.249  88.834  41.891  1.00  0.00           C
ATOM  10593 5C21 POPE  164     110.720  89.654  43.102  1.00  0.00           C
ATOM  10596 6C21 POPE  164     112.250  89.804  43.172  1.00  0.00           C
ATOM  10599 7C21 POPE  164     112.710  90.534  44.443  1.00  0.00           C
ATOM  10602 8C21 POPE  164     114.209  90.835  44.431  1.00  0.00           C
ATOM  10606  C33 POPE  164     105.609  92.143  29.611  1.00  0.00           C
ATOM  10609  C34 POPE  164     104.979  91.264  30.691  1.00  0.00           C
ATOM  10612  C35 POPE  164     105.539  91.474  32.102  1.00  0.00           C
ATOM  10615  C36 POPE  164     105.009  92.754  32.751  1.00  0.00           C
ATOM  10618  C37 POPE  164     105.240  92.754  34.263  1.00  0.00           C
ATOM  10621  C38 POPE  164     104.520  93.904  34.962  1.00  0.00           C
ATOM  10624  C39 POPE  164     104.960  94.023  36.423  1.00  0.00           C
ATOM  10627 0C31 POPE  164     104.529  95.364  37.042  1.00  0.00           C
ATOM  10630 1C31 POPE  164     105.270  95.684  38.341  1.00  0.00           C
ATOM  10633 2C31 POPE  164     105.189  97.185  38.673  1.00  0.00           C
ATOM  10636 3C31 POPE  164     106.140  97.633  39.783  1.00  0.00           C
ATOM  10639 4C31 POPE  164     105.690  97.243  41.201  1.00  0.00           C
ATOM  10642 5C31 POPE  164     104.470  98.055  41.672  1.00  0.00           C
ATOM  10645 6C31 POPE  164     104.100  97.873  43.152  1.00  0.00           C
ATOM  10649  NH3 POPE  165      97.229   0.947  25.841  1.00  0.00           N
ATOM  10653  C12 POPE  165      98.459   1.727  25.482  1.00  0.00           C
ATOM  10656  C11 POPE  165      99.260   2.147  26.721  1.00  0.00           C
ATOM  10659  P   POPE  165     100.650   4.204  27.451  1.00  0.00           P
ATOM  10660  O13 POPE  165     101.049   3.507  28.691  1.00  0.00           O
ATOM  10661  O14 POPE  165     101.569   5.204  26.852  1.00  0.00           O
ATOM  10662  O11 POPE  165      99.279   4.994  27.701  1.00  0.00           O
ATOM  10663  O12 POPE  165     100.249   3.127  26.351  1.00  0.00           O
ATOM  10664  C1  POPE  165      99.190   5.834  28.871  1.00  0.00           C
ATOM  10667  C2  POPE  165      97.810   5.684  29.562  1.00  0.00           C
ATOM  10669  O21 POPE  165      97.889   5.624  30.982  1.00  0.00           O
ATOM  10670  C21 POPE  165      98.729   6.364  31.642  1.00  0.00           C
ATOM  10671  O22 POPE  165      99.279   7.384  31.271  1.00  0.00           O
ATOM  10672  C22 POPE  165      98.899   5.644  32.972  1.00  0.00           C
ATOM  10675  C3  POPE  165      97.180   4.344  29.093  1.00  0.00           C
ATOM  10678  O31 POPE  165      96.150   3.864  29.972  1.00  0.00           O
ATOM  10679  C31 POPE  165      95.079   4.644  29.902  1.00  0.00           C
ATOM  10680  O32 POPE  165      94.799   5.384  28.972  1.00  0.00           O
ATOM  10681  C32 POPE  165      94.370   4.574  31.251  1.00  0.00           C
ATOM  10684  C23 POPE  165      99.769   6.354  34.012  1.00  0.00           C
ATOM  10687  C24 POPE  165     101.019   5.524  34.333  1.00  0.00           C
ATOM  10690  C25 POPE  165     101.709   5.954  35.623  1.00  0.00           C
ATOM  10693  C26 POPE  165     100.900   5.634  36.882  1.00  0.00           C
ATOM  10696  C27 POPE  165     101.669   6.034  38.152  1.00  0.00           C
ATOM  10699  C28 POPE  165     100.830   5.924  39.431  1.00  0.00           C
ATOM  10702  C29 POPE  165      99.939   7.134  39.591  1.00  0.00           C
ATOM  10704 0C21 POPE  165     100.060   8.094  40.521  1.00  0.00           C
ATOM  10706 1C21 POPE  165     101.070   8.194  41.632  1.00  0.00           C
ATOM  10709 2C21 POPE  165     102.160   9.184  41.222  1.00  0.00           C
ATOM  10712 3C21 POPE  165     103.080   9.634  42.361  1.00  0.00           C
ATOM  10715 4C21 POPE  165     104.160  10.564  41.782  1.00  0.00           C
ATOM  10718 5C21 POPE  165     104.979  11.324  42.822  1.00  0.00           C
ATOM  10721 6C21 POPE  165     106.070  12.164  42.151  1.00  0.00           C
ATOM  10724 7C21 POPE  165     106.840  13.074  43.123  1.00  0.00           C
ATOM  10727 8C21 POPE  165     107.778  14.054  42.431  1.00  0.00           C
ATOM  10731  C33 POPE  165      93.769   5.924  31.681  1.00  0.00           C
ATOM  10734  C34 POPE  165      93.759   6.144  33.201  1.00  0.00           C
ATOM  10737  C35 POPE  165      95.138   6.374  33.821  1.00  0.00           C
ATOM  10740  C36 POPE  165      95.118   6.334  35.352  1.00  0.00           C
ATOM  10743  C37 POPE  165      96.520   6.304  35.952  1.00  0.00           C
ATOM  10746  C38 POPE  165      96.499   6.014  37.451  1.00  0.00           C
ATOM  10749  C39 POPE  165      96.119   7.224  38.292  1.00  0.00           C
ATOM  10752 0C31 POPE  165      95.529   6.804  39.643  1.00  0.00           C
ATOM  10755 1C31 POPE  165      95.369   7.984  40.623  1.00  0.00           C
ATOM  10758 2C31 POPE  165      96.709   8.364  41.251  1.00  0.00           C
ATOM  10761 3C31 POPE  165      96.600   8.954  42.652  1.00  0.00           C
ATOM  10764 4C31 POPE  165      97.980   9.064  43.301  1.00  0.00           C
ATOM  10767 5C31 POPE  165      97.929   9.614  44.713  1.00  0.00           C
ATOM  10770 6C31 POPE  165      99.260   9.524  45.462  1.00  0.00           C
ATOM  10774  NH3 POPE  166      27.140  13.794  70.121  1.00  0.00           N
ATOM  10778  C12 POPE  166      26.080  13.604  71.161  1.00  0.00           C
ATOM  10781  C11 POPE  166      25.990  12.104  71.482  1.00  0.00           C
ATOM  10784  P   POPE  166      25.690   9.844  70.132  1.00  0.00           P
ATOM  10785  O13 POPE  166      24.389   9.654  70.833  1.00  0.00           O
ATOM  10786  O14 POPE  166      26.840   8.944  70.391  1.00  0.00           O
ATOM  10787  O11 POPE  166      25.360   9.814  68.583  1.00  0.00           O
ATOM  10788  O12 POPE  166      26.170  11.334  70.293  1.00  0.00           O
ATOM  10789  C1  POPE  166      25.119  11.024  67.863  1.00  0.00           C
ATOM  10792  C2  POPE  166      24.389  10.714  66.532  1.00  0.00           C
ATOM  10794  O21 POPE  166      23.960  11.914  65.853  1.00  0.00           O
ATOM  10795  C21 POPE  166      24.970  12.624  65.363  1.00  0.00           C
ATOM  10796  O22 POPE  166      26.150  12.334  65.461  1.00  0.00           O
ATOM  10797  C22 POPE  166      24.440  13.834  64.612  1.00  0.00           C
ATOM  10800  C3  POPE  166      23.139   9.844  66.852  1.00  0.00           C
ATOM  10803  O31 POPE  166      22.290   9.654  65.701  1.00  0.00           O
ATOM  10804  C31 POPE  166      22.510   8.584  64.981  1.00  0.00           C
ATOM  10805  O32 POPE  166      23.260   7.664  65.261  1.00  0.00           O
ATOM  10806  C32 POPE  166      21.710   8.694  63.701  1.00  0.00           C
ATOM  10809  C23 POPE  166      25.490  14.264  63.572  1.00  0.00           C
ATOM  10812  C24 POPE  166      25.010  15.324  62.591  1.00  0.00           C
ATOM  10815  C25 POPE  166      26.080  15.704  61.562  1.00  0.00           C
ATOM  10818  C26 POPE  166      26.569  14.514  60.721  1.00  0.00           C
ATOM  10821  C27 POPE  166      27.530  14.924  59.603  1.00  0.00           C
ATOM  10824  C28 POPE  166      27.880  13.784  58.622  1.00  0.00           C
ATOM  10827  C29 POPE  166      26.729  12.974  58.062  1.00  0.00           C
ATOM  10829 0C21 POPE  166      25.660  13.394  57.353  1.00  0.00           C
ATOM  10831 1C21 POPE  166      25.300  14.784  56.922  1.00  0.00           C
ATOM  10834 2C21 POPE  166      25.750  15.124  55.492  1.00  0.00           C
ATOM  10837 3C21 POPE  166      27.270  15.284  55.352  1.00  0.00           C
ATOM  10840 4C21 POPE  166      27.700  15.734  53.941  1.00  0.00           C
ATOM  10843 5C21 POPE  166      27.420  14.674  52.863  1.00  0.00           C
ATOM  10846 6C21 POPE  166      27.770  15.174  51.461  1.00  0.00           C
ATOM  10849 7C21 POPE  166      27.370  14.184  50.363  1.00  0.00           C
ATOM  10852 8C21 POPE  166      27.380  14.824  48.982  1.00  0.00           C
ATOM  10856  C33 POPE  166      22.389   9.654  62.712  1.00  0.00           C
ATOM  10859  C34 POPE  166      21.369  10.174  61.701  1.00  0.00           C
ATOM  10862  C35 POPE  166      21.959  10.994  60.551  1.00  0.00           C
ATOM  10865  C36 POPE  166      22.580  10.104  59.471  1.00  0.00           C
ATOM  10868  C37 POPE  166      22.680  10.834  58.132  1.00  0.00           C
ATOM  10871  C38 POPE  166      23.080   9.884  57.003  1.00  0.00           C
ATOM  10874  C39 POPE  166      23.130  10.594  55.643  1.00  0.00           C
ATOM  10877 0C31 POPE  166      23.600   9.654  54.521  1.00  0.00           C
ATOM  10880 1C31 POPE  166      24.000  10.444  53.263  1.00  0.00           C
ATOM  10883 2C31 POPE  166      24.770   9.594  52.252  1.00  0.00           C
ATOM  10886 3C31 POPE  166      25.430  10.444  51.152  1.00  0.00           C
ATOM  10889 4C31 POPE  166      24.629  10.474  49.841  1.00  0.00           C
ATOM  10892 5C31 POPE  166      25.170  11.514  48.853  1.00  0.00           C
ATOM  10895 6C31 POPE  166      24.819  11.204  47.392  1.00  0.00           C
ATOM  10899  NH3 POPE  167      11.180  17.674  69.183  1.00  0.00           N
ATOM  10903  C12 POPE  167      11.540  18.134  70.582  1.00  0.00           C
ATOM  10906  C11 POPE  167      12.810  17.444  71.122  1.00  0.00           C
ATOM  10909  P   POPE  167      13.100  14.904  70.451  1.00  0.00           P
ATOM  10910  O13 POPE  167      14.520  14.644  70.762  1.00  0.00           O
ATOM  10911  O14 POPE  167      12.120  13.814  70.551  1.00  0.00           O
ATOM  10912  O11 POPE  167      12.970  15.564  69.001  1.00  0.00           O
ATOM  10913  O12 POPE  167      12.580  16.074  71.371  1.00  0.00           O
ATOM  10914  C1  POPE  167      13.430  14.914  67.821  1.00  0.00           C
ATOM  10917  C2  POPE  167      12.330  14.014  67.201  1.00  0.00           C
ATOM  10919  O21 POPE  167      12.920  12.964  66.402  1.00  0.00           O
ATOM  10920  C21 POPE  167      12.580  12.794  65.142  1.00  0.00           C
ATOM  10921  O22 POPE  167      12.480  13.644  64.292  1.00  0.00           O
ATOM  10922  C22 POPE  167      12.310  11.294  64.963  1.00  0.00           C
ATOM  10925  C3  POPE  167      11.170  14.824  66.552  1.00  0.00           C
ATOM  10928  O31 POPE  167      10.130  13.884  66.262  1.00  0.00           O
ATOM  10929  C31 POPE  167       9.220  14.264  65.391  1.00  0.00           C
ATOM  10930  O32 POPE  167       9.130  15.364  64.882  1.00  0.00           O
ATOM  10931  C32 POPE  167       8.330  13.054  65.142  1.00  0.00           C
ATOM  10934  C23 POPE  167      11.610  10.934  63.632  1.00  0.00           C
ATOM  10937  C24 POPE  167      11.020   9.514  63.713  1.00  0.00           C
ATOM  10940  C25 POPE  167      10.020   9.204  62.591  1.00  0.00           C
ATOM  10943  C26 POPE  167      10.670   8.694  61.301  1.00  0.00           C
ATOM  10946  C27 POPE  167       9.600   8.454  60.222  1.00  0.00           C
ATOM  10949  C28 POPE  167      10.080   7.604  59.032  1.00  0.00           C
ATOM  10952  C29 POPE  167      10.950   8.334  58.042  1.00  0.00           C
ATOM  10954 0C21 POPE  167      11.290   7.894  56.812  1.00  0.00           C
ATOM  10956 1C21 POPE  167      10.870   6.604  56.152  1.00  0.00           C
ATOM  10959 2C21 POPE  167      10.370   6.814  54.721  1.00  0.00           C
ATOM  10962 3C21 POPE  167      11.460   7.164  53.692  1.00  0.00           C
ATOM  10965 4C21 POPE  167      10.900   7.204  52.262  1.00  0.00           C
ATOM  10968 5C21 POPE  167      11.760   8.014  51.283  1.00  0.00           C
ATOM  10971 6C21 POPE  167      11.180   7.964  49.872  1.00  0.00           C
ATOM  10974 7C21 POPE  167      11.790   8.964  48.882  1.00  0.00           C
ATOM  10977 8C21 POPE  167      11.130   8.964  47.492  1.00  0.00           C
ATOM  10981  C33 POPE  167       7.070  13.344  64.301  1.00  0.00           C
ATOM  10984  C34 POPE  167       6.370  12.044  63.881  1.00  0.00           C
ATOM  10987  C35 POPE  167       5.020  12.314  63.221  1.00  0.00           C
ATOM  10990  C36 POPE  167       4.280  11.014  62.911  1.00  0.00           C
ATOM  10993  C37 POPE  167       2.880  11.234  62.333  1.00  0.00           C
ATOM  10996  C38 POPE  167       2.133   9.904  62.262  1.00  0.00           C
ATOM  10999  C39 POPE  167       0.633  10.024  61.963  1.00  0.00           C
ATOM  11002 0C31 POPE  167      -0.027   8.644  62.073  1.00  0.00           C
ATOM  11005 1C31 POPE  167      -1.547   8.674  62.231  1.00  0.00           C
ATOM  11008 2C31 POPE  167      -2.127   7.274  62.481  1.00  0.00           C
ATOM  11011 3C31 POPE  167      -2.417   6.494  61.192  1.00  0.00           C
ATOM  11014 4C31 POPE  167      -3.747   6.914  60.532  1.00  0.00           C
ATOM  11017 5C31 POPE  167      -4.417   5.734  59.812  1.00  0.00           C
ATOM  11020 6C31 POPE  167      -5.767   6.064  59.193  1.00  0.00           C
ATOM  11024  NH3 POPE  168      23.330 127.574  71.632  1.00  0.00           N
ATOM  11028  C12 POPE  168      22.719 126.255  72.021  1.00  0.00           C
ATOM  11031  C11 POPE  168      22.290 125.373  70.823  1.00  0.00           C
ATOM  11034  P   POPE  168      24.459 125.513  69.362  1.00  0.00           P
ATOM  11035  O13 POPE  168      25.059 126.844  69.643  1.00  0.00           O
ATOM  11036  O14 POPE  168      24.920 124.374  70.173  1.00  0.00           O
ATOM  11037  O11 POPE  168      24.529 125.133  67.812  1.00  0.00           O
ATOM  11038  O12 POPE  168      22.910 125.715  69.583  1.00  0.00           O
ATOM  11039  C1  POPE  168      23.460 124.294  67.353  1.00  0.00           C
ATOM  11042  C2  POPE  168      23.850 123.464  66.111  1.00  0.00           C
ATOM  11044  O21 POPE  168      22.619 122.854  65.682  1.00  0.00           O
ATOM  11045  C21 POPE  168      22.380 122.523  64.422  1.00  0.00           C
ATOM  11046  O22 POPE  168      21.580 121.654  64.122  1.00  0.00           O
ATOM  11047  C22 POPE  168      23.100 123.363  63.382  1.00  0.00           C
ATOM  11050  C3  POPE  168      24.910 122.365  66.431  1.00  0.00           C
ATOM  11053  O31 POPE  168      24.760 121.173  65.591  1.00  0.00           O
ATOM  11054  C31 POPE  168      25.630 121.094  64.591  1.00  0.00           C
ATOM  11055  O32 POPE  168      26.410 121.984  64.292  1.00  0.00           O
ATOM  11056  C32 POPE  168      25.330 119.854  63.752  1.00  0.00           C
ATOM  11059  C23 POPE  168      22.780 122.833  61.971  1.00  0.00           C
ATOM  11062  C24 POPE  168      23.290 123.785  60.893  1.00  0.00           C
ATOM  11065  C25 POPE  168      23.500 123.074  59.552  1.00  0.00           C
ATOM  11068  C26 POPE  168      23.740 124.064  58.423  1.00  0.00           C
ATOM  11071  C27 POPE  168      24.030 123.404  57.073  1.00  0.00           C
ATOM  11074  C28 POPE  168      25.140 124.154  56.312  1.00  0.00           C
ATOM  11077  C29 POPE  168      25.440 123.514  54.981  1.00  0.00           C
ATOM  11079 0C21 POPE  168      26.620 123.004  54.562  1.00  0.00           C
ATOM  11081 1C21 POPE  168      27.920 122.943  55.331  1.00  0.00           C
ATOM  11084 2C21 POPE  168      29.090 123.994  55.012  1.00  0.00           C
ATOM  11087 3C21 POPE  168      29.220 125.244  54.043  1.00  0.00           C
ATOM  11090 4C21 POPE  168      27.970 125.574  53.213  1.00  0.00           C
ATOM  11093 5C21 POPE  168      28.130 126.833  52.353  1.00  0.00           C
ATOM  11096 6C21 POPE  168      26.810 127.214  51.642  1.00  0.00           C
ATOM  11099 7C21 POPE  168      26.899 128.533  50.871  1.00  0.00           C
ATOM  11102 8C21 POPE  168      25.549 129.014  50.352  1.00  0.00           C
ATOM  11106  C33 POPE  168      26.309 119.674  62.561  1.00  0.00           C
ATOM  11109  C34 POPE  168      25.809 118.654  61.521  1.00  0.00           C
ATOM  11112  C35 POPE  168      24.699 119.223  60.643  1.00  0.00           C
ATOM  11115  C36 POPE  168      24.510 118.514  59.292  1.00  0.00           C
ATOM  11118  C37 POPE  168      23.219 119.014  58.622  1.00  0.00           C
ATOM  11121  C38 POPE  168      22.880 118.404  57.262  1.00  0.00           C
ATOM  11124  C39 POPE  168      23.600 119.053  56.082  1.00  0.00           C
ATOM  11127 0C31 POPE  168      22.730 119.053  54.811  1.00  0.00           C
ATOM  11130 1C31 POPE  168      23.400 119.794  53.652  1.00  0.00           C
ATOM  11133 2C31 POPE  168      22.619 119.704  52.332  1.00  0.00           C
ATOM  11136 3C31 POPE  168      21.190 120.233  52.423  1.00  0.00           C
ATOM  11139 4C31 POPE  168      20.690 120.734  51.072  1.00  0.00           C
ATOM  11142 5C31 POPE  168      19.340 121.443  51.131  1.00  0.00           C
ATOM  11145 6C31 POPE  168      19.020 122.074  49.783  1.00  0.00           C
ATOM  11149  NH3 POPE  169     105.389 127.085  27.232  1.00  0.00           N
ATOM  11153  C12 POPE  169     104.580 125.844  27.521  1.00  0.00           C
ATOM  11156  C11 POPE  169     103.080 126.104  27.241  1.00  0.00           C
ATOM  11159  P   POPE  169     102.299 123.654  26.861  1.00  0.00           P
ATOM  11160  O13 POPE  169     102.889 123.855  25.511  1.00  0.00           O
ATOM  11161  O14 POPE  169     100.968 123.013  26.882  1.00  0.00           O
ATOM  11162  O11 POPE  169     103.279 122.894  27.831  1.00  0.00           O
ATOM  11163  O12 POPE  169     102.239 125.014  27.621  1.00  0.00           O
ATOM  11164  C1  POPE  169     102.859 122.325  29.081  1.00  0.00           C
ATOM  11167  C2  POPE  169     102.579 123.335  30.261  1.00  0.00           C
ATOM  11169  O21 POPE  169     103.640 123.383  31.262  1.00  0.00           O
ATOM  11170  C21 POPE  169     103.810 122.294  31.992  1.00  0.00           C
ATOM  11171  O22 POPE  169     103.370 121.184  31.732  1.00  0.00           O
ATOM  11172  C22 POPE  169     104.569 122.605  33.281  1.00  0.00           C
ATOM  11175  C3  POPE  169     101.180 123.104  30.942  1.00  0.00           C
ATOM  11178  O31 POPE  169     101.129 123.633  32.291  1.00  0.00           O
ATOM  11179  C31 POPE  169      99.920 123.563  32.852  1.00  0.00           C
ATOM  11180  O32 POPE  169      98.880 123.363  32.262  1.00  0.00           O
ATOM  11181  C32 POPE  169     100.049 123.694  34.382  1.00  0.00           C
ATOM  11184  C23 POPE  169     104.240 121.574  34.391  1.00  0.00           C
ATOM  11187  C24 POPE  169     104.799 121.924  35.771  1.00  0.00           C
ATOM  11190  C25 POPE  169     104.279 120.993  36.882  1.00  0.00           C
ATOM  11193  C26 POPE  169     104.949 121.224  38.242  1.00  0.00           C
ATOM  11196  C27 POPE  169     104.090 120.764  39.421  1.00  0.00           C
ATOM  11199  C28 POPE  169     104.829 120.753  40.781  1.00  0.00           C
ATOM  11202  C29 POPE  169     105.389 122.105  41.142  1.00  0.00           C
ATOM  11204 0C21 POPE  169     106.600 122.374  41.661  1.00  0.00           C
ATOM  11206 1C21 POPE  169     107.670 121.395  42.042  1.00  0.00           C
ATOM  11209 2C21 POPE  169     108.960 121.644  41.242  1.00  0.00           C
ATOM  11212 3C21 POPE  169     110.118 120.723  41.672  1.00  0.00           C
ATOM  11215 4C21 POPE  169     111.339 120.824  40.742  1.00  0.00           C
ATOM  11218 5C21 POPE  169     112.020 122.214  40.693  1.00  0.00           C
ATOM  11221 6C21 POPE  169     112.700 122.614  42.013  1.00  0.00           C
ATOM  11224 7C21 POPE  169     113.020 124.104  42.083  1.00  0.00           C
ATOM  11227 8C21 POPE  169     113.459 124.554  43.482  1.00  0.00           C
ATOM  11231  C33 POPE  169      99.480 125.014  34.941  1.00  0.00           C
ATOM  11234  C34 POPE  169      99.739 125.184  36.451  1.00  0.00           C
ATOM  11237  C35 POPE  169      99.100 126.443  37.051  1.00  0.00           C
ATOM  11240  C36 POPE  169      99.230 126.535  38.583  1.00  0.00           C
ATOM  11243  C37 POPE  169      98.650 127.833  39.141  1.00  0.00           C
ATOM  11246  C38 POPE  169      98.468 127.884  40.672  1.00  0.00           C
ATOM  11249  C39 POPE  169      98.050 129.294  41.122  1.00  0.00           C
ATOM  11252 0C31 POPE  169      97.638 129.445  42.591  1.00  0.00           C
ATOM  11255 1C31 POPE  169      97.290 130.914  42.892  1.00  0.00           C
ATOM  11258 2C31 POPE  169      96.600 131.203  44.231  1.00  0.00           C
ATOM  11261 3C31 POPE  169      97.509 131.194  45.471  1.00  0.00           C
ATOM  11264 4C31 POPE  169      96.760 131.725  46.701  1.00  0.00           C
ATOM  11267 5C31 POPE  169      97.498 131.553  48.032  1.00  0.00           C
ATOM  11270 6C31 POPE  169      96.749 132.145  49.231  1.00  0.00           C
ATOM  11274  NH3 POPE  170     129.480  90.594  65.951  1.00  0.00           N
ATOM  11278  C12 POPE  170     128.309  89.694  66.283  1.00  0.00           C
ATOM  11281  C11 POPE  170     127.169  90.513  66.882  1.00  0.00           C
ATOM  11284  P   POPE  170     125.979  92.824  66.562  1.00  0.00           P
ATOM  11285  O13 POPE  170     126.320  93.964  67.451  1.00  0.00           O
ATOM  11286  O14 POPE  170     124.760  92.035  66.841  1.00  0.00           O
ATOM  11287  O11 POPE  170     125.839  93.374  65.091  1.00  0.00           O
ATOM  11288  O12 POPE  170     127.229  91.863  66.431  1.00  0.00           O
ATOM  11289  C1  POPE  170     126.660  92.943  64.001  1.00  0.00           C
ATOM  11292  C2  POPE  170     126.189  91.583  63.401  1.00  0.00           C
ATOM  11294  O21 POPE  170     126.609  91.504  62.042  1.00  0.00           O
ATOM  11295  C21 POPE  170     127.850  91.084  61.833  1.00  0.00           C
ATOM  11296  O22 POPE  170     128.719  91.005  62.681  1.00  0.00           O
ATOM  11297  C22 POPE  170     127.859  90.604  60.363  1.00  0.00           C
ATOM  11300  C3  POPE  170     124.650  91.395  63.372  1.00  0.00           C
ATOM  11303  O31 POPE  170     124.279  90.035  63.062  1.00  0.00           O
ATOM  11304  C31 POPE  170     124.569  89.535  61.852  1.00  0.00           C
ATOM  11305  O32 POPE  170     125.100  88.454  61.673  1.00  0.00           O
ATOM  11306  C32 POPE  170     123.979  90.404  60.742  1.00  0.00           C
ATOM  11309  C23 POPE  170     129.200  90.723  59.603  1.00  0.00           C
ATOM  11312  C24 POPE  170     129.008  90.704  58.073  1.00  0.00           C
ATOM  11315  C25 POPE  170     128.169  89.524  57.533  1.00  0.00           C
ATOM  11318  C26 POPE  170     128.410  89.294  56.021  1.00  0.00           C
ATOM  11321  C27 POPE  170     127.789  87.994  55.503  1.00  0.00           C
ATOM  11324  C28 POPE  170     128.059  87.814  53.992  1.00  0.00           C
ATOM  11327  C29 POPE  170     128.190  86.364  53.561  1.00  0.00           C
ATOM  11329 0C21 POPE  170     129.049  85.935  52.632  1.00  0.00           C
ATOM  11331 1C21 POPE  170     129.960  86.833  51.833  1.00  0.00           C
ATOM  11334 2C21 POPE  170     130.708  86.133  50.693  1.00  0.00           C
ATOM  11337 3C21 POPE  170     131.866  85.264  51.201  1.00  0.00           C
ATOM  11340 4C21 POPE  170     132.847  84.874  50.091  1.00  0.00           C
ATOM  11343 5C21 POPE  170     134.167  84.324  50.632  1.00  0.00           C
ATOM  11346 6C21 POPE  170     135.046  85.404  51.283  1.00  0.00           C
ATOM  11349 7C21 POPE  170     136.227  84.813  52.033  1.00  0.00           C
ATOM  11352 8C21 POPE  170     136.965  85.874  52.822  1.00  0.00           C
ATOM  11356  C33 POPE  170     124.020  89.714  59.361  1.00  0.00           C
ATOM  11359  C34 POPE  170     123.608  90.695  58.271  1.00  0.00           C
ATOM  11362  C35 POPE  170     123.888  90.184  56.852  1.00  0.00           C
ATOM  11365  C36 POPE  170     122.898  89.134  56.332  1.00  0.00           C
ATOM  11368  C37 POPE  170     123.270  88.684  54.911  1.00  0.00           C
ATOM  11371  C38 POPE  170     122.229  87.785  54.231  1.00  0.00           C
ATOM  11374  C39 POPE  170     122.819  86.544  53.541  1.00  0.00           C
ATOM  11377 0C31 POPE  170     123.960  86.814  52.542  1.00  0.00           C
ATOM  11380 1C31 POPE  170     124.620  85.494  52.092  1.00  0.00           C
ATOM  11383 2C31 POPE  170     125.790  85.664  51.111  1.00  0.00           C
ATOM  11386 3C31 POPE  170     125.369  85.613  49.643  1.00  0.00           C
ATOM  11389 4C31 POPE  170     126.569  85.513  48.701  1.00  0.00           C
ATOM  11392 5C31 POPE  170     126.170  85.624  47.232  1.00  0.00           C
ATOM  11395 6C31 POPE  170     127.329  85.483  46.242  1.00  0.00           C
ATOM  11399  NH3 POPE  171     122.430   4.345  27.481  1.00  0.00           N
ATOM  11403  C12 POPE  171     122.110   2.936  27.071  1.00  0.00           C
ATOM  11406  C11 POPE  171     121.140   2.246  28.062  1.00  0.00           C
ATOM  11409  P   POPE  171     118.559   2.418  27.691  1.00  0.00           P
ATOM  11410  O13 POPE  171     117.549   3.477  27.551  1.00  0.00           O
ATOM  11411  O14 POPE  171     118.850   1.677  26.451  1.00  0.00           O
ATOM  11412  O11 POPE  171     118.130   1.367  28.781  1.00  0.00           O
ATOM  11413  O12 POPE  171     119.939   3.006  28.222  1.00  0.00           O
ATOM  11414  C1  POPE  171     117.539   1.747  30.021  1.00  0.00           C
ATOM  11417  C2  POPE  171     117.479   0.546  31.021  1.00  0.00           C
ATOM  11419  O21 POPE  171     117.269   1.108  32.322  1.00  0.00           O
ATOM  11420  C21 POPE  171     116.760   0.278  33.222  1.00  0.00           C
ATOM  11421  O22 POPE  171     116.150  -0.744  32.981  1.00  0.00           O
ATOM  11422  C22 POPE  171     117.120   0.798  34.611  1.00  0.00           C
ATOM  11425  C3  POPE  171     118.799  -0.284  31.021  1.00  0.00           C
ATOM  11428  O31 POPE  171     118.810  -1.273  32.071  1.00  0.00           O
ATOM  11429  C31 POPE  171     119.979  -1.523  32.652  1.00  0.00           C
ATOM  11430  O32 POPE  171     121.059  -1.124  32.271  1.00  0.00           O
ATOM  11431  C32 POPE  171     119.750  -2.362  33.902  1.00  0.00           C
ATOM  11434  C23 POPE  171     116.740  -0.184  35.742  1.00  0.00           C
ATOM  11437  C24 POPE  171     116.648   0.466  37.121  1.00  0.00           C
ATOM  11440  C25 POPE  171     117.910   1.236  37.521  1.00  0.00           C
ATOM  11443  C26 POPE  171     117.919   1.497  39.032  1.00  0.00           C
ATOM  11446  C27 POPE  171     118.999   2.486  39.462  1.00  0.00           C
ATOM  11449  C28 POPE  171     118.960   2.717  40.982  1.00  0.00           C
ATOM  11452  C29 POPE  171     120.219   3.337  41.521  1.00  0.00           C
ATOM  11454 0C21 POPE  171     120.359   3.834  42.761  1.00  0.00           C
ATOM  11456 1C21 POPE  171     119.309   3.845  43.853  1.00  0.00           C
ATOM  11459 2C21 POPE  171     119.839   3.197  45.141  1.00  0.00           C
ATOM  11462 3C21 POPE  171     120.319   1.756  44.931  1.00  0.00           C
ATOM  11465 4C21 POPE  171     120.550   0.996  46.242  1.00  0.00           C
ATOM  11468 5C21 POPE  171     121.648   1.567  47.143  1.00  0.00           C
ATOM  11471 6C21 POPE  171     121.989   0.576  48.271  1.00  0.00           C
ATOM  11474 7C21 POPE  171     123.139   1.047  49.172  1.00  0.00           C
ATOM  11477 8C21 POPE  171     123.449   0.088  50.322  1.00  0.00           C
ATOM  11481  C33 POPE  171     120.959  -2.374  34.861  1.00  0.00           C
ATOM  11484  C34 POPE  171     121.000  -1.124  35.742  1.00  0.00           C
ATOM  11487  C35 POPE  171     121.989  -1.252  36.902  1.00  0.00           C
ATOM  11490  C36 POPE  171     121.579  -0.383  38.101  1.00  0.00           C
ATOM  11493  C37 POPE  171     122.260  -0.793  39.411  1.00  0.00           C
ATOM  11496  C38 POPE  171     121.660  -0.074  40.632  1.00  0.00           C
ATOM  11499  C39 POPE  171     121.248  -1.003  41.782  1.00  0.00           C
ATOM  11502 0C31 POPE  171     120.009  -1.863  41.472  1.00  0.00           C
ATOM  11505 1C31 POPE  171     119.410  -2.483  42.742  1.00  0.00           C
ATOM  11508 2C31 POPE  171     118.299  -3.514  42.472  1.00  0.00           C
ATOM  11511 3C31 POPE  171     117.778  -4.193  43.742  1.00  0.00           C
ATOM  11514 4C31 POPE  171     117.160  -3.214  44.741  1.00  0.00           C
ATOM  11517 5C31 POPE  171     116.569  -3.934  45.963  1.00  0.00           C
ATOM  11520 6C31 POPE  171     116.019  -2.973  47.021  1.00  0.00           C
ATOM  11524  NH3 POPE  172      72.619  48.364  64.183  1.00  0.00           N
ATOM  11528  C12 POPE  172      72.529  49.403  65.261  1.00  0.00           C
ATOM  11531  C11 POPE  172      71.060  49.564  65.693  1.00  0.00           C
ATOM  11534  P   POPE  172      69.609  50.934  67.392  1.00  0.00           P
ATOM  11535  O13 POPE  172      68.889  49.824  68.051  1.00  0.00           O
ATOM  11536  O14 POPE  172      69.950  52.134  68.213  1.00  0.00           O
ATOM  11537  O11 POPE  172      68.858  51.404  66.091  1.00  0.00           O
ATOM  11538  O12 POPE  172      70.979  50.364  66.862  1.00  0.00           O
ATOM  11539  C1  POPE  172      69.309  52.574  65.402  1.00  0.00           C
ATOM  11542  C2  POPE  172      68.619  52.674  64.032  1.00  0.00           C
ATOM  11544  O21 POPE  172      69.399  53.584  63.221  1.00  0.00           O
ATOM  11545  C21 POPE  172      69.449  53.234  61.951  1.00  0.00           C
ATOM  11546  O22 POPE  172      68.950  52.234  61.462  1.00  0.00           O
ATOM  11547  C22 POPE  172      70.299  54.214  61.161  1.00  0.00           C
ATOM  11550  C3  POPE  172      67.149  53.164  64.152  1.00  0.00           C
ATOM  11553  O31 POPE  172      66.479  53.294  62.882  1.00  0.00           O
ATOM  11554  C31 POPE  172      66.479  54.474  62.283  1.00  0.00           C
ATOM  11555  O32 POPE  172      67.279  55.375  62.502  1.00  0.00           O
ATOM  11556  C32 POPE  172      65.389  54.494  61.213  1.00  0.00           C
ATOM  11559  C23 POPE  172      70.889  53.524  59.911  1.00  0.00           C
ATOM  11562  C24 POPE  172      71.460  54.514  58.892  1.00  0.00           C
ATOM  11565  C25 POPE  172      70.340  55.294  58.193  1.00  0.00           C
ATOM  11568  C26 POPE  172      70.789  55.804  56.812  1.00  0.00           C
ATOM  11571  C27 POPE  172      69.620  56.204  55.901  1.00  0.00           C
ATOM  11574  C28 POPE  172      69.968  56.084  54.411  1.00  0.00           C
ATOM  11577  C29 POPE  172      71.020  57.074  54.011  1.00  0.00           C
ATOM  11579 0C21 POPE  172      71.240  57.474  52.752  1.00  0.00           C
ATOM  11581 1C21 POPE  172      70.509  56.944  51.553  1.00  0.00           C
ATOM  11584 2C21 POPE  172      71.468  56.493  50.433  1.00  0.00           C
ATOM  11587 3C21 POPE  172      72.100  57.684  49.692  1.00  0.00           C
ATOM  11590 4C21 POPE  172      72.718  57.304  48.342  1.00  0.00           C
ATOM  11593 5C21 POPE  172      74.139  56.724  48.421  1.00  0.00           C
ATOM  11596 6C21 POPE  172      74.219  55.234  48.771  1.00  0.00           C
ATOM  11599 7C21 POPE  172      75.549  54.624  48.301  1.00  0.00           C
ATOM  11602 8C21 POPE  172      75.729  53.153  48.662  1.00  0.00           C
ATOM  11606  C33 POPE  172      64.829  55.904  60.992  1.00  0.00           C
ATOM  11609  C34 POPE  172      63.750  56.014  59.902  1.00  0.00           C
ATOM  11612  C35 POPE  172      64.279  55.634  58.512  1.00  0.00           C
ATOM  11615  C36 POPE  172      63.389  56.124  57.353  1.00  0.00           C
ATOM  11618  C37 POPE  172      63.979  55.814  55.971  1.00  0.00           C
ATOM  11621  C38 POPE  172      65.259  56.625  55.672  1.00  0.00           C
ATOM  11624  C39 POPE  172      65.069  57.784  54.692  1.00  0.00           C
ATOM  11627 0C31 POPE  172      65.270  57.374  53.231  1.00  0.00           C
ATOM  11630 1C31 POPE  172      64.968  58.544  52.291  1.00  0.00           C
ATOM  11633 2C31 POPE  172      65.428  58.264  50.862  1.00  0.00           C
ATOM  11636 3C31 POPE  172      64.799  59.244  49.861  1.00  0.00           C
ATOM  11639 4C31 POPE  172      65.239  58.964  48.421  1.00  0.00           C
ATOM  11642 5C31 POPE  172      64.139  59.325  47.412  1.00  0.00           C
ATOM  11645 6C31 POPE  172      64.530  58.984  45.971  1.00  0.00           C
ATOM  11649  NH3 POPE  173      95.060 115.035  68.292  1.00  0.00           N
ATOM  11653  C12 POPE  173      95.930 115.764  69.282  1.00  0.00           C
ATOM  11656  C11 POPE  173      97.430 115.534  69.021  1.00  0.00           C
ATOM  11659  P   POPE  173      98.290 117.633  70.433  1.00  0.00           P
ATOM  11660  O13 POPE  173      97.069 117.924  71.213  1.00  0.00           O
ATOM  11661  O14 POPE  173      99.569 117.904  71.142  1.00  0.00           O
ATOM  11662  O11 POPE  173      98.249 118.484  69.113  1.00  0.00           O
ATOM  11663  O12 POPE  173      98.279 116.115  70.021  1.00  0.00           O
ATOM  11664  C1  POPE  173      99.230 118.324  68.091  1.00  0.00           C
ATOM  11667  C2  POPE  173      99.008 119.434  67.021  1.00  0.00           C
ATOM  11669  O21 POPE  173      99.699 119.134  65.792  1.00  0.00           O
ATOM  11670  C21 POPE  173      99.060 118.243  65.033  1.00  0.00           C
ATOM  11671  O22 POPE  173      98.069 117.624  65.352  1.00  0.00           O
ATOM  11672  C22 POPE  173      99.709 118.164  63.661  1.00  0.00           C
ATOM  11675  C3  POPE  173      99.449 120.824  67.581  1.00  0.00           C
ATOM  11678  O31 POPE  173      99.780 121.723  66.511  1.00  0.00           O
ATOM  11679  C31 POPE  173     100.490 122.785  66.852  1.00  0.00           C
ATOM  11680  O32 POPE  173     100.398 123.404  67.911  1.00  0.00           O
ATOM  11681  C32 POPE  173     101.469 123.083  65.721  1.00  0.00           C
ATOM  11684  C23 POPE  173     100.289 116.763  63.382  1.00  0.00           C
ATOM  11687  C24 POPE  173     101.108 116.665  62.083  1.00  0.00           C
ATOM  11690  C25 POPE  173     100.369 117.064  60.792  1.00  0.00           C
ATOM  11693  C26 POPE  173      99.359 116.023  60.282  1.00  0.00           C
ATOM  11696  C27 POPE  173      98.579 116.464  59.021  1.00  0.00           C
ATOM  11699  C28 POPE  173      99.429 116.714  57.761  1.00  0.00           C
ATOM  11702  C29 POPE  173      99.979 118.124  57.642  1.00  0.00           C
ATOM  11704 0C21 POPE  173      99.858 118.953  56.591  1.00  0.00           C
ATOM  11706 1C21 POPE  173      99.148 118.654  55.303  1.00  0.00           C
ATOM  11709 2C21 POPE  173      98.999 119.913  54.422  1.00  0.00           C
ATOM  11712 3C21 POPE  173      98.010 120.944  54.981  1.00  0.00           C
ATOM  11715 4C21 POPE  173      97.990 122.255  54.183  1.00  0.00           C
ATOM  11718 5C21 POPE  173      96.740 123.113  54.443  1.00  0.00           C
ATOM  11721 6C21 POPE  173      96.539 123.493  55.912  1.00  0.00           C
ATOM  11724 7C21 POPE  173      95.258 124.324  56.131  1.00  0.00           C
ATOM  11727 8C21 POPE  173      95.079 124.794  57.582  1.00  0.00           C
ATOM  11731  C33 POPE  173     102.929 122.764  66.142  1.00  0.00           C
ATOM  11734  C34 POPE  173     103.950 122.873  64.992  1.00  0.00           C
ATOM  11737  C35 POPE  173     103.748 121.844  63.881  1.00  0.00           C
ATOM  11740  C36 POPE  173     104.790 121.954  62.751  1.00  0.00           C
ATOM  11743  C37 POPE  173     104.459 120.984  61.602  1.00  0.00           C
ATOM  11746  C38 POPE  173     105.490 121.005  60.472  1.00  0.00           C
ATOM  11749  C39 POPE  173     105.609 119.674  59.701  1.00  0.00           C
ATOM  11752 0C31 POPE  173     104.499 119.434  58.673  1.00  0.00           C
ATOM  11755 1C31 POPE  173     104.850 118.324  57.652  1.00  0.00           C
ATOM  11758 2C31 POPE  173     103.619 117.894  56.833  1.00  0.00           C
ATOM  11761 3C31 POPE  173     103.929 117.035  55.591  1.00  0.00           C
ATOM  11764 4C31 POPE  173     102.630 116.714  54.841  1.00  0.00           C
ATOM  11767 5C31 POPE  173     102.810 115.984  53.502  1.00  0.00           C
ATOM  11770 6C31 POPE  173     101.469 115.653  52.841  1.00  0.00           C
ATOM  11774  NH3 POPE  174       4.739  54.094  24.302  1.00  0.00           N
ATOM  11778  C12 POPE  174       3.300  54.354  23.931  1.00  0.00           C
ATOM  11781  C11 POPE  174       3.220  55.243  22.691  1.00  0.00           C
ATOM  11784  P   POPE  174       1.282  56.954  23.011  1.00  0.00           P
ATOM  11785  O13 POPE  174       2.122  58.083  22.562  1.00  0.00           O
ATOM  11786  O14 POPE  174      -0.168  57.094  22.761  1.00  0.00           O
ATOM  11787  O11 POPE  174       1.492  56.764  24.562  1.00  0.00           O
ATOM  11788  O12 POPE  174       1.872  55.624  22.392  1.00  0.00           O
ATOM  11789  C1  POPE  174       0.382  56.434  25.401  1.00  0.00           C
ATOM  11792  C2  POPE  174       0.742  56.734  26.882  1.00  0.00           C
ATOM  11794  O21 POPE  174      -0.158  56.124  27.821  1.00  0.00           O
ATOM  11795  C21 POPE  174      -1.357  56.664  27.922  1.00  0.00           C
ATOM  11796  O22 POPE  174      -1.878  57.424  27.132  1.00  0.00           O
ATOM  11797  C22 POPE  174      -1.948  56.294  29.302  1.00  0.00           C
ATOM  11800  C3  POPE  174       0.993  58.254  27.161  1.00  0.00           C
ATOM  11803  O31 POPE  174       1.143  58.554  28.572  1.00  0.00           O
ATOM  11804  C31 POPE  174       2.290  58.184  29.111  1.00  0.00           C
ATOM  11805  O32 POPE  174       3.150  57.514  28.561  1.00  0.00           O
ATOM  11806  C32 POPE  174       2.409  58.743  30.542  1.00  0.00           C
ATOM  11809  C23 POPE  174      -1.898  57.514  30.251  1.00  0.00           C
ATOM  11812  C24 POPE  174      -1.747  57.154  31.742  1.00  0.00           C
ATOM  11815  C25 POPE  174      -3.018  57.384  32.583  1.00  0.00           C
ATOM  11818  C26 POPE  174      -2.738  57.704  34.062  1.00  0.00           C
ATOM  11821  C27 POPE  174      -4.018  57.934  34.882  1.00  0.00           C
ATOM  11824  C28 POPE  174      -3.718  58.454  36.301  1.00  0.00           C
ATOM  11827  C29 POPE  174      -4.918  58.394  37.222  1.00  0.00           C
ATOM  11829 0C21 POPE  174      -5.007  58.934  38.442  1.00  0.00           C
ATOM  11831 1C21 POPE  174      -3.937  59.734  39.161  1.00  0.00           C
ATOM  11834 2C21 POPE  174      -3.277  58.934  40.293  1.00  0.00           C
ATOM  11837 3C21 POPE  174      -2.197  59.754  41.033  1.00  0.00           C
ATOM  11840 4C21 POPE  174      -1.318  58.914  41.961  1.00  0.00           C
ATOM  11843 5C21 POPE  174      -2.108  58.134  43.013  1.00  0.00           C
ATOM  11846 6C21 POPE  174      -1.227  57.294  43.941  1.00  0.00           C
ATOM  11849 7C21 POPE  174      -2.048  56.234  44.671  1.00  0.00           C
ATOM  11852 8C21 POPE  174      -1.278  55.544  45.792  1.00  0.00           C
ATOM  11856  C33 POPE  174       3.050  57.774  31.571  1.00  0.00           C
ATOM  11859  C34 POPE  174       3.470  58.484  32.882  1.00  0.00           C
ATOM  11862  C35 POPE  174       3.960  57.504  33.972  1.00  0.00           C
ATOM  11865  C36 POPE  174       4.319  58.164  35.312  1.00  0.00           C
ATOM  11868  C37 POPE  174       4.760  57.144  36.382  1.00  0.00           C
ATOM  11871  C38 POPE  174       5.009  57.754  37.771  1.00  0.00           C
ATOM  11874  C39 POPE  174       6.490  57.984  38.122  1.00  0.00           C
ATOM  11877 0C31 POPE  174       6.639  58.634  39.513  1.00  0.00           C
ATOM  11880 1C31 POPE  174       8.069  58.584  40.071  1.00  0.00           C
ATOM  11883 2C31 POPE  174       8.150  59.084  41.532  1.00  0.00           C
ATOM  11886 3C31 POPE  174       8.199  60.604  41.683  1.00  0.00           C
ATOM  11889 4C31 POPE  174       8.160  61.035  43.161  1.00  0.00           C
ATOM  11892 5C31 POPE  174       8.309  62.554  43.351  1.00  0.00           C
ATOM  11895 6C31 POPE  174       8.290  62.984  44.822  1.00  0.00           C
ATOM  11899  NH3 POPE  175      23.940 113.475  26.301  1.00  0.00           N
ATOM  11903  C12 POPE  175      22.760 112.873  25.611  1.00  0.00           C
ATOM  11906  C11 POPE  175      23.219 111.583  24.962  1.00  0.00           C
ATOM  11909  P   POPE  175      23.180 109.083  25.641  1.00  0.00           P
ATOM  11910  O13 POPE  175      22.670 108.924  24.261  1.00  0.00           O
ATOM  11911  O14 POPE  175      24.290 108.184  26.012  1.00  0.00           O
ATOM  11912  O11 POPE  175      21.930 108.773  26.542  1.00  0.00           O
ATOM  11913  O12 POPE  175      23.479 110.594  25.961  1.00  0.00           O
ATOM  11914  C1  POPE  175      21.980 109.064  27.941  1.00  0.00           C
ATOM  11917  C2  POPE  175      22.090 107.754  28.762  1.00  0.00           C
ATOM  11919  O21 POPE  175      21.490 107.954  30.051  1.00  0.00           O
ATOM  11920  C21 POPE  175      22.210 108.594  30.942  1.00  0.00           C
ATOM  11921  O22 POPE  175      23.250 109.204  30.742  1.00  0.00           O
ATOM  11922  C22 POPE  175      21.549 108.444  32.301  1.00  0.00           C
ATOM  11925  C3  POPE  175      23.530 107.143  28.812  1.00  0.00           C
ATOM  11928  O31 POPE  175      23.790 106.334  29.981  1.00  0.00           O
ATOM  11929  C31 POPE  175      23.170 105.154  29.951  1.00  0.00           C
ATOM  11930  O32 POPE  175      22.400 104.783  29.081  1.00  0.00           O
ATOM  11931  C32 POPE  175      23.600 104.324  31.152  1.00  0.00           C
ATOM  11934  C23 POPE  175      22.549 108.764  33.422  1.00  0.00           C
ATOM  11937  C24 POPE  175      22.250 108.034  34.731  1.00  0.00           C
ATOM  11940  C25 POPE  175      23.400 108.215  35.722  1.00  0.00           C
ATOM  11943  C26 POPE  175      23.139 107.553  37.072  1.00  0.00           C
ATOM  11946  C27 POPE  175      24.250 107.873  38.083  1.00  0.00           C
ATOM  11949  C28 POPE  175      23.950 107.374  39.502  1.00  0.00           C
ATOM  11952  C29 POPE  175      22.819 108.145  40.132  1.00  0.00           C
ATOM  11954 0C21 POPE  175      22.210 107.854  41.292  1.00  0.00           C
ATOM  11956 1C21 POPE  175      22.530 106.684  42.182  1.00  0.00           C
ATOM  11959 2C21 POPE  175      23.770 106.874  43.071  1.00  0.00           C
ATOM  11962 3C21 POPE  175      23.630 107.994  44.113  1.00  0.00           C
ATOM  11965 4C21 POPE  175      24.850 108.064  45.042  1.00  0.00           C
ATOM  11968 5C21 POPE  175      25.059 109.445  45.672  1.00  0.00           C
ATOM  11971 6C21 POPE  175      26.320 109.514  46.553  1.00  0.00           C
ATOM  11974 7C21 POPE  175      26.639 110.954  46.981  1.00  0.00           C
ATOM  11977 8C21 POPE  175      27.970 111.145  47.711  1.00  0.00           C
ATOM  11981  C33 POPE  175      22.700 104.585  32.382  1.00  0.00           C
ATOM  11984  C34 POPE  175      23.290 104.023  33.691  1.00  0.00           C
ATOM  11987  C35 POPE  175      24.720 104.503  33.931  1.00  0.00           C
ATOM  11990  C36 POPE  175      25.250 104.233  35.341  1.00  0.00           C
ATOM  11993  C37 POPE  175      26.670 104.783  35.443  1.00  0.00           C
ATOM  11996  C38 POPE  175      27.440 104.314  36.683  1.00  0.00           C
ATOM  11999  C39 POPE  175      27.029 105.154  37.882  1.00  0.00           C
ATOM  12002 0C31 POPE  175      27.830 104.865  39.152  1.00  0.00           C
ATOM  12005 1C31 POPE  175      27.190 105.594  40.331  1.00  0.00           C
ATOM  12008 2C31 POPE  175      28.110 105.704  41.553  1.00  0.00           C
ATOM  12011 3C31 POPE  175      28.230 104.395  42.342  1.00  0.00           C
ATOM  12014 4C31 POPE  175      27.020 104.144  43.252  1.00  0.00           C
ATOM  12017 5C31 POPE  175      27.210 102.894  44.132  1.00  0.00           C
ATOM  12020 6C31 POPE  175      26.080 102.674  45.132  1.00  0.00           C
ATOM  12024  NH3 POPE  176      32.520 102.064  19.591  1.00  0.00           N
ATOM  12028  C12 POPE  176      33.679 101.124  19.411  1.00  0.00           C
ATOM  12031  C11 POPE  176      34.640 101.604  18.311  1.00  0.00           C
ATOM  12034  P   POPE  176      36.680  99.944  17.922  1.00  0.00           P
ATOM  12035  O13 POPE  176      35.830  99.374  16.851  1.00  0.00           O
ATOM  12036  O14 POPE  176      38.069 100.343  17.591  1.00  0.00           O
ATOM  12037  O11 POPE  176      36.759  98.934  19.142  1.00  0.00           O
ATOM  12038  O12 POPE  176      35.960 101.163  18.582  1.00  0.00           O
ATOM  12039  C1  POPE  176      36.410  99.363  20.462  1.00  0.00           C
ATOM  12042  C2  POPE  176      37.289  98.673  21.532  1.00  0.00           C
ATOM  12044  O21 POPE  176      37.470  99.434  22.722  1.00  0.00           O
ATOM  12045  C21 POPE  176      38.079 100.583  22.712  1.00  0.00           C
ATOM  12046  O22 POPE  176      38.480 101.215  21.742  1.00  0.00           O
ATOM  12047  C22 POPE  176      38.090 101.063  24.151  1.00  0.00           C
ATOM  12050  C3  POPE  176      38.630  98.153  20.961  1.00  0.00           C
ATOM  12053  O31 POPE  176      39.510  97.754  22.031  1.00  0.00           O
ATOM  12054  C31 POPE  176      39.219  96.614  22.652  1.00  0.00           C
ATOM  12055  O32 POPE  176      38.260  95.893  22.441  1.00  0.00           O
ATOM  12056  C32 POPE  176      40.340  96.374  23.671  1.00  0.00           C
ATOM  12059  C23 POPE  176      38.600 102.493  24.382  1.00  0.00           C
ATOM  12062  C24 POPE  176      39.059 102.703  25.831  1.00  0.00           C
ATOM  12065  C25 POPE  176      37.990 102.365  26.882  1.00  0.00           C
ATOM  12068  C26 POPE  176      38.539 102.105  28.292  1.00  0.00           C
ATOM  12071  C27 POPE  176      37.440 101.684  29.281  1.00  0.00           C
ATOM  12074  C28 POPE  176      37.990 101.443  30.701  1.00  0.00           C
ATOM  12077  C29 POPE  176      36.910 101.033  31.681  1.00  0.00           C
ATOM  12079 0C21 POPE  176      36.330 101.833  32.591  1.00  0.00           C
ATOM  12081 1C21 POPE  176      36.610 103.304  32.771  1.00  0.00           C
ATOM  12084 2C21 POPE  176      37.779 103.563  33.741  1.00  0.00           C
ATOM  12087 3C21 POPE  176      37.410 103.435  35.222  1.00  0.00           C
ATOM  12090 4C21 POPE  176      38.660 103.554  36.121  1.00  0.00           C
ATOM  12093 5C21 POPE  176      38.320 103.563  37.611  1.00  0.00           C
ATOM  12096 6C21 POPE  176      38.350 104.965  38.242  1.00  0.00           C
ATOM  12099 7C21 POPE  176      37.949 104.923  39.722  1.00  0.00           C
ATOM  12102 8C21 POPE  176      38.109 106.264  40.451  1.00  0.00           C
ATOM  12106  C33 POPE  176      40.180  97.174  24.981  1.00  0.00           C
ATOM  12109  C34 POPE  176      39.160  96.593  25.951  1.00  0.00           C
ATOM  12112  C35 POPE  176      39.219  97.294  27.322  1.00  0.00           C
ATOM  12115  C36 POPE  176      38.279  96.604  28.302  1.00  0.00           C
ATOM  12118  C37 POPE  176      38.139  97.283  29.661  1.00  0.00           C
ATOM  12121  C38 POPE  176      37.680  96.255  30.701  1.00  0.00           C
ATOM  12124  C39 POPE  176      37.280  96.833  32.062  1.00  0.00           C
ATOM  12127 0C31 POPE  176      38.369  97.663  32.742  1.00  0.00           C
ATOM  12130 1C31 POPE  176      37.930  98.064  34.152  1.00  0.00           C
ATOM  12133 2C31 POPE  176      39.039  98.785  34.902  1.00  0.00           C
ATOM  12136 3C31 POPE  176      38.670  99.074  36.361  1.00  0.00           C
ATOM  12139 4C31 POPE  176      39.859  99.643  37.143  1.00  0.00           C
ATOM  12142 5C31 POPE  176      39.520 100.005  38.583  1.00  0.00           C
ATOM  12145 6C31 POPE  176      40.760 100.454  39.372  1.00  0.00           C
ATOM  12149  NH3 POPE  177      64.009 102.354  22.081  1.00  0.00           N
ATOM  12153  C12 POPE  177      63.309 103.673  21.951  1.00  0.00           C
ATOM  12156  C11 POPE  177      63.470 104.305  20.552  1.00  0.00           C
ATOM  12159  P   POPE  177      62.910 106.824  20.921  1.00  0.00           P
ATOM  12160  O13 POPE  177      64.340 107.094  20.661  1.00  0.00           O
ATOM  12161  O14 POPE  177      61.920 107.833  20.482  1.00  0.00           O
ATOM  12162  O11 POPE  177      62.759 106.693  22.511  1.00  0.00           O
ATOM  12163  O12 POPE  177      62.560 105.394  20.382  1.00  0.00           O
ATOM  12164  C1  POPE  177      63.359 107.794  23.211  1.00  0.00           C
ATOM  12167  C2  POPE  177      63.559 107.535  24.732  1.00  0.00           C
ATOM  12169  O21 POPE  177      64.079 108.743  25.311  1.00  0.00           O
ATOM  12170  C21 POPE  177      65.340 109.053  25.062  1.00  0.00           C
ATOM  12171  O22 POPE  177      66.090 108.493  24.271  1.00  0.00           O
ATOM  12172  C22 POPE  177      65.719 110.285  25.891  1.00  0.00           C
ATOM  12175  C3  POPE  177      64.369 106.273  25.141  1.00  0.00           C
ATOM  12178  O31 POPE  177      64.789 106.404  26.521  1.00  0.00           O
ATOM  12179  C31 POPE  177      63.880 106.063  27.421  1.00  0.00           C
ATOM  12180  O32 POPE  177      62.939 105.324  27.221  1.00  0.00           O
ATOM  12181  C32 POPE  177      64.060 106.945  28.681  1.00  0.00           C
ATOM  12184  C23 POPE  177      66.499 109.953  27.182  1.00  0.00           C
ATOM  12187  C24 POPE  177      65.850 110.645  28.391  1.00  0.00           C
ATOM  12190  C25 POPE  177      66.630 110.404  29.682  1.00  0.00           C
ATOM  12193  C26 POPE  177      66.299 111.413  30.781  1.00  0.00           C
ATOM  12196  C27 POPE  177      67.319 111.374  31.931  1.00  0.00           C
ATOM  12199  C28 POPE  177      67.279 112.605  32.852  1.00  0.00           C
ATOM  12202  C29 POPE  177      67.749 113.874  32.182  1.00  0.00           C
ATOM  12204 0C21 POPE  177      68.119 115.005  32.801  1.00  0.00           C
ATOM  12206 1C21 POPE  177      68.119 115.254  34.281  1.00  0.00           C
ATOM  12209 2C21 POPE  177      67.510 116.634  34.632  1.00  0.00           C
ATOM  12212 3C21 POPE  177      68.160 117.785  33.853  1.00  0.00           C
ATOM  12215 4C21 POPE  177      68.119 119.134  34.583  1.00  0.00           C
ATOM  12218 5C21 POPE  177      68.689 120.285  33.741  1.00  0.00           C
ATOM  12221 6C21 POPE  177      70.119 120.014  33.263  1.00  0.00           C
ATOM  12224 7C21 POPE  177      70.789 121.224  32.611  1.00  0.00           C
ATOM  12227 8C21 POPE  177      72.249 120.935  32.271  1.00  0.00           C
ATOM  12231  C33 POPE  177      64.490 106.255  30.001  1.00  0.00           C
ATOM  12234  C34 POPE  177      64.318 107.204  31.201  1.00  0.00           C
ATOM  12237  C35 POPE  177      64.859 106.614  32.512  1.00  0.00           C
ATOM  12240  C36 POPE  177      64.959 107.624  33.681  1.00  0.00           C
ATOM  12243  C37 POPE  177      65.150 106.914  35.033  1.00  0.00           C
ATOM  12246  C38 POPE  177      65.329 107.894  36.201  1.00  0.00           C
ATOM  12249  C39 POPE  177      65.380 107.204  37.581  1.00  0.00           C
ATOM  12252 0C31 POPE  177      64.049 106.544  37.992  1.00  0.00           C
ATOM  12255 1C31 POPE  177      63.910 106.395  39.513  1.00  0.00           C
ATOM  12258 2C31 POPE  177      62.479 106.054  39.981  1.00  0.00           C
ATOM  12261 3C31 POPE  177      62.039 104.613  39.731  1.00  0.00           C
ATOM  12264 4C31 POPE  177      60.679 104.305  40.363  1.00  0.00           C
ATOM  12267 5C31 POPE  177      60.289 102.824  40.282  1.00  0.00           C
ATOM  12270 6C31 POPE  177      59.060 102.493  41.122  1.00  0.00           C
ATOM  12274  NH3 POPE  178      19.240 121.303  65.591  1.00  0.00           N
ATOM  12278  C12 POPE  178      19.070 122.225  66.762  1.00  0.00           C
ATOM  12281  C11 POPE  178      17.960 121.644  67.642  1.00  0.00           C
ATOM  12284  P   POPE  178      15.680 120.434  67.642  1.00  0.00           P
ATOM  12285  O13 POPE  178      15.700 118.974  67.471  1.00  0.00           O
ATOM  12286  O14 POPE  178      15.690 120.954  69.021  1.00  0.00           O
ATOM  12287  O11 POPE  178      14.450 121.075  66.893  1.00  0.00           O
ATOM  12288  O12 POPE  178      16.889 121.115  66.852  1.00  0.00           O
ATOM  12289  C1  POPE  178      13.180 120.415  66.832  1.00  0.00           C
ATOM  12292  C2  POPE  178      13.040 119.535  65.562  1.00  0.00           C
ATOM  12294  O21 POPE  178      12.490 120.343  64.492  1.00  0.00           O
ATOM  12295  C21 POPE  178      13.300 120.555  63.471  1.00  0.00           C
ATOM  12296  O22 POPE  178      14.400 120.063  63.302  1.00  0.00           O
ATOM  12297  C22 POPE  178      12.600 121.494  62.472  1.00  0.00           C
ATOM  12300  C3  POPE  178      12.060 118.355  65.783  1.00  0.00           C
ATOM  12303  O31 POPE  178      11.970 117.493  64.612  1.00  0.00           O
ATOM  12304  C31 POPE  178      12.830 116.483  64.603  1.00  0.00           C
ATOM  12305  O32 POPE  178      13.600 116.215  65.503  1.00  0.00           O
ATOM  12306  C32 POPE  178      12.770 115.734  63.271  1.00  0.00           C
ATOM  12309  C23 POPE  178      13.460 121.744  61.213  1.00  0.00           C
ATOM  12312  C24 POPE  178      12.710 122.395  60.042  1.00  0.00           C
ATOM  12315  C25 POPE  178      13.640 122.684  58.861  1.00  0.00           C
ATOM  12318  C26 POPE  178      12.910 123.234  57.631  1.00  0.00           C
ATOM  12321  C27 POPE  178      13.840 123.444  56.423  1.00  0.00           C
ATOM  12324  C28 POPE  178      13.090 123.834  55.141  1.00  0.00           C
ATOM  12327  C29 POPE  178      12.240 122.684  54.632  1.00  0.00           C
ATOM  12329 0C21 POPE  178      12.450 121.934  53.541  1.00  0.00           C
ATOM  12331 1C21 POPE  178      13.540 122.085  52.521  1.00  0.00           C
ATOM  12334 2C21 POPE  178      13.000 122.194  51.082  1.00  0.00           C
ATOM  12337 3C21 POPE  178      13.870 123.124  50.232  1.00  0.00           C
ATOM  12340 4C21 POPE  178      13.360 123.293  48.792  1.00  0.00           C
ATOM  12343 5C21 POPE  178      13.790 124.633  48.193  1.00  0.00           C
ATOM  12346 6C21 POPE  178      15.260 125.014  48.412  1.00  0.00           C
ATOM  12349 7C21 POPE  178      15.640 126.243  47.591  1.00  0.00           C
ATOM  12352 8C21 POPE  178      17.000 126.844  47.962  1.00  0.00           C
ATOM  12356  C33 POPE  178      14.060 114.923  63.021  1.00  0.00           C
ATOM  12359  C34 POPE  178      14.110 113.604  63.801  1.00  0.00           C
ATOM  12362  C35 POPE  178      15.530 113.184  64.183  1.00  0.00           C
ATOM  12365  C36 POPE  178      16.390 112.693  63.021  1.00  0.00           C
ATOM  12368  C37 POPE  178      17.820 112.484  63.502  1.00  0.00           C
ATOM  12371  C38 POPE  178      18.710 111.754  62.502  1.00  0.00           C
ATOM  12374  C39 POPE  178      20.020 111.273  63.143  1.00  0.00           C
ATOM  12377 0C31 POPE  178      20.840 110.343  62.242  1.00  0.00           C
ATOM  12380 1C31 POPE  178      22.090 109.813  62.961  1.00  0.00           C
ATOM  12383 2C31 POPE  178      23.240 109.514  62.003  1.00  0.00           C
ATOM  12386 3C31 POPE  178      24.590 109.244  62.673  1.00  0.00           C
ATOM  12389 4C31 POPE  178      25.580 108.633  61.673  1.00  0.00           C
ATOM  12392 5C31 POPE  178      26.969 108.404  62.271  1.00  0.00           C
ATOM  12395 6C31 POPE  178      27.920 107.663  61.332  1.00  0.00           C
ATOM  12399  NH3 POPE  179      95.910  45.934  25.343  1.00  0.00           N
ATOM  12403  C12 POPE  179      97.329  46.404  25.301  1.00  0.00           C
ATOM  12406  C11 POPE  179      97.829  46.814  26.691  1.00  0.00           C
ATOM  12409  P   POPE  179      99.729  48.404  27.551  1.00  0.00           P
ATOM  12410  O13 POPE  179     100.149  47.544  28.663  1.00  0.00           O
ATOM  12411  O14 POPE  179     100.790  49.114  26.821  1.00  0.00           O
ATOM  12412  O11 POPE  179      98.589  49.434  27.951  1.00  0.00           O
ATOM  12413  O12 POPE  179      99.039  47.504  26.481  1.00  0.00           O
ATOM  12414  C1  POPE  179      98.748  50.464  28.941  1.00  0.00           C
ATOM  12417  C2  POPE  179     100.200  50.785  29.481  1.00  0.00           C
ATOM  12419  O21 POPE  179     100.799  49.714  30.212  1.00  0.00           O
ATOM  12420  C21 POPE  179     100.229  49.325  31.341  1.00  0.00           C
ATOM  12421  O22 POPE  179      99.139  49.664  31.761  1.00  0.00           O
ATOM  12422  C22 POPE  179     101.219  48.404  32.042  1.00  0.00           C
ATOM  12425  C3  POPE  179     100.299  52.104  30.301  1.00  0.00           C
ATOM  12428  O31 POPE  179     101.690  52.355  30.602  1.00  0.00           O
ATOM  12429  C31 POPE  179     101.949  53.034  31.712  1.00  0.00           C
ATOM  12430  O32 POPE  179     101.129  53.554  32.441  1.00  0.00           O
ATOM  12431  C32 POPE  179     103.479  53.064  31.872  1.00  0.00           C
ATOM  12434  C23 POPE  179     100.830  48.024  33.492  1.00  0.00           C
ATOM  12437  C24 POPE  179     100.699  49.234  34.431  1.00  0.00           C
ATOM  12440  C25 POPE  179     100.949  48.884  35.901  1.00  0.00           C
ATOM  12443  C26 POPE  179      99.930  47.914  36.532  1.00  0.00           C
ATOM  12446  C27 POPE  179     100.580  47.154  37.701  1.00  0.00           C
ATOM  12449  C28 POPE  179      99.610  46.274  38.512  1.00  0.00           C
ATOM  12452  C29 POPE  179     100.380  45.594  39.621  1.00  0.00           C
ATOM  12454 0C21 POPE  179      99.858  44.924  40.672  1.00  0.00           C
ATOM  12456 1C21 POPE  179      98.400  44.644  40.952  1.00  0.00           C
ATOM  12459 2C21 POPE  179      98.039  43.184  41.321  1.00  0.00           C
ATOM  12462 3C21 POPE  179      98.950  42.544  42.392  1.00  0.00           C
ATOM  12465 4C21 POPE  179      98.419  41.184  42.882  1.00  0.00           C
ATOM  12468 5C21 POPE  179      99.449  40.414  43.731  1.00  0.00           C
ATOM  12471 6C21 POPE  179      98.960  39.014  44.123  1.00  0.00           C
ATOM  12474 7C21 POPE  179     100.070  38.094  44.621  1.00  0.00           C
ATOM  12477 8C21 POPE  179      99.559  36.704  45.001  1.00  0.00           C
ATOM  12481  C33 POPE  179     103.990  54.024  32.972  1.00  0.00           C
ATOM  12484  C34 POPE  179     104.750  53.314  34.102  1.00  0.00           C
ATOM  12487  C35 POPE  179     103.868  52.364  34.931  1.00  0.00           C
ATOM  12490  C36 POPE  179     104.410  52.194  36.353  1.00  0.00           C
ATOM  12493  C37 POPE  179     103.608  51.154  37.143  1.00  0.00           C
ATOM  12496  C38 POPE  179     104.020  51.094  38.621  1.00  0.00           C
ATOM  12499  C39 POPE  179     103.650  49.744  39.231  1.00  0.00           C
ATOM  12502 0C31 POPE  179     103.699  49.744  40.752  1.00  0.00           C
ATOM  12505 1C31 POPE  179     103.349  48.374  41.341  1.00  0.00           C
ATOM  12508 2C31 POPE  179     103.400  48.394  42.873  1.00  0.00           C
[truncated: 1,697,406 more chars]
