# Supplementary material for: Characterizing Membrane Association and Periplasmic Transfer of Bacterial Lipoproteins through Molecular Dynamics Simulations
Source: Structure. 2020 Apr 7;28(4):475–487.e3. doi: 10.1016/j.str.2020.01.012 (PMC7139219; doi:10.1016/j.str.2020.01.012)
Supplement: Data S3. Final Coordinates from Simulations (M–X), Related to Figure 3 [file mmc5.zip › M-X/OSME-5-atomistic.pdb]

TITLE     Protein
REMARK    THIS IS A SIMULATION BOX
CRYST1  129.316  129.316  105.011  90.00  90.00  90.00 P 1           1
MODEL        1
ATOM      1  N   CYSTA   1      61.063  70.333  64.525  1.00  0.00           N
ATOM      3  CA  CYSTA   1      59.723  69.783  64.715  1.00  0.00           C
ATOM      5  C   CYSTA   1      59.553  68.303  65.066  1.00  0.00           C
ATOM      6  O   CYSTA   1      59.363  67.493  64.175  1.00  0.00           O
ATOM      7  CB  CYSTA   1      58.803  70.093  63.505  1.00  0.00           C
ATOM     10  SG  CYSTA   1      58.243  71.833  63.435  1.00  0.00           S
ATOM     11  C1  CYSTA   1      56.473  71.523  63.715  1.00  0.00           C
ATOM     14  CA1 CYSTA   1      62.253  69.783  64.206  1.00  0.00           C
ATOM     15  OA1 CYSTA   1      63.223  70.513  64.305  1.00  0.00           O
ATOM     16  CA2 CYSTA   1      62.443  68.363  63.715  1.00  0.00           C
ATOM     19  C11 CYSTA   1      55.523  72.613  63.167  1.00  0.00           C
ATOM     21  O11 CYSTA   1      55.843  72.883  61.777  1.00  0.00           O
ATOM     22  CX1 CYSTA   1      55.273  72.013  60.955  1.00  0.00           C
ATOM     23  OX1 CYSTA   1      54.433  71.193  61.296  1.00  0.00           O
ATOM     24  CX2 CYSTA   1      55.783  72.133  59.525  1.00  0.00           C
ATOM     27  C12 CYSTA   1      55.453  73.933  64.007  1.00  0.00           C
ATOM     30  O12 CYSTA   1      56.513  74.883  63.746  1.00  0.00           O
ATOM     31  CD1 CYSTA   1      56.113  76.133  63.475  1.00  0.00           C
ATOM     32  OD1 CYSTA   1      54.943  76.493  63.405  1.00  0.00           O
ATOM     33  CD2 CYSTA   1      57.323  77.043  63.316  1.00  0.00           C
ATOM     36  CA3 CYSTA   1      63.593  68.253  62.696  1.00  0.00           C
ATOM     39  CA4 CYSTA   1      63.593  66.923  61.917  1.00  0.00           C
ATOM     42  CA5 CYSTA   1      63.703  67.123  60.396  1.00  0.00           C
ATOM     45  CA6 CYSTA   1      62.483  67.843  59.785  1.00  0.00           C
ATOM     48  CA7 CYSTA   1      62.843  69.133  59.025  1.00  0.00           C
ATOM     51  CA8 CYSTA   1      63.433  68.853  57.635  1.00  0.00           C
ATOM     54  CA9 CYSTA   1      63.733  70.123  56.826  1.00  0.00           C
ATOM     57 0CA1 CYSTA   1      65.223  70.423  56.637  1.00  0.00           C
ATOM     60 1CA1 CYSTA   1      65.473  71.203  55.326  1.00  0.00           C
ATOM     63 2CA1 CYSTA   1      66.953  71.333  54.895  1.00  0.00           C
ATOM     66 3CA1 CYSTA   1      67.263  70.613  53.566  1.00  0.00           C
ATOM     69 4CA1 CYSTA   1      68.053  71.443  52.535  1.00  0.00           C
ATOM     72 5CA1 CYSTA   1      67.663  71.073  51.105  1.00  0.00           C
ATOM     75 6CA1 CYSTA   1      68.443  71.803  50.005  1.00  0.00           C
ATOM     79  CD3 CYSTA   1      57.233  77.933  62.056  1.00  0.00           C
ATOM     82  CD4 CYSTA   1      57.423  77.163  60.736  1.00  0.00           C
ATOM     85  CD5 CYSTA   1      57.873  78.083  59.597  1.00  0.00           C
ATOM     88  CD6 CYSTA   1      59.353  78.513  59.676  1.00  0.00           C
ATOM     91  CD7 CYSTA   1      60.173  78.033  58.465  1.00  0.00           C
ATOM     94  CD8 CYSTA   1      61.673  78.373  58.586  1.00  0.00           C
ATOM     97  CD9 CYSTA   1      62.503  77.863  57.395  1.00  0.00           C
ATOM    100 0CD1 CYSTA   1      62.823  76.363  57.476  1.00  0.00           C
ATOM    103 1CD1 CYSTA   1      64.093  76.053  58.286  1.00  0.00           C
ATOM    106 2CD1 CYSTA   1      64.623  74.623  58.055  1.00  0.00           C
ATOM    109 3CD1 CYSTA   1      65.813  74.323  58.975  1.00  0.00           C
ATOM    112 4CD1 CYSTA   1      67.073  73.883  58.216  1.00  0.00           C
ATOM    115 5CD1 CYSTA   1      68.323  73.913  59.115  1.00  0.00           C
ATOM    118 6CD1 CYSTA   1      69.543  73.233  58.475  1.00  0.00           C
ATOM    122  CX3 CYSTA   1      54.833  72.983  58.645  1.00  0.00           C
ATOM    125  CX4 CYSTA   1      55.463  74.253  58.106  1.00  0.00           C
ATOM    128  CX5 CYSTA   1      56.003  74.093  56.675  1.00  0.00           C
ATOM    131  CX6 CYSTA   1      54.933  74.233  55.575  1.00  0.00           C
ATOM    134  CX7 CYSTA   1      55.543  74.743  54.267  1.00  0.00           C
ATOM    137  CX8 CYSTA   1      54.593  74.733  53.045  1.00  0.00           C
ATOM    140  CX9 CYSTA   1      54.503  73.383  52.395  1.00  0.00           C
ATOM    142 0CX1 CYSTA   1      55.083  73.003  51.235  1.00  0.00           C
ATOM    144 1CX1 CYSTA   1      55.943  73.843  50.306  1.00  0.00           C
ATOM    147 2CX1 CYSTA   1      57.433  73.453  50.435  1.00  0.00           C
ATOM    150 3CX1 CYSTA   1      58.293  73.843  49.225  1.00  0.00           C
ATOM    153 4CX1 CYSTA   1      59.723  73.303  49.366  1.00  0.00           C
ATOM    156 5CX1 CYSTA   1      60.523  73.313  48.065  1.00  0.00           C
ATOM    159 6CX1 CYSTA   1      61.623  72.243  48.087  1.00  0.00           C
ATOM    162 7CX1 CYSTA   1      62.463  72.203  46.805  1.00  0.00           C
ATOM    165 8CX1 CYSTA   1      63.383  70.993  46.767  1.00  0.00           C
ATOM    169  N   THR A   2      59.553  67.853  66.337  1.00  0.00           N
ATOM    171  CA  THR A   2      59.693  68.543  67.627  1.00  0.00           C
ATOM    173  CB  THR A   2      59.713  67.583  68.826  1.00  0.00           C
ATOM    175  OG1 THR A   2      59.563  66.223  68.455  1.00  0.00           O
ATOM    177  CG2 THR A   2      58.513  67.923  69.705  1.00  0.00           C
ATOM    181  C   THR A   2      60.943  69.363  67.686  1.00  0.00           C
ATOM    182  O   THR A   2      61.973  68.903  67.226  1.00  0.00           O
ATOM    183  N   ALA A   3      60.903  70.613  68.216  1.00  0.00           N
ATOM    185  CA  ALA A   3      62.023  71.523  68.115  1.00  0.00           C
ATOM    187  CB  ALA A   3      61.683  72.903  68.726  1.00  0.00           C
ATOM    191  C   ALA A   3      63.333  71.003  68.715  1.00  0.00           C
ATOM    192  O   ALA A   3      63.373  70.353  69.755  1.00  0.00           O
ATOM    193  N   TYR A   4      64.443  71.253  67.995  1.00  0.00           N
ATOM    195  CA  TYR A   4      65.733  70.713  68.306  1.00  0.00           C
ATOM    197  CB  TYR A   4      66.353  69.893  67.135  1.00  0.00           C
ATOM    200  CG  TYR A   4      65.693  68.633  66.615  1.00  0.00           C
ATOM    201  CD1 TYR A   4      66.303  68.073  65.485  1.00  0.00           C
ATOM    203  CE1 TYR A   4      65.993  66.773  65.076  1.00  0.00           C
ATOM    205  CZ  TYR A   4      65.053  66.033  65.775  1.00  0.00           C
ATOM    206  OH  TYR A   4      64.853  64.713  65.365  1.00  0.00           O
ATOM    208  CD2 TYR A   4      64.683  67.903  67.266  1.00  0.00           C
ATOM    210  CE2 TYR A   4      64.383  66.583  66.865  1.00  0.00           C
ATOM    212  C   TYR A   4      66.743  71.823  68.566  1.00  0.00           C
ATOM    213  O   TYR A   4      66.753  72.863  67.907  1.00  0.00           O
ATOM    214  N   ASP A   5      67.663  71.603  69.525  1.00  0.00           N
ATOM    216  CA  ASP A   5      68.563  72.633  69.966  1.00  0.00           C
ATOM    218  CB  ASP A   5      68.053  73.193  71.306  1.00  0.00           C
ATOM    221  CG  ASP A   5      67.503  72.153  72.246  1.00  0.00           C
ATOM    222  OD1 ASP A   5      68.213  71.153  72.525  1.00  0.00           O
ATOM    223  OD2 ASP A   5      66.383  72.413  72.767  1.00  0.00           O
ATOM    224  C   ASP A   5      70.033  72.193  69.906  1.00  0.00           C
ATOM    225  O   ASP A   5      70.553  71.363  70.646  1.00  0.00           O
ATOM    226  N   ARG A   6      70.743  72.753  68.906  1.00  0.00           N
ATOM    228  CA  ARG A   6      72.143  72.553  68.566  1.00  0.00           C
ATOM    230  CB  ARG A   6      73.183  72.693  69.715  1.00  0.00           C
ATOM    233  CG  ARG A   6      73.573  74.143  70.046  1.00  0.00           C
ATOM    236  CD  ARG A   6      74.893  74.583  69.396  1.00  0.00           C
ATOM    239  NE  ARG A   6      74.803  74.393  67.915  1.00  0.00           N
ATOM    241  CZ  ARG A   6      75.893  74.183  67.205  1.00  0.00           C
ATOM    242  NH1 ARG A   6      77.083  74.563  67.627  1.00  0.00           N
ATOM    245  NH2 ARG A   6      75.793  73.583  66.035  1.00  0.00           N
ATOM    248  C   ARG A   6      72.443  71.333  67.725  1.00  0.00           C
ATOM    249  O   ARG A   6      73.193  71.403  66.756  1.00  0.00           O
ATOM    250  N   THR A   7      71.843  70.183  68.076  1.00  0.00           N
ATOM    252  CA  THR A   7      71.663  69.033  67.186  1.00  0.00           C
ATOM    254  CB  THR A   7      70.963  69.343  65.865  1.00  0.00           C
ATOM    256  OG1 THR A   7      70.883  68.253  64.947  1.00  0.00           O
ATOM    258  CG2 THR A   7      69.533  69.743  66.197  1.00  0.00           C
ATOM    262  C   THR A   7      72.903  68.193  67.005  1.00  0.00           C
ATOM    263  O   THR A   7      73.003  67.093  67.535  1.00  0.00           O
ATOM    264  N   LYS A   8      73.933  68.703  66.296  1.00  0.00           N
ATOM    266  CA  LYS A   8      75.203  68.023  66.165  1.00  0.00           C
ATOM    268  CB  LYS A   8      76.143  68.783  65.197  1.00  0.00           C
ATOM    271  CG  LYS A   8      77.323  67.893  64.746  1.00  0.00           C
ATOM    274  CD  LYS A   8      78.403  68.713  64.017  1.00  0.00           C
ATOM    277  CE  LYS A   8      79.143  68.073  62.826  1.00  0.00           C
ATOM    280  NZ  LYS A   8      78.593  66.783  62.395  1.00  0.00           N
ATOM    284  C   LYS A   8      75.903  67.853  67.506  1.00  0.00           C
ATOM    285  O   LYS A   8      76.463  66.793  67.785  1.00  0.00           O
ATOM    286  N   ASP A   9      75.803  68.863  68.376  1.00  0.00           N
ATOM    288  CA  ASP A   9      76.233  68.893  69.755  1.00  0.00           C
ATOM    290  CB  ASP A   9      75.833  70.333  70.215  1.00  0.00           C
ATOM    293  CG  ASP A   9      76.673  70.983  71.296  1.00  0.00           C
ATOM    294  OD1 ASP A   9      77.293  70.273  72.106  1.00  0.00           O
ATOM    295  OD2 ASP A   9      76.703  72.243  71.296  1.00  0.00           O
ATOM    296  C   ASP A   9      75.573  67.753  70.556  1.00  0.00           C
ATOM    297  O   ASP A   9      76.213  66.953  71.245  1.00  0.00           O
ATOM    298  N   GLN A  10      74.263  67.543  70.367  1.00  0.00           N
ATOM    300  CA  GLN A  10      73.543  66.523  71.096  1.00  0.00           C
ATOM    302  CB  GLN A  10      72.083  66.983  71.315  1.00  0.00           C
ATOM    305  CG  GLN A  10      71.963  68.263  72.176  1.00  0.00           C
ATOM    308  CD  GLN A  10      72.733  68.193  73.505  1.00  0.00           C
ATOM    309  OE1 GLN A  10      73.113  67.143  74.025  1.00  0.00           O
ATOM    310  NE2 GLN A  10      72.913  69.373  74.126  1.00  0.00           N
ATOM    313  C   GLN A  10      73.563  65.143  70.465  1.00  0.00           C
ATOM    314  O   GLN A  10      73.183  64.173  71.116  1.00  0.00           O
ATOM    315  N   PHE A  11      74.053  65.003  69.225  1.00  0.00           N
ATOM    317  CA  PHE A  11      74.003  63.783  68.446  1.00  0.00           C
ATOM    319  CB  PHE A  11      74.623  64.053  67.046  1.00  0.00           C
ATOM    322  CG  PHE A  11      74.383  62.863  66.156  1.00  0.00           C
ATOM    323  CD1 PHE A  11      73.123  62.713  65.565  1.00  0.00           C
ATOM    325  CE1 PHE A  11      72.813  61.553  64.855  1.00  0.00           C
ATOM    327  CZ  PHE A  11      73.763  60.543  64.715  1.00  0.00           C
ATOM    329  CD2 PHE A  11      75.353  61.863  65.986  1.00  0.00           C
ATOM    331  CE2 PHE A  11      75.033  60.693  65.285  1.00  0.00           C
ATOM    333  C   PHE A  11      74.663  62.583  69.126  1.00  0.00           C
ATOM    334  O   PHE A  11      74.243  61.433  69.035  1.00  0.00           O
ATOM    335  N   VAL A  12      75.763  62.833  69.855  1.00  0.00           N
ATOM    337  CA  VAL A  12      76.573  61.763  70.407  1.00  0.00           C
ATOM    339  CB  VAL A  12      78.003  62.223  70.615  1.00  0.00           C
ATOM    341  CG1 VAL A  12      78.583  62.733  69.286  1.00  0.00           C
ATOM    345  CG2 VAL A  12      78.063  63.353  71.657  1.00  0.00           C
ATOM    349  C   VAL A  12      76.023  61.223  71.715  1.00  0.00           C
ATOM    350  O   VAL A  12      76.553  60.253  72.255  1.00  0.00           O
ATOM    351  N   GLN A  13      74.963  61.853  72.246  1.00  0.00           N
ATOM    353  CA  GLN A  13      74.253  61.383  73.415  1.00  0.00           C
ATOM    355  CB  GLN A  13      73.273  62.483  73.877  1.00  0.00           C
ATOM    358  CG  GLN A  13      73.943  63.783  74.385  1.00  0.00           C
ATOM    361  CD  GLN A  13      75.143  63.513  75.316  1.00  0.00           C
ATOM    362  OE1 GLN A  13      74.993  62.963  76.415  1.00  0.00           O
ATOM    363  NE2 GLN A  13      76.343  63.973  74.885  1.00  0.00           N
ATOM    366  C   GLN A  13      73.503  60.053  73.236  1.00  0.00           C
ATOM    367  O   GLN A  13      72.813  59.883  72.226  1.00  0.00           O
ATOM    368  N   PRO A  14      73.513  59.113  74.186  1.00  0.00           N
ATOM    369  CD  PRO A  14      74.533  59.003  75.227  1.00  0.00           C
ATOM    372  CA  PRO A  14      72.823  57.833  74.006  1.00  0.00           C
ATOM    374  CB  PRO A  14      73.263  56.993  75.205  1.00  0.00           C
ATOM    377  CG  PRO A  14      74.673  57.503  75.465  1.00  0.00           C
ATOM    380  C   PRO A  14      71.323  57.963  73.986  1.00  0.00           C
ATOM    381  O   PRO A  14      70.653  57.093  73.446  1.00  0.00           O
ATOM    382  N   VAL A  15      70.753  59.043  74.546  1.00  0.00           N
ATOM    384  CA  VAL A  15      69.313  59.223  74.486  1.00  0.00           C
ATOM    386  CB  VAL A  15      68.783  60.223  75.495  1.00  0.00           C
ATOM    388  CG1 VAL A  15      69.153  59.723  76.906  1.00  0.00           C
ATOM    392  CG2 VAL A  15      69.273  61.653  75.197  1.00  0.00           C
ATOM    396  C   VAL A  15      68.863  59.643  73.105  1.00  0.00           C
ATOM    397  O   VAL A  15      67.703  59.493  72.746  1.00  0.00           O
ATOM    398  N   VAL A  16      69.793  60.163  72.296  1.00  0.00           N
ATOM    400  CA  VAL A  16      69.573  60.603  70.946  1.00  0.00           C
ATOM    402  CB  VAL A  16      70.513  61.783  70.656  1.00  0.00           C
ATOM    404  CG1 VAL A  16      70.473  62.173  69.165  1.00  0.00           C
ATOM    408  CG2 VAL A  16      70.083  62.983  71.525  1.00  0.00           C
ATOM    412  C   VAL A  16      69.833  59.423  70.025  1.00  0.00           C
ATOM    413  O   VAL A  16      68.943  58.843  69.416  1.00  0.00           O
ATOM    414  N   LYS A  17      71.103  59.003  69.955  1.00  0.00           N
ATOM    416  CA  LYS A  17      71.573  57.983  69.076  1.00  0.00           C
ATOM    418  CB  LYS A  17      73.103  58.093  69.087  1.00  0.00           C
ATOM    421  CG  LYS A  17      73.793  57.153  68.096  1.00  0.00           C
ATOM    424  CD  LYS A  17      75.273  57.483  67.886  1.00  0.00           C
ATOM    427  CE  LYS A  17      76.063  57.243  69.175  1.00  0.00           C
ATOM    430  NZ  LYS A  17      77.503  57.523  69.017  1.00  0.00           N
ATOM    434  C   LYS A  17      71.063  56.583  69.396  1.00  0.00           C
ATOM    435  O   LYS A  17      70.733  55.783  68.516  1.00  0.00           O
ATOM    436  N   ASP A  18      70.953  56.213  70.685  1.00  0.00           N
ATOM    438  CA  ASP A  18      70.723  54.823  71.035  1.00  0.00           C
ATOM    440  CB  ASP A  18      71.643  54.353  72.186  1.00  0.00           C
ATOM    443  CG  ASP A  18      73.123  54.543  71.906  1.00  0.00           C
ATOM    444  OD1 ASP A  18      73.553  54.673  70.736  1.00  0.00           O
ATOM    445  OD2 ASP A  18      73.903  54.483  72.896  1.00  0.00           O
ATOM    446  C   ASP A  18      69.243  54.533  71.306  1.00  0.00           C
ATOM    447  O   ASP A  18      68.863  53.403  71.587  1.00  0.00           O
ATOM    448  N   VAL A  19      68.323  55.523  71.156  1.00  0.00           N
ATOM    450  CA  VAL A  19      66.903  55.213  71.175  1.00  0.00           C
ATOM    452  CB  VAL A  19      66.023  56.253  71.896  1.00  0.00           C
ATOM    454  CG1 VAL A  19      66.553  56.433  73.336  1.00  0.00           C
ATOM    458  CG2 VAL A  19      65.973  57.593  71.156  1.00  0.00           C
ATOM    462  C   VAL A  19      66.393  54.913  69.766  1.00  0.00           C
ATOM    463  O   VAL A  19      66.513  55.703  68.826  1.00  0.00           O
ATOM    464  N   LYS A  20      65.823  53.723  69.566  1.00  0.00           N
ATOM    466  CA  LYS A  20      65.163  53.323  68.325  1.00  0.00           C
ATOM    468  CB  LYS A  20      65.853  52.113  67.627  1.00  0.00           C
ATOM    471  CG  LYS A  20      67.193  52.423  66.926  1.00  0.00           C
ATOM    474  CD  LYS A  20      68.393  52.663  67.865  1.00  0.00           C
ATOM    477  CE  LYS A  20      69.723  52.653  67.096  1.00  0.00           C
ATOM    480  NZ  LYS A  20      70.823  53.063  67.975  1.00  0.00           N
ATOM    484  C   LYS A  20      63.703  52.993  68.576  1.00  0.00           C
ATOM    485  O   LYS A  20      63.343  52.573  69.686  1.00  0.00           O
ATOM    486  N   LYS A  21      62.833  53.213  67.566  1.00  0.00           N
ATOM    488  CA  LYS A  21      61.403  52.993  67.686  1.00  0.00           C
ATOM    490  CB  LYS A  21      60.593  53.573  66.486  1.00  0.00           C
ATOM    493  CG  LYS A  21      59.093  53.243  66.545  1.00  0.00           C
ATOM    496  CD  LYS A  21      58.163  53.973  65.565  1.00  0.00           C
ATOM    499  CE  LYS A  21      56.663  53.683  65.806  1.00  0.00           C
ATOM    502  NZ  LYS A  21      56.383  52.233  65.846  1.00  0.00           N
ATOM    506  C   LYS A  21      61.003  51.543  67.975  1.00  0.00           C
ATOM    507  O   LYS A  21      61.233  50.633  67.196  1.00  0.00           O
ATOM    508  N   GLY A  22      60.353  51.323  69.136  1.00  0.00           N
ATOM    510  CA  GLY A  22      60.063  50.013  69.696  1.00  0.00           C
ATOM    513  C   GLY A  22      61.273  49.333  70.305  1.00  0.00           C
ATOM    514  O   GLY A  22      62.393  49.403  69.816  1.00  0.00           O
ATOM    515  N   MET A  23      61.183  48.613  71.426  1.00  0.00           N
ATOM    517  CA  MET A  23      60.133  48.513  72.416  1.00  0.00           C
ATOM    519  CB  MET A  23      59.443  47.123  72.406  1.00  0.00           C
ATOM    522  CG  MET A  23      60.313  45.863  72.635  1.00  0.00           C
ATOM    525  SD  MET A  23      61.453  45.383  71.296  1.00  0.00           S
ATOM    526  CE  MET A  23      63.003  45.763  72.156  1.00  0.00           C
ATOM    530  C   MET A  23      60.753  48.843  73.775  1.00  0.00           C
ATOM    531  O   MET A  23      61.963  49.073  73.856  1.00  0.00           O
ATOM    532  N   SER A  24      59.943  48.893  74.855  1.00  0.00           N
ATOM    534  CA  SER A  24      60.433  48.753  76.226  1.00  0.00           C
ATOM    536  CB  SER A  24      61.423  47.583  76.465  1.00  0.00           C
ATOM    539  OG  SER A  24      60.813  46.323  76.216  1.00  0.00           O
ATOM    541  C   SER A  24      60.983  49.983  76.916  1.00  0.00           C
ATOM    542  O   SER A  24      62.133  50.373  76.745  1.00  0.00           O
ATOM    543  N   ARG A  25      60.203  50.583  77.837  1.00  0.00           N
ATOM    545  CA  ARG A  25      60.633  51.653  78.736  1.00  0.00           C
ATOM    547  CB  ARG A  25      59.463  51.993  79.686  1.00  0.00           C
ATOM    550  CG  ARG A  25      59.683  53.303  80.465  1.00  0.00           C
ATOM    553  CD  ARG A  25      58.513  53.703  81.376  1.00  0.00           C
ATOM    556  NE  ARG A  25      58.493  52.743  82.526  1.00  0.00           N
ATOM    558  CZ  ARG A  25      57.763  51.643  82.616  1.00  0.00           C
ATOM    559  NH1 ARG A  25      56.843  51.303  81.736  1.00  0.00           N
ATOM    562  NH2 ARG A  25      57.943  50.883  83.675  1.00  0.00           N
ATOM    565  C   ARG A  25      61.823  51.263  79.595  1.00  0.00           C
ATOM    566  O   ARG A  25      62.703  52.063  79.906  1.00  0.00           O
ATOM    567  N   ALA A  26      61.883  49.973  79.955  1.00  0.00           N
ATOM    569  CA  ALA A  26      63.033  49.323  80.506  1.00  0.00           C
ATOM    571  CB  ALA A  26      62.653  47.843  80.516  1.00  0.00           C
ATOM    575  C   ALA A  26      64.343  49.493  79.726  1.00  0.00           C
ATOM    576  O   ALA A  26      65.343  49.943  80.275  1.00  0.00           O
ATOM    577  N   GLN A  27      64.343  49.203  78.406  1.00  0.00           N
ATOM    579  CA  GLN A  27      65.523  49.293  77.565  1.00  0.00           C
ATOM    581  CB  GLN A  27      65.253  48.793  76.125  1.00  0.00           C
ATOM    584  CG  GLN A  27      66.493  48.893  75.186  1.00  0.00           C
ATOM    587  CD  GLN A  27      66.113  48.763  73.705  1.00  0.00           C
ATOM    588  OE1 GLN A  27      64.963  48.873  73.286  1.00  0.00           O
ATOM    589  NE2 GLN A  27      67.143  48.593  72.845  1.00  0.00           N
ATOM    592  C   GLN A  27      66.073  50.693  77.506  1.00  0.00           C
ATOM    593  O   GLN A  27      67.283  50.903  77.635  1.00  0.00           O
ATOM    594  N   VAL A  28      65.183  51.703  77.346  1.00  0.00           N
ATOM    596  CA  VAL A  28      65.583  53.103  77.355  1.00  0.00           C
ATOM    598  CB  VAL A  28      64.393  54.043  77.156  1.00  0.00           C
ATOM    600  CG1 VAL A  28      64.893  55.503  77.106  1.00  0.00           C
ATOM    604  CG2 VAL A  28      63.643  53.693  75.845  1.00  0.00           C
ATOM    608  C   VAL A  28      66.293  53.463  78.656  1.00  0.00           C
ATOM    609  O   VAL A  28      67.333  54.113  78.666  1.00  0.00           O
ATOM    610  N   ALA A  29      65.753  52.983  79.785  1.00  0.00           N
ATOM    612  CA  ALA A  29      66.293  53.233  81.096  1.00  0.00           C
ATOM    614  CB  ALA A  29      65.243  52.813  82.136  1.00  0.00           C
ATOM    618  C   ALA A  29      67.673  52.663  81.376  1.00  0.00           C
ATOM    619  O   ALA A  29      68.413  53.223  82.176  1.00  0.00           O
ATOM    620  N   GLN A  30      68.073  51.543  80.746  1.00  0.00           N
ATOM    622  CA  GLN A  30      69.453  51.063  80.746  1.00  0.00           C
ATOM    624  CB  GLN A  30      69.553  49.643  80.116  1.00  0.00           C
ATOM    627  CG  GLN A  30      68.763  48.563  80.896  1.00  0.00           C
ATOM    630  CD  GLN A  30      68.693  47.233  80.126  1.00  0.00           C
ATOM    631  OE1 GLN A  30      68.583  47.193  78.906  1.00  0.00           O
ATOM    632  NE2 GLN A  30      68.723  46.103  80.865  1.00  0.00           N
ATOM    635  C   GLN A  30      70.433  51.973  79.995  1.00  0.00           C
ATOM    636  O   GLN A  30      71.493  52.353  80.486  1.00  0.00           O
ATOM    637  N   ILE A  31      70.053  52.343  78.765  1.00  0.00           N
ATOM    639  CA  ILE A  31      70.793  53.213  77.867  1.00  0.00           C
ATOM    641  CB  ILE A  31      70.073  53.233  76.517  1.00  0.00           C
ATOM    643  CG2 ILE A  31      70.653  54.293  75.565  1.00  0.00           C
ATOM    647  CG1 ILE A  31      70.053  51.833  75.845  1.00  0.00           C
ATOM    650  CD  ILE A  31      71.433  51.273  75.516  1.00  0.00           C
ATOM    654  C   ILE A  31      70.983  54.613  78.415  1.00  0.00           C
ATOM    655  O   ILE A  31      72.063  55.203  78.406  1.00  0.00           O
ATOM    656  N   ALA A  32      69.903  55.193  78.955  1.00  0.00           N
ATOM    658  CA  ALA A  32      69.803  56.613  79.186  1.00  0.00           C
ATOM    660  CB  ALA A  32      68.333  56.993  78.936  1.00  0.00           C
ATOM    664  C   ALA A  32      70.153  56.993  80.605  1.00  0.00           C
ATOM    665  O   ALA A  32      70.253  58.173  80.947  1.00  0.00           O
ATOM    666  N   GLY A  33      70.383  55.993  81.486  1.00  0.00           N
ATOM    668  CA  GLY A  33      70.353  56.153  82.936  1.00  0.00           C
ATOM    671  C   GLY A  33      69.043  56.673  83.456  1.00  0.00           C
ATOM    672  O   GLY A  33      68.003  56.543  82.806  1.00  0.00           O
ATOM    673  N   LYS A  34      69.003  57.213  84.676  1.00  0.00           N
ATOM    675  CA  LYS A  34      67.783  57.643  85.306  1.00  0.00           C
ATOM    677  CB  LYS A  34      67.993  57.793  86.826  1.00  0.00           C
ATOM    680  CG  LYS A  34      66.833  58.393  87.616  1.00  0.00           C
ATOM    683  CD  LYS A  34      67.093  58.293  89.115  1.00  0.00           C
ATOM    686  CE  LYS A  34      66.033  59.043  89.925  1.00  0.00           C
ATOM    689  NZ  LYS A  34      66.343  58.963  91.366  1.00  0.00           N
ATOM    693  C   LYS A  34      67.103  58.893  84.715  1.00  0.00           C
ATOM    694  O   LYS A  34      67.773  59.923  84.576  1.00  0.00           O
ATOM    695  N   PRO A  35      65.813  58.873  84.366  1.00  0.00           N
ATOM    696  CD  PRO A  35      64.963  57.693  84.425  1.00  0.00           C
ATOM    699  CA  PRO A  35      65.033  60.063  84.016  1.00  0.00           C
ATOM    701  CB  PRO A  35      63.603  59.553  83.786  1.00  0.00           C
ATOM    704  CG  PRO A  35      63.763  58.053  83.566  1.00  0.00           C
ATOM    707  C   PRO A  35      65.003  61.153  85.056  1.00  0.00           C
ATOM    708  O   PRO A  35      64.973  60.863  86.255  1.00  0.00           O
ATOM    709  N   SER A  36      64.893  62.423  84.615  1.00  0.00           N
ATOM    711  CA  SER A  36      64.623  63.513  85.556  1.00  0.00           C
ATOM    713  CB  SER A  36      64.883  64.943  84.976  1.00  0.00           C
ATOM    716  OG  SER A  36      64.053  65.263  83.866  1.00  0.00           O
ATOM    718  C   SER A  36      63.203  63.453  86.096  1.00  0.00           C
ATOM    719  O   SER A  36      62.923  63.933  87.197  1.00  0.00           O
ATOM    720  N   SER A  37      62.273  62.843  85.336  1.00  0.00           N
ATOM    722  CA  SER A  37      60.953  62.423  85.807  1.00  0.00           C
ATOM    724  CB  SER A  37      60.003  63.613  86.146  1.00  0.00           C
ATOM    727  OG  SER A  37      60.073  64.663  85.176  1.00  0.00           O
ATOM    729  C   SER A  37      60.323  61.443  84.805  1.00  0.00           C
ATOM    730  O   SER A  37      60.733  61.353  83.646  1.00  0.00           O
ATOM    731  N   GLU A  38      59.293  60.653  85.215  1.00  0.00           N
ATOM    733  CA  GLU A  38      58.483  59.783  84.355  1.00  0.00           C
ATOM    735  CB  GLU A  38      58.843  58.273  84.475  1.00  0.00           C
ATOM    738  CG  GLU A  38      58.173  57.323  83.415  1.00  0.00           C
ATOM    741  CD  GLU A  38      56.983  56.453  83.846  1.00  0.00           C
ATOM    742  OE1 GLU A  38      56.433  56.673  84.956  1.00  0.00           O
ATOM    743  OE2 GLU A  38      56.633  55.503  83.087  1.00  0.00           O
ATOM    744  C   GLU A  38      57.033  60.003  84.746  1.00  0.00           C
ATOM    745  O   GLU A  38      56.713  60.143  85.926  1.00  0.00           O
ATOM    746  N   VAL A  39      56.133  60.083  83.745  1.00  0.00           N
ATOM    748  CA  VAL A  39      54.713  60.283  83.975  1.00  0.00           C
ATOM    750  CB  VAL A  39      54.393  61.753  84.266  1.00  0.00           C
ATOM    752  CG1 VAL A  39      54.473  62.643  83.006  1.00  0.00           C
ATOM    756  CG2 VAL A  39      53.043  61.923  84.976  1.00  0.00           C
ATOM    760  C   VAL A  39      53.923  59.753  82.775  1.00  0.00           C
ATOM    761  O   VAL A  39      54.473  59.533  81.707  1.00  0.00           O
ATOM    762  N   SER A  40      52.623  59.463  82.965  1.00  0.00           N
ATOM    764  CA  SER A  40      51.663  59.173  81.906  1.00  0.00           C
ATOM    766  CB  SER A  40      50.323  58.683  82.526  1.00  0.00           C
ATOM    769  OG  SER A  40      49.403  58.163  81.556  1.00  0.00           O
ATOM    771  C   SER A  40      51.383  60.363  80.985  1.00  0.00           C
ATOM    772  O   SER A  40      51.183  61.483  81.455  1.00  0.00           O
ATOM    773  N   MET A  41      51.323  60.143  79.646  1.00  0.00           N
ATOM    775  CA  MET A  41      51.073  61.153  78.616  1.00  0.00           C
ATOM    777  CB  MET A  41      51.053  60.563  77.165  1.00  0.00           C
ATOM    780  CG  MET A  41      52.343  59.853  76.695  1.00  0.00           C
ATOM    783  SD  MET A  41      53.673  60.913  76.076  1.00  0.00           S
ATOM    784  CE  MET A  41      53.153  61.223  74.376  1.00  0.00           C
ATOM    788  C   MET A  41      49.763  61.893  78.796  1.00  0.00           C
ATOM    789  O   MET A  41      48.723  61.263  78.977  1.00  0.00           O
ATOM    790  N   ILE A  42      49.743  63.233  78.695  1.00  0.00           N
ATOM    792  CA  ILE A  42      48.493  63.943  78.866  1.00  0.00           C
ATOM    794  CB  ILE A  42      48.673  65.423  79.215  1.00  0.00           C
ATOM    796  CG2 ILE A  42      49.043  66.253  77.965  1.00  0.00           C
ATOM    800  CG1 ILE A  42      47.413  66.053  79.866  1.00  0.00           C
ATOM    803  CD  ILE A  42      46.963  65.373  81.166  1.00  0.00           C
ATOM    807  C   ILE A  42      47.563  63.753  77.686  1.00  0.00           C
ATOM    808  O   ILE A  42      46.353  63.693  77.845  1.00  0.00           O
ATOM    809  N   HIS A  43      48.083  63.583  76.447  1.00  0.00           N
ATOM    811  CA  HIS A  43      47.233  63.633  75.275  1.00  0.00           C
ATOM    813  CB  HIS A  43      48.033  64.263  74.105  1.00  0.00           C
ATOM    816  ND1 HIS A  43      47.393  63.193  71.946  1.00  0.00           N
ATOM    817  CG  HIS A  43      47.343  64.303  72.775  1.00  0.00           C
ATOM    818  CE1 HIS A  43      46.843  63.593  70.816  1.00  0.00           C
ATOM    820  NE2 HIS A  43      46.473  64.903  70.865  1.00  0.00           N
ATOM    822  CD2 HIS A  43      46.803  65.363  72.126  1.00  0.00           C
ATOM    824  C   HIS A  43      46.603  62.293  74.896  1.00  0.00           C
ATOM    825  O   HIS A  43      45.483  62.213  74.406  1.00  0.00           O
ATOM    826  N   ALA A  44      47.293  61.173  75.176  1.00  0.00           N
ATOM    828  CA  ALA A  44      46.913  59.893  74.595  1.00  0.00           C
ATOM    830  CB  ALA A  44      47.753  59.553  73.345  1.00  0.00           C
ATOM    834  C   ALA A  44      47.003  58.813  75.646  1.00  0.00           C
ATOM    835  O   ALA A  44      46.643  59.073  76.785  1.00  0.00           O
ATOM    836  N   ARG A  45      47.453  57.593  75.316  1.00  0.00           N
ATOM    838  CA  ARG A  45      47.723  56.563  76.306  1.00  0.00           C
ATOM    840  CB  ARG A  45      46.723  55.373  76.186  1.00  0.00           C
ATOM    843  CG  ARG A  45      47.093  54.123  77.005  1.00  0.00           C
ATOM    846  CD  ARG A  45      46.063  52.963  76.996  1.00  0.00           C
ATOM    849  NE  ARG A  45      45.553  52.773  75.596  1.00  0.00           N
ATOM    851  CZ  ARG A  45      44.993  51.683  75.095  1.00  0.00           C
ATOM    852  NH1 ARG A  45      44.883  50.533  75.716  1.00  0.00           N
ATOM    855  NH2 ARG A  45      44.563  51.743  73.856  1.00  0.00           N
ATOM    858  C   ARG A  45      49.173  56.153  76.156  1.00  0.00           C
ATOM    859  O   ARG A  45      49.673  56.023  75.046  1.00  0.00           O
ATOM    860  N   GLY A  46      49.893  56.013  77.285  1.00  0.00           N
ATOM    862  CA  GLY A  46      51.323  55.753  77.305  1.00  0.00           C
ATOM    865  C   GLY A  46      51.983  56.633  78.325  1.00  0.00           C
ATOM    866  O   GLY A  46      51.313  57.353  79.066  1.00  0.00           O
ATOM    867  N   THR A  47      53.323  56.593  78.376  1.00  0.00           N
ATOM    869  CA  THR A  47      54.133  57.343  79.315  1.00  0.00           C
ATOM    871  CB  THR A  47      54.833  56.513  80.415  1.00  0.00           C
ATOM    873  OG1 THR A  47      55.853  55.633  79.955  1.00  0.00           O
ATOM    875  CG2 THR A  47      53.803  55.663  81.157  1.00  0.00           C
ATOM    879  C   THR A  47      55.183  58.113  78.566  1.00  0.00           C
ATOM    880  O   THR A  47      55.493  57.823  77.406  1.00  0.00           O
ATOM    881  N   CYS A  48      55.723  59.153  79.215  1.00  0.00           N
ATOM    883  CA  CYS A  48      56.793  59.953  78.675  1.00  0.00           C
ATOM    885  CB  CYS A  48      56.333  61.403  78.376  1.00  0.00           C
ATOM    888  SG  CYS A  48      57.253  62.243  77.046  1.00  0.00           S
ATOM    890  C   CYS A  48      57.883  60.013  79.706  1.00  0.00           C
ATOM    891  O   CYS A  48      57.653  59.973  80.926  1.00  0.00           O
ATOM    892  N   GLN A  49      59.113  60.113  79.236  1.00  0.00           N
ATOM    894  CA  GLN A  49      60.303  60.033  80.025  1.00  0.00           C
ATOM    896  CB  GLN A  49      61.123  58.813  79.546  1.00  0.00           C
ATOM    899  CG  GLN A  49      61.783  57.993  80.675  1.00  0.00           C
ATOM    902  CD  GLN A  49      62.073  56.553  80.236  1.00  0.00           C
ATOM    903  OE1 GLN A  49      61.753  56.143  79.117  1.00  0.00           O
ATOM    904  NE2 GLN A  49      62.653  55.743  81.146  1.00  0.00           N
ATOM    907  C   GLN A  49      61.023  61.333  79.746  1.00  0.00           C
ATOM    908  O   GLN A  49      61.303  61.663  78.596  1.00  0.00           O
ATOM    909  N   THR A  50      61.313  62.123  80.796  1.00  0.00           N
ATOM    911  CA  THR A  50      61.903  63.443  80.646  1.00  0.00           C
ATOM    913  CB  THR A  50      61.203  64.583  81.366  1.00  0.00           C
ATOM    915  OG1 THR A  50      59.893  64.683  80.856  1.00  0.00           O
ATOM    917  CG2 THR A  50      61.833  65.953  81.066  1.00  0.00           C
ATOM    921  C   THR A  50      63.283  63.353  81.185  1.00  0.00           C
ATOM    922  O   THR A  50      63.573  62.663  82.156  1.00  0.00           O
ATOM    923  N   TYR A  51      64.203  64.053  80.535  1.00  0.00           N
ATOM    925  CA  TYR A  51      65.563  64.093  80.947  1.00  0.00           C
ATOM    927  CB  TYR A  51      66.423  63.283  79.936  1.00  0.00           C
ATOM    930  CG  TYR A  51      65.993  61.863  79.836  1.00  0.00           C
ATOM    931  CD1 TYR A  51      66.553  60.883  80.667  1.00  0.00           C
ATOM    933  CE1 TYR A  51      66.183  59.543  80.527  1.00  0.00           C
ATOM    935  CZ  TYR A  51      65.273  59.183  79.536  1.00  0.00           C
ATOM    936  OH  TYR A  51      64.893  57.843  79.406  1.00  0.00           O
ATOM    938  CD2 TYR A  51      65.083  61.473  78.826  1.00  0.00           C
ATOM    940  CE2 TYR A  51      64.723  60.133  78.686  1.00  0.00           C
ATOM    942  C   TYR A  51      65.993  65.543  80.965  1.00  0.00           C
ATOM    943  O   TYR A  51      65.383  66.403  80.336  1.00  0.00           O
ATOM    944  N   ILE A  52      67.123  65.823  81.626  1.00  0.00           N
ATOM    946  CA  ILE A  52      67.983  66.953  81.306  1.00  0.00           C
ATOM    948  CB  ILE A  52      68.273  67.753  82.575  1.00  0.00           C
ATOM    950  CG2 ILE A  52      69.353  67.093  83.465  1.00  0.00           C
ATOM    954  CG1 ILE A  52      68.563  69.253  82.305  1.00  0.00           C
ATOM    957  CD  ILE A  52      69.763  69.543  81.406  1.00  0.00           C
ATOM    961  C   ILE A  52      69.193  66.283  80.656  1.00  0.00           C
ATOM    962  O   ILE A  52      69.603  65.203  81.076  1.00  0.00           O
ATOM    963  N   LEU A  53      69.693  66.783  79.516  1.00  0.00           N
ATOM    965  CA  LEU A  53      70.753  66.143  78.745  1.00  0.00           C
ATOM    967  CB  LEU A  53      70.963  66.743  77.326  1.00  0.00           C
ATOM    970  CG  LEU A  53      69.813  66.473  76.335  1.00  0.00           C
ATOM    972  CD1 LEU A  53      69.863  67.413  75.127  1.00  0.00           C
ATOM    976  CD2 LEU A  53      69.783  65.013  75.865  1.00  0.00           C
ATOM    980  C   LEU A  53      72.063  66.143  79.505  1.00  0.00           C
ATOM    981  O   LEU A  53      72.353  67.053  80.275  1.00  0.00           O
ATOM    982  N   GLY A  54      72.883  65.093  79.266  1.00  0.00           N
ATOM    984  CA  GLY A  54      74.073  64.713  80.025  1.00  0.00           C
ATOM    987  C   GLY A  54      75.243  65.653  79.955  1.00  0.00           C
ATOM    988  O   GLY A  54      76.383  65.293  80.236  1.00  0.00           O
ATOM    989  N   GLN A  55      74.943  66.893  79.556  1.00  0.00           N
ATOM    991  CA  GLN A  55      75.793  68.033  79.446  1.00  0.00           C
ATOM    993  CB  GLN A  55      76.063  68.723  80.807  1.00  0.00           C
ATOM    996  CG  GLN A  55      74.753  69.303  81.416  1.00  0.00           C
ATOM    999  CD  GLN A  55      75.033  70.503  82.316  1.00  0.00           C
ATOM   1000  OE1 GLN A  55      76.103  71.093  82.225  1.00  0.00           O
ATOM   1001  NE2 GLN A  55      74.093  70.913  83.196  1.00  0.00           N
ATOM   1004  C   GLN A  55      76.973  67.883  78.516  1.00  0.00           C
ATOM   1005  O   GLN A  55      78.033  67.333  78.826  1.00  0.00           O
ATOM   1006  N   ARG A  56      76.803  68.423  77.305  1.00  0.00           N
ATOM   1008  CA  ARG A  56      77.863  68.433  76.345  1.00  0.00           C
ATOM   1010  CB  ARG A  56      77.493  67.873  74.955  1.00  0.00           C
ATOM   1013  CG  ARG A  56      78.793  67.653  74.165  1.00  0.00           C
ATOM   1016  CD  ARG A  56      78.643  66.783  72.925  1.00  0.00           C
ATOM   1019  NE  ARG A  56      80.003  66.253  72.616  1.00  0.00           N
ATOM   1021  CZ  ARG A  56      80.563  65.223  73.246  1.00  0.00           C
ATOM   1022  NH1 ARG A  56      80.033  64.533  74.225  1.00  0.00           N
ATOM   1025  NH2 ARG A  56      81.743  64.833  72.816  1.00  0.00           N
ATOM   1028  C   ARG A  56      78.293  69.853  76.216  1.00  0.00           C
ATOM   1029  O   ARG A  56      77.463  70.753  76.135  1.00  0.00           O
ATOM   1030  N   ASP A  57      79.613  70.083  76.256  1.00  0.00           N
ATOM   1032  CA  ASP A  57      80.243  71.353  75.996  1.00  0.00           C
ATOM   1034  CB  ASP A  57      80.193  71.653  74.475  1.00  0.00           C
ATOM   1037  CG  ASP A  57      81.023  70.643  73.726  1.00  0.00           C
ATOM   1038  OD1 ASP A  57      81.843  69.903  74.335  1.00  0.00           O
ATOM   1039  OD2 ASP A  57      80.933  70.653  72.476  1.00  0.00           O
ATOM   1040  C   ASP A  57      79.793  72.513  76.865  1.00  0.00           C
ATOM   1041  O   ASP A  57      79.873  73.683  76.506  1.00  0.00           O
ATOM   1042  N   GLY A  58      79.343  72.183  78.096  1.00  0.00           N
ATOM   1044  CA  GLY A  58      78.843  73.143  79.066  1.00  0.00           C
ATOM   1047  C   GLY A  58      77.433  73.573  78.796  1.00  0.00           C
ATOM   1048  O   GLY A  58      77.013  74.643  79.236  1.00  0.00           O
ATOM   1049  N   LYS A  59      76.673  72.763  78.026  1.00  0.00           N
ATOM   1051  CA  LYS A  59      75.333  73.073  77.585  1.00  0.00           C
ATOM   1053  CB  LYS A  59      75.243  73.193  76.055  1.00  0.00           C
ATOM   1056  CG  LYS A  59      76.213  74.223  75.507  1.00  0.00           C
ATOM   1059  CD  LYS A  59      76.223  74.253  73.977  1.00  0.00           C
ATOM   1062  CE  LYS A  59      77.663  74.383  73.485  1.00  0.00           C
ATOM   1065  NZ  LYS A  59      77.713  74.543  72.025  1.00  0.00           N
ATOM   1069  C   LYS A  59      74.373  72.003  78.026  1.00  0.00           C
ATOM   1070  O   LYS A  59      74.643  70.803  77.945  1.00  0.00           O
ATOM   1071  N   ALA A  60      73.213  72.433  78.516  1.00  0.00           N
ATOM   1073  CA  ALA A  60      72.233  71.603  79.126  1.00  0.00           C
ATOM   1075  CB  ALA A  60      72.323  71.863  80.635  1.00  0.00           C
ATOM   1079  C   ALA A  60      70.863  72.003  78.616  1.00  0.00           C
ATOM   1080  O   ALA A  60      70.403  73.113  78.856  1.00  0.00           O
ATOM   1081  N   GLU A  61      70.153  71.093  77.945  1.00  0.00           N
ATOM   1083  CA  GLU A  61      68.783  71.343  77.606  1.00  0.00           C
ATOM   1085  CB  GLU A  61      68.613  71.893  76.166  1.00  0.00           C
ATOM   1088  CG  GLU A  61      67.353  72.753  75.946  1.00  0.00           C
ATOM   1091  CD  GLU A  61      67.093  73.713  77.086  1.00  0.00           C
ATOM   1092  OE1 GLU A  61      67.823  74.723  77.215  1.00  0.00           O
ATOM   1093  OE2 GLU A  61      66.123  73.443  77.867  1.00  0.00           O
ATOM   1094  C   GLU A  61      68.103  70.023  77.775  1.00  0.00           C
ATOM   1095  O   GLU A  61      68.723  69.003  78.085  1.00  0.00           O
ATOM   1096  N   THR A  62      66.773  70.033  77.676  1.00  0.00           N
ATOM   1098  CA  THR A  62      65.933  68.883  77.965  1.00  0.00           C
ATOM   1100  CB  THR A  62      64.603  69.283  78.576  1.00  0.00           C
ATOM   1102  OG1 THR A  62      63.903  70.233  77.785  1.00  0.00           O
ATOM   1104  CG2 THR A  62      64.883  69.963  79.925  1.00  0.00           C
ATOM   1108  C   THR A  62      65.723  68.003  76.757  1.00  0.00           C
ATOM   1109  O   THR A  62      65.983  68.353  75.605  1.00  0.00           O
ATOM   1110  N   TYR A  63      65.243  66.783  77.005  1.00  0.00           N
ATOM   1112  CA  TYR A  63      64.893  65.853  75.976  1.00  0.00           C
ATOM   1114  CB  TYR A  63      66.113  64.953  75.635  1.00  0.00           C
ATOM   1117  CG  TYR A  63      65.923  63.973  74.516  1.00  0.00           C
ATOM   1118  CD1 TYR A  63      65.993  64.413  73.185  1.00  0.00           C
ATOM   1120  CE1 TYR A  63      66.013  63.493  72.136  1.00  0.00           C
ATOM   1122  CZ  TYR A  63      65.983  62.123  72.416  1.00  0.00           C
ATOM   1123  OH  TYR A  63      66.123  61.213  71.366  1.00  0.00           O
ATOM   1125  CD2 TYR A  63      65.833  62.603  74.785  1.00  0.00           C
ATOM   1127  CE2 TYR A  63      65.853  61.673  73.736  1.00  0.00           C
ATOM   1129  C   TYR A  63      63.773  65.033  76.535  1.00  0.00           C
ATOM   1130  O   TYR A  63      63.653  64.853  77.756  1.00  0.00           O
ATOM   1131  N   PHE A  64      62.923  64.493  75.656  1.00  0.00           N
ATOM   1133  CA  PHE A  64      61.943  63.503  76.026  1.00  0.00           C
ATOM   1135  CB  PHE A  64      60.483  64.043  75.965  1.00  0.00           C
ATOM   1138  CG  PHE A  64      60.013  64.343  74.556  1.00  0.00           C
ATOM   1139  CD1 PHE A  64      59.513  63.323  73.726  1.00  0.00           C
ATOM   1141  CE1 PHE A  64      59.153  63.593  72.406  1.00  0.00           C
ATOM   1143  CZ  PHE A  64      59.233  64.903  71.916  1.00  0.00           C
ATOM   1145  CD2 PHE A  64      60.053  65.653  74.066  1.00  0.00           C
ATOM   1147  CE2 PHE A  64      59.673  65.943  72.756  1.00  0.00           C
ATOM   1149  C   PHE A  64      62.133  62.273  75.176  1.00  0.00           C
ATOM   1150  O   PHE A  64      62.553  62.313  74.017  1.00  0.00           O
ATOM   1151  N   VAL A  65      61.763  61.123  75.755  1.00  0.00           N
ATOM   1153  CA  VAL A  65      61.393  59.923  75.036  1.00  0.00           C
ATOM   1155  CB  VAL A  65      62.263  58.723  75.456  1.00  0.00           C
ATOM   1157  CG1 VAL A  65      61.483  57.553  76.086  1.00  0.00           C
ATOM   1161  CG2 VAL A  65      63.053  58.253  74.215  1.00  0.00           C
ATOM   1165  C   VAL A  65      59.933  59.713  75.345  1.00  0.00           C
ATOM   1166  O   VAL A  65      59.503  59.883  76.486  1.00  0.00           O
ATOM   1167  N   ALA A  66      59.103  59.363  74.346  1.00  0.00           N
ATOM   1169  CA  ALA A  66      57.693  59.113  74.546  1.00  0.00           C
ATOM   1171  CB  ALA A  66      56.863  60.123  73.765  1.00  0.00           C
ATOM   1175  C   ALA A  66      57.313  57.733  74.076  1.00  0.00           C
ATOM   1176  O   ALA A  66      57.803  57.213  73.076  1.00  0.00           O
ATOM   1177  N   LEU A  67      56.383  57.093  74.805  1.00  0.00           N
ATOM   1179  CA  LEU A  67      55.953  55.743  74.556  1.00  0.00           C
ATOM   1181  CB  LEU A  67      56.383  54.793  75.705  1.00  0.00           C
ATOM   1184  CG  LEU A  67      57.903  54.783  76.016  1.00  0.00           C
ATOM   1186  CD1 LEU A  67      58.303  55.833  77.066  1.00  0.00           C
ATOM   1190  CD2 LEU A  67      58.343  53.403  76.506  1.00  0.00           C
ATOM   1194  C   LEU A  67      54.453  55.713  74.326  1.00  0.00           C
ATOM   1195  O   LEU A  67      53.703  56.523  74.866  1.00  0.00           O
ATOM   1196  N   ASP A  68      53.963  54.783  73.476  1.00  0.00           N
ATOM   1198  CA  ASP A  68      52.543  54.573  73.255  1.00  0.00           C
ATOM   1200  CB  ASP A  68      52.193  54.183  71.785  1.00  0.00           C
ATOM   1203  CG  ASP A  68      52.633  52.783  71.385  1.00  0.00           C
ATOM   1204  OD1 ASP A  68      53.353  52.113  72.176  1.00  0.00           O
ATOM   1205  OD2 ASP A  68      52.233  52.373  70.256  1.00  0.00           O
ATOM   1206  C   ASP A  68      51.983  53.593  74.276  1.00  0.00           C
ATOM   1207  O   ASP A  68      52.673  53.163  75.197  1.00  0.00           O
ATOM   1208  N   ASP A  69      50.693  53.233  74.157  1.00  0.00           N
ATOM   1210  CA  ASP A  69      49.943  52.353  75.046  1.00  0.00           C
ATOM   1212  CB  ASP A  69      48.493  52.163  74.496  1.00  0.00           C
ATOM   1215  CG  ASP A  69      48.363  51.533  73.115  1.00  0.00           C
ATOM   1216  OD1 ASP A  69      49.233  51.783  72.246  1.00  0.00           O
ATOM   1217  OD2 ASP A  69      47.293  50.933  72.845  1.00  0.00           O
ATOM   1218  C   ASP A  69      50.583  50.993  75.246  1.00  0.00           C
ATOM   1219  O   ASP A  69      50.653  50.453  76.345  1.00  0.00           O
ATOM   1220  N   THR A  70      51.123  50.453  74.146  1.00  0.00           N
ATOM   1222  CA  THR A  70      51.953  49.253  74.035  1.00  0.00           C
ATOM   1224  CB  THR A  70      52.443  49.053  72.595  1.00  0.00           C
ATOM   1226  OG1 THR A  70      51.423  49.373  71.665  1.00  0.00           O
ATOM   1228  CG2 THR A  70      52.873  47.583  72.385  1.00  0.00           C
ATOM   1232  C   THR A  70      53.153  49.293  74.955  1.00  0.00           C
ATOM   1233  O   THR A  70      53.643  48.263  75.425  1.00  0.00           O
ATOM   1234  N   GLY A  71      53.703  50.493  75.246  1.00  0.00           N
ATOM   1236  CA  GLY A  71      54.943  50.643  76.005  1.00  0.00           C
ATOM   1239  C   GLY A  71      56.133  50.553  75.106  1.00  0.00           C
ATOM   1240  O   GLY A  71      57.233  50.193  75.526  1.00  0.00           O
ATOM   1241  N   HIS A  72      55.923  50.903  73.826  1.00  0.00           N
ATOM   1243  CA  HIS A  72      56.963  50.983  72.845  1.00  0.00           C
ATOM   1245  CB  HIS A  72      56.493  50.363  71.506  1.00  0.00           C
ATOM   1248  ND1 HIS A  72      56.413  48.153  70.386  1.00  0.00           N
ATOM   1249  CG  HIS A  72      56.333  48.873  71.566  1.00  0.00           C
ATOM   1250  CE1 HIS A  72      56.323  46.883  70.746  1.00  0.00           C
ATOM   1252  NE2 HIS A  72      56.203  46.743  72.086  1.00  0.00           N
ATOM   1254  CD2 HIS A  72      56.223  48.013  72.616  1.00  0.00           C
ATOM   1256  C   HIS A  72      57.263  52.453  72.676  1.00  0.00           C
ATOM   1257  O   HIS A  72      56.363  53.283  72.686  1.00  0.00           O
ATOM   1258  N   VAL A  73      58.543  52.843  72.546  1.00  0.00           N
ATOM   1260  CA  VAL A  73      58.873  54.223  72.246  1.00  0.00           C
ATOM   1262  CB  VAL A  73      60.363  54.493  72.445  1.00  0.00           C
ATOM   1264  CG1 VAL A  73      61.203  54.213  71.195  1.00  0.00           C
ATOM   1268  CG2 VAL A  73      60.583  55.943  72.867  1.00  0.00           C
ATOM   1272  C   VAL A  73      58.343  54.603  70.865  1.00  0.00           C
ATOM   1273  O   VAL A  73      58.423  53.783  69.947  1.00  0.00           O
ATOM   1274  N   ILE A  74      57.753  55.803  70.685  1.00  0.00           N
ATOM   1276  CA  ILE A  74      57.233  56.223  69.385  1.00  0.00           C
ATOM   1278  CB  ILE A  74      55.723  56.533  69.286  1.00  0.00           C
ATOM   1280  CG2 ILE A  74      54.933  55.243  69.586  1.00  0.00           C
ATOM   1284  CG1 ILE A  74      55.183  57.773  70.065  1.00  0.00           C
ATOM   1287  CD  ILE A  74      54.863  57.533  71.546  1.00  0.00           C
ATOM   1291  C   ILE A  74      58.013  57.393  68.855  1.00  0.00           C
ATOM   1292  O   ILE A  74      58.313  57.443  67.665  1.00  0.00           O
ATOM   1293  N   ASN A  75      58.373  58.353  69.726  1.00  0.00           N
ATOM   1295  CA  ASN A  75      58.883  59.613  69.245  1.00  0.00           C
ATOM   1297  CB  ASN A  75      57.733  60.633  68.947  1.00  0.00           C
ATOM   1300  CG  ASN A  75      58.293  61.843  68.196  1.00  0.00           C
ATOM   1301  OD1 ASN A  75      59.143  61.673  67.345  1.00  0.00           O
ATOM   1302  ND2 ASN A  75      57.843  63.083  68.557  1.00  0.00           N
ATOM   1305  C   ASN A  75      59.773  60.123  70.337  1.00  0.00           C
ATOM   1306  O   ASN A  75      59.573  59.833  71.517  1.00  0.00           O
ATOM   1307  N   SER A  76      60.773  60.923  69.947  1.00  0.00           N
ATOM   1309  CA  SER A  76      61.693  61.533  70.865  1.00  0.00           C
ATOM   1311  CB  SER A  76      63.043  60.803  70.996  1.00  0.00           C
ATOM   1314  OG  SER A  76      62.903  59.403  71.275  1.00  0.00           O
ATOM   1316  C   SER A  76      61.933  62.923  70.326  1.00  0.00           C
ATOM   1317  O   SER A  76      61.563  63.243  69.206  1.00  0.00           O
ATOM   1318  N   GLY A  77      62.503  63.813  71.146  1.00  0.00           N
ATOM   1320  CA  GLY A  77      62.743  65.183  70.746  1.00  0.00           C
ATOM   1323  C   GLY A  77      63.233  66.013  71.896  1.00  0.00           C
ATOM   1324  O   GLY A  77      63.103  65.643  73.056  1.00  0.00           O
ATOM   1325  N   TYR A  78      63.853  67.173  71.595  1.00  0.00           N
ATOM   1327  CA  TYR A  78      64.533  67.983  72.585  1.00  0.00           C
ATOM   1329  CB  TYR A  78      65.823  68.683  72.066  1.00  0.00           C
ATOM   1332  CG  TYR A  78      66.723  67.733  71.315  1.00  0.00           C
ATOM   1333  CD1 TYR A  78      66.513  67.533  69.947  1.00  0.00           C
ATOM   1335  CE1 TYR A  78      67.333  66.693  69.186  1.00  0.00           C
ATOM   1337  CZ  TYR A  78      68.403  66.043  69.785  1.00  0.00           C
ATOM   1338  OH  TYR A  78      69.243  65.233  69.007  1.00  0.00           O
ATOM   1340  CD2 TYR A  78      67.803  67.063  71.916  1.00  0.00           C
ATOM   1342  CE2 TYR A  78      68.633  66.213  71.166  1.00  0.00           C
ATOM   1344  C   TYR A  78      63.573  69.003  73.196  1.00  0.00           C
ATOM   1345  O   TYR A  78      63.593  70.193  72.915  1.00  0.00           O
ATOM   1346  N   GLN A  79      62.693  68.513  74.087  1.00  0.00           N
ATOM   1348  CA  GLN A  79      61.823  69.333  74.896  1.00  0.00           C
ATOM   1350  CB  GLN A  79      60.453  69.603  74.225  1.00  0.00           C
ATOM   1353  CG  GLN A  79      60.543  70.183  72.796  1.00  0.00           C
ATOM   1356  CD  GLN A  79      59.163  70.553  72.266  1.00  0.00           C
ATOM   1357  OE1 GLN A  79      58.133  70.043  72.705  1.00  0.00           O
ATOM   1358  NE2 GLN A  79      59.153  71.483  71.286  1.00  0.00           N
ATOM   1361  C   GLN A  79      61.603  68.533  76.156  1.00  0.00           C
ATOM   1362  O   GLN A  79      62.033  67.393  76.265  1.00  0.00           O
ATOM   1363  N   THR A  80      60.883  69.053  77.156  1.00  0.00           N
ATOM   1365  CA  THR A  80      60.353  68.213  78.216  1.00  0.00           C
ATOM   1367  CB  THR A  80      60.063  68.943  79.546  1.00  0.00           C
ATOM   1369  OG1 THR A  80      59.153  70.023  79.406  1.00  0.00           O
ATOM   1371  CG2 THR A  80      61.363  69.563  80.056  1.00  0.00           C
ATOM   1375  C   THR A  80      59.113  67.463  77.767  1.00  0.00           C
ATOM   1376  O   THR A  80      58.463  67.823  76.776  1.00  0.00           O
ATOM   1377  N   CYS A  81      58.693  66.453  78.555  1.00  0.00           N
ATOM   1379  CA  CYS A  81      57.303  66.023  78.576  1.00  0.00           C
ATOM   1381  CB  CYS A  81      57.093  64.913  79.656  1.00  0.00           C
ATOM   1384  SG  CYS A  81      55.393  64.613  80.246  1.00  0.00           S
ATOM   1386  C   CYS A  81      56.333  67.153  78.845  1.00  0.00           C
ATOM   1387  O   CYS A  81      55.383  67.313  78.105  1.00  0.00           O
ATOM   1388  N   ALA A  82      56.553  67.993  79.875  1.00  0.00           N
ATOM   1390  CA  ALA A  82      55.663  69.083  80.196  1.00  0.00           C
ATOM   1392  CB  ALA A  82      56.193  69.773  81.465  1.00  0.00           C
ATOM   1396  C   ALA A  82      55.433  70.123  79.087  1.00  0.00           C
ATOM   1397  O   ALA A  82      54.313  70.593  78.866  1.00  0.00           O
ATOM   1398  N   GLU A  83      56.493  70.513  78.345  1.00  0.00           N
ATOM   1400  CA  GLU A  83      56.333  71.253  77.106  1.00  0.00           C
ATOM   1402  CB  GLU A  83      57.693  71.763  76.587  1.00  0.00           C
ATOM   1405  CG  GLU A  83      57.533  72.843  75.486  1.00  0.00           C
ATOM   1408  CD  GLU A  83      57.343  74.223  76.086  1.00  0.00           C
ATOM   1409  OE1 GLU A  83      56.373  74.493  76.835  1.00  0.00           O
ATOM   1410  OE2 GLU A  83      58.243  75.073  75.856  1.00  0.00           O
ATOM   1411  C   GLU A  83      55.633  70.453  76.005  1.00  0.00           C
ATOM   1412  O   GLU A  83      54.703  70.923  75.345  1.00  0.00           O
ATOM   1413  N   TYR A  84      56.003  69.163  75.796  1.00  0.00           N
ATOM   1415  CA  TYR A  84      55.323  68.283  74.846  1.00  0.00           C
ATOM   1417  CB  TYR A  84      56.063  66.923  74.676  1.00  0.00           C
ATOM   1420  CG  TYR A  84      55.433  66.133  73.546  1.00  0.00           C
ATOM   1421  CD1 TYR A  84      55.873  66.303  72.226  1.00  0.00           C
ATOM   1423  CE1 TYR A  84      55.233  65.633  71.166  1.00  0.00           C
ATOM   1425  CZ  TYR A  84      54.143  64.793  71.436  1.00  0.00           C
ATOM   1426  OH  TYR A  84      53.423  64.153  70.396  1.00  0.00           O
ATOM   1428  CD2 TYR A  84      54.363  65.263  73.796  1.00  0.00           C
ATOM   1430  CE2 TYR A  84      53.713  64.603  72.746  1.00  0.00           C
ATOM   1432  C   TYR A  84      53.843  68.053  75.165  1.00  0.00           C
ATOM   1433  O   TYR A  84      52.983  68.003  74.285  1.00  0.00           O
ATOM   1434  N   ASP A  85      53.463  67.903  76.436  1.00  0.00           N
ATOM   1436  CA  ASP A  85      52.093  67.933  76.876  1.00  0.00           C
ATOM   1438  CB  ASP A  85      52.083  67.723  78.415  1.00  0.00           C
ATOM   1441  CG  ASP A  85      52.233  66.263  78.806  1.00  0.00           C
ATOM   1442  OD1 ASP A  85      52.353  65.363  77.936  1.00  0.00           O
ATOM   1443  OD2 ASP A  85      52.123  66.003  80.025  1.00  0.00           O
ATOM   1444  C   ASP A  85      51.413  69.243  76.486  1.00  0.00           C
ATOM   1445  O   ASP A  85      50.293  69.263  75.976  1.00  0.00           O
ATOM   1446  N   THR A  86      52.093  70.393  76.646  1.00  0.00           N
ATOM   1448  CA  THR A  86      51.573  71.703  76.226  1.00  0.00           C
ATOM   1450  CB  THR A  86      52.493  72.883  76.605  1.00  0.00           C
ATOM   1452  OG1 THR A  86      52.713  72.943  78.016  1.00  0.00           O
ATOM   1454  CG2 THR A  86      51.913  74.253  76.205  1.00  0.00           C
ATOM   1458  C   THR A  86      51.223  71.813  74.735  1.00  0.00           C
ATOM   1459  O   THR A  86      50.143  72.283  74.385  1.00  0.00           O
ATOM   1460  N   ASP A  87      52.113  71.373  73.806  1.00  0.00           N
ATOM   1462  CA  ASP A  87      51.983  71.623  72.366  1.00  0.00           C
ATOM   1464  CB  ASP A  87      53.353  71.433  71.617  1.00  0.00           C
ATOM   1467  CG  ASP A  87      54.323  72.583  71.766  1.00  0.00           C
ATOM   1468  OD1 ASP A  87      53.993  73.583  72.455  1.00  0.00           O
ATOM   1469  OD2 ASP A  87      55.393  72.553  71.096  1.00  0.00           O
ATOM   1470  C   ASP A  87      50.833  70.833  71.686  1.00  0.00           C
ATOM   1471  O   ASP A  87      49.923  71.453  71.125  1.00  0.00           O
ATOM   1472  N   PRO A  88      50.763  69.503  71.725  1.00  0.00           N
ATOM   1473  CD  PRO A  88      51.943  68.683  71.396  1.00  0.00           C
ATOM   1476  CA  PRO A  88      49.563  68.723  71.477  1.00  0.00           C
ATOM   1478  CB  PRO A  88      50.003  67.303  71.826  1.00  0.00           C
ATOM   1481  CG  PRO A  88      51.443  67.243  71.306  1.00  0.00           C
ATOM   1484  C   PRO A  88      48.283  69.133  72.196  1.00  0.00           C
ATOM   1485  O   PRO A  88      47.213  68.963  71.617  1.00  0.00           O
ATOM   1486  N   GLN A  89      48.333  69.623  73.456  1.00  0.00           N
ATOM   1488  CA  GLN A  89      47.143  70.143  74.136  1.00  0.00           C
ATOM   1490  CB  GLN A  89      47.333  70.333  75.666  1.00  0.00           C
ATOM   1493  CG  GLN A  89      47.273  69.043  76.517  1.00  0.00           C
ATOM   1496  CD  GLN A  89      45.973  68.263  76.296  1.00  0.00           C
ATOM   1497  OE1 GLN A  89      44.883  68.733  76.646  1.00  0.00           O
ATOM   1498  NE2 GLN A  89      46.083  67.043  75.725  1.00  0.00           N
ATOM   1501  C   GLN A  89      46.593  71.443  73.576  1.00  0.00           C
ATOM   1502  O   GLN A  89      45.403  71.733  73.745  1.00  0.00           O
ATOM   1503  N   ALA A  90      47.453  72.243  72.915  1.00  0.00           N
ATOM   1505  CA  ALA A  90      47.083  73.473  72.266  1.00  0.00           C
ATOM   1507  CB  ALA A  90      48.343  74.343  72.095  1.00  0.00           C
ATOM   1511  C   ALA A  90      46.433  73.273  70.906  1.00  0.00           C
ATOM   1512  O   ALA A  90      45.813  74.213  70.407  1.00  0.00           O
ATOM   1513  N   ALA A  91      46.563  72.083  70.296  1.00  0.00           N
ATOM   1515  CA  ALA A  91      46.053  71.773  68.986  1.00  0.00           C
ATOM   1517  CB  ALA A  91      46.983  70.733  68.325  1.00  0.00           C
ATOM   1521  C   ALA A  91      44.603  71.243  69.025  1.00  0.00           C
ATOM   1522  OT1 ALA A  91      43.673  72.073  68.837  1.00  0.00           O
ATOM   1523  OT2 ALA A  91      44.383  70.013  69.216  1.00  0.00           O
ATOM   1524  NH3 POPEB  92       3.623  93.763  63.465  1.00  0.00           N
ATOM   1528  C12 POPEB  92       3.213  92.553  62.645  1.00  0.00           C
ATOM   1531  C11 POPEB  92       2.133  91.703  63.385  1.00  0.00           C
ATOM   1534  P   POPEB  92       2.773  89.213  62.785  1.00  0.00           P
ATOM   1535  O13 POPEB  92       2.103  87.993  63.295  1.00  0.00           O
ATOM   1536  O14 POPEB  92       4.023  89.633  63.465  1.00  0.00           O
ATOM   1537  O11 POPEB  92       3.033  88.983  61.246  1.00  0.00           O
ATOM   1538  O12 POPEB  92       1.803  90.463  62.736  1.00  0.00           O
ATOM   1539  C1  POPEB  92       1.923  88.783  60.355  1.00  0.00           C
ATOM   1542  C2  POPEB  92       1.653  90.023  59.466  1.00  0.00           C
ATOM   1544  O21 POPEB  92       0.753  89.573  58.417  1.00  0.00           O
ATOM   1545  C21 POPEB  92       0.513  90.323  57.355  1.00  0.00           C
ATOM   1546  O22 POPEB  92       1.073  91.363  57.056  1.00  0.00           O
ATOM   1547  C22 POPEB  92      -0.527  89.653  56.465  1.00  0.00           C
ATOM   1550  C3  POPEB  92       2.993  90.673  58.986  1.00  0.00           C
ATOM   1553  O31 POPEB  92       2.913  92.113  58.925  1.00  0.00           O
ATOM   1554  C31 POPEB  92       3.603  92.833  58.016  1.00  0.00           C
ATOM   1555  O32 POPEB  92       3.533  94.053  57.936  1.00  0.00           O
ATOM   1556  C32 POPEB  92       4.493  92.013  57.085  1.00  0.00           C
ATOM   1559  C23 POPEB  92      -0.477  90.283  55.056  1.00  0.00           C
ATOM   1562  C24 POPEB  92      -1.523  89.763  54.065  1.00  0.00           C
ATOM   1565  C25 POPEB  92      -1.403  90.533  52.745  1.00  0.00           C
ATOM   1568  C26 POPEB  92      -2.543  90.243  51.745  1.00  0.00           C
ATOM   1571  C27 POPEB  92      -2.323  90.903  50.375  1.00  0.00           C
ATOM   1574  C28 POPEB  92      -3.573  90.903  49.475  1.00  0.00           C
ATOM   1577  C29 POPEB  92      -4.003  89.503  49.136  1.00  0.00           C
ATOM   1579 0C21 POPEB  92      -4.263  89.003  47.915  1.00  0.00           C
ATOM   1581 1C21 POPEB  92      -4.273  89.753  46.605  1.00  0.00           C
ATOM   1584 2C21 POPEB  92      -5.683  89.733  45.976  1.00  0.00           C
ATOM   1587 3C21 POPEB  92      -6.593  90.813  46.586  1.00  0.00           C
ATOM   1590 4C21 POPEB  92      -8.093  90.603  46.316  1.00  0.00           C
ATOM   1593 5C21 POPEB  92      -8.773  89.763  47.406  1.00  0.00           C
ATOM   1596 6C21 POPEB  92     -10.283  89.533  47.196  1.00  0.00           C
ATOM   1599 7C21 POPEB  92     -11.103  90.823  47.036  1.00  0.00           C
ATOM   1602 8C21 POPEB  92     -12.603  90.583  46.896  1.00  0.00           C
ATOM   1606  C33 POPEB  92       5.363  92.913  56.185  1.00  0.00           C
ATOM   1609  C34 POPEB  92       5.673  92.293  54.825  1.00  0.00           C
ATOM   1612  C35 POPEB  92       6.803  91.263  54.845  1.00  0.00           C
ATOM   1615  C36 POPEB  92       7.203  90.863  53.417  1.00  0.00           C
ATOM   1618  C37 POPEB  92       8.713  90.713  53.195  1.00  0.00           C
ATOM   1621  C38 POPEB  92       9.323  91.853  52.355  1.00  0.00           C
ATOM   1624  C39 POPEB  92       8.903  91.853  50.876  1.00  0.00           C
ATOM   1627 0C31 POPEB  92       9.423  90.673  50.026  1.00  0.00           C
ATOM   1630 1C31 POPEB  92      10.943  90.683  49.806  1.00  0.00           C
ATOM   1633 2C31 POPEB  92      11.463  89.573  48.876  1.00  0.00           C
ATOM   1636 3C31 POPEB  92      10.813  89.543  47.485  1.00  0.00           C
ATOM   1639 4C31 POPEB  92      11.533  88.613  46.495  1.00  0.00           C
ATOM   1642 5C31 POPEB  92      10.803  88.423  45.166  1.00  0.00           C
ATOM   1645 6C31 POPEB  92      11.513  87.443  44.216  1.00  0.00           C
ATOM   1649  NH3 POPEC  93      90.733  24.753  19.995  1.00  0.00           N
ATOM   1653  C12 POPEC  93      91.623  23.903  19.125  1.00  0.00           C
ATOM   1656  C11 POPEC  93      91.113  22.453  19.035  1.00  0.00           C
ATOM   1659  P   POPEC  93      89.913  20.843  20.695  1.00  0.00           P
ATOM   1660  O13 POPEC  93      89.023  20.713  19.516  1.00  0.00           O
ATOM   1661  O14 POPEC  93      90.453  19.593  21.257  1.00  0.00           O
ATOM   1662  O11 POPEC  93      89.123  21.613  21.845  1.00  0.00           O
ATOM   1663  O12 POPEC  93      91.073  21.883  20.345  1.00  0.00           O
ATOM   1664  C1  POPEC  93      89.893  22.133  22.945  1.00  0.00           C
ATOM   1667  C2  POPEC  93      89.033  23.013  23.885  1.00  0.00           C
ATOM   1669  O21 POPEC  93      89.913  23.883  24.605  1.00  0.00           O
ATOM   1670  C21 POPEC  93      90.023  24.003  25.925  1.00  0.00           C
ATOM   1671  O22 POPEC  93      90.023  25.073  26.505  1.00  0.00           O
ATOM   1672  C22 POPEC  93      90.483  22.703  26.605  1.00  0.00           C
ATOM   1675  C3  POPEC  93      87.943  22.223  24.675  1.00  0.00           C
ATOM   1678  O31 POPEC  93      87.063  23.113  25.395  1.00  0.00           O
ATOM   1679  C31 POPEC  93      86.363  22.573  26.385  1.00  0.00           C
ATOM   1680  O32 POPEC  93      86.413  21.403  26.725  1.00  0.00           O
ATOM   1681  C32 POPEC  93      85.493  23.633  27.055  1.00  0.00           C
ATOM   1684  C23 POPEC  93      91.443  23.023  27.776  1.00  0.00           C
ATOM   1687  C24 POPEC  93      92.073  21.793  28.455  1.00  0.00           C
ATOM   1690  C25 POPEC  93      93.223  22.193  29.417  1.00  0.00           C
ATOM   1693  C26 POPEC  93      92.773  22.423  30.866  1.00  0.00           C
ATOM   1696  C27 POPEC  93      93.913  22.933  31.777  1.00  0.00           C
ATOM   1699  C28 POPEC  93      93.443  23.273  33.195  1.00  0.00           C
ATOM   1702  C29 POPEC  93      94.463  24.043  33.995  1.00  0.00           C
ATOM   1704 0C21 POPEC  93      94.493  24.173  35.336  1.00  0.00           C
ATOM   1706 1C21 POPEC  93      93.523  23.553  36.306  1.00  0.00           C
ATOM   1709 2C21 POPEC  93      92.763  24.583  37.166  1.00  0.00           C
ATOM   1712 3C21 POPEC  93      91.783  23.853  38.106  1.00  0.00           C
ATOM   1715 4C21 POPEC  93      91.173  24.733  39.206  1.00  0.00           C
ATOM   1718 5C21 POPEC  93      90.353  23.863  40.175  1.00  0.00           C
ATOM   1721 6C21 POPEC  93      89.483  24.673  41.145  1.00  0.00           C
ATOM   1724 7C21 POPEC  93      88.683  23.753  42.076  1.00  0.00           C
ATOM   1727 8C21 POPEC  93      87.633  24.483  42.915  1.00  0.00           C
ATOM   1731  C33 POPEC  93      84.983  23.133  28.425  1.00  0.00           C
ATOM   1734  C34 POPEC  93      84.473  24.213  29.385  1.00  0.00           C
ATOM   1737  C35 POPEC  93      85.543  25.243  29.765  1.00  0.00           C
ATOM   1740  C36 POPEC  93      84.983  26.283  30.736  1.00  0.00           C
ATOM   1743  C37 POPEC  93      86.033  27.333  31.135  1.00  0.00           C
ATOM   1746  C38 POPEC  93      85.503  28.443  32.055  1.00  0.00           C
ATOM   1749  C39 POPEC  93      85.583  28.123  33.556  1.00  0.00           C
ATOM   1752 0C31 POPEC  93      84.803  26.873  33.995  1.00  0.00           C
ATOM   1755 1C31 POPEC  93      84.523  26.833  35.505  1.00  0.00           C
ATOM   1758 2C31 POPEC  93      83.033  26.973  35.856  1.00  0.00           C
ATOM   1761 3C31 POPEC  93      82.413  28.313  35.415  1.00  0.00           C
ATOM   1764 4C31 POPEC  93      80.973  28.493  35.926  1.00  0.00           C
ATOM   1767 5C31 POPEC  93      80.403  29.873  35.576  1.00  0.00           C
ATOM   1770 6C31 POPEC  93      78.993  30.123  36.135  1.00  0.00           C
ATOM   1774  NH3 POPED  94     122.103  52.563  21.775  1.00  0.00           N
ATOM   1778  C12 POPED  94     121.893  51.483  20.725  1.00  0.00           C
ATOM   1781  C11 POPED  94     122.943  50.343  20.785  1.00  0.00           C
ATOM   1784  P   POPED  94     123.623  48.203  19.335  1.00  0.00           P
ATOM   1785  O13 POPED  94     123.253  47.953  17.925  1.00  0.00           O
ATOM   1786  O14 POPED  94     125.023  48.643  19.486  1.00  0.00           O
ATOM   1787  O11 POPED  94     123.343  46.913  20.225  1.00  0.00           O
ATOM   1788  O12 POPED  94     122.593  49.273  19.895  1.00  0.00           O
ATOM   1789  C1  POPED  94     123.973  46.613  21.475  1.00  0.00           C
ATOM   1792  C2  POPED  94     123.233  47.173  22.745  1.00  0.00           C
ATOM   1794  O21 POPED  94     123.493  46.333  23.875  1.00  0.00           O
ATOM   1795  C21 POPED  94     124.003  46.753  25.035  1.00  0.00           C
ATOM   1796  O22 POPED  94     123.833  46.163  26.085  1.00  0.00           O
ATOM   1797  C22 POPED  94     124.913  47.963  24.925  1.00  0.00           C
ATOM   1800  C3  POPED  94     121.683  47.223  22.595  1.00  0.00           C
ATOM   1803  O31 POPED  94     121.123  48.403  23.195  1.00  0.00           O
ATOM   1804  C31 POPED  94     120.723  48.353  24.455  1.00  0.00           C
ATOM   1805  O32 POPED  94     120.823  47.413  25.206  1.00  0.00           O
ATOM   1806  C32 POPED  94     120.153  49.733  24.785  1.00  0.00           C
ATOM   1809  C23 POPED  94     125.813  48.193  26.175  1.00  0.00           C
ATOM   1812  C24 POPED  94     125.153  49.093  27.225  1.00  0.00           C
ATOM   1815  C25 POPED  94     125.953  49.383  28.496  1.00  0.00           C
ATOM   1818  C26 POPED  94     125.833  48.243  29.505  1.00  0.00           C
ATOM   1821  C27 POPED  94     126.403  48.553  30.895  1.00  0.00           C
ATOM   1824  C28 POPED  94     126.113  47.413  31.906  1.00  0.00           C
ATOM   1827  C29 POPED  94     127.303  46.963  32.705  1.00  0.00           C
ATOM   1829 0C21 POPED  94     127.323  46.683  34.016  1.00  0.00           C
ATOM   1831 1C21 POPED  94     126.143  46.753  34.955  1.00  0.00           C
ATOM   1834 2C21 POPED  94     126.413  46.063  36.316  1.00  0.00           C
ATOM   1837 3C21 POPED  94     127.583  46.673  37.096  1.00  0.00           C
ATOM   1840 4C21 POPED  94     127.623  46.223  38.556  1.00  0.00           C
ATOM   1843 5C21 POPED  94     128.899  46.673  39.295  1.00  0.00           C
ATOM   1846 6C21 POPED  94     128.849  46.283  40.775  1.00  0.00           C
ATOM   1849 7C21 POPED  94     130.199  46.393  41.495  1.00  0.00           C
ATOM   1852 8C21 POPED  94     130.139  45.923  42.956  1.00  0.00           C
ATOM   1856  C33 POPED  94     119.653  49.933  26.236  1.00  0.00           C
ATOM   1859  C34 POPED  94     118.133  50.023  26.365  1.00  0.00           C
ATOM   1862  C35 POPED  94     117.703  50.263  27.816  1.00  0.00           C
ATOM   1865  C36 POPED  94     116.203  50.043  27.995  1.00  0.00           C
ATOM   1868  C37 POPED  94     115.713  50.383  29.405  1.00  0.00           C
ATOM   1871  C38 POPED  94     114.313  49.783  29.625  1.00  0.00           C
ATOM   1874  C39 POPED  94     113.493  50.503  30.695  1.00  0.00           C
ATOM   1877 0C31 POPED  94     112.693  51.673  30.115  1.00  0.00           C
ATOM   1880 1C31 POPED  94     111.453  52.013  30.955  1.00  0.00           C
ATOM   1883 2C31 POPED  94     110.403  52.783  30.145  1.00  0.00           C
ATOM   1886 3C31 POPED  94     110.933  54.133  29.656  1.00  0.00           C
ATOM   1889 4C31 POPED  94     109.803  55.103  29.275  1.00  0.00           C
ATOM   1892 5C31 POPED  94     110.333  56.523  29.055  1.00  0.00           C
ATOM   1895 6C31 POPED  94     109.223  57.543  28.835  1.00  0.00           C
ATOM   1899  NH3 POPEE  95     107.383 129.939  20.985  1.00  0.00           N
ATOM   1903  C12 POPEE  95     108.453 129.479  20.007  1.00  0.00           C
ATOM   1906  C11 POPEE  95     108.573 127.959  19.805  1.00  0.00           C
ATOM   1909  P   POPEE  95     110.903 126.679  19.546  1.00  0.00           P
ATOM   1910  O13 POPEE  95     110.303 125.533  20.255  1.00  0.00           O
ATOM   1911  O14 POPEE  95     111.863 126.459  18.435  1.00  0.00           O
ATOM   1912  O11 POPEE  95     111.703 127.569  20.555  1.00  0.00           O
ATOM   1913  O12 POPEE  95     109.763 127.659  19.065  1.00  0.00           O
ATOM   1914  C1  POPEE  95     111.773 127.409  21.965  1.00  0.00           C
ATOM   1917  C2  POPEE  95     110.553 128.089  22.615  1.00  0.00           C
ATOM   1919  O21 POPEE  95     110.973 129.109  23.535  1.00  0.00           O
ATOM   1920  C21 POPEE  95     110.033 129.989  23.856  1.00  0.00           C
ATOM   1921  O22 POPEE  95     109.003 130.199  23.225  1.00  0.00           O
ATOM   1922  C22 POPEE  95     110.393 130.559  25.215  1.00  0.00           C
ATOM   1925  C3  POPEE  95     109.563 127.079  23.266  1.00  0.00           C
ATOM   1928  O31 POPEE  95     108.243 127.639  23.195  1.00  0.00           O
ATOM   1929  C31 POPEE  95     107.413 127.689  24.245  1.00  0.00           C
ATOM   1930  O32 POPEE  95     106.513 128.519  24.335  1.00  0.00           O
ATOM   1931  C32 POPEE  95     107.683 126.589  25.285  1.00  0.00           C
ATOM   1934  C23 POPEE  95     110.823 129.419  26.166  1.00  0.00           C
ATOM   1937  C24 POPEE  95     111.063 129.899  27.595  1.00  0.00           C
ATOM   1940  C25 POPEE  95     111.573 128.769  28.515  1.00  0.00           C
ATOM   1943  C26 POPEE  95     110.783 128.639  29.816  1.00  0.00           C
ATOM   1946  C27 POPEE  95     109.463 127.869  29.665  1.00  0.00           C
ATOM   1949  C28 POPEE  95     108.523 128.059  30.866  1.00  0.00           C
ATOM   1952  C29 POPEE  95     109.183 127.689  32.166  1.00  0.00           C
ATOM   1954 0C21 POPEE  95     109.373 126.439  32.626  1.00  0.00           C
ATOM   1956 1C21 POPEE  95     108.913 125.163  31.966  1.00  0.00           C
ATOM   1959 2C21 POPEE  95     108.673 124.003  32.956  1.00  0.00           C
ATOM   1962 3C21 POPEE  95     109.943 123.273  33.426  1.00  0.00           C
ATOM   1965 4C21 POPEE  95     110.783 124.043  34.455  1.00  0.00           C
ATOM   1968 5C21 POPEE  95     111.513 123.123  35.456  1.00  0.00           C
ATOM   1971 6C21 POPEE  95     110.623 122.773  36.656  1.00  0.00           C
ATOM   1974 7C21 POPEE  95     111.243 121.733  37.595  1.00  0.00           C
ATOM   1977 8C21 POPEE  95     110.413 121.513  38.876  1.00  0.00           C
ATOM   1981  C33 POPEE  95     106.463 126.279  26.185  1.00  0.00           C
ATOM   1984  C34 POPEE  95     106.803 125.383  27.385  1.00  0.00           C
ATOM   1987  C35 POPEE  95     107.423 124.033  27.005  1.00  0.00           C
ATOM   1990  C36 POPEE  95     107.433 123.043  28.175  1.00  0.00           C
ATOM   1993  C37 POPEE  95     108.023 121.663  27.825  1.00  0.00           C
ATOM   1996  C38 POPEE  95     109.553 121.593  27.906  1.00  0.00           C
ATOM   1999  C39 POPEE  95     110.073 121.523  29.345  1.00  0.00           C
ATOM   2002 0C31 POPEE  95     111.493 120.963  29.445  1.00  0.00           C
ATOM   2005 1C31 POPEE  95     111.813 120.463  30.866  1.00  0.00           C
ATOM   2008 2C31 POPEE  95     113.053 119.573  30.926  1.00  0.00           C
ATOM   2011 3C31 POPEE  95     113.383 119.113  32.355  1.00  0.00           C
ATOM   2014 4C31 POPEE  95     112.353 118.143  32.956  1.00  0.00           C
ATOM   2017 5C31 POPEE  95     112.643 117.793  34.426  1.00  0.00           C
ATOM   2020 6C31 POPEE  95     111.633 116.813  35.025  1.00  0.00           C
ATOM   2024  NH3 POPEF  96      58.923  18.893  21.315  1.00  0.00           N
ATOM   2028  C12 POPEF  96      59.073  20.103  20.425  1.00  0.00           C
ATOM   2031  C11 POPEF  96      59.673  19.743  19.045  1.00  0.00           C
ATOM   2034  P   POPEF  96      62.003  18.553  19.395  1.00  0.00           P
ATOM   2035  O13 POPEF  96      62.343  17.163  19.765  1.00  0.00           O
ATOM   2036  O14 POPEF  96      62.733  19.133  18.255  1.00  0.00           O
ATOM   2037  O11 POPEF  96      62.073  19.483  20.667  1.00  0.00           O
ATOM   2038  O12 POPEF  96      60.463  18.553  19.075  1.00  0.00           O
ATOM   2039  C1  POPEF  96      63.053  20.533  20.766  1.00  0.00           C
ATOM   2042  C2  POPEF  96      64.243  20.213  21.716  1.00  0.00           C
ATOM   2044  O21 POPEF  96      63.823  20.343  23.085  1.00  0.00           O
ATOM   2045  C21 POPEF  96      63.303  19.273  23.626  1.00  0.00           C
ATOM   2046  O22 POPEF  96      63.083  18.203  23.076  1.00  0.00           O
ATOM   2047  C22 POPEF  96      63.063  19.493  25.115  1.00  0.00           C
ATOM   2050  C3  POPEF  96      65.403  21.223  21.495  1.00  0.00           C
ATOM   2053  O31 POPEF  96      66.503  20.943  22.405  1.00  0.00           O
ATOM   2054  C31 POPEF  96      67.723  20.973  21.886  1.00  0.00           C
ATOM   2055  O32 POPEF  96      67.983  21.293  20.725  1.00  0.00           O
ATOM   2056  C32 POPEF  96      68.773  20.503  22.885  1.00  0.00           C
ATOM   2059  C23 POPEF  96      64.003  20.523  25.785  1.00  0.00           C
ATOM   2062  C24 POPEF  96      63.743  20.543  27.295  1.00  0.00           C
ATOM   2065  C25 POPEF  96      64.563  21.583  28.055  1.00  0.00           C
ATOM   2068  C26 POPEF  96      64.313  21.443  29.565  1.00  0.00           C
ATOM   2071  C27 POPEF  96      64.903  22.593  30.396  1.00  0.00           C
ATOM   2074  C28 POPEF  96      64.533  22.463  31.885  1.00  0.00           C
ATOM   2077  C29 POPEF  96      65.323  23.423  32.745  1.00  0.00           C
ATOM   2079 0C21 POPEF  96      64.873  24.163  33.775  1.00  0.00           C
ATOM   2081 1C21 POPEF  96      63.463  24.193  34.315  1.00  0.00           C
ATOM   2084 2C21 POPEF  96      63.253  23.253  35.516  1.00  0.00           C
ATOM   2087 3C21 POPEF  96      63.943  23.703  36.806  1.00  0.00           C
ATOM   2090 4C21 POPEF  96      63.673  22.733  37.975  1.00  0.00           C
ATOM   2093 5C21 POPEF  96      64.333  23.183  39.295  1.00  0.00           C
ATOM   2096 6C21 POPEF  96      65.483  22.273  39.736  1.00  0.00           C
ATOM   2099 7C21 POPEF  96      66.173  22.803  41.005  1.00  0.00           C
ATOM   2102 8C21 POPEF  96      67.333  21.943  41.495  1.00  0.00           C
ATOM   2106  C33 POPEF  96      68.313  20.433  24.355  1.00  0.00           C
ATOM   2109  C34 POPEF  96      69.503  20.123  25.276  1.00  0.00           C
ATOM   2112  C35 POPEF  96      69.143  20.003  26.765  1.00  0.00           C
ATOM   2115  C36 POPEF  96      70.393  19.833  27.645  1.00  0.00           C
ATOM   2118  C37 POPEF  96      70.073  19.753  29.135  1.00  0.00           C
ATOM   2121  C38 POPEF  96      71.313  19.773  30.035  1.00  0.00           C
ATOM   2124  C39 POPEF  96      70.963  19.653  31.526  1.00  0.00           C
ATOM   2127 0C31 POPEF  96      72.143  19.823  32.496  1.00  0.00           C
ATOM   2130 1C31 POPEF  96      72.713  21.253  32.496  1.00  0.00           C
ATOM   2133 2C31 POPEF  96      73.513  21.613  33.757  1.00  0.00           C
ATOM   2136 3C31 POPEF  96      74.803  20.793  33.936  1.00  0.00           C
ATOM   2139 4C31 POPEF  96      75.643  21.263  35.135  1.00  0.00           C
ATOM   2142 5C31 POPEF  96      76.363  20.103  35.846  1.00  0.00           C
ATOM   2145 6C31 POPEF  96      77.193  20.543  37.045  1.00  0.00           C
ATOM   2149  NH3 POPEG  97      24.903  29.343  21.725  1.00  0.00           N
ATOM   2153  C12 POPEG  97      25.093  29.793  23.146  1.00  0.00           C
ATOM   2156  C11 POPEG  97      24.663  31.253  23.315  1.00  0.00           C
ATOM   2159  P   POPEG  97      23.803  31.263  25.805  1.00  0.00           P
ATOM   2160  O13 POPEG  97      23.683  32.333  26.805  1.00  0.00           O
ATOM   2161  O14 POPEG  97      22.553  30.793  25.195  1.00  0.00           O
ATOM   2162  O11 POPEG  97      24.503  29.993  26.435  1.00  0.00           O
ATOM   2163  O12 POPEG  97      24.823  31.663  24.675  1.00  0.00           O
ATOM   2164  C1  POPEG  97      24.663  29.873  27.855  1.00  0.00           C
ATOM   2167  C2  POPEG  97      26.153  29.733  28.225  1.00  0.00           C
ATOM   2169  O21 POPEG  97      26.263  29.583  29.645  1.00  0.00           O
ATOM   2170  C21 POPEG  97      25.923  28.413  30.126  1.00  0.00           C
ATOM   2171  O22 POPEG  97      25.503  27.453  29.495  1.00  0.00           O
ATOM   2172  C22 POPEG  97      26.213  28.453  31.615  1.00  0.00           C
ATOM   2175  C3  POPEG  97      27.003  30.963  27.785  1.00  0.00           C
ATOM   2178  O31 POPEG  97      28.153  31.163  28.635  1.00  0.00           O
ATOM   2179  C31 POPEG  97      29.193  30.383  28.455  1.00  0.00           C
ATOM   2180  O32 POPEG  97      29.333  29.593  27.535  1.00  0.00           O
ATOM   2181  C32 POPEG  97      30.193  30.643  29.595  1.00  0.00           C
ATOM   2184  C23 POPEG  97      25.593  27.263  32.366  1.00  0.00           C
ATOM   2187  C24 POPEG  97      25.913  27.363  33.855  1.00  0.00           C
ATOM   2190  C25 POPEG  97      25.063  26.403  34.666  1.00  0.00           C
ATOM   2193  C26 POPEG  97      25.373  26.433  36.166  1.00  0.00           C
ATOM   2196  C27 POPEG  97      24.463  25.463  36.926  1.00  0.00           C
ATOM   2199  C28 POPEG  97      25.043  25.023  38.275  1.00  0.00           C
ATOM   2202  C29 POPEG  97      24.913  26.043  39.385  1.00  0.00           C
ATOM   2204 0C21 POPEG  97      24.233  25.873  40.536  1.00  0.00           C
ATOM   2206 1C21 POPEG  97      23.453  24.663  40.946  1.00  0.00           C
ATOM   2209 2C21 POPEG  97      22.113  24.993  41.636  1.00  0.00           C
ATOM   2212 3C21 POPEG  97      22.243  25.313  43.135  1.00  0.00           C
ATOM   2215 4C21 POPEG  97      20.973  24.903  43.916  1.00  0.00           C
ATOM   2218 5C21 POPEG  97      21.153  24.823  45.435  1.00  0.00           C
ATOM   2221 6C21 POPEG  97      22.203  23.803  45.917  1.00  0.00           C
ATOM   2224 7C21 POPEG  97      21.903  22.343  45.536  1.00  0.00           C
ATOM   2227 8C21 POPEG  97      22.983  21.363  46.016  1.00  0.00           C
ATOM   2231  C33 POPEG  97      29.613  30.453  31.025  1.00  0.00           C
ATOM   2234  C34 POPEG  97      30.653  30.733  32.135  1.00  0.00           C
ATOM   2237  C35 POPEG  97      30.073  30.813  33.566  1.00  0.00           C
ATOM   2240  C36 POPEG  97      29.763  29.463  34.235  1.00  0.00           C
ATOM   2243  C37 POPEG  97      29.203  29.603  35.667  1.00  0.00           C
ATOM   2246  C38 POPEG  97      28.933  28.253  36.366  1.00  0.00           C
ATOM   2249  C39 POPEG  97      30.203  27.573  36.926  1.00  0.00           C
ATOM   2252 0C31 POPEG  97      30.603  28.063  38.325  1.00  0.00           C
ATOM   2255 1C31 POPEG  97      31.933  27.443  38.795  1.00  0.00           C
ATOM   2258 2C31 POPEG  97      32.413  27.933  40.175  1.00  0.00           C
ATOM   2261 3C31 POPEG  97      31.563  27.413  41.346  1.00  0.00           C
ATOM   2264 4C31 POPEG  97      32.293  27.503  42.696  1.00  0.00           C
ATOM   2267 5C31 POPEG  97      31.583  26.713  43.806  1.00  0.00           C
ATOM   2270 6C31 POPEG  97      32.433  26.553  45.066  1.00  0.00           C
ATOM   2274  NH3 POPEH  98      93.373  69.553  20.966  1.00  0.00           N
ATOM   2278  C12 POPEH  98      93.343  68.853  19.635  1.00  0.00           C
ATOM   2281  C11 POPEH  98      91.893  68.483  19.245  1.00  0.00           C
ATOM   2284  P   POPEH  98      91.073  67.323  21.475  1.00  0.00           P
ATOM   2285  O13 POPEH  98      89.863  66.483  21.665  1.00  0.00           O
ATOM   2286  O14 POPEH  98      92.333  66.963  22.146  1.00  0.00           O
ATOM   2287  O11 POPEH  98      90.803  68.843  21.816  1.00  0.00           O
ATOM   2288  O12 POPEH  98      91.413  67.343  19.946  1.00  0.00           O
ATOM   2289  C1  POPEH  98      90.073  69.323  22.945  1.00  0.00           C
ATOM   2292  C2  POPEH  98      90.933  69.603  24.216  1.00  0.00           C
ATOM   2294  O21 POPEH  98      90.043  70.053  25.246  1.00  0.00           O
ATOM   2295  C21 POPEH  98      90.533  70.003  26.486  1.00  0.00           C
ATOM   2296  O22 POPEH  98      91.623  69.553  26.786  1.00  0.00           O
ATOM   2297  C22 POPEH  98      89.583  70.763  27.425  1.00  0.00           C
ATOM   2300  C3  POPEH  98      92.093  70.633  23.986  1.00  0.00           C
ATOM   2303  O31 POPEH  98      93.363  70.073  24.385  1.00  0.00           O
ATOM   2304  C31 POPEH  98      94.103  70.753  25.265  1.00  0.00           C
ATOM   2305  O32 POPEH  98      93.983  71.933  25.536  1.00  0.00           O
ATOM   2306  C32 POPEH  98      95.183  69.833  25.825  1.00  0.00           C
ATOM   2309  C23 POPEH  98      89.343  70.123  28.815  1.00  0.00           C
ATOM   2312  C24 POPEH  98      90.573  70.003  29.735  1.00  0.00           C
ATOM   2315  C25 POPEH  98      91.153  71.343  30.196  1.00  0.00           C
ATOM   2318  C26 POPEH  98      90.473  71.913  31.456  1.00  0.00           C
ATOM   2321  C27 POPEH  98      91.153  73.203  31.935  1.00  0.00           C
ATOM   2324  C28 POPEH  98      90.603  73.783  33.255  1.00  0.00           C
ATOM   2327  C29 POPEH  98      89.223  74.373  33.146  1.00  0.00           C
ATOM   2329 0C21 POPEH  98      88.373  74.583  34.165  1.00  0.00           C
ATOM   2331 1C21 POPEH  98      88.643  74.283  35.615  1.00  0.00           C
ATOM   2334 2C21 POPEH  98      87.843  73.063  36.095  1.00  0.00           C
ATOM   2337 3C21 POPEH  98      88.153  72.683  37.556  1.00  0.00           C
ATOM   2340 4C21 POPEH  98      87.523  71.353  37.986  1.00  0.00           C
ATOM   2343 5C21 POPEH  98      85.993  71.363  37.935  1.00  0.00           C
ATOM   2346 6C21 POPEH  98      85.343  70.093  38.486  1.00  0.00           C
ATOM   2349 7C21 POPEH  98      83.813  70.193  38.525  1.00  0.00           C
ATOM   2352 8C21 POPEH  98      83.143  68.893  38.936  1.00  0.00           C
ATOM   2356  C33 POPEH  98      95.233  69.833  27.365  1.00  0.00           C
ATOM   2359  C34 POPEH  98      96.013  68.633  27.915  1.00  0.00           C
ATOM   2362  C35 POPEH  98      96.343  68.763  29.405  1.00  0.00           C
ATOM   2365  C36 POPEH  98      95.133  68.873  30.326  1.00  0.00           C
ATOM   2368  C37 POPEH  98      95.543  69.113  31.786  1.00  0.00           C
ATOM   2371  C38 POPEH  98      94.343  69.423  32.675  1.00  0.00           C
ATOM   2374  C39 POPEH  98      94.743  69.913  34.076  1.00  0.00           C
ATOM   2377 0C31 POPEH  98      93.523  70.163  34.965  1.00  0.00           C
ATOM   2380 1C31 POPEH  98      93.863  70.833  36.306  1.00  0.00           C
ATOM   2383 2C31 POPEH  98      94.883  70.053  37.155  1.00  0.00           C
ATOM   2386 3C31 POPEH  98      95.143  70.723  38.505  1.00  0.00           C
ATOM   2389 4C31 POPEH  98      96.263  70.043  39.306  1.00  0.00           C
ATOM   2392 5C31 POPEH  98      96.543  70.733  40.646  1.00  0.00           C
ATOM   2395 6C31 POPEH  98      97.733  70.143  41.395  1.00  0.00           C
ATOM   2399  NH3 POPEI  99     109.183  99.353  19.135  1.00  0.00           N
ATOM   2403  C12 POPEI  99     108.323 100.313  18.345  1.00  0.00           C
ATOM   2406  C11 POPEI  99     108.023 101.563  19.186  1.00  0.00           C
ATOM   2409  P   POPEI  99     105.983 102.913  18.296  1.00  0.00           P
ATOM   2410  O13 POPEI  99     105.723 104.173  17.576  1.00  0.00           O
ATOM   2411  O14 POPEI  99     105.253 101.713  17.836  1.00  0.00           O
ATOM   2412  O11 POPEI  99     105.593 103.143  19.805  1.00  0.00           O
ATOM   2413  O12 POPEI  99     107.523 102.603  18.355  1.00  0.00           O
ATOM   2414  C1  POPEI  99     106.283 104.073  20.646  1.00  0.00           C
ATOM   2417  C2  POPEI  99     106.553 103.513  22.065  1.00  0.00           C
ATOM   2419  O21 POPEI  99     105.343 103.593  22.845  1.00  0.00           O
ATOM   2420  C21 POPEI  99     105.333 102.893  23.986  1.00  0.00           C
ATOM   2421  O22 POPEI  99     106.153 102.053  24.316  1.00  0.00           O
ATOM   2422  C22 POPEI  99     104.153 103.363  24.835  1.00  0.00           C
ATOM   2425  C3  POPEI  99     107.683 104.363  22.725  1.00  0.00           C
ATOM   2428  O31 POPEI  99     108.373 103.683  23.796  1.00  0.00           O
ATOM   2429  C31 POPEI  99     109.153 102.683  23.355  1.00  0.00           C
ATOM   2430  O32 POPEI  99     109.453 102.483  22.185  1.00  0.00           O
ATOM   2431  C32 POPEI  99     109.613 101.823  24.516  1.00  0.00           C
ATOM   2434  C23 POPEI  99     103.963 102.553  26.135  1.00  0.00           C
ATOM   2437  C24 POPEI  99     104.843 103.003  27.316  1.00  0.00           C
ATOM   2440  C25 POPEI  99     104.223 104.143  28.135  1.00  0.00           C
ATOM   2443  C26 POPEI  99     104.983 104.403  29.445  1.00  0.00           C
ATOM   2446  C27 POPEI  99     104.133 105.123  30.505  1.00  0.00           C
ATOM   2449  C28 POPEI  99     103.253 104.173  31.335  1.00  0.00           C
ATOM   2452  C29 POPEI  99     104.093 103.273  32.215  1.00  0.00           C
ATOM   2454 0C21 POPEI  99     104.203 103.313  33.556  1.00  0.00           C
ATOM   2456 1C21 POPEI  99     103.503 104.243  34.505  1.00  0.00           C
ATOM   2459 2C21 POPEI  99     104.493 105.153  35.256  1.00  0.00           C
ATOM   2462 3C21 POPEI  99     103.823 105.943  36.395  1.00  0.00           C
ATOM   2465 4C21 POPEI  99     104.833 106.853  37.115  1.00  0.00           C
ATOM   2468 5C21 POPEI  99     104.293 107.433  38.426  1.00  0.00           C
ATOM   2471 6C21 POPEI  99     105.293 108.403  39.076  1.00  0.00           C
ATOM   2474 7C21 POPEI  99     104.783 108.953  40.415  1.00  0.00           C
ATOM   2477 8C21 POPEI  99     105.663 110.053  41.025  1.00  0.00           C
ATOM   2481  C33 POPEI  99     110.903 102.353  25.155  1.00  0.00           C
ATOM   2484  C34 POPEI  99     110.673 103.383  26.265  1.00  0.00           C
ATOM   2487  C35 POPEI  99     109.923 102.803  27.465  1.00  0.00           C
ATOM   2490  C36 POPEI  99     110.183 103.593  28.757  1.00  0.00           C
ATOM   2493  C37 POPEI  99     109.673 102.833  29.975  1.00  0.00           C
ATOM   2496  C38 POPEI  99     109.963 103.553  31.295  1.00  0.00           C
ATOM   2499  C39 POPEI  99     109.443 102.743  32.496  1.00  0.00           C
ATOM   2502 0C31 POPEI  99     109.303 103.563  33.775  1.00  0.00           C
ATOM   2505 1C31 POPEI  99     108.623 102.753  34.876  1.00  0.00           C
ATOM   2508 2C31 POPEI  99     108.343 103.553  36.155  1.00  0.00           C
ATOM   2511 3C31 POPEI  99     109.613 104.093  36.815  1.00  0.00           C
ATOM   2514 4C31 POPEI  99     109.413 104.363  38.305  1.00  0.00           C
ATOM   2517 5C31 POPEI  99     110.683 104.803  39.035  1.00  0.00           C
ATOM   2520 6C31 POPEI  99     110.463 104.963  40.536  1.00  0.00           C
ATOM   2524  NH3 POPEJ 100      -3.893  49.543  59.556  1.00  0.00           N
ATOM   2528  C12 POPEJ 100      -2.643  48.863  60.056  1.00  0.00           C
ATOM   2531  C11 POPEJ 100      -2.223  49.463  61.406  1.00  0.00           C
ATOM   2534  P   POPEJ 100      -0.667  47.763  62.656  1.00  0.00           P
ATOM   2535  O13 POPEJ 100      -0.577  48.143  64.095  1.00  0.00           O
ATOM   2536  O14 POPEJ 100      -1.703  46.773  62.336  1.00  0.00           O
ATOM   2537  O11 POPEJ 100       0.743  47.233  62.196  1.00  0.00           O
ATOM   2538  O12 POPEJ 100      -0.907  49.053  61.766  1.00  0.00           O
ATOM   2539  C1  POPEJ 100       1.283  47.593  60.926  1.00  0.00           C
ATOM   2542  C2  POPEJ 100       2.353  46.563  60.457  1.00  0.00           C
ATOM   2544  O21 POPEJ 100       2.713  46.873  59.095  1.00  0.00           O
ATOM   2545  C21 POPEJ 100       3.953  47.303  58.906  1.00  0.00           C
ATOM   2546  O22 POPEJ 100       4.753  47.583  59.776  1.00  0.00           O
ATOM   2547  C22 POPEJ 100       4.203  47.483  57.416  1.00  0.00           C
ATOM   2550  C3  POPEJ 100       1.843  45.083  60.555  1.00  0.00           C
ATOM   2553  O31 POPEJ 100       1.533  44.483  59.277  1.00  0.00           O
ATOM   2554  C31 POPEJ 100       0.303  44.723  58.836  1.00  0.00           C
ATOM   2555  O32 POPEJ 100      -0.537  45.373  59.435  1.00  0.00           O
ATOM   2556  C32 POPEJ 100       0.063  44.063  57.476  1.00  0.00           C
ATOM   2559  C23 POPEJ 100       4.393  46.143  56.675  1.00  0.00           C
ATOM   2562  C24 POPEJ 100       4.403  46.313  55.156  1.00  0.00           C
ATOM   2565  C25 POPEJ 100       3.443  45.323  54.475  1.00  0.00           C
ATOM   2568  C26 POPEJ 100       3.473  45.393  52.945  1.00  0.00           C
ATOM   2571  C27 POPEJ 100       2.523  44.353  52.336  1.00  0.00           C
ATOM   2574  C28 POPEJ 100       2.623  44.283  50.806  1.00  0.00           C
ATOM   2577  C29 POPEJ 100       1.583  43.353  50.236  1.00  0.00           C
ATOM   2579 0C21 POPEJ 100       0.893  43.523  49.095  1.00  0.00           C
ATOM   2581 1C21 POPEJ 100       1.073  44.643  48.096  1.00  0.00           C
ATOM   2584 2C21 POPEJ 100       0.343  45.953  48.446  1.00  0.00           C
ATOM   2587 3C21 POPEJ 100       0.283  46.903  47.246  1.00  0.00           C
ATOM   2590 4C21 POPEJ 100       0.113  48.383  47.626  1.00  0.00           C
ATOM   2593 5C21 POPEJ 100      -1.137  48.713  48.446  1.00  0.00           C
ATOM   2596 6C21 POPEJ 100      -1.117  50.173  48.925  1.00  0.00           C
ATOM   2599 7C21 POPEJ 100      -2.403  50.603  49.635  1.00  0.00           C
ATOM   2602 8C21 POPEJ 100      -2.323  52.003  50.236  1.00  0.00           C
ATOM   2606  C33 POPEJ 100      -1.293  43.303  57.446  1.00  0.00           C
ATOM   2609  C34 POPEJ 100      -1.157  41.873  56.917  1.00  0.00           C
ATOM   2612  C35 POPEJ 100      -0.817  41.773  55.425  1.00  0.00           C
ATOM   2615  C36 POPEJ 100      -0.637  40.303  55.016  1.00  0.00           C
ATOM   2618  C37 POPEJ 100       0.183  40.083  53.735  1.00  0.00           C
ATOM   2621  C38 POPEJ 100      -0.617  40.323  52.446  1.00  0.00           C
ATOM   2624  C39 POPEJ 100      -0.357  39.213  51.416  1.00  0.00           C
ATOM   2627 0C31 POPEJ 100      -0.867  39.593  50.026  1.00  0.00           C
ATOM   2630 1C31 POPEJ 100      -0.677  38.463  48.995  1.00  0.00           C
ATOM   2633 2C31 POPEJ 100      -0.567  39.023  47.576  1.00  0.00           C
ATOM   2636 3C31 POPEJ 100      -0.577  37.943  46.495  1.00  0.00           C
ATOM   2639 4C31 POPEJ 100      -1.983  37.423  46.145  1.00  0.00           C
ATOM   2642 5C31 POPEJ 100      -2.093  36.973  44.685  1.00  0.00           C
ATOM   2645 6C31 POPEJ 100      -3.463  36.393  44.305  1.00  0.00           C
ATOM   2649  NH3 POPEK 101      12.493  54.233  19.205  1.00  0.00           N
ATOM   2653  C12 POPEK 101      12.333  54.763  17.806  1.00  0.00           C
ATOM   2656  C11 POPEK 101      10.903  55.263  17.535  1.00  0.00           C
ATOM   2659  P   POPEK 101       8.703  53.843  17.155  1.00  0.00           P
ATOM   2660  O13 POPEK 101       8.073  55.053  16.565  1.00  0.00           O
ATOM   2661  O14 POPEK 101       9.143  52.813  16.196  1.00  0.00           O
ATOM   2662  O11 POPEK 101       7.763  53.273  18.315  1.00  0.00           O
ATOM   2663  O12 POPEK 101       9.953  54.323  17.995  1.00  0.00           O
ATOM   2664  C1  POPEK 101       7.913  53.873  19.616  1.00  0.00           C
ATOM   2667  C2  POPEK 101       7.113  53.143  20.736  1.00  0.00           C
ATOM   2669  O21 POPEK 101       7.053  53.993  21.905  1.00  0.00           O
ATOM   2670  C21 POPEK 101       8.133  54.103  22.655  1.00  0.00           C
ATOM   2671  O22 POPEK 101       9.263  53.703  22.395  1.00  0.00           O
ATOM   2672  C22 POPEK 101       7.773  54.853  23.945  1.00  0.00           C
ATOM   2675  C3  POPEK 101       7.663  51.713  21.026  1.00  0.00           C
ATOM   2678  O31 POPEK 101       7.343  51.313  22.376  1.00  0.00           O
ATOM   2679  C31 POPEK 101       6.783  50.113  22.525  1.00  0.00           C
ATOM   2680  O32 POPEK 101       6.603  49.293  21.645  1.00  0.00           O
ATOM   2681  C32 POPEK 101       6.413  49.953  24.005  1.00  0.00           C
ATOM   2684  C23 POPEK 101       9.033  55.283  24.746  1.00  0.00           C
ATOM   2687  C24 POPEK 101       8.733  56.063  26.035  1.00  0.00           C
ATOM   2690  C25 POPEK 101       8.163  55.193  27.175  1.00  0.00           C
ATOM   2693  C26 POPEK 101       7.993  55.983  28.475  1.00  0.00           C
ATOM   2696  C27 POPEK 101       7.353  55.183  29.616  1.00  0.00           C
ATOM   2699  C28 POPEK 101       7.093  56.033  30.875  1.00  0.00           C
ATOM   2702  C29 POPEK 101       6.563  55.193  32.015  1.00  0.00           C
ATOM   2704 0C21 POPEK 101       5.343  55.263  32.586  1.00  0.00           C
ATOM   2706 1C21 POPEK 101       4.223  56.213  32.236  1.00  0.00           C
ATOM   2709 2C21 POPEK 101       3.363  56.533  33.476  1.00  0.00           C
ATOM   2712 3C21 POPEK 101       2.153  57.413  33.135  1.00  0.00           C
ATOM   2715 4C21 POPEK 101       1.183  57.643  34.315  1.00  0.00           C
ATOM   2718 5C21 POPEK 101       1.833  58.203  35.586  1.00  0.00           C
ATOM   2721 6C21 POPEK 101       2.503  59.573  35.386  1.00  0.00           C
ATOM   2724 7C21 POPEK 101       3.233  60.063  36.636  1.00  0.00           C
ATOM   2727 8C21 POPEK 101       3.903  61.423  36.406  1.00  0.00           C
ATOM   2731  C33 POPEK 101       7.403  49.053  24.776  1.00  0.00           C
ATOM   2734  C34 POPEK 101       7.243  49.123  26.306  1.00  0.00           C
ATOM   2737  C35 POPEK 101       7.873  50.383  26.917  1.00  0.00           C
ATOM   2740  C36 POPEK 101       8.023  50.273  28.435  1.00  0.00           C
ATOM   2743  C37 POPEK 101       8.963  51.333  29.035  1.00  0.00           C
ATOM   2746  C38 POPEK 101       9.213  51.083  30.527  1.00  0.00           C
ATOM   2749  C39 POPEK 101       8.033  51.483  31.415  1.00  0.00           C
ATOM   2752 0C31 POPEK 101       8.003  50.763  32.766  1.00  0.00           C
ATOM   2755 1C31 POPEK 101       9.223  51.053  33.655  1.00  0.00           C
ATOM   2758 2C31 POPEK 101       9.093  50.473  35.076  1.00  0.00           C
ATOM   2761 3C31 POPEK 101       7.813  50.883  35.825  1.00  0.00           C
ATOM   2764 4C31 POPEK 101       7.593  52.393  35.875  1.00  0.00           C
ATOM   2767 5C31 POPEK 101       6.253  52.803  36.506  1.00  0.00           C
ATOM   2770 6C31 POPEK 101       6.023  54.313  36.446  1.00  0.00           C
ATOM   2774  NH3 POPEL 102      14.683  68.893  20.905  1.00  0.00           N
ATOM   2778  C12 POPEL 102      15.913  68.923  20.046  1.00  0.00           C
ATOM   2781  C11 POPEL 102      16.843  67.773  20.436  1.00  0.00           C
ATOM   2784  P   POPEL 102      19.473  67.863  20.625  1.00  0.00           P
ATOM   2785  O13 POPEL 102      20.503  68.453  19.755  1.00  0.00           O
ATOM   2786  O14 POPEL 102      19.273  68.503  21.935  1.00  0.00           O
ATOM   2787  O11 POPEL 102      19.773  66.303  20.825  1.00  0.00           O
ATOM   2788  O12 POPEL 102      18.113  67.863  19.795  1.00  0.00           O
ATOM   2789  C1  POPEL 102      18.833  65.363  21.385  1.00  0.00           C
ATOM   2792  C2  POPEL 102      19.243  64.783  22.765  1.00  0.00           C
ATOM   2794  O21 POPEL 102      18.143  64.103  23.415  1.00  0.00           O
ATOM   2795  C21 POPEL 102      17.193  64.853  23.945  1.00  0.00           C
ATOM   2796  O22 POPEL 102      17.003  66.043  23.745  1.00  0.00           O
ATOM   2797  C22 POPEL 102      16.343  64.023  24.905  1.00  0.00           C
ATOM   2800  C3  POPEL 102      19.903  65.813  23.705  1.00  0.00           C
ATOM   2803  O31 POPEL 102      20.073  65.193  25.007  1.00  0.00           O
ATOM   2804  C31 POPEL 102      21.013  65.733  25.725  1.00  0.00           C
ATOM   2805  O32 POPEL 102      21.653  66.743  25.425  1.00  0.00           O
ATOM   2806  C32 POPEL 102      21.163  64.963  27.016  1.00  0.00           C
ATOM   2809  C23 POPEL 102      15.193  64.843  25.555  1.00  0.00           C
ATOM   2812  C24 POPEL 102      14.923  64.483  27.016  1.00  0.00           C
ATOM   2815  C25 POPEL 102      14.263  63.133  27.295  1.00  0.00           C
ATOM   2818  C26 POPEL 102      14.113  62.973  28.815  1.00  0.00           C
ATOM   2821  C27 POPEL 102      13.633  61.603  29.326  1.00  0.00           C
ATOM   2824  C28 POPEL 102      14.153  61.283  30.745  1.00  0.00           C
ATOM   2827  C29 POPEL 102      14.103  62.463  31.685  1.00  0.00           C
ATOM   2829 0C21 POPEL 102      13.363  62.593  32.805  1.00  0.00           C
ATOM   2831 1C21 POPEL 102      12.443  61.553  33.385  1.00  0.00           C
ATOM   2834 2C21 POPEL 102      12.233  61.763  34.895  1.00  0.00           C
ATOM   2837 3C21 POPEL 102      13.493  61.583  35.746  1.00  0.00           C
ATOM   2840 4C21 POPEL 102      13.213  61.803  37.246  1.00  0.00           C
ATOM   2843 5C21 POPEL 102      14.403  61.413  38.125  1.00  0.00           C
ATOM   2846 6C21 POPEL 102      14.163  61.733  39.606  1.00  0.00           C
ATOM   2849 7C21 POPEL 102      15.293  61.223  40.517  1.00  0.00           C
ATOM   2852 8C21 POPEL 102      15.173  61.733  41.955  1.00  0.00           C
ATOM   2856  C33 POPEL 102      22.513  65.273  27.655  1.00  0.00           C
ATOM   2859  C34 POPEL 102      22.773  64.423  28.895  1.00  0.00           C
ATOM   2862  C35 POPEL 102      24.083  64.803  29.586  1.00  0.00           C
ATOM   2865  C36 POPEL 102      24.553  63.733  30.565  1.00  0.00           C
ATOM   2868  C37 POPEL 102      23.583  63.363  31.695  1.00  0.00           C
ATOM   2871  C38 POPEL 102      24.183  62.313  32.665  1.00  0.00           C
ATOM   2874  C39 POPEL 102      25.243  62.913  33.605  1.00  0.00           C
ATOM   2877 0C31 POPEL 102      25.843  61.923  34.615  1.00  0.00           C
ATOM   2880 1C31 POPEL 102      26.713  62.683  35.625  1.00  0.00           C
ATOM   2883 2C31 POPEL 102      27.493  61.823  36.636  1.00  0.00           C
ATOM   2886 3C31 POPEL 102      26.633  61.213  37.756  1.00  0.00           C
ATOM   2889 4C31 POPEL 102      27.383  61.173  39.095  1.00  0.00           C
ATOM   2892 5C31 POPEL 102      26.603  60.473  40.215  1.00  0.00           C
ATOM   2895 6C31 POPEL 102      27.103  60.823  41.615  1.00  0.00           C
ATOM   2899  NH3 POPEM 103      77.113 103.033  19.935  1.00  0.00           N
ATOM   2903  C12 POPEM 103      77.153 104.423  19.355  1.00  0.00           C
ATOM   2906  C11 POPEM 103      75.803 104.873  18.756  1.00  0.00           C
ATOM   2909  P   POPEM 103      75.863 107.553  18.615  1.00  0.00           P
ATOM   2910  O13 POPEM 103      77.203 108.193  18.665  1.00  0.00           O
ATOM   2911  O14 POPEM 103      74.713 108.203  17.945  1.00  0.00           O
ATOM   2912  O11 POPEM 103      75.403 107.323  20.115  1.00  0.00           O
ATOM   2913  O12 POPEM 103      75.943 106.093  18.045  1.00  0.00           O
ATOM   2914  C1  POPEM 103      76.263 107.873  21.115  1.00  0.00           C
ATOM   2917  C2  POPEM 103      75.533 108.093  22.455  1.00  0.00           C
ATOM   2919  O21 POPEM 103      76.343 107.733  23.585  1.00  0.00           O
ATOM   2920  C21 POPEM 103      77.503 108.313  23.757  1.00  0.00           C
ATOM   2921  O22 POPEM 103      78.043 109.083  22.975  1.00  0.00           O
ATOM   2922  C22 POPEM 103      78.013 107.923  25.135  1.00  0.00           C
ATOM   2925  C3  POPEM 103      74.223 107.283  22.507  1.00  0.00           C
ATOM   2928  O31 POPEM 103      73.733 107.113  23.835  1.00  0.00           O
ATOM   2929  C31 POPEM 103      73.133 108.103  24.435  1.00  0.00           C
ATOM   2930  O32 POPEM 103      72.813 109.183  23.945  1.00  0.00           O
ATOM   2931  C32 POPEM 103      72.863 107.693  25.866  1.00  0.00           C
ATOM   2934  C23 POPEM 103      79.523 108.143  25.236  1.00  0.00           C
ATOM   2937  C24 POPEM 103      80.123 107.723  26.575  1.00  0.00           C
ATOM   2940  C25 POPEM 103      79.613 108.543  27.776  1.00  0.00           C
ATOM   2943  C26 POPEM 103      80.553 108.363  28.965  1.00  0.00           C
ATOM   2946  C27 POPEM 103      80.243 109.293  30.155  1.00  0.00           C
ATOM   2949  C28 POPEM 103      81.243 109.033  31.295  1.00  0.00           C
ATOM   2952  C29 POPEM 103      81.023 109.883  32.525  1.00  0.00           C
ATOM   2954 0C21 POPEM 103      80.303 109.533  33.616  1.00  0.00           C
ATOM   2956 1C21 POPEM 103      79.503 108.273  33.766  1.00  0.00           C
ATOM   2959 2C21 POPEM 103      80.333 107.023  34.115  1.00  0.00           C
ATOM   2962 3C21 POPEM 103      80.863 107.003  35.545  1.00  0.00           C
ATOM   2965 4C21 POPEM 103      81.823 105.813  35.746  1.00  0.00           C
ATOM   2968 5C21 POPEM 103      82.133 105.473  37.205  1.00  0.00           C
ATOM   2971 6C21 POPEM 103      80.963 104.793  37.916  1.00  0.00           C
ATOM   2974 7C21 POPEM 103      81.363 104.193  39.266  1.00  0.00           C
ATOM   2977 8C21 POPEM 103      80.273 103.333  39.905  1.00  0.00           C
ATOM   2981  C33 POPEM 103      74.153 107.193  26.545  1.00  0.00           C
ATOM   2984  C34 POPEM 103      73.853 106.773  27.985  1.00  0.00           C
ATOM   2987  C35 POPEM 103      75.103 106.393  28.775  1.00  0.00           C
ATOM   2990  C36 POPEM 103      74.743 106.053  30.215  1.00  0.00           C
ATOM   2993  C37 POPEM 103      75.963 105.853  31.105  1.00  0.00           C
ATOM   2996  C38 POPEM 103      75.553 105.673  32.566  1.00  0.00           C
ATOM   2999  C39 POPEM 103      76.753 105.523  33.505  1.00  0.00           C
ATOM   3002 0C31 POPEM 103      76.333 105.123  34.926  1.00  0.00           C
ATOM   3005 1C31 POPEM 103      77.543 104.893  35.835  1.00  0.00           C
ATOM   3008 2C31 POPEM 103      77.173 104.263  37.185  1.00  0.00           C
ATOM   3011 3C31 POPEM 103      76.563 105.253  38.185  1.00  0.00           C
ATOM   3014 4C31 POPEM 103      76.233 104.583  39.525  1.00  0.00           C
ATOM   3017 5C31 POPEM 103      75.653 105.563  40.555  1.00  0.00           C
ATOM   3020 6C31 POPEM 103      75.143 104.873  41.825  1.00  0.00           C
ATOM   3024  NH3 POPEN 104      85.413  97.473  64.615  1.00  0.00           N
ATOM   3028  C12 POPEN 104      85.963  98.793  65.105  1.00  0.00           C
ATOM   3031  C11 POPEN 104      87.373  99.073  64.536  1.00  0.00           C
ATOM   3034  P   POPEN 104      88.113 101.303  65.685  1.00  0.00           P
ATOM   3035  O13 POPEN 104      86.703 101.743  65.725  1.00  0.00           O
ATOM   3036  O14 POPEN 104      88.983 101.733  66.805  1.00  0.00           O
ATOM   3037  O11 POPEN 104      88.793 101.843  64.365  1.00  0.00           O
ATOM   3038  O12 POPEN 104      88.183  99.723  65.516  1.00  0.00           O
ATOM   3039  C1  POPEN 104      89.923 101.193  63.766  1.00  0.00           C
ATOM   3042  C2  POPEN 104      89.953 101.503  62.246  1.00  0.00           C
ATOM   3044  O21 POPEN 104      90.353 100.343  61.495  1.00  0.00           O
ATOM   3045  C21 POPEN 104      89.363  99.653  60.965  1.00  0.00           C
ATOM   3046  O22 POPEN 104      88.183  99.813  61.156  1.00  0.00           O
ATOM   3047  C22 POPEN 104      89.993  98.613  60.005  1.00  0.00           C
ATOM   3050  C3  POPEN 104      90.923 102.663  61.885  1.00  0.00           C
ATOM   3053  O31 POPEN 104      90.753 102.993  60.495  1.00  0.00           O
ATOM   3054  C31 POPEN 104      91.043 104.233  60.145  1.00  0.00           C
ATOM   3055  O32 POPEN 104      91.553 105.063  60.896  1.00  0.00           O
ATOM   3056  C32 POPEN 104      90.433 104.503  58.775  1.00  0.00           C
ATOM   3059  C23 POPEN 104      89.013  97.513  59.556  1.00  0.00           C
ATOM   3062  C24 POPEN 104      89.543  96.733  58.335  1.00  0.00           C
ATOM   3065  C25 POPEN 104      88.543  95.723  57.775  1.00  0.00           C
ATOM   3068  C26 POPEN 104      89.063  94.903  56.576  1.00  0.00           C
ATOM   3071  C27 POPEN 104      88.233  93.623  56.406  1.00  0.00           C
ATOM   3074  C28 POPEN 104      88.433  92.853  55.086  1.00  0.00           C
ATOM   3077  C29 POPEN 104      87.433  91.723  55.075  1.00  0.00           C
ATOM   3079 0C21 POPEN 104      87.573  90.483  54.576  1.00  0.00           C
ATOM   3081 1C21 POPEN 104      88.743  89.883  53.846  1.00  0.00           C
ATOM   3084 2C21 POPEN 104      89.303  88.683  54.626  1.00  0.00           C
ATOM   3087 3C21 POPEN 104      90.153  87.733  53.755  1.00  0.00           C
ATOM   3090 4C21 POPEN 104      91.363  88.413  53.096  1.00  0.00           C
ATOM   3093 5C21 POPEN 104      92.203  87.403  52.316  1.00  0.00           C
ATOM   3096 6C21 POPEN 104      93.413  88.043  51.636  1.00  0.00           C
ATOM   3099 7C21 POPEN 104      94.303  87.003  50.946  1.00  0.00           C
ATOM   3102 8C21 POPEN 104      95.653  87.563  50.495  1.00  0.00           C
ATOM   3106  C33 POPEN 104      90.993 103.703  57.566  1.00  0.00           C
ATOM   3109  C34 POPEN 104      89.833 103.093  56.745  1.00  0.00           C
ATOM   3112  C35 POPEN 104      90.183 102.683  55.306  1.00  0.00           C
ATOM   3115  C36 POPEN 104      90.423 103.893  54.396  1.00  0.00           C
ATOM   3118  C37 POPEN 104      90.593 103.553  52.906  1.00  0.00           C
ATOM   3121  C38 POPEN 104      89.293 103.213  52.176  1.00  0.00           C
ATOM   3124  C39 POPEN 104      89.283 103.763  50.736  1.00  0.00           C
ATOM   3127 0C31 POPEN 104      90.403 103.183  49.855  1.00  0.00           C
ATOM   3130 1C31 POPEN 104      90.583 103.993  48.575  1.00  0.00           C
ATOM   3133 2C31 POPEN 104      91.393 103.253  47.506  1.00  0.00           C
ATOM   3136 3C31 POPEN 104      90.513 102.353  46.636  1.00  0.00           C
ATOM   3139 4C31 POPEN 104      91.303 101.733  45.466  1.00  0.00           C
ATOM   3142 5C31 POPEN 104      90.443 101.593  44.206  1.00  0.00           C
ATOM   3145 6C31 POPEN 104      91.233 101.203  42.966  1.00  0.00           C
ATOM   3149  NH3 POPEO 105      94.273  83.303  62.535  1.00  0.00           N
ATOM   3153  C12 POPEO 105      93.203  82.823  63.496  1.00  0.00           C
ATOM   3156  C11 POPEO 105      92.883  83.823  64.626  1.00  0.00           C
ATOM   3159  P   POPEO 105      91.023  85.683  64.936  1.00  0.00           P
ATOM   3160  O13 POPEO 105      89.963  85.663  65.965  1.00  0.00           O
ATOM   3161  O14 POPEO 105      92.183  86.553  65.197  1.00  0.00           O
ATOM   3162  O11 POPEO 105      90.353  86.193  63.586  1.00  0.00           O
ATOM   3163  O12 POPEO 105      91.533  84.253  64.516  1.00  0.00           O
ATOM   3164  C1  POPEO 105      91.113  86.213  62.365  1.00  0.00           C
ATOM   3167  C2  POPEO 105      90.323  85.523  61.215  1.00  0.00           C
ATOM   3169  O21 POPEO 105      90.963  85.673  59.946  1.00  0.00           O
ATOM   3170  C21 POPEO 105      92.043  84.923  59.746  1.00  0.00           C
ATOM   3171  O22 POPEO 105      92.633  84.293  60.597  1.00  0.00           O
ATOM   3172  C22 POPEO 105      92.283  84.833  58.236  1.00  0.00           C
ATOM   3175  C3  POPEO 105      88.893  86.123  61.126  1.00  0.00           C
ATOM   3178  O31 POPEO 105      88.103  85.543  60.066  1.00  0.00           O
ATOM   3179  C31 POPEO 105      88.163  86.103  58.866  1.00  0.00           C
ATOM   3180  O32 POPEO 105      88.803  87.103  58.575  1.00  0.00           O
ATOM   3181  C32 POPEO 105      87.303  85.273  57.906  1.00  0.00           C
ATOM   3184  C23 POPEO 105      91.383  83.753  57.586  1.00  0.00           C
ATOM   3187  C24 POPEO 105      91.443  83.793  56.045  1.00  0.00           C
ATOM   3190  C25 POPEO 105      90.863  82.543  55.365  1.00  0.00           C
ATOM   3193  C26 POPEO 105      89.353  82.293  55.587  1.00  0.00           C
ATOM   3196  C27 POPEO 105      88.663  81.903  54.276  1.00  0.00           C
ATOM   3199  C28 POPEO 105      87.233  81.353  54.385  1.00  0.00           C
ATOM   3202  C29 POPEO 105      87.203  79.873  54.696  1.00  0.00           C
ATOM   3204 0C21 POPEO 105      87.103  78.873  53.796  1.00  0.00           C
ATOM   3206 1C21 POPEO 105      87.043  79.023  52.295  1.00  0.00           C
ATOM   3209 2C21 POPEO 105      87.583  77.803  51.516  1.00  0.00           C
ATOM   3212 3C21 POPEO 105      86.673  76.573  51.636  1.00  0.00           C
ATOM   3215 4C21 POPEO 105      87.083  75.343  50.806  1.00  0.00           C
ATOM   3218 5C21 POPEO 105      87.163  75.593  49.286  1.00  0.00           C
ATOM   3221 6C21 POPEO 105      87.483  74.323  48.475  1.00  0.00           C
ATOM   3224 7C21 POPEO 105      88.153  74.643  47.135  1.00  0.00           C
ATOM   3227 8C21 POPEO 105      88.343  73.433  46.226  1.00  0.00           C
ATOM   3231  C33 POPEO 105      87.133  85.843  56.475  1.00  0.00           C
ATOM   3234  C34 POPEO 105      86.143  84.953  55.686  1.00  0.00           C
ATOM   3237  C35 POPEO 105      85.753  85.463  54.295  1.00  0.00           C
ATOM   3240  C36 POPEO 105      86.923  85.553  53.306  1.00  0.00           C
ATOM   3243  C37 POPEO 105      86.493  85.823  51.846  1.00  0.00           C
ATOM   3246  C38 POPEO 105      86.103  84.563  51.066  1.00  0.00           C
ATOM   3249  C39 POPEO 105      87.213  84.023  50.135  1.00  0.00           C
ATOM   3252 0C31 POPEO 105      87.403  84.863  48.855  1.00  0.00           C
ATOM   3255 1C31 POPEO 105      88.473  84.283  47.915  1.00  0.00           C
ATOM   3258 2C31 POPEO 105      88.563  85.013  46.565  1.00  0.00           C
ATOM   3261 3C31 POPEO 105      89.873  84.753  45.805  1.00  0.00           C
ATOM   3264 4C31 POPEO 105      90.123  83.293  45.425  1.00  0.00           C
ATOM   3267 5C31 POPEO 105      91.583  83.063  45.006  1.00  0.00           C
ATOM   3270 6C31 POPEO 105      91.903  81.603  44.676  1.00  0.00           C
ATOM   3274  NH3 POPEP 106     112.673  40.883  21.935  1.00  0.00           N
ATOM   3278  C12 POPEP 106     114.073  41.383  21.735  1.00  0.00           C
ATOM   3281  C11 POPEP 106     115.073  40.313  22.165  1.00  0.00           C
ATOM   3284  P   POPEP 106     117.503  40.013  22.995  1.00  0.00           P
ATOM   3285  O13 POPEP 106     116.973  38.643  23.195  1.00  0.00           O
ATOM   3286  O14 POPEP 106     118.753  40.103  22.195  1.00  0.00           O
ATOM   3287  O11 POPEP 106     117.723  40.683  24.425  1.00  0.00           O
ATOM   3288  O12 POPEP 106     116.363  40.913  22.346  1.00  0.00           O
ATOM   3289  C1  POPEP 106     117.153  41.953  24.785  1.00  0.00           C
ATOM   3292  C2  POPEP 106     117.893  42.663  25.965  1.00  0.00           C
ATOM   3294  O21 POPEP 106     116.983  43.623  26.555  1.00  0.00           O
ATOM   3295  C21 POPEP 106     117.163  43.923  27.855  1.00  0.00           C
ATOM   3296  O22 POPEP 106     117.973  43.413  28.605  1.00  0.00           O
ATOM   3297  C22 POPEP 106     116.173  44.993  28.315  1.00  0.00           C
ATOM   3300  C3  POPEP 106     119.203  43.333  25.445  1.00  0.00           C
ATOM   3303  O31 POPEP 106     119.833  44.173  26.426  1.00  0.00           O
ATOM   3304  C31 POPEP 106     120.583  43.553  27.335  1.00  0.00           C
ATOM   3305  O32 POPEP 106     120.713  42.343  27.465  1.00  0.00           O
ATOM   3306  C32 POPEP 106     121.233  44.613  28.195  1.00  0.00           C
ATOM   3309  C23 POPEP 106     115.213  44.413  29.375  1.00  0.00           C
ATOM   3312  C24 POPEP 106     114.333  45.463  30.066  1.00  0.00           C
ATOM   3315  C25 POPEP 106     115.123  46.243  31.126  1.00  0.00           C
ATOM   3318  C26 POPEP 106     114.253  46.883  32.215  1.00  0.00           C
ATOM   3321  C27 POPEP 106     115.123  47.543  33.286  1.00  0.00           C
ATOM   3324  C28 POPEP 106     114.343  47.943  34.545  1.00  0.00           C
ATOM   3327  C29 POPEP 106     115.303  48.533  35.556  1.00  0.00           C
ATOM   3329 0C21 POPEP 106     115.643  48.053  36.766  1.00  0.00           C
ATOM   3331 1C21 POPEP 106     115.113  46.813  37.455  1.00  0.00           C
ATOM   3334 2C21 POPEP 106     114.503  47.143  38.845  1.00  0.00           C
ATOM   3337 3C21 POPEP 106     115.523  47.623  39.885  1.00  0.00           C
ATOM   3340 4C21 POPEP 106     116.413  46.503  40.445  1.00  0.00           C
ATOM   3343 5C21 POPEP 106     117.843  46.953  40.786  1.00  0.00           C
ATOM   3346 6C21 POPEP 106     117.923  48.133  41.767  1.00  0.00           C
ATOM   3349 7C21 POPEP 106     119.363  48.443  42.176  1.00  0.00           C
ATOM   3352 8C21 POPEP 106     119.493  49.623  43.157  1.00  0.00           C
ATOM   3356  C33 POPEP 106     121.403  44.113  29.645  1.00  0.00           C
ATOM   3359  C34 POPEP 106     121.843  45.253  30.555  1.00  0.00           C
ATOM   3362  C35 POPEP 106     122.353  44.783  31.917  1.00  0.00           C
ATOM   3365  C36 POPEP 106     121.243  44.473  32.925  1.00  0.00           C
ATOM   3368  C37 POPEP 106     120.673  45.723  33.616  1.00  0.00           C
ATOM   3371  C38 POPEP 106     119.613  45.423  34.695  1.00  0.00           C
ATOM   3374  C39 POPEP 106     120.063  44.433  35.786  1.00  0.00           C
ATOM   3377 0C31 POPEP 106     121.183  44.983  36.685  1.00  0.00           C
ATOM   3380 1C31 POPEP 106     121.683  43.963  37.715  1.00  0.00           C
ATOM   3383 2C31 POPEP 106     122.443  44.633  38.876  1.00  0.00           C
ATOM   3386 3C31 POPEP 106     122.933  43.663  39.955  1.00  0.00           C
ATOM   3389 4C31 POPEP 106     124.243  42.953  39.585  1.00  0.00           C
ATOM   3392 5C31 POPEP 106     124.763  42.063  40.725  1.00  0.00           C
ATOM   3395 6C31 POPEP 106     126.113  41.403  40.425  1.00  0.00           C
ATOM   3399  NH3 POPEQ 107      14.963  28.853  63.236  1.00  0.00           N
ATOM   3403  C12 POPEQ 107      14.223  27.993  64.216  1.00  0.00           C
ATOM   3406  C11 POPEQ 107      13.533  26.823  63.505  1.00  0.00           C
ATOM   3409  P   POPEQ 107      11.243  25.623  63.465  1.00  0.00           P
ATOM   3410  O13 POPEQ 107      11.563  24.583  64.466  1.00  0.00           O
ATOM   3411  O14 POPEQ 107       9.853  26.113  63.396  1.00  0.00           O
ATOM   3412  O11 POPEQ 107      11.743  25.173  62.036  1.00  0.00           O
ATOM   3413  O12 POPEQ 107      12.113  26.923  63.685  1.00  0.00           O
ATOM   3414  C1  POPEQ 107      11.293  25.883  60.876  1.00  0.00           C
ATOM   3417  C2  POPEQ 107      12.353  25.843  59.736  1.00  0.00           C
ATOM   3419  O21 POPEQ 107      11.663  26.273  58.556  1.00  0.00           O
ATOM   3420  C21 POPEQ 107      12.443  26.593  57.546  1.00  0.00           C
ATOM   3421  O22 POPEQ 107      13.653  26.663  57.575  1.00  0.00           O
ATOM   3422  C22 POPEQ 107      11.613  26.893  56.306  1.00  0.00           C
ATOM   3425  C3  POPEQ 107      12.943  24.393  59.585  1.00  0.00           C
ATOM   3428  O31 POPEQ 107      14.193  24.283  58.845  1.00  0.00           O
ATOM   3429  C31 POPEQ 107      15.263  24.713  59.525  1.00  0.00           C
ATOM   3430  O32 POPEQ 107      15.213  25.223  60.635  1.00  0.00           O
ATOM   3431  C32 POPEQ 107      16.563  24.353  58.816  1.00  0.00           C
ATOM   3434  C23 POPEQ 107      12.403  26.533  55.035  1.00  0.00           C
ATOM   3437  C24 POPEQ 107      11.793  27.103  53.746  1.00  0.00           C
ATOM   3440  C25 POPEQ 107      12.783  27.043  52.586  1.00  0.00           C
ATOM   3443  C26 POPEQ 107      12.193  27.453  51.246  1.00  0.00           C
ATOM   3446  C27 POPEQ 107      13.263  27.493  50.156  1.00  0.00           C
ATOM   3449  C28 POPEQ 107      12.663  27.703  48.755  1.00  0.00           C
ATOM   3452  C29 POPEQ 107      13.703  28.133  47.757  1.00  0.00           C
ATOM   3454 0C21 POPEQ 107      14.103  29.403  47.535  1.00  0.00           C
ATOM   3456 1C21 POPEQ 107      13.583  30.603  48.286  1.00  0.00           C
ATOM   3459 2C21 POPEQ 107      12.613  31.453  47.436  1.00  0.00           C
ATOM   3462 3C21 POPEQ 107      13.323  32.253  46.336  1.00  0.00           C
ATOM   3465 4C21 POPEQ 107      12.393  33.233  45.606  1.00  0.00           C
ATOM   3468 5C21 POPEQ 107      13.183  34.353  44.895  1.00  0.00           C
ATOM   3471 6C21 POPEQ 107      12.323  35.223  43.965  1.00  0.00           C
ATOM   3474 7C21 POPEQ 107      13.163  36.273  43.225  1.00  0.00           C
ATOM   3477 8C21 POPEQ 107      12.473  36.863  41.996  1.00  0.00           C
ATOM   3481  C33 POPEQ 107      17.053  25.403  57.775  1.00  0.00           C
ATOM   3484  C34 POPEQ 107      16.403  25.253  56.395  1.00  0.00           C
ATOM   3487  C35 POPEQ 107      16.943  24.053  55.606  1.00  0.00           C
ATOM   3490  C36 POPEQ 107      16.193  23.783  54.295  1.00  0.00           C
ATOM   3493  C37 POPEQ 107      16.913  22.773  53.396  1.00  0.00           C
ATOM   3496  C38 POPEQ 107      16.243  22.593  52.015  1.00  0.00           C
ATOM   3499  C39 POPEQ 107      15.433  21.293  51.875  1.00  0.00           C
ATOM   3502 0C31 POPEQ 107      16.313  20.043  51.646  1.00  0.00           C
ATOM   3505 1C31 POPEQ 107      15.453  18.803  51.395  1.00  0.00           C
ATOM   3508 2C31 POPEQ 107      16.223  17.553  50.946  1.00  0.00           C
ATOM   3511 3C31 POPEQ 107      15.273  16.343  50.885  1.00  0.00           C
ATOM   3514 4C31 POPEQ 107      15.653  15.303  49.836  1.00  0.00           C
ATOM   3517 5C31 POPEQ 107      14.533  14.273  49.635  1.00  0.00           C
ATOM   3520 6C31 POPEQ 107      14.783  13.323  48.465  1.00  0.00           C
ATOM   3524  NH3 POPER 108      52.893  13.413  66.005  1.00  0.00           N
ATOM   3528  C12 POPER 108      51.653  12.593  65.766  1.00  0.00           C
ATOM   3531  C11 POPER 108      51.933  11.523  64.705  1.00  0.00           C
ATOM   3534  P   POPER 108      53.783   9.743  64.186  1.00  0.00           P
ATOM   3535  O13 POPER 108      55.183  10.133  63.925  1.00  0.00           O
ATOM   3536  O14 POPER 108      53.563   8.373  64.726  1.00  0.00           O
ATOM   3537  O11 POPER 108      52.953   9.853  62.826  1.00  0.00           O
ATOM   3538  O12 POPER 108      53.113  10.833  65.095  1.00  0.00           O
ATOM   3539  C1  POPER 108      53.503   9.383  61.586  1.00  0.00           C
ATOM   3542  C2  POPER 108      53.313  10.443  60.445  1.00  0.00           C
ATOM   3544  O21 POPER 108      52.943   9.943  59.146  1.00  0.00           O
ATOM   3545  C21 POPER 108      53.583   8.933  58.586  1.00  0.00           C
ATOM   3546  O22 POPER 108      54.443   8.253  59.115  1.00  0.00           O
ATOM   3547  C22 POPER 108      53.083   8.773  57.146  1.00  0.00           C
ATOM   3550  C3  POPER 108      54.483  11.463  60.355  1.00  0.00           C
ATOM   3553  O31 POPER 108      54.013  12.673  59.736  1.00  0.00           O
ATOM   3554  C31 POPER 108      54.193  12.743  58.417  1.00  0.00           C
ATOM   3555  O32 POPER 108      54.953  12.053  57.766  1.00  0.00           O
ATOM   3556  C32 POPER 108      53.303  13.853  57.845  1.00  0.00           C
ATOM   3559  C23 POPER 108      53.683   7.513  56.455  1.00  0.00           C
ATOM   3562  C24 POPER 108      53.003   7.123  55.135  1.00  0.00           C
ATOM   3565  C25 POPER 108      53.123   8.133  53.975  1.00  0.00           C
ATOM   3568  C26 POPER 108      53.013   7.413  52.626  1.00  0.00           C
ATOM   3571  C27 POPER 108      52.843   8.323  51.395  1.00  0.00           C
ATOM   3574  C28 POPER 108      53.383   7.653  50.105  1.00  0.00           C
ATOM   3577  C29 POPER 108      52.693   8.093  48.836  1.00  0.00           C
ATOM   3579 0C21 POPER 108      53.203   8.863  47.865  1.00  0.00           C
ATOM   3581 1C21 POPER 108      54.563   9.523  47.886  1.00  0.00           C
ATOM   3584 2C21 POPER 108      54.683  10.693  46.885  1.00  0.00           C
ATOM   3587 3C21 POPER 108      53.633  11.803  47.076  1.00  0.00           C
ATOM   3590 4C21 POPER 108      53.943  13.043  46.226  1.00  0.00           C
ATOM   3593 5C21 POPER 108      52.713  13.903  45.905  1.00  0.00           C
ATOM   3596 6C21 POPER 108      51.963  14.433  47.125  1.00  0.00           C
ATOM   3599 7C21 POPER 108      50.943  15.513  46.767  1.00  0.00           C
ATOM   3602 8C21 POPER 108      50.153  16.043  47.956  1.00  0.00           C
ATOM   3606  C33 POPER 108      53.083  13.713  56.316  1.00  0.00           C
ATOM   3609  C34 POPER 108      51.933  14.603  55.826  1.00  0.00           C
ATOM   3612  C35 POPER 108      51.793  14.643  54.295  1.00  0.00           C
ATOM   3615  C36 POPER 108      51.663  13.273  53.626  1.00  0.00           C
ATOM   3618  C37 POPER 108      51.323  13.403  52.135  1.00  0.00           C
ATOM   3621  C38 POPER 108      51.063  12.053  51.455  1.00  0.00           C
ATOM   3624  C39 POPER 108      50.383  12.243  50.086  1.00  0.00           C
ATOM   3627 0C31 POPER 108      50.003  10.923  49.407  1.00  0.00           C
ATOM   3630 1C31 POPER 108      49.073  11.123  48.195  1.00  0.00           C
ATOM   3633 2C31 POPER 108      48.153   9.913  47.925  1.00  0.00           C
ATOM   3636 3C31 POPER 108      48.883   8.683  47.385  1.00  0.00           C
ATOM   3639 4C31 POPER 108      47.973   7.443  47.366  1.00  0.00           C
ATOM   3642 5C31 POPER 108      48.613   6.223  46.685  1.00  0.00           C
ATOM   3645 6C31 POPER 108      47.713   4.983  46.716  1.00  0.00           C
ATOM   3649  NH3 POPES 109      37.573  93.343  20.595  1.00  0.00           N
ATOM   3653  C12 POPES 109      36.803  92.623  19.525  1.00  0.00           C
ATOM   3656  C11 POPES 109      37.593  91.413  19.026  1.00  0.00           C
ATOM   3659  P   POPES 109      37.153  89.443  17.376  1.00  0.00           P
ATOM   3660  O13 POPES 109      35.993  88.743  16.786  1.00  0.00           O
ATOM   3661  O14 POPES 109      38.083  90.153  16.465  1.00  0.00           O
ATOM   3662  O11 POPES 109      37.953  88.413  18.305  1.00  0.00           O
ATOM   3663  O12 POPES 109      36.663  90.483  18.466  1.00  0.00           O
ATOM   3664  C1  POPES 109      37.213  87.673  19.295  1.00  0.00           C
ATOM   3667  C2  POPES 109      37.513  88.173  20.736  1.00  0.00           C
ATOM   3669  O21 POPES 109      38.153  87.153  21.526  1.00  0.00           O
ATOM   3670  C21 POPES 109      37.463  86.383  22.346  1.00  0.00           C
ATOM   3671  O22 POPES 109      36.253  86.283  22.435  1.00  0.00           O
ATOM   3672  C22 POPES 109      38.443  85.613  23.255  1.00  0.00           C
ATOM   3675  C3  POPES 109      36.253  88.883  21.345  1.00  0.00           C
ATOM   3678  O31 POPES 109      36.423  89.173  22.736  1.00  0.00           O
ATOM   3679  C31 POPES 109      36.873  90.363  23.085  1.00  0.00           C
ATOM   3680  O32 POPES 109      37.283  91.243  22.355  1.00  0.00           O
ATOM   3681  C32 POPES 109      36.773  90.453  24.605  1.00  0.00           C
ATOM   3684  C23 POPES 109      37.733  84.773  24.345  1.00  0.00           C
ATOM   3687  C24 POPES 109      38.673  83.883  25.165  1.00  0.00           C
ATOM   3690  C25 POPES 109      39.153  84.523  26.486  1.00  0.00           C
ATOM   3693  C26 POPES 109      38.103  84.513  27.606  1.00  0.00           C
ATOM   3696  C27 POPES 109      38.713  84.833  28.986  1.00  0.00           C
ATOM   3699  C28 POPES 109      37.733  85.023  30.165  1.00  0.00           C
ATOM   3702  C29 POPES 109      36.713  83.923  30.326  1.00  0.00           C
ATOM   3704 0C21 POPES 109      36.363  83.323  31.475  1.00  0.00           C
ATOM   3706 1C21 POPES 109      36.883  83.623  32.865  1.00  0.00           C
ATOM   3709 2C21 POPES 109      36.583  85.043  33.405  1.00  0.00           C
ATOM   3712 3C21 POPES 109      35.093  85.403  33.455  1.00  0.00           C
ATOM   3715 4C21 POPES 109      34.803  86.843  33.906  1.00  0.00           C
ATOM   3718 5C21 POPES 109      35.363  87.203  35.285  1.00  0.00           C
ATOM   3721 6C21 POPES 109      34.993  88.623  35.746  1.00  0.00           C
ATOM   3724 7C21 POPES 109      33.533  88.763  36.215  1.00  0.00           C
ATOM   3727 8C21 POPES 109      33.203  90.153  36.776  1.00  0.00           C
ATOM   3731  C33 POPES 109      38.113  90.793  25.276  1.00  0.00           C
ATOM   3734  C34 POPES 109      38.033  90.483  26.765  1.00  0.00           C
ATOM   3737  C35 POPES 109      39.393  90.183  27.416  1.00  0.00           C
ATOM   3740  C36 POPES 109      39.303  90.193  28.945  1.00  0.00           C
ATOM   3743  C37 POPES 109      38.443  89.053  29.516  1.00  0.00           C
ATOM   3746  C38 POPES 109      37.383  89.523  30.527  1.00  0.00           C
ATOM   3749  C39 POPES 109      37.983  89.863  31.896  1.00  0.00           C
ATOM   3752 0C31 POPES 109      38.373  88.603  32.686  1.00  0.00           C
ATOM   3755 1C31 POPES 109      39.233  88.933  33.915  1.00  0.00           C
ATOM   3758 2C31 POPES 109      39.703  87.673  34.655  1.00  0.00           C
ATOM   3761 3C31 POPES 109      40.053  87.943  36.126  1.00  0.00           C
ATOM   3764 4C31 POPES 109      38.803  88.203  36.975  1.00  0.00           C
ATOM   3767 5C31 POPES 109      39.143  88.583  38.405  1.00  0.00           C
ATOM   3770 6C31 POPES 109      37.913  88.853  39.276  1.00  0.00           C
ATOM   3774  NH3 POPET 110      81.113  78.603  65.186  1.00  0.00           N
ATOM   3778  C12 POPET 110      81.063  77.813  66.465  1.00  0.00           C
ATOM   3781  C11 POPET 110      80.153  78.523  67.465  1.00  0.00           C
ATOM   3784  P   POPET 110      77.553  78.103  67.665  1.00  0.00           P
ATOM   3785  O13 POPET 110      76.823  79.243  68.255  1.00  0.00           O
ATOM   3786  O14 POPET 110      77.903  76.983  68.586  1.00  0.00           O
ATOM   3787  O11 POPET 110      76.703  77.443  66.507  1.00  0.00           O
ATOM   3788  O12 POPET 110      78.843  78.603  66.907  1.00  0.00           O
ATOM   3789  C1  POPET 110      75.383  77.883  66.186  1.00  0.00           C
ATOM   3792  C2  POPET 110      74.793  77.003  65.046  1.00  0.00           C
ATOM   3794  O21 POPET 110      75.053  77.623  63.775  1.00  0.00           O
ATOM   3795  C21 POPET 110      75.853  76.983  62.966  1.00  0.00           C
ATOM   3796  O22 POPET 110      76.563  76.023  63.216  1.00  0.00           O
ATOM   3797  C22 POPET 110      75.623  77.543  61.556  1.00  0.00           C
ATOM   3800  C3  POPET 110      73.253  76.783  65.165  1.00  0.00           C
ATOM   3803  O31 POPET 110      72.723  76.043  64.045  1.00  0.00           O
ATOM   3804  C31 POPET 110      72.923  74.723  64.055  1.00  0.00           C
ATOM   3805  O32 POPET 110      73.373  74.093  64.996  1.00  0.00           O
ATOM   3806  C32 POPET 110      72.683  74.153  62.656  1.00  0.00           C
ATOM   3809  C23 POPET 110      74.463  76.793  60.856  1.00  0.00           C
ATOM   3812  C24 POPET 110      74.273  77.183  59.385  1.00  0.00           C
ATOM   3815  C25 POPET 110      73.113  76.423  58.726  1.00  0.00           C
ATOM   3818  C26 POPET 110      73.373  76.123  57.246  1.00  0.00           C
ATOM   3821  C27 POPET 110      72.083  75.763  56.486  1.00  0.00           C
ATOM   3824  C28 POPET 110      72.303  75.193  55.075  1.00  0.00           C
ATOM   3827  C29 POPET 110      73.043  76.153  54.165  1.00  0.00           C
ATOM   3829 0C21 POPET 110      73.413  75.873  52.906  1.00  0.00           C
ATOM   3831 1C21 POPET 110      73.103  74.583  52.196  1.00  0.00           C
ATOM   3834 2C21 POPET 110      73.223  74.683  50.657  1.00  0.00           C
ATOM   3837 3C21 POPET 110      72.213  75.643  50.016  1.00  0.00           C
ATOM   3840 4C21 POPET 110      72.343  75.743  48.486  1.00  0.00           C
ATOM   3843 5C21 POPET 110      71.993  74.443  47.745  1.00  0.00           C
ATOM   3846 6C21 POPET 110      71.943  74.643  46.226  1.00  0.00           C
ATOM   3849 7C21 POPET 110      71.723  73.333  45.466  1.00  0.00           C
ATOM   3852 8C21 POPET 110      71.613  73.513  43.946  1.00  0.00           C
ATOM   3856  C33 POPET 110      71.753  72.913  62.626  1.00  0.00           C
ATOM   3859  C34 POPET 110      72.473  71.553  62.665  1.00  0.00           C
ATOM   3862  C35 POPET 110      73.303  71.243  61.406  1.00  0.00           C
ATOM   3865  C36 POPET 110      73.573  69.733  61.246  1.00  0.00           C
ATOM   3868  C37 POPET 110      74.263  69.383  59.916  1.00  0.00           C
ATOM   3871  C38 POPET 110      73.803  68.043  59.337  1.00  0.00           C
ATOM   3874  C39 POPET 110      72.863  68.233  58.135  1.00  0.00           C
ATOM   3877 0C31 POPET 110      71.613  69.073  58.455  1.00  0.00           C
ATOM   3880 1C31 POPET 110      70.623  69.113  57.285  1.00  0.00           C
ATOM   3883 2C31 POPET 110      69.743  67.853  57.196  1.00  0.00           C
ATOM   3886 3C31 POPET 110      68.803  67.943  55.996  1.00  0.00           C
ATOM   3889 4C31 POPET 110      67.643  66.943  56.045  1.00  0.00           C
ATOM   3892 5C31 POPET 110      66.663  67.163  54.885  1.00  0.00           C
ATOM   3895 6C31 POPET 110      65.403  66.303  54.976  1.00  0.00           C
ATOM   3899  NH3 POPEU 111      90.593 130.989  21.695  1.00  0.00           N
ATOM   3903  C12 POPEU 111      90.513 130.709  20.225  1.00  0.00           C
ATOM   3906  C11 POPEU 111      91.303 129.439  19.895  1.00  0.00           C
ATOM   3909  P   POPEU 111      93.633 129.369  21.185  1.00  0.00           P
ATOM   3910  O13 POPEU 111      94.983 129.919  20.896  1.00  0.00           O
ATOM   3911  O14 POPEU 111      92.953 129.929  22.365  1.00  0.00           O
ATOM   3912  O11 POPEU 111      93.813 127.819  21.335  1.00  0.00           O
ATOM   3913  O12 POPEU 111      92.703 129.659  19.955  1.00  0.00           O
ATOM   3914  C1  POPEU 111      92.823 126.879  21.725  1.00  0.00           C
ATOM   3917  C2  POPEU 111      93.053 126.263  23.125  1.00  0.00           C
ATOM   3919  O21 POPEU 111      91.743 125.973  23.655  1.00  0.00           O
ATOM   3920  C21 POPEU 111      91.703 125.393  24.825  1.00  0.00           C
ATOM   3921  O22 POPEU 111      92.623 124.833  25.395  1.00  0.00           O
ATOM   3922  C22 POPEU 111      90.303 125.623  25.406  1.00  0.00           C
ATOM   3925  C3  POPEU 111      93.913 127.159  24.086  1.00  0.00           C
ATOM   3928  O31 POPEU 111      93.133 128.199  24.735  1.00  0.00           O
ATOM   3929  C31 POPEU 111      93.853 128.909  25.605  1.00  0.00           C
ATOM   3930  O32 POPEU 111      95.063 128.859  25.736  1.00  0.00           O
ATOM   3931  C32 POPEU 111      92.933 129.839  26.415  1.00  0.00           C
ATOM   3934  C23 POPEU 111      90.183 125.193  26.875  1.00  0.00           C
ATOM   3937  C24 POPEU 111      88.753 125.393  27.376  1.00  0.00           C
ATOM   3940  C25 POPEU 111      88.513 124.993  28.835  1.00  0.00           C
ATOM   3943  C26 POPEU 111      88.783 123.513  29.115  1.00  0.00           C
ATOM   3946  C27 POPEU 111      90.123 123.253  29.816  1.00  0.00           C
ATOM   3949  C28 POPEU 111      90.363 121.763  30.076  1.00  0.00           C
ATOM   3952  C29 POPEU 111      91.753 121.493  30.576  1.00  0.00           C
ATOM   3954 0C21 POPEU 111      92.123 121.253  31.847  1.00  0.00           C
ATOM   3956 1C21 POPEU 111      91.203 121.233  33.045  1.00  0.00           C
ATOM   3959 2C21 POPEU 111      91.043 119.803  33.585  1.00  0.00           C
ATOM   3962 3C21 POPEU 111      90.303 119.763  34.937  1.00  0.00           C
ATOM   3965 4C21 POPEU 111      90.353 118.383  35.597  1.00  0.00           C
ATOM   3968 5C21 POPEU 111      89.283 117.403  35.105  1.00  0.00           C
ATOM   3971 6C21 POPEU 111      87.913 117.633  35.765  1.00  0.00           C
ATOM   3974 7C21 POPEU 111      86.913 116.503  35.495  1.00  0.00           C
ATOM   3977 8C21 POPEU 111      85.633 116.613  36.326  1.00  0.00           C
ATOM   3981  C33 POPEU 111      91.843 129.139  27.265  1.00  0.00           C
ATOM   3984  C34 POPEU 111      90.873 130.119  27.936  1.00  0.00           C
ATOM   3987  C35 POPEU 111      89.613 129.469  28.535  1.00  0.00           C
ATOM   3990  C36 POPEU 111      89.793 128.709  29.865  1.00  0.00           C
ATOM   3993  C37 POPEU 111      88.433 128.589  30.597  1.00  0.00           C
ATOM   3996  C38 POPEU 111      88.363 127.649  31.815  1.00  0.00           C
ATOM   3999  C39 POPEU 111      89.093 128.129  33.076  1.00  0.00           C
ATOM   4002 0C31 POPEU 111      88.513 127.499  34.356  1.00  0.00           C
ATOM   4005 1C31 POPEU 111      89.333 127.779  35.625  1.00  0.00           C
ATOM   4008 2C31 POPEU 111      88.633 127.359  36.935  1.00  0.00           C
ATOM   4011 3C31 POPEU 111      87.473 128.289  37.326  1.00  0.00           C
ATOM   4014 4C31 POPEU 111      87.093 128.259  38.816  1.00  0.00           C
ATOM   4017 5C31 POPEU 111      85.763 127.539  39.065  1.00  0.00           C
ATOM   4020 6C31 POPEU 111      85.373 127.469  40.545  1.00  0.00           C
ATOM   4024  NH3 POPEV 112     108.803  11.303  63.906  1.00  0.00           N
ATOM   4028  C12 POPEV 112     109.803  10.193  64.165  1.00  0.00           C
ATOM   4031  C11 POPEV 112     109.253   9.013  64.985  1.00  0.00           C
ATOM   4034  P   POPEV 112     111.213   7.243  64.715  1.00  0.00           P
ATOM   4035  O13 POPEV 112     110.933   5.823  65.066  1.00  0.00           O
ATOM   4036  O14 POPEV 112     112.623   7.623  64.947  1.00  0.00           O
ATOM   4037  O11 POPEV 112     110.883   7.483  63.195  1.00  0.00           O
ATOM   4038  O12 POPEV 112     110.303   8.223  65.555  1.00  0.00           O
ATOM   4039  C1  POPEV 112     109.823   6.803  62.516  1.00  0.00           C
ATOM   4042  C2  POPEV 112     109.203   7.693  61.415  1.00  0.00           C
ATOM   4044  O21 POPEV 112     108.233   6.873  60.725  1.00  0.00           O
ATOM   4045  C21 POPEV 112     107.253   7.583  60.165  1.00  0.00           C
ATOM   4046  O22 POPEV 112     107.083   8.783  60.295  1.00  0.00           O
ATOM   4047  C22 POPEV 112     106.353   6.663  59.347  1.00  0.00           C
ATOM   4050  C3  POPEV 112     110.283   8.193  60.415  1.00  0.00           C
ATOM   4053  O31 POPEV 112     109.883   9.363  59.676  1.00  0.00           O
ATOM   4054  C31 POPEV 112     109.743   9.233  58.356  1.00  0.00           C
ATOM   4055  O32 POPEV 112     109.863   8.193  57.725  1.00  0.00           O
ATOM   4056  C32 POPEV 112     109.363  10.583  57.766  1.00  0.00           C
ATOM   4059  C23 POPEV 112     106.413   6.973  57.836  1.00  0.00           C
ATOM   4062  C24 POPEV 112     105.593   5.973  56.996  1.00  0.00           C
ATOM   4065  C25 POPEV 112     104.073   6.073  57.196  1.00  0.00           C
ATOM   4068  C26 POPEV 112     103.293   5.323  56.105  1.00  0.00           C
ATOM   4071  C27 POPEV 112     101.763   5.333  56.306  1.00  0.00           C
ATOM   4074  C28 POPEV 112     100.983   6.273  55.365  1.00  0.00           C
ATOM   4077  C29 POPEV 112     101.293   7.733  55.555  1.00  0.00           C
ATOM   4079 0C21 POPEV 112     100.453   8.783  55.445  1.00  0.00           C
ATOM   4081 1C21 POPEV 112      98.973   8.763  55.145  1.00  0.00           C
ATOM   4084 2C21 POPEV 112      98.503   8.163  53.806  1.00  0.00           C
ATOM   4087 3C21 POPEV 112      96.963   8.013  53.735  1.00  0.00           C
ATOM   4090 4C21 POPEV 112      96.543   6.873  52.795  1.00  0.00           C
ATOM   4093 5C21 POPEV 112      95.053   6.513  52.815  1.00  0.00           C
ATOM   4096 6C21 POPEV 112      94.683   5.653  54.035  1.00  0.00           C
ATOM   4099 7C21 POPEV 112      93.343   6.053  54.667  1.00  0.00           C
ATOM   4102 8C21 POPEV 112      93.103   5.423  56.035  1.00  0.00           C
ATOM   4106  C33 POPEV 112     108.623  10.473  56.415  1.00  0.00           C
ATOM   4109  C34 POPEV 112     109.573  10.393  55.215  1.00  0.00           C
ATOM   4112  C35 POPEV 112     108.803  10.123  53.916  1.00  0.00           C
ATOM   4115  C36 POPEV 112     109.703  10.173  52.675  1.00  0.00           C
ATOM   4118  C37 POPEV 112     108.913  10.043  51.366  1.00  0.00           C
ATOM   4121  C38 POPEV 112     109.583  10.783  50.205  1.00  0.00           C
ATOM   4124  C39 POPEV 112     110.963  10.233  49.855  1.00  0.00           C
ATOM   4127 0C31 POPEV 112     111.683  11.103  48.825  1.00  0.00           C
ATOM   4130 1C31 POPEV 112     113.093  10.593  48.516  1.00  0.00           C
ATOM   4133 2C31 POPEV 112     113.933  11.563  47.656  1.00  0.00           C
ATOM   4136 3C31 POPEV 112     113.293  11.953  46.316  1.00  0.00           C
ATOM   4139 4C31 POPEV 112     113.113  10.763  45.355  1.00  0.00           C
ATOM   4142 5C31 POPEV 112     112.563  11.213  43.986  1.00  0.00           C
ATOM   4145 6C31 POPEV 112     112.353  10.053  43.017  1.00  0.00           C
ATOM   4149  NH3 POPEW 113      25.813  60.563  61.066  1.00  0.00           N
ATOM   4153  C12 POPEW 113      25.743  61.923  61.725  1.00  0.00           C
ATOM   4156  C11 POPEW 113      26.233  63.043  60.775  1.00  0.00           C
ATOM   4159  P   POPEW 113      28.833  63.423  60.975  1.00  0.00           P
ATOM   4160  O13 POPEW 113      28.423  64.433  61.966  1.00  0.00           O
ATOM   4161  O14 POPEW 113      29.623  62.263  61.465  1.00  0.00           O
ATOM   4162  O11 POPEW 113      29.543  64.063  59.715  1.00  0.00           O
ATOM   4163  O12 POPEW 113      27.553  62.813  60.295  1.00  0.00           O
ATOM   4164  C1  POPEW 113      29.073  65.283  59.146  1.00  0.00           C
ATOM   4167  C2  POPEW 113      29.853  65.673  57.836  1.00  0.00           C
ATOM   4169  O21 POPEW 113      29.433  64.863  56.716  1.00  0.00           O
ATOM   4170  C21 POPEW 113      28.243  65.163  56.226  1.00  0.00           C
ATOM   4171  O22 POPEW 113      27.563  66.113  56.556  1.00  0.00           O
ATOM   4172  C22 POPEW 113      27.833  64.103  55.205  1.00  0.00           C
ATOM   4175  C3  POPEW 113      31.403  65.573  58.016  1.00  0.00           C
ATOM   4178  O31 POPEW 113      32.093  66.563  57.215  1.00  0.00           O
ATOM   4179  C31 POPEW 113      32.433  66.203  55.975  1.00  0.00           C
ATOM   4180  O32 POPEW 113      32.283  65.103  55.485  1.00  0.00           O
ATOM   4181  C32 POPEW 113      32.893  67.453  55.225  1.00  0.00           C
ATOM   4184  C23 POPEW 113      26.323  64.183  54.876  1.00  0.00           C
ATOM   4187  C24 POPEW 113      25.923  65.393  54.016  1.00  0.00           C
ATOM   4190  C25 POPEW 113      26.383  65.333  52.556  1.00  0.00           C
ATOM   4193  C26 POPEW 113      25.513  64.443  51.646  1.00  0.00           C
ATOM   4196  C27 POPEW 113      26.073  64.393  50.225  1.00  0.00           C
ATOM   4199  C28 POPEW 113      25.313  63.443  49.276  1.00  0.00           C
ATOM   4202  C29 POPEW 113      25.973  63.403  47.925  1.00  0.00           C
ATOM   4204 0C21 POPEW 113      26.223  62.343  47.135  1.00  0.00           C
ATOM   4206 1C21 POPEW 113      25.853  60.893  47.345  1.00  0.00           C
ATOM   4209 2C21 POPEW 113      25.103  60.333  46.126  1.00  0.00           C
ATOM   4212 3C21 POPEW 113      25.043  58.803  46.105  1.00  0.00           C
ATOM   4215 4C21 POPEW 113      24.443  58.253  44.796  1.00  0.00           C
ATOM   4218 5C21 POPEW 113      24.323  56.723  44.746  1.00  0.00           C
ATOM   4221 6C21 POPEW 113      25.663  55.993  44.936  1.00  0.00           C
ATOM   4224 7C21 POPEW 113      25.543  54.463  44.785  1.00  0.00           C
ATOM   4227 8C21 POPEW 113      26.863  53.733  45.016  1.00  0.00           C
ATOM   4231  C33 POPEW 113      33.793  67.213  53.995  1.00  0.00           C
ATOM   4234  C34 POPEW 113      33.753  68.423  53.055  1.00  0.00           C
ATOM   4237  C35 POPEW 113      34.823  68.413  51.955  1.00  0.00           C
ATOM   4240  C36 POPEW 113      34.593  69.543  50.926  1.00  0.00           C
ATOM   4243  C37 POPEW 113      35.753  69.683  49.926  1.00  0.00           C
ATOM   4246  C38 POPEW 113      35.293  70.063  48.505  1.00  0.00           C
ATOM   4249  C39 POPEW 113      36.443  70.113  47.485  1.00  0.00           C
ATOM   4252 0C31 POPEW 113      37.473  71.203  47.785  1.00  0.00           C
ATOM   4255 1C31 POPEW 113      38.583  71.343  46.735  1.00  0.00           C
ATOM   4258 2C31 POPEW 113      39.673  72.313  47.226  1.00  0.00           C
ATOM   4261 3C31 POPEW 113      40.913  72.383  46.326  1.00  0.00           C
ATOM   4264 4C31 POPEW 113      40.843  73.443  45.215  1.00  0.00           C
ATOM   4267 5C31 POPEW 113      42.213  73.643  44.536  1.00  0.00           C
ATOM   4270 6C31 POPEW 113      42.223  74.733  43.465  1.00  0.00           C
ATOM   4274  NH3 POPEX 114     132.379 106.523  62.595  1.00  0.00           N
ATOM   4278  C12 POPEX 114     131.679 107.863  62.546  1.00  0.00           C
ATOM   4281  C11 POPEX 114     130.239 107.813  63.097  1.00  0.00           C
ATOM   4284  P   POPEX 114     128.033 109.143  62.757  1.00  0.00           P
ATOM   4285  O13 POPEX 114     127.303 108.193  63.615  1.00  0.00           O
ATOM   4286  O14 POPEX 114     127.593 110.553  62.745  1.00  0.00           O
ATOM   4287  O11 POPEX 114     128.003 108.593  61.285  1.00  0.00           O
ATOM   4288  O12 POPEX 114     129.609 109.103  63.045  1.00  0.00           O
ATOM   4289  C1  POPEX 114     127.683 109.353  60.116  1.00  0.00           C
ATOM   4292  C2  POPEX 114     126.313 108.943  59.505  1.00  0.00           C
ATOM   4294  O21 POPEX 114     125.393 110.043  59.475  1.00  0.00           O
ATOM   4295  C21 POPEX 114     125.613 110.893  58.475  1.00  0.00           C
ATOM   4296  O22 POPEX 114     126.543 110.843  57.696  1.00  0.00           O
ATOM   4297  C22 POPEX 114     124.523 111.973  58.475  1.00  0.00           C
ATOM   4300  C3  POPEX 114     125.643 107.753  60.257  1.00  0.00           C
ATOM   4303  O31 POPEX 114     124.283 107.483  59.836  1.00  0.00           O
ATOM   4304  C31 POPEX 114     124.163 107.033  58.586  1.00  0.00           C
ATOM   4305  O32 POPEX 114     125.093 106.723  57.855  1.00  0.00           O
ATOM   4306  C32 POPEX 114     122.683 106.943  58.205  1.00  0.00           C
ATOM   4309  C23 POPEX 114     123.893 112.163  57.075  1.00  0.00           C
ATOM   4312  C24 POPEX 114     122.773 113.223  57.075  1.00  0.00           C
ATOM   4315  C25 POPEX 114     122.033 113.303  55.736  1.00  0.00           C
ATOM   4318  C26 POPEX 114     122.853 113.963  54.606  1.00  0.00           C
ATOM   4321  C27 POPEX 114     122.213 113.743  53.225  1.00  0.00           C
ATOM   4324  C28 POPEX 114     123.053 114.343  52.085  1.00  0.00           C
ATOM   4327  C29 POPEX 114     122.483 113.983  50.736  1.00  0.00           C
ATOM   4329 0C21 POPEX 114     123.173 113.813  49.597  1.00  0.00           C
ATOM   4331 1C21 POPEX 114     124.653 113.983  49.375  1.00  0.00           C
ATOM   4334 2C21 POPEX 114     125.343 112.773  48.696  1.00  0.00           C
ATOM   4337 3C21 POPEX 114     124.673 112.343  47.385  1.00  0.00           C
ATOM   4340 4C21 POPEX 114     125.513 111.403  46.516  1.00  0.00           C
ATOM   4343 5C21 POPEX 114     124.673 110.603  45.495  1.00  0.00           C
ATOM   4346 6C21 POPEX 114     123.673 111.453  44.685  1.00  0.00           C
ATOM   4349 7C21 POPEX 114     122.803 110.603  43.756  1.00  0.00           C
ATOM   4352 8C21 POPEX 114     121.623 111.363  43.157  1.00  0.00           C
ATOM   4356  C33 POPEX 114     122.323 105.613  57.505  1.00  0.00           C
ATOM   4359  C34 POPEX 114     120.873 105.613  56.996  1.00  0.00           C
ATOM   4362  C35 POPEX 114     120.703 106.293  55.635  1.00  0.00           C
ATOM   4365  C36 POPEX 114     119.253 106.173  55.145  1.00  0.00           C
ATOM   4368  C37 POPEX 114     118.973 106.903  53.825  1.00  0.00           C
ATOM   4371  C38 POPEX 114     118.593 105.973  52.666  1.00  0.00           C
ATOM   4374  C39 POPEX 114     118.173 106.763  51.425  1.00  0.00           C
ATOM   4377 0C31 POPEX 114     117.623 105.893  50.295  1.00  0.00           C
ATOM   4380 1C31 POPEX 114     117.543 106.643  48.955  1.00  0.00           C
ATOM   4383 2C31 POPEX 114     116.763 105.853  47.896  1.00  0.00           C
ATOM   4386 3C31 POPEX 114     116.933 106.403  46.465  1.00  0.00           C
ATOM   4389 4C31 POPEX 114     118.323 106.103  45.885  1.00  0.00           C
ATOM   4392 5C31 POPEX 114     118.413 106.343  44.375  1.00  0.00           C
ATOM   4395 6C31 POPEX 114     119.773 105.923  43.785  1.00  0.00           C
ATOM   4399  NH3 POPEY 115     128.519  90.643  20.755  1.00  0.00           N
ATOM   4403  C12 POPEY 115     128.169  91.943  21.426  1.00  0.00           C
ATOM   4406  C11 POPEY 115     126.693  92.293  21.265  1.00  0.00           C
ATOM   4409  P   POPEY 115     125.583  94.613  21.456  1.00  0.00           P
ATOM   4410  O13 POPEY 115     124.593  94.063  20.515  1.00  0.00           O
ATOM   4411  O14 POPEY 115     126.513  95.603  20.866  1.00  0.00           O
ATOM   4412  O11 POPEY 115     124.873  95.233  22.715  1.00  0.00           O
ATOM   4413  O12 POPEY 115     126.443  93.443  22.075  1.00  0.00           O
ATOM   4414  C1  POPEY 115     125.663  95.643  23.845  1.00  0.00           C
ATOM   4417  C2  POPEY 115     124.793  96.423  24.865  1.00  0.00           C
ATOM   4419  O21 POPEY 115     124.493  95.623  26.005  1.00  0.00           O
ATOM   4420  C21 POPEY 115     125.353  95.443  26.945  1.00  0.00           C
ATOM   4421  O22 POPEY 115     126.503  95.883  27.025  1.00  0.00           O
ATOM   4422  C22 POPEY 115     124.653  94.603  28.006  1.00  0.00           C
ATOM   4425  C3  POPEY 115     123.433  96.843  24.275  1.00  0.00           C
ATOM   4428  O31 POPEY 115     122.843  97.883  25.076  1.00  0.00           O
ATOM   4429  C31 POPEY 115     122.083  97.513  26.085  1.00  0.00           C
ATOM   4430  O32 POPEY 115     121.703  96.393  26.365  1.00  0.00           O
ATOM   4431  C32 POPEY 115     121.763  98.733  26.945  1.00  0.00           C
ATOM   4434  C23 POPEY 115     125.593  94.123  29.135  1.00  0.00           C
ATOM   4437  C24 POPEY 115     125.063  92.853  29.805  1.00  0.00           C
ATOM   4440  C25 POPEY 115     125.773  92.533  31.126  1.00  0.00           C
ATOM   4443  C26 POPEY 115     127.253  92.193  30.955  1.00  0.00           C
ATOM   4446  C27 POPEY 115     127.973  91.943  32.285  1.00  0.00           C
ATOM   4449  C28 POPEY 115     129.399  91.433  32.055  1.00  0.00           C
ATOM   4452  C29 POPEY 115     130.339  91.173  33.205  1.00  0.00           C
ATOM   4454 0C21 POPEY 115     130.119  91.113  34.525  1.00  0.00           C
ATOM   4456 1C21 POPEY 115     128.829  91.303  35.295  1.00  0.00           C
ATOM   4459 2C21 POPEY 115     129.109  91.253  36.806  1.00  0.00           C
ATOM   4462 3C21 POPEY 115     129.889  92.473  37.306  1.00  0.00           C
ATOM   4465 4C21 POPEY 115     130.429  92.333  38.725  1.00  0.00           C
ATOM   4468 5C21 POPEY 115     131.369  93.483  39.095  1.00  0.00           C
ATOM   4471 6C21 POPEY 115     130.639  94.813  39.346  1.00  0.00           C
ATOM   4474 7C21 POPEY 115     131.589  96.003  39.426  1.00  0.00           C
ATOM   4477 8C21 POPEY 115     130.939  97.233  40.056  1.00  0.00           C
ATOM   4481  C33 POPEY 115     122.563  98.673  28.255  1.00  0.00           C
ATOM   4484  C34 POPEY 115     122.213  99.823  29.216  1.00  0.00           C
ATOM   4487  C35 POPEY 115     122.803  99.623  30.615  1.00  0.00           C
ATOM   4490  C36 POPEY 115     124.323  99.403  30.635  1.00  0.00           C
ATOM   4493  C37 POPEY 115     124.863  99.063  32.047  1.00  0.00           C
ATOM   4496  C38 POPEY 115     124.583  97.593  32.385  1.00  0.00           C
ATOM   4499  C39 POPEY 115     125.023  97.123  33.775  1.00  0.00           C
ATOM   4502 0C31 POPEY 115     124.943  95.593  33.866  1.00  0.00           C
ATOM   4505 1C31 POPEY 115     124.973  95.083  35.305  1.00  0.00           C
ATOM   4508 2C31 POPEY 115     125.043  93.553  35.415  1.00  0.00           C
ATOM   4511 3C31 POPEY 115     124.853  93.053  36.856  1.00  0.00           C
ATOM   4514 4C31 POPEY 115     125.973  93.513  37.795  1.00  0.00           C
ATOM   4517 5C31 POPEY 115     125.623  93.343  39.266  1.00  0.00           C
ATOM   4520 6C31 POPEY 115     126.803  93.723  40.166  1.00  0.00           C
ATOM   4524  NH3 POPEZ 116      96.763  97.333  17.476  1.00  0.00           N
ATOM   4528  C12 POPEZ 116      97.713  98.263  16.795  1.00  0.00           C
ATOM   4531  C11 POPEZ 116      98.873  98.583  17.755  1.00  0.00           C
ATOM   4534  P   POPEZ 116     100.743  96.793  17.465  1.00  0.00           P
ATOM   4535  O13 POPEZ 116     100.243  96.213  16.205  1.00  0.00           O
ATOM   4536  O14 POPEZ 116     101.783  97.853  17.365  1.00  0.00           O
ATOM   4537  O11 POPEZ 116     101.183  95.633  18.435  1.00  0.00           O
ATOM   4538  O12 POPEZ 116      99.473  97.363  18.215  1.00  0.00           O
ATOM   4539  C1  POPEZ 116     100.163  94.793  19.035  1.00  0.00           C
ATOM   4542  C2  POPEZ 116     100.063  94.943  20.585  1.00  0.00           C
ATOM   4544  O21 POPEZ 116      99.793  96.333  20.866  1.00  0.00           O
ATOM   4545  C21 POPEZ 116      98.883  96.803  21.716  1.00  0.00           C
ATOM   4546  O22 POPEZ 116      98.463  97.963  21.675  1.00  0.00           O
ATOM   4547  C22 POPEZ 116      98.383  95.853  22.776  1.00  0.00           C
ATOM   4550  C3  POPEZ 116     101.403  94.473  21.236  1.00  0.00           C
ATOM   4553  O31 POPEZ 116     101.363  94.433  22.685  1.00  0.00           O
ATOM   4554  C31 POPEZ 116     101.253  93.223  23.236  1.00  0.00           C
ATOM   4555  O32 POPEZ 116     101.133  92.173  22.625  1.00  0.00           O
ATOM   4556  C32 POPEZ 116     101.223  93.333  24.765  1.00  0.00           C
ATOM   4559  C23 POPEZ 116      98.313  96.623  24.105  1.00  0.00           C
ATOM   4562  C24 POPEZ 116      97.723  95.823  25.255  1.00  0.00           C
ATOM   4565  C25 POPEZ 116      98.063  96.513  26.575  1.00  0.00           C
ATOM   4568  C26 POPEZ 116      97.443  95.863  27.816  1.00  0.00           C
ATOM   4571  C27 POPEZ 116      98.043  96.483  29.095  1.00  0.00           C
ATOM   4574  C28 POPEZ 116      99.063  95.553  29.776  1.00  0.00           C
ATOM   4577  C29 POPEZ 116      98.343  94.483  30.576  1.00  0.00           C
ATOM   4579 0C21 POPEZ 116      98.243  94.443  31.917  1.00  0.00           C
ATOM   4581 1C21 POPEZ 116      98.833  95.443  32.886  1.00  0.00           C
ATOM   4584 2C21 POPEZ 116      97.863  95.813  34.016  1.00  0.00           C
ATOM   4587 3C21 POPEZ 116      98.573  96.613  35.116  1.00  0.00           C
ATOM   4590 4C21 POPEZ 116      97.603  97.143  36.176  1.00  0.00           C
ATOM   4593 5C21 POPEZ 116      98.343  97.653  37.415  1.00  0.00           C
ATOM   4596 6C21 POPEZ 116      97.413  98.333  38.435  1.00  0.00           C
ATOM   4599 7C21 POPEZ 116      98.163  98.713  39.715  1.00  0.00           C
ATOM   4602 8C21 POPEZ 116      97.313  99.483  40.736  1.00  0.00           C
ATOM   4606  C33 POPEZ 116     102.443  94.063  25.395  1.00  0.00           C
ATOM   4609  C34 POPEZ 116     102.393  94.083  26.935  1.00  0.00           C
ATOM   4612  C35 POPEZ 116     103.503  94.943  27.565  1.00  0.00           C
ATOM   4615  C36 POPEZ 116     103.423  94.983  29.105  1.00  0.00           C
ATOM   4618  C37 POPEZ 116     104.443  95.953  29.735  1.00  0.00           C
ATOM   4621  C38 POPEZ 116     104.073  96.353  31.176  1.00  0.00           C
ATOM   4624  C39 POPEZ 116     104.213  95.223  32.195  1.00  0.00           C
ATOM   4627 0C31 POPEZ 116     103.783  95.653  33.605  1.00  0.00           C
ATOM   4630 1C31 POPEZ 116     104.133  94.613  34.676  1.00  0.00           C
ATOM   4633 2C31 POPEZ 116     103.713  95.063  36.085  1.00  0.00           C
ATOM   4636 3C31 POPEZ 116     104.223  94.153  37.215  1.00  0.00           C
ATOM   4639 4C31 POPEZ 116     105.753  94.033  37.275  1.00  0.00           C
ATOM   4642 5C31 POPEZ 116     106.283  93.803  38.696  1.00  0.00           C
ATOM   4645 6C31 POPEZ 116     107.813  93.703  38.766  1.00  0.00           C
ATOM   4649  NH3 POPEa 117      88.503 120.113  60.646  1.00  0.00           N
ATOM   4653  C12 POPEa 117      87.023 120.283  60.415  1.00  0.00           C
ATOM   4656  C11 POPEa 117      86.233 119.973  61.716  1.00  0.00           C
ATOM   4659  P   POPEa 117      84.623 118.003  61.226  1.00  0.00           P
ATOM   4660  O13 POPEa 117      85.283 117.183  62.266  1.00  0.00           O
ATOM   4661  O14 POPEa 117      83.163 117.793  61.156  1.00  0.00           O
ATOM   4662  O11 POPEa 117      85.313 117.713  59.865  1.00  0.00           O
ATOM   4663  O12 POPEa 117      84.883 119.563  61.446  1.00  0.00           O
ATOM   4664  C1  POPEa 117      85.473 116.423  59.305  1.00  0.00           C
ATOM   4667  C2  POPEa 117      84.673 116.253  57.985  1.00  0.00           C
ATOM   4669  O21 POPEa 117      85.263 116.993  56.917  1.00  0.00           O
ATOM   4670  C21 POPEa 117      85.123 118.303  56.847  1.00  0.00           C
ATOM   4671  O22 POPEa 117      84.553 119.053  57.605  1.00  0.00           O
ATOM   4672  C22 POPEa 117      85.713 118.753  55.517  1.00  0.00           C
ATOM   4675  C3  POPEa 117      83.133 116.473  58.125  1.00  0.00           C
ATOM   4678  O31 POPEa 117      82.483 116.183  56.865  1.00  0.00           O
ATOM   4679  C31 POPEa 117      81.163 116.013  56.907  1.00  0.00           C
ATOM   4680  O32 POPEa 117      80.443 116.093  57.887  1.00  0.00           O
ATOM   4681  C32 POPEa 117      80.663 115.753  55.485  1.00  0.00           C
ATOM   4684  C23 POPEa 117      84.703 118.333  54.426  1.00  0.00           C
ATOM   4687  C24 POPEa 117      85.083 118.663  52.985  1.00  0.00           C
ATOM   4690  C25 POPEa 117      83.943 118.243  52.045  1.00  0.00           C
ATOM   4693  C26 POPEa 117      84.283 118.443  50.575  1.00  0.00           C
ATOM   4696  C27 POPEa 117      83.103 118.113  49.655  1.00  0.00           C
ATOM   4699  C28 POPEa 117      83.473 118.383  48.186  1.00  0.00           C
ATOM   4702  C29 POPEa 117      82.333 118.113  47.236  1.00  0.00           C
ATOM   4704 0C21 POPEa 117      81.973 118.883  46.196  1.00  0.00           C
ATOM   4706 1C21 POPEa 117      82.663 120.153  45.746  1.00  0.00           C
ATOM   4709 2C21 POPEa 117      82.903 120.183  44.225  1.00  0.00           C
ATOM   4712 3C21 POPEa 117      81.623 120.463  43.426  1.00  0.00           C
ATOM   4715 4C21 POPEa 117      81.463 119.593  42.176  1.00  0.00           C
ATOM   4718 5C21 POPEa 117      82.573 119.793  41.126  1.00  0.00           C
ATOM   4721 6C21 POPEa 117      82.223 119.133  39.785  1.00  0.00           C
ATOM   4724 7C21 POPEa 117      83.243 119.433  38.686  1.00  0.00           C
ATOM   4727 8C21 POPEa 117      82.823 118.873  37.326  1.00  0.00           C
ATOM   4731  C33 POPEa 117      79.643 114.603  55.326  1.00  0.00           C
ATOM   4734  C34 POPEa 117      78.803 114.793  54.056  1.00  0.00           C
ATOM   4737  C35 POPEa 117      79.683 115.043  52.815  1.00  0.00           C
ATOM   4740  C36 POPEa 117      78.893 115.233  51.516  1.00  0.00           C
ATOM   4743  C37 POPEa 117      79.783 115.843  50.425  1.00  0.00           C
ATOM   4746  C38 POPEa 117      79.133 115.893  49.045  1.00  0.00           C
ATOM   4749  C39 POPEa 117      79.003 114.513  48.385  1.00  0.00           C
ATOM   4752 0C31 POPEa 117      78.783 114.643  46.875  1.00  0.00           C
ATOM   4755 1C31 POPEa 117      78.423 113.313  46.206  1.00  0.00           C
ATOM   4758 2C31 POPEa 117      78.313 113.393  44.676  1.00  0.00           C
ATOM   4761 3C31 POPEa 117      77.393 114.523  44.165  1.00  0.00           C
ATOM   4764 4C31 POPEa 117      78.163 115.793  43.756  1.00  0.00           C
ATOM   4767 5C31 POPEa 117      77.273 117.033  43.726  1.00  0.00           C
ATOM   4770 6C31 POPEa 117      78.043 118.353  43.556  1.00  0.00           C
ATOM   4774  NH3 POPEb 118      83.453 115.033  62.325  1.00  0.00           N
ATOM   4778  C12 POPEb 118      83.663 113.543  62.446  1.00  0.00           C
ATOM   4781  C11 POPEb 118      83.703 112.863  61.056  1.00  0.00           C
ATOM   4784  P   POPEb 118      83.113 110.333  61.486  1.00  0.00           P
ATOM   4785  O13 POPEb 118      83.943 109.123  61.725  1.00  0.00           O
ATOM   4786  O14 POPEb 118      82.183 110.743  62.546  1.00  0.00           O
ATOM   4787  O11 POPEb 118      82.343 110.153  60.116  1.00  0.00           O
ATOM   4788  O12 POPEb 118      84.113 111.513  61.176  1.00  0.00           O
ATOM   4789  C1  POPEb 118      81.453 109.043  59.946  1.00  0.00           C
ATOM   4792  C2  POPEb 118      81.883 108.203  58.705  1.00  0.00           C
ATOM   4794  O21 POPEb 118      80.793 107.383  58.275  1.00  0.00           O
ATOM   4795  C21 POPEb 118      79.773 107.873  57.556  1.00  0.00           C
ATOM   4796  O22 POPEb 118      78.703 107.313  57.446  1.00  0.00           O
ATOM   4797  C22 POPEb 118      80.103 109.163  56.795  1.00  0.00           C
ATOM   4800  C3  POPEb 118      83.123 107.303  58.965  1.00  0.00           C
ATOM   4803  O31 POPEb 118      83.773 106.903  57.745  1.00  0.00           O
ATOM   4804  C31 POPEb 118      84.523 107.703  56.975  1.00  0.00           C
ATOM   4805  O32 POPEb 118      84.943 107.373  55.885  1.00  0.00           O
ATOM   4806  C32 POPEb 118      84.813 109.113  57.525  1.00  0.00           C
ATOM   4809  C23 POPEb 118      79.023 109.443  55.736  1.00  0.00           C
ATOM   4812  C24 POPEb 118      79.273 110.683  54.865  1.00  0.00           C
ATOM   4815  C25 POPEb 118      80.513 110.583  53.955  1.00  0.00           C
ATOM   4818  C26 POPEb 118      80.373 109.523  52.855  1.00  0.00           C
ATOM   4821  C27 POPEb 118      81.603 109.473  51.936  1.00  0.00           C
ATOM   4824  C28 POPEb 118      81.363 108.623  50.676  1.00  0.00           C
ATOM   4827  C29 POPEb 118      82.563 108.673  49.775  1.00  0.00           C
ATOM   4829 0C21 POPEb 118      82.563 108.673  48.435  1.00  0.00           C
ATOM   4831 1C21 POPEb 118      81.353 108.613  47.546  1.00  0.00           C
ATOM   4834 2C21 POPEb 118      81.663 109.093  46.116  1.00  0.00           C
ATOM   4837 3C21 POPEb 118      81.883 110.613  45.986  1.00  0.00           C
ATOM   4840 4C21 POPEb 118      82.253 111.023  44.545  1.00  0.00           C
ATOM   4843 5C21 POPEb 118      83.743 110.843  44.206  1.00  0.00           C
ATOM   4846 6C21 POPEb 118      84.033 111.003  42.705  1.00  0.00           C
ATOM   4849 7C21 POPEb 118      85.533 111.033  42.395  1.00  0.00           C
ATOM   4852 8C21 POPEb 118      85.853 111.213  40.917  1.00  0.00           C
ATOM   4856  C33 POPEb 118      84.333 110.193  56.516  1.00  0.00           C
ATOM   4859  C34 POPEb 118      84.143 111.583  57.146  1.00  0.00           C
ATOM   4862  C35 POPEb 118      83.593 112.633  56.156  1.00  0.00           C
ATOM   4865  C36 POPEb 118      84.483 112.823  54.915  1.00  0.00           C
ATOM   4868  C37 POPEb 118      84.003 113.943  53.986  1.00  0.00           C
ATOM   4871  C38 POPEb 118      84.733 113.993  52.635  1.00  0.00           C
ATOM   4874  C39 POPEb 118      84.363 112.823  51.695  1.00  0.00           C
ATOM   4877 0C31 POPEb 118      85.073 112.933  50.336  1.00  0.00           C
ATOM   4880 1C31 POPEb 118      84.883 111.683  49.455  1.00  0.00           C
ATOM   4883 2C31 POPEb 118      85.703 111.793  48.157  1.00  0.00           C
ATOM   4886 3C31 POPEb 118      85.743 110.503  47.325  1.00  0.00           C
ATOM   4889 4C31 POPEb 118      86.843 110.553  46.256  1.00  0.00           C
ATOM   4892 5C31 POPEb 118      86.993 109.233  45.495  1.00  0.00           C
ATOM   4895 6C31 POPEb 118      88.133 109.253  44.466  1.00  0.00           C
ATOM   4899  NH3 POPEc 119      33.413  63.523  19.316  1.00  0.00           N
ATOM   4903  C12 POPEc 119      33.913  63.743  20.715  1.00  0.00           C
ATOM   4906  C11 POPEc 119      34.053  65.243  21.096  1.00  0.00           C
ATOM   4909  P   POPEc 119      32.213  66.663  19.855  1.00  0.00           P
ATOM   4910  O13 POPEc 119      33.183  67.603  19.275  1.00  0.00           O
ATOM   4911  O14 POPEc 119      31.753  65.563  18.975  1.00  0.00           O
ATOM   4912  O11 POPEc 119      30.953  67.473  20.355  1.00  0.00           O
ATOM   4913  O12 POPEc 119      32.823  65.963  21.126  1.00  0.00           O
ATOM   4914  C1  POPEc 119      29.773  66.723  20.695  1.00  0.00           C
ATOM   4917  C2  POPEc 119      29.163  67.283  21.986  1.00  0.00           C
ATOM   4919  O21 POPEc 119      27.923  66.583  22.225  1.00  0.00           O
ATOM   4920  C21 POPEc 119      27.523  66.133  23.445  1.00  0.00           C
ATOM   4921  O22 POPEc 119      26.533  65.433  23.575  1.00  0.00           O
ATOM   4922  C22 POPEc 119      28.373  66.623  24.635  1.00  0.00           C
ATOM   4925  C3  POPEc 119      28.953  68.793  21.756  1.00  0.00           C
ATOM   4928  O31 POPEc 119      28.093  69.343  22.755  1.00  0.00           O
ATOM   4929  C31 POPEc 119      27.413  70.383  22.316  1.00  0.00           C
ATOM   4930  O32 POPEc 119      27.673  71.073  21.345  1.00  0.00           O
ATOM   4931  C32 POPEc 119      26.173  70.503  23.167  1.00  0.00           C
ATOM   4934  C23 POPEc 119      27.673  66.493  26.026  1.00  0.00           C
ATOM   4937  C24 POPEc 119      28.583  66.933  27.175  1.00  0.00           C
ATOM   4940  C25 POPEc 119      27.893  66.883  28.555  1.00  0.00           C
ATOM   4943  C26 POPEc 119      28.833  67.223  29.725  1.00  0.00           C
ATOM   4946  C27 POPEc 119      28.083  67.523  31.025  1.00  0.00           C
ATOM   4949  C28 POPEc 119      29.003  67.783  32.246  1.00  0.00           C
ATOM   4952  C29 POPEc 119      29.563  66.513  32.855  1.00  0.00           C
ATOM   4954 0C21 POPEc 119      29.263  65.993  34.055  1.00  0.00           C
ATOM   4956 1C21 POPEc 119      28.263  66.543  35.056  1.00  0.00           C
ATOM   4959 2C21 POPEc 119      28.903  67.103  36.345  1.00  0.00           C
ATOM   4962 3C21 POPEc 119      29.553  66.033  37.255  1.00  0.00           C
ATOM   4965 4C21 POPEc 119      29.733  66.533  38.696  1.00  0.00           C
ATOM   4968 5C21 POPEc 119      30.443  65.513  39.606  1.00  0.00           C
ATOM   4971 6C21 POPEc 119      29.943  65.603  41.056  1.00  0.00           C
ATOM   4974 7C21 POPEc 119      30.843  64.923  42.085  1.00  0.00           C
ATOM   4977 8C21 POPEc 119      30.213  64.823  43.476  1.00  0.00           C
ATOM   4981  C33 POPEc 119      26.383  70.963  24.625  1.00  0.00           C
ATOM   4984  C34 POPEc 119      25.223  70.453  25.485  1.00  0.00           C
ATOM   4987  C35 POPEc 119      24.943  71.183  26.795  1.00  0.00           C
ATOM   4990  C36 POPEc 119      26.153  71.263  27.715  1.00  0.00           C
ATOM   4993  C37 POPEc 119      25.743  71.443  29.186  1.00  0.00           C
ATOM   4996  C38 POPEc 119      26.963  71.693  30.076  1.00  0.00           C
ATOM   4999  C39 POPEc 119      26.703  71.573  31.576  1.00  0.00           C
ATOM   5002 0C31 POPEc 119      25.713  72.613  32.117  1.00  0.00           C
ATOM   5005 1C31 POPEc 119      25.833  72.753  33.635  1.00  0.00           C
ATOM   5008 2C31 POPEc 119      24.583  73.333  34.295  1.00  0.00           C
ATOM   5011 3C31 POPEc 119      24.513  74.863  34.245  1.00  0.00           C
ATOM   5014 4C31 POPEc 119      24.683  75.493  35.635  1.00  0.00           C
ATOM   5017 5C31 POPEc 119      24.573  77.023  35.606  1.00  0.00           C
ATOM   5020 6C31 POPEc 119      24.713  77.703  36.975  1.00  0.00           C
ATOM   5024  NH3 POPEd 120     103.783  38.703  23.095  1.00  0.00           N
ATOM   5028  C12 POPEd 120     105.023  38.983  23.895  1.00  0.00           C
ATOM   5031  C11 POPEd 120     105.953  39.993  23.185  1.00  0.00           C
ATOM   5034  P   POPEd 120     108.263  39.043  22.295  1.00  0.00           P
ATOM   5035  O13 POPEd 120     108.613  38.073  21.236  1.00  0.00           O
ATOM   5036  O14 POPEd 120     108.993  40.333  22.276  1.00  0.00           O
ATOM   5037  O11 POPEd 120     108.423  38.283  23.665  1.00  0.00           O
ATOM   5038  O12 POPEd 120     106.713  39.333  22.175  1.00  0.00           O
ATOM   5039  C1  POPEd 120     108.473  38.823  24.986  1.00  0.00           C
ATOM   5042  C2  POPEd 120     109.013  37.743  25.965  1.00  0.00           C
ATOM   5044  O21 POPEd 120     108.313  37.843  27.225  1.00  0.00           O
ATOM   5045  C21 POPEd 120     108.213  36.713  27.936  1.00  0.00           C
ATOM   5046  O22 POPEd 120     108.523  35.603  27.556  1.00  0.00           O
ATOM   5047  C22 POPEd 120     107.733  37.063  29.355  1.00  0.00           C
ATOM   5050  C3  POPEd 120     110.553  37.933  26.096  1.00  0.00           C
ATOM   5053  O31 POPEd 120     111.193  37.003  27.016  1.00  0.00           O
ATOM   5054  C31 POPEd 120     111.313  37.473  28.255  1.00  0.00           C
ATOM   5055  O32 POPEd 120     110.833  38.513  28.666  1.00  0.00           O
ATOM   5056  C32 POPEd 120     112.143  36.493  29.095  1.00  0.00           C
ATOM   5059  C23 POPEd 120     108.693  36.493  30.425  1.00  0.00           C
ATOM   5062  C24 POPEd 120     108.463  37.003  31.855  1.00  0.00           C
ATOM   5065  C25 POPEd 120     109.783  37.003  32.656  1.00  0.00           C
ATOM   5068  C26 POPEd 120     109.643  37.353  34.146  1.00  0.00           C
ATOM   5071  C27 POPEd 120     111.013  37.643  34.785  1.00  0.00           C
ATOM   5074  C28 POPEd 120     110.923  38.203  36.215  1.00  0.00           C
ATOM   5077  C29 POPEd 120     110.603  37.163  37.265  1.00  0.00           C
ATOM   5079 0C21 POPEd 120     111.173  37.053  38.486  1.00  0.00           C
ATOM   5081 1C21 POPEd 120     112.213  37.973  39.095  1.00  0.00           C
ATOM   5084 2C21 POPEd 120     111.973  38.263  40.596  1.00  0.00           C
ATOM   5087 3C21 POPEd 120     110.813  39.223  40.875  1.00  0.00           C
ATOM   5090 4C21 POPEd 120     110.513  39.403  42.376  1.00  0.00           C
ATOM   5093 5C21 POPEd 120     109.183  40.123  42.626  1.00  0.00           C
ATOM   5096 6C21 POPEd 120     108.953  40.473  44.105  1.00  0.00           C
ATOM   5099 7C21 POPEd 120     107.583  41.113  44.356  1.00  0.00           C
ATOM   5102 8C21 POPEd 120     107.423  41.673  45.775  1.00  0.00           C
ATOM   5106  C33 POPEd 120     112.883  37.243  30.215  1.00  0.00           C
ATOM   5109  C34 POPEd 120     113.773  36.363  31.105  1.00  0.00           C
ATOM   5112  C35 POPEd 120     114.103  37.083  32.416  1.00  0.00           C
ATOM   5115  C36 POPEd 120     115.413  36.633  33.086  1.00  0.00           C
ATOM   5118  C37 POPEd 120     115.663  37.423  34.375  1.00  0.00           C
ATOM   5121  C38 POPEd 120     117.073  37.243  34.955  1.00  0.00           C
ATOM   5124  C39 POPEd 120     117.283  38.113  36.205  1.00  0.00           C
ATOM   5127 0C31 POPEd 120     118.723  38.053  36.725  1.00  0.00           C
ATOM   5130 1C31 POPEd 120     118.953  39.003  37.916  1.00  0.00           C
ATOM   5133 2C31 POPEd 120     120.413  39.073  38.375  1.00  0.00           C
ATOM   5136 3C31 POPEd 120     120.953  37.743  38.925  1.00  0.00           C
ATOM   5139 4C31 POPEd 120     122.363  37.883  39.515  1.00  0.00           C
ATOM   5142 5C31 POPEd 120     122.953  36.543  39.996  1.00  0.00           C
ATOM   5145 6C31 POPEd 120     124.343  36.693  40.616  1.00  0.00           C
ATOM   5149  NH3 POPEe 121      56.673  40.573  19.256  1.00  0.00           N
ATOM   5153  C12 POPEe 121      57.943  39.883  18.835  1.00  0.00           C
ATOM   5156  C11 POPEe 121      58.133  38.613  19.665  1.00  0.00           C
ATOM   5159  P   POPEe 121      59.683  37.263  18.025  1.00  0.00           P
ATOM   5160  O13 POPEe 121      58.393  36.783  17.476  1.00  0.00           O
ATOM   5161  O14 POPEe 121      60.493  38.153  17.175  1.00  0.00           O
ATOM   5162  O11 POPEe 121      60.513  35.993  18.475  1.00  0.00           O
ATOM   5163  O12 POPEe 121      59.383  37.983  19.386  1.00  0.00           O
ATOM   5164  C1  POPEe 121      61.533  36.123  19.486  1.00  0.00           C
ATOM   5167  C2  POPEe 121      61.083  35.533  20.855  1.00  0.00           C
ATOM   5169  O21 POPEe 121      61.783  36.133  21.955  1.00  0.00           O
ATOM   5170  C21 POPEe 121      63.083  35.923  22.046  1.00  0.00           C
ATOM   5171  O22 POPEe 121      63.783  35.373  21.205  1.00  0.00           O
ATOM   5172  C22 POPEe 121      63.633  36.523  23.336  1.00  0.00           C
ATOM   5175  C3  POPEe 121      61.143  33.973  20.905  1.00  0.00           C
ATOM   5178  O31 POPEe 121      60.953  33.413  22.235  1.00  0.00           O
ATOM   5179  C31 POPEe 121      59.703  33.403  22.655  1.00  0.00           C
ATOM   5180  O32 POPEe 121      58.763  33.933  22.086  1.00  0.00           O
ATOM   5181  C32 POPEe 121      59.553  32.563  23.915  1.00  0.00           C
ATOM   5184  C23 POPEe 121      64.033  35.463  24.375  1.00  0.00           C
ATOM   5187  C24 POPEe 121      64.223  36.003  25.815  1.00  0.00           C
ATOM   5190  C25 POPEe 121      65.253  37.123  25.965  1.00  0.00           C
ATOM   5193  C26 POPEe 121      65.273  37.723  27.385  1.00  0.00           C
ATOM   5196  C27 POPEe 121      66.303  38.853  27.525  1.00  0.00           C
ATOM   5199  C28 POPEe 121      66.203  39.623  28.856  1.00  0.00           C
ATOM   5202  C29 POPEe 121      64.993  40.513  28.895  1.00  0.00           C
ATOM   5204 0C21 POPEe 121      64.553  41.283  29.916  1.00  0.00           C
ATOM   5206 1C21 POPEe 121      65.153  41.393  31.285  1.00  0.00           C
ATOM   5209 2C21 POPEe 121      64.133  40.973  32.355  1.00  0.00           C
ATOM   5212 3C21 POPEe 121      64.753  40.843  33.757  1.00  0.00           C
ATOM   5215 4C21 POPEe 121      63.803  40.203  34.775  1.00  0.00           C
ATOM   5218 5C21 POPEe 121      63.023  41.223  35.625  1.00  0.00           C
ATOM   5221 6C21 POPEe 121      63.853  41.763  36.795  1.00  0.00           C
ATOM   5224 7C21 POPEe 121      63.043  42.643  37.756  1.00  0.00           C
ATOM   5227 8C21 POPEe 121      63.833  43.113  38.975  1.00  0.00           C
ATOM   5231  C33 POPEe 121      60.253  33.133  25.165  1.00  0.00           C
ATOM   5234  C34 POPEe 121      60.393  32.033  26.225  1.00  0.00           C
ATOM   5237  C35 POPEe 121      60.633  32.553  27.645  1.00  0.00           C
ATOM   5240  C36 POPEe 121      61.863  33.453  27.776  1.00  0.00           C
ATOM   5243  C37 POPEe 121      61.963  34.053  29.186  1.00  0.00           C
ATOM   5246  C38 POPEe 121      63.253  34.853  29.365  1.00  0.00           C
ATOM   5249  C39 POPEe 121      63.373  35.483  30.755  1.00  0.00           C
ATOM   5252 0C31 POPEe 121      64.833  35.833  31.066  1.00  0.00           C
ATOM   5255 1C31 POPEe 121      65.013  37.213  31.716  1.00  0.00           C
ATOM   5258 2C31 POPEe 121      66.493  37.533  31.955  1.00  0.00           C
ATOM   5261 3C31 POPEe 121      67.053  36.873  33.225  1.00  0.00           C
ATOM   5264 4C31 POPEe 121      66.693  37.673  34.475  1.00  0.00           C
ATOM   5267 5C31 POPEe 121      67.243  37.053  35.755  1.00  0.00           C
ATOM   5270 6C31 POPEe 121      66.983  37.933  36.975  1.00  0.00           C
ATOM   5274  NH3 POPEf 122       6.253  92.003  21.886  1.00  0.00           N
ATOM   5278  C12 POPEf 122       7.573  91.363  22.246  1.00  0.00           C
ATOM   5281  C11 POPEf 122       7.893  90.053  21.486  1.00  0.00           C
ATOM   5284  P   POPEf 122       9.413  87.923  22.035  1.00  0.00           P
ATOM   5285  O13 POPEf 122       9.383  87.563  20.595  1.00  0.00           O
ATOM   5286  O14 POPEf 122      10.693  87.773  22.745  1.00  0.00           O
ATOM   5287  O11 POPEf 122       8.263  87.163  22.806  1.00  0.00           O
ATOM   5288  O12 POPEf 122       9.023  89.443  22.095  1.00  0.00           O
ATOM   5289  C1  POPEf 122       7.323  87.773  23.696  1.00  0.00           C
ATOM   5292  C2  POPEf 122       7.273  87.013  25.035  1.00  0.00           C
ATOM   5294  O21 POPEf 122       5.913  87.023  25.536  1.00  0.00           O
ATOM   5295  C21 POPEf 122       5.453  85.833  25.965  1.00  0.00           C
ATOM   5296  O22 POPEf 122       6.113  84.803  25.935  1.00  0.00           O
ATOM   5297  C22 POPEf 122       4.003  85.903  26.465  1.00  0.00           C
ATOM   5300  C3  POPEf 122       8.263  87.703  26.015  1.00  0.00           C
ATOM   5303  O31 POPEf 122       8.533  86.893  27.175  1.00  0.00           O
ATOM   5304  C31 POPEf 122       8.043  87.303  28.336  1.00  0.00           C
ATOM   5305  O32 POPEf 122       7.573  88.403  28.555  1.00  0.00           O
ATOM   5306  C32 POPEf 122       8.093  86.143  29.326  1.00  0.00           C
ATOM   5309  C23 POPEf 122       3.763  84.953  27.676  1.00  0.00           C
ATOM   5312  C24 POPEf 122       2.423  85.153  28.406  1.00  0.00           C
ATOM   5315  C25 POPEf 122       2.543  85.853  29.776  1.00  0.00           C
ATOM   5318  C26 POPEf 122       1.183  86.113  30.445  1.00  0.00           C
ATOM   5321  C27 POPEf 122       1.283  86.933  31.745  1.00  0.00           C
ATOM   5324  C28 POPEf 122      -0.067  87.533  32.205  1.00  0.00           C
ATOM   5327  C29 POPEf 122      -1.077  86.503  32.616  1.00  0.00           C
ATOM   5329 0C21 POPEf 122      -1.313  86.063  33.876  1.00  0.00           C
ATOM   5331 1C21 POPEf 122      -0.577  86.483  35.126  1.00  0.00           C
ATOM   5334 2C21 POPEf 122      -1.463  87.213  36.155  1.00  0.00           C
ATOM   5337 3C21 POPEf 122      -0.747  87.403  37.506  1.00  0.00           C
ATOM   5340 4C21 POPEf 122      -1.543  88.183  38.566  1.00  0.00           C
ATOM   5343 5C21 POPEf 122      -0.887  88.093  39.946  1.00  0.00           C
ATOM   5346 6C21 POPEf 122      -1.403  89.113  40.976  1.00  0.00           C
ATOM   5349 7C21 POPEf 122      -1.027  88.693  42.406  1.00  0.00           C
ATOM   5352 8C21 POPEf 122      -1.373  89.703  43.505  1.00  0.00           C
ATOM   5356  C33 POPEf 122       7.283  86.353  30.625  1.00  0.00           C
ATOM   5359  C34 POPEf 122       6.763  85.013  31.166  1.00  0.00           C
ATOM   5362  C35 POPEf 122       6.523  84.993  32.686  1.00  0.00           C
ATOM   5365  C36 POPEf 122       5.573  86.083  33.185  1.00  0.00           C
ATOM   5368  C37 POPEf 122       5.343  86.023  34.695  1.00  0.00           C
ATOM   5371  C38 POPEf 122       4.493  84.823  35.156  1.00  0.00           C
ATOM   5374  C39 POPEf 122       4.173  84.833  36.656  1.00  0.00           C
ATOM   5377 0C31 POPEf 122       3.123  85.883  37.075  1.00  0.00           C
ATOM   5380 1C31 POPEf 122       3.123  86.243  38.576  1.00  0.00           C
ATOM   5383 2C31 POPEf 122       2.333  85.283  39.475  1.00  0.00           C
ATOM   5386 3C31 POPEf 122       3.043  83.983  39.876  1.00  0.00           C
ATOM   5389 4C31 POPEf 122       4.303  84.213  40.725  1.00  0.00           C
ATOM   5392 5C31 POPEf 122       4.853  82.913  41.336  1.00  0.00           C
ATOM   5395 6C31 POPEf 122       6.053  83.133  42.255  1.00  0.00           C
ATOM   5399  NH3 POPEg 123      84.123  13.023  63.635  1.00  0.00           N
ATOM   5403  C12 POPEg 123      84.653  14.393  63.965  1.00  0.00           C
ATOM   5406  C11 POPEg 123      86.013  14.683  63.295  1.00  0.00           C
ATOM   5409  P   POPEg 123      87.273  16.873  63.975  1.00  0.00           P
ATOM   5410  O13 POPEg 123      87.153  16.583  65.425  1.00  0.00           O
ATOM   5411  O14 POPEg 123      88.613  16.713  63.385  1.00  0.00           O
ATOM   5412  O11 POPEg 123      86.853  18.373  63.726  1.00  0.00           O
ATOM   5413  O12 POPEg 123      86.193  16.083  63.176  1.00  0.00           O
ATOM   5414  C1  POPEg 123      86.113  18.793  62.575  1.00  0.00           C
ATOM   5417  C2  POPEg 123      86.963  19.683  61.625  1.00  0.00           C
ATOM   5419  O21 POPEg 123      86.093  20.583  60.917  1.00  0.00           O
ATOM   5420  C21 POPEg 123      85.373  20.063  59.935  1.00  0.00           C
ATOM   5421  O22 POPEg 123      85.153  18.893  59.715  1.00  0.00           O
ATOM   5422  C22 POPEg 123      84.953  21.183  58.995  1.00  0.00           C
ATOM   5425  C3  POPEg 123      87.933  18.893  60.676  1.00  0.00           C
ATOM   5428  O31 POPEg 123      88.443  19.713  59.597  1.00  0.00           O
ATOM   5429  C31 POPEg 123      89.743  20.023  59.606  1.00  0.00           C
ATOM   5430  O32 POPEg 123      90.543  19.653  60.466  1.00  0.00           O
ATOM   5431  C32 POPEg 123      90.013  21.083  58.526  1.00  0.00           C
ATOM   5434  C23 POPEg 123      86.023  21.293  57.887  1.00  0.00           C
ATOM   5437  C24 POPEg 123      85.603  22.213  56.745  1.00  0.00           C
ATOM   5440  C25 POPEg 123      86.703  22.413  55.705  1.00  0.00           C
ATOM   5443  C26 POPEg 123      86.293  23.323  54.536  1.00  0.00           C
ATOM   5446  C27 POPEg 123      87.293  23.193  53.376  1.00  0.00           C
ATOM   5449  C28 POPEg 123      86.873  23.983  52.115  1.00  0.00           C
ATOM   5452  C29 POPEg 123      87.753  23.613  50.955  1.00  0.00           C
ATOM   5454 0C21 POPEg 123      87.903  24.293  49.806  1.00  0.00           C
ATOM   5456 1C21 POPEg 123      87.203  25.563  49.396  1.00  0.00           C
ATOM   5459 2C21 POPEg 123      86.413  25.323  48.096  1.00  0.00           C
ATOM   5462 3C21 POPEg 123      85.813  26.593  47.485  1.00  0.00           C
ATOM   5465 4C21 POPEg 123      85.053  26.273  46.196  1.00  0.00           C
ATOM   5468 5C21 POPEg 123      84.403  27.483  45.505  1.00  0.00           C
ATOM   5471 6C21 POPEg 123      83.583  27.033  44.295  1.00  0.00           C
ATOM   5474 7C21 POPEg 123      82.843  28.153  43.566  1.00  0.00           C
ATOM   5477 8C21 POPEg 123      81.873  27.603  42.516  1.00  0.00           C
ATOM   5481  C33 POPEg 123      90.873  20.683  57.285  1.00  0.00           C
ATOM   5484  C34 POPEg 123      90.133  19.963  56.145  1.00  0.00           C
ATOM   5487  C35 POPEg 123      90.623  20.403  54.746  1.00  0.00           C
ATOM   5490  C36 POPEg 123      90.363  19.373  53.626  1.00  0.00           C
ATOM   5493  C37 POPEg 123      90.833  19.873  52.246  1.00  0.00           C
ATOM   5496  C38 POPEg 123      91.053  18.733  51.235  1.00  0.00           C
ATOM   5499  C39 POPEg 123      91.773  19.173  49.946  1.00  0.00           C
ATOM   5502 0C31 POPEg 123      90.913  20.033  48.995  1.00  0.00           C
ATOM   5505 1C31 POPEg 123      91.633  20.303  47.656  1.00  0.00           C
ATOM   5508 2C31 POPEg 123      90.753  21.053  46.646  1.00  0.00           C
ATOM   5511 3C31 POPEg 123      91.373  21.123  45.236  1.00  0.00           C
ATOM   5514 4C31 POPEg 123      92.543  22.103  45.096  1.00  0.00           C
ATOM   5517 5C31 POPEg 123      93.163  22.053  43.696  1.00  0.00           C
ATOM   5520 6C31 POPEg 123      94.183  23.163  43.417  1.00  0.00           C
ATOM   5524  NH3 POPEh 124      99.803  35.333  65.175  1.00  0.00           N
ATOM   5528  C12 POPEh 124     101.023  36.143  65.555  1.00  0.00           C
ATOM   5531  C11 POPEh 124     102.133  36.133  64.475  1.00  0.00           C
ATOM   5534  P   POPEh 124     103.263  38.503  64.365  1.00  0.00           P
ATOM   5535  O13 POPEh 124     101.933  39.113  64.635  1.00  0.00           O
ATOM   5536  O14 POPEh 124     104.453  39.183  64.885  1.00  0.00           O
ATOM   5537  O11 POPEh 124     103.423  38.413  62.775  1.00  0.00           O
ATOM   5538  O12 POPEh 124     103.213  36.993  64.845  1.00  0.00           O
ATOM   5539  C1  POPEh 124     104.203  39.533  62.295  1.00  0.00           C
ATOM   5542  C2  POPEh 124     103.943  39.873  60.816  1.00  0.00           C
ATOM   5544  O21 POPEh 124     104.863  39.063  60.066  1.00  0.00           O
ATOM   5545  C21 POPEh 124     104.633  38.613  58.836  1.00  0.00           C
ATOM   5546  O22 POPEh 124     105.473  38.013  58.185  1.00  0.00           O
ATOM   5547  C22 POPEh 124     103.253  38.963  58.295  1.00  0.00           C
ATOM   5550  C3  POPEh 124     104.243  41.383  60.615  1.00  0.00           C
ATOM   5553  O31 POPEh 124     103.783  41.923  59.356  1.00  0.00           O
ATOM   5554  C31 POPEh 124     102.493  42.273  59.385  1.00  0.00           C
ATOM   5555  O32 POPEh 124     101.743  42.083  60.326  1.00  0.00           O
ATOM   5556  C32 POPEh 124     102.103  42.983  58.087  1.00  0.00           C
ATOM   5559  C23 POPEh 124     102.883  38.393  56.907  1.00  0.00           C
ATOM   5562  C24 POPEh 124     101.753  39.263  56.316  1.00  0.00           C
ATOM   5565  C25 POPEh 124     101.103  38.733  55.035  1.00  0.00           C
ATOM   5568  C26 POPEh 124     100.103  39.753  54.466  1.00  0.00           C
ATOM   5571  C27 POPEh 124      99.203  39.163  53.385  1.00  0.00           C
ATOM   5574  C28 POPEh 124      97.963  40.033  53.096  1.00  0.00           C
ATOM   5577  C29 POPEh 124      98.203  41.233  52.196  1.00  0.00           C
ATOM   5579 0C21 POPEh 124      97.873  41.293  50.896  1.00  0.00           C
ATOM   5581 1C21 POPEh 124      97.293  40.163  50.096  1.00  0.00           C
ATOM   5584 2C21 POPEh 124      95.753  40.243  49.946  1.00  0.00           C
ATOM   5587 3C21 POPEh 124      95.283  41.103  48.766  1.00  0.00           C
ATOM   5590 4C21 POPEh 124      94.293  40.333  47.865  1.00  0.00           C
ATOM   5593 5C21 POPEh 124      93.803  41.163  46.675  1.00  0.00           C
ATOM   5596 6C21 POPEh 124      92.783  40.403  45.805  1.00  0.00           C
ATOM   5599 7C21 POPEh 124      92.233  41.283  44.685  1.00  0.00           C
ATOM   5602 8C21 POPEh 124      91.303  40.543  43.726  1.00  0.00           C
ATOM   5606  C33 POPEh 124     100.683  42.603  57.595  1.00  0.00           C
ATOM   5609  C34 POPEh 124     100.153  43.493  56.455  1.00  0.00           C
ATOM   5612  C35 POPEh 124     101.143  43.683  55.306  1.00  0.00           C
ATOM   5615  C36 POPEh 124     100.543  44.393  54.086  1.00  0.00           C
ATOM   5618  C37 POPEh 124     101.573  44.563  52.956  1.00  0.00           C
ATOM   5621  C38 POPEh 124     101.033  45.293  51.716  1.00  0.00           C
ATOM   5624  C39 POPEh 124     102.153  45.773  50.775  1.00  0.00           C
ATOM   5627 0C31 POPEh 124     103.013  44.663  50.166  1.00  0.00           C
ATOM   5630 1C31 POPEh 124     102.413  44.003  48.916  1.00  0.00           C
ATOM   5633 2C31 POPEh 124     103.393  43.003  48.275  1.00  0.00           C
ATOM   5636 3C31 POPEh 124     103.103  42.673  46.805  1.00  0.00           C
ATOM   5639 4C31 POPEh 124     101.823  41.853  46.576  1.00  0.00           C
ATOM   5642 5C31 POPEh 124     101.683  41.443  45.096  1.00  0.00           C
ATOM   5645 6C31 POPEh 124     100.413  40.643  44.796  1.00  0.00           C
ATOM   5649  NH3 POPEi 125     102.823   7.483  20.615  1.00  0.00           N
ATOM   5653  C12 POPEi 125     102.873   8.853  20.007  1.00  0.00           C
ATOM   5656  C11 POPEi 125     103.843   9.763  20.775  1.00  0.00           C
ATOM   5659  P   POPEi 125     103.043  12.263  20.885  1.00  0.00           P
ATOM   5660  O13 POPEi 125     104.003  13.043  21.686  1.00  0.00           O
ATOM   5661  O14 POPEi 125     102.203  13.003  19.905  1.00  0.00           O
ATOM   5662  O11 POPEi 125     102.043  11.553  21.896  1.00  0.00           O
ATOM   5663  O12 POPEi 125     103.813  11.073  20.195  1.00  0.00           O
ATOM   5664  C1  POPEi 125     100.993  12.353  22.465  1.00  0.00           C
ATOM   5667  C2  POPEi 125     100.983  12.333  24.015  1.00  0.00           C
ATOM   5669  O21 POPEi 125     100.253  13.503  24.405  1.00  0.00           O
ATOM   5670  C21 POPEi 125      99.973  13.733  25.685  1.00  0.00           C
ATOM   5671  O22 POPEi 125     100.293  14.753  26.265  1.00  0.00           O
ATOM   5672  C22 POPEi 125      99.113  12.623  26.275  1.00  0.00           C
ATOM   5675  C3  POPEi 125     102.413  12.323  24.635  1.00  0.00           C
ATOM   5678  O31 POPEi 125     102.463  11.483  25.815  1.00  0.00           O
ATOM   5679  C31 POPEi 125     102.853  10.223  25.605  1.00  0.00           C
ATOM   5680  O32 POPEi 125     103.193   9.743  24.546  1.00  0.00           O
ATOM   5681  C32 POPEi 125     102.803   9.433  26.896  1.00  0.00           C
ATOM   5684  C23 POPEi 125      97.933  13.213  27.095  1.00  0.00           C
ATOM   5687  C24 POPEi 125      98.303  13.533  28.545  1.00  0.00           C
ATOM   5690  C25 POPEi 125      97.113  14.083  29.345  1.00  0.00           C
ATOM   5693  C26 POPEi 125      97.273  13.893  30.856  1.00  0.00           C
ATOM   5696  C27 POPEi 125      95.983  14.163  31.625  1.00  0.00           C
ATOM   5699  C28 POPEi 125      96.043  13.723  33.106  1.00  0.00           C
ATOM   5702  C29 POPEi 125      97.163  14.283  33.946  1.00  0.00           C
ATOM   5704 0C21 POPEi 125      97.523  13.863  35.165  1.00  0.00           C
ATOM   5706 1C21 POPEi 125      96.943  12.653  35.835  1.00  0.00           C
ATOM   5709 2C21 POPEi 125      95.793  12.733  36.836  1.00  0.00           C
ATOM   5712 3C21 POPEi 125      95.463  11.293  37.265  1.00  0.00           C
ATOM   5715 4C21 POPEi 125      94.793  11.163  38.635  1.00  0.00           C
ATOM   5718 5C21 POPEi 125      95.663  11.753  39.746  1.00  0.00           C
ATOM   5721 6C21 POPEi 125      95.343  11.243  41.145  1.00  0.00           C
ATOM   5724 7C21 POPEi 125      96.053  12.083  42.215  1.00  0.00           C
ATOM   5727 8C21 POPEi 125      95.843  11.603  43.645  1.00  0.00           C
ATOM   5731  C33 POPEi 125     101.543   9.743  27.706  1.00  0.00           C
ATOM   5734  C34 POPEi 125     101.483   8.873  28.965  1.00  0.00           C
ATOM   5737  C35 POPEi 125     100.733   9.573  30.095  1.00  0.00           C
ATOM   5740  C36 POPEi 125     101.513  10.753  30.695  1.00  0.00           C
ATOM   5743  C37 POPEi 125     100.663  11.383  31.805  1.00  0.00           C
ATOM   5746  C38 POPEi 125     101.363  12.423  32.696  1.00  0.00           C
ATOM   5749  C39 POPEi 125     101.743  13.713  31.966  1.00  0.00           C
ATOM   5752 0C31 POPEi 125     101.423  14.963  32.805  1.00  0.00           C
ATOM   5755 1C31 POPEi 125     101.823  16.263  32.096  1.00  0.00           C
ATOM   5758 2C31 POPEi 125     101.553  17.543  32.915  1.00  0.00           C
ATOM   5761 3C31 POPEi 125     100.053  17.823  33.115  1.00  0.00           C
ATOM   5764 4C31 POPEi 125      99.713  19.143  33.816  1.00  0.00           C
ATOM   5767 5C31 POPEi 125      98.193  19.323  34.016  1.00  0.00           C
ATOM   5770 6C31 POPEi 125      97.743  20.653  34.615  1.00  0.00           C
ATOM   5774  NH3 POPEj 126      57.903 124.453  22.725  1.00  0.00           N
ATOM   5778  C12 POPEj 126      57.233 125.453  23.615  1.00  0.00           C
ATOM   5781  C11 POPEj 126      56.123 126.213  22.875  1.00  0.00           C
ATOM   5784  P   POPEj 126      54.283 127.939  23.505  1.00  0.00           P
ATOM   5785  O13 POPEj 126      53.423 126.799  23.055  1.00  0.00           O
ATOM   5786  O14 POPEj 126      54.323 129.179  22.715  1.00  0.00           O
ATOM   5787  O11 POPEj 126      53.973 128.349  24.986  1.00  0.00           O
ATOM   5788  O12 POPEj 126      55.773 127.379  23.615  1.00  0.00           O
ATOM   5789  C1  POPEj 126      54.343 127.519  26.075  1.00  0.00           C
ATOM   5792  C2  POPEj 126      55.433 128.209  26.945  1.00  0.00           C
ATOM   5794  O21 POPEj 126      55.673 127.419  28.115  1.00  0.00           O
ATOM   5795  C21 POPEj 126      56.123 126.213  27.855  1.00  0.00           C
ATOM   5796  O22 POPEj 126      56.673 125.833  26.835  1.00  0.00           O
ATOM   5797  C22 POPEj 126      55.723 125.313  29.015  1.00  0.00           C
ATOM   5800  C3  POPEj 126      54.963 129.629  27.355  1.00  0.00           C
ATOM   5803  O31 POPEj 126      55.973 130.389  28.045  1.00  0.00           O
ATOM   5804  C31 POPEj 126      55.713 130.679  29.326  1.00  0.00           C
ATOM   5805  O32 POPEj 126      54.793 130.219  29.986  1.00  0.00           O
ATOM   5806  C32 POPEj 126      56.703 131.719  29.825  1.00  0.00           C
ATOM   5809  C23 POPEj 126      56.913 124.843  29.865  1.00  0.00           C
ATOM   5812  C24 POPEj 126      56.463 124.713  31.326  1.00  0.00           C
ATOM   5815  C25 POPEj 126      57.563 124.283  32.296  1.00  0.00           C
ATOM   5818  C26 POPEj 126      57.593 122.773  32.556  1.00  0.00           C
ATOM   5821  C27 POPEj 126      58.453 122.423  33.775  1.00  0.00           C
ATOM   5824  C28 POPEj 126      58.523 120.923  34.105  1.00  0.00           C
ATOM   5827  C29 POPEj 126      57.173 120.403  34.525  1.00  0.00           C
ATOM   5829 0C21 POPEj 126      56.793 119.983  35.746  1.00  0.00           C
ATOM   5831 1C21 POPEj 126      57.643 119.933  36.996  1.00  0.00           C
ATOM   5834 2C21 POPEj 126      57.233 121.043  37.975  1.00  0.00           C
ATOM   5837 3C21 POPEj 126      58.143 121.103  39.206  1.00  0.00           C
ATOM   5840 4C21 POPEj 126      57.583 122.023  40.295  1.00  0.00           C
ATOM   5843 5C21 POPEj 126      58.383 121.943  41.605  1.00  0.00           C
ATOM   5846 6C21 POPEj 126      57.673 122.633  42.775  1.00  0.00           C
ATOM   5849 7C21 POPEj 126      58.483 122.533  44.065  1.00  0.00           C
ATOM   5852 8C21 POPEj 126      57.743 123.083  45.285  1.00  0.00           C
ATOM   5856  C33 POPEj 126      56.713 131.759  31.376  1.00  0.00           C
ATOM   5859  C34 POPEj 126      57.723 132.779  31.917  1.00  0.00           C
ATOM   5862  C35 POPEj 126      57.123 133.689  32.985  1.00  0.00           C
ATOM   5865  C36 POPEj 126      56.923 132.999  34.336  1.00  0.00           C
ATOM   5868  C37 POPEj 126      56.303 133.959  35.365  1.00  0.00           C
ATOM   5871  C38 POPEj 126      56.463 133.489  36.815  1.00  0.00           C
ATOM   5874  C39 POPEj 126      56.333 134.659  37.795  1.00  0.00           C
ATOM   5877 0C31 POPEj 126      56.793 134.319  39.216  1.00  0.00           C
ATOM   5880 1C31 POPEj 126      56.733 135.549  40.126  1.00  0.00           C
ATOM   5883 2C31 POPEj 126      57.263 135.269  41.525  1.00  0.00           C
ATOM   5886 3C31 POPEj 126      56.893 136.369  42.535  1.00  0.00           C
ATOM   5889 4C31 POPEj 126      57.683 137.669  42.345  1.00  0.00           C
ATOM   5892 5C31 POPEj 126      57.403 138.689  43.455  1.00  0.00           C
ATOM   5895 6C31 POPEj 126      58.433 139.819  43.516  1.00  0.00           C
ATOM   5899  NH3 POPEk 127      68.073  17.333  64.976  1.00  0.00           N
ATOM   5903  C12 POPEk 127      67.903  16.683  66.316  1.00  0.00           C
ATOM   5906  C11 POPEk 127      68.513  15.263  66.337  1.00  0.00           C
ATOM   5909  P   POPEk 127      66.413  13.853  67.056  1.00  0.00           P
ATOM   5910  O13 POPEk 127      66.443  12.403  67.355  1.00  0.00           O
ATOM   5911  O14 POPEk 127      65.523  14.683  67.896  1.00  0.00           O
ATOM   5912  O11 POPEk 127      66.153  14.103  65.495  1.00  0.00           O
ATOM   5913  O12 POPEk 127      67.863  14.433  67.307  1.00  0.00           O
ATOM   5914  C1  POPEk 127      65.503  13.083  64.715  1.00  0.00           C
ATOM   5917  C2  POPEk 127      66.223  12.753  63.365  1.00  0.00           C
ATOM   5919  O21 POPEk 127      65.733  13.683  62.385  1.00  0.00           O
ATOM   5920  C21 POPEk 127      65.453  13.433  61.126  1.00  0.00           C
ATOM   5921  O22 POPEk 127      65.273  12.363  60.597  1.00  0.00           O
ATOM   5922  C22 POPEk 127      65.363  14.783  60.415  1.00  0.00           C
ATOM   5925  C3  POPEk 127      66.203  11.173  63.146  1.00  0.00           C
ATOM   5928  O31 POPEk 127      66.643  10.633  61.896  1.00  0.00           O
ATOM   5929  C31 POPEk 127      67.873  10.943  61.495  1.00  0.00           C
ATOM   5930  O32 POPEk 127      68.653  11.613  62.146  1.00  0.00           O
ATOM   5931  C32 POPEk 127      68.043  10.433  60.066  1.00  0.00           C
ATOM   5934  C23 POPEk 127      65.173  14.673  58.885  1.00  0.00           C
ATOM   5937  C24 POPEk 127      65.333  16.053  58.225  1.00  0.00           C
ATOM   5940  C25 POPEk 127      64.463  16.273  56.975  1.00  0.00           C
ATOM   5943  C26 POPEk 127      64.963  15.473  55.775  1.00  0.00           C
ATOM   5946  C27 POPEk 127      64.173  15.703  54.496  1.00  0.00           C
ATOM   5949  C28 POPEk 127      64.823  14.933  53.326  1.00  0.00           C
ATOM   5952  C29 POPEk 127      64.093  15.163  52.036  1.00  0.00           C
ATOM   5954 0C21 POPEk 127      64.463  15.993  51.045  1.00  0.00           C
ATOM   5956 1C21 POPEk 127      65.683  16.883  50.986  1.00  0.00           C
ATOM   5959 2C21 POPEk 127      66.423  16.843  49.635  1.00  0.00           C
ATOM   5962 3C21 POPEk 127      65.863  17.783  48.545  1.00  0.00           C
ATOM   5965 4C21 POPEk 127      64.423  17.463  48.116  1.00  0.00           C
ATOM   5968 5C21 POPEk 127      63.983  18.113  46.805  1.00  0.00           C
ATOM   5971 6C21 POPEk 127      64.073  19.643  46.805  1.00  0.00           C
ATOM   5974 7C21 POPEk 127      63.563  20.293  45.517  1.00  0.00           C
ATOM   5977 8C21 POPEk 127      63.743  21.813  45.466  1.00  0.00           C
ATOM   5981  C33 POPEk 127      68.773  11.443  59.156  1.00  0.00           C
ATOM   5984  C34 POPEk 127      68.403  11.283  57.686  1.00  0.00           C
ATOM   5987  C35 POPEk 127      69.473  11.813  56.716  1.00  0.00           C
ATOM   5990  C36 POPEk 127      69.023  11.673  55.257  1.00  0.00           C
ATOM   5993  C37 POPEk 127      69.983  12.323  54.255  1.00  0.00           C
ATOM   5996  C38 POPEk 127      69.573  12.133  52.785  1.00  0.00           C
ATOM   5999  C39 POPEk 127      68.153  12.633  52.485  1.00  0.00           C
ATOM   6002 0C31 POPEk 127      67.773  12.573  50.996  1.00  0.00           C
ATOM   6005 1C31 POPEk 127      66.283  12.273  50.806  1.00  0.00           C
ATOM   6008 2C31 POPEk 127      65.773  12.573  49.396  1.00  0.00           C
ATOM   6011 3C31 POPEk 127      64.243  12.493  49.305  1.00  0.00           C
ATOM   6014 4C31 POPEk 127      63.683  13.163  48.045  1.00  0.00           C
ATOM   6017 5C31 POPEk 127      62.153  13.303  48.075  1.00  0.00           C
ATOM   6020 6C31 POPEk 127      61.553  13.883  46.795  1.00  0.00           C
ATOM   6024  NH3 POPEl 128       5.853  32.753  21.816  1.00  0.00           N
ATOM   6028  C12 POPEl 128       7.233  32.393  22.325  1.00  0.00           C
ATOM   6031  C11 POPEl 128       7.963  33.573  23.025  1.00  0.00           C
ATOM   6034  P   POPEl 128      10.083  34.013  24.546  1.00  0.00           P
ATOM   6035  O13 POPEl 128      10.973  33.093  25.276  1.00  0.00           O
ATOM   6036  O14 POPEl 128      10.743  35.173  23.885  1.00  0.00           O
ATOM   6037  O11 POPEl 128       8.993  34.543  25.545  1.00  0.00           O
ATOM   6038  O12 POPEl 128       9.263  33.173  23.466  1.00  0.00           O
ATOM   6039  C1  POPEl 128       8.973  35.873  26.075  1.00  0.00           C
ATOM   6042  C2  POPEl 128       9.393  35.933  27.576  1.00  0.00           C
ATOM   6044  O21 POPEl 128       8.643  37.003  28.155  1.00  0.00           O
ATOM   6045  C21 POPEl 128       8.423  37.213  29.455  1.00  0.00           C
ATOM   6046  O22 POPEl 128       7.923  38.253  29.876  1.00  0.00           O
ATOM   6047  C22 POPEl 128       8.723  36.083  30.425  1.00  0.00           C
ATOM   6050  C3  POPEl 128      10.933  36.163  27.676  1.00  0.00           C
ATOM   6053  O31 POPEl 128      11.453  36.153  29.035  1.00  0.00           O
ATOM   6054  C31 POPEl 128      12.153  35.063  29.365  1.00  0.00           C
ATOM   6055  O32 POPEl 128      12.323  34.083  28.666  1.00  0.00           O
ATOM   6056  C32 POPEl 128      12.813  35.273  30.716  1.00  0.00           C
ATOM   6059  C23 POPEl 128       8.993  36.653  31.847  1.00  0.00           C
ATOM   6062  C24 POPEl 128       9.233  35.573  32.906  1.00  0.00           C
ATOM   6065  C25 POPEl 128       9.403  36.193  34.306  1.00  0.00           C
ATOM   6068  C26 POPEl 128       9.303  35.183  35.456  1.00  0.00           C
ATOM   6071  C27 POPEl 128       9.063  35.873  36.815  1.00  0.00           C
ATOM   6074  C28 POPEl 128       8.733  34.893  37.945  1.00  0.00           C
ATOM   6077  C29 POPEl 128       8.503  35.633  39.245  1.00  0.00           C
ATOM   6079 0C21 POPEl 128       8.773  35.183  40.475  1.00  0.00           C
ATOM   6081 1C21 POPEl 128       9.303  33.813  40.835  1.00  0.00           C
ATOM   6084 2C21 POPEl 128       8.453  33.133  41.926  1.00  0.00           C
ATOM   6087 3C21 POPEl 128       9.053  31.773  42.325  1.00  0.00           C
ATOM   6090 4C21 POPEl 128       8.213  31.013  43.365  1.00  0.00           C
ATOM   6093 5C21 POPEl 128       8.873  29.703  43.826  1.00  0.00           C
ATOM   6096 6C21 POPEl 128       8.893  28.613  42.745  1.00  0.00           C
ATOM   6099 7C21 POPEl 128       9.773  27.413  43.125  1.00  0.00           C
ATOM   6102 8C21 POPEl 128       9.803  26.313  42.066  1.00  0.00           C
ATOM   6106  C33 POPEl 128      13.733  34.093  31.135  1.00  0.00           C
ATOM   6109  C34 POPEl 128      14.783  34.453  32.205  1.00  0.00           C
ATOM   6112  C35 POPEl 128      15.073  33.273  33.135  1.00  0.00           C
ATOM   6115  C36 POPEl 128      16.383  33.313  33.925  1.00  0.00           C
ATOM   6118  C37 POPEl 128      16.473  32.113  34.895  1.00  0.00           C
ATOM   6121  C38 POPEl 128      16.523  32.473  36.385  1.00  0.00           C
ATOM   6124  C39 POPEl 128      17.953  32.513  36.945  1.00  0.00           C
ATOM   6127 0C31 POPEl 128      18.023  32.653  38.465  1.00  0.00           C
ATOM   6130 1C31 POPEl 128      19.463  32.543  39.006  1.00  0.00           C
ATOM   6133 2C31 POPEl 128      19.623  32.983  40.466  1.00  0.00           C
ATOM   6136 3C31 POPEl 128      18.963  32.053  41.495  1.00  0.00           C
ATOM   6139 4C31 POPEl 128      19.723  30.743  41.735  1.00  0.00           C
ATOM   6142 5C31 POPEl 128      19.173  29.973  42.945  1.00  0.00           C
ATOM   6145 6C31 POPEl 128      19.863  28.633  43.205  1.00  0.00           C
ATOM   6149  NH3 POPEm 129     100.093  81.863  63.995  1.00  0.00           N
ATOM   6153  C12 POPEm 129      99.323  80.893  63.146  1.00  0.00           C
ATOM   6156  C11 POPEm 129     100.023  79.533  63.076  1.00  0.00           C
ATOM   6159  P   POPEm 129     100.043  77.323  61.766  1.00  0.00           P
ATOM   6160  O13 POPEm 129     101.463  77.623  61.495  1.00  0.00           O
ATOM   6161  O14 POPEm 129      99.763  76.263  62.766  1.00  0.00           O
ATOM   6162  O11 POPEm 129      99.323  76.993  60.396  1.00  0.00           O
ATOM   6163  O12 POPEm 129      99.303  78.653  62.205  1.00  0.00           O
ATOM   6164  C1  POPEm 129      98.183  76.153  60.266  1.00  0.00           C
ATOM   6167  C2  POPEm 129      98.433  75.103  59.156  1.00  0.00           C
ATOM   6169  O21 POPEm 129      97.173  74.473  58.855  1.00  0.00           O
ATOM   6170  C21 POPEm 129      97.093  73.723  57.757  1.00  0.00           C
ATOM   6171  O22 POPEm 129      96.823  72.533  57.757  1.00  0.00           O
ATOM   6172  C22 POPEm 129      97.223  74.533  56.465  1.00  0.00           C
ATOM   6175  C3  POPEm 129      99.513  74.053  59.597  1.00  0.00           C
ATOM   6178  O31 POPEm 129     100.863  74.503  59.356  1.00  0.00           O
ATOM   6179  C31 POPEm 129     101.583  74.143  58.286  1.00  0.00           C
ATOM   6180  O32 POPEm 129     102.683  74.633  58.036  1.00  0.00           O
ATOM   6181  C32 POPEm 129     100.873  73.143  57.355  1.00  0.00           C
ATOM   6184  C23 POPEm 129      97.033  73.573  55.266  1.00  0.00           C
ATOM   6187  C24 POPEm 129      97.273  74.203  53.895  1.00  0.00           C
ATOM   6190  C25 POPEm 129      97.033  73.183  52.775  1.00  0.00           C
ATOM   6193  C26 POPEm 129      97.473  73.653  51.385  1.00  0.00           C
ATOM   6196  C27 POPEm 129      97.083  72.643  50.295  1.00  0.00           C
ATOM   6199  C28 POPEm 129      97.683  72.993  48.925  1.00  0.00           C
ATOM   6202  C29 POPEm 129      97.163  72.093  47.826  1.00  0.00           C
ATOM   6204 0C21 POPEm 129      97.633  72.063  46.565  1.00  0.00           C
ATOM   6206 1C21 POPEm 129      98.763  72.903  46.025  1.00  0.00           C
ATOM   6209 2C21 POPEm 129      98.303  74.283  45.517  1.00  0.00           C
ATOM   6212 3C21 POPEm 129      97.493  74.233  44.206  1.00  0.00           C
ATOM   6215 4C21 POPEm 129      97.093  75.633  43.706  1.00  0.00           C
ATOM   6218 5C21 POPEm 129      98.263  76.433  43.125  1.00  0.00           C
ATOM   6221 6C21 POPEm 129      97.963  77.933  42.966  1.00  0.00           C
ATOM   6224 7C21 POPEm 129      98.473  78.523  41.646  1.00  0.00           C
ATOM   6227 8C21 POPEm 129      98.433  80.053  41.615  1.00  0.00           C
ATOM   6231  C33 POPEm 129     101.583  72.903  56.005  1.00  0.00           C
ATOM   6234  C34 POPEm 129     100.693  72.083  55.056  1.00  0.00           C
ATOM   6237  C35 POPEm 129     101.423  71.603  53.796  1.00  0.00           C
ATOM   6240  C36 POPEm 129     101.833  72.733  52.836  1.00  0.00           C
ATOM   6243  C37 POPEm 129     103.123  72.383  52.076  1.00  0.00           C
ATOM   6246  C38 POPEm 129     103.603  73.523  51.176  1.00  0.00           C
ATOM   6249  C39 POPEm 129     102.903  73.563  49.806  1.00  0.00           C
ATOM   6252 0C31 POPEm 129     103.363  72.443  48.866  1.00  0.00           C
ATOM   6255 1C31 POPEm 129     102.893  72.603  47.415  1.00  0.00           C
ATOM   6258 2C31 POPEm 129     103.943  72.103  46.416  1.00  0.00           C
ATOM   6261 3C31 POPEm 129     103.433  71.963  44.976  1.00  0.00           C
ATOM   6264 4C31 POPEm 129     103.003  73.263  44.286  1.00  0.00           C
ATOM   6267 5C31 POPEm 129     102.683  73.043  42.806  1.00  0.00           C
ATOM   6270 6C31 POPEm 129     102.373  74.333  42.025  1.00  0.00           C
ATOM   6274  NH3 POPEn 130      16.383 103.273  20.625  1.00  0.00           N
ATOM   6278  C12 POPEn 130      16.343 103.253  19.115  1.00  0.00           C
ATOM   6281  C11 POPEn 130      16.053 101.863  18.496  1.00  0.00           C
ATOM   6284  P   POPEn 130      13.903 100.583  19.445  1.00  0.00           P
ATOM   6285  O13 POPEn 130      12.723 101.333  19.925  1.00  0.00           O
ATOM   6286  O14 POPEn 130      13.673  99.283  18.756  1.00  0.00           O
ATOM   6287  O11 POPEn 130      15.003 100.383  20.566  1.00  0.00           O
ATOM   6288  O12 POPEn 130      14.663 101.543  18.455  1.00  0.00           O
ATOM   6289  C1  POPEn 130      14.643  99.983  21.896  1.00  0.00           C
ATOM   6292  C2  POPEn 130      14.693 101.163  22.895  1.00  0.00           C
ATOM   6294  O21 POPEn 130      15.573 100.803  23.975  1.00  0.00           O
ATOM   6295  C21 POPEn 130      16.373 101.783  24.396  1.00  0.00           C
ATOM   6296  O22 POPEn 130      16.473 102.883  23.875  1.00  0.00           O
ATOM   6297  C22 POPEn 130      17.193 101.263  25.576  1.00  0.00           C
ATOM   6300  C3  POPEn 130      13.303 101.643  23.405  1.00  0.00           C
ATOM   6303  O31 POPEn 130      13.293 103.093  23.496  1.00  0.00           O
ATOM   6304  C31 POPEn 130      13.723 103.573  24.665  1.00  0.00           C
ATOM   6305  O32 POPEn 130      13.843 102.923  25.685  1.00  0.00           O
ATOM   6306  C32 POPEn 130      14.163 105.023  24.455  1.00  0.00           C
ATOM   6309  C23 POPEn 130      16.563 101.563  26.955  1.00  0.00           C
ATOM   6312  C24 POPEn 130      17.533 101.303  28.115  1.00  0.00           C
ATOM   6315  C25 POPEn 130      16.853 101.543  29.475  1.00  0.00           C
ATOM   6318  C26 POPEn 130      17.823 101.683  30.656  1.00  0.00           C
ATOM   6321  C27 POPEn 130      17.083 101.903  31.986  1.00  0.00           C
ATOM   6324  C28 POPEn 130      18.053 102.143  33.156  1.00  0.00           C
ATOM   6327  C29 POPEn 130      17.373 102.363  34.486  1.00  0.00           C
ATOM   6329 0C21 POPEn 130      17.513 101.603  35.586  1.00  0.00           C
ATOM   6331 1C21 POPEn 130      18.353 100.353  35.716  1.00  0.00           C
ATOM   6334 2C21 POPEn 130      19.723 100.613  36.376  1.00  0.00           C
ATOM   6337 3C21 POPEn 130      19.613 101.093  37.826  1.00  0.00           C
ATOM   6340 4C21 POPEn 130      20.943 101.123  38.585  1.00  0.00           C
ATOM   6343 5C21 POPEn 130      21.503  99.723  38.865  1.00  0.00           C
ATOM   6346 6C21 POPEn 130      22.533  99.683  39.996  1.00  0.00           C
ATOM   6349 7C21 POPEn 130      22.673  98.283  40.606  1.00  0.00           C
ATOM   6352 8C21 POPEn 130      23.613  98.233  41.805  1.00  0.00           C
ATOM   6356  C33 POPEn 130      14.603 105.703  25.755  1.00  0.00           C
ATOM   6359  C34 POPEn 130      13.393 106.173  26.555  1.00  0.00           C
ATOM   6362  C35 POPEn 130      13.753 106.833  27.885  1.00  0.00           C
ATOM   6365  C36 POPEn 130      13.943 105.813  29.015  1.00  0.00           C
ATOM   6368  C37 POPEn 130      14.523 106.473  30.266  1.00  0.00           C
ATOM   6371  C38 POPEn 130      14.443 105.593  31.516  1.00  0.00           C
ATOM   6374  C39 POPEn 130      15.123 106.263  32.705  1.00  0.00           C
ATOM   6377 0C31 POPEn 130      14.853 105.543  34.035  1.00  0.00           C
ATOM   6380 1C31 POPEn 130      15.723 106.113  35.165  1.00  0.00           C
ATOM   6383 2C31 POPEn 130      15.453 105.443  36.525  1.00  0.00           C
ATOM   6386 3C31 POPEn 130      16.363 105.993  37.626  1.00  0.00           C
ATOM   6389 4C31 POPEn 130      16.033 105.423  39.006  1.00  0.00           C
ATOM   6392 5C31 POPEn 130      16.823 106.083  40.145  1.00  0.00           C
ATOM   6395 6C31 POPEn 130      16.463 105.573  41.535  1.00  0.00           C
ATOM   6399  NH3 POPEo 131      12.523  36.773  22.755  1.00  0.00           N
ATOM   6403  C12 POPEo 131      13.803  36.023  22.425  1.00  0.00           C
ATOM   6406  C11 POPEo 131      14.983  36.973  22.165  1.00  0.00           C
ATOM   6409  P   POPEo 131      17.503  36.313  22.806  1.00  0.00           P
ATOM   6410  O13 POPEo 131      18.633  35.783  21.986  1.00  0.00           O
ATOM   6411  O14 POPEo 131      17.693  37.723  23.205  1.00  0.00           O
ATOM   6412  O11 POPEo 131      17.263  35.453  24.105  1.00  0.00           O
ATOM   6413  O12 POPEo 131      16.193  36.223  21.955  1.00  0.00           O
ATOM   6414  C1  POPEo 131      18.013  35.743  25.305  1.00  0.00           C
ATOM   6417  C2  POPEo 131      17.373  35.113  26.575  1.00  0.00           C
ATOM   6419  O21 POPEo 131      17.973  35.733  27.736  1.00  0.00           O
ATOM   6420  C21 POPEo 131      17.203  35.733  28.826  1.00  0.00           C
ATOM   6421  O22 POPEo 131      16.043  35.373  28.856  1.00  0.00           O
ATOM   6422  C22 POPEo 131      17.933  36.323  30.045  1.00  0.00           C
ATOM   6425  C3  POPEo 131      17.593  33.573  26.586  1.00  0.00           C
ATOM   6428  O31 POPEo 131      16.843  32.863  27.606  1.00  0.00           O
ATOM   6429  C31 POPEo 131      17.523  32.503  28.685  1.00  0.00           C
ATOM   6430  O32 POPEo 131      18.673  32.823  28.935  1.00  0.00           O
ATOM   6431  C32 POPEo 131      16.623  31.633  29.565  1.00  0.00           C
ATOM   6434  C23 POPEo 131      18.903  35.383  30.786  1.00  0.00           C
ATOM   6437  C24 POPEo 131      19.563  36.083  31.986  1.00  0.00           C
ATOM   6440  C25 POPEo 131      20.723  35.283  32.605  1.00  0.00           C
ATOM   6443  C26 POPEo 131      20.623  35.133  34.125  1.00  0.00           C
ATOM   6446  C27 POPEo 131      21.803  34.343  34.726  1.00  0.00           C
ATOM   6449  C28 POPEo 131      21.603  34.053  36.236  1.00  0.00           C
ATOM   6452  C29 POPEo 131      22.723  33.473  37.075  1.00  0.00           C
ATOM   6454 0C21 POPEo 131      23.813  32.733  36.745  1.00  0.00           C
ATOM   6456 1C21 POPEo 131      24.283  32.243  35.396  1.00  0.00           C
ATOM   6459 2C21 POPEo 131      25.823  32.263  35.285  1.00  0.00           C
ATOM   6462 3C21 POPEo 131      26.413  33.673  35.386  1.00  0.00           C
ATOM   6465 4C21 POPEo 131      27.893  33.743  34.996  1.00  0.00           C
ATOM   6468 5C21 POPEo 131      28.393  35.183  34.855  1.00  0.00           C
ATOM   6471 6C21 POPEo 131      29.823  35.323  34.326  1.00  0.00           C
ATOM   6474 7C21 POPEo 131      30.893  34.693  35.215  1.00  0.00           C
ATOM   6477 8C21 POPEo 131      32.313  35.113  34.816  1.00  0.00           C
ATOM   6481  C33 POPEo 131      17.393  30.703  30.536  1.00  0.00           C
ATOM   6484  C34 POPEo 131      16.453  29.863  31.405  1.00  0.00           C
ATOM   6487  C35 POPEo 131      17.143  28.953  32.437  1.00  0.00           C
ATOM   6490  C36 POPEo 131      16.123  28.073  33.167  1.00  0.00           C
ATOM   6493  C37 POPEo 131      16.753  27.053  34.125  1.00  0.00           C
ATOM   6496  C38 POPEo 131      15.693  26.193  34.816  1.00  0.00           C
ATOM   6499  C39 POPEo 131      16.273  25.143  35.775  1.00  0.00           C
ATOM   6502 0C31 POPEo 131      15.163  24.233  36.306  1.00  0.00           C
ATOM   6505 1C31 POPEo 131      15.633  23.173  37.296  1.00  0.00           C
ATOM   6508 2C31 POPEo 131      14.523  22.143  37.545  1.00  0.00           C
ATOM   6511 3C31 POPEo 131      14.883  21.063  38.556  1.00  0.00           C
ATOM   6514 4C31 POPEo 131      13.873  19.913  38.496  1.00  0.00           C
ATOM   6517 5C31 POPEo 131      14.233  18.743  39.426  1.00  0.00           C
ATOM   6520 6C31 POPEo 131      13.313  17.543  39.225  1.00  0.00           C
ATOM   6524  NH3 POPEp 132      89.773  84.553  21.165  1.00  0.00           N
ATOM   6528  C12 POPEp 132      88.273  84.383  21.105  1.00  0.00           C
ATOM   6531  C11 POPEp 132      87.793  82.943  21.385  1.00  0.00           C
ATOM   6534  P   POPEp 132      85.383  83.273  22.435  1.00  0.00           P
ATOM   6535  O13 POPEp 132      85.443  84.753  22.486  1.00  0.00           O
ATOM   6536  O14 POPEp 132      84.043  82.643  22.376  1.00  0.00           O
ATOM   6537  O11 POPEp 132      86.173  82.713  23.665  1.00  0.00           O
ATOM   6538  O12 POPEp 132      86.363  82.773  21.285  1.00  0.00           O
ATOM   6539  C1  POPEp 132      85.723  82.843  24.995  1.00  0.00           C
ATOM   6542  C2  POPEp 132      84.743  81.703  25.406  1.00  0.00           C
ATOM   6544  O21 POPEp 132      84.923  81.453  26.816  1.00  0.00           O
ATOM   6545  C21 POPEp 132      84.363  82.423  27.525  1.00  0.00           C
ATOM   6546  O22 POPEp 132      83.533  83.203  27.105  1.00  0.00           O
ATOM   6547  C22 POPEp 132      85.043  82.523  28.895  1.00  0.00           C
ATOM   6550  C3  POPEp 132      84.923  80.363  24.635  1.00  0.00           C
ATOM   6553  O31 POPEp 132      83.753  80.033  23.845  1.00  0.00           O
ATOM   6554  C31 POPEp 132      82.683  79.383  24.326  1.00  0.00           C
ATOM   6555  O32 POPEp 132      81.783  78.973  23.596  1.00  0.00           O
ATOM   6556  C32 POPEp 132      82.693  79.183  25.836  1.00  0.00           C
ATOM   6559  C23 POPEp 132      84.243  83.433  29.846  1.00  0.00           C
ATOM   6562  C24 POPEp 132      85.083  84.103  30.955  1.00  0.00           C
ATOM   6565  C25 POPEp 132      84.233  85.073  31.786  1.00  0.00           C
ATOM   6568  C26 POPEp 132      85.033  86.133  32.546  1.00  0.00           C
ATOM   6571  C27 POPEp 132      86.023  85.573  33.566  1.00  0.00           C
ATOM   6574  C28 POPEp 132      86.573  86.693  34.466  1.00  0.00           C
ATOM   6577  C29 POPEp 132      87.693  86.213  35.345  1.00  0.00           C
ATOM   6579 0C21 POPEp 132      88.883  86.813  35.536  1.00  0.00           C
ATOM   6581 1C21 POPEp 132      89.363  88.103  34.916  1.00  0.00           C
ATOM   6584 2C21 POPEp 132      89.493  89.243  35.935  1.00  0.00           C
ATOM   6587 3C21 POPEp 132      89.963  90.553  35.285  1.00  0.00           C
ATOM   6590 4C21 POPEp 132      90.063  91.703  36.296  1.00  0.00           C
ATOM   6593 5C21 POPEp 132      90.543  93.033  35.685  1.00  0.00           C
ATOM   6596 6C21 POPEp 132      89.543  93.643  34.685  1.00  0.00           C
ATOM   6599 7C21 POPEp 132      89.913  95.073  34.277  1.00  0.00           C
ATOM   6602 8C21 POPEp 132      88.923  95.693  33.295  1.00  0.00           C
ATOM   6606  C33 POPEp 132      81.463  78.393  26.326  1.00  0.00           C
ATOM   6609  C34 POPEp 132      81.513  78.193  27.845  1.00  0.00           C
ATOM   6612  C35 POPEp 132      80.323  77.423  28.425  1.00  0.00           C
ATOM   6615  C36 POPEp 132      80.463  77.273  29.955  1.00  0.00           C
ATOM   6618  C37 POPEp 132      79.273  76.553  30.605  1.00  0.00           C
ATOM   6621  C38 POPEp 132      78.463  77.453  31.545  1.00  0.00           C
ATOM   6624  C39 POPEp 132      79.153  77.773  32.886  1.00  0.00           C
ATOM   6627 0C31 POPEp 132      79.023  76.673  33.946  1.00  0.00           C
ATOM   6630 1C31 POPEp 132      79.333  77.213  35.355  1.00  0.00           C
ATOM   6633 2C31 POPEp 132      79.003  76.223  36.485  1.00  0.00           C
ATOM   6636 3C31 POPEp 132      79.323  76.773  37.886  1.00  0.00           C
ATOM   6639 4C31 POPEp 132      78.503  78.013  38.275  1.00  0.00           C
ATOM   6642 5C31 POPEp 132      78.893  78.583  39.645  1.00  0.00           C
ATOM   6645 6C31 POPEp 132      78.153  79.863  40.026  1.00  0.00           C
ATOM   6649  NH3 POPEq 133       0.933  69.533  21.495  1.00  0.00           N
ATOM   6653  C12 POPEq 133       0.993  71.033  21.395  1.00  0.00           C
ATOM   6656  C11 POPEq 133       2.213  71.543  20.605  1.00  0.00           C
ATOM   6659  P   POPEq 133       4.463  70.163  20.885  1.00  0.00           P
ATOM   6660  O13 POPEq 133       5.803  70.713  20.636  1.00  0.00           O
ATOM   6661  O14 POPEq 133       3.853  69.273  19.865  1.00  0.00           O
ATOM   6662  O11 POPEq 133       4.413  69.363  22.255  1.00  0.00           O
ATOM   6663  O12 POPEq 133       3.463  71.333  21.257  1.00  0.00           O
ATOM   6664  C1  POPEq 133       5.143  69.843  23.396  1.00  0.00           C
ATOM   6667  C2  POPEq 133       4.253  70.213  24.616  1.00  0.00           C
ATOM   6669  O21 POPEq 133       5.083  70.913  25.545  1.00  0.00           O
ATOM   6670  C21 POPEq 133       4.953  72.223  25.605  1.00  0.00           C
ATOM   6671  O22 POPEq 133       4.283  72.913  24.855  1.00  0.00           O
ATOM   6672  C22 POPEq 133       5.783  72.673  26.816  1.00  0.00           C
ATOM   6675  C3  POPEq 133       3.713  68.963  25.355  1.00  0.00           C
ATOM   6678  O31 POPEq 133       2.933  69.323  26.515  1.00  0.00           O
ATOM   6679  C31 POPEq 133       3.393  69.363  27.776  1.00  0.00           C
ATOM   6680  O32 POPEq 133       2.713  69.713  28.725  1.00  0.00           O
ATOM   6681  C32 POPEq 133       4.833  68.873  27.985  1.00  0.00           C
ATOM   6684  C23 POPEq 133       5.713  74.183  27.075  1.00  0.00           C
ATOM   6687  C24 POPEq 133       6.403  74.613  28.385  1.00  0.00           C
ATOM   6690  C25 POPEq 133       5.603  74.323  29.665  1.00  0.00           C
ATOM   6693  C26 POPEq 133       6.413  74.713  30.926  1.00  0.00           C
ATOM   6696  C27 POPEq 133       5.673  74.473  32.255  1.00  0.00           C
ATOM   6699  C28 POPEq 133       6.643  74.353  33.445  1.00  0.00           C
ATOM   6702  C29 POPEq 133       5.893  74.303  34.755  1.00  0.00           C
ATOM   6704 0C21 POPEq 133       6.073  75.133  35.805  1.00  0.00           C
ATOM   6706 1C21 POPEq 133       7.073  76.253  35.916  1.00  0.00           C
ATOM   6709 2C21 POPEq 133       7.683  76.403  37.326  1.00  0.00           C
ATOM   6712 3C21 POPEq 133       6.653  76.723  38.416  1.00  0.00           C
ATOM   6715 4C21 POPEq 133       7.303  77.073  39.765  1.00  0.00           C
ATOM   6718 5C21 POPEq 133       7.873  78.493  39.816  1.00  0.00           C
ATOM   6721 6C21 POPEq 133       8.493  78.823  41.176  1.00  0.00           C
ATOM   6724 7C21 POPEq 133       8.953  80.283  41.285  1.00  0.00           C
ATOM   6727 8C21 POPEq 133       9.503  80.603  42.675  1.00  0.00           C
ATOM   6731  C33 POPEq 133       5.353  69.123  29.435  1.00  0.00           C
ATOM   6734  C34 POPEq 133       6.423  68.113  29.895  1.00  0.00           C
ATOM   6737  C35 POPEq 133       7.183  68.513  31.176  1.00  0.00           C
ATOM   6740  C36 POPEq 133       6.323  68.793  32.426  1.00  0.00           C
ATOM   6743  C37 POPEq 133       7.213  69.283  33.585  1.00  0.00           C
ATOM   6746  C38 POPEq 133       6.463  69.973  34.746  1.00  0.00           C
ATOM   6749  C39 POPEq 133       7.393  70.273  35.926  1.00  0.00           C
ATOM   6752 0C31 POPEq 133       6.743  71.093  37.055  1.00  0.00           C
ATOM   6755 1C31 POPEq 133       5.563  70.363  37.725  1.00  0.00           C
ATOM   6758 2C31 POPEq 133       4.873  71.203  38.806  1.00  0.00           C
ATOM   6761 3C31 POPEq 133       3.823  70.413  39.606  1.00  0.00           C
ATOM   6764 4C31 POPEq 133       2.833  69.603  38.746  1.00  0.00           C
ATOM   6767 5C31 POPEq 133       1.803  68.853  39.596  1.00  0.00           C
ATOM   6770 6C31 POPEq 133       0.943  67.863  38.806  1.00  0.00           C
ATOM   6774  NH3 POPEr 134      10.923   6.353  18.145  1.00  0.00           N
ATOM   6778  C12 POPEr 134      10.873   7.803  17.676  1.00  0.00           C
ATOM   6781  C11 POPEr 134       9.473   8.443  17.806  1.00  0.00           C
ATOM   6784  P   POPEr 134       9.093  11.013  18.325  1.00  0.00           P
ATOM   6785  O13 POPEr 134       9.733  12.293  17.925  1.00  0.00           O
ATOM   6786  O14 POPEr 134       7.633  11.023  18.555  1.00  0.00           O
ATOM   6787  O11 POPEr 134       9.783  10.493  19.625  1.00  0.00           O
ATOM   6788  O12 POPEr 134       9.493   9.813  17.355  1.00  0.00           O
ATOM   6789  C1  POPEr 134      10.983  11.023  20.155  1.00  0.00           C
ATOM   6792  C2  POPEr 134      10.663  11.653  21.505  1.00  0.00           C
ATOM   6794  O21 POPEr 134      11.933  11.883  22.135  1.00  0.00           O
ATOM   6795  C21 POPEr 134      11.863  12.763  23.115  1.00  0.00           C
ATOM   6796  O22 POPEr 134      10.943  13.533  23.315  1.00  0.00           O
ATOM   6797  C22 POPEr 134      13.053  12.523  24.035  1.00  0.00           C
ATOM   6800  C3  POPEr 134       9.753  10.713  22.365  1.00  0.00           C
ATOM   6803  O31 POPEr 134       9.093  11.463  23.405  1.00  0.00           O
ATOM   6804  C31 POPEr 134       8.793  10.753  24.486  1.00  0.00           C
ATOM   6805  O32 POPEr 134       8.953   9.553  24.605  1.00  0.00           O
ATOM   6806  C32 POPEr 134       8.253  11.683  25.566  1.00  0.00           C
ATOM   6809  C23 POPEr 134      13.173  13.523  25.206  1.00  0.00           C
ATOM   6812  C24 POPEr 134      13.683  12.843  26.475  1.00  0.00           C
ATOM   6815  C25 POPEr 134      13.933  13.833  27.625  1.00  0.00           C
ATOM   6818  C26 POPEr 134      13.943  13.153  29.005  1.00  0.00           C
ATOM   6821  C27 POPEr 134      14.803  13.903  30.035  1.00  0.00           C
ATOM   6824  C28 POPEr 134      14.513  13.483  31.485  1.00  0.00           C
ATOM   6827  C29 POPEr 134      13.303  14.183  32.055  1.00  0.00           C
ATOM   6829 0C21 POPEr 134      13.283  14.983  33.135  1.00  0.00           C
ATOM   6831 1C21 POPEr 134      14.443  15.383  34.006  1.00  0.00           C
ATOM   6834 2C21 POPEr 134      14.463  14.523  35.275  1.00  0.00           C
ATOM   6837 3C21 POPEr 134      15.493  15.023  36.296  1.00  0.00           C
ATOM   6840 4C21 POPEr 134      15.593  14.093  37.506  1.00  0.00           C
ATOM   6843 5C21 POPEr 134      16.413  14.723  38.646  1.00  0.00           C
ATOM   6846 6C21 POPEr 134      16.853  13.683  39.685  1.00  0.00           C
ATOM   6849 7C21 POPEr 134      17.753  14.273  40.775  1.00  0.00           C
ATOM   6852 8C21 POPEr 134      18.483  13.213  41.586  1.00  0.00           C
ATOM   6856  C33 POPEr 134       7.923  10.973  26.896  1.00  0.00           C
ATOM   6859  C34 POPEr 134       7.483  11.973  27.975  1.00  0.00           C
ATOM   6862  C35 POPEr 134       6.713  11.353  29.145  1.00  0.00           C
ATOM   6865  C36 POPEr 134       5.203  11.223  28.885  1.00  0.00           C
ATOM   6868  C37 POPEr 134       4.493  10.593  30.095  1.00  0.00           C
ATOM   6871  C38 POPEr 134       2.963  10.683  30.035  1.00  0.00           C
ATOM   6874  C39 POPEr 134       2.313   9.633  30.945  1.00  0.00           C
ATOM   6877 0C31 POPEr 134       0.953  10.073  31.495  1.00  0.00           C
ATOM   6880 1C31 POPEr 134       0.203   8.913  32.155  1.00  0.00           C
ATOM   6883 2C31 POPEr 134      -0.957   9.333  33.056  1.00  0.00           C
ATOM   6886 3C31 POPEr 134      -0.517   9.953  34.385  1.00  0.00           C
ATOM   6889 4C31 POPEr 134       0.093   8.933  35.355  1.00  0.00           C
ATOM   6892 5C31 POPEr 134       0.633   9.603  36.615  1.00  0.00           C
ATOM   6895 6C31 POPEr 134       1.343   8.623  37.556  1.00  0.00           C
ATOM   6899  NH3 POPEs 135     114.063  55.173  64.556  1.00  0.00           N
ATOM   6903  C12 POPEs 135     114.583  53.943  63.855  1.00  0.00           C
ATOM   6906  C11 POPEs 135     113.543  52.813  63.775  1.00  0.00           C
ATOM   6909  P   POPEs 135     111.823  51.863  65.576  1.00  0.00           P
ATOM   6910  O13 POPEs 135     111.863  50.483  66.105  1.00  0.00           O
ATOM   6911  O14 POPEs 135     111.333  52.903  66.507  1.00  0.00           O
ATOM   6912  O11 POPEs 135     110.883  51.873  64.286  1.00  0.00           O
ATOM   6913  O12 POPEs 135     113.263  52.293  65.066  1.00  0.00           O
ATOM   6914  C1  POPEs 135     110.693  50.633  63.575  1.00  0.00           C
ATOM   6917  C2  POPEs 135     109.793  50.833  62.316  1.00  0.00           C
ATOM   6919  O21 POPEs 135     109.993  49.753  61.385  1.00  0.00           O
ATOM   6920  C21 POPEs 135     111.103  49.753  60.676  1.00  0.00           C
ATOM   6921  O22 POPEs 135     112.063  50.493  60.816  1.00  0.00           O
ATOM   6922  C22 POPEs 135     111.003  48.673  59.615  1.00  0.00           C
ATOM   6925  C3  POPEs 135     109.973  52.243  61.656  1.00  0.00           C
ATOM   6928  O31 POPEs 135     109.563  52.233  60.266  1.00  0.00           O
ATOM   6929  C31 POPEs 135     109.963  53.283  59.585  1.00  0.00           C
ATOM   6930  O32 POPEs 135     110.483  54.283  60.066  1.00  0.00           O
ATOM   6931  C32 POPEs 135     109.623  53.143  58.106  1.00  0.00           C
ATOM   6934  C23 POPEs 135     110.133  49.133  58.435  1.00  0.00           C
ATOM   6937  C24 POPEs 135     110.593  48.503  57.126  1.00  0.00           C
ATOM   6940  C25 POPEs 135     109.773  48.953  55.917  1.00  0.00           C
ATOM   6943  C26 POPEs 135     110.273  48.243  54.655  1.00  0.00           C
ATOM   6946  C27 POPEs 135     109.613  48.693  53.356  1.00  0.00           C
ATOM   6949  C28 POPEs 135     110.053  47.793  52.185  1.00  0.00           C
ATOM   6952  C29 POPEs 135     109.663  48.343  50.835  1.00  0.00           C
ATOM   6954 0C21 POPEs 135     110.413  48.353  49.715  1.00  0.00           C
ATOM   6956 1C21 POPEs 135     111.823  47.793  49.576  1.00  0.00           C
ATOM   6959 2C21 POPEs 135     112.733  48.673  48.696  1.00  0.00           C
ATOM   6962 3C21 POPEs 135     112.383  48.603  47.196  1.00  0.00           C
ATOM   6965 4C21 POPEs 135     113.253  49.523  46.336  1.00  0.00           C
ATOM   6968 5C21 POPEs 135     112.763  49.593  44.885  1.00  0.00           C
ATOM   6971 6C21 POPEs 135     113.423  50.713  44.076  1.00  0.00           C
ATOM   6974 7C21 POPEs 135     113.023  50.703  42.596  1.00  0.00           C
ATOM   6977 8C21 POPEs 135     113.503  51.943  41.825  1.00  0.00           C
ATOM   6981  C33 POPEs 135     110.833  53.503  57.205  1.00  0.00           C
ATOM   6984  C34 POPEs 135     110.393  53.983  55.816  1.00  0.00           C
ATOM   6987  C35 POPEs 135     111.333  54.993  55.145  1.00  0.00           C
ATOM   6990  C36 POPEs 135     112.413  54.363  54.255  1.00  0.00           C
ATOM   6993  C37 POPEs 135     113.093  55.413  53.376  1.00  0.00           C
ATOM   6996  C38 POPEs 135     114.103  54.843  52.376  1.00  0.00           C
ATOM   6999  C39 POPEs 135     114.333  55.753  51.165  1.00  0.00           C
ATOM   7002 0C31 POPEs 135     114.923  57.133  51.495  1.00  0.00           C
ATOM   7005 1C31 POPEs 135     114.913  58.073  50.275  1.00  0.00           C
ATOM   7008 2C31 POPEs 135     115.333  59.503  50.646  1.00  0.00           C
ATOM   7011 3C31 POPEs 135     115.373  60.473  49.445  1.00  0.00           C
ATOM   7014 4C31 POPEs 135     114.033  60.663  48.715  1.00  0.00           C
ATOM   7017 5C31 POPEs 135     112.883  61.153  49.615  1.00  0.00           C
ATOM   7020 6C31 POPEs 135     111.603  61.463  48.846  1.00  0.00           C
ATOM   7024  NH3 POPEt 136      38.153   3.763  23.045  1.00  0.00           N
ATOM   7028  C12 POPEt 136      39.423   3.673  23.856  1.00  0.00           C
ATOM   7031  C11 POPEt 136      40.333   2.483  23.435  1.00  0.00           C
ATOM   7034  P   POPEt 136      40.673  -0.077  23.425  1.00  0.00           P
ATOM   7035  O13 POPEt 136      40.163  -0.807  22.246  1.00  0.00           O
ATOM   7036  O14 POPEt 136      42.093   0.283  23.415  1.00  0.00           O
ATOM   7037  O11 POPEt 136      40.473  -0.917  24.746  1.00  0.00           O
ATOM   7038  O12 POPEt 136      39.733   1.203  23.655  1.00  0.00           O
ATOM   7039  C1  POPEt 136      39.493  -0.677  25.755  1.00  0.00           C
ATOM   7042  C2  POPEt 136      40.073   0.003  27.035  1.00  0.00           C
ATOM   7044  O21 POPEt 136      38.953   0.433  27.816  1.00  0.00           O
ATOM   7045  C21 POPEt 136      39.053   0.313  29.115  1.00  0.00           C
ATOM   7046  O22 POPEt 136      39.873  -0.377  29.705  1.00  0.00           O
ATOM   7047  C22 POPEt 136      37.983   1.153  29.816  1.00  0.00           C
ATOM   7050  C3  POPEt 136      40.953   1.253  26.705  1.00  0.00           C
ATOM   7053  O31 POPEt 136      41.233   2.063  27.855  1.00  0.00           O
ATOM   7054  C31 POPEt 136      42.423   2.293  28.415  1.00  0.00           C
ATOM   7055  O32 POPEt 136      42.563   2.963  29.425  1.00  0.00           O
ATOM   7056  C32 POPEt 136      43.603   1.583  27.746  1.00  0.00           C
ATOM   7059  C23 POPEt 136      38.123   2.673  29.546  1.00  0.00           C
ATOM   7062  C24 POPEt 136      36.973   3.513  30.126  1.00  0.00           C
ATOM   7065  C25 POPEt 136      36.693   3.293  31.625  1.00  0.00           C
ATOM   7068  C26 POPEt 136      37.923   3.343  32.525  1.00  0.00           C
ATOM   7071  C27 POPEt 136      37.563   3.003  33.985  1.00  0.00           C
ATOM   7074  C28 POPEt 136      38.793   2.663  34.855  1.00  0.00           C
ATOM   7077  C29 POPEt 136      39.743   3.833  34.937  1.00  0.00           C
ATOM   7079 0C21 POPEt 136      40.003   4.603  36.005  1.00  0.00           C
ATOM   7081 1C21 POPEt 136      39.423   4.493  37.396  1.00  0.00           C
ATOM   7084 2C21 POPEt 136      40.493   4.183  38.465  1.00  0.00           C
ATOM   7087 3C21 POPEt 136      41.613   5.243  38.525  1.00  0.00           C
ATOM   7090 4C21 POPEt 136      42.493   5.153  39.785  1.00  0.00           C
ATOM   7093 5C21 POPEt 136      43.263   3.843  39.936  1.00  0.00           C
ATOM   7096 6C21 POPEt 136      44.243   3.893  41.116  1.00  0.00           C
ATOM   7099 7C21 POPEt 136      44.893   2.543  41.446  1.00  0.00           C
ATOM   7102 8C21 POPEt 136      45.913   2.643  42.586  1.00  0.00           C
ATOM   7106  C33 POPEt 136      44.983   2.103  28.236  1.00  0.00           C
ATOM   7109  C34 POPEt 136      46.133   1.083  28.185  1.00  0.00           C
ATOM   7112  C35 POPEt 136      46.103   0.093  29.355  1.00  0.00           C
ATOM   7115  C36 POPEt 136      46.533   0.703  30.695  1.00  0.00           C
ATOM   7118  C37 POPEt 136      45.973  -0.067  31.885  1.00  0.00           C
ATOM   7121  C38 POPEt 136      46.653   0.313  33.216  1.00  0.00           C
ATOM   7124  C39 POPEt 136      47.973  -0.427  33.476  1.00  0.00           C
ATOM   7127 0C31 POPEt 136      47.783  -1.937  33.757  1.00  0.00           C
ATOM   7130 1C31 POPEt 136      49.093  -2.707  33.946  1.00  0.00           C
ATOM   7133 2C31 POPEt 136      49.913  -2.287  35.186  1.00  0.00           C
ATOM   7136 3C31 POPEt 136      49.233  -2.627  36.516  1.00  0.00           C
ATOM   7139 4C31 POPEt 136      50.133  -2.277  37.715  1.00  0.00           C
ATOM   7142 5C31 POPEt 136      49.463  -2.547  39.065  1.00  0.00           C
ATOM   7145 6C31 POPEt 136      50.353  -2.177  40.257  1.00  0.00           C
ATOM   7149  NH3 POPEu 137      92.383  57.203  22.046  1.00  0.00           N
ATOM   7153  C12 POPEu 137      93.593  58.063  21.886  1.00  0.00           C
ATOM   7156  C11 POPEu 137      93.263  59.563  22.035  1.00  0.00           C
ATOM   7159  P   POPEu 137      95.553  60.403  21.105  1.00  0.00           P
ATOM   7160  O13 POPEu 137      96.493  61.503  21.385  1.00  0.00           O
ATOM   7161  O14 POPEu 137      94.843  60.513  19.825  1.00  0.00           O
ATOM   7162  O11 POPEu 137      96.323  59.033  21.265  1.00  0.00           O
ATOM   7163  O12 POPEu 137      94.433  60.363  22.235  1.00  0.00           O
ATOM   7164  C1  POPEu 137      97.373  58.853  22.216  1.00  0.00           C
ATOM   7167  C2  POPEu 137      96.943  57.963  23.425  1.00  0.00           C
ATOM   7169  O21 POPEu 137      96.033  58.653  24.326  1.00  0.00           O
ATOM   7170  C21 POPEu 137      96.533  59.613  25.106  1.00  0.00           C
ATOM   7171  O22 POPEu 137      97.653  60.063  25.045  1.00  0.00           O
ATOM   7172  C22 POPEu 137      95.473  59.983  26.145  1.00  0.00           C
ATOM   7175  C3  POPEu 137      98.153  57.313  24.145  1.00  0.00           C
ATOM   7178  O31 POPEu 137      97.723  56.473  25.255  1.00  0.00           O
ATOM   7179  C31 POPEu 137      98.443  55.343  25.385  1.00  0.00           C
ATOM   7180  O32 POPEu 137      99.313  54.993  24.616  1.00  0.00           O
ATOM   7181  C32 POPEu 137      97.913  54.483  26.545  1.00  0.00           C
ATOM   7184  C23 POPEu 137      96.023  60.833  27.295  1.00  0.00           C
ATOM   7187  C24 POPEu 137      95.053  61.023  28.465  1.00  0.00           C
ATOM   7190  C25 POPEu 137      95.663  61.903  29.565  1.00  0.00           C
ATOM   7193  C26 POPEu 137      94.733  62.193  30.755  1.00  0.00           C
ATOM   7196  C27 POPEu 137      95.263  63.363  31.595  1.00  0.00           C
ATOM   7199  C28 POPEu 137      94.353  63.713  32.785  1.00  0.00           C
ATOM   7202  C29 POPEu 137      94.683  65.073  33.335  1.00  0.00           C
ATOM   7204 0C21 POPEu 137      95.063  65.393  34.596  1.00  0.00           C
ATOM   7206 1C21 POPEu 137      95.223  64.453  35.765  1.00  0.00           C
ATOM   7209 2C21 POPEu 137      93.923  64.423  36.586  1.00  0.00           C
ATOM   7212 3C21 POPEu 137      94.073  63.823  37.986  1.00  0.00           C
ATOM   7215 4C21 POPEu 137      92.753  63.883  38.766  1.00  0.00           C
ATOM   7218 5C21 POPEu 137      92.893  63.623  40.266  1.00  0.00           C
ATOM   7221 6C21 POPEu 137      93.053  62.143  40.646  1.00  0.00           C
ATOM   7224 7C21 POPEu 137      93.093  61.953  42.167  1.00  0.00           C
ATOM   7227 8C21 POPEu 137      93.033  60.493  42.596  1.00  0.00           C
ATOM   7231  C33 POPEu 137      98.463  54.773  27.966  1.00  0.00           C
ATOM   7234  C34 POPEu 137      97.903  56.033  28.645  1.00  0.00           C
ATOM   7237  C35 POPEu 137      98.023  55.993  30.185  1.00  0.00           C
ATOM   7240  C36 POPEu 137      97.423  57.243  30.856  1.00  0.00           C
ATOM   7243  C37 POPEu 137      97.123  57.083  32.355  1.00  0.00           C
ATOM   7246  C38 POPEu 137      96.183  58.183  32.865  1.00  0.00           C
ATOM   7249  C39 POPEu 137      95.733  57.993  34.315  1.00  0.00           C
ATOM   7252 0C31 POPEu 137      94.723  59.083  34.736  1.00  0.00           C
ATOM   7255 1C31 POPEu 137      93.943  58.763  36.015  1.00  0.00           C
ATOM   7258 2C31 POPEu 137      92.843  59.793  36.285  1.00  0.00           C
ATOM   7261 3C31 POPEu 137      92.003  59.523  37.545  1.00  0.00           C
ATOM   7264 4C31 POPEu 137      91.253  58.183  37.535  1.00  0.00           C
ATOM   7267 5C31 POPEu 137      90.203  58.083  38.655  1.00  0.00           C
ATOM   7270 6C31 POPEu 137      89.593  56.693  38.806  1.00  0.00           C
ATOM   7274  NH3 POPEv 138      18.173 132.629  62.266  1.00  0.00           N
ATOM   7278  C12 POPEv 138      19.603 132.279  61.917  1.00  0.00           C
ATOM   7281  C11 POPEv 138      20.453 131.869  63.146  1.00  0.00           C
ATOM   7284  P   POPEv 138      22.033 129.819  62.665  1.00  0.00           P
ATOM   7285  O13 POPEv 138      23.063 129.419  63.645  1.00  0.00           O
ATOM   7286  O14 POPEv 138      20.753 129.089  62.715  1.00  0.00           O
ATOM   7287  O11 POPEv 138      22.643 129.569  61.226  1.00  0.00           O
ATOM   7288  O12 POPEv 138      21.733 131.379  62.715  1.00  0.00           O
ATOM   7289  C1  POPEv 138      21.963 130.029  60.066  1.00  0.00           C
ATOM   7292  C2  POPEv 138      22.763 129.689  58.796  1.00  0.00           C
ATOM   7294  O21 POPEv 138      21.993 130.179  57.686  1.00  0.00           O
ATOM   7295  C21 POPEv 138      22.663 130.729  56.707  1.00  0.00           C
ATOM   7296  O22 POPEv 138      23.853 130.989  56.686  1.00  0.00           O
ATOM   7297  C22 POPEv 138      21.653 131.089  55.606  1.00  0.00           C
ATOM   7300  C3  POPEv 138      22.963 128.149  58.626  1.00  0.00           C
ATOM   7303  O31 POPEv 138      23.603 127.839  57.365  1.00  0.00           O
ATOM   7304  C31 POPEv 138      23.073 126.989  56.455  1.00  0.00           C
ATOM   7305  O32 POPEv 138      23.313 127.059  55.266  1.00  0.00           O
ATOM   7306  C32 POPEv 138      22.283 125.843  57.085  1.00  0.00           C
ATOM   7309  C23 POPEv 138      22.273 131.209  54.195  1.00  0.00           C
ATOM   7312  C24 POPEv 138      21.203 131.599  53.167  1.00  0.00           C
ATOM   7315  C25 POPEv 138      21.643 131.439  51.695  1.00  0.00           C
ATOM   7318  C26 POPEv 138      22.643 132.499  51.206  1.00  0.00           C
ATOM   7321  C27 POPEv 138      22.793 132.459  49.676  1.00  0.00           C
ATOM   7324  C28 POPEv 138      23.583 133.649  49.086  1.00  0.00           C
ATOM   7327  C29 POPEv 138      25.053 133.629  49.426  1.00  0.00           C
ATOM   7329 0C21 POPEv 138      26.033 133.159  48.635  1.00  0.00           C
ATOM   7331 1C21 POPEv 138      25.823 132.489  47.296  1.00  0.00           C
ATOM   7334 2C21 POPEv 138      27.063 131.719  46.786  1.00  0.00           C
ATOM   7337 3C21 POPEv 138      28.233 132.629  46.385  1.00  0.00           C
ATOM   7340 4C21 POPEv 138      29.293 131.879  45.555  1.00  0.00           C
ATOM   7343 5C21 POPEv 138      30.473 132.749  45.126  1.00  0.00           C
ATOM   7346 6C21 POPEv 138      31.343 133.219  46.296  1.00  0.00           C
ATOM   7349 7C21 POPEv 138      32.563 134.039  45.847  1.00  0.00           C
ATOM   7352 8C21 POPEv 138      33.433 134.489  47.025  1.00  0.00           C
ATOM   7356  C33 POPEv 138      21.993 124.703  56.075  1.00  0.00           C
ATOM   7359  C34 POPEv 138      21.103 123.603  56.675  1.00  0.00           C
ATOM   7362  C35 POPEv 138      20.593 122.613  55.616  1.00  0.00           C
ATOM   7365  C36 POPEv 138      19.593 121.573  56.165  1.00  0.00           C
ATOM   7368  C37 POPEv 138      18.283 121.473  55.365  1.00  0.00           C
ATOM   7371  C38 POPEv 138      18.473 120.983  53.916  1.00  0.00           C
ATOM   7374  C39 POPEv 138      17.173 120.973  53.096  1.00  0.00           C
ATOM   7377 0C31 POPEv 138      17.433 120.893  51.576  1.00  0.00           C
ATOM   7380 1C31 POPEv 138      17.383 122.273  50.885  1.00  0.00           C
ATOM   7383 2C31 POPEv 138      18.073 122.313  49.515  1.00  0.00           C
ATOM   7386 3C31 POPEv 138      18.053 123.703  48.855  1.00  0.00           C
ATOM   7389 4C31 POPEv 138      16.693 124.073  48.246  1.00  0.00           C
ATOM   7392 5C31 POPEv 138      16.743 125.373  47.426  1.00  0.00           C
ATOM   7395 6C31 POPEv 138      15.413 125.713  46.745  1.00  0.00           C
ATOM   7399  NH3 POPEw 139      13.653  -1.667  65.215  1.00  0.00           N
ATOM   7403  C12 POPEw 139      12.163  -1.427  64.985  1.00  0.00           C
ATOM   7406  C11 POPEw 139      11.743   0.043  65.186  1.00  0.00           C
ATOM   7409  P   POPEw 139       9.533   1.503  65.425  1.00  0.00           P
ATOM   7410  O13 POPEw 139       9.443   1.863  66.856  1.00  0.00           O
ATOM   7411  O14 POPEw 139      10.003   2.553  64.505  1.00  0.00           O
ATOM   7412  O11 POPEw 139       8.073   1.113  64.965  1.00  0.00           O
ATOM   7413  O12 POPEw 139      10.323   0.133  65.205  1.00  0.00           O
ATOM   7414  C1  POPEw 139       7.813   0.353  63.785  1.00  0.00           C
ATOM   7417  C2  POPEw 139       6.793   1.113  62.906  1.00  0.00           C
ATOM   7419  O21 POPEw 139       6.443   0.323  61.766  1.00  0.00           O
ATOM   7420  C21 POPEw 139       7.343   0.233  60.806  1.00  0.00           C
ATOM   7421  O22 POPEw 139       8.493   0.653  60.825  1.00  0.00           O
ATOM   7422  C22 POPEw 139       6.733  -0.527  59.626  1.00  0.00           C
ATOM   7425  C3  POPEw 139       7.273   2.563  62.566  1.00  0.00           C
ATOM   7428  O31 POPEw 139       6.643   3.053  61.376  1.00  0.00           O
ATOM   7429  C31 POPEw 139       6.833   4.353  61.185  1.00  0.00           C
ATOM   7430  O32 POPEw 139       7.333   5.113  62.005  1.00  0.00           O
ATOM   7431  C32 POPEw 139       6.483   4.723  59.755  1.00  0.00           C
ATOM   7434  C23 POPEw 139       7.243   0.023  58.275  1.00  0.00           C
ATOM   7437  C24 POPEw 139       6.763  -0.827  57.085  1.00  0.00           C
ATOM   7440  C25 POPEw 139       7.493  -0.487  55.775  1.00  0.00           C
ATOM   7443  C26 POPEw 139       7.023   0.823  55.166  1.00  0.00           C
ATOM   7446  C27 POPEw 139       7.933   1.433  54.086  1.00  0.00           C
ATOM   7449  C28 POPEw 139       7.243   2.643  53.417  1.00  0.00           C
ATOM   7452  C29 POPEw 139       7.943   3.323  52.266  1.00  0.00           C
ATOM   7454 0C21 POPEw 139       7.813   2.933  50.986  1.00  0.00           C
ATOM   7456 1C21 POPEw 139       7.073   1.683  50.575  1.00  0.00           C
ATOM   7459 2C21 POPEw 139       7.283   1.323  49.095  1.00  0.00           C
ATOM   7462 3C21 POPEw 139       6.453   2.173  48.125  1.00  0.00           C
ATOM   7465 4C21 POPEw 139       6.833   1.943  46.656  1.00  0.00           C
ATOM   7468 5C21 POPEw 139       6.883   0.463  46.256  1.00  0.00           C
ATOM   7471 6C21 POPEw 139       7.353   0.253  44.816  1.00  0.00           C
ATOM   7474 7C21 POPEw 139       7.673  -1.227  44.536  1.00  0.00           C
ATOM   7477 8C21 POPEw 139       8.453  -1.457  43.246  1.00  0.00           C
ATOM   7481  C33 POPEw 139       7.633   4.303  58.816  1.00  0.00           C
ATOM   7484  C34 POPEw 139       7.393   4.733  57.376  1.00  0.00           C
ATOM   7487  C35 POPEw 139       8.503   4.373  56.376  1.00  0.00           C
ATOM   7490  C36 POPEw 139       9.913   4.803  56.795  1.00  0.00           C
ATOM   7493  C37 POPEw 139      10.943   4.503  55.695  1.00  0.00           C
ATOM   7496  C38 POPEw 139      11.343   5.743  54.885  1.00  0.00           C
ATOM   7499  C39 POPEw 139      12.363   6.643  55.616  1.00  0.00           C
ATOM   7502 0C31 POPEw 139      13.773   6.023  55.657  1.00  0.00           C
ATOM   7505 1C31 POPEw 139      14.813   6.943  56.296  1.00  0.00           C
ATOM   7508 2C31 POPEw 139      16.193   6.283  56.395  1.00  0.00           C
ATOM   7511 3C31 POPEw 139      17.173   7.093  57.266  1.00  0.00           C
ATOM   7514 4C31 POPEw 139      17.633   8.433  56.656  1.00  0.00           C
ATOM   7517 5C31 POPEw 139      18.653   9.133  57.556  1.00  0.00           C
ATOM   7520 6C31 POPEw 139      19.133  10.483  57.025  1.00  0.00           C
ATOM   7524  NH3 POPEx 140     117.933  46.193  62.806  1.00  0.00           N
ATOM   7528  C12 POPEx 140     119.413  46.493  62.906  1.00  0.00           C
ATOM   7531  C11 POPEx 140     120.033  46.983  61.565  1.00  0.00           C
ATOM   7534  P   POPEx 140     122.403  47.523  60.527  1.00  0.00           P
ATOM   7535  O13 POPEx 140     122.043  48.763  59.816  1.00  0.00           O
ATOM   7536  O14 POPEx 140     123.813  47.433  60.996  1.00  0.00           O
ATOM   7537  O11 POPEx 140     122.103  46.313  59.566  1.00  0.00           O
ATOM   7538  O12 POPEx 140     121.403  47.343  61.756  1.00  0.00           O
ATOM   7539  C1  POPEx 140     123.183  45.413  59.266  1.00  0.00           C
ATOM   7542  C2  POPEx 140     122.863  44.443  58.106  1.00  0.00           C
ATOM   7544  O21 POPEx 140     122.473  45.153  56.917  1.00  0.00           O
ATOM   7545  C21 POPEx 140     123.473  45.583  56.165  1.00  0.00           C
ATOM   7546  O22 POPEx 140     124.653  45.643  56.495  1.00  0.00           O
ATOM   7547  C22 POPEx 140     122.913  46.013  54.806  1.00  0.00           C
ATOM   7550  C3  POPEx 140     121.753  43.433  58.545  1.00  0.00           C
ATOM   7553  O31 POPEx 140     120.633  43.323  57.645  1.00  0.00           O
ATOM   7554  C31 POPEx 140     120.943  42.803  56.455  1.00  0.00           C
ATOM   7555  O32 POPEx 140     122.003  42.303  56.126  1.00  0.00           O
ATOM   7556  C32 POPEx 140     119.753  43.033  55.545  1.00  0.00           C
ATOM   7559  C23 POPEx 140     123.683  47.193  54.156  1.00  0.00           C
ATOM   7562  C24 POPEx 140     122.743  48.273  53.605  1.00  0.00           C
ATOM   7565  C25 POPEx 140     122.153  47.983  52.215  1.00  0.00           C
ATOM   7568  C26 POPEx 140     123.113  48.333  51.075  1.00  0.00           C
ATOM   7571  C27 POPEx 140     122.393  48.603  49.746  1.00  0.00           C
ATOM   7574  C28 POPEx 140     123.333  49.223  48.696  1.00  0.00           C
ATOM   7577  C29 POPEx 140     122.613  49.583  47.415  1.00  0.00           C
ATOM   7579 0C21 POPEx 140     121.953  50.733  47.176  1.00  0.00           C
ATOM   7581 1C21 POPEx 140     121.753  51.883  48.135  1.00  0.00           C
ATOM   7584 2C21 POPEx 140     122.383  53.203  47.645  1.00  0.00           C
ATOM   7587 3C21 POPEx 140     123.903  53.303  47.875  1.00  0.00           C
ATOM   7590 4C21 POPEx 140     124.463  54.673  47.456  1.00  0.00           C
ATOM   7593 5C21 POPEx 140     125.943  54.883  47.806  1.00  0.00           C
ATOM   7596 6C21 POPEx 140     126.403  56.323  47.535  1.00  0.00           C
ATOM   7599 7C21 POPEx 140     127.883  56.553  47.875  1.00  0.00           C
ATOM   7602 8C21 POPEx 140     128.299  58.023  47.795  1.00  0.00           C
ATOM   7606  C33 POPEx 140     119.993  42.623  54.086  1.00  0.00           C
ATOM   7609  C34 POPEx 140     118.923  43.293  53.205  1.00  0.00           C
ATOM   7612  C35 POPEx 140     118.833  42.763  51.776  1.00  0.00           C
ATOM   7615  C36 POPEx 140     120.173  42.433  51.115  1.00  0.00           C
ATOM   7618  C37 POPEx 140     120.023  42.273  49.606  1.00  0.00           C
ATOM   7621  C38 POPEx 140     121.313  41.823  48.916  1.00  0.00           C
ATOM   7624  C39 POPEx 140     121.453  42.383  47.496  1.00  0.00           C
ATOM   7627 0C31 POPEx 140     121.853  43.863  47.496  1.00  0.00           C
ATOM   7630 1C31 POPEx 140     122.043  44.433  46.086  1.00  0.00           C
ATOM   7633 2C31 POPEx 140     122.313  45.943  46.105  1.00  0.00           C
ATOM   7636 3C31 POPEx 140     122.523  46.553  44.715  1.00  0.00           C
ATOM   7639 4C31 POPEx 140     123.783  46.043  44.016  1.00  0.00           C
ATOM   7642 5C31 POPEx 140     124.153  46.903  42.795  1.00  0.00           C
ATOM   7645 6C31 POPEx 140     125.393  46.413  42.066  1.00  0.00           C
ATOM   7649  NH3 POPEy 141     120.173   2.213  62.826  1.00  0.00           N
ATOM   7653  C12 POPEy 141     120.863   3.463  63.265  1.00  0.00           C
ATOM   7656  C11 POPEy 141     121.843   3.933  62.176  1.00  0.00           C
ATOM   7659  P   POPEy 141     122.913   6.033  63.325  1.00  0.00           P
ATOM   7660  O13 POPEy 141     124.143   6.573  62.696  1.00  0.00           O
ATOM   7661  O14 POPEy 141     123.033   5.163  64.516  1.00  0.00           O
ATOM   7662  O11 POPEy 141     121.973   7.253  63.726  1.00  0.00           O
ATOM   7663  O12 POPEy 141     122.013   5.343  62.215  1.00  0.00           O
ATOM   7664  C1  POPEy 141     122.123   8.503  63.045  1.00  0.00           C
ATOM   7667  C2  POPEy 141     121.713   8.463  61.556  1.00  0.00           C
ATOM   7669  O21 POPEy 141     122.123   9.703  60.986  1.00  0.00           O
ATOM   7670  C21 POPEy 141     122.643   9.833  59.755  1.00  0.00           C
ATOM   7671  O22 POPEy 141     122.873  10.933  59.256  1.00  0.00           O
ATOM   7672  C22 POPEy 141     122.943   8.533  59.016  1.00  0.00           C
ATOM   7675  C3  POPEy 141     120.183   8.273  61.406  1.00  0.00           C
ATOM   7678  O31 POPEy 141     119.813   8.323  60.016  1.00  0.00           O
ATOM   7679  C31 POPEy 141     118.793   9.103  59.685  1.00  0.00           C
ATOM   7680  O32 POPEy 141     118.073   9.703  60.466  1.00  0.00           O
ATOM   7681  C32 POPEy 141     118.693   9.153  58.167  1.00  0.00           C
ATOM   7684  C23 POPEy 141     123.453   8.773  57.575  1.00  0.00           C
ATOM   7687  C24 POPEy 141     123.463   7.473  56.756  1.00  0.00           C
ATOM   7690  C25 POPEy 141     123.653   7.673  55.245  1.00  0.00           C
ATOM   7693  C26 POPEy 141     125.063   8.173  54.876  1.00  0.00           C
ATOM   7696  C27 POPEy 141     125.593   7.463  53.626  1.00  0.00           C
ATOM   7699  C28 POPEy 141     126.943   8.003  53.167  1.00  0.00           C
ATOM   7702  C29 POPEy 141     127.633   7.133  52.146  1.00  0.00           C
ATOM   7704 0C21 POPEy 141     127.743   7.363  50.826  1.00  0.00           C
ATOM   7706 1C21 POPEy 141     127.153   8.513  50.046  1.00  0.00           C
ATOM   7709 2C21 POPEy 141     126.173   8.013  48.975  1.00  0.00           C
ATOM   7712 3C21 POPEy 141     126.873   7.333  47.785  1.00  0.00           C
ATOM   7715 4C21 POPEy 141     125.903   6.703  46.776  1.00  0.00           C
ATOM   7718 5C21 POPEy 141     125.173   5.463  47.325  1.00  0.00           C
ATOM   7721 6C21 POPEy 141     124.463   4.653  46.235  1.00  0.00           C
ATOM   7724 7C21 POPEy 141     123.823   3.363  46.755  1.00  0.00           C
ATOM   7727 8C21 POPEy 141     123.213   2.503  45.646  1.00  0.00           C
ATOM   7731  C33 POPEy 141     119.723  10.113  57.546  1.00  0.00           C
ATOM   7734  C34 POPEy 141     119.863   9.983  56.025  1.00  0.00           C
ATOM   7737  C35 POPEy 141     118.563  10.313  55.285  1.00  0.00           C
ATOM   7740  C36 POPEy 141     118.773  10.523  53.776  1.00  0.00           C
ATOM   7743  C37 POPEy 141     117.673  11.403  53.176  1.00  0.00           C
ATOM   7746  C38 POPEy 141     117.893  12.903  53.446  1.00  0.00           C
ATOM   7749  C39 POPEy 141     118.983  13.573  52.586  1.00  0.00           C
ATOM   7752 0C31 POPEy 141     118.623  13.583  51.095  1.00  0.00           C
ATOM   7755 1C31 POPEy 141     119.593  14.393  50.215  1.00  0.00           C
ATOM   7758 2C31 POPEy 141     119.593  13.893  48.766  1.00  0.00           C
ATOM   7761 3C31 POPEy 141     118.223  13.943  48.087  1.00  0.00           C
ATOM   7764 4C31 POPEy 141     118.183  13.183  46.767  1.00  0.00           C
ATOM   7767 5C31 POPEy 141     116.853  13.383  46.035  1.00  0.00           C
ATOM   7770 6C31 POPEy 141     116.673  12.403  44.876  1.00  0.00           C
ATOM   7774  NH3 POPEz 142      41.003  69.973  60.835  1.00  0.00           N
ATOM   7778  C12 POPEz 142      42.313  69.393  60.365  1.00  0.00           C
ATOM   7781  C11 POPEz 142      43.493  69.803  61.255  1.00  0.00           C
ATOM   7784  P   POPEz 142      46.093  70.023  61.075  1.00  0.00           P
ATOM   7785  O13 POPEz 142      45.933  70.733  62.355  1.00  0.00           O
ATOM   7786  O14 POPEz 142      47.103  68.943  61.035  1.00  0.00           O
ATOM   7787  O11 POPEz 142      46.443  71.093  59.946  1.00  0.00           O
ATOM   7788  O12 POPEz 142      44.703  69.413  60.606  1.00  0.00           O
ATOM   7789  C1  POPEz 142      45.463  71.903  59.305  1.00  0.00           C
ATOM   7792  C2  POPEz 142      45.433  71.563  57.806  1.00  0.00           C
ATOM   7794  O21 POPEz 142      46.443  72.323  57.115  1.00  0.00           O
ATOM   7795  C21 POPEz 142      46.833  71.753  55.986  1.00  0.00           C
ATOM   7796  O22 POPEz 142      46.743  70.573  55.716  1.00  0.00           O
ATOM   7797  C22 POPEz 142      47.313  72.863  55.026  1.00  0.00           C
ATOM   7800  C3  POPEz 142      44.043  71.893  57.185  1.00  0.00           C
ATOM   7803  O31 POPEz 142      43.973  71.363  55.856  1.00  0.00           O
ATOM   7804  C31 POPEz 142      43.783  70.053  55.816  1.00  0.00           C
ATOM   7805  O32 POPEz 142      43.323  69.383  56.735  1.00  0.00           O
ATOM   7806  C32 POPEz 142      44.213  69.443  54.475  1.00  0.00           C
ATOM   7809  C23 POPEz 142      47.673  72.353  53.605  1.00  0.00           C
ATOM   7812  C24 POPEz 142      48.373  73.413  52.745  1.00  0.00           C
ATOM   7815  C25 POPEz 142      48.793  72.893  51.366  1.00  0.00           C
ATOM   7818  C26 POPEz 142      49.403  73.983  50.466  1.00  0.00           C
ATOM   7821  C27 POPEz 142      49.803  73.443  49.086  1.00  0.00           C
ATOM   7824  C28 POPEz 142      50.403  74.543  48.167  1.00  0.00           C
ATOM   7827  C29 POPEz 142      50.663  74.023  46.776  1.00  0.00           C
ATOM   7829 0C21 POPEz 142      50.463  74.663  45.606  1.00  0.00           C
ATOM   7831 1C21 POPEz 142      49.933  76.063  45.415  1.00  0.00           C
ATOM   7834 2C21 POPEz 142      48.893  76.193  44.286  1.00  0.00           C
ATOM   7837 3C21 POPEz 142      49.463  75.913  42.886  1.00  0.00           C
ATOM   7840 4C21 POPEz 142      48.553  76.403  41.745  1.00  0.00           C
ATOM   7843 5C21 POPEz 142      47.233  75.643  41.615  1.00  0.00           C
ATOM   7846 6C21 POPEz 142      46.463  76.033  40.345  1.00  0.00           C
ATOM   7849 7C21 POPEz 142      45.183  75.203  40.145  1.00  0.00           C
ATOM   7852 8C21 POPEz 142      44.473  75.503  38.826  1.00  0.00           C
ATOM   7856  C33 POPEz 142      43.963  70.283  53.195  1.00  0.00           C
ATOM   7859  C34 POPEz 142      44.863  69.863  52.006  1.00  0.00           C
ATOM   7862  C35 POPEz 142      45.053  68.343  51.885  1.00  0.00           C
ATOM   7865  C36 POPEz 142      45.863  67.843  50.686  1.00  0.00           C
ATOM   7868  C37 POPEz 142      46.613  66.543  51.045  1.00  0.00           C
ATOM   7871  C38 POPEz 142      47.393  65.903  49.885  1.00  0.00           C
ATOM   7874  C39 POPEz 142      46.603  64.803  49.146  1.00  0.00           C
ATOM   7877 0C31 POPEz 142      47.463  64.093  48.096  1.00  0.00           C
ATOM   7880 1C31 POPEz 142      46.723  62.973  47.345  1.00  0.00           C
ATOM   7883 2C31 POPEz 142      47.563  62.303  46.246  1.00  0.00           C
ATOM   7886 3C31 POPEz 142      48.043  63.293  45.175  1.00  0.00           C
ATOM   7889 4C31 POPEz 142      48.353  62.643  43.816  1.00  0.00           C
ATOM   7892 5C31 POPEz 142      48.533  63.713  42.725  1.00  0.00           C
ATOM   7895 6C31 POPEz 142      48.663  63.133  41.316  1.00  0.00           C
ATOM   7899  NH3 POPE0 143      93.063  75.153  19.825  1.00  0.00           N
ATOM   7903  C12 POPE0 143      92.863  73.963  18.915  1.00  0.00           C
ATOM   7906  C11 POPE0 143      91.403  73.873  18.475  1.00  0.00           C
ATOM   7909  P   POPE0 143      90.173  72.483  20.325  1.00  0.00           P
ATOM   7910  O13 POPE0 143      91.453  71.813  20.745  1.00  0.00           O
ATOM   7911  O14 POPE0 143      89.273  71.723  19.425  1.00  0.00           O
ATOM   7912  O11 POPE0 143      89.343  73.023  21.575  1.00  0.00           O
ATOM   7913  O12 POPE0 143      90.543  73.853  19.616  1.00  0.00           O
ATOM   7914  C1  POPE0 143      88.443  74.143  21.415  1.00  0.00           C
ATOM   7917  C2  POPE0 143      89.043  75.503  21.917  1.00  0.00           C
ATOM   7919  O21 POPE0 143      89.383  75.363  23.296  1.00  0.00           O
ATOM   7920  C21 POPE0 143      90.513  74.763  23.555  1.00  0.00           C
ATOM   7921  O22 POPE0 143      91.473  74.663  22.795  1.00  0.00           O
ATOM   7922  C22 POPE0 143      90.443  74.223  24.955  1.00  0.00           C
ATOM   7925  C3  POPE0 143      88.063  76.713  21.786  1.00  0.00           C
ATOM   7928  O31 POPE0 143      87.743  77.333  23.066  1.00  0.00           O
ATOM   7929  C31 POPE0 143      88.633  78.243  23.455  1.00  0.00           C
ATOM   7930  O32 POPE0 143      89.563  78.643  22.785  1.00  0.00           O
ATOM   7931  C32 POPE0 143      88.343  78.753  24.855  1.00  0.00           C
ATOM   7934  C23 POPE0 143      91.703  74.563  25.745  1.00  0.00           C
ATOM   7937  C24 POPE0 143      91.423  74.743  27.235  1.00  0.00           C
ATOM   7940  C25 POPE0 143      91.223  76.213  27.635  1.00  0.00           C
ATOM   7943  C26 POPE0 143      91.083  76.403  29.145  1.00  0.00           C
ATOM   7946  C27 POPE0 143      91.623  77.753  29.616  1.00  0.00           C
ATOM   7949  C28 POPE0 143      91.313  78.003  31.095  1.00  0.00           C
ATOM   7952  C29 POPE0 143      92.123  79.163  31.625  1.00  0.00           C
ATOM   7954 0C21 POPE0 143      92.923  79.153  32.705  1.00  0.00           C
ATOM   7956 1C21 POPE0 143      93.163  77.983  33.626  1.00  0.00           C
ATOM   7959 2C21 POPE0 143      92.223  78.023  34.845  1.00  0.00           C
ATOM   7962 3C21 POPE0 143      92.503  76.863  35.816  1.00  0.00           C
ATOM   7965 4C21 POPE0 143      91.563  76.863  37.015  1.00  0.00           C
ATOM   7968 5C21 POPE0 143      91.693  75.613  37.906  1.00  0.00           C
ATOM   7971 6C21 POPE0 143      93.043  75.503  38.626  1.00  0.00           C
ATOM   7974 7C21 POPE0 143      93.143  74.223  39.466  1.00  0.00           C
ATOM   7977 8C21 POPE0 143      94.513  73.993  40.116  1.00  0.00           C
ATOM   7981  C33 POPE0 143      88.733  80.253  24.946  1.00  0.00           C
ATOM   7984  C34 POPE0 143      88.573  80.853  26.345  1.00  0.00           C
ATOM   7987  C35 POPE0 143      89.553  80.283  27.376  1.00  0.00           C
ATOM   7990  C36 POPE0 143      89.673  81.163  28.626  1.00  0.00           C
ATOM   7993  C37 POPE0 143      88.423  81.103  29.525  1.00  0.00           C
ATOM   7996  C38 POPE0 143      88.483  82.053  30.726  1.00  0.00           C
ATOM   7999  C39 POPE0 143      89.613  81.683  31.695  1.00  0.00           C
ATOM   8002 0C31 POPE0 143      89.703  82.573  32.945  1.00  0.00           C
ATOM   8005 1C31 POPE0 143      90.813  82.073  33.876  1.00  0.00           C
ATOM   8008 2C31 POPE0 143      91.123  82.983  35.066  1.00  0.00           C
ATOM   8011 3C31 POPE0 143      91.803  84.293  34.645  1.00  0.00           C
ATOM   8014 4C31 POPE0 143      92.383  85.053  35.835  1.00  0.00           C
ATOM   8017 5C31 POPE0 143      93.043  86.373  35.435  1.00  0.00           C
ATOM   8020 6C31 POPE0 143      93.553  87.173  36.636  1.00  0.00           C
ATOM   8024  NH3 POPE1 144      57.783   0.683  21.395  1.00  0.00           N
ATOM   8028  C12 POPE1 144      58.623   1.523  22.316  1.00  0.00           C
ATOM   8031  C11 POPE1 144      59.333   2.673  21.605  1.00  0.00           C
ATOM   8034  P   POPE1 144      61.703   3.033  22.565  1.00  0.00           P
ATOM   8035  O13 POPE1 144      61.893   1.593  22.855  1.00  0.00           O
ATOM   8036  O14 POPE1 144      62.293   3.453  21.275  1.00  0.00           O
ATOM   8037  O11 POPE1 144      62.323   3.863  23.745  1.00  0.00           O
ATOM   8038  O12 POPE1 144      60.153   3.353  22.556  1.00  0.00           O
ATOM   8039  C1  POPE1 144      61.933   3.613  25.106  1.00  0.00           C
ATOM   8042  C2  POPE1 144      61.643   4.923  25.875  1.00  0.00           C
ATOM   8044  O21 POPE1 144      61.043   4.573  27.135  1.00  0.00           O
ATOM   8045  C21 POPE1 144      61.923   4.333  28.085  1.00  0.00           C
ATOM   8046  O22 POPE1 144      63.133   4.293  27.955  1.00  0.00           O
ATOM   8047  C22 POPE1 144      61.203   4.053  29.396  1.00  0.00           C
ATOM   8050  C3  POPE1 144      60.713   5.903  25.106  1.00  0.00           C
ATOM   8053  O31 POPE1 144      60.653   7.183  25.766  1.00  0.00           O
ATOM   8054  C31 POPE1 144      60.123   7.193  26.995  1.00  0.00           C
ATOM   8055  O32 POPE1 144      60.753   7.423  28.015  1.00  0.00           O
ATOM   8056  C32 POPE1 144      58.653   6.793  27.016  1.00  0.00           C
ATOM   8059  C23 POPE1 144      61.843   4.813  30.576  1.00  0.00           C
ATOM   8062  C24 POPE1 144      61.473   4.133  31.885  1.00  0.00           C
ATOM   8065  C25 POPE1 144      61.893   4.863  33.167  1.00  0.00           C
ATOM   8068  C26 POPE1 144      61.163   4.233  34.356  1.00  0.00           C
ATOM   8071  C27 POPE1 144      61.623   4.733  35.725  1.00  0.00           C
ATOM   8074  C28 POPE1 144      60.953   3.943  36.875  1.00  0.00           C
ATOM   8077  C29 POPE1 144      61.483   2.523  36.955  1.00  0.00           C
ATOM   8079 0C21 POPE1 144      61.943   1.913  38.065  1.00  0.00           C
ATOM   8081 1C21 POPE1 144      61.983   2.533  39.435  1.00  0.00           C
ATOM   8084 2C21 POPE1 144      60.603   2.613  40.116  1.00  0.00           C
ATOM   8087 3C21 POPE1 144      60.033   1.243  40.517  1.00  0.00           C
ATOM   8090 4C21 POPE1 144      58.653   1.313  41.186  1.00  0.00           C
ATOM   8093 5C21 POPE1 144      58.543   2.343  42.325  1.00  0.00           C
ATOM   8096 6C21 POPE1 144      59.603   2.153  43.426  1.00  0.00           C
ATOM   8099 7C21 POPE1 144      59.583   3.303  44.445  1.00  0.00           C
ATOM   8102 8C21 POPE1 144      60.763   3.223  45.415  1.00  0.00           C
ATOM   8106  C33 POPE1 144      58.093   6.953  28.445  1.00  0.00           C
ATOM   8109  C34 POPE1 144      56.623   6.543  28.555  1.00  0.00           C
ATOM   8112  C35 POPE1 144      56.093   6.513  30.007  1.00  0.00           C
ATOM   8115  C36 POPE1 144      56.183   7.873  30.716  1.00  0.00           C
ATOM   8118  C37 POPE1 144      55.873   7.813  32.215  1.00  0.00           C
ATOM   8121  C38 POPE1 144      56.153   9.133  32.945  1.00  0.00           C
ATOM   8124  C39 POPE1 144      56.143   8.953  34.466  1.00  0.00           C
ATOM   8127 0C31 POPE1 144      54.773   9.133  35.126  1.00  0.00           C
ATOM   8130 1C31 POPE1 144      54.833   8.843  36.625  1.00  0.00           C
ATOM   8133 2C31 POPE1 144      53.653   9.413  37.415  1.00  0.00           C
ATOM   8136 3C31 POPE1 144      53.713   9.023  38.895  1.00  0.00           C
ATOM   8139 4C31 POPE1 144      52.553   9.623  39.705  1.00  0.00           C
ATOM   8142 5C31 POPE1 144      52.613   9.263  41.196  1.00  0.00           C
ATOM   8145 6C31 POPE1 144      51.503   9.943  42.006  1.00  0.00           C
ATOM   8149  NH3 POPE2 145     128.033  17.953  61.926  1.00  0.00           N
ATOM   8153  C12 POPE2 145     126.853  18.493  62.696  1.00  0.00           C
ATOM   8156  C11 POPE2 145     126.153  19.653  61.955  1.00  0.00           C
ATOM   8159  P   POPE2 145     124.653  21.393  63.295  1.00  0.00           P
ATOM   8160  O13 POPE2 145     123.213  21.693  63.255  1.00  0.00           O
ATOM   8161  O14 POPE2 145     125.333  21.493  64.596  1.00  0.00           O
ATOM   8162  O11 POPE2 145     125.343  22.413  62.325  1.00  0.00           O
ATOM   8163  O12 POPE2 145     124.933  20.003  62.616  1.00  0.00           O
ATOM   8164  C1  POPE2 145     124.873  22.543  60.986  1.00  0.00           C
ATOM   8167  C2  POPE2 145     125.843  23.433  60.165  1.00  0.00           C
ATOM   8169  O21 POPE2 145     125.863  22.993  58.806  1.00  0.00           O
ATOM   8170  C21 POPE2 145     124.723  23.063  58.146  1.00  0.00           C
ATOM   8171  O22 POPE2 145     123.663  23.493  58.556  1.00  0.00           O
ATOM   8172  C22 POPE2 145     125.003  22.583  56.716  1.00  0.00           C
ATOM   8175  C3  POPE2 145     127.283  23.433  60.795  1.00  0.00           C
ATOM   8178  O31 POPE2 145     128.369  23.633  59.855  1.00  0.00           O
ATOM   8179  C31 POPE2 145     128.939  22.523  59.385  1.00  0.00           C
ATOM   8180  O32 POPE2 145     128.669  21.383  59.736  1.00  0.00           O
ATOM   8181  C32 POPE2 145     129.889  22.853  58.246  1.00  0.00           C
ATOM   8184  C23 POPE2 145     123.843  22.823  55.736  1.00  0.00           C
ATOM   8187  C24 POPE2 145     124.273  22.573  54.276  1.00  0.00           C
ATOM   8190  C25 POPE2 145     123.103  22.493  53.295  1.00  0.00           C
ATOM   8193  C26 POPE2 145     122.273  23.783  53.195  1.00  0.00           C
ATOM   8196  C27 POPE2 145     120.763  23.503  53.157  1.00  0.00           C
ATOM   8199  C28 POPE2 145     119.873  24.723  53.426  1.00  0.00           C
ATOM   8202  C29 POPE2 145     119.983  25.213  54.855  1.00  0.00           C
ATOM   8204 0C21 POPE2 145     119.993  26.493  55.275  1.00  0.00           C
ATOM   8206 1C21 POPE2 145     119.843  27.723  54.426  1.00  0.00           C
ATOM   8209 2C21 POPE2 145     121.103  28.083  53.595  1.00  0.00           C
ATOM   8212 3C21 POPE2 145     122.393  28.103  54.417  1.00  0.00           C
ATOM   8215 4C21 POPE2 145     123.603  28.593  53.626  1.00  0.00           C
ATOM   8218 5C21 POPE2 145     124.913  28.373  54.375  1.00  0.00           C
ATOM   8221 6C21 POPE2 145     125.443  26.943  54.255  1.00  0.00           C
ATOM   8224 7C21 POPE2 145     126.743  26.753  55.046  1.00  0.00           C
ATOM   8227 8C21 POPE2 145     127.493  25.463  54.725  1.00  0.00           C
ATOM   8231  C33 POPE2 145     129.389  22.163  56.955  1.00  0.00           C
ATOM   8234  C34 POPE2 145     130.359  22.363  55.795  1.00  0.00           C
ATOM   8237  C35 POPE2 145     129.759  21.963  54.445  1.00  0.00           C
ATOM   8240  C36 POPE2 145     130.819  21.993  53.335  1.00  0.00           C
ATOM   8243  C37 POPE2 145     130.249  21.773  51.936  1.00  0.00           C
ATOM   8246  C38 POPE2 145     131.359  21.613  50.885  1.00  0.00           C
ATOM   8249  C39 POPE2 145     130.869  21.693  49.436  1.00  0.00           C
ATOM   8252 0C31 POPE2 145     130.109  22.993  49.175  1.00  0.00           C
ATOM   8255 1C31 POPE2 145     129.739  23.253  47.715  1.00  0.00           C
ATOM   8258 2C31 POPE2 145     128.989  24.593  47.596  1.00  0.00           C
ATOM   8261 3C31 POPE2 145     129.089  25.213  46.206  1.00  0.00           C
ATOM   8264 4C31 POPE2 145     128.209  24.553  45.156  1.00  0.00           C
ATOM   8267 5C31 POPE2 145     128.499  25.173  43.785  1.00  0.00           C
ATOM   8270 6C31 POPE2 145     127.533  24.693  42.705  1.00  0.00           C
ATOM   8274  NH3 POPE3 146     103.443  76.453  60.285  1.00  0.00           N
ATOM   8278  C12 POPE3 146     104.413  75.573  61.005  1.00  0.00           C
ATOM   8281  C11 POPE3 146     105.573  75.173  60.086  1.00  0.00           C
ATOM   8284  P   POPE3 146     105.673  72.573  59.895  1.00  0.00           P
ATOM   8285  O13 POPE3 146     106.283  71.473  60.667  1.00  0.00           O
ATOM   8286  O14 POPE3 146     104.203  72.553  59.776  1.00  0.00           O
ATOM   8287  O11 POPE3 146     106.373  72.593  58.486  1.00  0.00           O
ATOM   8288  O12 POPE3 146     106.123  73.933  60.545  1.00  0.00           O
ATOM   8289  C1  POPE3 146     105.743  72.023  57.336  1.00  0.00           C
ATOM   8292  C2  POPE3 146     105.713  70.473  57.376  1.00  0.00           C
ATOM   8294  O21 POPE3 146     106.263  69.923  56.156  1.00  0.00           O
ATOM   8295  C21 POPE3 146     105.563  70.093  55.046  1.00  0.00           C
ATOM   8296  O22 POPE3 146     104.543  70.753  54.935  1.00  0.00           O
ATOM   8297  C22 POPE3 146     106.293  69.433  53.866  1.00  0.00           C
ATOM   8300  C3  POPE3 146     104.313  69.903  57.725  1.00  0.00           C
ATOM   8303  O31 POPE3 146     104.143  68.603  57.135  1.00  0.00           O
ATOM   8304  C31 POPE3 146     103.043  68.003  57.516  1.00  0.00           C
ATOM   8305  O32 POPE3 146     102.723  67.753  58.666  1.00  0.00           O
ATOM   8306  C32 POPE3 146     102.163  67.853  56.266  1.00  0.00           C
ATOM   8309  C23 POPE3 146     106.063  70.113  52.496  1.00  0.00           C
ATOM   8312  C24 POPE3 146     107.063  69.633  51.446  1.00  0.00           C
ATOM   8315  C25 POPE3 146     106.733  68.263  50.826  1.00  0.00           C
ATOM   8318  C26 POPE3 146     105.593  68.333  49.806  1.00  0.00           C
ATOM   8321  C27 POPE3 146     105.463  67.063  48.955  1.00  0.00           C
ATOM   8324  C28 POPE3 146     104.293  67.163  47.956  1.00  0.00           C
ATOM   8327  C29 POPE3 146     104.183  65.933  47.085  1.00  0.00           C
ATOM   8329 0C21 POPE3 146     104.473  65.853  45.775  1.00  0.00           C
ATOM   8331 1C21 POPE3 146     104.983  66.983  44.906  1.00  0.00           C
ATOM   8334 2C21 POPE3 146     103.833  67.603  44.105  1.00  0.00           C
ATOM   8337 3C21 POPE3 146     104.283  68.773  43.225  1.00  0.00           C
ATOM   8340 4C21 POPE3 146     103.153  69.403  42.395  1.00  0.00           C
ATOM   8343 5C21 POPE3 146     102.403  68.363  41.556  1.00  0.00           C
ATOM   8346 6C21 POPE3 146     101.483  68.963  40.485  1.00  0.00           C
ATOM   8349 7C21 POPE3 146     100.533  67.913  39.896  1.00  0.00           C
ATOM   8352 8C21 POPE3 146      99.813  68.363  38.626  1.00  0.00           C
ATOM   8356  C33 POPE3 146     102.883  67.123  55.105  1.00  0.00           C
ATOM   8359  C34 POPE3 146     102.083  67.183  53.785  1.00  0.00           C
ATOM   8362  C35 POPE3 146     102.643  66.233  52.725  1.00  0.00           C
ATOM   8365  C36 POPE3 146     101.873  66.333  51.395  1.00  0.00           C
ATOM   8368  C37 POPE3 146     102.333  65.313  50.345  1.00  0.00           C
ATOM   8371  C38 POPE3 146     101.713  63.913  50.485  1.00  0.00           C
ATOM   8374  C39 POPE3 146     100.223  63.863  50.135  1.00  0.00           C
ATOM   8377 0C31 POPE3 146      99.703  62.433  49.965  1.00  0.00           C
ATOM   8380 1C31 POPE3 146      98.183  62.403  49.836  1.00  0.00           C
ATOM   8383 2C31 POPE3 146      97.593  61.003  49.615  1.00  0.00           C
ATOM   8386 3C31 POPE3 146      96.063  61.093  49.466  1.00  0.00           C
ATOM   8389 4C31 POPE3 146      95.383  59.783  49.056  1.00  0.00           C
ATOM   8392 5C31 POPE3 146      94.863  58.963  50.245  1.00  0.00           C
ATOM   8395 6C31 POPE3 146      93.933  57.823  49.816  1.00  0.00           C
ATOM   8399  NH3 POPE4 147       4.213  15.463  64.845  1.00  0.00           N
ATOM   8403  C12 POPE4 147       4.523  16.233  63.586  1.00  0.00           C
ATOM   8406  C11 POPE4 147       3.233  16.623  62.845  1.00  0.00           C
ATOM   8409  P   POPE4 147       1.233  14.943  63.115  1.00  0.00           P
ATOM   8410  O13 POPE4 147       1.663  14.553  64.466  1.00  0.00           O
ATOM   8411  O14 POPE4 147       0.173  15.963  62.985  1.00  0.00           O
ATOM   8412  O11 POPE4 147       0.853  13.673  62.255  1.00  0.00           O
ATOM   8413  O12 POPE4 147       2.523  15.473  62.395  1.00  0.00           O
ATOM   8414  C1  POPE4 147       1.133  13.563  60.847  1.00  0.00           C
ATOM   8417  C2  POPE4 147       2.223  12.473  60.536  1.00  0.00           C
ATOM   8419  O21 POPE4 147       3.263  13.033  59.705  1.00  0.00           O
ATOM   8420  C21 POPE4 147       2.973  13.293  58.435  1.00  0.00           C
ATOM   8421  O22 POPE4 147       1.913  13.053  57.896  1.00  0.00           O
ATOM   8422  C22 POPE4 147       4.143  14.043  57.795  1.00  0.00           C
ATOM   8425  C3  POPE4 147       1.613  11.133  59.976  1.00  0.00           C
ATOM   8428  O31 POPE4 147       2.553  10.343  59.195  1.00  0.00           O
ATOM   8429  C31 POPE4 147       1.933   9.443  58.405  1.00  0.00           C
ATOM   8430  O32 POPE4 147       0.773   9.093  58.535  1.00  0.00           O
ATOM   8431  C32 POPE4 147       2.863   8.953  57.285  1.00  0.00           C
ATOM   8434  C23 POPE4 147       3.813  14.673  56.415  1.00  0.00           C
ATOM   8437  C24 POPE4 147       3.973  13.713  55.225  1.00  0.00           C
ATOM   8440  C25 POPE4 147       3.373  14.243  53.906  1.00  0.00           C
ATOM   8443  C26 POPE4 147       3.883  15.633  53.475  1.00  0.00           C
ATOM   8446  C27 POPE4 147       3.203  16.153  52.185  1.00  0.00           C
ATOM   8449  C28 POPE4 147       3.673  15.483  50.885  1.00  0.00           C
ATOM   8452  C29 POPE4 147       2.943  16.023  49.685  1.00  0.00           C
ATOM   8454 0C21 POPE4 147       3.353  15.963  48.405  1.00  0.00           C
ATOM   8456 1C21 POPE4 147       4.593  15.263  47.896  1.00  0.00           C
ATOM   8459 2C21 POPE4 147       4.393  14.693  46.475  1.00  0.00           C
ATOM   8462 3C21 POPE4 147       3.403  13.513  46.416  1.00  0.00           C
ATOM   8465 4C21 POPE4 147       2.563  13.493  45.126  1.00  0.00           C
ATOM   8468 5C21 POPE4 147       1.593  12.303  45.046  1.00  0.00           C
ATOM   8471 6C21 POPE4 147       0.553  12.293  46.176  1.00  0.00           C
ATOM   8474 7C21 POPE4 147      -0.487  11.173  46.035  1.00  0.00           C
ATOM   8477 8C21 POPE4 147      -1.513  11.183  47.167  1.00  0.00           C
ATOM   8481  C33 POPE4 147       2.143   8.853  55.917  1.00  0.00           C
ATOM   8484  C34 POPE4 147       3.003   8.153  54.836  1.00  0.00           C
ATOM   8487  C35 POPE4 147       2.273   7.973  53.505  1.00  0.00           C
ATOM   8490  C36 POPE4 147       2.973   7.053  52.496  1.00  0.00           C
ATOM   8493  C37 POPE4 147       2.013   6.563  51.406  1.00  0.00           C
ATOM   8496  C38 POPE4 147       2.723   5.743  50.315  1.00  0.00           C
ATOM   8499  C39 POPE4 147       3.033   6.573  49.056  1.00  0.00           C
ATOM   8502 0C31 POPE4 147       1.813   6.753  48.157  1.00  0.00           C
ATOM   8505 1C31 POPE4 147       2.163   7.433  46.825  1.00  0.00           C
ATOM   8508 2C31 POPE4 147       1.093   7.263  45.736  1.00  0.00           C
ATOM   8511 3C31 POPE4 147       0.903   5.823  45.225  1.00  0.00           C
ATOM   8514 4C31 POPE4 147       2.133   5.273  44.466  1.00  0.00           C
ATOM   8517 5C31 POPE4 147       1.923   3.833  43.986  1.00  0.00           C
ATOM   8520 6C31 POPE4 147       3.073   3.333  43.096  1.00  0.00           C
ATOM   8524  NH3 POPE5 148     125.473  45.493  61.826  1.00  0.00           N
ATOM   8528  C12 POPE5 148     125.963  44.303  61.066  1.00  0.00           C
ATOM   8531  C11 POPE5 148     126.123  43.103  62.005  1.00  0.00           C
ATOM   8534  P   POPE5 148     125.323  41.153  60.545  1.00  0.00           P
ATOM   8535  O13 POPE5 148     124.253  40.973  61.535  1.00  0.00           O
ATOM   8536  O14 POPE5 148     124.953  41.803  59.266  1.00  0.00           O
ATOM   8537  O11 POPE5 148     125.973  39.743  60.336  1.00  0.00           O
ATOM   8538  O12 POPE5 148     126.483  41.943  61.255  1.00  0.00           O
ATOM   8539  C1  POPE5 148     126.123  39.143  59.056  1.00  0.00           C
ATOM   8542  C2  POPE5 148     125.813  37.653  59.225  1.00  0.00           C
ATOM   8544  O21 POPE5 148     126.763  36.833  58.516  1.00  0.00           O
ATOM   8545  C21 POPE5 148     126.693  36.793  57.205  1.00  0.00           C
ATOM   8546  O22 POPE5 148     125.883  37.373  56.507  1.00  0.00           O
ATOM   8547  C22 POPE5 148     127.823  35.913  56.675  1.00  0.00           C
ATOM   8550  C3  POPE5 148     124.313  37.393  58.946  1.00  0.00           C
ATOM   8553  O31 POPE5 148     124.013  36.003  59.165  1.00  0.00           O
ATOM   8554  C31 POPE5 148     123.463  35.233  58.216  1.00  0.00           C
ATOM   8555  O32 POPE5 148     123.563  34.013  58.216  1.00  0.00           O
ATOM   8556  C32 POPE5 148     122.583  36.023  57.225  1.00  0.00           C
ATOM   8559  C23 POPE5 148     127.913  35.923  55.135  1.00  0.00           C
ATOM   8562  C24 POPE5 148     129.159  35.243  54.556  1.00  0.00           C
ATOM   8565  C25 POPE5 148     129.289  35.403  53.036  1.00  0.00           C
ATOM   8568  C26 POPE5 148     128.199  34.643  52.275  1.00  0.00           C
ATOM   8571  C27 POPE5 148     128.249  34.813  50.746  1.00  0.00           C
ATOM   8574  C28 POPE5 148     127.273  33.853  50.046  1.00  0.00           C
ATOM   8577  C29 POPE5 148     127.213  34.083  48.556  1.00  0.00           C
ATOM   8579 0C21 POPE5 148     126.113  34.183  47.785  1.00  0.00           C
ATOM   8581 1C21 POPE5 148     124.663  34.093  48.216  1.00  0.00           C
ATOM   8584 2C21 POPE5 148     123.843  35.333  47.815  1.00  0.00           C
ATOM   8587 3C21 POPE5 148     124.133  36.583  48.656  1.00  0.00           C
ATOM   8590 4C21 POPE5 148     123.153  37.733  48.375  1.00  0.00           C
ATOM   8593 5C21 POPE5 148     123.523  38.593  47.146  1.00  0.00           C
ATOM   8596 6C21 POPE5 148     124.433  39.783  47.496  1.00  0.00           C
ATOM   8599 7C21 POPE5 148     124.743  40.673  46.296  1.00  0.00           C
ATOM   8602 8C21 POPE5 148     125.483  41.963  46.665  1.00  0.00           C
ATOM   8606  C33 POPE5 148     121.543  35.173  56.455  1.00  0.00           C
ATOM   8609  C34 POPE5 148     120.873  35.943  55.306  1.00  0.00           C
ATOM   8612  C35 POPE5 148     119.953  37.113  55.705  1.00  0.00           C
ATOM   8615  C36 POPE5 148     119.393  37.823  54.466  1.00  0.00           C
ATOM   8618  C37 POPE5 148     118.293  38.863  54.766  1.00  0.00           C
ATOM   8621  C38 POPE5 148     117.763  39.563  53.496  1.00  0.00           C
ATOM   8624  C39 POPE5 148     117.063  38.593  52.526  1.00  0.00           C
ATOM   8627 0C31 POPE5 148     116.293  39.263  51.376  1.00  0.00           C
ATOM   8630 1C31 POPE5 148     115.683  38.193  50.456  1.00  0.00           C
ATOM   8633 2C31 POPE5 148     114.743  38.713  49.366  1.00  0.00           C
ATOM   8636 3C31 POPE5 148     114.123  37.533  48.595  1.00  0.00           C
ATOM   8639 4C31 POPE5 148     113.163  37.933  47.465  1.00  0.00           C
ATOM   8642 5C31 POPE5 148     112.553  36.693  46.795  1.00  0.00           C
ATOM   8645 6C31 POPE5 148     111.593  37.003  45.635  1.00  0.00           C
ATOM   8649  NH3 POPE6 149      33.983 117.303  21.845  1.00  0.00           N
ATOM   8653  C12 POPE6 149      33.393 116.723  20.605  1.00  0.00           C
ATOM   8656  C11 POPE6 149      32.133 115.933  20.966  1.00  0.00           C
ATOM   8659  P   POPE6 149      30.073 114.823  19.885  1.00  0.00           P
ATOM   8660  O13 POPE6 149      29.333 114.803  18.605  1.00  0.00           O
ATOM   8661  O14 POPE6 149      30.433 113.483  20.355  1.00  0.00           O
ATOM   8662  O11 POPE6 149      29.223 115.573  20.996  1.00  0.00           O
ATOM   8663  O12 POPE6 149      31.363 115.713  19.785  1.00  0.00           O
ATOM   8664  C1  POPE6 149      29.283 115.113  22.355  1.00  0.00           C
ATOM   8667  C2  POPE6 149      29.313 116.263  23.396  1.00  0.00           C
ATOM   8669  O21 POPE6 149      29.593 115.653  24.665  1.00  0.00           O
ATOM   8670  C21 POPE6 149      30.843 115.773  25.056  1.00  0.00           C
ATOM   8671  O22 POPE6 149      31.753 116.273  24.417  1.00  0.00           O
ATOM   8672  C22 POPE6 149      30.953 115.253  26.475  1.00  0.00           C
ATOM   8675  C3  POPE6 149      27.963 117.013  23.496  1.00  0.00           C
ATOM   8678  O31 POPE6 149      27.803 117.603  24.805  1.00  0.00           O
ATOM   8679  C31 POPE6 149      27.453 118.863  24.876  1.00  0.00           C
ATOM   8680  O32 POPE6 149      27.333 119.633  23.926  1.00  0.00           O
ATOM   8681  C32 POPE6 149      27.023 119.173  26.295  1.00  0.00           C
ATOM   8684  C23 POPE6 149      32.183 115.853  27.175  1.00  0.00           C
ATOM   8687  C24 POPE6 149      31.993 115.823  28.685  1.00  0.00           C
ATOM   8690  C25 POPE6 149      32.983 116.763  29.385  1.00  0.00           C
ATOM   8693  C26 POPE6 149      32.573 117.023  30.835  1.00  0.00           C
ATOM   8696  C27 POPE6 149      32.693 115.823  31.786  1.00  0.00           C
ATOM   8699  C28 POPE6 149      31.803 115.963  33.045  1.00  0.00           C
ATOM   8702  C29 POPE6 149      31.983 117.303  33.715  1.00  0.00           C
ATOM   8704 0C21 POPE6 149      31.833 117.603  35.016  1.00  0.00           C
ATOM   8706 1C21 POPE6 149      31.453 116.693  36.155  1.00  0.00           C
ATOM   8709 2C21 POPE6 149      32.503 116.753  37.275  1.00  0.00           C
ATOM   8712 3C21 POPE6 149      32.663 118.153  37.906  1.00  0.00           C
ATOM   8715 4C21 POPE6 149      33.663 118.183  39.076  1.00  0.00           C
ATOM   8718 5C21 POPE6 149      35.123 117.953  38.655  1.00  0.00           C
ATOM   8721 6C21 POPE6 149      35.783 119.183  38.026  1.00  0.00           C
ATOM   8724 7C21 POPE6 149      37.093 118.853  37.285  1.00  0.00           C
ATOM   8727 8C21 POPE6 149      37.873 120.103  36.856  1.00  0.00           C
ATOM   8731  C33 POPE6 149      28.003 120.083  27.075  1.00  0.00           C
ATOM   8734  C34 POPE6 149      27.313 120.683  28.305  1.00  0.00           C
ATOM   8737  C35 POPE6 149      26.963 119.653  29.385  1.00  0.00           C
ATOM   8740  C36 POPE6 149      26.063 120.233  30.475  1.00  0.00           C
ATOM   8743  C37 POPE6 149      25.733 119.173  31.535  1.00  0.00           C
ATOM   8746  C38 POPE6 149      24.743 119.653  32.595  1.00  0.00           C
ATOM   8749  C39 POPE6 149      24.153 118.473  33.375  1.00  0.00           C
ATOM   8752 0C31 POPE6 149      23.313 118.853  34.606  1.00  0.00           C
ATOM   8755 1C31 POPE6 149      23.153 117.663  35.556  1.00  0.00           C
ATOM   8758 2C31 POPE6 149      22.313 117.963  36.815  1.00  0.00           C
ATOM   8761 3C31 POPE6 149      20.803 117.743  36.666  1.00  0.00           C
ATOM   8764 4C31 POPE6 149      20.423 116.313  36.236  1.00  0.00           C
ATOM   8767 5C31 POPE6 149      18.953 115.953  36.475  1.00  0.00           C
ATOM   8770 6C31 POPE6 149      18.643 115.563  37.925  1.00  0.00           C
ATOM   8774  NH3 POPE7 150      81.403  92.823  61.896  1.00  0.00           N
ATOM   8778  C12 POPE7 150      81.203  91.663  62.836  1.00  0.00           C
ATOM   8781  C11 POPE7 150      82.453  91.213  63.635  1.00  0.00           C
ATOM   8784  P   POPE7 150      84.413  91.543  61.955  1.00  0.00           P
ATOM   8785  O13 POPE7 150      85.683  90.793  61.795  1.00  0.00           O
ATOM   8786  O14 POPE7 150      84.443  92.863  62.586  1.00  0.00           O
ATOM   8787  O11 POPE7 150      83.563  91.633  60.625  1.00  0.00           O
ATOM   8788  O12 POPE7 150      83.463  90.623  62.826  1.00  0.00           O
ATOM   8789  C1  POPE7 150      83.693  90.633  59.606  1.00  0.00           C
ATOM   8792  C2  POPE7 150      82.873  91.063  58.365  1.00  0.00           C
ATOM   8794  O21 POPE7 150      82.663  89.983  57.435  1.00  0.00           O
ATOM   8795  C21 POPE7 150      83.653  89.763  56.586  1.00  0.00           C
ATOM   8796  O22 POPE7 150      84.843  89.833  56.856  1.00  0.00           O
ATOM   8797  C22 POPE7 150      83.053  89.543  55.196  1.00  0.00           C
ATOM   8800  C3  POPE7 150      83.443  92.333  57.675  1.00  0.00           C
ATOM   8803  O31 POPE7 150      82.763  92.583  56.425  1.00  0.00           O
ATOM   8804  C31 POPE7 150      81.683  93.353  56.545  1.00  0.00           C
ATOM   8805  O32 POPE7 150      81.393  93.983  57.546  1.00  0.00           O
ATOM   8806  C32 POPE7 150      80.913  93.313  55.205  1.00  0.00           C
ATOM   8809  C23 POPE7 150      84.093  89.763  54.076  1.00  0.00           C
ATOM   8812  C24 POPE7 150      83.523  89.873  52.656  1.00  0.00           C
ATOM   8815  C25 POPE7 150      84.643  89.683  51.625  1.00  0.00           C
ATOM   8818  C26 POPE7 150      84.193  89.773  50.156  1.00  0.00           C
ATOM   8821  C27 POPE7 150      85.333  89.303  49.225  1.00  0.00           C
ATOM   8824  C28 POPE7 150      85.273  89.833  47.775  1.00  0.00           C
ATOM   8827  C29 POPE7 150      84.093  89.373  46.955  1.00  0.00           C
ATOM   8829 0C21 POPE7 150      83.943  88.173  46.376  1.00  0.00           C
ATOM   8831 1C21 POPE7 150      84.903  87.013  46.465  1.00  0.00           C
ATOM   8834 2C21 POPE7 150      85.073  86.233  45.135  1.00  0.00           C
ATOM   8837 3C21 POPE7 150      85.953  86.923  44.076  1.00  0.00           C
ATOM   8840 4C21 POPE7 150      86.323  85.953  42.945  1.00  0.00           C
ATOM   8843 5C21 POPE7 150      87.243  86.553  41.866  1.00  0.00           C
ATOM   8846 6C21 POPE7 150      87.753  85.483  40.885  1.00  0.00           C
ATOM   8849 7C21 POPE7 150      88.823  85.983  39.905  1.00  0.00           C
ATOM   8852 8C21 POPE7 150      89.273  84.903  38.925  1.00  0.00           C
ATOM   8856  C33 POPE7 150      79.683  94.243  55.105  1.00  0.00           C
ATOM   8859  C34 POPE7 150      79.253  94.513  53.656  1.00  0.00           C
ATOM   8862  C35 POPE7 150      78.763  93.273  52.886  1.00  0.00           C
ATOM   8865  C36 POPE7 150      79.373  93.153  51.486  1.00  0.00           C
ATOM   8868  C37 POPE7 150      79.583  91.703  51.016  1.00  0.00           C
ATOM   8871  C38 POPE7 150      80.683  91.543  49.946  1.00  0.00           C
ATOM   8874  C39 POPE7 150      80.353  92.193  48.595  1.00  0.00           C
ATOM   8877 0C31 POPE7 150      80.833  93.653  48.446  1.00  0.00           C
ATOM   8880 1C31 POPE7 150      80.093  94.433  47.336  1.00  0.00           C
ATOM   8883 2C31 POPE7 150      80.763  94.403  45.955  1.00  0.00           C
ATOM   8886 3C31 POPE7 150      81.043  92.993  45.406  1.00  0.00           C
ATOM   8889 4C31 POPE7 150      81.543  93.023  43.955  1.00  0.00           C
ATOM   8892 5C31 POPE7 150      81.973  91.643  43.446  1.00  0.00           C
ATOM   8895 6C31 POPE7 150      82.453  91.663  41.986  1.00  0.00           C
ATOM   8899  NH3 POPE8 151      88.433  95.553  20.766  1.00  0.00           N
ATOM   8903  C12 POPE8 151      88.153  96.203  19.435  1.00  0.00           C
ATOM   8906  C11 POPE8 151      87.013  97.243  19.546  1.00  0.00           C
ATOM   8909  P   POPE8 151      85.113  96.373  21.145  1.00  0.00           P
ATOM   8910  O13 POPE8 151      83.693  95.983  20.935  1.00  0.00           O
ATOM   8911  O14 POPE8 151      86.013  95.413  21.826  1.00  0.00           O
ATOM   8912  O11 POPE8 151      85.163  97.763  21.905  1.00  0.00           O
ATOM   8913  O12 POPE8 151      85.733  96.653  19.716  1.00  0.00           O
ATOM   8914  C1  POPE8 151      86.013  98.063  23.025  1.00  0.00           C
ATOM   8917  C2  POPE8 151      85.263  97.923  24.385  1.00  0.00           C
ATOM   8919  O21 POPE8 151      85.993  98.493  25.506  1.00  0.00           O
ATOM   8920  C21 POPE8 151      86.893  97.713  26.066  1.00  0.00           C
ATOM   8921  O22 POPE8 151      87.703  97.013  25.475  1.00  0.00           O
ATOM   8922  C22 POPE8 151      86.653  97.703  27.585  1.00  0.00           C
ATOM   8925  C3  POPE8 151      84.793  96.463  24.645  1.00  0.00           C
ATOM   8928  O31 POPE8 151      84.393  96.233  26.026  1.00  0.00           O
ATOM   8929  C31 POPE8 151      83.423  95.333  26.135  1.00  0.00           C
ATOM   8930  O32 POPE8 151      82.843  94.793  25.215  1.00  0.00           O
ATOM   8931  C32 POPE8 151      83.093  95.023  27.576  1.00  0.00           C
ATOM   8934  C23 POPE8 151      86.863  96.283  28.155  1.00  0.00           C
ATOM   8937  C24 POPE8 151      86.123  95.983  29.465  1.00  0.00           C
ATOM   8940  C25 POPE8 151      86.153  94.483  29.795  1.00  0.00           C
ATOM   8943  C26 POPE8 151      85.833  94.203  31.265  1.00  0.00           C
ATOM   8946  C27 POPE8 151      85.893  92.703  31.576  1.00  0.00           C
ATOM   8949  C28 POPE8 151      86.443  92.383  32.985  1.00  0.00           C
ATOM   8952  C29 POPE8 151      85.523  92.823  34.095  1.00  0.00           C
ATOM   8954 0C21 POPE8 151      85.233  92.093  35.186  1.00  0.00           C
ATOM   8956 1C21 POPE8 151      85.803  90.743  35.485  1.00  0.00           C
ATOM   8959 2C21 POPE8 151      85.473  90.243  36.906  1.00  0.00           C
ATOM   8962 3C21 POPE8 151      86.223  90.973  38.026  1.00  0.00           C
ATOM   8965 4C21 POPE8 151      85.923  90.383  39.417  1.00  0.00           C
ATOM   8968 5C21 POPE8 151      86.893  90.903  40.485  1.00  0.00           C
ATOM   8971 6C21 POPE8 151      86.473  90.523  41.917  1.00  0.00           C
ATOM   8974 7C21 POPE8 151      87.433  91.093  42.975  1.00  0.00           C
ATOM   8977 8C21 POPE8 151      87.033  90.753  44.417  1.00  0.00           C
ATOM   8981  C33 POPE8 151      82.293  93.693  27.685  1.00  0.00           C
ATOM   8984  C34 POPE8 151      82.103  93.263  29.135  1.00  0.00           C
ATOM   8987  C35 POPE8 151      81.623  94.433  29.986  1.00  0.00           C
ATOM   8990  C36 POPE8 151      81.293  94.063  31.425  1.00  0.00           C
ATOM   8993  C37 POPE8 151      80.733  95.293  32.125  1.00  0.00           C
ATOM   8996  C38 POPE8 151      80.603  95.153  33.645  1.00  0.00           C
ATOM   8999  C39 POPE8 151      81.943  95.043  34.375  1.00  0.00           C
ATOM   9002 0C31 POPE8 151      81.763  95.423  35.846  1.00  0.00           C
ATOM   9005 1C31 POPE8 151      82.953  95.123  36.745  1.00  0.00           C
ATOM   9008 2C31 POPE8 151      82.583  95.243  38.236  1.00  0.00           C
ATOM   9011 3C31 POPE8 151      82.143  96.653  38.655  1.00  0.00           C
ATOM   9014 4C31 POPE8 151      81.363  96.673  39.975  1.00  0.00           C
ATOM   9017 5C31 POPE8 151      82.143  96.163  41.186  1.00  0.00           C
ATOM   9020 6C31 POPE8 151      81.393  96.383  42.496  1.00  0.00           C
ATOM   9024  NH3 POPE9 152       9.003   5.093  64.216  1.00  0.00           N
ATOM   9028  C12 POPE9 152       8.233   5.793  65.285  1.00  0.00           C
ATOM   9031  C11 POPE9 152       7.913   7.223  64.796  1.00  0.00           C
ATOM   9034  P   POPE9 152       9.513   9.313  65.025  1.00  0.00           P
ATOM   9035  O13 POPE9 152       8.293   9.973  65.555  1.00  0.00           O
ATOM   9036  O14 POPE9 152      10.653   9.133  65.955  1.00  0.00           O
ATOM   9037  O11 POPE9 152      10.073  10.133  63.796  1.00  0.00           O
ATOM   9038  O12 POPE9 152       9.113   7.913  64.407  1.00  0.00           O
ATOM   9039  C1  POPE9 152      10.343   9.513  62.525  1.00  0.00           C
ATOM   9042  C2  POPE9 152       9.333  10.043  61.507  1.00  0.00           C
ATOM   9044  O21 POPE9 152       9.523   9.363  60.245  1.00  0.00           O
ATOM   9045  C21 POPE9 152       8.383   9.243  59.556  1.00  0.00           C
ATOM   9046  O22 POPE9 152       7.293   9.643  59.895  1.00  0.00           O
ATOM   9047  C22 POPE9 152       8.673   8.553  58.236  1.00  0.00           C
ATOM   9050  C3  POPE9 152       9.543  11.583  61.355  1.00  0.00           C
ATOM   9053  O31 POPE9 152       8.743  12.113  60.285  1.00  0.00           O
ATOM   9054  C31 POPE9 152       9.383  12.563  59.207  1.00  0.00           C
ATOM   9055  O32 POPE9 152      10.573  12.823  59.165  1.00  0.00           O
ATOM   9056  C32 POPE9 152       8.383  12.623  58.045  1.00  0.00           C
ATOM   9059  C23 POPE9 152       7.573   8.833  57.176  1.00  0.00           C
ATOM   9062  C24 POPE9 152       8.043   8.313  55.816  1.00  0.00           C
ATOM   9065  C25 POPE9 152       7.053   8.513  54.667  1.00  0.00           C
ATOM   9068  C26 POPE9 152       7.643   7.863  53.405  1.00  0.00           C
ATOM   9071  C27 POPE9 152       6.783   8.023  52.155  1.00  0.00           C
ATOM   9074  C28 POPE9 152       7.463   7.383  50.935  1.00  0.00           C
ATOM   9077  C29 POPE9 152       6.483   7.153  49.816  1.00  0.00           C
ATOM   9079 0C21 POPE9 152       6.663   7.443  48.516  1.00  0.00           C
ATOM   9081 1C21 POPE9 152       7.903   8.053  47.915  1.00  0.00           C
ATOM   9084 2C21 POPE9 152       7.823   8.263  46.385  1.00  0.00           C
ATOM   9087 3C21 POPE9 152       7.163   9.583  45.946  1.00  0.00           C
ATOM   9090 4C21 POPE9 152       5.623   9.613  45.946  1.00  0.00           C
ATOM   9093 5C21 POPE9 152       4.953   8.663  44.936  1.00  0.00           C
ATOM   9096 6C21 POPE9 152       5.293   8.953  43.476  1.00  0.00           C
ATOM   9099 7C21 POPE9 152       4.393   8.163  42.506  1.00  0.00           C
ATOM   9102 8C21 POPE9 152       4.723   8.363  41.025  1.00  0.00           C
ATOM   9106  C33 POPE9 152       9.023  12.273  56.675  1.00  0.00           C
ATOM   9109  C34 POPE9 152       8.113  12.603  55.485  1.00  0.00           C
ATOM   9112  C35 POPE9 152       8.873  12.603  54.146  1.00  0.00           C
ATOM   9115  C36 POPE9 152       9.523  11.263  53.785  1.00  0.00           C
ATOM   9118  C37 POPE9 152      10.313  11.303  52.465  1.00  0.00           C
ATOM   9121  C38 POPE9 152      11.143  10.023  52.275  1.00  0.00           C
ATOM   9124  C39 POPE9 152      12.123  10.093  51.095  1.00  0.00           C
ATOM   9127 0C31 POPE9 152      11.553   9.593  49.755  1.00  0.00           C
ATOM   9130 1C31 POPE9 152      12.683   9.353  48.735  1.00  0.00           C
ATOM   9133 2C31 POPE9 152      12.263   8.593  47.476  1.00  0.00           C
ATOM   9136 3C31 POPE9 152      11.593   9.463  46.395  1.00  0.00           C
ATOM   9139 4C31 POPE9 152      11.513   8.703  45.066  1.00  0.00           C
ATOM   9142 5C31 POPE9 152      10.853   9.503  43.936  1.00  0.00           C
ATOM   9145 6C31 POPE9 152      10.813   8.723  42.616  1.00  0.00           C
ATOM   9149  NH3 POPE  153      85.493  88.473  63.087  1.00  0.00           N
ATOM   9153  C12 POPE  153      85.223  87.363  62.106  1.00  0.00           C
ATOM   9156  C11 POPE  153      85.423  85.993  62.766  1.00  0.00           C
ATOM   9159  P   POPE  153      83.703  84.103  62.546  1.00  0.00           P
ATOM   9160  O13 POPE  153      84.173  83.503  63.806  1.00  0.00           O
ATOM   9161  O14 POPE  153      82.573  85.043  62.665  1.00  0.00           O
ATOM   9162  O11 POPE  153      83.343  82.993  61.495  1.00  0.00           O
ATOM   9163  O12 POPE  153      84.903  84.933  61.945  1.00  0.00           O
ATOM   9164  C1  POPE  153      83.113  83.333  60.126  1.00  0.00           C
ATOM   9167  C2  POPE  153      83.333  82.083  59.235  1.00  0.00           C
ATOM   9169  O21 POPE  153      83.193  82.473  57.855  1.00  0.00           O
ATOM   9170  C21 POPE  153      83.563  81.563  56.975  1.00  0.00           C
ATOM   9171  O22 POPE  153      84.233  80.573  57.215  1.00  0.00           O
ATOM   9172  C22 POPE  153      83.173  82.033  55.565  1.00  0.00           C
ATOM   9175  C3  POPE  153      82.373  80.913  59.615  1.00  0.00           C
ATOM   9178  O31 POPE  153      81.113  81.053  58.925  1.00  0.00           O
ATOM   9179  C31 POPE  153      80.063  80.473  59.455  1.00  0.00           C
ATOM   9180  O32 POPE  153      80.033  79.823  60.495  1.00  0.00           O
ATOM   9181  C32 POPE  153      78.843  80.733  58.566  1.00  0.00           C
ATOM   9184  C23 POPE  153      83.223  80.923  54.486  1.00  0.00           C
ATOM   9187  C24 POPE  153      83.363  81.523  53.087  1.00  0.00           C
ATOM   9190  C25 POPE  153      83.293  80.493  51.945  1.00  0.00           C
ATOM   9193  C26 POPE  153      83.853  81.073  50.635  1.00  0.00           C
ATOM   9196  C27 POPE  153      83.703  80.133  49.426  1.00  0.00           C
ATOM   9199  C28 POPE  153      84.383  80.663  48.146  1.00  0.00           C
ATOM   9202  C29 POPE  153      85.893  80.573  48.216  1.00  0.00           C
ATOM   9204 0C21 POPE  153      86.723  80.573  47.167  1.00  0.00           C
ATOM   9206 1C21 POPE  153      86.323  80.733  45.716  1.00  0.00           C
ATOM   9209 2C21 POPE  153      86.263  79.383  44.985  1.00  0.00           C
ATOM   9212 3C21 POPE  153      85.823  79.543  43.516  1.00  0.00           C
ATOM   9215 4C21 POPE  153      85.893  78.233  42.715  1.00  0.00           C
ATOM   9218 5C21 POPE  153      85.533  78.443  41.235  1.00  0.00           C
ATOM   9221 6C21 POPE  153      86.083  77.313  40.345  1.00  0.00           C
ATOM   9224 7C21 POPE  153      85.803  77.533  38.855  1.00  0.00           C
ATOM   9227 8C21 POPE  153      86.583  76.573  37.966  1.00  0.00           C
ATOM   9231  C33 POPE  153      78.583  82.243  58.335  1.00  0.00           C
ATOM   9234  C34 POPE  153      79.343  82.833  57.126  1.00  0.00           C
ATOM   9237  C35 POPE  153      78.613  82.663  55.786  1.00  0.00           C
ATOM   9240  C36 POPE  153      77.413  83.603  55.646  1.00  0.00           C
ATOM   9243  C37 POPE  153      76.603  83.453  54.346  1.00  0.00           C
ATOM   9246  C38 POPE  153      76.333  84.773  53.605  1.00  0.00           C
ATOM   9249  C39 POPE  153      77.343  85.063  52.485  1.00  0.00           C
ATOM   9252 0C31 POPE  153      77.183  86.473  51.896  1.00  0.00           C
ATOM   9255 1C31 POPE  153      77.973  86.653  50.587  1.00  0.00           C
ATOM   9258 2C31 POPE  153      77.993  88.113  50.116  1.00  0.00           C
ATOM   9261 3C31 POPE  153      78.633  88.293  48.726  1.00  0.00           C
ATOM   9264 4C31 POPE  153      77.693  87.923  47.566  1.00  0.00           C
ATOM   9267 5C31 POPE  153      78.243  88.363  46.196  1.00  0.00           C
ATOM   9270 6C31 POPE  153      77.193  88.363  45.096  1.00  0.00           C
ATOM   9274  NH3 POPE  154     107.823  14.223  21.257  1.00  0.00           N
ATOM   9278  C12 POPE  154     106.493  14.493  20.595  1.00  0.00           C
ATOM   9281  C11 POPE  154     106.503  15.693  19.646  1.00  0.00           C
ATOM   9284  P   POPE  154     104.293  17.083  19.776  1.00  0.00           P
ATOM   9285  O13 POPE  154     105.053  18.353  19.695  1.00  0.00           O
ATOM   9286  O14 POPE  154     102.893  17.063  19.325  1.00  0.00           O
ATOM   9287  O11 POPE  154     104.293  16.673  21.306  1.00  0.00           O
ATOM   9288  O12 POPE  154     105.163  15.913  19.165  1.00  0.00           O
ATOM   9289  C1  POPE  154     103.583  17.513  22.225  1.00  0.00           C
ATOM   9292  C2  POPE  154     103.983  17.193  23.685  1.00  0.00           C
ATOM   9294  O21 POPE  154     103.253  18.113  24.525  1.00  0.00           O
ATOM   9295  C21 POPE  154     103.523  18.303  25.805  1.00  0.00           C
ATOM   9296  O22 POPE  154     104.513  17.983  26.426  1.00  0.00           O
ATOM   9297  C22 POPE  154     102.303  18.933  26.486  1.00  0.00           C
ATOM   9300  C3  POPE  154     105.533  17.143  23.815  1.00  0.00           C
ATOM   9303  O31 POPE  154     105.913  16.393  24.975  1.00  0.00           O
ATOM   9304  C31 POPE  154     106.493  15.233  24.816  1.00  0.00           C
ATOM   9305  O32 POPE  154     106.983  14.803  23.785  1.00  0.00           O
ATOM   9306  C32 POPE  154     106.453  14.453  26.126  1.00  0.00           C
ATOM   9309  C23 POPE  154     102.483  19.103  28.036  1.00  0.00           C
ATOM   9312  C24 POPE  154     103.223  20.383  28.455  1.00  0.00           C
ATOM   9315  C25 POPE  154     102.833  20.933  29.846  1.00  0.00           C
ATOM   9318  C26 POPE  154     103.633  20.403  31.056  1.00  0.00           C
ATOM   9321  C27 POPE  154     103.063  20.953  32.376  1.00  0.00           C
ATOM   9324  C28 POPE  154     103.723  20.413  33.676  1.00  0.00           C
ATOM   9327  C29 POPE  154     102.853  20.693  34.876  1.00  0.00           C
ATOM   9329 0C21 POPE  154     103.203  21.123  36.105  1.00  0.00           C
ATOM   9331 1C21 POPE  154     104.593  21.423  36.605  1.00  0.00           C
ATOM   9334 2C21 POPE  154     105.163  20.273  37.465  1.00  0.00           C
ATOM   9337 3C21 POPE  154     104.563  20.173  38.876  1.00  0.00           C
ATOM   9340 4C21 POPE  154     105.033  18.923  39.645  1.00  0.00           C
ATOM   9343 5C21 POPE  154     106.553  18.703  39.615  1.00  0.00           C
ATOM   9346 6C21 POPE  154     107.013  17.513  40.466  1.00  0.00           C
ATOM   9349 7C21 POPE  154     108.543  17.353  40.445  1.00  0.00           C
ATOM   9352 8C21 POPE  154     109.063  16.253  41.366  1.00  0.00           C
ATOM   9356  C33 POPE  154     105.003  14.153  26.605  1.00  0.00           C
ATOM   9359  C34 POPE  154     104.943  13.833  28.105  1.00  0.00           C
ATOM   9362  C35 POPE  154     105.463  12.443  28.465  1.00  0.00           C
ATOM   9365  C36 POPE  154     105.773  12.333  29.965  1.00  0.00           C
ATOM   9368  C37 POPE  154     106.483  11.033  30.336  1.00  0.00           C
ATOM   9371  C38 POPE  154     107.223  11.133  31.675  1.00  0.00           C
ATOM   9374  C39 POPE  154     106.353  10.963  32.925  1.00  0.00           C
ATOM   9377 0C31 POPE  154     107.243  10.913  34.175  1.00  0.00           C
ATOM   9380 1C31 POPE  154     106.503  10.833  35.516  1.00  0.00           C
ATOM   9383 2C31 POPE  154     107.533  10.673  36.646  1.00  0.00           C
ATOM   9386 3C31 POPE  154     106.953  10.733  38.065  1.00  0.00           C
ATOM   9389 4C31 POPE  154     108.043  10.363  39.076  1.00  0.00           C
ATOM   9392 5C31 POPE  154     107.823  10.933  40.485  1.00  0.00           C
ATOM   9395 6C31 POPE  154     109.013  10.703  41.416  1.00  0.00           C
ATOM   9399  NH3 POPE  155      62.353  82.203  23.045  1.00  0.00           N
ATOM   9403  C12 POPE  155      62.983  81.033  22.365  1.00  0.00           C
ATOM   9406  C11 POPE  155      63.343  79.943  23.396  1.00  0.00           C
ATOM   9409  P   POPE  155      61.103  78.643  23.675  1.00  0.00           P
ATOM   9410  O13 POPE  155      60.203  79.493  22.875  1.00  0.00           O
ATOM   9411  O14 POPE  155      61.733  77.453  23.066  1.00  0.00           O
ATOM   9412  O11 POPE  155      60.393  78.193  25.015  1.00  0.00           O
ATOM   9413  O12 POPE  155      62.243  79.603  24.256  1.00  0.00           O
ATOM   9414  C1  POPE  155      61.153  77.973  26.205  1.00  0.00           C
ATOM   9417  C2  POPE  155      60.943  76.563  26.795  1.00  0.00           C
ATOM   9419  O21 POPE  155      60.923  76.543  28.245  1.00  0.00           O
ATOM   9420  C21 POPE  155      61.923  77.063  28.945  1.00  0.00           C
ATOM   9421  O22 POPE  155      62.913  77.623  28.515  1.00  0.00           O
ATOM   9422  C22 POPE  155      61.633  76.833  30.435  1.00  0.00           C
ATOM   9425  C3  POPE  155      62.003  75.593  26.196  1.00  0.00           C
ATOM   9428  O31 POPE  155      61.853  74.253  26.665  1.00  0.00           O
ATOM   9429  C31 POPE  155      62.673  73.943  27.665  1.00  0.00           C
ATOM   9430  O32 POPE  155      63.573  74.643  28.105  1.00  0.00           O
ATOM   9431  C32 POPE  155      62.233  72.623  28.275  1.00  0.00           C
ATOM   9434  C23 POPE  155      62.933  76.713  31.265  1.00  0.00           C
ATOM   9437  C24 POPE  155      62.743  76.943  32.775  1.00  0.00           C
ATOM   9440  C25 POPE  155      62.083  75.783  33.546  1.00  0.00           C
ATOM   9443  C26 POPE  155      60.573  75.933  33.775  1.00  0.00           C
ATOM   9446  C27 POPE  155      60.063  75.003  34.885  1.00  0.00           C
ATOM   9449  C28 POPE  155      58.553  75.143  35.165  1.00  0.00           C
ATOM   9452  C29 POPE  155      58.073  74.223  36.266  1.00  0.00           C
ATOM   9454 0C21 POPE  155      57.553  74.553  37.455  1.00  0.00           C
ATOM   9456 1C21 POPE  155      57.353  75.943  38.026  1.00  0.00           C
ATOM   9459 2C21 POPE  155      57.773  76.053  39.505  1.00  0.00           C
ATOM   9462 3C21 POPE  155      56.853  75.303  40.495  1.00  0.00           C
ATOM   9465 4C21 POPE  155      55.953  76.223  41.346  1.00  0.00           C
ATOM   9468 5C21 POPE  155      56.723  77.103  42.345  1.00  0.00           C
ATOM   9471 6C21 POPE  155      55.793  77.873  43.295  1.00  0.00           C
ATOM   9474 7C21 POPE  155      56.553  78.823  44.235  1.00  0.00           C
ATOM   9477 8C21 POPE  155      55.633  79.683  45.116  1.00  0.00           C
ATOM   9481  C33 POPE  155      61.203  72.793  29.417  1.00  0.00           C
ATOM   9484  C34 POPE  155      61.283  71.563  30.305  1.00  0.00           C
ATOM   9487  C35 POPE  155      60.233  71.403  31.415  1.00  0.00           C
ATOM   9490  C36 POPE  155      60.293  69.953  31.935  1.00  0.00           C
ATOM   9493  C37 POPE  155      59.233  69.603  32.985  1.00  0.00           C
ATOM   9496  C38 POPE  155      59.683  68.403  33.836  1.00  0.00           C
ATOM   9499  C39 POPE  155      60.733  68.793  34.885  1.00  0.00           C
ATOM   9502 0C31 POPE  155      60.093  69.493  36.095  1.00  0.00           C
ATOM   9505 1C31 POPE  155      61.113  70.203  36.986  1.00  0.00           C
ATOM   9508 2C31 POPE  155      60.523  70.673  38.316  1.00  0.00           C
ATOM   9511 3C31 POPE  155      60.133  69.503  39.225  1.00  0.00           C
ATOM   9514 4C31 POPE  155      59.533  69.923  40.575  1.00  0.00           C
ATOM   9517 5C31 POPE  155      58.933  68.723  41.306  1.00  0.00           C
ATOM   9520 6C31 POPE  155      58.323  69.043  42.666  1.00  0.00           C
ATOM   9524  NH3 POPE  156      68.513   5.253  64.566  1.00  0.00           N
ATOM   9528  C12 POPE  156      67.913   6.293  65.475  1.00  0.00           C
ATOM   9531  C11 POPE  156      66.933   5.753  66.535  1.00  0.00           C
ATOM   9534  P   POPE  156      64.383   5.303  66.837  1.00  0.00           P
ATOM   9535  O13 POPE  156      64.613   4.323  67.925  1.00  0.00           O
ATOM   9536  O14 POPE  156      63.973   6.673  67.215  1.00  0.00           O
ATOM   9537  O11 POPE  156      63.273   4.753  65.865  1.00  0.00           O
ATOM   9538  O12 POPE  156      65.693   5.373  65.946  1.00  0.00           O
ATOM   9539  C1  POPE  156      63.383   4.493  64.466  1.00  0.00           C
ATOM   9542  C2  POPE  156      62.443   5.463  63.656  1.00  0.00           C
ATOM   9544  O21 POPE  156      62.003   5.013  62.355  1.00  0.00           O
ATOM   9545  C21 POPE  156      61.773   3.763  62.045  1.00  0.00           C
ATOM   9546  O22 POPE  156      61.513   2.833  62.806  1.00  0.00           O
ATOM   9547  C22 POPE  156      61.943   3.573  60.527  1.00  0.00           C
ATOM   9550  C3  POPE  156      63.163   6.863  63.566  1.00  0.00           C
ATOM   9553  O31 POPE  156      62.443   7.943  62.915  1.00  0.00           O
ATOM   9554  C31 POPE  156      63.083   8.493  61.847  1.00  0.00           C
ATOM   9555  O32 POPE  156      63.933   7.993  61.166  1.00  0.00           O
ATOM   9556  C32 POPE  156      62.753   9.983  61.716  1.00  0.00           C
ATOM   9559  C23 POPE  156      60.813   2.973  59.655  1.00  0.00           C
ATOM   9562  C24 POPE  156      61.193   2.893  58.167  1.00  0.00           C
ATOM   9565  C25 POPE  156      61.563   4.263  57.566  1.00  0.00           C
ATOM   9568  C26 POPE  156      61.253   4.403  56.066  1.00  0.00           C
ATOM   9571  C27 POPE  156      61.773   5.743  55.505  1.00  0.00           C
ATOM   9574  C28 POPE  156      61.453   5.993  54.016  1.00  0.00           C
ATOM   9577  C29 POPE  156      60.033   6.463  53.785  1.00  0.00           C
ATOM   9579 0C21 POPE  156      59.623   7.253  52.775  1.00  0.00           C
ATOM   9581 1C21 POPE  156      60.493   7.813  51.665  1.00  0.00           C
ATOM   9584 2C21 POPE  156      60.413   6.963  50.386  1.00  0.00           C
ATOM   9587 3C21 POPE  156      61.543   7.273  49.385  1.00  0.00           C
ATOM   9590 4C21 POPE  156      61.453   6.383  48.135  1.00  0.00           C
ATOM   9593 5C21 POPE  156      62.743   6.313  47.306  1.00  0.00           C
ATOM   9596 6C21 POPE  156      63.123   7.603  46.586  1.00  0.00           C
ATOM   9599 7C21 POPE  156      64.273   7.373  45.587  1.00  0.00           C
ATOM   9602 8C21 POPE  156      64.683   8.613  44.785  1.00  0.00           C
ATOM   9606  C33 POPE  156      61.963  10.353  60.445  1.00  0.00           C
ATOM   9609  C34 POPE  156      62.273  11.783  59.965  1.00  0.00           C
ATOM   9612  C35 POPE  156      61.053  12.503  59.385  1.00  0.00           C
ATOM   9615  C36 POPE  156      61.363  13.933  58.925  1.00  0.00           C
ATOM   9618  C37 POPE  156      60.193  14.903  59.115  1.00  0.00           C
ATOM   9621  C38 POPE  156      60.463  16.293  58.516  1.00  0.00           C
ATOM   9624  C39 POPE  156      61.613  17.073  59.175  1.00  0.00           C
ATOM   9627 0C31 POPE  156      61.913  18.363  58.405  1.00  0.00           C
ATOM   9630 1C31 POPE  156      63.113  19.133  58.975  1.00  0.00           C
ATOM   9633 2C31 POPE  156      63.703  20.173  58.006  1.00  0.00           C
ATOM   9636 3C31 POPE  156      62.683  21.143  57.395  1.00  0.00           C
ATOM   9639 4C31 POPE  156      63.363  22.133  56.425  1.00  0.00           C
ATOM   9642 5C31 POPE  156      62.353  23.073  55.765  1.00  0.00           C
ATOM   9645 6C31 POPE  156      63.013  24.043  54.785  1.00  0.00           C
ATOM   9649  NH3 POPE  157       9.253  78.213  64.076  1.00  0.00           N
ATOM   9653  C12 POPE  157      10.523  78.573  64.785  1.00  0.00           C
ATOM   9656  C11 POPE  157      10.933  77.513  65.836  1.00  0.00           C
ATOM   9659  P   POPE  157      12.773  75.613  65.746  1.00  0.00           P
ATOM   9660  O13 POPE  157      13.663  76.613  66.355  1.00  0.00           O
ATOM   9661  O14 POPE  157      12.463  74.343  66.455  1.00  0.00           O
ATOM   9662  O11 POPE  157      13.463  75.243  64.385  1.00  0.00           O
ATOM   9663  O12 POPE  157      11.443  76.323  65.225  1.00  0.00           O
ATOM   9664  C1  POPE  157      12.733  74.753  63.265  1.00  0.00           C
ATOM   9667  C2  POPE  157      13.483  75.123  61.966  1.00  0.00           C
ATOM   9669  O21 POPE  157      12.523  75.203  60.896  1.00  0.00           O
ATOM   9670  C21 POPE  157      11.843  76.353  60.816  1.00  0.00           C
ATOM   9671  O22 POPE  157      11.923  77.293  61.595  1.00  0.00           O
ATOM   9672  C22 POPE  157      11.013  76.313  59.545  1.00  0.00           C
ATOM   9675  C3  POPE  157      14.633  74.103  61.646  1.00  0.00           C
ATOM   9678  O31 POPE  157      14.713  73.753  60.245  1.00  0.00           O
ATOM   9679  C31 POPE  157      15.183  74.703  59.445  1.00  0.00           C
ATOM   9680  O32 POPE  157      15.713  75.733  59.825  1.00  0.00           O
ATOM   9681  C32 POPE  157      14.773  74.343  58.016  1.00  0.00           C
ATOM   9684  C23 POPE  157       9.503  76.393  59.816  1.00  0.00           C
ATOM   9687  C24 POPE  157       8.713  76.233  58.516  1.00  0.00           C
ATOM   9690  C25 POPE  157       7.283  76.743  58.645  1.00  0.00           C
ATOM   9693  C26 POPE  157       6.463  76.523  57.376  1.00  0.00           C
ATOM   9696  C27 POPE  157       5.093  77.203  57.455  1.00  0.00           C
ATOM   9699  C28 POPE  157       4.123  76.833  56.325  1.00  0.00           C
ATOM   9702  C29 POPE  157       4.623  77.473  55.066  1.00  0.00           C
ATOM   9704 0C21 POPE  157       3.893  77.703  53.965  1.00  0.00           C
ATOM   9706 1C21 POPE  157       2.483  77.223  53.766  1.00  0.00           C
ATOM   9709 2C21 POPE  157       2.373  76.523  52.415  1.00  0.00           C
ATOM   9712 3C21 POPE  157       1.023  75.833  52.255  1.00  0.00           C
ATOM   9715 4C21 POPE  157       0.843  75.233  50.865  1.00  0.00           C
ATOM   9718 5C21 POPE  157      -0.307  74.223  50.826  1.00  0.00           C
ATOM   9721 6C21 POPE  157      -0.637  73.793  49.396  1.00  0.00           C
ATOM   9724 7C21 POPE  157      -1.713  72.703  49.366  1.00  0.00           C
ATOM   9727 8C21 POPE  157      -2.263  72.423  47.966  1.00  0.00           C
ATOM   9731  C33 POPE  157      14.953  75.483  56.996  1.00  0.00           C
ATOM   9734  C34 POPE  157      13.933  75.453  55.847  1.00  0.00           C
ATOM   9737  C35 POPE  157      14.113  76.633  54.876  1.00  0.00           C
ATOM   9740  C36 POPE  157      13.123  76.573  53.696  1.00  0.00           C
ATOM   9743  C37 POPE  157      13.093  77.873  52.865  1.00  0.00           C
ATOM   9746  C38 POPE  157      11.903  77.923  51.896  1.00  0.00           C
ATOM   9749  C39 POPE  157      12.223  77.433  50.466  1.00  0.00           C
ATOM   9752 0C31 POPE  157      10.963  77.373  49.597  1.00  0.00           C
ATOM   9755 1C31 POPE  157      11.233  77.303  48.087  1.00  0.00           C
ATOM   9758 2C31 POPE  157      10.203  78.063  47.215  1.00  0.00           C
ATOM   9761 3C31 POPE  157      10.223  79.573  47.496  1.00  0.00           C
ATOM   9764 4C31 POPE  157       9.533  80.463  46.465  1.00  0.00           C
ATOM   9767 5C31 POPE  157       9.443  81.913  46.945  1.00  0.00           C
ATOM   9770 6C31 POPE  157       8.663  82.843  46.016  1.00  0.00           C
ATOM   9774  NH3 POPE  158      59.573  66.273  20.985  1.00  0.00           N
ATOM   9778  C12 POPE  158      60.413  66.733  19.825  1.00  0.00           C
ATOM   9781  C11 POPE  158      59.493  67.093  18.665  1.00  0.00           C
ATOM   9784  P   POPE  158      58.843  69.643  18.526  1.00  0.00           P
ATOM   9785  O13 POPE  158      57.563  70.253  18.095  1.00  0.00           O
ATOM   9786  O14 POPE  158      59.973  69.663  17.565  1.00  0.00           O
ATOM   9787  O11 POPE  158      59.353  70.373  19.825  1.00  0.00           O
ATOM   9788  O12 POPE  158      58.603  68.153  19.056  1.00  0.00           O
ATOM   9789  C1  POPE  158      58.583  70.483  21.005  1.00  0.00           C
ATOM   9792  C2  POPE  158      59.333  69.813  22.175  1.00  0.00           C
ATOM   9794  O21 POPE  158      58.863  70.353  23.425  1.00  0.00           O
ATOM   9795  C21 POPE  158      57.773  69.743  23.885  1.00  0.00           C
ATOM   9796  O22 POPE  158      57.223  68.793  23.345  1.00  0.00           O
ATOM   9797  C22 POPE  158      57.413  70.373  25.236  1.00  0.00           C
ATOM   9800  C3  POPE  158      60.873  70.043  22.046  1.00  0.00           C
ATOM   9803  O31 POPE  158      61.593  69.873  23.275  1.00  0.00           O
ATOM   9804  C31 POPE  158      61.673  68.643  23.726  1.00  0.00           C
ATOM   9805  O32 POPE  158      61.153  67.653  23.215  1.00  0.00           O
ATOM   9806  C32 POPE  158      62.503  68.643  25.007  1.00  0.00           C
ATOM   9809  C23 POPE  158      56.463  71.593  25.145  1.00  0.00           C
ATOM   9812  C24 POPE  158      56.173  72.173  26.535  1.00  0.00           C
ATOM   9815  C25 POPE  158      55.233  73.383  26.545  1.00  0.00           C
ATOM   9818  C26 POPE  158      55.843  74.593  27.295  1.00  0.00           C
ATOM   9821  C27 POPE  158      55.943  74.393  28.815  1.00  0.00           C
ATOM   9824  C28 POPE  158      57.153  75.093  29.455  1.00  0.00           C
ATOM   9827  C29 POPE  158      56.923  76.583  29.516  1.00  0.00           C
ATOM   9829 0C21 POPE  158      56.973  77.373  30.605  1.00  0.00           C
ATOM   9831 1C21 POPE  158      57.323  76.933  32.005  1.00  0.00           C
ATOM   9834 2C21 POPE  158      56.083  76.713  32.896  1.00  0.00           C
ATOM   9837 3C21 POPE  158      55.853  77.813  33.946  1.00  0.00           C
ATOM   9840 4C21 POPE  158      54.823  77.333  34.986  1.00  0.00           C
ATOM   9843 5C21 POPE  158      54.683  78.233  36.215  1.00  0.00           C
ATOM   9846 6C21 POPE  158      53.723  77.593  37.236  1.00  0.00           C
ATOM   9849 7C21 POPE  158      53.673  78.323  38.576  1.00  0.00           C
ATOM   9852 8C21 POPE  158      52.723  77.643  39.566  1.00  0.00           C
ATOM   9856  C33 POPE  158      61.803  67.883  26.145  1.00  0.00           C
ATOM   9859  C34 POPE  158      62.693  67.823  27.385  1.00  0.00           C
ATOM   9862  C35 POPE  158      62.143  66.903  28.485  1.00  0.00           C
ATOM   9865  C36 POPE  158      63.283  66.393  29.365  1.00  0.00           C
ATOM   9868  C37 POPE  158      62.863  65.563  30.586  1.00  0.00           C
ATOM   9871  C38 POPE  158      64.073  64.863  31.215  1.00  0.00           C
ATOM   9874  C39 POPE  158      64.003  64.703  32.735  1.00  0.00           C
ATOM   9877 0C31 POPE  158      63.903  63.253  33.225  1.00  0.00           C
ATOM   9880 1C31 POPE  158      64.023  63.193  34.755  1.00  0.00           C
ATOM   9883 2C31 POPE  158      63.723  61.813  35.345  1.00  0.00           C
ATOM   9886 3C31 POPE  158      64.773  60.753  35.016  1.00  0.00           C
ATOM   9889 4C31 POPE  158      64.433  59.423  35.685  1.00  0.00           C
ATOM   9892 5C31 POPE  158      65.413  58.293  35.326  1.00  0.00           C
ATOM   9895 6C31 POPE  158      65.173  57.023  36.145  1.00  0.00           C
ATOM   9899  NH3 POPE  159      28.233 113.023  62.126  1.00  0.00           N
ATOM   9903  C12 POPE  159      28.593 111.613  62.556  1.00  0.00           C
ATOM   9906  C11 POPE  159      29.433 110.813  61.535  1.00  0.00           C
ATOM   9909  P   POPE  159      29.663 108.113  61.795  1.00  0.00           P
ATOM   9910  O13 POPE  159      30.973 107.393  61.707  1.00  0.00           O
ATOM   9911  O14 POPE  159      28.703 107.513  62.766  1.00  0.00           O
ATOM   9912  O11 POPE  159      28.893 108.203  60.387  1.00  0.00           O
ATOM   9913  O12 POPE  159      29.913 109.633  62.176  1.00  0.00           O
ATOM   9914  C1  POPE  159      27.573 107.583  60.365  1.00  0.00           C
ATOM   9917  C2  POPE  159      26.723 107.813  59.086  1.00  0.00           C
ATOM   9919  O21 POPE  159      26.283 109.173  59.125  1.00  0.00           O
ATOM   9920  C21 POPE  159      26.493 109.873  58.027  1.00  0.00           C
ATOM   9921  O22 POPE  159      27.013 109.473  57.005  1.00  0.00           O
ATOM   9922  C22 POPE  159      26.053 111.293  58.356  1.00  0.00           C
ATOM   9925  C3  POPE  159      25.473 106.893  59.115  1.00  0.00           C
ATOM   9928  O31 POPE  159      24.813 106.823  57.836  1.00  0.00           O
ATOM   9929  C31 POPE  159      25.273 105.883  57.025  1.00  0.00           C
ATOM   9930  O32 POPE  159      26.173 105.093  57.285  1.00  0.00           O
ATOM   9931  C32 POPE  159      24.553 105.963  55.676  1.00  0.00           C
ATOM   9934  C23 POPE  159      25.883 112.163  57.106  1.00  0.00           C
ATOM   9937  C24 POPE  159      25.043 113.393  57.426  1.00  0.00           C
ATOM   9940  C25 POPE  159      24.463 114.023  56.165  1.00  0.00           C
ATOM   9943  C26 POPE  159      25.543 114.463  55.186  1.00  0.00           C
ATOM   9946  C27 POPE  159      24.983 115.343  54.076  1.00  0.00           C
ATOM   9949  C28 POPE  159      26.043 116.273  53.475  1.00  0.00           C
ATOM   9952  C29 POPE  159      27.013 115.593  52.535  1.00  0.00           C
ATOM   9954 0C21 POPE  159      27.153 115.863  51.226  1.00  0.00           C
ATOM   9956 1C21 POPE  159      26.343 116.853  50.425  1.00  0.00           C
ATOM   9959 2C21 POPE  159      25.723 116.183  49.185  1.00  0.00           C
ATOM   9962 3C21 POPE  159      26.563 116.433  47.935  1.00  0.00           C
ATOM   9965 4C21 POPE  159      26.023 115.673  46.735  1.00  0.00           C
ATOM   9968 5C21 POPE  159      26.703 116.083  45.425  1.00  0.00           C
ATOM   9971 6C21 POPE  159      26.233 115.173  44.295  1.00  0.00           C
ATOM   9974 7C21 POPE  159      26.793 115.553  42.925  1.00  0.00           C
ATOM   9977 8C21 POPE  159      26.313 114.553  41.885  1.00  0.00           C
ATOM   9981  C33 POPE  159      23.743 104.683  55.336  1.00  0.00           C
ATOM   9984  C34 POPE  159      23.363 104.633  53.846  1.00  0.00           C
ATOM   9987  C35 POPE  159      22.433 103.443  53.516  1.00  0.00           C
ATOM   9990  C36 POPE  159      20.953 103.783  53.696  1.00  0.00           C
ATOM   9993  C37 POPE  159      20.283 104.373  52.446  1.00  0.00           C
ATOM   9996  C38 POPE  159      18.793 104.663  52.696  1.00  0.00           C
ATOM   9999  C39 POPE  159      18.083 105.243  51.475  1.00  0.00           C
ATOM  10002 0C31 POPE  159      17.683 104.173  50.445  1.00  0.00           C
ATOM  10005 1C31 POPE  159      17.293 104.773  49.095  1.00  0.00           C
ATOM  10008 2C31 POPE  159      16.803 103.713  48.106  1.00  0.00           C
ATOM  10011 3C31 POPE  159      16.023 104.343  46.945  1.00  0.00           C
ATOM  10014 4C31 POPE  159      15.453 103.313  45.976  1.00  0.00           C
ATOM  10017 5C31 POPE  159      14.423 103.923  45.016  1.00  0.00           C
ATOM  10020 6C31 POPE  159      13.793 102.893  44.065  1.00  0.00           C
ATOM  10024  NH3 POPE  160      32.163  41.293  64.157  1.00  0.00           N
ATOM  10028  C12 POPE  160      32.103  42.313  63.036  1.00  0.00           C
ATOM  10031  C11 POPE  160      30.683  42.913  62.806  1.00  0.00           C
ATOM  10034  P   POPE  160      29.473  45.173  62.126  1.00  0.00           P
ATOM  10035  O13 POPE  160      28.283  44.483  62.696  1.00  0.00           O
ATOM  10036  O14 POPE  160      29.793  46.523  62.626  1.00  0.00           O
ATOM  10037  O11 POPE  160      29.323  45.273  60.545  1.00  0.00           O
ATOM  10038  O12 POPE  160      30.773  44.253  62.295  1.00  0.00           O
ATOM  10039  C1  POPE  160      29.653  44.093  59.816  1.00  0.00           C
ATOM  10042  C2  POPE  160      29.273  44.263  58.335  1.00  0.00           C
ATOM  10044  O21 POPE  160      29.753  43.143  57.595  1.00  0.00           O
ATOM  10045  C21 POPE  160      29.193  41.983  57.806  1.00  0.00           C
ATOM  10046  O22 POPE  160      28.223  41.743  58.516  1.00  0.00           O
ATOM  10047  C22 POPE  160      29.873  40.993  56.896  1.00  0.00           C
ATOM  10050  C3  POPE  160      29.893  45.573  57.757  1.00  0.00           C
ATOM  10053  O31 POPE  160      29.963  45.583  56.316  1.00  0.00           O
ATOM  10054  C31 POPE  160      28.793  45.653  55.695  1.00  0.00           C
ATOM  10055  O32 POPE  160      27.713  45.753  56.246  1.00  0.00           O
ATOM  10056  C32 POPE  160      29.023  45.563  54.185  1.00  0.00           C
ATOM  10059  C23 POPE  160      28.883  39.943  56.385  1.00  0.00           C
ATOM  10062  C24 POPE  160      29.463  39.233  55.175  1.00  0.00           C
ATOM  10065  C25 POPE  160      28.423  38.433  54.396  1.00  0.00           C
ATOM  10068  C26 POPE  160      29.083  37.783  53.176  1.00  0.00           C
ATOM  10071  C27 POPE  160      28.083  37.433  52.076  1.00  0.00           C
ATOM  10074  C28 POPE  160      28.703  36.423  51.105  1.00  0.00           C
ATOM  10077  C29 POPE  160      27.673  35.733  50.257  1.00  0.00           C
ATOM  10079 0C21 POPE  160      27.933  34.683  49.445  1.00  0.00           C
ATOM  10081 1C21 POPE  160      29.283  34.053  49.245  1.00  0.00           C
ATOM  10084 2C21 POPE  160      29.853  34.363  47.845  1.00  0.00           C
ATOM  10087 3C21 POPE  160      28.933  33.913  46.706  1.00  0.00           C
ATOM  10090 4C21 POPE  160      29.623  33.873  45.336  1.00  0.00           C
ATOM  10093 5C21 POPE  160      28.843  33.013  44.337  1.00  0.00           C
ATOM  10096 6C21 POPE  160      29.703  32.523  43.167  1.00  0.00           C
ATOM  10099 7C21 POPE  160      28.983  31.463  42.316  1.00  0.00           C
ATOM  10102 8C21 POPE  160      29.833  30.943  41.156  1.00  0.00           C
ATOM  10106  C33 POPE  160      28.133  44.513  53.486  1.00  0.00           C
ATOM  10109  C34 POPE  160      28.923  43.673  52.485  1.00  0.00           C
ATOM  10112  C35 POPE  160      29.583  44.513  51.376  1.00  0.00           C
ATOM  10115  C36 POPE  160      30.483  43.673  50.475  1.00  0.00           C
ATOM  10118  C37 POPE  160      31.063  44.493  49.315  1.00  0.00           C
ATOM  10121  C38 POPE  160      32.033  43.673  48.455  1.00  0.00           C
ATOM  10124  C39 POPE  160      32.153  44.203  47.025  1.00  0.00           C
ATOM  10127 0C31 POPE  160      33.063  43.313  46.176  1.00  0.00           C
ATOM  10130 1C31 POPE  160      32.783  43.383  44.667  1.00  0.00           C
ATOM  10133 2C31 POPE  160      32.853  42.003  43.995  1.00  0.00           C
ATOM  10136 3C31 POPE  160      31.593  41.163  44.255  1.00  0.00           C
ATOM  10139 4C31 POPE  160      31.673  39.763  43.635  1.00  0.00           C
ATOM  10142 5C31 POPE  160      30.363  38.983  43.826  1.00  0.00           C
ATOM  10145 6C31 POPE  160      30.373  37.593  43.176  1.00  0.00           C
ATOM  10149  NH3 POPE  161      95.863   2.073  23.006  1.00  0.00           N
ATOM  10153  C12 POPE  161      97.313   2.283  23.336  1.00  0.00           C
ATOM  10156  C11 POPE  161      97.533   3.433  24.335  1.00  0.00           C
ATOM  10159  P   POPE  161      97.223   6.013  24.445  1.00  0.00           P
ATOM  10160  O13 POPE  161      97.713   7.123  23.596  1.00  0.00           O
ATOM  10161  O14 POPE  161      95.843   6.103  24.975  1.00  0.00           O
ATOM  10162  O11 POPE  161      98.243   5.843  25.646  1.00  0.00           O
ATOM  10163  O12 POPE  161      97.343   4.663  23.645  1.00  0.00           O
ATOM  10164  C1  POPE  161      97.843   5.963  27.005  1.00  0.00           C
ATOM  10167  C2  POPE  161      97.843   7.443  27.507  1.00  0.00           C
ATOM  10169  O21 POPE  161      98.063   7.493  28.926  1.00  0.00           O
ATOM  10170  C21 POPE  161      97.103   7.033  29.705  1.00  0.00           C
ATOM  10171  O22 POPE  161      96.113   6.423  29.345  1.00  0.00           O
ATOM  10172  C22 POPE  161      97.433   7.263  31.166  1.00  0.00           C
ATOM  10175  C3  POPE  161      96.603   8.273  27.046  1.00  0.00           C
ATOM  10178  O31 POPE  161      96.673   9.623  27.525  1.00  0.00           O
ATOM  10179  C31 POPE  161      95.743  10.183  28.315  1.00  0.00           C
ATOM  10180  O32 POPE  161      95.983  11.123  29.055  1.00  0.00           O
ATOM  10181  C32 POPE  161      94.313   9.673  28.146  1.00  0.00           C
ATOM  10184  C23 POPE  161      96.263   7.943  31.885  1.00  0.00           C
ATOM  10187  C24 POPE  161      96.623   8.213  33.346  1.00  0.00           C
ATOM  10190  C25 POPE  161      96.413   7.073  34.347  1.00  0.00           C
ATOM  10193  C26 POPE  161      96.613   7.603  35.775  1.00  0.00           C
ATOM  10196  C27 POPE  161      97.153   6.593  36.795  1.00  0.00           C
ATOM  10199  C28 POPE  161      97.533   7.283  38.125  1.00  0.00           C
ATOM  10202  C29 POPE  161      96.313   7.663  38.936  1.00  0.00           C
ATOM  10204 0C21 POPE  161      96.113   7.363  40.236  1.00  0.00           C
ATOM  10206 1C21 POPE  161      97.113   6.623  41.086  1.00  0.00           C
ATOM  10209 2C21 POPE  161      97.063   5.113  40.826  1.00  0.00           C
ATOM  10212 3C21 POPE  161      98.363   4.413  41.256  1.00  0.00           C
ATOM  10215 4C21 POPE  161      98.373   2.933  40.865  1.00  0.00           C
ATOM  10218 5C21 POPE  161      99.713   2.273  41.206  1.00  0.00           C
ATOM  10221 6C21 POPE  161      99.613   0.753  41.406  1.00  0.00           C
ATOM  10224 7C21 POPE  161     100.893   0.183  42.015  1.00  0.00           C
ATOM  10227 8C21 POPE  161     100.863  -1.317  42.325  1.00  0.00           C
ATOM  10231  C33 POPE  161      93.833   9.133  29.516  1.00  0.00           C
ATOM  10234  C34 POPE  161      92.373   8.683  29.565  1.00  0.00           C
ATOM  10237  C35 POPE  161      92.013   8.043  30.926  1.00  0.00           C
ATOM  10240  C36 POPE  161      92.393   8.913  32.135  1.00  0.00           C
ATOM  10243  C37 POPE  161      92.173   8.273  33.505  1.00  0.00           C
ATOM  10246  C38 POPE  161      92.983   8.993  34.596  1.00  0.00           C
ATOM  10249  C39 POPE  161      92.973   8.283  35.955  1.00  0.00           C
ATOM  10252 0C31 POPE  161      91.593   8.253  36.625  1.00  0.00           C
ATOM  10255 1C31 POPE  161      91.683   7.923  38.125  1.00  0.00           C
ATOM  10258 2C31 POPE  161      92.273   6.533  38.385  1.00  0.00           C
ATOM  10261 3C31 POPE  161      92.283   6.183  39.876  1.00  0.00           C
ATOM  10264 4C31 POPE  161      92.793   4.763  40.116  1.00  0.00           C
ATOM  10267 5C31 POPE  161      92.763   4.383  41.595  1.00  0.00           C
ATOM  10270 6C31 POPE  161      93.223   2.943  41.825  1.00  0.00           C
ATOM  10274  NH3 POPE  162     119.183 121.433  17.025  1.00  0.00           N
ATOM  10278  C12 POPE  162     119.753 122.523  16.165  1.00  0.00           C
ATOM  10281  C11 POPE  162     119.303 123.923  16.625  1.00  0.00           C
ATOM  10284  P   POPE  162     116.793 124.103  17.506  1.00  0.00           P
ATOM  10285  O13 POPE  162     116.743 125.313  18.345  1.00  0.00           O
ATOM  10286  O14 POPE  162     115.493 123.713  16.925  1.00  0.00           O
ATOM  10287  O11 POPE  162     117.273 122.903  18.405  1.00  0.00           O
ATOM  10288  O12 POPE  162     117.923 124.163  16.426  1.00  0.00           O
ATOM  10289  C1  POPE  162     117.803 123.183  19.695  1.00  0.00           C
ATOM  10292  C2  POPE  162     118.113 121.863  20.425  1.00  0.00           C
ATOM  10294  O21 POPE  162     119.233 121.213  19.795  1.00  0.00           O
ATOM  10295  C21 POPE  162     119.923 120.463  20.655  1.00  0.00           C
ATOM  10296  O22 POPE  162     119.693 120.393  21.845  1.00  0.00           O
ATOM  10297  C22 POPE  162     121.133 119.863  19.946  1.00  0.00           C
ATOM  10300  C3  POPE  162     116.863 120.923  20.395  1.00  0.00           C
ATOM  10303  O31 POPE  162     116.863 119.933  21.456  1.00  0.00           O
ATOM  10304  C31 POPE  162     116.653 120.473  22.655  1.00  0.00           C
ATOM  10305  O32 POPE  162     116.393 121.643  22.855  1.00  0.00           O
ATOM  10306  C32 POPE  162     116.773 119.433  23.765  1.00  0.00           C
ATOM  10309  C23 POPE  162     122.323 119.783  20.925  1.00  0.00           C
ATOM  10312  C24 POPE  162     123.523 119.023  20.365  1.00  0.00           C
ATOM  10315  C25 POPE  162     124.433 118.523  21.486  1.00  0.00           C
ATOM  10318  C26 POPE  162     125.203 119.593  22.276  1.00  0.00           C
ATOM  10321  C27 POPE  162     125.723 118.993  23.585  1.00  0.00           C
ATOM  10324  C28 POPE  162     126.763 119.873  24.305  1.00  0.00           C
ATOM  10327  C29 POPE  162     128.109 119.803  23.615  1.00  0.00           C
ATOM  10329 0C21 POPE  162     128.799 120.843  23.115  1.00  0.00           C
ATOM  10331 1C21 POPE  162     128.369 122.283  23.146  1.00  0.00           C
ATOM  10334 2C21 POPE  162     128.529 122.933  24.535  1.00  0.00           C
ATOM  10337 3C21 POPE  162     129.979 123.023  25.007  1.00  0.00           C
ATOM  10340 4C21 POPE  162     130.079 123.573  26.426  1.00  0.00           C
ATOM  10343 5C21 POPE  162     131.489 124.033  26.795  1.00  0.00           C
ATOM  10346 6C21 POPE  162     132.249 123.093  27.736  1.00  0.00           C
ATOM  10349 7C21 POPE  162     133.549 123.733  28.215  1.00  0.00           C
ATOM  10352 8C21 POPE  162     134.219 122.933  29.335  1.00  0.00           C
ATOM  10356  C33 POPE  162     117.743 119.883  24.876  1.00  0.00           C
ATOM  10359  C34 POPE  162     117.623 119.013  26.126  1.00  0.00           C
ATOM  10362  C35 POPE  162     118.663 119.343  27.205  1.00  0.00           C
ATOM  10365  C36 POPE  162     118.343 118.643  28.526  1.00  0.00           C
ATOM  10368  C37 POPE  162     119.393 118.893  29.605  1.00  0.00           C
ATOM  10371  C38 POPE  162     118.893 118.553  31.015  1.00  0.00           C
ATOM  10374  C39 POPE  162     117.983 119.633  31.605  1.00  0.00           C
ATOM  10377 0C31 POPE  162     117.333 119.233  32.935  1.00  0.00           C
ATOM  10380 1C31 POPE  162     116.633 120.433  33.595  1.00  0.00           C
ATOM  10383 2C31 POPE  162     115.903 120.113  34.905  1.00  0.00           C
ATOM  10386 3C31 POPE  162     115.203 121.353  35.516  1.00  0.00           C
ATOM  10389 4C31 POPE  162     116.173 122.493  35.856  1.00  0.00           C
ATOM  10392 5C31 POPE  162     115.493 123.693  36.516  1.00  0.00           C
ATOM  10395 6C31 POPE  162     116.503 124.733  37.045  1.00  0.00           C
ATOM  10399  NH3 POPE  163      49.443 138.359  23.826  1.00  0.00           N
ATOM  10403  C12 POPE  163      48.803 136.999  23.815  1.00  0.00           C
ATOM  10406  C11 POPE  163      49.663 135.999  24.605  1.00  0.00           C
ATOM  10409  P   POPE  163      49.933 133.389  24.586  1.00  0.00           P
ATOM  10410  O13 POPE  163      49.823 132.689  23.296  1.00  0.00           O
ATOM  10411  O14 POPE  163      51.313 133.659  25.035  1.00  0.00           O
ATOM  10412  O11 POPE  163      49.173 132.539  25.655  1.00  0.00           O
ATOM  10413  O12 POPE  163      49.093 134.699  24.505  1.00  0.00           O
ATOM  10414  C1  POPE  163      49.843 131.559  26.465  1.00  0.00           C
ATOM  10417  C2  POPE  163      49.203 130.159  26.306  1.00  0.00           C
ATOM  10419  O21 POPE  163      49.243 129.419  27.545  1.00  0.00           O
ATOM  10420  C21 POPE  163      50.443 129.169  28.055  1.00  0.00           C
ATOM  10421  O22 POPE  163      51.503 129.449  27.525  1.00  0.00           O
ATOM  10422  C22 POPE  163      50.253 128.539  29.445  1.00  0.00           C
ATOM  10425  C3  POPE  163      49.753 129.339  25.085  1.00  0.00           C
ATOM  10428  O31 POPE  163      49.423 127.939  25.165  1.00  0.00           O
ATOM  10429  C31 POPE  163      48.123 127.689  25.065  1.00  0.00           C
ATOM  10430  O32 POPE  163      47.263 128.479  24.746  1.00  0.00           O
ATOM  10431  C32 POPE  163      47.863 126.243  25.515  1.00  0.00           C
ATOM  10434  C23 POPE  163      50.873 127.139  29.555  1.00  0.00           C
ATOM  10437  C24 POPE  163      52.403 127.169  29.665  1.00  0.00           C
ATOM  10440  C25 POPE  163      52.953 127.609  31.025  1.00  0.00           C
ATOM  10443  C26 POPE  163      53.023 126.489  32.075  1.00  0.00           C
ATOM  10446  C27 POPE  163      53.773 126.959  33.346  1.00  0.00           C
ATOM  10449  C28 POPE  163      54.323 125.823  34.225  1.00  0.00           C
ATOM  10452  C29 POPE  163      53.253 124.973  34.855  1.00  0.00           C
ATOM  10454 0C21 POPE  163      53.033 124.793  36.166  1.00  0.00           C
ATOM  10456 1C21 POPE  163      53.833 125.373  37.306  1.00  0.00           C
ATOM  10459 2C21 POPE  163      53.883 124.423  38.515  1.00  0.00           C
ATOM  10462 3C21 POPE  163      54.383 125.093  39.796  1.00  0.00           C
ATOM  10465 4C21 POPE  163      54.143 124.233  41.046  1.00  0.00           C
ATOM  10468 5C21 POPE  163      54.243 124.993  42.366  1.00  0.00           C
ATOM  10471 6C21 POPE  163      53.603 124.223  43.535  1.00  0.00           C
ATOM  10474 7C21 POPE  163      53.643 125.023  44.845  1.00  0.00           C
ATOM  10477 8C21 POPE  163      52.973 124.313  46.025  1.00  0.00           C
ATOM  10481  C33 POPE  163      47.013 126.273  26.795  1.00  0.00           C
ATOM  10484  C34 POPE  163      47.063 124.973  27.615  1.00  0.00           C
ATOM  10487  C35 POPE  163      46.013 125.013  28.725  1.00  0.00           C
ATOM  10490  C36 POPE  163      46.343 124.153  29.946  1.00  0.00           C
ATOM  10493  C37 POPE  163      45.513 124.553  31.166  1.00  0.00           C
ATOM  10496  C38 POPE  163      45.983 123.873  32.446  1.00  0.00           C
ATOM  10499  C39 POPE  163      45.113 124.273  33.635  1.00  0.00           C
ATOM  10502 0C31 POPE  163      45.693 123.793  34.965  1.00  0.00           C
ATOM  10505 1C31 POPE  163      44.593 123.423  35.965  1.00  0.00           C
ATOM  10508 2C31 POPE  163      45.123 123.133  37.376  1.00  0.00           C
ATOM  10511 3C31 POPE  163      45.673 124.363  38.106  1.00  0.00           C
ATOM  10514 4C31 POPE  163      44.683 125.543  38.176  1.00  0.00           C
ATOM  10517 5C31 POPE  163      45.083 126.559  39.255  1.00  0.00           C
ATOM  10520 6C31 POPE  163      44.043 127.669  39.445  1.00  0.00           C
ATOM  10524  NH3 POPE  164      10.053 102.493  19.876  1.00  0.00           N
ATOM  10528  C12 POPE  164       9.443 103.303  21.005  1.00  0.00           C
ATOM  10531  C11 POPE  164       8.643 104.513  20.466  1.00  0.00           C
ATOM  10534  P   POPE  164       6.593 105.823  21.415  1.00  0.00           P
ATOM  10535  O13 POPE  164       5.813 104.573  21.575  1.00  0.00           O
ATOM  10536  O14 POPE  164       6.403 106.643  20.195  1.00  0.00           O
ATOM  10537  O11 POPE  164       6.413 106.763  22.665  1.00  0.00           O
ATOM  10538  O12 POPE  164       8.123 105.363  21.505  1.00  0.00           O
ATOM  10539  C1  POPE  164       6.333 106.403  24.026  1.00  0.00           C
ATOM  10542  C2  POPE  164       7.723 106.613  24.645  1.00  0.00           C
ATOM  10544  O21 POPE  164       7.863 105.863  25.855  1.00  0.00           O
ATOM  10545  C21 POPE  164       7.353 106.313  26.986  1.00  0.00           C
ATOM  10546  O22 POPE  164       6.623 107.283  27.125  1.00  0.00           O
ATOM  10547  C22 POPE  164       7.733 105.313  28.085  1.00  0.00           C
ATOM  10550  C3  POPE  164       8.093 108.123  24.725  1.00  0.00           C
ATOM  10553  O31 POPE  164       9.413 108.283  25.285  1.00  0.00           O
ATOM  10554  C31 POPE  164       9.773 109.553  25.415  1.00  0.00           C
ATOM  10555  O32 POPE  164       9.083 110.513  25.095  1.00  0.00           O
ATOM  10556  C32 POPE  164      11.203 109.583  25.965  1.00  0.00           C
ATOM  10559  C23 POPE  164       7.753 105.873  29.535  1.00  0.00           C
ATOM  10562  C24 POPE  164       9.133 106.393  29.975  1.00  0.00           C
ATOM  10565  C25 POPE  164       9.143 106.843  31.435  1.00  0.00           C
ATOM  10568  C26 POPE  164      10.543 107.163  31.976  1.00  0.00           C
ATOM  10571  C27 POPE  164      10.483 108.113  33.176  1.00  0.00           C
ATOM  10574  C28 POPE  164      11.723 108.043  34.086  1.00  0.00           C
ATOM  10577  C29 POPE  164      11.893 109.343  34.845  1.00  0.00           C
ATOM  10579 0C21 POPE  164      11.813 109.473  36.176  1.00  0.00           C
ATOM  10581 1C21 POPE  164      11.563 108.313  37.096  1.00  0.00           C
ATOM  10584 2C21 POPE  164      11.563 108.693  38.585  1.00  0.00           C
ATOM  10587 3C21 POPE  164      12.933 109.183  39.076  1.00  0.00           C
ATOM  10590 4C21 POPE  164      13.083 109.033  40.587  1.00  0.00           C
ATOM  10593 5C21 POPE  164      14.443 109.513  41.095  1.00  0.00           C
ATOM  10596 6C21 POPE  164      14.633 109.173  42.586  1.00  0.00           C
ATOM  10599 7C21 POPE  164      15.993 109.633  43.125  1.00  0.00           C
ATOM  10602 8C21 POPE  164      16.213 109.243  44.585  1.00  0.00           C
ATOM  10606  C33 POPE  164      11.573 110.893  26.686  1.00  0.00           C
ATOM  10609  C34 POPE  164      12.903 110.733  27.446  1.00  0.00           C
ATOM  10612  C35 POPE  164      13.243 111.973  28.266  1.00  0.00           C
ATOM  10615  C36 POPE  164      13.223 111.683  29.765  1.00  0.00           C
ATOM  10618  C37 POPE  164      13.083 112.903  30.685  1.00  0.00           C
ATOM  10621  C38 POPE  164      12.953 112.483  32.155  1.00  0.00           C
ATOM  10624  C39 POPE  164      12.803 113.633  33.146  1.00  0.00           C
ATOM  10627 0C31 POPE  164      12.733 113.113  34.585  1.00  0.00           C
ATOM  10630 1C31 POPE  164      13.193 114.123  35.646  1.00  0.00           C
ATOM  10633 2C31 POPE  164      13.443 113.463  37.005  1.00  0.00           C
ATOM  10636 3C31 POPE  164      14.133 114.383  38.016  1.00  0.00           C
ATOM  10639 4C31 POPE  164      14.433 113.673  39.336  1.00  0.00           C
ATOM  10642 5C31 POPE  164      15.013 114.583  40.425  1.00  0.00           C
ATOM  10645 6C31 POPE  164      14.033 115.633  40.965  1.00  0.00           C
ATOM  10649  NH3 POPE  165      97.283 100.813  21.435  1.00  0.00           N
ATOM  10653  C12 POPE  165      96.163 100.663  20.436  1.00  0.00           C
ATOM  10656  C11 POPE  165      95.963  99.173  20.125  1.00  0.00           C
ATOM  10659  P   POPE  165      93.773  98.893  18.635  1.00  0.00           P
ATOM  10660  O13 POPE  165      93.223 100.263  18.796  1.00  0.00           O
ATOM  10661  O14 POPE  165      93.613  98.133  17.365  1.00  0.00           O
ATOM  10662  O11 POPE  165      93.413  97.953  19.865  1.00  0.00           O
ATOM  10663  O12 POPE  165      95.323  99.003  18.865  1.00  0.00           O
ATOM  10664  C1  POPE  165      92.263  98.193  20.667  1.00  0.00           C
ATOM  10667  C2  POPE  165      92.593  98.693  22.095  1.00  0.00           C
ATOM  10669  O21 POPE  165      91.813  97.933  23.055  1.00  0.00           O
ATOM  10670  C21 POPE  165      92.313  97.853  24.286  1.00  0.00           C
ATOM  10671  O22 POPE  165      93.463  98.063  24.605  1.00  0.00           O
ATOM  10672  C22 POPE  165      91.233  97.363  25.255  1.00  0.00           C
ATOM  10675  C3  POPE  165      92.273 100.213  22.155  1.00  0.00           C
ATOM  10678  O31 POPE  165      92.713 100.833  23.375  1.00  0.00           O
ATOM  10679  C31 POPE  165      91.783 101.393  24.135  1.00  0.00           C
ATOM  10680  O32 POPE  165      90.583 101.303  23.975  1.00  0.00           O
ATOM  10681  C32 POPE  165      92.453 102.233  25.206  1.00  0.00           C
ATOM  10684  C23 POPE  165      91.113  98.343  26.435  1.00  0.00           C
ATOM  10687  C24 POPE  165      90.443  97.793  27.695  1.00  0.00           C
ATOM  10690  C25 POPE  165      90.263  98.943  28.696  1.00  0.00           C
ATOM  10693  C26 POPE  165      89.863  98.543  30.115  1.00  0.00           C
ATOM  10696  C27 POPE  165      89.693  99.813  30.986  1.00  0.00           C
ATOM  10699  C28 POPE  165      89.453  99.493  32.465  1.00  0.00           C
ATOM  10702  C29 POPE  165      89.163 100.723  33.275  1.00  0.00           C
ATOM  10704 0C21 POPE  165      88.293 100.803  34.306  1.00  0.00           C
ATOM  10706 1C21 POPE  165      87.493  99.663  34.885  1.00  0.00           C
ATOM  10709 2C21 POPE  165      87.673  99.583  36.415  1.00  0.00           C
ATOM  10712 3C21 POPE  165      86.983  98.363  37.025  1.00  0.00           C
ATOM  10715 4C21 POPE  165      86.973  98.433  38.556  1.00  0.00           C
ATOM  10718 5C21 POPE  165      86.333  97.203  39.225  1.00  0.00           C
ATOM  10721 6C21 POPE  165      87.383  96.143  39.566  1.00  0.00           C
ATOM  10724 7C21 POPE  165      86.843  94.773  39.975  1.00  0.00           C
ATOM  10727 8C21 POPE  165      85.993  94.773  41.246  1.00  0.00           C
ATOM  10731  C33 POPE  165      92.463 101.513  26.555  1.00  0.00           C
ATOM  10734  C34 POPE  165      93.243 102.303  27.606  1.00  0.00           C
ATOM  10737  C35 POPE  165      93.203 101.653  29.005  1.00  0.00           C
ATOM  10740  C36 POPE  165      93.953 100.313  29.026  1.00  0.00           C
ATOM  10743  C37 POPE  165      93.963  99.603  30.396  1.00  0.00           C
ATOM  10746  C38 POPE  165      95.263  98.813  30.605  1.00  0.00           C
ATOM  10749  C39 POPE  165      96.363  99.683  31.236  1.00  0.00           C
ATOM  10752 0C31 POPE  165      96.233  99.843  32.756  1.00  0.00           C
ATOM  10755 1C31 POPE  165      97.073 101.023  33.265  1.00  0.00           C
ATOM  10758 2C31 POPE  165      97.413 100.933  34.755  1.00  0.00           C
ATOM  10761 3C31 POPE  165      96.293 101.393  35.695  1.00  0.00           C
ATOM  10764 4C31 POPE  165      96.303 102.903  35.955  1.00  0.00           C
ATOM  10767 5C31 POPE  165      95.843 103.243  37.385  1.00  0.00           C
ATOM  10770 6C31 POPE  165      95.993 104.733  37.735  1.00  0.00           C
ATOM  10774  NH3 POPE  166      12.263  17.783  62.616  1.00  0.00           N
ATOM  10778  C12 POPE  166      10.893  18.183  63.106  1.00  0.00           C
ATOM  10781  C11 POPE  166      10.613  17.543  64.486  1.00  0.00           C
ATOM  10784  P   POPE  166       8.393  16.263  63.995  1.00  0.00           P
ATOM  10785  O13 POPE  166       7.243  15.813  64.807  1.00  0.00           O
ATOM  10786  O14 POPE  166       9.303  15.203  63.496  1.00  0.00           O
ATOM  10787  O11 POPE  166       7.853  17.103  62.766  1.00  0.00           O
ATOM  10788  O12 POPE  166       9.223  17.353  64.766  1.00  0.00           O
ATOM  10789  C1  POPE  166       7.453  18.483  62.975  1.00  0.00           C
ATOM  10792  C2  POPE  166       7.203  19.293  61.665  1.00  0.00           C
ATOM  10794  O21 POPE  166       7.633  18.543  60.516  1.00  0.00           O
ATOM  10795  C21 POPE  166       6.753  17.663  60.075  1.00  0.00           C
ATOM  10796  O22 POPE  166       5.683  17.373  60.576  1.00  0.00           O
ATOM  10797  C22 POPE  166       7.213  17.153  58.696  1.00  0.00           C
ATOM  10800  C3  POPE  166       7.933  20.673  61.675  1.00  0.00           C
ATOM  10803  O31 POPE  166       8.113  21.153  60.326  1.00  0.00           O
ATOM  10804  C31 POPE  166       8.833  22.253  60.205  1.00  0.00           C
ATOM  10805  O32 POPE  166       9.033  23.093  61.075  1.00  0.00           O
ATOM  10806  C32 POPE  166       9.453  22.263  58.796  1.00  0.00           C
ATOM  10809  C23 POPE  166       8.213  18.083  57.957  1.00  0.00           C
ATOM  10812  C24 POPE  166       8.223  17.873  56.425  1.00  0.00           C
ATOM  10815  C25 POPE  166       7.233  18.803  55.716  1.00  0.00           C
ATOM  10818  C26 POPE  166       7.213  18.613  54.195  1.00  0.00           C
ATOM  10821  C27 POPE  166       6.363  19.683  53.496  1.00  0.00           C
ATOM  10824  C28 POPE  166       6.913  20.043  52.115  1.00  0.00           C
ATOM  10827  C29 POPE  166       6.163  21.143  51.416  1.00  0.00           C
ATOM  10829 0C21 POPE  166       6.383  21.513  50.135  1.00  0.00           C
ATOM  10831 1C21 POPE  166       7.403  20.893  49.216  1.00  0.00           C
ATOM  10834 2C21 POPE  166       6.783  19.903  48.225  1.00  0.00           C
ATOM  10837 3C21 POPE  166       5.713  20.523  47.316  1.00  0.00           C
ATOM  10840 4C21 POPE  166       5.333  19.613  46.145  1.00  0.00           C
ATOM  10843 5C21 POPE  166       4.143  20.133  45.336  1.00  0.00           C
ATOM  10846 6C21 POPE  166       2.793  19.843  45.996  1.00  0.00           C
ATOM  10849 7C21 POPE  166       1.603  20.433  45.215  1.00  0.00           C
ATOM  10852 8C21 POPE  166       0.243  20.013  45.765  1.00  0.00           C
ATOM  10856  C33 POPE  166       9.093  23.483  57.936  1.00  0.00           C
ATOM  10859  C34 POPE  166       9.983  23.573  56.675  1.00  0.00           C
ATOM  10862  C35 POPE  166       9.913  22.333  55.786  1.00  0.00           C
ATOM  10865  C36 POPE  166      10.843  22.413  54.576  1.00  0.00           C
ATOM  10868  C37 POPE  166      10.663  21.203  53.656  1.00  0.00           C
ATOM  10871  C38 POPE  166      11.293  21.343  52.255  1.00  0.00           C
ATOM  10874  C39 POPE  166      10.933  20.163  51.366  1.00  0.00           C
ATOM  10877 0C31 POPE  166      11.543  20.213  49.965  1.00  0.00           C
ATOM  10880 1C31 POPE  166      11.143  18.953  49.175  1.00  0.00           C
ATOM  10883 2C31 POPE  166      11.683  18.873  47.745  1.00  0.00           C
ATOM  10886 3C31 POPE  166      13.213  18.833  47.686  1.00  0.00           C
ATOM  10889 4C31 POPE  166      13.753  18.233  46.376  1.00  0.00           C
ATOM  10892 5C31 POPE  166      15.283  18.203  46.336  1.00  0.00           C
ATOM  10895 6C31 POPE  166      15.843  17.703  45.006  1.00  0.00           C
ATOM  10899  NH3 POPE  167      43.843 120.283  61.907  1.00  0.00           N
ATOM  10903  C12 POPE  167      45.043 119.433  62.126  1.00  0.00           C
ATOM  10906  C11 POPE  167      45.343 119.363  63.626  1.00  0.00           C
ATOM  10909  P   POPE  167      47.693 118.703  64.667  1.00  0.00           P
ATOM  10910  O13 POPE  167      47.543 120.023  65.326  1.00  0.00           O
ATOM  10911  O14 POPE  167      47.933 117.533  65.516  1.00  0.00           O
ATOM  10912  O11 POPE  167      48.833 118.883  63.605  1.00  0.00           O
ATOM  10913  O12 POPE  167      46.393 118.423  63.785  1.00  0.00           O
ATOM  10914  C1  POPE  167      50.193 118.953  64.065  1.00  0.00           C
ATOM  10917  C2  POPE  167      51.073 117.863  63.385  1.00  0.00           C
ATOM  10919  O21 POPE  167      50.963 117.923  61.945  1.00  0.00           O
ATOM  10920  C21 POPE  167      51.573 118.943  61.385  1.00  0.00           C
ATOM  10921  O22 POPE  167      52.163 119.843  61.966  1.00  0.00           O
ATOM  10922  C22 POPE  167      51.483 118.803  59.865  1.00  0.00           C
ATOM  10925  C3  POPE  167      50.693 116.443  63.866  1.00  0.00           C
ATOM  10928  O31 POPE  167      51.563 115.493  63.216  1.00  0.00           O
ATOM  10929  C31 POPE  167      50.993 114.513  62.546  1.00  0.00           C
ATOM  10930  O32 POPE  167      49.843 114.133  62.656  1.00  0.00           O
ATOM  10931  C32 POPE  167      51.963 114.043  61.465  1.00  0.00           C
ATOM  10934  C23 POPE  167      51.343 120.173  59.165  1.00  0.00           C
ATOM  10937  C24 POPE  167      51.483 120.123  57.635  1.00  0.00           C
ATOM  10940  C25 POPE  167      50.563 119.103  56.945  1.00  0.00           C
ATOM  10943  C26 POPE  167      50.453 119.363  55.435  1.00  0.00           C
ATOM  10946  C27 POPE  167      49.903 118.173  54.626  1.00  0.00           C
ATOM  10949  C28 POPE  167      50.203 118.253  53.116  1.00  0.00           C
ATOM  10952  C29 POPE  167      49.813 119.583  52.505  1.00  0.00           C
ATOM  10954 0C21 POPE  167      48.713 119.843  51.795  1.00  0.00           C
ATOM  10956 1C21 POPE  167      47.623 118.853  51.465  1.00  0.00           C
ATOM  10959 2C21 POPE  167      47.753 118.303  50.046  1.00  0.00           C
ATOM  10962 3C21 POPE  167      47.373 119.323  48.965  1.00  0.00           C
ATOM  10965 4C21 POPE  167      47.413 118.723  47.566  1.00  0.00           C
ATOM  10968 5C21 POPE  167      46.883 119.683  46.486  1.00  0.00           C
ATOM  10971 6C21 POPE  167      47.033 119.063  45.105  1.00  0.00           C
ATOM  10974 7C21 POPE  167      46.553 119.943  43.955  1.00  0.00           C
ATOM  10977 8C21 POPE  167      47.303 119.633  42.656  1.00  0.00           C
ATOM  10981  C33 POPE  167      51.703 114.783  60.135  1.00  0.00           C
ATOM  10984  C34 POPE  167      50.503 114.183  59.385  1.00  0.00           C
ATOM  10987  C35 POPE  167      50.243 114.863  58.045  1.00  0.00           C
ATOM  10990  C36 POPE  167      48.903 114.463  57.406  1.00  0.00           C
ATOM  10993  C37 POPE  167      48.613 115.283  56.156  1.00  0.00           C
ATOM  10996  C38 POPE  167      47.243 114.983  55.545  1.00  0.00           C
ATOM  10999  C39 POPE  167      46.873 115.983  54.436  1.00  0.00           C
ATOM  11002 0C31 POPE  167      45.493 115.723  53.825  1.00  0.00           C
ATOM  11005 1C31 POPE  167      45.303 116.473  52.505  1.00  0.00           C
ATOM  11008 2C31 POPE  167      44.023 116.063  51.776  1.00  0.00           C
ATOM  11011 3C31 POPE  167      44.053 116.383  50.275  1.00  0.00           C
ATOM  11014 4C31 POPE  167      43.773 117.853  49.935  1.00  0.00           C
ATOM  11017 5C31 POPE  167      43.583 118.063  48.426  1.00  0.00           C
ATOM  11020 6C31 POPE  167      43.263 119.513  48.036  1.00  0.00           C
ATOM  11024  NH3 POPE  168      13.313 114.553  62.675  1.00  0.00           N
ATOM  11028  C12 POPE  168      11.863 114.173  62.815  1.00  0.00           C
ATOM  11031  C11 POPE  168      11.103 114.463  61.525  1.00  0.00           C
ATOM  11034  P   POPE  168       8.563 114.033  62.135  1.00  0.00           P
ATOM  11035  O13 POPE  168       7.753 112.813  62.385  1.00  0.00           O
ATOM  11036  O14 POPE  168       8.763 114.933  63.275  1.00  0.00           O
ATOM  11037  O11 POPE  168       7.803 114.893  61.045  1.00  0.00           O
ATOM  11038  O12 POPE  168       9.943 113.643  61.465  1.00  0.00           O
ATOM  11039  C1  POPE  168       8.283 115.143  59.725  1.00  0.00           C
ATOM  11042  C2  POPE  168       8.173 113.913  58.775  1.00  0.00           C
ATOM  11044  O21 POPE  168       8.473 114.323  57.435  1.00  0.00           O
ATOM  11045  C21 POPE  168       9.693 114.773  57.215  1.00  0.00           C
ATOM  11046  O22 POPE  168      10.623 114.753  58.006  1.00  0.00           O
ATOM  11047  C22 POPE  168       9.783 115.403  55.835  1.00  0.00           C
ATOM  11050  C3  POPE  168       6.753 113.273  58.816  1.00  0.00           C
ATOM  11053  O31 POPE  168       6.583 112.303  57.757  1.00  0.00           O
ATOM  11054  C31 POPE  168       5.693 112.603  56.815  1.00  0.00           C
ATOM  11055  O32 POPE  168       4.963 113.583  56.815  1.00  0.00           O
ATOM  11056  C32 POPE  168       5.803 111.623  55.635  1.00  0.00           C
ATOM  11059  C23 POPE  168       9.623 114.393  54.685  1.00  0.00           C
ATOM  11062  C24 POPE  168       9.533 115.133  53.356  1.00  0.00           C
ATOM  11065  C25 POPE  168       9.413 114.183  52.167  1.00  0.00           C
ATOM  11068  C26 POPE  168      10.773 113.763  51.586  1.00  0.00           C
ATOM  11071  C27 POPE  168      10.633 112.593  50.616  1.00  0.00           C
ATOM  11074  C28 POPE  168      11.603 112.623  49.417  1.00  0.00           C
ATOM  11077  C29 POPE  168      13.033 112.313  49.785  1.00  0.00           C
ATOM  11079 0C21 POPE  168      13.683 111.173  49.506  1.00  0.00           C
ATOM  11081 1C21 POPE  168      13.063 109.983  48.806  1.00  0.00           C
ATOM  11084 2C21 POPE  168      13.993 108.763  48.665  1.00  0.00           C
ATOM  11087 3C21 POPE  168      14.483 108.173  50.005  1.00  0.00           C
ATOM  11090 4C21 POPE  168      14.093 106.703  50.257  1.00  0.00           C
ATOM  11093 5C21 POPE  168      12.623 106.513  50.657  1.00  0.00           C
ATOM  11096 6C21 POPE  168      12.423 105.263  51.525  1.00  0.00           C
ATOM  11099 7C21 POPE  168      11.033 105.223  52.185  1.00  0.00           C
ATOM  11102 8C21 POPE  168      10.873 104.103  53.216  1.00  0.00           C
ATOM  11106  C33 POPE  168       4.753 111.863  54.525  1.00  0.00           C
ATOM  11109  C34 POPE  168       5.013 110.963  53.306  1.00  0.00           C
ATOM  11112  C35 POPE  168       4.243 111.333  52.015  1.00  0.00           C
ATOM  11115  C36 POPE  168       2.733 111.053  52.036  1.00  0.00           C
ATOM  11118  C37 POPE  168       2.133 111.153  50.616  1.00  0.00           C
ATOM  11121  C38 POPE  168       0.593 111.143  50.575  1.00  0.00           C
ATOM  11124  C39 POPE  168       0.003 110.743  49.206  1.00  0.00           C
ATOM  11127 0C31 POPE  168       0.613 111.423  47.966  1.00  0.00           C
ATOM  11130 1C31 POPE  168       0.453 112.953  47.906  1.00  0.00           C
ATOM  11133 2C31 POPE  168       1.303 113.613  46.805  1.00  0.00           C
ATOM  11136 3C31 POPE  168       1.043 113.093  45.375  1.00  0.00           C
ATOM  11139 4C31 POPE  168      -0.347 113.413  44.825  1.00  0.00           C
ATOM  11142 5C31 POPE  168      -0.597 112.793  43.446  1.00  0.00           C
ATOM  11145 6C31 POPE  168      -1.953 113.173  42.836  1.00  0.00           C
ATOM  11149  NH3 POPE  169      31.573  42.353  19.056  1.00  0.00           N
ATOM  11153  C12 POPE  169      30.413  42.383  18.075  1.00  0.00           C
ATOM  11156  C11 POPE  169      29.063  42.133  18.745  1.00  0.00           C
ATOM  11159  P   POPE  169      27.443  40.723  17.205  1.00  0.00           P
ATOM  11160  O13 POPE  169      26.303  40.973  16.305  1.00  0.00           O
ATOM  11161  O14 POPE  169      28.573  39.933  16.665  1.00  0.00           O
ATOM  11162  O11 POPE  169      26.923  40.083  18.585  1.00  0.00           O
ATOM  11163  O12 POPE  169      28.013  42.103  17.776  1.00  0.00           O
ATOM  11164  C1  POPE  169      25.823  40.673  19.305  1.00  0.00           C
ATOM  11167  C2  POPE  169      25.913  40.353  20.836  1.00  0.00           C
ATOM  11169  O21 POPE  169      24.653  40.513  21.535  1.00  0.00           O
ATOM  11170  C21 POPE  169      24.373  41.613  22.216  1.00  0.00           C
ATOM  11171  O22 POPE  169      24.973  42.663  22.146  1.00  0.00           O
ATOM  11172  C22 POPE  169      23.283  41.323  23.245  1.00  0.00           C
ATOM  11175  C3  POPE  169      27.183  41.033  21.456  1.00  0.00           C
ATOM  11178  O31 POPE  169      27.393  40.783  22.865  1.00  0.00           O
ATOM  11179  C31 POPE  169      27.913  39.603  23.167  1.00  0.00           C
ATOM  11180  O32 POPE  169      28.133  38.703  22.365  1.00  0.00           O
ATOM  11181  C32 POPE  169      28.293  39.533  24.645  1.00  0.00           C
ATOM  11184  C23 POPE  169      22.723  42.593  23.926  1.00  0.00           C
ATOM  11187  C24 POPE  169      21.463  42.273  24.746  1.00  0.00           C
ATOM  11190  C25 POPE  169      20.773  43.503  25.345  1.00  0.00           C
ATOM  11193  C26 POPE  169      20.853  43.573  26.875  1.00  0.00           C
ATOM  11196  C27 POPE  169      19.573  44.093  27.545  1.00  0.00           C
ATOM  11199  C28 POPE  169      19.713  44.323  29.066  1.00  0.00           C
ATOM  11202  C29 POPE  169      20.743  45.393  29.286  1.00  0.00           C
ATOM  11204 0C21 POPE  169      21.463  45.673  30.386  1.00  0.00           C
ATOM  11206 1C21 POPE  169      21.433  45.043  31.745  1.00  0.00           C
ATOM  11209 2C21 POPE  169      21.353  46.123  32.845  1.00  0.00           C
ATOM  11212 3C21 POPE  169      21.923  45.643  34.185  1.00  0.00           C
ATOM  11215 4C21 POPE  169      21.823  46.703  35.295  1.00  0.00           C
ATOM  11218 5C21 POPE  169      20.663  46.433  36.257  1.00  0.00           C
ATOM  11221 6C21 POPE  169      20.483  47.513  37.326  1.00  0.00           C
ATOM  11224 7C21 POPE  169      19.393  47.143  38.346  1.00  0.00           C
ATOM  11227 8C21 POPE  169      19.153  48.223  39.396  1.00  0.00           C
ATOM  11231  C33 POPE  169      27.663  40.653  25.495  1.00  0.00           C
ATOM  11234  C34 POPE  169      27.713  40.373  26.995  1.00  0.00           C
ATOM  11237  C35 POPE  169      27.173  41.553  27.795  1.00  0.00           C
ATOM  11240  C36 POPE  169      27.143  41.283  29.305  1.00  0.00           C
ATOM  11243  C37 POPE  169      26.573  42.453  30.095  1.00  0.00           C
ATOM  11246  C38 POPE  169      26.463  42.163  31.595  1.00  0.00           C
ATOM  11249  C39 POPE  169      25.733  43.263  32.376  1.00  0.00           C
ATOM  11252 0C31 POPE  169      25.213  42.743  33.725  1.00  0.00           C
ATOM  11255 1C31 POPE  169      25.353  43.723  34.905  1.00  0.00           C
ATOM  11258 2C31 POPE  169      26.703  43.603  35.635  1.00  0.00           C
ATOM  11261 3C31 POPE  169      27.883  44.243  34.876  1.00  0.00           C
ATOM  11264 4C31 POPE  169      29.193  44.193  35.656  1.00  0.00           C
ATOM  11267 5C31 POPE  169      30.333  44.913  34.916  1.00  0.00           C
ATOM  11270 6C31 POPE  169      31.683  44.773  35.615  1.00  0.00           C
ATOM  11274  NH3 POPE  170     112.273  39.063  64.175  1.00  0.00           N
ATOM  11278  C12 POPE  170     111.223  38.603  65.156  1.00  0.00           C
ATOM  11281  C11 POPE  170     110.593  39.783  65.926  1.00  0.00           C
ATOM  11284  P   POPE  170     110.333  41.963  64.516  1.00  0.00           P
ATOM  11285  O13 POPE  170     110.273  43.033  65.555  1.00  0.00           O
ATOM  11286  O14 POPE  170     111.663  41.673  63.946  1.00  0.00           O
ATOM  11287  O11 POPE  170     109.393  42.373  63.286  1.00  0.00           O
ATOM  11288  O12 POPE  170     109.793  40.603  65.087  1.00  0.00           O
ATOM  11289  C1  POPE  170     109.313  41.513  62.146  1.00  0.00           C
ATOM  11292  C2  POPE  170     108.673  42.193  60.876  1.00  0.00           C
ATOM  11294  O21 POPE  170     108.403  41.273  59.785  1.00  0.00           O
ATOM  11295  C21 POPE  170     109.463  40.753  59.186  1.00  0.00           C
ATOM  11296  O22 POPE  170     110.573  40.613  59.655  1.00  0.00           O
ATOM  11297  C22 POPE  170     109.093  40.453  57.725  1.00  0.00           C
ATOM  11300  C3  POPE  170     109.433  43.453  60.326  1.00  0.00           C
ATOM  11303  O31 POPE  170     108.813  44.103  59.195  1.00  0.00           O
ATOM  11304  C31 POPE  170     108.193  45.283  59.475  1.00  0.00           C
ATOM  11305  O32 POPE  170     107.973  45.693  60.597  1.00  0.00           O
ATOM  11306  C32 POPE  170     107.853  46.023  58.167  1.00  0.00           C
ATOM  11309  C23 POPE  170     110.343  40.133  56.865  1.00  0.00           C
ATOM  11312  C24 POPE  170     110.093  40.033  55.355  1.00  0.00           C
ATOM  11315  C25 POPE  170     109.953  41.393  54.655  1.00  0.00           C
ATOM  11318  C26 POPE  170     110.053  41.303  53.116  1.00  0.00           C
ATOM  11321  C27 POPE  170     110.023  42.673  52.435  1.00  0.00           C
ATOM  11324  C28 POPE  170     110.343  42.623  50.926  1.00  0.00           C
ATOM  11327  C29 POPE  170     110.413  44.003  50.326  1.00  0.00           C
ATOM  11329 0C21 POPE  170     109.563  44.533  49.426  1.00  0.00           C
ATOM  11331 1C21 POPE  170     108.343  43.853  48.876  1.00  0.00           C
ATOM  11334 2C21 POPE  170     107.473  44.773  47.985  1.00  0.00           C
ATOM  11337 3C21 POPE  170     106.903  46.003  48.726  1.00  0.00           C
ATOM  11340 4C21 POPE  170     105.813  46.713  47.915  1.00  0.00           C
ATOM  11343 5C21 POPE  170     105.443  48.093  48.486  1.00  0.00           C
ATOM  11346 6C21 POPE  170     106.363  49.213  47.956  1.00  0.00           C
ATOM  11349 7C21 POPE  170     106.033  50.593  48.545  1.00  0.00           C
ATOM  11352 8C21 POPE  170     106.893  51.713  47.956  1.00  0.00           C
ATOM  11356  C33 POPE  170     106.923  45.233  57.215  1.00  0.00           C
ATOM  11359  C34 POPE  170     106.703  45.933  55.865  1.00  0.00           C
ATOM  11362  C35 POPE  170     105.663  45.223  54.985  1.00  0.00           C
ATOM  11365  C36 POPE  170     105.903  43.733  54.715  1.00  0.00           C
ATOM  11368  C37 POPE  170     104.823  43.163  53.785  1.00  0.00           C
ATOM  11371  C38 POPE  170     104.933  41.673  53.446  1.00  0.00           C
ATOM  11374  C39 POPE  170     103.793  41.283  52.496  1.00  0.00           C
ATOM  11377 0C31 POPE  170     103.743  39.823  52.045  1.00  0.00           C
ATOM  11380 1C31 POPE  170     102.563  39.643  51.066  1.00  0.00           C
ATOM  11383 2C31 POPE  170     102.303  38.203  50.635  1.00  0.00           C
ATOM  11386 3C31 POPE  170     101.203  38.133  49.566  1.00  0.00           C
ATOM  11389 4C31 POPE  170     100.983  36.723  49.016  1.00  0.00           C
ATOM  11392 5C31 POPE  170      99.823  36.653  48.017  1.00  0.00           C
ATOM  11395 6C31 POPE  170      99.603  35.243  47.456  1.00  0.00           C
ATOM  11399  NH3 POPE  171      35.513  14.993  21.356  1.00  0.00           N
ATOM  11403  C12 POPE  171      36.923  14.443  21.215  1.00  0.00           C
ATOM  11406  C11 POPE  171      38.003  15.553  21.175  1.00  0.00           C
ATOM  11409  P   POPE  171      39.383  17.133  22.695  1.00  0.00           P
ATOM  11410  O13 POPE  171      40.573  16.313  22.975  1.00  0.00           O
ATOM  11411  O14 POPE  171      39.443  18.093  21.575  1.00  0.00           O
ATOM  11412  O11 POPE  171      38.903  17.913  23.975  1.00  0.00           O
ATOM  11413  O12 POPE  171      38.103  16.243  22.425  1.00  0.00           O
ATOM  11414  C1  POPE  171      39.693  18.033  25.165  1.00  0.00           C
ATOM  11417  C2  POPE  171      38.983  17.393  26.395  1.00  0.00           C
ATOM  11419  O21 POPE  171      39.203  18.163  27.585  1.00  0.00           O
ATOM  11420  C21 POPE  171      38.473  19.233  27.776  1.00  0.00           C
ATOM  11421  O22 POPE  171      37.713  19.753  26.965  1.00  0.00           O
ATOM  11422  C22 POPE  171      38.683  19.633  29.245  1.00  0.00           C
ATOM  11425  C3  POPE  171      39.453  15.943  26.705  1.00  0.00           C
ATOM  11428  O31 POPE  171      38.853  15.443  27.925  1.00  0.00           O
ATOM  11429  C31 POPE  171      39.533  15.683  29.055  1.00  0.00           C
ATOM  11430  O32 POPE  171      40.643  16.193  29.125  1.00  0.00           O
ATOM  11431  C32 POPE  171      38.723  15.203  30.266  1.00  0.00           C
ATOM  11434  C23 POPE  171      38.153  21.033  29.635  1.00  0.00           C
ATOM  11437  C24 POPE  171      39.253  22.093  29.746  1.00  0.00           C
ATOM  11440  C25 POPE  171      39.953  22.133  31.116  1.00  0.00           C
ATOM  11443  C26 POPE  171      39.263  23.053  32.135  1.00  0.00           C
ATOM  11446  C27 POPE  171      40.173  23.373  33.325  1.00  0.00           C
ATOM  11449  C28 POPE  171      39.713  24.593  34.156  1.00  0.00           C
ATOM  11452  C29 POPE  171      40.843  25.103  35.025  1.00  0.00           C
ATOM  11454 0C21 POPE  171      40.853  25.303  36.355  1.00  0.00           C
ATOM  11456 1C21 POPE  171      39.713  25.103  37.306  1.00  0.00           C
ATOM  11459 2C21 POPE  171      39.973  23.933  38.275  1.00  0.00           C
ATOM  11462 3C21 POPE  171      38.723  23.663  39.125  1.00  0.00           C
ATOM  11465 4C21 POPE  171      38.953  22.593  40.196  1.00  0.00           C
ATOM  11468 5C21 POPE  171      37.733  22.393  41.126  1.00  0.00           C
ATOM  11471 6C21 POPE  171      37.393  23.623  41.986  1.00  0.00           C
ATOM  11474 7C21 POPE  171      35.903  23.773  42.275  1.00  0.00           C
ATOM  11477 8C21 POPE  171      35.523  25.193  42.696  1.00  0.00           C
ATOM  11481  C33 POPE  171      39.533  15.053  31.586  1.00  0.00           C
ATOM  11484  C34 POPE  171      39.413  16.223  32.566  1.00  0.00           C
ATOM  11487  C35 POPE  171      40.173  15.923  33.876  1.00  0.00           C
ATOM  11490  C36 POPE  171      39.823  16.843  35.046  1.00  0.00           C
ATOM  11493  C37 POPE  171      40.623  16.483  36.316  1.00  0.00           C
ATOM  11496  C38 POPE  171      40.253  17.333  37.535  1.00  0.00           C
ATOM  11499  C39 POPE  171      38.883  16.983  38.146  1.00  0.00           C
ATOM  11502 0C31 POPE  171      39.013  16.353  39.545  1.00  0.00           C
ATOM  11505 1C31 POPE  171      37.663  15.853  40.086  1.00  0.00           C
ATOM  11508 2C31 POPE  171      37.753  15.273  41.507  1.00  0.00           C
ATOM  11511 3C31 POPE  171      37.943  16.313  42.616  1.00  0.00           C
ATOM  11514 4C31 POPE  171      36.773  17.313  42.696  1.00  0.00           C
ATOM  11517 5C31 POPE  171      36.893  18.333  43.836  1.00  0.00           C
ATOM  11520 6C31 POPE  171      35.883  19.463  43.686  1.00  0.00           C
ATOM  11524  NH3 POPE  172     121.423  92.973  61.385  1.00  0.00           N
ATOM  11528  C12 POPE  172     121.653  93.423  62.815  1.00  0.00           C
ATOM  11531  C11 POPE  172     120.533  92.983  63.796  1.00  0.00           C
ATOM  11534  P   POPE  172     118.503  93.893  62.455  1.00  0.00           P
ATOM  11535  O13 POPE  172     118.963  95.003  61.605  1.00  0.00           O
ATOM  11536  O14 POPE  172     118.613  92.553  61.856  1.00  0.00           O
ATOM  11537  O11 POPE  172     117.023  94.163  62.966  1.00  0.00           O
ATOM  11538  O12 POPE  172     119.393  93.863  63.775  1.00  0.00           O
ATOM  11539  C1  POPE  172     115.953  94.343  62.015  1.00  0.00           C
ATOM  11542  C2  POPE  172     115.273  95.733  62.196  1.00  0.00           C
ATOM  11544  O21 POPE  172     114.143  95.903  61.275  1.00  0.00           O
ATOM  11545  C21 POPE  172     112.993  95.443  61.805  1.00  0.00           C
ATOM  11546  O22 POPE  172     112.913  94.903  62.887  1.00  0.00           O
ATOM  11547  C22 POPE  172     111.753  95.823  60.986  1.00  0.00           C
ATOM  11550  C3  POPE  172     116.373  96.833  61.986  1.00  0.00           C
ATOM  11553  O31 POPE  172     115.853  98.163  61.826  1.00  0.00           O
ATOM  11554  C31 POPE  172     115.993  98.863  60.685  1.00  0.00           C
ATOM  11555  O32 POPE  172     115.773 100.073  60.657  1.00  0.00           O
ATOM  11556  C32 POPE  172     116.503  98.073  59.475  1.00  0.00           C
ATOM  11559  C23 POPE  172     110.723  94.673  60.795  1.00  0.00           C
ATOM  11562  C24 POPE  172     110.813  93.913  59.455  1.00  0.00           C
ATOM  11565  C25 POPE  172     111.693  92.653  59.445  1.00  0.00           C
ATOM  11568  C26 POPE  172     111.603  91.923  58.097  1.00  0.00           C
ATOM  11571  C27 POPE  172     112.393  90.603  58.065  1.00  0.00           C
ATOM  11574  C28 POPE  172     112.353  89.883  56.707  1.00  0.00           C
ATOM  11577  C29 POPE  172     113.233  88.653  56.716  1.00  0.00           C
ATOM  11579 0C21 POPE  172     112.933  87.423  56.255  1.00  0.00           C
ATOM  11581 1C21 POPE  172     111.663  86.953  55.587  1.00  0.00           C
ATOM  11584 2C21 POPE  172     111.983  86.003  54.417  1.00  0.00           C
ATOM  11587 3C21 POPE  172     110.713  85.463  53.735  1.00  0.00           C
ATOM  11590 4C21 POPE  172     110.963  84.813  52.365  1.00  0.00           C
ATOM  11593 5C21 POPE  172     112.023  83.703  52.355  1.00  0.00           C
ATOM  11596 6C21 POPE  172     112.243  83.133  50.946  1.00  0.00           C
ATOM  11599 7C21 POPE  172     113.223  81.953  50.896  1.00  0.00           C
ATOM  11602 8C21 POPE  172     113.353  81.353  49.496  1.00  0.00           C
ATOM  11606  C33 POPE  172     116.463  98.883  58.167  1.00  0.00           C
ATOM  11609  C34 POPE  172     117.433  98.333  57.115  1.00  0.00           C
ATOM  11612  C35 POPE  172     117.503  99.173  55.835  1.00  0.00           C
ATOM  11615  C36 POPE  172     118.263 100.493  55.996  1.00  0.00           C
ATOM  11618  C37 POPE  172     118.113 101.423  54.785  1.00  0.00           C
ATOM  11621  C38 POPE  172     118.873 100.953  53.545  1.00  0.00           C
ATOM  11624  C39 POPE  172     118.883 102.013  52.426  1.00  0.00           C
ATOM  11627 0C31 POPE  172     119.923 101.713  51.336  1.00  0.00           C
ATOM  11630 1C31 POPE  172     119.923 102.763  50.205  1.00  0.00           C
ATOM  11633 2C31 POPE  172     120.853 102.393  49.035  1.00  0.00           C
ATOM  11636 3C31 POPE  172     120.313 101.263  48.146  1.00  0.00           C
ATOM  11639 4C31 POPE  172     119.143 101.693  47.236  1.00  0.00           C
ATOM  11642 5C31 POPE  172     118.373 100.493  46.675  1.00  0.00           C
ATOM  11645 6C31 POPE  172     117.263 100.883  45.695  1.00  0.00           C
ATOM  11649  NH3 POPE  173     115.593 100.483  63.516  1.00  0.00           N
ATOM  11653  C12 POPE  173     116.513 101.343  64.356  1.00  0.00           C
ATOM  11656  C11 POPE  173     115.733 102.273  65.305  1.00  0.00           C
ATOM  11659  P   POPE  173     113.303 103.053  64.715  1.00  0.00           P
ATOM  11660  O13 POPE  173     111.923 102.633  64.996  1.00  0.00           O
ATOM  11661  O14 POPE  173     113.763 104.433  64.985  1.00  0.00           O
ATOM  11662  O11 POPE  173     113.613 102.833  63.185  1.00  0.00           O
ATOM  11663  O12 POPE  173     114.323 101.993  65.305  1.00  0.00           O
ATOM  11664  C1  POPE  173     112.873 103.663  62.285  1.00  0.00           C
ATOM  11667  C2  POPE  173     112.203 102.753  61.246  1.00  0.00           C
ATOM  11669  O21 POPE  173     111.763 103.603  60.175  1.00  0.00           O
ATOM  11670  C21 POPE  173     112.593 103.673  59.146  1.00  0.00           C
ATOM  11671  O22 POPE  173     113.163 104.683  58.775  1.00  0.00           O
ATOM  11672  C22 POPE  173     112.663 102.333  58.405  1.00  0.00           C
ATOM  11675  C3  POPE  173     111.023 101.923  61.815  1.00  0.00           C
ATOM  11678  O31 POPE  173     110.463 101.063  60.795  1.00  0.00           O
ATOM  11679  C31 POPE  173     111.143  99.953  60.545  1.00  0.00           C
ATOM  11680  O32 POPE  173     112.203  99.633  61.045  1.00  0.00           O
ATOM  11681  C32 POPE  173     110.413  99.133  59.486  1.00  0.00           C
ATOM  11684  C23 POPE  173     113.383 102.433  57.045  1.00  0.00           C
ATOM  11687  C24 POPE  173     113.523 101.073  56.346  1.00  0.00           C
ATOM  11690  C25 POPE  173     112.193 100.363  56.035  1.00  0.00           C
ATOM  11693  C26 POPE  173     111.833 100.403  54.556  1.00  0.00           C
ATOM  11696  C27 POPE  173     110.393  99.923  54.315  1.00  0.00           C
ATOM  11699  C28 POPE  173     110.003  99.793  52.836  1.00  0.00           C
ATOM  11702  C29 POPE  173     110.863  98.773  52.155  1.00  0.00           C
ATOM  11704 0C21 POPE  173     111.083  98.623  50.847  1.00  0.00           C
ATOM  11706 1C21 POPE  173     110.363  99.373  49.746  1.00  0.00           C
ATOM  11709 2C21 POPE  173     108.863  99.023  49.736  1.00  0.00           C
ATOM  11712 3C21 POPE  173     108.543  97.513  49.705  1.00  0.00           C
ATOM  11715 4C21 POPE  173     107.113  97.223  50.166  1.00  0.00           C
ATOM  11718 5C21 POPE  173     106.313  96.373  49.165  1.00  0.00           C
ATOM  11721 6C21 POPE  173     105.853  97.183  47.945  1.00  0.00           C
ATOM  11724 7C21 POPE  173     105.013  96.353  46.986  1.00  0.00           C
ATOM  11727 8C21 POPE  173     104.183  97.203  46.016  1.00  0.00           C
ATOM  11731  C33 POPE  173     109.303  99.893  58.715  1.00  0.00           C
ATOM  11734  C34 POPE  173     108.683  99.033  57.605  1.00  0.00           C
ATOM  11737  C35 POPE  173     107.553  99.743  56.847  1.00  0.00           C
ATOM  11740  C36 POPE  173     107.033  98.883  55.686  1.00  0.00           C
ATOM  11743  C37 POPE  173     105.803  99.503  55.005  1.00  0.00           C
ATOM  11746  C38 POPE  173     105.623  99.033  53.556  1.00  0.00           C
ATOM  11749  C39 POPE  173     104.433  99.733  52.875  1.00  0.00           C
ATOM  11752 0C31 POPE  173     104.473  99.623  51.346  1.00  0.00           C
ATOM  11755 1C31 POPE  173     103.293 100.353  50.676  1.00  0.00           C
ATOM  11758 2C31 POPE  173     103.493 100.493  49.165  1.00  0.00           C
ATOM  11761 3C31 POPE  173     102.253 101.043  48.446  1.00  0.00           C
ATOM  11764 4C31 POPE  173     102.513 101.303  46.955  1.00  0.00           C
ATOM  11767 5C31 POPE  173     101.253 101.773  46.226  1.00  0.00           C
ATOM  11770 6C31 POPE  173     101.503 102.123  44.755  1.00  0.00           C
ATOM  11774  NH3 POPE  174     112.923  62.743  19.386  1.00  0.00           N
ATOM  11778  C12 POPE  174     111.773  61.823  19.705  1.00  0.00           C
ATOM  11781  C11 POPE  174     111.983  61.173  21.075  1.00  0.00           C
ATOM  11784  P   POPE  174     111.133  59.283  22.606  1.00  0.00           P
ATOM  11785  O13 POPE  174     109.803  58.723  22.936  1.00  0.00           O
ATOM  11786  O14 POPE  174     112.193  58.283  22.415  1.00  0.00           O
ATOM  11787  O11 POPE  174     111.623  60.363  23.645  1.00  0.00           O
ATOM  11788  O12 POPE  174     111.043  60.103  21.236  1.00  0.00           O
ATOM  11789  C1  POPE  174     111.273  60.283  25.025  1.00  0.00           C
ATOM  11792  C2  POPE  174     112.103  61.293  25.885  1.00  0.00           C
ATOM  11794  O21 POPE  174     112.133  60.923  27.276  1.00  0.00           O
ATOM  11795  C21 POPE  174     110.973  60.853  27.906  1.00  0.00           C
ATOM  11796  O22 POPE  174     109.863  60.863  27.405  1.00  0.00           O
ATOM  11797  C22 POPE  174     111.293  60.733  29.405  1.00  0.00           C
ATOM  11800  C3  POPE  174     111.673  62.773  25.675  1.00  0.00           C
ATOM  11803  O31 POPE  174     112.543  63.723  26.345  1.00  0.00           O
ATOM  11804  C31 POPE  174     112.093  64.203  27.507  1.00  0.00           C
ATOM  11805  O32 POPE  174     111.123  63.783  28.105  1.00  0.00           O
ATOM  11806  C32 POPE  174     112.913  65.423  27.925  1.00  0.00           C
ATOM  11809  C23 POPE  174     110.063  60.953  30.326  1.00  0.00           C
ATOM  11812  C24 POPE  174     110.403  61.863  31.526  1.00  0.00           C
ATOM  11815  C25 POPE  174     109.183  62.283  32.355  1.00  0.00           C
ATOM  11818  C26 POPE  174     108.383  61.133  32.985  1.00  0.00           C
ATOM  11821  C27 POPE  174     106.923  61.143  32.535  1.00  0.00           C
ATOM  11824  C28 POPE  174     105.983  60.243  33.375  1.00  0.00           C
ATOM  11827  C29 POPE  174     105.753  60.783  34.765  1.00  0.00           C
ATOM  11829 0C21 POPE  174     104.583  61.163  35.295  1.00  0.00           C
ATOM  11831 1C21 POPE  174     103.233  61.123  34.615  1.00  0.00           C
ATOM  11834 2C21 POPE  174     102.653  59.693  34.545  1.00  0.00           C
ATOM  11837 3C21 POPE  174     102.203  59.153  35.916  1.00  0.00           C
ATOM  11840 4C21 POPE  174     101.763  57.683  35.856  1.00  0.00           C
ATOM  11843 5C21 POPE  174     100.283  57.473  36.187  1.00  0.00           C
ATOM  11846 6C21 POPE  174      99.903  55.983  36.316  1.00  0.00           C
ATOM  11849 7C21 POPE  174     100.353  55.113  35.135  1.00  0.00           C
ATOM  11852 8C21 POPE  174      99.853  53.673  35.235  1.00  0.00           C
ATOM  11856  C33 POPE  174     112.503  65.923  29.326  1.00  0.00           C
ATOM  11859  C34 POPE  174     113.463  67.003  29.846  1.00  0.00           C
ATOM  11862  C35 POPE  174     113.083  67.623  31.205  1.00  0.00           C
ATOM  11865  C36 POPE  174     112.823  66.593  32.316  1.00  0.00           C
ATOM  11868  C37 POPE  174     112.963  67.213  33.705  1.00  0.00           C
ATOM  11871  C38 POPE  174     112.673  66.223  34.835  1.00  0.00           C
ATOM  11874  C39 POPE  174     113.263  66.663  36.176  1.00  0.00           C
ATOM  11877 0C31 POPE  174     113.283  65.513  37.195  1.00  0.00           C
ATOM  11880 1C31 POPE  174     114.023  65.863  38.486  1.00  0.00           C
ATOM  11883 2C31 POPE  174     114.243  64.633  39.365  1.00  0.00           C
ATOM  11886 3C31 POPE  174     114.953  64.943  40.695  1.00  0.00           C
ATOM  11889 4C31 POPE  174     114.033  65.603  41.725  1.00  0.00           C
ATOM  11892 5C31 POPE  174     114.723  65.773  43.087  1.00  0.00           C
ATOM  11895 6C31 POPE  174     113.823  66.423  44.146  1.00  0.00           C
ATOM  11899  NH3 POPE  175     108.653  70.173  17.446  1.00  0.00           N
ATOM  11903  C12 POPE  175     108.103  71.043  16.356  1.00  0.00           C
ATOM  11906  C11 POPE  175     106.703  71.503  16.756  1.00  0.00           C
ATOM  11909  P   POPE  175     105.513  73.083  18.435  1.00  0.00           P
ATOM  11910  O13 POPE  175     105.923  74.493  18.696  1.00  0.00           O
ATOM  11911  O14 POPE  175     104.403  72.853  17.476  1.00  0.00           O
ATOM  11912  O11 POPE  175     105.183  72.333  19.795  1.00  0.00           O
ATOM  11913  O12 POPE  175     106.793  72.263  17.966  1.00  0.00           O
ATOM  11914  C1  POPE  175     103.833  72.133  20.245  1.00  0.00           C
ATOM  11917  C2  POPE  175     103.733  72.433  21.765  1.00  0.00           C
ATOM  11919  O21 POPE  175     102.503  71.973  22.395  1.00  0.00           O
ATOM  11920  C21 POPE  175     101.343  72.333  21.886  1.00  0.00           C
ATOM  11921  O22 POPE  175     101.143  73.063  20.945  1.00  0.00           O
ATOM  11922  C22 POPE  175     100.203  71.673  22.665  1.00  0.00           C
ATOM  11925  C3  POPE  175     104.043  73.923  22.075  1.00  0.00           C
ATOM  11928  O31 POPE  175     103.983  74.193  23.496  1.00  0.00           O
ATOM  11929  C31 POPE  175     103.003  74.973  23.895  1.00  0.00           C
ATOM  11930  O32 POPE  175     102.073  75.393  23.205  1.00  0.00           O
ATOM  11931  C32 POPE  175     103.143  75.223  25.395  1.00  0.00           C
ATOM  11934  C23 POPE  175      99.953  72.313  24.045  1.00  0.00           C
ATOM  11937  C24 POPE  175      99.453  71.243  25.025  1.00  0.00           C
ATOM  11940  C25 POPE  175      99.463  71.643  26.505  1.00  0.00           C
ATOM  11943  C26 POPE  175      98.263  72.493  26.945  1.00  0.00           C
ATOM  11946  C27 POPE  175      98.133  72.493  28.465  1.00  0.00           C
ATOM  11949  C28 POPE  175      96.883  73.243  28.956  1.00  0.00           C
ATOM  11952  C29 POPE  175      96.433  72.753  30.305  1.00  0.00           C
ATOM  11954 0C21 POPE  175      95.933  73.503  31.306  1.00  0.00           C
ATOM  11956 1C21 POPE  175      95.693  74.993  31.285  1.00  0.00           C
ATOM  11959 2C21 POPE  175      96.613  75.703  32.285  1.00  0.00           C
ATOM  11962 3C21 POPE  175      96.693  77.213  31.995  1.00  0.00           C
ATOM  11965 4C21 POPE  175      97.653  77.943  32.925  1.00  0.00           C
ATOM  11968 5C21 POPE  175      97.013  78.493  34.206  1.00  0.00           C
ATOM  11971 6C21 POPE  175      98.013  79.313  35.025  1.00  0.00           C
ATOM  11974 7C21 POPE  175      97.343  80.073  36.187  1.00  0.00           C
ATOM  11977 8C21 POPE  175      98.323  80.953  36.945  1.00  0.00           C
ATOM  11981  C33 POPE  175     101.773  75.493  26.075  1.00  0.00           C
ATOM  11984  C34 POPE  175     101.823  75.453  27.615  1.00  0.00           C
ATOM  11987  C35 POPE  175     100.473  75.873  28.225  1.00  0.00           C
ATOM  11990  C36 POPE  175     100.383  75.803  29.755  1.00  0.00           C
ATOM  11993  C37 POPE  175     101.403  76.703  30.485  1.00  0.00           C
ATOM  11996  C38 POPE  175     100.833  77.343  31.766  1.00  0.00           C
ATOM  11999  C39 POPE  175     101.823  78.223  32.535  1.00  0.00           C
ATOM  12002 0C31 POPE  175     102.623  77.453  33.605  1.00  0.00           C
ATOM  12005 1C31 POPE  175     103.653  78.333  34.347  1.00  0.00           C
ATOM  12008 2C31 POPE  175     104.813  77.553  34.975  1.00  0.00           C
ATOM  12011 3C31 POPE  175     104.403  76.643  36.135  1.00  0.00           C
ATOM  12014 4C31 POPE  175     105.563  75.813  36.706  1.00  0.00           C
ATOM  12017 5C31 POPE  175     105.273  75.273  38.115  1.00  0.00           C
ATOM  12020 6C31 POPE  175     106.383  74.383  38.686  1.00  0.00           C
ATOM  12024  NH3 POPE  176      30.643 100.623  17.225  1.00  0.00           N
ATOM  12028  C12 POPE  176      31.783 101.513  16.795  1.00  0.00           C
ATOM  12031  C11 POPE  176      32.763 101.793  17.955  1.00  0.00           C
ATOM  12034  P   POPE  176      33.523  99.383  18.726  1.00  0.00           P
ATOM  12035  O13 POPE  176      33.043  98.853  17.435  1.00  0.00           O
ATOM  12036  O14 POPE  176      34.983  99.573  18.905  1.00  0.00           O
ATOM  12037  O11 POPE  176      32.843  98.533  19.855  1.00  0.00           O
ATOM  12038  O12 POPE  176      32.783 100.763  18.945  1.00  0.00           O
ATOM  12039  C1  POPE  176      31.433  98.303  19.755  1.00  0.00           C
ATOM  12042  C2  POPE  176      31.083  97.013  20.525  1.00  0.00           C
ATOM  12044  O21 POPE  176      31.503  97.143  21.875  1.00  0.00           O
ATOM  12045  C21 POPE  176      30.813  97.943  22.635  1.00  0.00           C
ATOM  12046  O22 POPE  176      29.783  98.523  22.355  1.00  0.00           O
ATOM  12047  C22 POPE  176      31.453  97.893  24.015  1.00  0.00           C
ATOM  12050  C3  POPE  176      31.813  95.793  19.895  1.00  0.00           C
ATOM  12053  O31 POPE  176      31.693  94.623  20.715  1.00  0.00           O
ATOM  12054  C31 POPE  176      32.683  94.133  21.486  1.00  0.00           C
ATOM  12055  O32 POPE  176      32.603  93.073  22.086  1.00  0.00           O
ATOM  12056  C32 POPE  176      33.913  95.033  21.586  1.00  0.00           C
ATOM  12059  C23 POPE  176      30.743  96.843  24.905  1.00  0.00           C
ATOM  12062  C24 POPE  176      31.683  96.113  25.866  1.00  0.00           C
ATOM  12065  C25 POPE  176      32.023  94.703  25.395  1.00  0.00           C
ATOM  12068  C26 POPE  176      32.813  93.893  26.426  1.00  0.00           C
ATOM  12071  C27 POPE  176      32.073  92.613  26.826  1.00  0.00           C
ATOM  12074  C28 POPE  176      32.723  91.863  28.006  1.00  0.00           C
ATOM  12077  C29 POPE  176      34.013  91.193  27.606  1.00  0.00           C
ATOM  12079 0C21 POPE  176      34.263  89.873  27.615  1.00  0.00           C
ATOM  12081 1C21 POPE  176      33.293  88.773  27.985  1.00  0.00           C
ATOM  12084 2C21 POPE  176      33.173  88.543  29.505  1.00  0.00           C
ATOM  12087 3C21 POPE  176      32.563  87.173  29.846  1.00  0.00           C
ATOM  12090 4C21 POPE  176      31.963  87.123  31.265  1.00  0.00           C
ATOM  12093 5C21 POPE  176      31.493  85.713  31.665  1.00  0.00           C
ATOM  12096 6C21 POPE  176      30.333  85.713  32.665  1.00  0.00           C
ATOM  12099 7C21 POPE  176      30.773  86.073  34.095  1.00  0.00           C
ATOM  12102 8C21 POPE  176      29.603  86.263  35.056  1.00  0.00           C
ATOM  12106  C33 POPE  176      34.903  94.513  22.655  1.00  0.00           C
ATOM  12109  C34 POPE  176      35.933  95.563  23.076  1.00  0.00           C
ATOM  12112  C35 POPE  176      36.943  94.943  24.045  1.00  0.00           C
ATOM  12115  C36 POPE  176      37.933  95.953  24.616  1.00  0.00           C
ATOM  12118  C37 POPE  176      38.733  95.313  25.755  1.00  0.00           C
ATOM  12121  C38 POPE  176      40.033  96.043  26.105  1.00  0.00           C
ATOM  12124  C39 POPE  176      39.823  97.453  26.656  1.00  0.00           C
ATOM  12127 0C31 POPE  176      41.143  98.223  26.725  1.00  0.00           C
ATOM  12130 1C31 POPE  176      40.943  99.703  27.055  1.00  0.00           C
ATOM  12133 2C31 POPE  176      41.913 100.593  26.265  1.00  0.00           C
ATOM  12136 3C31 POPE  176      41.803 102.063  26.665  1.00  0.00           C
ATOM  12139 4C31 POPE  176      42.873 102.933  26.005  1.00  0.00           C
ATOM  12142 5C31 POPE  176      42.783 104.393  26.445  1.00  0.00           C
ATOM  12145 6C31 POPE  176      43.813 105.293  25.766  1.00  0.00           C
ATOM  12149  NH3 POPE  177      16.053   9.803  21.635  1.00  0.00           N
ATOM  12153  C12 POPE  177      15.783   8.323  21.615  1.00  0.00           C
ATOM  12156  C11 POPE  177      14.973   7.853  20.385  1.00  0.00           C
ATOM  12159  P   POPE  177      12.513   7.353  21.115  1.00  0.00           P
ATOM  12160  O13 POPE  177      11.193   7.993  21.105  1.00  0.00           O
ATOM  12161  O14 POPE  177      12.573   6.043  20.445  1.00  0.00           O
ATOM  12162  O11 POPE  177      13.083   7.273  22.585  1.00  0.00           O
ATOM  12163  O12 POPE  177      13.603   8.313  20.445  1.00  0.00           O
ATOM  12164  C1  POPE  177      12.543   6.563  23.685  1.00  0.00           C
ATOM  12167  C2  POPE  177      11.233   7.183  24.245  1.00  0.00           C
ATOM  12169  O21 POPE  177      11.303   7.253  25.675  1.00  0.00           O
ATOM  12170  C21 POPE  177      11.933   8.313  26.185  1.00  0.00           C
ATOM  12171  O22 POPE  177      12.513   9.173  25.545  1.00  0.00           O
ATOM  12172  C22 POPE  177      11.853   8.213  27.706  1.00  0.00           C
ATOM  12175  C3  POPE  177       9.963   6.383  23.785  1.00  0.00           C
ATOM  12178  O31 POPE  177       9.123   5.893  24.865  1.00  0.00           O
ATOM  12179  C31 POPE  177       9.503   4.723  25.395  1.00  0.00           C
ATOM  12180  O32 POPE  177      10.483   4.083  25.045  1.00  0.00           O
ATOM  12181  C32 POPE  177       8.533   4.353  26.526  1.00  0.00           C
ATOM  12184  C23 POPE  177      12.303   9.423  28.555  1.00  0.00           C
ATOM  12187  C24 POPE  177      11.843   9.203  29.996  1.00  0.00           C
ATOM  12190  C25 POPE  177      12.393  10.193  31.025  1.00  0.00           C
ATOM  12193  C26 POPE  177      11.733   9.993  32.395  1.00  0.00           C
ATOM  12196  C27 POPE  177      12.203  11.003  33.455  1.00  0.00           C
ATOM  12199  C28 POPE  177      11.643  10.723  34.866  1.00  0.00           C
ATOM  12202  C29 POPE  177      10.163  10.943  34.986  1.00  0.00           C
ATOM  12204 0C21 POPE  177       9.463  10.943  36.135  1.00  0.00           C
ATOM  12206 1C21 POPE  177      10.013  10.673  37.516  1.00  0.00           C
ATOM  12209 2C21 POPE  177       9.213   9.573  38.246  1.00  0.00           C
ATOM  12212 3C21 POPE  177       9.293   8.193  37.566  1.00  0.00           C
ATOM  12215 4C21 POPE  177       8.503   7.093  38.286  1.00  0.00           C
ATOM  12218 5C21 POPE  177       9.003   6.813  39.715  1.00  0.00           C
ATOM  12221 6C21 POPE  177       8.523   5.453  40.245  1.00  0.00           C
ATOM  12224 7C21 POPE  177       8.893   5.243  41.716  1.00  0.00           C
ATOM  12227 8C21 POPE  177       8.543   3.853  42.255  1.00  0.00           C
ATOM  12231  C33 POPE  177       8.883   3.063  27.305  1.00  0.00           C
ATOM  12234  C34 POPE  177       8.443   3.133  28.775  1.00  0.00           C
ATOM  12237  C35 POPE  177       8.743   1.853  29.575  1.00  0.00           C
ATOM  12240  C36 POPE  177       8.543   2.023  31.085  1.00  0.00           C
ATOM  12243  C37 POPE  177       8.253   0.693  31.805  1.00  0.00           C
ATOM  12246  C38 POPE  177       8.283   0.813  33.335  1.00  0.00           C
ATOM  12249  C39 POPE  177       9.703   0.743  33.906  1.00  0.00           C
ATOM  12252 0C31 POPE  177       9.763   0.883  35.435  1.00  0.00           C
ATOM  12255 1C31 POPE  177      10.993   0.193  36.025  1.00  0.00           C
ATOM  12258 2C31 POPE  177      11.123   0.413  37.545  1.00  0.00           C
ATOM  12261 3C31 POPE  177      12.133  -0.537  38.195  1.00  0.00           C
ATOM  12264 4C31 POPE  177      11.553  -1.927  38.476  1.00  0.00           C
ATOM  12267 5C31 POPE  177      12.603  -2.897  39.035  1.00  0.00           C
ATOM  12270 6C31 POPE  177      11.993  -4.213  39.525  1.00  0.00           C
ATOM  12274  NH3 POPE  178      28.363 128.529  62.815  1.00  0.00           N
ATOM  12278  C12 POPE  178      28.463 127.199  63.526  1.00  0.00           C
ATOM  12281  C11 POPE  178      29.833 126.989  64.186  1.00  0.00           C
ATOM  12284  P   POPE  178      30.843 124.663  64.895  1.00  0.00           P
ATOM  12285  O13 POPE  178      32.203 125.233  64.646  1.00  0.00           O
ATOM  12286  O14 POPE  178      30.733 123.763  66.057  1.00  0.00           O
ATOM  12287  O11 POPE  178      30.403 123.893  63.586  1.00  0.00           O
ATOM  12288  O12 POPE  178      29.783 125.823  65.006  1.00  0.00           O
ATOM  12289  C1  POPE  178      31.183 122.863  62.957  1.00  0.00           C
ATOM  12292  C2  POPE  178      31.433 123.103  61.436  1.00  0.00           C
ATOM  12294  O21 POPE  178      30.223 123.283  60.685  1.00  0.00           O
ATOM  12295  C21 POPE  178      29.713 124.503  60.746  1.00  0.00           C
ATOM  12296  O22 POPE  178      30.193 125.463  61.325  1.00  0.00           O
ATOM  12297  C22 POPE  178      28.453 124.573  59.885  1.00  0.00           C
ATOM  12300  C3  POPE  178      32.233 121.913  60.775  1.00  0.00           C
ATOM  12303  O31 POPE  178      32.593 122.163  59.385  1.00  0.00           O
ATOM  12304  C31 POPE  178      33.373 123.223  59.207  1.00  0.00           C
ATOM  12305  O32 POPE  178      34.023 123.783  60.086  1.00  0.00           O
ATOM  12306  C32 POPE  178      33.223 123.773  57.795  1.00  0.00           C
ATOM  12309  C23 POPE  178      28.713 124.313  58.385  1.00  0.00           C
ATOM  12312  C24 POPE  178      27.403 124.123  57.595  1.00  0.00           C
ATOM  12315  C25 POPE  178      27.563 123.683  56.126  1.00  0.00           C
ATOM  12318  C26 POPE  178      28.183 124.723  55.175  1.00  0.00           C
ATOM  12321  C27 POPE  178      29.713 124.653  55.056  1.00  0.00           C
ATOM  12324  C28 POPE  178      30.283 125.603  53.986  1.00  0.00           C
ATOM  12327  C29 POPE  178      30.183 125.113  52.566  1.00  0.00           C
ATOM  12329 0C21 POPE  178      30.673 125.773  51.507  1.00  0.00           C
ATOM  12331 1C21 POPE  178      31.333 127.129  51.545  1.00  0.00           C
ATOM  12334 2C21 POPE  178      31.673 127.689  50.135  1.00  0.00           C
ATOM  12337 3C21 POPE  178      30.443 127.939  49.245  1.00  0.00           C
ATOM  12340 4C21 POPE  178      30.773 127.969  47.745  1.00  0.00           C
ATOM  12343 5C21 POPE  178      29.523 127.839  46.875  1.00  0.00           C
ATOM  12346 6C21 POPE  178      29.843 127.669  45.386  1.00  0.00           C
ATOM  12349 7C21 POPE  178      28.653 127.109  44.585  1.00  0.00           C
ATOM  12352 8C21 POPE  178      28.923 126.999  43.087  1.00  0.00           C
ATOM  12356  C33 POPE  178      33.863 122.913  56.695  1.00  0.00           C
ATOM  12359  C34 POPE  178      33.643 123.553  55.326  1.00  0.00           C
ATOM  12362  C35 POPE  178      33.993 122.663  54.136  1.00  0.00           C
ATOM  12365  C36 POPE  178      33.513 123.293  52.826  1.00  0.00           C
ATOM  12368  C37 POPE  178      33.693 122.393  51.595  1.00  0.00           C
ATOM  12371  C38 POPE  178      33.033 122.963  50.315  1.00  0.00           C
ATOM  12374  C39 POPE  178      33.533 124.363  49.895  1.00  0.00           C
ATOM  12377 0C31 POPE  178      35.023 124.413  49.545  1.00  0.00           C
ATOM  12380 1C31 POPE  178      35.593 125.833  49.385  1.00  0.00           C
ATOM  12383 2C31 POPE  178      35.893 126.233  47.935  1.00  0.00           C
ATOM  12386 3C31 POPE  178      34.713 126.909  47.215  1.00  0.00           C
ATOM  12389 4C31 POPE  178      35.003 127.059  45.716  1.00  0.00           C
ATOM  12392 5C31 POPE  178      33.963 127.899  44.956  1.00  0.00           C
ATOM  12395 6C31 POPE  178      33.983 129.389  45.295  1.00  0.00           C
ATOM  12399  NH3 POPE  179     103.803  99.683  18.975  1.00  0.00           N
ATOM  12403  C12 POPE  179     103.173 100.713  19.885  1.00  0.00           C
ATOM  12406  C11 POPE  179     102.253 101.633  19.065  1.00  0.00           C
ATOM  12409  P   POPE  179     100.413 102.813  20.536  1.00  0.00           P
ATOM  12410  O13 POPE  179      99.763 104.123  20.306  1.00  0.00           O
ATOM  12411  O14 POPE  179      99.583 101.613  20.285  1.00  0.00           O
ATOM  12412  O11 POPE  179     100.823 102.833  22.046  1.00  0.00           O
ATOM  12413  O12 POPE  179     101.813 102.763  19.816  1.00  0.00           O
ATOM  12414  C1  POPE  179     101.133 101.673  22.806  1.00  0.00           C
ATOM  12417  C2  POPE  179     100.643 101.933  24.245  1.00  0.00           C
ATOM  12419  O21 POPE  179     101.363 101.113  25.185  1.00  0.00           O
ATOM  12420  C21 POPE  179     101.173  99.803  25.145  1.00  0.00           C
ATOM  12421  O22 POPE  179     100.383  99.233  24.425  1.00  0.00           O
ATOM  12422  C22 POPE  179     102.073  99.153  26.196  1.00  0.00           C
ATOM  12425  C3  POPE  179      99.083 101.903  24.365  1.00  0.00           C
ATOM  12428  O31 POPE  179      98.643 102.553  25.566  1.00  0.00           O
ATOM  12429  C31 POPE  179      97.463 102.183  26.045  1.00  0.00           C
ATOM  12430  O32 POPE  179      96.693 101.383  25.545  1.00  0.00           O
ATOM  12431  C32 POPE  179      97.243 102.883  27.376  1.00  0.00           C
ATOM  12434  C23 POPE  179     101.283  98.233  27.145  1.00  0.00           C
ATOM  12437  C24 POPE  179     101.813  98.253  28.585  1.00  0.00           C
ATOM  12440  C25 POPE  179     101.263  99.413  29.435  1.00  0.00           C
ATOM  12443  C26 POPE  179     101.603  99.223  30.926  1.00  0.00           C
ATOM  12446  C27 POPE  179     100.843 100.183  31.847  1.00  0.00           C
ATOM  12449  C28 POPE  179     100.873  99.763  33.325  1.00  0.00           C
ATOM  12452  C29 POPE  179     102.203 100.003  34.006  1.00  0.00           C
ATOM  12454 0C21 POPE  179     102.363 100.633  35.186  1.00  0.00           C
ATOM  12456 1C21 POPE  179     101.233 101.203  36.005  1.00  0.00           C
ATOM  12459 2C21 POPE  179     101.673 101.853  37.326  1.00  0.00           C
ATOM  12462 3C21 POPE  179     100.493 102.513  38.045  1.00  0.00           C
ATOM  12465 4C21 POPE  179     100.923 103.443  39.195  1.00  0.00           C
ATOM  12468 5C21 POPE  179      99.713 104.063  39.915  1.00  0.00           C
ATOM  12471 6C21 POPE  179     100.133 105.023  41.025  1.00  0.00           C
ATOM  12474 7C21 POPE  179      98.943 105.633  41.776  1.00  0.00           C
ATOM  12477 8C21 POPE  179      99.333 106.803  42.675  1.00  0.00           C
ATOM  12481  C33 POPE  179      97.653 101.943  28.535  1.00  0.00           C
ATOM  12484  C34 POPE  179      98.693 102.533  29.486  1.00  0.00           C
ATOM  12487  C35 POPE  179      98.053 103.403  30.576  1.00  0.00           C
ATOM  12490  C36 POPE  179      99.083 104.043  31.516  1.00  0.00           C
ATOM  12493  C37 POPE  179      98.443 104.533  32.826  1.00  0.00           C
ATOM  12496  C38 POPE  179      99.293 105.583  33.535  1.00  0.00           C
ATOM  12499  C39 POPE  179      98.643 106.113  34.825  1.00  0.00           C
ATOM  12502 0C31 POPE  179      99.043 107.563  35.145  1.00  0.00           C
ATOM  12505 1C31 POPE  179      98.463 108.033  36.485  1.00  0.00           C
ATOM  12508 2C31 POPE  179      99.443 107.813  37.645  1.00  0.00           C
[truncated: 1,697,406 more chars]
