# Supplementary material for: Characterizing Membrane Association and Periplasmic Transfer of Bacterial Lipoproteins through Molecular Dynamics Simulations
Source: Structure. 2020 Apr 7;28(4):475–487.e3. doi: 10.1016/j.str.2020.01.012 (PMC7139219; doi:10.1016/j.str.2020.01.012)
Supplement: Data S3. Final Coordinates from Simulations (M–X), Related to Figure 3 [file mmc5.zip › M-X/PAL-1-atomistic.pdb]

TITLE     Protein
REMARK    THIS IS A SIMULATION BOX
CRYST1  136.454  136.454  131.079  90.00  90.00  90.00 P 1           1
MODEL        1
ATOM      1  N   CYSTA   1      56.237  62.732  64.219  1.00  0.00           N
ATOM      3  CA  CYSTA   1      57.207  63.112  65.229  1.00  0.00           C
ATOM      5  C   CYSTA   1      56.747  62.732  66.639  1.00  0.00           C
ATOM      6  O   CYSTA   1      56.437  63.562  67.489  1.00  0.00           O
ATOM      7  CB  CYSTA   1      57.797  64.562  65.099  1.00  0.00           C
ATOM     10  SG  CYSTA   1      58.907  64.892  63.659  1.00  0.00           S
ATOM     11  C1  CYSTA   1      58.177  64.462  62.029  1.00  0.00           C
ATOM     14  CA1 CYSTA   1      54.907  62.922  64.179  1.00  0.00           C
ATOM     15  OA1 CYSTA   1      54.327  62.292  63.329  1.00  0.00           O
ATOM     16  CA2 CYSTA   1      54.147  63.882  65.029  1.00  0.00           C
ATOM     19  C11 CYSTA   1      59.187  64.132  60.869  1.00  0.00           C
ATOM     21  O11 CYSTA   1      60.237  63.312  61.399  1.00  0.00           O
ATOM     22  CX1 CYSTA   1      60.407  62.002  61.159  1.00  0.00           C
ATOM     23  OX1 CYSTA   1      61.257  61.342  61.749  1.00  0.00           O
ATOM     24  CX2 CYSTA   1      59.537  61.442  60.019  1.00  0.00           C
ATOM     27  C12 CYSTA   1      59.797  65.392  60.169  1.00  0.00           C
ATOM     30  O12 CYSTA   1      61.127  65.182  59.649  1.00  0.00           O
ATOM     31  CD1 CYSTA   1      61.267  64.792  58.379  1.00  0.00           C
ATOM     32  OD1 CYSTA   1      60.347  64.632  57.589  1.00  0.00           O
ATOM     33  CD2 CYSTA   1      62.747  64.652  58.049  1.00  0.00           C
ATOM     36  CA3 CYSTA   1      54.277  65.222  64.319  1.00  0.00           C
ATOM     39  CA4 CYSTA   1      53.837  66.442  65.109  1.00  0.00           C
ATOM     42  CA5 CYSTA   1      54.417  67.702  64.469  1.00  0.00           C
ATOM     45  CA6 CYSTA   1      54.317  67.712  62.929  1.00  0.00           C
ATOM     48  CA7 CYSTA   1      52.907  67.482  62.359  1.00  0.00           C
ATOM     51  CA8 CYSTA   1      52.957  66.702  61.059  1.00  0.00           C
ATOM     54  CA9 CYSTA   1      51.597  66.152  60.609  1.00  0.00           C
ATOM     57 0CA1 CYSTA   1      51.877  65.062  59.569  1.00  0.00           C
ATOM     60 1CA1 CYSTA   1      50.767  64.532  58.649  1.00  0.00           C
ATOM     63 2CA1 CYSTA   1      51.467  64.132  57.329  1.00  0.00           C
ATOM     66 3CA1 CYSTA   1      50.727  63.222  56.349  1.00  0.00           C
ATOM     69 4CA1 CYSTA   1      51.717  62.842  55.229  1.00  0.00           C
ATOM     72 5CA1 CYSTA   1      51.167  61.912  54.149  1.00  0.00           C
ATOM     75 6CA1 CYSTA   1      52.227  61.522  53.129  1.00  0.00           C
ATOM     79  CD3 CYSTA   1      63.177  63.212  57.689  1.00  0.00           C
ATOM     82  CD4 CYSTA   1      63.017  62.262  58.880  1.00  0.00           C
ATOM     85  CD5 CYSTA   1      63.687  60.882  58.799  1.00  0.00           C
ATOM     88  CD6 CYSTA   1      64.367  60.442  57.489  1.00  0.00           C
ATOM     91  CD7 CYSTA   1      63.507  59.592  56.539  1.00  0.00           C
ATOM     94  CD8 CYSTA   1      64.407  58.792  55.569  1.00  0.00           C
ATOM     97  CD9 CYSTA   1      63.687  58.362  54.289  1.00  0.00           C
ATOM    100 0CD1 CYSTA   1      63.537  59.542  53.329  1.00  0.00           C
ATOM    103 1CD1 CYSTA   1      62.777  59.232  52.039  1.00  0.00           C
ATOM    106 2CD1 CYSTA   1      63.137  60.262  50.949  1.00  0.00           C
ATOM    109 3CD1 CYSTA   1      62.267  60.142  49.689  1.00  0.00           C
ATOM    112 4CD1 CYSTA   1      60.957  60.942  49.779  1.00  0.00           C
ATOM    115 5CD1 CYSTA   1      60.177  60.912  48.469  1.00  0.00           C
ATOM    118 6CD1 CYSTA   1      59.027  61.912  48.399  1.00  0.00           C
ATOM    122  CX3 CYSTA   1      59.997  60.062  59.479  1.00  0.00           C
ATOM    125  CX4 CYSTA   1      58.907  59.342  58.659  1.00  0.00           C
ATOM    128  CX5 CYSTA   1      59.027  59.532  57.129  1.00  0.00           C
ATOM    131  CX6 CYSTA   1      58.527  60.892  56.619  1.00  0.00           C
ATOM    134  CX7 CYSTA   1      58.967  61.212  55.189  1.00  0.00           C
ATOM    137  CX8 CYSTA   1      58.277  62.472  54.619  1.00  0.00           C
ATOM    140  CX9 CYSTA   1      59.217  63.622  54.369  1.00  0.00           C
ATOM    142 0CX1 CYSTA   1      59.107  64.602  53.449  1.00  0.00           C
ATOM    144 1CX1 CYSTA   1      57.977  64.902  52.490  1.00  0.00           C
ATOM    147 2CX1 CYSTA   1      58.407  66.082  51.579  1.00  0.00           C
ATOM    150 3CX1 CYSTA   1      57.287  66.812  50.809  1.00  0.00           C
ATOM    153 4CX1 CYSTA   1      57.907  67.832  49.839  1.00  0.00           C
ATOM    156 5CX1 CYSTA   1      57.317  69.252  49.850  1.00  0.00           C
ATOM    159 6CX1 CYSTA   1      58.437  70.292  49.649  1.00  0.00           C
ATOM    162 7CX1 CYSTA   1      57.997  71.762  49.719  1.00  0.00           C
ATOM    165 8CX1 CYSTA   1      59.187  72.722  49.669  1.00  0.00           C
ATOM    169  N   SER A   2      56.687  61.412  66.910  1.00  0.00           N
ATOM    171  CA  SER A   2      55.487  60.612  66.609  1.00  0.00           C
ATOM    173  CB  SER A   2      55.817  59.102  66.679  1.00  0.00           C
ATOM    176  OG  SER A   2      55.147  58.452  65.609  1.00  0.00           O
ATOM    178  C   SER A   2      54.297  60.832  67.499  1.00  0.00           C
ATOM    179  O   SER A   2      53.167  60.482  67.189  1.00  0.00           O
ATOM    180  N   SER A   3      54.527  61.402  68.679  1.00  0.00           N
ATOM    182  CA  SER A   3      53.527  61.502  69.709  1.00  0.00           C
ATOM    184  CB  SER A   3      53.507  60.162  70.499  1.00  0.00           C
ATOM    187  OG  SER A   3      52.237  59.822  71.029  1.00  0.00           O
ATOM    189  C   SER A   3      53.907  62.742  70.509  1.00  0.00           C
ATOM    190  O   SER A   3      53.647  62.912  71.689  1.00  0.00           O
ATOM    191  N   ASN A   4      54.547  63.692  69.799  1.00  0.00           N
ATOM    193  CA  ASN A   4      54.607  65.132  69.979  1.00  0.00           C
ATOM    195  CB  ASN A   4      53.337  65.722  69.279  1.00  0.00           C
ATOM    198  CG  ASN A   4      53.457  67.112  68.649  1.00  0.00           C
ATOM    199  OD1 ASN A   4      52.457  67.772  68.369  1.00  0.00           O
ATOM    200  ND2 ASN A   4      54.697  67.622  68.459  1.00  0.00           N
ATOM    203  C   ASN A   4      54.817  65.752  71.380  1.00  0.00           C
ATOM    204  O   ASN A   4      53.957  66.452  71.899  1.00  0.00           O
ATOM    205  N   LYS A   5      55.997  65.642  72.019  1.00  0.00           N
ATOM    207  CA  LYS A   5      57.167  64.972  71.489  1.00  0.00           C
ATOM    209  CB  LYS A   5      58.057  66.012  70.749  1.00  0.00           C
ATOM    212  CG  LYS A   5      59.257  65.362  70.049  1.00  0.00           C
ATOM    215  CD  LYS A   5      60.147  66.292  69.210  1.00  0.00           C
ATOM    218  CE  LYS A   5      61.587  65.812  69.359  1.00  0.00           C
ATOM    221  NZ  LYS A   5      62.617  66.762  68.899  1.00  0.00           N
ATOM    225  C   LYS A   5      58.027  64.262  72.529  1.00  0.00           C
ATOM    226  O   LYS A   5      58.677  63.262  72.219  1.00  0.00           O
ATOM    227  N   ASN A   6      58.097  64.712  73.789  1.00  0.00           N
ATOM    229  CA  ASN A   6      59.217  64.262  74.599  1.00  0.00           C
ATOM    231  CB  ASN A   6      60.437  65.212  74.469  1.00  0.00           C
ATOM    234  CG  ASN A   6      61.597  64.652  73.660  1.00  0.00           C
ATOM    235  OD1 ASN A   6      62.457  65.392  73.199  1.00  0.00           O
ATOM    236  ND2 ASN A   6      61.627  63.322  73.409  1.00  0.00           N
ATOM    239  C   ASN A   6      58.887  64.122  76.049  1.00  0.00           C
ATOM    240  O   ASN A   6      58.117  64.892  76.609  1.00  0.00           O
ATOM    241  N   ALA A   7      59.497  63.072  76.660  1.00  0.00           N
ATOM    243  CA  ALA A   7      59.387  62.712  78.049  1.00  0.00           C
ATOM    245  CB  ALA A   7      60.127  63.752  78.939  1.00  0.00           C
ATOM    249  C   ALA A   7      57.937  62.502  78.469  1.00  0.00           C
ATOM    250  O   ALA A   7      57.327  61.452  78.299  1.00  0.00           O
ATOM    251  N   SER A   8      57.367  63.562  79.029  1.00  0.00           N
ATOM    253  CA  SER A   8      56.117  63.562  79.749  1.00  0.00           C
ATOM    255  CB  SER A   8      56.467  63.882  81.229  1.00  0.00           C
ATOM    258  OG  SER A   8      55.347  64.212  82.029  1.00  0.00           O
ATOM    260  C   SER A   8      55.097  64.482  79.090  1.00  0.00           C
ATOM    261  O   SER A   8      54.157  65.002  79.699  1.00  0.00           O
ATOM    262  N   ASN A   9      55.187  64.692  77.749  1.00  0.00           N
ATOM    264  CA  ASN A   9      53.997  65.182  77.069  1.00  0.00           C
ATOM    266  CB  ASN A   9      53.927  66.732  76.910  1.00  0.00           C
ATOM    269  CG  ASN A   9      52.647  67.382  77.469  1.00  0.00           C
ATOM    270  OD1 ASN A   9      52.527  68.582  77.719  1.00  0.00           O
ATOM    271  ND2 ASN A   9      51.597  66.582  77.749  1.00  0.00           N
ATOM    274  C   ASN A   9      53.737  64.402  75.799  1.00  0.00           C
ATOM    275  O   ASN A   9      53.957  64.832  74.670  1.00  0.00           O
ATOM    276  N   ASP A  10      53.297  63.162  76.069  1.00  0.00           N
ATOM    278  CA  ASP A  10      52.707  62.122  75.270  1.00  0.00           C
ATOM    280  CB  ASP A  10      51.217  62.362  74.899  1.00  0.00           C
ATOM    283  CG  ASP A  10      50.267  61.872  75.999  1.00  0.00           C
ATOM    284  OD1 ASP A  10      49.037  62.122  75.920  1.00  0.00           O
ATOM    285  OD2 ASP A  10      50.757  61.202  76.949  1.00  0.00           O
ATOM    286  C   ASP A  10      53.657  61.542  74.269  1.00  0.00           C
ATOM    287  O   ASP A  10      53.337  60.682  73.449  1.00  0.00           O
ATOM    288  N   GLY A  11      54.927  61.862  74.519  1.00  0.00           N
ATOM    290  CA  GLY A  11      56.037  61.022  74.189  1.00  0.00           C
ATOM    293  C   GLY A  11      55.937  59.682  74.869  1.00  0.00           C
ATOM    294  O   GLY A  11      56.327  59.472  76.009  1.00  0.00           O
ATOM    295  N   SER A  12      55.467  58.692  74.109  1.00  0.00           N
ATOM    297  CA  SER A  12      55.597  57.282  74.410  1.00  0.00           C
ATOM    299  CB  SER A  12      54.397  56.472  73.829  1.00  0.00           C
ATOM    302  OG  SER A  12      53.177  56.942  74.410  1.00  0.00           O
ATOM    304  C   SER A  12      56.927  56.872  73.789  1.00  0.00           C
ATOM    305  O   SER A  12      57.927  57.602  73.889  1.00  0.00           O
ATOM    306  N   GLU A  13      56.997  55.722  73.109  1.00  0.00           N
ATOM    308  CA  GLU A  13      58.217  55.222  72.539  1.00  0.00           C
ATOM    310  CB  GLU A  13      58.727  54.072  73.439  1.00  0.00           C
ATOM    313  CG  GLU A  13      58.197  52.612  73.229  1.00  0.00           C
ATOM    316  CD  GLU A  13      56.687  52.332  73.359  1.00  0.00           C
ATOM    317  OE1 GLU A  13      56.327  51.142  73.560  1.00  0.00           O
ATOM    318  OE2 GLU A  13      55.867  53.282  73.249  1.00  0.00           O
ATOM    319  C   GLU A  13      57.987  54.842  71.079  1.00  0.00           C
ATOM    320  O   GLU A  13      58.737  54.052  70.499  1.00  0.00           O
ATOM    321  N   GLY A  14      56.987  55.472  70.439  1.00  0.00           N
ATOM    323  CA  GLY A  14      56.407  55.152  69.119  1.00  0.00           C
ATOM    326  C   GLY A  14      57.267  55.642  68.019  1.00  0.00           C
ATOM    327  O   GLY A  14      56.877  56.482  67.219  1.00  0.00           O
ATOM    328  N   MET A  15      58.507  55.132  68.039  1.00  0.00           N
ATOM    330  CA  MET A  15      59.727  55.612  67.439  1.00  0.00           C
ATOM    332  CB  MET A  15      60.367  54.582  66.489  1.00  0.00           C
ATOM    335  CG  MET A  15      61.827  54.262  66.850  1.00  0.00           C
ATOM    338  SD  MET A  15      62.067  53.502  68.499  1.00  0.00           S
ATOM    339  CE  MET A  15      63.387  54.622  69.049  1.00  0.00           C
ATOM    343  C   MET A  15      59.767  57.072  66.990  1.00  0.00           C
ATOM    344  O   MET A  15      60.027  57.972  67.789  1.00  0.00           O
ATOM    345  N   LEU A  16      59.657  57.362  65.689  1.00  0.00           N
ATOM    347  CA  LEU A  16      60.297  58.562  65.179  1.00  0.00           C
ATOM    349  CB  LEU A  16      60.757  58.472  63.699  1.00  0.00           C
ATOM    352  CG  LEU A  16      60.927  57.092  63.029  1.00  0.00           C
ATOM    354  CD1 LEU A  16      62.087  57.202  62.029  1.00  0.00           C
ATOM    358  CD2 LEU A  16      59.647  56.652  62.289  1.00  0.00           C
ATOM    362  C   LEU A  16      59.467  59.842  65.359  1.00  0.00           C
ATOM    363  O   LEU A  16      58.327  59.932  64.939  1.00  0.00           O
ATOM    364  N   GLY A  17      59.947  60.942  65.969  1.00  0.00           N
ATOM    366  CA  GLY A  17      61.017  61.072  66.939  1.00  0.00           C
ATOM    369  C   GLY A  17      60.387  61.492  68.229  1.00  0.00           C
ATOM    370  O   GLY A  17      60.597  62.602  68.719  1.00  0.00           O
ATOM    371  N   ALA A  18      59.567  60.612  68.809  1.00  0.00           N
ATOM    373  CA  ALA A  18      58.967  60.852  70.090  1.00  0.00           C
ATOM    375  CB  ALA A  18      57.547  61.402  70.009  1.00  0.00           C
ATOM    379  C   ALA A  18      58.927  59.552  70.859  1.00  0.00           C
ATOM    380  O   ALA A  18      58.377  58.552  70.419  1.00  0.00           O
ATOM    381  N   GLY A  19      59.487  59.512  72.049  1.00  0.00           N
ATOM    383  CA  GLY A  19      60.707  60.242  72.349  1.00  0.00           C
ATOM    386  C   GLY A  19      61.227  59.822  73.669  1.00  0.00           C
ATOM    387  O   GLY A  19      61.907  60.562  74.369  1.00  0.00           O
ATOM    388  N   THR A  20      60.937  58.572  73.999  1.00  0.00           N
ATOM    390  CA  THR A  20      61.487  57.902  75.139  1.00  0.00           C
ATOM    392  CB  THR A  20      60.487  57.322  76.149  1.00  0.00           C
ATOM    394  OG1 THR A  20      59.637  58.332  76.649  1.00  0.00           O
ATOM    396  CG2 THR A  20      61.257  56.792  77.359  1.00  0.00           C
ATOM    400  C   THR A  20      62.177  56.812  74.399  1.00  0.00           C
ATOM    401  O   THR A  20      61.897  55.632  74.549  1.00  0.00           O
ATOM    402  N   GLY A  21      63.117  57.182  73.499  1.00  0.00           N
ATOM    404  CA  GLY A  21      64.097  56.222  73.029  1.00  0.00           C
ATOM    407  C   GLY A  21      64.887  55.752  74.210  1.00  0.00           C
ATOM    408  O   GLY A  21      65.087  56.502  75.169  1.00  0.00           O
ATOM    409  N   MET A  22      65.357  54.502  74.179  1.00  0.00           N
ATOM    411  CA  MET A  22      66.367  54.142  75.149  1.00  0.00           C
ATOM    413  CB  MET A  22      66.337  52.612  75.460  1.00  0.00           C
ATOM    416  CG  MET A  22      67.327  51.682  74.749  1.00  0.00           C
ATOM    419  SD  MET A  22      66.827  51.202  73.069  1.00  0.00           S
ATOM    420  CE  MET A  22      68.037  49.842  73.019  1.00  0.00           C
ATOM    424  C   MET A  22      67.657  54.752  74.579  1.00  0.00           C
ATOM    425  O   MET A  22      67.927  54.652  73.389  1.00  0.00           O
ATOM    426  N   ASP A  23      68.427  55.532  75.349  1.00  0.00           N
ATOM    428  CA  ASP A  23      68.377  55.692  76.789  1.00  0.00           C
ATOM    430  CB  ASP A  23      69.217  54.512  77.319  1.00  0.00           C
ATOM    433  CG  ASP A  23      69.087  54.342  78.809  1.00  0.00           C
ATOM    434  OD1 ASP A  23      69.867  53.502  79.329  1.00  0.00           O
ATOM    435  OD2 ASP A  23      68.227  54.982  79.459  1.00  0.00           O
ATOM    436  C   ASP A  23      68.947  57.052  77.229  1.00  0.00           C
ATOM    437  O   ASP A  23      70.147  57.312  77.089  1.00  0.00           O
ATOM    438  N   ALA A  24      68.107  57.992  77.759  1.00  0.00           N
ATOM    440  CA  ALA A  24      68.507  59.392  77.739  1.00  0.00           C
ATOM    442  CB  ALA A  24      68.627  59.892  76.270  1.00  0.00           C
ATOM    446  C   ALA A  24      67.587  60.382  78.459  1.00  0.00           C
ATOM    447  O   ALA A  24      66.827  61.132  77.829  1.00  0.00           O
ATOM    448  N   ASN A  25      67.627  60.462  79.810  1.00  0.00           N
ATOM    450  CA  ASN A  25      66.957  61.452  80.649  1.00  0.00           C
ATOM    452  CB  ASN A  25      65.437  61.112  80.859  1.00  0.00           C
ATOM    455  CG  ASN A  25      64.467  61.842  79.940  1.00  0.00           C
ATOM    456  OD1 ASN A  25      63.247  61.692  80.070  1.00  0.00           O
ATOM    457  ND2 ASN A  25      64.947  62.702  79.029  1.00  0.00           N
ATOM    460  C   ASN A  25      67.667  61.392  81.999  1.00  0.00           C
ATOM    461  O   ASN A  25      68.547  60.562  82.130  1.00  0.00           O
ATOM    462  N   ASN A  26      67.357  62.182  83.069  1.00  0.00           N
ATOM    464  CA  ASN A  26      67.797  61.752  84.419  1.00  0.00           C
ATOM    466  CB  ASN A  26      67.607  62.762  85.639  1.00  0.00           C
ATOM    469  CG  ASN A  26      68.707  63.812  85.939  1.00  0.00           C
ATOM    470  OD1 ASN A  26      69.627  63.592  86.729  1.00  0.00           O
ATOM    471  ND2 ASN A  26      68.637  65.042  85.389  1.00  0.00           N
ATOM    474  C   ASN A  26      67.397  60.262  84.739  1.00  0.00           C
ATOM    475  O   ASN A  26      68.227  59.602  85.350  1.00  0.00           O
ATOM    476  N   GLY A  27      66.227  59.672  84.269  1.00  0.00           N
ATOM    478  CA  GLY A  27      66.157  58.202  83.969  1.00  0.00           C
ATOM    481  C   GLY A  27      64.897  57.292  84.199  1.00  0.00           C
ATOM    482  O   GLY A  27      64.427  57.152  85.320  1.00  0.00           O
ATOM    483  N   GLY A  28      64.417  56.512  83.169  1.00  0.00           N
ATOM    485  CA  GLY A  28      63.567  55.282  83.279  1.00  0.00           C
ATOM    488  C   GLY A  28      62.107  55.322  82.809  1.00  0.00           C
ATOM    489  O   GLY A  28      61.517  56.392  82.840  1.00  0.00           O
ATOM    490  N   ASN A  29      61.467  54.152  82.440  1.00  0.00           N
ATOM    492  CA  ASN A  29      60.007  53.872  82.430  1.00  0.00           C
ATOM    494  CB  ASN A  29      59.247  54.382  83.709  1.00  0.00           C
ATOM    497  CG  ASN A  29      58.517  55.732  83.619  1.00  0.00           C
ATOM    498  OD1 ASN A  29      59.067  56.832  83.669  1.00  0.00           O
ATOM    499  ND2 ASN A  29      57.167  55.692  83.609  1.00  0.00           N
ATOM    502  C   ASN A  29      59.117  53.952  81.139  1.00  0.00           C
ATOM    503  O   ASN A  29      58.007  54.472  81.160  1.00  0.00           O
ATOM    504  N   GLY A  30      59.487  53.392  79.969  1.00  0.00           N
ATOM    506  CA  GLY A  30      58.777  53.722  78.719  1.00  0.00           C
ATOM    509  C   GLY A  30      57.437  53.102  78.349  1.00  0.00           C
ATOM    510  O   GLY A  30      57.087  53.172  77.179  1.00  0.00           O
ATOM    511  N   ASN A  31      56.667  52.472  79.269  1.00  0.00           N
ATOM    513  CA  ASN A  31      55.327  51.922  78.959  1.00  0.00           C
ATOM    515  CB  ASN A  31      55.217  50.432  79.410  1.00  0.00           C
ATOM    518  CG  ASN A  31      55.357  50.292  80.919  1.00  0.00           C
ATOM    519  OD1 ASN A  31      56.367  50.642  81.520  1.00  0.00           O
ATOM    520  ND2 ASN A  31      54.287  49.822  81.600  1.00  0.00           N
ATOM    523  C   ASN A  31      54.177  52.682  79.619  1.00  0.00           C
ATOM    524  O   ASN A  31      53.007  52.342  79.439  1.00  0.00           O
ATOM    525  N   MET A  32      54.437  53.692  80.460  1.00  0.00           N
ATOM    527  CA  MET A  32      53.397  54.282  81.299  1.00  0.00           C
ATOM    529  CB  MET A  32      53.957  54.712  82.680  1.00  0.00           C
ATOM    532  CG  MET A  32      54.577  53.522  83.459  1.00  0.00           C
ATOM    535  SD  MET A  32      55.097  53.932  85.159  1.00  0.00           S
ATOM    536  CE  MET A  32      55.917  52.352  85.499  1.00  0.00           C
ATOM    540  C   MET A  32      52.637  55.402  80.579  1.00  0.00           C
ATOM    541  O   MET A  32      52.697  55.552  79.359  1.00  0.00           O
ATOM    542  N   SER A  33      51.787  56.152  81.329  1.00  0.00           N
ATOM    544  CA  SER A  33      51.267  57.422  80.870  1.00  0.00           C
ATOM    546  CB  SER A  33      49.927  57.822  81.579  1.00  0.00           C
ATOM    549  OG  SER A  33      50.057  58.192  82.960  1.00  0.00           O
ATOM    551  C   SER A  33      52.287  58.512  81.099  1.00  0.00           C
ATOM    552  O   SER A  33      53.167  58.392  81.939  1.00  0.00           O
ATOM    553  N   SER A  34      52.157  59.652  80.379  1.00  0.00           N
ATOM    555  CA  SER A  34      53.007  60.812  80.560  1.00  0.00           C
ATOM    557  CB  SER A  34      52.457  62.032  79.789  1.00  0.00           C
ATOM    560  OG  SER A  34      52.797  61.932  78.429  1.00  0.00           O
ATOM    562  C   SER A  34      53.117  61.322  81.980  1.00  0.00           C
ATOM    563  O   SER A  34      54.187  61.642  82.479  1.00  0.00           O
ATOM    564  N   GLU A  35      51.987  61.392  82.700  1.00  0.00           N
ATOM    566  CA  GLU A  35      51.997  61.862  84.070  1.00  0.00           C
ATOM    568  CB  GLU A  35      50.547  62.062  84.539  1.00  0.00           C
ATOM    571  CG  GLU A  35      50.407  62.442  86.029  1.00  0.00           C
ATOM    574  CD  GLU A  35      49.817  61.302  86.829  1.00  0.00           C
ATOM    575  OE1 GLU A  35      48.617  61.002  86.619  1.00  0.00           O
ATOM    576  OE2 GLU A  35      50.507  60.722  87.700  1.00  0.00           O
ATOM    577  C   GLU A  35      52.807  60.992  85.049  1.00  0.00           C
ATOM    578  O   GLU A  35      53.607  61.492  85.840  1.00  0.00           O
ATOM    579  N   GLU A  36      52.637  59.672  84.919  1.00  0.00           N
ATOM    581  CA  GLU A  36      53.447  58.652  85.549  1.00  0.00           C
ATOM    583  CB  GLU A  36      52.737  57.302  85.340  1.00  0.00           C
ATOM    586  CG  GLU A  36      51.397  57.272  86.119  1.00  0.00           C
ATOM    589  CD  GLU A  36      50.747  55.902  86.160  1.00  0.00           C
ATOM    590  OE1 GLU A  36      51.207  54.962  85.460  1.00  0.00           O
ATOM    591  OE2 GLU A  36      49.847  55.752  87.039  1.00  0.00           O
ATOM    592  C   GLU A  36      54.917  58.632  85.130  1.00  0.00           C
ATOM    593  O   GLU A  36      55.817  58.512  85.949  1.00  0.00           O
ATOM    594  N   GLN A  37      55.207  58.862  83.839  1.00  0.00           N
ATOM    596  CA  GLN A  37      56.537  59.192  83.349  1.00  0.00           C
ATOM    598  CB  GLN A  37      56.527  59.292  81.799  1.00  0.00           C
ATOM    601  CG  GLN A  37      56.447  57.902  81.109  1.00  0.00           C
ATOM    604  CD  GLN A  37      56.847  57.932  79.630  1.00  0.00           C
ATOM    605  OE1 GLN A  37      56.097  57.522  78.739  1.00  0.00           O
ATOM    606  NE2 GLN A  37      58.107  58.352  79.399  1.00  0.00           N
ATOM    609  C   GLN A  37      57.207  60.402  84.009  1.00  0.00           C
ATOM    610  O   GLN A  37      58.377  60.352  84.399  1.00  0.00           O
ATOM    611  N   ALA A  38      56.457  61.492  84.240  1.00  0.00           N
ATOM    613  CA  ALA A  38      56.927  62.652  84.979  1.00  0.00           C
ATOM    615  CB  ALA A  38      55.777  63.682  85.140  1.00  0.00           C
ATOM    619  C   ALA A  38      57.407  62.372  86.399  1.00  0.00           C
ATOM    620  O   ALA A  38      58.417  62.902  86.859  1.00  0.00           O
ATOM    621  N   ARG A  39      56.627  61.572  87.149  1.00  0.00           N
ATOM    623  CA  ARG A  39      56.847  61.242  88.549  1.00  0.00           C
ATOM    625  CB  ARG A  39      55.617  60.482  89.109  1.00  0.00           C
ATOM    628  CG  ARG A  39      54.337  61.352  89.160  1.00  0.00           C
ATOM    631  CD  ARG A  39      53.037  60.572  89.310  1.00  0.00           C
ATOM    634  NE  ARG A  39      53.077  59.932  90.660  1.00  0.00           N
ATOM    636  CZ  ARG A  39      52.047  59.252  91.139  1.00  0.00           C
ATOM    637  NH1 ARG A  39      50.937  59.092  90.449  1.00  0.00           N
ATOM    640  NH2 ARG A  39      52.137  58.712  92.339  1.00  0.00           N
ATOM    643  C   ARG A  39      58.117  60.472  88.820  1.00  0.00           C
ATOM    644  O   ARG A  39      58.897  60.802  89.709  1.00  0.00           O
ATOM    645  N   LEU A  40      58.387  59.462  87.979  1.00  0.00           N
ATOM    647  CA  LEU A  40      59.637  58.752  87.949  1.00  0.00           C
ATOM    649  CB  LEU A  40      59.437  57.472  87.120  1.00  0.00           C
ATOM    652  CG  LEU A  40      58.497  56.462  87.809  1.00  0.00           C
ATOM    654  CD1 LEU A  40      58.347  55.192  86.969  1.00  0.00           C
ATOM    658  CD2 LEU A  40      58.967  56.052  89.219  1.00  0.00           C
ATOM    662  C   LEU A  40      60.817  59.612  87.519  1.00  0.00           C
ATOM    663  O   LEU A  40      61.887  59.592  88.130  1.00  0.00           O
ATOM    664  N   GLN A  41      60.607  60.492  86.520  1.00  0.00           N
ATOM    666  CA  GLN A  41      61.607  61.462  86.129  1.00  0.00           C
ATOM    668  CB  GLN A  41      61.147  62.202  84.839  1.00  0.00           C
ATOM    671  CG  GLN A  41      62.107  63.252  84.219  1.00  0.00           C
ATOM    674  CD  GLN A  41      63.577  62.802  84.109  1.00  0.00           C
ATOM    675  OE1 GLN A  41      63.957  61.632  84.100  1.00  0.00           O
ATOM    676  NE2 GLN A  41      64.467  63.812  83.989  1.00  0.00           N
ATOM    679  C   GLN A  41      61.927  62.472  87.239  1.00  0.00           C
ATOM    680  O   GLN A  41      62.987  63.082  87.279  1.00  0.00           O
ATOM    681  N   MET A  42      60.997  62.702  88.189  1.00  0.00           N
ATOM    683  CA  MET A  42      61.177  63.652  89.269  1.00  0.00           C
ATOM    685  CB  MET A  42      59.817  63.902  89.959  1.00  0.00           C
ATOM    688  CG  MET A  42      59.847  65.112  90.899  1.00  0.00           C
ATOM    691  SD  MET A  42      60.097  66.652  89.989  1.00  0.00           S
ATOM    692  CE  MET A  42      58.337  67.012  89.819  1.00  0.00           C
ATOM    696  C   MET A  42      62.187  63.212  90.320  1.00  0.00           C
ATOM    697  O   MET A  42      63.047  63.972  90.759  1.00  0.00           O
ATOM    698  N   GLN A  43      62.117  61.952  90.740  1.00  0.00           N
ATOM    700  CA  GLN A  43      63.057  61.332  91.660  1.00  0.00           C
ATOM    702  CB  GLN A  43      62.547  59.892  91.910  1.00  0.00           C
ATOM    705  CG  GLN A  43      61.127  59.832  92.529  1.00  0.00           C
ATOM    708  CD  GLN A  43      61.007  60.732  93.760  1.00  0.00           C
ATOM    709  OE1 GLN A  43      61.767  60.572  94.719  1.00  0.00           O
ATOM    710  NE2 GLN A  43      60.057  61.692  93.750  1.00  0.00           N
ATOM    713  C   GLN A  43      64.467  61.292  91.089  1.00  0.00           C
ATOM    714  O   GLN A  43      65.477  61.582  91.729  1.00  0.00           O
ATOM    715  N   GLN A  44      64.547  61.002  89.789  1.00  0.00           N
ATOM    717  CA  GLN A  44      65.737  61.192  89.009  1.00  0.00           C
ATOM    719  CB  GLN A  44      65.427  60.612  87.630  1.00  0.00           C
ATOM    722  CG  GLN A  44      65.277  59.072  87.570  1.00  0.00           C
ATOM    725  CD  GLN A  44      66.387  58.272  88.249  1.00  0.00           C
ATOM    726  OE1 GLN A  44      67.577  58.382  87.939  1.00  0.00           O
ATOM    727  NE2 GLN A  44      65.997  57.422  89.229  1.00  0.00           N
ATOM    730  C   GLN A  44      66.257  62.632  88.899  1.00  0.00           C
ATOM    731  O   GLN A  44      67.447  62.892  89.059  1.00  0.00           O
ATOM    732  N   LEU A  45      65.387  63.642  88.690  1.00  0.00           N
ATOM    734  CA  LEU A  45      65.797  65.052  88.709  1.00  0.00           C
ATOM    736  CB  LEU A  45      64.687  66.012  88.219  1.00  0.00           C
ATOM    739  CG  LEU A  45      64.407  66.022  86.710  1.00  0.00           C
ATOM    741  CD1 LEU A  45      63.217  66.922  86.409  1.00  0.00           C
ATOM    745  CD2 LEU A  45      65.607  66.512  85.889  1.00  0.00           C
ATOM    749  C   LEU A  45      66.237  65.542  90.079  1.00  0.00           C
ATOM    750  O   LEU A  45      67.007  66.482  90.200  1.00  0.00           O
ATOM    751  N   GLN A  46      65.817  64.862  91.160  1.00  0.00           N
ATOM    753  CA  GLN A  46      66.277  65.202  92.489  1.00  0.00           C
ATOM    755  CB  GLN A  46      65.187  64.862  93.549  1.00  0.00           C
ATOM    758  CG  GLN A  46      64.627  66.092  94.319  1.00  0.00           C
ATOM    761  CD  GLN A  46      63.147  66.462  94.179  1.00  0.00           C
ATOM    762  OE1 GLN A  46      62.757  67.602  94.459  1.00  0.00           O
ATOM    763  NE2 GLN A  46      62.277  65.502  93.809  1.00  0.00           N
ATOM    766  C   GLN A  46      67.617  64.542  92.809  1.00  0.00           C
ATOM    767  O   GLN A  46      68.047  64.492  93.960  1.00  0.00           O
ATOM    768  N   GLN A  47      68.377  64.072  91.799  1.00  0.00           N
ATOM    770  CA  GLN A  47      69.697  63.522  91.999  1.00  0.00           C
ATOM    772  CB  GLN A  47      69.917  62.272  91.109  1.00  0.00           C
ATOM    775  CG  GLN A  47      69.077  61.062  91.600  1.00  0.00           C
ATOM    778  CD  GLN A  47      69.247  59.742  90.840  1.00  0.00           C
ATOM    779  OE1 GLN A  47      68.737  58.722  91.339  1.00  0.00           O
ATOM    780  NE2 GLN A  47      69.947  59.702  89.689  1.00  0.00           N
ATOM    783  C   GLN A  47      70.857  64.532  91.859  1.00  0.00           C
ATOM    784  O   GLN A  47      71.997  64.102  91.699  1.00  0.00           O
ATOM    785  N   ASN A  48      70.637  65.872  91.910  1.00  0.00           N
ATOM    787  CA  ASN A  48      71.727  66.822  91.649  1.00  0.00           C
ATOM    789  CB  ASN A  48      71.907  66.842  90.089  1.00  0.00           C
ATOM    792  CG  ASN A  48      73.367  66.822  89.669  1.00  0.00           C
ATOM    793  OD1 ASN A  48      74.287  67.032  90.460  1.00  0.00           O
ATOM    794  ND2 ASN A  48      73.607  66.542  88.370  1.00  0.00           N
ATOM    797  C   ASN A  48      71.477  68.252  92.229  1.00  0.00           C
ATOM    798  O   ASN A  48      70.327  68.662  92.379  1.00  0.00           O
ATOM    799  N   ILE A  49      72.547  69.062  92.579  1.00  0.00           N
ATOM    801  CA  ILE A  49      72.417  70.492  92.999  1.00  0.00           C
ATOM    803  CB  ILE A  49      72.157  70.842  94.499  1.00  0.00           C
ATOM    805  CG2 ILE A  49      73.387  71.442  95.219  1.00  0.00           C
ATOM    809  CG1 ILE A  49      71.517  69.682  95.299  1.00  0.00           C
ATOM    812  CD  ILE A  49      71.617  69.852  96.810  1.00  0.00           C
ATOM    816  C   ILE A  49      73.527  71.442  92.479  1.00  0.00           C
ATOM    817  O   ILE A  49      74.677  71.012  92.359  1.00  0.00           O
ATOM    818  N   VAL A  50      73.187  72.742  92.189  1.00  0.00           N
ATOM    820  CA  VAL A  50      74.107  73.852  91.859  1.00  0.00           C
ATOM    822  CB  VAL A  50      73.387  75.092  91.269  1.00  0.00           C
ATOM    824  CG1 VAL A  50      74.397  76.142  90.749  1.00  0.00           C
ATOM    828  CG2 VAL A  50      72.467  74.712  90.099  1.00  0.00           C
ATOM    832  C   VAL A  50      74.967  74.392  93.019  1.00  0.00           C
ATOM    833  O   VAL A  50      74.457  74.682  94.109  1.00  0.00           O
ATOM    834  N   TYR A  51      76.287  74.612  92.799  1.00  0.00           N
ATOM    836  CA  TYR A  51      77.167  75.232  93.769  1.00  0.00           C
ATOM    838  CB  TYR A  51      78.257  74.272  94.259  1.00  0.00           C
ATOM    841  CG  TYR A  51      77.627  73.112  94.959  1.00  0.00           C
ATOM    842  CD1 TYR A  51      77.377  73.202  96.339  1.00  0.00           C
ATOM    844  CE1 TYR A  51      76.807  72.122  97.020  1.00  0.00           C
ATOM    846  CZ  TYR A  51      76.527  70.932  96.339  1.00  0.00           C
ATOM    847  OH  TYR A  51      75.917  69.862  96.999  1.00  0.00           O
ATOM    849  CD2 TYR A  51      77.357  71.912  94.279  1.00  0.00           C
ATOM    851  CE2 TYR A  51      76.817  70.822  94.969  1.00  0.00           C
ATOM    853  C   TYR A  51      77.877  76.482  93.270  1.00  0.00           C
ATOM    854  O   TYR A  51      77.977  76.742  92.069  1.00  0.00           O
ATOM    855  N   PHE A  52      78.397  77.312  94.210  1.00  0.00           N
ATOM    857  CA  PHE A  52      78.937  78.612  93.880  1.00  0.00           C
ATOM    859  CB  PHE A  52      77.947  79.762  94.229  1.00  0.00           C
ATOM    862  CG  PHE A  52      76.637  79.642  93.489  1.00  0.00           C
ATOM    863  CD1 PHE A  52      75.547  78.942  94.049  1.00  0.00           C
ATOM    865  CE1 PHE A  52      74.327  78.862  93.370  1.00  0.00           C
ATOM    867  CZ  PHE A  52      74.157  79.512  92.139  1.00  0.00           C
ATOM    869  CD2 PHE A  52      76.457  80.282  92.249  1.00  0.00           C
ATOM    871  CE2 PHE A  52      75.227  80.222  91.579  1.00  0.00           C
ATOM    873  C   PHE A  52      80.277  78.882  94.569  1.00  0.00           C
ATOM    874  O   PHE A  52      80.617  78.362  95.630  1.00  0.00           O
ATOM    875  N   ASP A  53      81.087  79.752  93.960  1.00  0.00           N
ATOM    877  CA  ASP A  53      82.297  80.312  94.529  1.00  0.00           C
ATOM    879  CB  ASP A  53      83.207  80.832  93.389  1.00  0.00           C
ATOM    882  CG  ASP A  53      83.607  79.672  92.489  1.00  0.00           C
ATOM    883  OD1 ASP A  53      83.697  78.522  92.990  1.00  0.00           O
ATOM    884  OD2 ASP A  53      83.847  79.882  91.279  1.00  0.00           O
ATOM    885  C   ASP A  53      81.967  81.402  95.560  1.00  0.00           C
ATOM    886  O   ASP A  53      80.827  81.872  95.609  1.00  0.00           O
ATOM    887  N   LEU A  54      82.917  81.752  96.460  1.00  0.00           N
ATOM    889  CA  LEU A  54      82.767  82.592  97.649  1.00  0.00           C
ATOM    891  CB  LEU A  54      84.127  83.232  97.969  1.00  0.00           C
ATOM    894  CG  LEU A  54      84.277  84.072  99.259  1.00  0.00           C
ATOM    896  CD1 LEU A  54      83.327  83.672 100.410  1.00  0.00           C
ATOM    900  CD2 LEU A  54      85.717  83.992  99.760  1.00  0.00           C
ATOM    904  C   LEU A  54      81.627  83.622  97.699  1.00  0.00           C
ATOM    905  O   LEU A  54      80.527  83.302  98.160  1.00  0.00           O
ATOM    906  N   ASP A  55      81.877  84.852  97.209  1.00  0.00           N
ATOM    908  CA  ASP A  55      80.907  85.932  97.099  1.00  0.00           C
ATOM    910  CB  ASP A  55      81.527  87.312  97.419  1.00  0.00           C
ATOM    913  CG  ASP A  55      82.027  87.402  98.859  1.00  0.00           C
ATOM    914  OD1 ASP A  55      81.187  87.432  99.799  1.00  0.00           O
ATOM    915  OD2 ASP A  55      83.277  87.482  98.999  1.00  0.00           O
ATOM    916  C   ASP A  55      80.357  85.942  95.679  1.00  0.00           C
ATOM    917  O   ASP A  55      80.217  86.972  95.019  1.00  0.00           O
ATOM    918  N   LYS A  56      80.047  84.752  95.140  1.00  0.00           N
ATOM    920  CA  LYS A  56      79.637  84.612  93.769  1.00  0.00           C
ATOM    922  CB  LYS A  56      80.687  83.802  92.969  1.00  0.00           C
ATOM    925  CG  LYS A  56      82.097  84.432  92.960  1.00  0.00           C
ATOM    928  CD  LYS A  56      82.177  85.762  92.189  1.00  0.00           C
ATOM    931  CE  LYS A  56      83.477  85.902  91.399  1.00  0.00           C
ATOM    934  NZ  LYS A  56      83.527  87.142  90.569  1.00  0.00           N
ATOM    938  C   LYS A  56      78.267  83.982  93.650  1.00  0.00           C
ATOM    939  O   LYS A  56      77.857  83.122  94.429  1.00  0.00           O
ATOM    940  N   TYR A  57      77.487  84.442  92.649  1.00  0.00           N
ATOM    942  CA  TYR A  57      76.177  83.942  92.319  1.00  0.00           C
ATOM    944  CB  TYR A  57      75.067  84.912  92.799  1.00  0.00           C
ATOM    947  CG  TYR A  57      75.327  86.322  92.329  1.00  0.00           C
ATOM    948  CD1 TYR A  57      74.837  86.742  91.079  1.00  0.00           C
ATOM    950  CE1 TYR A  57      75.037  88.062  90.649  1.00  0.00           C
ATOM    952  CZ  TYR A  57      75.747  88.962  91.450  1.00  0.00           C
ATOM    953  OH  TYR A  57      75.937  90.282  91.010  1.00  0.00           O
ATOM    955  CD2 TYR A  57      76.027  87.242  93.139  1.00  0.00           C
ATOM    957  CE2 TYR A  57      76.237  88.552  92.689  1.00  0.00           C
ATOM    959  C   TYR A  57      76.057  83.672  90.829  1.00  0.00           C
ATOM    960  O   TYR A  57      74.957  83.542  90.289  1.00  0.00           O
ATOM    961  N   ASP A  58      77.187  83.582  90.099  1.00  0.00           N
ATOM    963  CA  ASP A  58      77.197  83.152  88.719  1.00  0.00           C
ATOM    965  CB  ASP A  58      78.417  83.692  87.920  1.00  0.00           C
ATOM    968  CG  ASP A  58      79.717  83.262  88.559  1.00  0.00           C
ATOM    969  OD1 ASP A  58      80.027  83.832  89.630  1.00  0.00           O
ATOM    970  OD2 ASP A  58      80.427  82.402  87.990  1.00  0.00           O
ATOM    971  C   ASP A  58      77.147  81.632  88.619  1.00  0.00           C
ATOM    972  O   ASP A  58      77.717  80.892  89.410  1.00  0.00           O
ATOM    973  N   ILE A  59      76.447  81.162  87.579  1.00  0.00           N
ATOM    975  CA  ILE A  59      76.397  79.762  87.260  1.00  0.00           C
ATOM    977  CB  ILE A  59      75.057  79.392  86.619  1.00  0.00           C
ATOM    979  CG2 ILE A  59      75.057  77.912  86.199  1.00  0.00           C
ATOM    983  CG1 ILE A  59      73.917  79.702  87.619  1.00  0.00           C
ATOM    986  CD  ILE A  59      72.527  79.552  87.009  1.00  0.00           C
ATOM    990  C   ILE A  59      77.587  79.412  86.390  1.00  0.00           C
ATOM    991  O   ILE A  59      77.887  80.052  85.389  1.00  0.00           O
ATOM    992  N   ARG A  60      78.317  78.362  86.819  1.00  0.00           N
ATOM    994  CA  ARG A  60      79.487  77.802  86.160  1.00  0.00           C
ATOM    996  CB  ARG A  60      80.347  77.022  87.189  1.00  0.00           C
ATOM    999  CG  ARG A  60      80.797  77.862  88.410  1.00  0.00           C
ATOM   1002  CD  ARG A  60      81.897  78.902  88.119  1.00  0.00           C
ATOM   1005  NE  ARG A  60      83.177  78.522  88.799  1.00  0.00           N
ATOM   1007  CZ  ARG A  60      84.137  77.782  88.240  1.00  0.00           C
ATOM   1008  NH1 ARG A  60      83.907  77.132  87.109  1.00  0.00           N
ATOM   1011  NH2 ARG A  60      85.317  77.752  88.809  1.00  0.00           N
ATOM   1014  C   ARG A  60      79.077  76.852  85.029  1.00  0.00           C
ATOM   1015  O   ARG A  60      77.987  76.282  85.049  1.00  0.00           O
ATOM   1016  N   SER A  61      79.927  76.632  83.999  1.00  0.00           N
ATOM   1018  CA  SER A  61      79.647  75.702  82.899  1.00  0.00           C
ATOM   1020  CB  SER A  61      80.797  75.632  81.869  1.00  0.00           C
ATOM   1023  OG  SER A  61      80.777  76.802  81.059  1.00  0.00           O
ATOM   1025  C   SER A  61      79.277  74.282  83.309  1.00  0.00           C
ATOM   1026  O   SER A  61      78.437  73.632  82.680  1.00  0.00           O
ATOM   1027  N   ASP A  62      79.857  73.802  84.419  1.00  0.00           N
ATOM   1029  CA  ASP A  62      79.687  72.532  85.070  1.00  0.00           C
ATOM   1031  CB  ASP A  62      80.637  72.492  86.290  1.00  0.00           C
ATOM   1034  CG  ASP A  62      82.057  72.832  85.870  1.00  0.00           C
ATOM   1035  OD1 ASP A  62      82.367  74.042  85.770  1.00  0.00           O
ATOM   1036  OD2 ASP A  62      82.807  71.872  85.569  1.00  0.00           O
ATOM   1037  C   ASP A  62      78.257  72.232  85.549  1.00  0.00           C
ATOM   1038  O   ASP A  62      77.877  71.072  85.700  1.00  0.00           O
ATOM   1039  N   PHE A  63      77.407  73.252  85.749  1.00  0.00           N
ATOM   1041  CA  PHE A  63      76.027  73.042  86.180  1.00  0.00           C
ATOM   1043  CB  PHE A  63      75.687  74.022  87.329  1.00  0.00           C
ATOM   1046  CG  PHE A  63      76.637  73.782  88.469  1.00  0.00           C
ATOM   1047  CD1 PHE A  63      76.537  72.612  89.240  1.00  0.00           C
ATOM   1049  CE1 PHE A  63      77.417  72.362  90.299  1.00  0.00           C
ATOM   1051  CZ  PHE A  63      78.447  73.262  90.569  1.00  0.00           C
ATOM   1053  CD2 PHE A  63      77.647  74.702  88.790  1.00  0.00           C
ATOM   1055  CE2 PHE A  63      78.557  74.442  89.819  1.00  0.00           C
ATOM   1057  C   PHE A  63      75.007  73.232  85.059  1.00  0.00           C
ATOM   1058  O   PHE A  63      73.837  72.882  85.180  1.00  0.00           O
ATOM   1059  N   ALA A  64      75.447  73.732  83.890  1.00  0.00           N
ATOM   1061  CA  ALA A  64      74.597  74.012  82.759  1.00  0.00           C
ATOM   1063  CB  ALA A  64      75.517  74.622  81.710  1.00  0.00           C
ATOM   1067  C   ALA A  64      73.847  72.842  82.120  1.00  0.00           C
ATOM   1068  O   ALA A  64      72.647  72.932  81.869  1.00  0.00           O
ATOM   1069  N   GLN A  65      74.507  71.692  81.889  1.00  0.00           N
ATOM   1071  CA  GLN A  65      73.917  70.462  81.399  1.00  0.00           C
ATOM   1073  CB  GLN A  65      75.007  69.402  81.139  1.00  0.00           C
ATOM   1076  CG  GLN A  65      74.517  68.052  80.569  1.00  0.00           C
ATOM   1079  CD  GLN A  65      75.697  67.212  80.070  1.00  0.00           C
ATOM   1080  OE1 GLN A  65      76.577  67.732  79.379  1.00  0.00           O
ATOM   1081  NE2 GLN A  65      75.737  65.902  80.410  1.00  0.00           N
ATOM   1084  C   GLN A  65      72.877  69.912  82.349  1.00  0.00           C
ATOM   1085  O   GLN A  65      71.787  69.502  81.950  1.00  0.00           O
ATOM   1086  N   MET A  66      73.157  69.962  83.669  1.00  0.00           N
ATOM   1088  CA  MET A  66      72.187  69.662  84.699  1.00  0.00           C
ATOM   1090  CB  MET A  66      72.907  69.752  86.079  1.00  0.00           C
ATOM   1093  CG  MET A  66      72.067  70.082  87.339  1.00  0.00           C
ATOM   1096  SD  MET A  66      72.857  71.302  88.419  1.00  0.00           S
ATOM   1097  CE  MET A  66      73.787  70.032  89.310  1.00  0.00           C
ATOM   1101  C   MET A  66      70.947  70.542  84.660  1.00  0.00           C
ATOM   1102  O   MET A  66      69.817  70.062  84.669  1.00  0.00           O
ATOM   1103  N   LEU A  67      71.127  71.872  84.590  1.00  0.00           N
ATOM   1105  CA  LEU A  67      70.047  72.832  84.520  1.00  0.00           C
ATOM   1107  CB  LEU A  67      70.567  74.262  84.729  1.00  0.00           C
ATOM   1110  CG  LEU A  67      71.077  74.562  86.160  1.00  0.00           C
ATOM   1112  CD1 LEU A  67      71.767  75.932  86.180  1.00  0.00           C
ATOM   1116  CD2 LEU A  67      69.947  74.522  87.189  1.00  0.00           C
ATOM   1120  C   LEU A  67      69.197  72.732  83.259  1.00  0.00           C
ATOM   1121  O   LEU A  67      67.967  72.862  83.319  1.00  0.00           O
ATOM   1122  N   ASP A  68      69.807  72.432  82.099  1.00  0.00           N
ATOM   1124  CA  ASP A  68      69.137  72.102  80.859  1.00  0.00           C
ATOM   1126  CB  ASP A  68      70.167  71.822  79.719  1.00  0.00           C
ATOM   1129  CG  ASP A  68      70.917  73.052  79.229  1.00  0.00           C
ATOM   1130  OD1 ASP A  68      70.647  74.192  79.719  1.00  0.00           O
ATOM   1131  OD2 ASP A  68      71.737  72.912  78.289  1.00  0.00           O
ATOM   1132  C   ASP A  68      68.167  70.912  81.020  1.00  0.00           C
ATOM   1133  O   ASP A  68      67.047  70.952  80.519  1.00  0.00           O
ATOM   1134  N   ALA A  69      68.527  69.842  81.769  1.00  0.00           N
ATOM   1136  CA  ALA A  69      67.587  68.762  82.069  1.00  0.00           C
ATOM   1138  CB  ALA A  69      68.277  67.662  82.910  1.00  0.00           C
ATOM   1142  C   ALA A  69      66.317  69.202  82.820  1.00  0.00           C
ATOM   1143  O   ALA A  69      65.187  68.872  82.449  1.00  0.00           O
ATOM   1144  N   HIS A  70      66.477  70.022  83.880  1.00  0.00           N
ATOM   1146  CA  HIS A  70      65.357  70.652  84.559  1.00  0.00           C
ATOM   1148  CB  HIS A  70      65.827  71.422  85.799  1.00  0.00           C
ATOM   1151  ND1 HIS A  70      65.527  70.132  87.979  1.00  0.00           N
ATOM   1153  CG  HIS A  70      66.277  70.462  86.869  1.00  0.00           C
ATOM   1154  CE1 HIS A  70      66.297  69.322  88.739  1.00  0.00           C
ATOM   1156  NE2 HIS A  70      67.487  69.112  88.209  1.00  0.00           N
ATOM   1157  CD2 HIS A  70      67.467  69.832  87.029  1.00  0.00           C
ATOM   1159  C   HIS A  70      64.547  71.562  83.660  1.00  0.00           C
ATOM   1160  O   HIS A  70      63.317  71.502  83.650  1.00  0.00           O
ATOM   1161  N   ALA A  71      65.217  72.392  82.829  1.00  0.00           N
ATOM   1163  CA  ALA A  71      64.587  73.222  81.829  1.00  0.00           C
ATOM   1165  CB  ALA A  71      65.657  74.102  81.160  1.00  0.00           C
ATOM   1169  C   ALA A  71      63.807  72.462  80.749  1.00  0.00           C
ATOM   1170  O   ALA A  71      62.697  72.842  80.379  1.00  0.00           O
ATOM   1171  N   ASN A  72      64.347  71.352  80.219  1.00  0.00           N
ATOM   1173  CA  ASN A  72      63.657  70.432  79.329  1.00  0.00           C
ATOM   1175  CB  ASN A  72      64.657  69.372  78.799  1.00  0.00           C
ATOM   1178  CG  ASN A  72      64.097  68.372  77.779  1.00  0.00           C
ATOM   1179  OD1 ASN A  72      64.247  67.152  77.919  1.00  0.00           O
ATOM   1180  ND2 ASN A  72      63.367  68.852  76.739  1.00  0.00           N
ATOM   1183  C   ASN A  72      62.437  69.762  79.950  1.00  0.00           C
ATOM   1184  O   ASN A  72      61.397  69.632  79.299  1.00  0.00           O
ATOM   1185  N   PHE A  73      62.527  69.322  81.219  1.00  0.00           N
ATOM   1187  CA  PHE A  73      61.377  68.842  81.959  1.00  0.00           C
ATOM   1189  CB  PHE A  73      61.877  68.272  83.319  1.00  0.00           C
ATOM   1192  CG  PHE A  73      60.737  67.822  84.179  1.00  0.00           C
ATOM   1193  CD1 PHE A  73      59.977  66.712  83.769  1.00  0.00           C
ATOM   1195  CE1 PHE A  73      58.867  66.302  84.509  1.00  0.00           C
ATOM   1197  CZ  PHE A  73      58.527  66.992  85.679  1.00  0.00           C
ATOM   1199  CD2 PHE A  73      60.397  68.502  85.359  1.00  0.00           C
ATOM   1201  CE2 PHE A  73      59.297  68.082  86.119  1.00  0.00           C
ATOM   1203  C   PHE A  73      60.257  69.872  82.139  1.00  0.00           C
ATOM   1204  O   PHE A  73      59.117  69.652  81.749  1.00  0.00           O
ATOM   1205  N   LEU A  74      60.597  71.052  82.669  1.00  0.00           N
ATOM   1207  CA  LEU A  74      59.627  72.122  82.920  1.00  0.00           C
ATOM   1209  CB  LEU A  74      60.297  73.242  83.750  1.00  0.00           C
ATOM   1212  CG  LEU A  74      60.627  72.832  85.200  1.00  0.00           C
ATOM   1214  CD1 LEU A  74      61.777  73.682  85.759  1.00  0.00           C
ATOM   1218  CD2 LEU A  74      59.377  72.922  86.089  1.00  0.00           C
ATOM   1222  C   LEU A  74      58.987  72.672  81.660  1.00  0.00           C
ATOM   1223  O   LEU A  74      57.787  72.942  81.590  1.00  0.00           O
ATOM   1224  N   ARG A  75      59.767  72.792  80.569  1.00  0.00           N
ATOM   1226  CA  ARG A  75      59.247  73.022  79.229  1.00  0.00           C
ATOM   1228  CB  ARG A  75      60.367  73.292  78.229  1.00  0.00           C
ATOM   1231  CG  ARG A  75      61.027  74.662  78.469  1.00  0.00           C
ATOM   1234  CD  ARG A  75      62.107  75.032  77.459  1.00  0.00           C
ATOM   1237  NE  ARG A  75      62.957  73.812  77.319  1.00  0.00           N
ATOM   1239  CZ  ARG A  75      63.817  73.612  76.340  1.00  0.00           C
ATOM   1240  NH1 ARG A  75      64.177  74.562  75.519  1.00  0.00           N
ATOM   1243  NH2 ARG A  75      64.407  72.432  76.259  1.00  0.00           N
ATOM   1246  C   ARG A  75      58.357  71.952  78.619  1.00  0.00           C
ATOM   1247  O   ARG A  75      57.457  72.262  77.859  1.00  0.00           O
ATOM   1248  N   SER A  76      58.607  70.652  78.880  1.00  0.00           N
ATOM   1250  CA  SER A  76      57.727  69.612  78.369  1.00  0.00           C
ATOM   1252  CB  SER A  76      58.427  68.232  78.179  1.00  0.00           C
ATOM   1255  OG  SER A  76      59.507  68.292  77.229  1.00  0.00           O
ATOM   1257  C   SER A  76      56.527  69.442  79.289  1.00  0.00           C
ATOM   1258  O   SER A  76      55.567  68.752  78.969  1.00  0.00           O
ATOM   1259  N   ASN A  77      56.517  70.092  80.469  1.00  0.00           N
ATOM   1261  CA  ASN A  77      55.497  69.872  81.479  1.00  0.00           C
ATOM   1263  CB  ASN A  77      56.047  68.952  82.589  1.00  0.00           C
ATOM   1266  CG  ASN A  77      56.167  67.542  82.029  1.00  0.00           C
ATOM   1267  OD1 ASN A  77      57.227  66.952  81.869  1.00  0.00           O
ATOM   1268  ND2 ASN A  77      54.967  66.972  81.740  1.00  0.00           N
ATOM   1271  C   ASN A  77      54.987  71.162  82.109  1.00  0.00           C
ATOM   1272  O   ASN A  77      55.297  71.422  83.270  1.00  0.00           O
ATOM   1273  N   PRO A  78      54.137  71.952  81.439  1.00  0.00           N
ATOM   1274  CD  PRO A  78      53.557  71.602  80.149  1.00  0.00           C
ATOM   1277  CA  PRO A  78      53.817  73.332  81.840  1.00  0.00           C
ATOM   1279  CB  PRO A  78      52.957  73.852  80.669  1.00  0.00           C
ATOM   1282  CG  PRO A  78      52.417  72.602  79.969  1.00  0.00           C
ATOM   1285  C   PRO A  78      53.057  73.442  83.160  1.00  0.00           C
ATOM   1286  O   PRO A  78      52.927  74.522  83.719  1.00  0.00           O
ATOM   1287  N   SER A  79      52.487  72.332  83.669  1.00  0.00           N
ATOM   1289  CA  SER A  79      51.707  72.372  84.889  1.00  0.00           C
ATOM   1291  CB  SER A  79      50.527  71.362  84.789  1.00  0.00           C
ATOM   1294  OG  SER A  79      50.997  70.022  84.669  1.00  0.00           O
ATOM   1296  C   SER A  79      52.557  72.042  86.119  1.00  0.00           C
ATOM   1297  O   SER A  79      52.057  71.922  87.249  1.00  0.00           O
ATOM   1298  N   TYR A  80      53.877  71.912  85.919  1.00  0.00           N
ATOM   1300  CA  TYR A  80      54.867  71.632  86.939  1.00  0.00           C
ATOM   1302  CB  TYR A  80      55.947  70.622  86.439  1.00  0.00           C
ATOM   1305  CG  TYR A  80      55.397  69.212  86.460  1.00  0.00           C
ATOM   1306  CD1 TYR A  80      54.267  68.812  85.719  1.00  0.00           C
ATOM   1308  CE1 TYR A  80      53.747  67.512  85.840  1.00  0.00           C
ATOM   1310  CZ  TYR A  80      54.307  66.612  86.740  1.00  0.00           C
ATOM   1311  OH  TYR A  80      53.687  65.362  86.950  1.00  0.00           O
ATOM   1313  CD2 TYR A  80      56.007  68.242  87.270  1.00  0.00           C
ATOM   1315  CE2 TYR A  80      55.447  66.972  87.449  1.00  0.00           C
ATOM   1317  C   TYR A  80      55.477  72.912  87.500  1.00  0.00           C
ATOM   1318  O   TYR A  80      55.637  73.922  86.829  1.00  0.00           O
ATOM   1319  N   LYS A  81      55.817  72.902  88.790  1.00  0.00           N
ATOM   1321  CA  LYS A  81      56.407  74.052  89.419  1.00  0.00           C
ATOM   1323  CB  LYS A  81      55.457  74.812  90.389  1.00  0.00           C
ATOM   1326  CG  LYS A  81      54.167  75.302  89.709  1.00  0.00           C
ATOM   1329  CD  LYS A  81      53.337  76.272  90.569  1.00  0.00           C
ATOM   1332  CE  LYS A  81      54.017  77.632  90.799  1.00  0.00           C
ATOM   1335  NZ  LYS A  81      53.077  78.622  91.349  1.00  0.00           N
ATOM   1339  C   LYS A  81      57.607  73.582  90.189  1.00  0.00           C
ATOM   1340  O   LYS A  81      57.717  72.422  90.579  1.00  0.00           O
ATOM   1341  N   VAL A  82      58.537  74.522  90.410  1.00  0.00           N
ATOM   1343  CA  VAL A  82      59.777  74.242  91.069  1.00  0.00           C
ATOM   1345  CB  VAL A  82      60.847  73.922  90.029  1.00  0.00           C
ATOM   1347  CG1 VAL A  82      61.087  75.112  89.079  1.00  0.00           C
ATOM   1351  CG2 VAL A  82      62.127  73.422  90.709  1.00  0.00           C
ATOM   1355  C   VAL A  82      60.127  75.462  91.899  1.00  0.00           C
ATOM   1356  O   VAL A  82      59.847  76.602  91.530  1.00  0.00           O
ATOM   1357  N   THR A  83      60.687  75.232  93.100  1.00  0.00           N
ATOM   1359  CA  THR A  83      61.097  76.312  93.989  1.00  0.00           C
ATOM   1361  CB  THR A  83      60.447  76.232  95.369  1.00  0.00           C
ATOM   1363  OG1 THR A  83      59.077  76.602  95.249  1.00  0.00           O
ATOM   1365  CG2 THR A  83      61.077  77.232  96.359  1.00  0.00           C
ATOM   1369  C   THR A  83      62.597  76.262  94.100  1.00  0.00           C
ATOM   1370  O   THR A  83      63.177  75.222  94.389  1.00  0.00           O
ATOM   1371  N   VAL A  84      63.287  77.402  93.820  1.00  0.00           N
ATOM   1373  CA  VAL A  84      64.727  77.482  93.999  1.00  0.00           C
ATOM   1375  CB  VAL A  84      65.477  78.312  92.960  1.00  0.00           C
ATOM   1377  CG1 VAL A  84      66.997  78.092  93.130  1.00  0.00           C
ATOM   1381  CG2 VAL A  84      65.087  77.862  91.549  1.00  0.00           C
ATOM   1385  C   VAL A  84      65.047  78.032  95.389  1.00  0.00           C
ATOM   1386  O   VAL A  84      64.717  79.172  95.730  1.00  0.00           O
ATOM   1387  N   GLU A  85      65.717  77.212  96.219  1.00  0.00           N
ATOM   1389  CA  GLU A  85      66.117  77.582  97.570  1.00  0.00           C
ATOM   1391  CB  GLU A  85      65.937  76.412  98.589  1.00  0.00           C
ATOM   1394  CG  GLU A  85      64.487  75.862  98.750  1.00  0.00           C
ATOM   1397  CD  GLU A  85      64.187  75.202 100.109  1.00  0.00           C
ATOM   1398  OE1 GLU A  85      65.127  74.962 100.919  1.00  0.00           O
ATOM   1399  OE2 GLU A  85      62.987  75.042 100.451  1.00  0.00           O
ATOM   1400  C   GLU A  85      67.577  78.002  97.559  1.00  0.00           C
ATOM   1401  O   GLU A  85      68.477  77.182  97.369  1.00  0.00           O
ATOM   1402  N   GLY A  86      67.857  79.312  97.749  1.00  0.00           N
ATOM   1404  CA  GLY A  86      69.207  79.852  97.729  1.00  0.00           C
ATOM   1407  C   GLY A  86      69.827  80.002  99.090  1.00  0.00           C
ATOM   1408  O   GLY A  86      69.147  80.312 100.070  1.00  0.00           O
ATOM   1409  N   HIS A  87      71.167  79.812  99.179  1.00  0.00           N
ATOM   1411  CA  HIS A  87      71.867  79.782 100.460  1.00  0.00           C
ATOM   1413  CB  HIS A  87      72.077  78.342 100.939  1.00  0.00           C
ATOM   1416  ND1 HIS A  87      70.097  77.472 102.139  1.00  0.00           N
ATOM   1417  CG  HIS A  87      70.807  77.592 100.959  1.00  0.00           C
ATOM   1418  CE1 HIS A  87      69.097  76.662 101.840  1.00  0.00           C
ATOM   1420  NE2 HIS A  87      69.137  76.262 100.550  1.00  0.00           N
ATOM   1422  CD2 HIS A  87      70.247  76.832  99.979  1.00  0.00           C
ATOM   1424  C   HIS A  87      73.257  80.392 100.359  1.00  0.00           C
ATOM   1425  O   HIS A  87      73.817  80.592  99.279  1.00  0.00           O
ATOM   1426  N   ALA A  88      73.877  80.662 101.521  1.00  0.00           N
ATOM   1428  CA  ALA A  88      75.257  81.072 101.590  1.00  0.00           C
ATOM   1430  CB  ALA A  88      75.317  82.602 101.639  1.00  0.00           C
ATOM   1434  C   ALA A  88      75.997  80.412 102.749  1.00  0.00           C
ATOM   1435  O   ALA A  88      75.407  79.782 103.629  1.00  0.00           O
ATOM   1436  N   ASP A  89      77.337  80.512 102.749  1.00  0.00           N
ATOM   1438  CA  ASP A  89      78.147  80.092 103.869  1.00  0.00           C
ATOM   1440  CB  ASP A  89      79.557  79.592 103.449  1.00  0.00           C
ATOM   1443  CG  ASP A  89      80.477  80.652 102.920  1.00  0.00           C
ATOM   1444  OD1 ASP A  89      80.457  81.792 103.439  1.00  0.00           O
ATOM   1445  OD2 ASP A  89      81.297  80.362 102.010  1.00  0.00           O
ATOM   1446  C   ASP A  89      78.077  81.152 104.979  1.00  0.00           C
ATOM   1447  O   ASP A  89      77.397  82.162 104.860  1.00  0.00           O
ATOM   1448  N   GLU A  90      78.707  80.902 106.141  1.00  0.00           N
ATOM   1450  CA  GLU A  90      78.367  81.702 107.309  1.00  0.00           C
ATOM   1452  CB  GLU A  90      78.467  80.832 108.569  1.00  0.00           C
ATOM   1455  CG  GLU A  90      79.867  80.212 108.781  1.00  0.00           C
ATOM   1458  CD  GLU A  90      80.127  79.822 110.229  1.00  0.00           C
ATOM   1459  OE1 GLU A  90      79.147  79.592 110.989  1.00  0.00           O
ATOM   1460  OE2 GLU A  90      81.307  79.882 110.639  1.00  0.00           O
ATOM   1461  C   GLU A  90      79.207  82.962 107.479  1.00  0.00           C
ATOM   1462  O   GLU A  90      79.017  83.732 108.429  1.00  0.00           O
ATOM   1463  N   ARG A  91      80.117  83.262 106.521  1.00  0.00           N
ATOM   1465  CA  ARG A  91      80.847  84.522 106.460  1.00  0.00           C
ATOM   1467  CB  ARG A  91      81.997  84.492 105.429  1.00  0.00           C
ATOM   1470  CG  ARG A  91      83.257  83.702 105.880  1.00  0.00           C
ATOM   1473  CD  ARG A  91      83.207  82.182 105.679  1.00  0.00           C
ATOM   1476  NE  ARG A  91      83.187  81.892 104.210  1.00  0.00           N
ATOM   1478  CZ  ARG A  91      84.187  81.382 103.501  1.00  0.00           C
ATOM   1479  NH1 ARG A  91      85.437  81.412 103.890  1.00  0.00           N
ATOM   1482  NH2 ARG A  91      83.947  80.822 102.339  1.00  0.00           N
ATOM   1485  C   ARG A  91      79.967  85.752 106.229  1.00  0.00           C
ATOM   1486  O   ARG A  91      78.997  85.702 105.480  1.00  0.00           O
ATOM   1487  N   GLY A  92      80.267  86.922 106.870  1.00  0.00           N
ATOM   1489  CA  GLY A  92      79.487  88.142 106.670  1.00  0.00           C
ATOM   1492  C   GLY A  92      78.187  88.242 107.449  1.00  0.00           C
ATOM   1493  O   GLY A  92      77.797  87.352 108.209  1.00  0.00           O
ATOM   1494  N   THR A  93      77.477  89.392 107.299  1.00  0.00           N
ATOM   1496  CA  THR A  93      76.187  89.622 107.951  1.00  0.00           C
ATOM   1498  CB  THR A  93      75.637  91.062 107.951  1.00  0.00           C
ATOM   1500  OG1 THR A  93      75.397  91.622 106.670  1.00  0.00           O
ATOM   1502  CG2 THR A  93      76.627  91.952 108.689  1.00  0.00           C
ATOM   1506  C   THR A  93      75.087  88.682 107.469  1.00  0.00           C
ATOM   1507  O   THR A  93      75.087  88.272 106.309  1.00  0.00           O
ATOM   1508  N   PRO A  94      74.127  88.282 108.309  1.00  0.00           N
ATOM   1509  CD  PRO A  94      74.117  88.552 109.751  1.00  0.00           C
ATOM   1512  CA  PRO A  94      72.867  87.662 107.889  1.00  0.00           C
ATOM   1514  CB  PRO A  94      71.977  87.662 109.139  1.00  0.00           C
ATOM   1517  CG  PRO A  94      72.967  87.732 110.311  1.00  0.00           C
ATOM   1520  C   PRO A  94      72.207  88.312 106.689  1.00  0.00           C
ATOM   1521  O   PRO A  94      71.917  87.592 105.730  1.00  0.00           O
ATOM   1522  N   GLU A  95      72.017  89.652 106.719  1.00  0.00           N
ATOM   1524  CA  GLU A  95      71.377  90.452 105.669  1.00  0.00           C
ATOM   1526  CB  GLU A  95      71.307  91.982 105.970  1.00  0.00           C
ATOM   1529  CG  GLU A  95      70.977  92.332 107.430  1.00  0.00           C
ATOM   1532  CD  GLU A  95      72.247  92.392 108.260  1.00  0.00           C
ATOM   1533  OE1 GLU A  95      73.097  93.312 108.050  1.00  0.00           O
ATOM   1534  OE2 GLU A  95      72.417  91.412 109.030  1.00  0.00           O
ATOM   1535  C   GLU A  95      72.107  90.362 104.350  1.00  0.00           C
ATOM   1536  O   GLU A  95      71.497  90.332 103.279  1.00  0.00           O
ATOM   1537  N   TYR A  96      73.447  90.362 104.380  1.00  0.00           N
ATOM   1539  CA  TYR A  96      74.247  90.082 103.209  1.00  0.00           C
ATOM   1541  CB  TYR A  96      75.757  90.292 103.529  1.00  0.00           C
ATOM   1544  CG  TYR A  96      76.627  89.862 102.391  1.00  0.00           C
ATOM   1545  CD1 TYR A  96      76.537  90.512 101.150  1.00  0.00           C
ATOM   1547  CE1 TYR A  96      77.327  90.092 100.079  1.00  0.00           C
ATOM   1549  CZ  TYR A  96      78.197  89.012 100.219  1.00  0.00           C
ATOM   1550  OH  TYR A  96      78.977  88.612  99.119  1.00  0.00           O
ATOM   1552  CD2 TYR A  96      77.497  88.762 102.531  1.00  0.00           C
ATOM   1554  CE2 TYR A  96      78.297  88.362 101.449  1.00  0.00           C
ATOM   1556  C   TYR A  96      73.997  88.682 102.659  1.00  0.00           C
ATOM   1557  O   TYR A  96      73.737  88.502 101.479  1.00  0.00           O
ATOM   1558  N   ASN A  97      73.987  87.662 103.529  1.00  0.00           N
ATOM   1560  CA  ASN A  97      73.747  86.302 103.109  1.00  0.00           C
ATOM   1562  CB  ASN A  97      74.157  85.342 104.230  1.00  0.00           C
ATOM   1565  CG  ASN A  97      75.677  85.382 104.270  1.00  0.00           C
ATOM   1566  OD1 ASN A  97      76.337  85.172 103.249  1.00  0.00           O
ATOM   1567  ND2 ASN A  97      76.277  85.712 105.429  1.00  0.00           N
ATOM   1570  C   ASN A  97      72.347  86.052 102.579  1.00  0.00           C
ATOM   1571  O   ASN A  97      72.177  85.312 101.609  1.00  0.00           O
ATOM   1572  N   ILE A  98      71.297  86.712 103.120  1.00  0.00           N
ATOM   1574  CA  ILE A  98      69.987  86.712 102.479  1.00  0.00           C
ATOM   1576  CB  ILE A  98      68.967  87.482 103.299  1.00  0.00           C
ATOM   1578  CG2 ILE A  98      67.657  87.742 102.509  1.00  0.00           C
ATOM   1582  CG1 ILE A  98      68.677  86.712 104.599  1.00  0.00           C
ATOM   1585  CD  ILE A  98      67.887  87.542 105.609  1.00  0.00           C
ATOM   1589  C   ILE A  98      70.027  87.282 101.079  1.00  0.00           C
ATOM   1590  O   ILE A  98      69.507  86.702 100.119  1.00  0.00           O
ATOM   1591  N   SER A  99      70.727  88.412 100.919  1.00  0.00           N
ATOM   1593  CA  SER A  99      70.937  89.072  99.650  1.00  0.00           C
ATOM   1595  CB  SER A  99      71.727  90.382  99.910  1.00  0.00           C
ATOM   1598  OG  SER A  99      71.597  91.272  98.820  1.00  0.00           O
ATOM   1600  C   SER A  99      71.687  88.202  98.629  1.00  0.00           C
ATOM   1601  O   SER A  99      71.267  88.052  97.479  1.00  0.00           O
ATOM   1602  N   LEU A 100      72.797  87.572  99.030  1.00  0.00           N
ATOM   1604  CA  LEU A 100      73.557  86.622  98.230  1.00  0.00           C
ATOM   1606  CB  LEU A 100      74.887  86.332  98.960  1.00  0.00           C
ATOM   1609  CG  LEU A 100      75.867  85.362  98.260  1.00  0.00           C
ATOM   1611  CD1 LEU A 100      76.227  85.772  96.819  1.00  0.00           C
ATOM   1615  CD2 LEU A 100      77.137  85.282  99.100  1.00  0.00           C
ATOM   1619  C   LEU A 100      72.817  85.342  97.859  1.00  0.00           C
ATOM   1620  O   LEU A 100      72.887  84.872  96.719  1.00  0.00           O
ATOM   1621  N   GLY A 101      72.047  84.762  98.809  1.00  0.00           N
ATOM   1623  CA  GLY A 101      71.187  83.612  98.549  1.00  0.00           C
ATOM   1626  C   GLY A 101      70.097  83.882  97.540  1.00  0.00           C
ATOM   1627  O   GLY A 101      69.807  83.042  96.689  1.00  0.00           O
ATOM   1628  N   GLU A 102      69.497  85.092  97.589  1.00  0.00           N
ATOM   1630  CA  GLU A 102      68.497  85.532  96.630  1.00  0.00           C
ATOM   1632  CB  GLU A 102      67.887  86.912  97.029  1.00  0.00           C
ATOM   1635  CG  GLU A 102      66.727  87.422  96.110  1.00  0.00           C
ATOM   1638  CD  GLU A 102      67.137  88.332  94.940  1.00  0.00           C
ATOM   1639  OE1 GLU A 102      68.017  89.222  95.119  1.00  0.00           O
ATOM   1640  OE2 GLU A 102      66.577  88.172  93.829  1.00  0.00           O
ATOM   1641  C   GLU A 102      69.047  85.592  95.219  1.00  0.00           C
ATOM   1642  O   GLU A 102      68.457  85.052  94.289  1.00  0.00           O
ATOM   1643  N   ARG A 103      70.257  86.162  95.040  1.00  0.00           N
ATOM   1645  CA  ARG A 103      70.937  86.182  93.760  1.00  0.00           C
ATOM   1647  CB  ARG A 103      72.277  86.942  93.779  1.00  0.00           C
ATOM   1650  CG  ARG A 103      72.187  88.442  94.109  1.00  0.00           C
ATOM   1653  CD  ARG A 103      70.907  89.162  93.660  1.00  0.00           C
ATOM   1656  NE  ARG A 103      70.817  89.072  92.179  1.00  0.00           N
ATOM   1658  CZ  ARG A 103      69.697  89.342  91.520  1.00  0.00           C
ATOM   1659  NH1 ARG A 103      68.537  89.462  92.109  1.00  0.00           N
ATOM   1662  NH2 ARG A 103      69.817  89.472  90.210  1.00  0.00           N
ATOM   1665  C   ARG A 103      71.247  84.812  93.200  1.00  0.00           C
ATOM   1666  O   ARG A 103      71.047  84.552  92.020  1.00  0.00           O
ATOM   1667  N   ARG A 104      71.727  83.892  94.059  1.00  0.00           N
ATOM   1669  CA  ARG A 104      71.967  82.512  93.680  1.00  0.00           C
ATOM   1671  CB  ARG A 104      72.607  81.742  94.859  1.00  0.00           C
ATOM   1674  CG  ARG A 104      74.077  82.112  95.089  1.00  0.00           C
ATOM   1677  CD  ARG A 104      74.647  81.512  96.379  1.00  0.00           C
ATOM   1680  NE  ARG A 104      76.117  81.792  96.350  1.00  0.00           N
ATOM   1682  CZ  ARG A 104      76.897  82.002  97.400  1.00  0.00           C
ATOM   1683  NH1 ARG A 104      76.507  81.832  98.641  1.00  0.00           N
ATOM   1686  NH2 ARG A 104      78.137  82.382  97.130  1.00  0.00           N
ATOM   1689  C   ARG A 104      70.727  81.762  93.200  1.00  0.00           C
ATOM   1690  O   ARG A 104      70.737  81.112  92.160  1.00  0.00           O
ATOM   1691  N   ALA A 105      69.607  81.902  93.950  1.00  0.00           N
ATOM   1693  CA  ALA A 105      68.317  81.372  93.559  1.00  0.00           C
ATOM   1695  CB  ALA A 105      67.327  81.562  94.719  1.00  0.00           C
ATOM   1699  C   ALA A 105      67.737  81.992  92.299  1.00  0.00           C
ATOM   1700  O   ALA A 105      67.217  81.302  91.419  1.00  0.00           O
ATOM   1701  N   ASN A 106      67.837  83.322  92.189  1.00  0.00           N
ATOM   1703  CA  ASN A 106      67.467  84.112  91.039  1.00  0.00           C
ATOM   1705  CB  ASN A 106      67.597  85.632  91.349  1.00  0.00           C
ATOM   1708  CG  ASN A 106      67.127  86.482  90.189  1.00  0.00           C
ATOM   1709  OD1 ASN A 106      67.787  87.412  89.739  1.00  0.00           O
ATOM   1710  ND2 ASN A 106      65.927  86.172  89.649  1.00  0.00           N
ATOM   1713  C   ASN A 106      68.247  83.742  89.789  1.00  0.00           C
ATOM   1714  O   ASN A 106      67.707  83.682  88.690  1.00  0.00           O
ATOM   1715  N   ALA A 107      69.557  83.462  89.940  1.00  0.00           N
ATOM   1717  CA  ALA A 107      70.417  83.082  88.849  1.00  0.00           C
ATOM   1719  CB  ALA A 107      71.847  82.892  89.410  1.00  0.00           C
ATOM   1723  C   ALA A 107      69.967  81.822  88.139  1.00  0.00           C
ATOM   1724  O   ALA A 107      69.897  81.782  86.910  1.00  0.00           O
ATOM   1725  N   VAL A 108      69.587  80.792  88.919  1.00  0.00           N
ATOM   1727  CA  VAL A 108      68.987  79.562  88.439  1.00  0.00           C
ATOM   1729  CB  VAL A 108      68.807  78.592  89.599  1.00  0.00           C
ATOM   1731  CG1 VAL A 108      68.107  77.302  89.160  1.00  0.00           C
ATOM   1735  CG2 VAL A 108      70.187  78.262  90.210  1.00  0.00           C
ATOM   1739  C   VAL A 108      67.657  79.802  87.729  1.00  0.00           C
ATOM   1740  O   VAL A 108      67.427  79.372  86.609  1.00  0.00           O
ATOM   1741  N   LYS A 109      66.777  80.622  88.349  1.00  0.00           N
ATOM   1743  CA  LYS A 109      65.517  81.042  87.770  1.00  0.00           C
ATOM   1745  CB  LYS A 109      64.797  81.982  88.769  1.00  0.00           C
ATOM   1748  CG  LYS A 109      63.527  82.672  88.249  1.00  0.00           C
ATOM   1751  CD  LYS A 109      63.067  83.792  89.199  1.00  0.00           C
ATOM   1754  CE  LYS A 109      61.787  84.512  88.769  1.00  0.00           C
ATOM   1757  NZ  LYS A 109      60.687  83.552  88.709  1.00  0.00           N
ATOM   1761  C   LYS A 109      65.657  81.752  86.430  1.00  0.00           C
ATOM   1762  O   LYS A 109      64.957  81.442  85.460  1.00  0.00           O
ATOM   1763  N   MET A 110      66.607  82.692  86.339  1.00  0.00           N
ATOM   1765  CA  MET A 110      67.007  83.352  85.109  1.00  0.00           C
ATOM   1767  CB  MET A 110      67.997  84.522  85.369  1.00  0.00           C
ATOM   1770  CG  MET A 110      67.377  85.752  86.069  1.00  0.00           C
ATOM   1773  SD  MET A 110      66.027  86.532  85.140  1.00  0.00           S
ATOM   1774  CE  MET A 110      64.677  85.812  86.119  1.00  0.00           C
ATOM   1778  C   MET A 110      67.577  82.422  84.059  1.00  0.00           C
ATOM   1779  O   MET A 110      67.347  82.602  82.869  1.00  0.00           O
ATOM   1780  N   TYR A 111      68.357  81.402  84.469  1.00  0.00           N
ATOM   1782  CA  TYR A 111      68.927  80.432  83.539  1.00  0.00           C
ATOM   1784  CB  TYR A 111      69.987  79.542  84.259  1.00  0.00           C
ATOM   1787  CG  TYR A 111      70.627  78.572  83.309  1.00  0.00           C
ATOM   1788  CD1 TYR A 111      71.797  78.922  82.619  1.00  0.00           C
ATOM   1790  CE1 TYR A 111      72.387  78.022  81.719  1.00  0.00           C
ATOM   1792  CZ  TYR A 111      71.837  76.762  81.530  1.00  0.00           C
ATOM   1793  OH  TYR A 111      72.477  75.862  80.669  1.00  0.00           O
ATOM   1795  CD2 TYR A 111      70.067  77.292  83.090  1.00  0.00           C
ATOM   1797  CE2 TYR A 111      70.657  76.402  82.189  1.00  0.00           C
ATOM   1799  C   TYR A 111      67.847  79.592  82.859  1.00  0.00           C
ATOM   1800  O   TYR A 111      67.817  79.482  81.639  1.00  0.00           O
ATOM   1801  N   LEU A 112      66.917  79.052  83.669  1.00  0.00           N
ATOM   1803  CA  LEU A 112      65.797  78.252  83.249  1.00  0.00           C
ATOM   1805  CB  LEU A 112      65.017  77.762  84.490  1.00  0.00           C
ATOM   1808  CG  LEU A 112      65.737  76.762  85.410  1.00  0.00           C
ATOM   1810  CD1 LEU A 112      64.897  76.492  86.660  1.00  0.00           C
ATOM   1814  CD2 LEU A 112      66.047  75.432  84.699  1.00  0.00           C
ATOM   1818  C   LEU A 112      64.857  79.002  82.319  1.00  0.00           C
ATOM   1819  O   LEU A 112      64.457  78.512  81.269  1.00  0.00           O
ATOM   1820  N   GLN A 113      64.537  80.272  82.649  1.00  0.00           N
ATOM   1822  CA  GLN A 113      63.817  81.162  81.779  1.00  0.00           C
ATOM   1824  CB  GLN A 113      63.487  82.492  82.489  1.00  0.00           C
ATOM   1827  CG  GLN A 113      62.367  82.322  83.529  1.00  0.00           C
ATOM   1830  CD  GLN A 113      62.117  83.652  84.229  1.00  0.00           C
ATOM   1831  OE1 GLN A 113      62.227  84.732  83.660  1.00  0.00           O
ATOM   1832  NE2 GLN A 113      61.687  83.562  85.499  1.00  0.00           N
ATOM   1835  C   GLN A 113      64.477  81.452  80.449  1.00  0.00           C
ATOM   1836  O   GLN A 113      63.817  81.542  79.419  1.00  0.00           O
ATOM   1837  N   GLY A 114      65.827  81.582  80.449  1.00  0.00           N
ATOM   1839  CA  GLY A 114      66.627  81.712  79.229  1.00  0.00           C
ATOM   1842  C   GLY A 114      66.537  80.562  78.279  1.00  0.00           C
ATOM   1843  O   GLY A 114      66.697  80.692  77.069  1.00  0.00           O
ATOM   1844  N   LYS A 115      66.257  79.362  78.819  1.00  0.00           N
ATOM   1846  CA  LYS A 115      66.037  78.152  78.059  1.00  0.00           C
ATOM   1848  CB  LYS A 115      66.527  76.972  78.929  1.00  0.00           C
ATOM   1851  CG  LYS A 115      68.067  76.832  78.969  1.00  0.00           C
ATOM   1854  CD  LYS A 115      68.647  76.342  77.630  1.00  0.00           C
ATOM   1857  CE  LYS A 115      70.077  76.712  77.240  1.00  0.00           C
ATOM   1860  NZ  LYS A 115      71.047  76.342  78.259  1.00  0.00           N
ATOM   1864  C   LYS A 115      64.587  77.952  77.599  1.00  0.00           C
ATOM   1865  O   LYS A 115      64.297  77.092  76.759  1.00  0.00           O
ATOM   1866  N   GLY A 116      63.657  78.792  78.090  1.00  0.00           N
ATOM   1868  CA  GLY A 116      62.247  78.772  77.689  1.00  0.00           C
ATOM   1871  C   GLY A 116      61.297  78.242  78.729  1.00  0.00           C
ATOM   1872  O   GLY A 116      60.127  77.982  78.439  1.00  0.00           O
ATOM   1873  N   VAL A 117      61.737  78.082  79.989  1.00  0.00           N
ATOM   1875  CA  VAL A 117      60.837  77.832  81.099  1.00  0.00           C
ATOM   1877  CB  VAL A 117      61.537  77.312  82.359  1.00  0.00           C
ATOM   1879  CG1 VAL A 117      60.557  77.042  83.520  1.00  0.00           C
ATOM   1883  CG2 VAL A 117      62.277  76.002  82.020  1.00  0.00           C
ATOM   1887  C   VAL A 117      60.057  79.102  81.430  1.00  0.00           C
ATOM   1888  O   VAL A 117      60.627  80.172  81.619  1.00  0.00           O
ATOM   1889  N   SER A 118      58.717  79.012  81.530  1.00  0.00           N
ATOM   1891  CA  SER A 118      57.897  80.132  81.990  1.00  0.00           C
ATOM   1893  CB  SER A 118      56.357  79.882  81.919  1.00  0.00           C
ATOM   1896  OG  SER A 118      55.597  81.012  82.379  1.00  0.00           O
ATOM   1898  C   SER A 118      58.247  80.602  83.389  1.00  0.00           C
ATOM   1899  O   SER A 118      58.467  79.832  84.319  1.00  0.00           O
ATOM   1900  N   ALA A 119      58.227  81.942  83.609  1.00  0.00           N
ATOM   1902  CA  ALA A 119      58.447  82.542  84.889  1.00  0.00           C
ATOM   1904  CB  ALA A 119      58.397  84.062  84.749  1.00  0.00           C
ATOM   1908  C   ALA A 119      57.447  82.092  85.929  1.00  0.00           C
ATOM   1909  O   ALA A 119      57.777  81.932  87.109  1.00  0.00           O
ATOM   1910  N   ASP A 120      56.207  81.822  85.509  1.00  0.00           N
ATOM   1912  CA  ASP A 120      55.147  81.342  86.359  1.00  0.00           C
ATOM   1914  CB  ASP A 120      53.807  81.402  85.579  1.00  0.00           C
ATOM   1917  CG  ASP A 120      53.367  82.842  85.359  1.00  0.00           C
ATOM   1918  OD1 ASP A 120      53.677  83.722  86.199  1.00  0.00           O
ATOM   1919  OD2 ASP A 120      52.547  83.072  84.429  1.00  0.00           O
ATOM   1920  C   ASP A 120      55.397  79.932  86.899  1.00  0.00           C
ATOM   1921  O   ASP A 120      54.807  79.542  87.910  1.00  0.00           O
ATOM   1922  N   GLN A 121      56.307  79.132  86.320  1.00  0.00           N
ATOM   1924  CA  GLN A 121      56.727  77.872  86.889  1.00  0.00           C
ATOM   1926  CB  GLN A 121      57.227  76.942  85.759  1.00  0.00           C
ATOM   1929  CG  GLN A 121      56.097  76.612  84.770  1.00  0.00           C
ATOM   1932  CD  GLN A 121      56.587  75.612  83.729  1.00  0.00           C
ATOM   1933  OE1 GLN A 121      56.587  74.402  83.969  1.00  0.00           O
ATOM   1934  NE2 GLN A 121      57.017  76.112  82.549  1.00  0.00           N
ATOM   1937  C   GLN A 121      57.757  77.982  88.009  1.00  0.00           C
ATOM   1938  O   GLN A 121      57.897  77.072  88.829  1.00  0.00           O
ATOM   1939  N   ILE A 122      58.477  79.122  88.119  1.00  0.00           N
ATOM   1941  CA  ILE A 122      59.667  79.182  88.969  1.00  0.00           C
ATOM   1943  CB  ILE A 122      60.937  79.542  88.209  1.00  0.00           C
ATOM   1945  CG2 ILE A 122      62.147  79.392  89.179  1.00  0.00           C
ATOM   1949  CG1 ILE A 122      61.127  78.672  86.950  1.00  0.00           C
ATOM   1952  CD  ILE A 122      62.267  79.182  86.069  1.00  0.00           C
ATOM   1956  C   ILE A 122      59.517  80.182  90.079  1.00  0.00           C
ATOM   1957  O   ILE A 122      59.457  81.402  89.879  1.00  0.00           O
ATOM   1958  N   SER A 123      59.507  79.702  91.329  1.00  0.00           N
ATOM   1960  CA  SER A 123      59.557  80.542  92.500  1.00  0.00           C
ATOM   1962  CB  SER A 123      58.357  80.302  93.449  1.00  0.00           C
ATOM   1965  OG  SER A 123      58.087  78.932  93.729  1.00  0.00           O
ATOM   1967  C   SER A 123      60.907  80.442  93.179  1.00  0.00           C
ATOM   1968  O   SER A 123      61.687  79.532  92.920  1.00  0.00           O
ATOM   1969  N   ILE A 124      61.247  81.442  94.020  1.00  0.00           N
ATOM   1971  CA  ILE A 124      62.557  81.522  94.639  1.00  0.00           C
ATOM   1973  CB  ILE A 124      63.587  82.462  93.960  1.00  0.00           C
ATOM   1975  CG2 ILE A 124      63.777  82.002  92.500  1.00  0.00           C
ATOM   1979  CG1 ILE A 124      63.267  83.982  94.059  1.00  0.00           C
ATOM   1982  CD  ILE A 124      64.387  84.882  93.499  1.00  0.00           C
ATOM   1986  C   ILE A 124      62.367  81.962  96.059  1.00  0.00           C
ATOM   1987  O   ILE A 124      61.427  82.692  96.399  1.00  0.00           O
ATOM   1988  N   VAL A 125      63.287  81.512  96.929  1.00  0.00           N
ATOM   1990  CA  VAL A 125      63.307  81.842  98.319  1.00  0.00           C
ATOM   1992  CB  VAL A 125      62.537  80.822  99.170  1.00  0.00           C
ATOM   1994  CG1 VAL A 125      63.077  79.392  98.969  1.00  0.00           C
ATOM   1998  CG2 VAL A 125      62.537  81.202 100.660  1.00  0.00           C
ATOM   2002  C   VAL A 125      64.757  81.952  98.709  1.00  0.00           C
ATOM   2003  O   VAL A 125      65.627  81.242  98.179  1.00  0.00           O
ATOM   2004  N   SER A 126      65.087  82.872  99.639  1.00  0.00           N
ATOM   2006  CA  SER A 126      66.417  82.922 100.210  1.00  0.00           C
ATOM   2008  CB  SER A 126      67.077  84.312 100.119  1.00  0.00           C
ATOM   2011  OG  SER A 126      68.397  84.322 100.669  1.00  0.00           O
ATOM   2013  C   SER A 126      66.347  82.502 101.660  1.00  0.00           C
ATOM   2014  O   SER A 126      65.547  82.992 102.449  1.00  0.00           O
ATOM   2015  N   TYR A 127      67.217  81.562 102.049  1.00  0.00           N
ATOM   2017  CA  TYR A 127      67.377  81.192 103.439  1.00  0.00           C
ATOM   2019  CB  TYR A 127      67.517  79.662 103.610  1.00  0.00           C
ATOM   2022  CG  TYR A 127      66.197  79.022 103.340  1.00  0.00           C
ATOM   2023  CD1 TYR A 127      65.247  78.922 104.359  1.00  0.00           C
ATOM   2025  CE1 TYR A 127      64.037  78.252 104.139  1.00  0.00           C
ATOM   2027  CZ  TYR A 127      63.737  77.742 102.869  1.00  0.00           C
ATOM   2028  OH  TYR A 127      62.547  77.032 102.649  1.00  0.00           O
ATOM   2030  CD2 TYR A 127      65.897  78.502 102.069  1.00  0.00           C
ATOM   2032  CE2 TYR A 127      64.657  77.912 101.840  1.00  0.00           C
ATOM   2034  C   TYR A 127      68.607  81.812 104.049  1.00  0.00           C
ATOM   2035  O   TYR A 127      68.897  81.612 105.219  1.00  0.00           O
ATOM   2036  N   GLY A 128      69.357  82.622 103.270  1.00  0.00           N
ATOM   2038  CA  GLY A 128      70.647  83.162 103.680  1.00  0.00           C
ATOM   2041  C   GLY A 128      71.627  82.152 104.219  1.00  0.00           C
ATOM   2042  O   GLY A 128      71.917  81.142 103.579  1.00  0.00           O
ATOM   2043  N   LYS A 129      72.167  82.412 105.420  1.00  0.00           N
ATOM   2045  CA  LYS A 129      73.077  81.482 106.079  1.00  0.00           C
ATOM   2047  CB  LYS A 129      74.387  82.172 106.549  1.00  0.00           C
ATOM   2050  CG  LYS A 129      74.237  83.392 107.479  1.00  0.00           C
ATOM   2053  CD  LYS A 129      75.587  83.742 108.139  1.00  0.00           C
ATOM   2056  CE  LYS A 129      75.547  84.832 109.210  1.00  0.00           C
ATOM   2059  NZ  LYS A 129      76.917  85.092 109.720  1.00  0.00           N
ATOM   2063  C   LYS A 129      72.347  80.762 107.209  1.00  0.00           C
ATOM   2064  O   LYS A 129      72.957  80.242 108.139  1.00  0.00           O
ATOM   2065  N   GLU A 130      70.997  80.722 107.139  1.00  0.00           N
ATOM   2067  CA  GLU A 130      70.167  80.252 108.240  1.00  0.00           C
ATOM   2069  CB  GLU A 130      68.877  81.102 108.319  1.00  0.00           C
ATOM   2072  CG  GLU A 130      69.117  82.622 108.429  1.00  0.00           C
ATOM   2075  CD  GLU A 130      70.137  82.922 109.520  1.00  0.00           C
ATOM   2076  OE1 GLU A 130      69.787  82.732 110.730  1.00  0.00           O
ATOM   2077  OE2 GLU A 130      71.267  83.342 109.170  1.00  0.00           O
ATOM   2078  C   GLU A 130      69.717  78.812 108.090  1.00  0.00           C
ATOM   2079  O   GLU A 130      69.127  78.232 109.009  1.00  0.00           O
ATOM   2080  N   LYS A 131      69.997  78.192 106.929  1.00  0.00           N
ATOM   2082  CA  LYS A 131      69.767  76.782 106.639  1.00  0.00           C
ATOM   2084  CB  LYS A 131      68.547  76.572 105.679  1.00  0.00           C
ATOM   2087  CG  LYS A 131      67.257  76.032 106.329  1.00  0.00           C
ATOM   2090  CD  LYS A 131      66.197  75.572 105.280  1.00  0.00           C
ATOM   2093  CE  LYS A 131      66.557  74.282 104.510  1.00  0.00           C
ATOM   2096  NZ  LYS A 131      65.677  73.992 103.349  1.00  0.00           N
ATOM   2100  C   LYS A 131      71.037  76.152 106.049  1.00  0.00           C
ATOM   2101  O   LYS A 131      71.047  75.692 104.900  1.00  0.00           O
ATOM   2102  N   PRO A 132      72.167  76.102 106.749  1.00  0.00           N
ATOM   2103  CD  PRO A 132      72.297  76.462 108.169  1.00  0.00           C
ATOM   2106  CA  PRO A 132      73.337  75.352 106.290  1.00  0.00           C
ATOM   2108  CB  PRO A 132      74.367  75.582 107.391  1.00  0.00           C
ATOM   2111  CG  PRO A 132      73.527  75.722 108.669  1.00  0.00           C
ATOM   2114  C   PRO A 132      73.067  73.872 106.099  1.00  0.00           C
ATOM   2115  O   PRO A 132      72.467  73.242 106.969  1.00  0.00           O
ATOM   2116  N   ALA A 133      73.507  73.272 104.989  1.00  0.00           N
ATOM   2118  CA  ALA A 133      73.447  71.852 104.779  1.00  0.00           C
ATOM   2120  CB  ALA A 133      73.887  71.582 103.340  1.00  0.00           C
ATOM   2124  C   ALA A 133      74.327  71.062 105.730  1.00  0.00           C
ATOM   2125  O   ALA A 133      73.947  70.012 106.269  1.00  0.00           O
ATOM   2126  N   VAL A 134      75.537  71.592 105.959  1.00  0.00           N
ATOM   2128  CA  VAL A 134      76.607  71.012 106.719  1.00  0.00           C
ATOM   2130  CB  VAL A 134      77.807  70.782 105.819  1.00  0.00           C
ATOM   2132  CG1 VAL A 134      78.887  70.022 106.609  1.00  0.00           C
ATOM   2136  CG2 VAL A 134      77.377  70.002 104.559  1.00  0.00           C
ATOM   2140  C   VAL A 134      77.007  72.002 107.789  1.00  0.00           C
ATOM   2141  O   VAL A 134      77.417  73.112 107.479  1.00  0.00           O
ATOM   2142  N   LEU A 135      76.927  71.642 109.090  1.00  0.00           N
ATOM   2144  CA  LEU A 135      77.577  72.432 110.129  1.00  0.00           C
ATOM   2146  CB  LEU A 135      77.137  71.952 111.539  1.00  0.00           C
ATOM   2149  CG  LEU A 135      75.627  72.042 111.819  1.00  0.00           C
ATOM   2151  CD1 LEU A 135      75.287  71.362 113.160  1.00  0.00           C
ATOM   2155  CD2 LEU A 135      75.137  73.492 111.810  1.00  0.00           C
ATOM   2159  C   LEU A 135      79.097  72.362 110.070  1.00  0.00           C
ATOM   2160  O   LEU A 135      79.647  71.282 109.839  1.00  0.00           O
ATOM   2161  N   GLY A 136      79.817  73.472 110.299  1.00  0.00           N
ATOM   2163  CA  GLY A 136      81.277  73.422 110.369  1.00  0.00           C
ATOM   2166  C   GLY A 136      81.867  74.712 109.939  1.00  0.00           C
ATOM   2167  O   GLY A 136      81.457  75.352 108.979  1.00  0.00           O
ATOM   2168  N   HIS A 137      82.917  75.132 110.660  1.00  0.00           N
ATOM   2170  CA  HIS A 137      83.557  76.412 110.451  1.00  0.00           C
ATOM   2172  CB  HIS A 137      83.977  77.072 111.779  1.00  0.00           C
ATOM   2175  ND1 HIS A 137      81.757  78.022 112.600  1.00  0.00           N
ATOM   2177  CG  HIS A 137      82.837  77.172 112.729  1.00  0.00           C
ATOM   2178  CE1 HIS A 137      80.987  77.862 113.699  1.00  0.00           C
ATOM   2180  NE2 HIS A 137      81.537  77.012 114.549  1.00  0.00           N
ATOM   2181  CD2 HIS A 137      82.677  76.552 113.921  1.00  0.00           C
ATOM   2183  C   HIS A 137      84.787  76.242 109.599  1.00  0.00           C
ATOM   2184  O   HIS A 137      85.897  76.612 109.979  1.00  0.00           O
ATOM   2185  N   ASP A 138      84.617  75.662 108.400  1.00  0.00           N
ATOM   2187  CA  ASP A 138      85.717  75.312 107.579  1.00  0.00           C
ATOM   2189  CB  ASP A 138      86.367  73.972 108.020  1.00  0.00           C
ATOM   2192  CG  ASP A 138      85.397  72.802 107.969  1.00  0.00           C
ATOM   2193  OD1 ASP A 138      85.017  72.422 106.829  1.00  0.00           O
ATOM   2194  OD2 ASP A 138      85.017  72.272 109.039  1.00  0.00           O
ATOM   2195  C   ASP A 138      85.227  75.312 106.160  1.00  0.00           C
ATOM   2196  O   ASP A 138      84.037  75.182 105.880  1.00  0.00           O
ATOM   2197  N   GLU A 139      86.167  75.472 105.199  1.00  0.00           N
ATOM   2199  CA  GLU A 139      85.867  75.472 103.781  1.00  0.00           C
ATOM   2201  CB  GLU A 139      87.127  75.732 102.899  1.00  0.00           C
ATOM   2204  CG  GLU A 139      87.067  77.032 102.059  1.00  0.00           C
ATOM   2207  CD  GLU A 139      85.817  77.202 101.180  1.00  0.00           C
ATOM   2208  OE1 GLU A 139      85.027  78.162 101.421  1.00  0.00           O
ATOM   2209  OE2 GLU A 139      85.627  76.402 100.229  1.00  0.00           O
ATOM   2210  C   GLU A 139      85.157  74.212 103.330  1.00  0.00           C
ATOM   2211  O   GLU A 139      84.337  74.262 102.430  1.00  0.00           O
ATOM   2212  N   ALA A 140      85.447  73.042 103.939  1.00  0.00           N
ATOM   2214  CA  ALA A 140      84.797  71.802 103.589  1.00  0.00           C
ATOM   2216  CB  ALA A 140      85.507  70.582 104.230  1.00  0.00           C
ATOM   2220  C   ALA A 140      83.307  71.762 103.890  1.00  0.00           C
ATOM   2221  O   ALA A 140      82.547  71.222 103.090  1.00  0.00           O
ATOM   2222  N   ALA A 141      82.837  72.302 105.040  1.00  0.00           N
ATOM   2224  CA  ALA A 141      81.447  72.652 105.249  1.00  0.00           C
ATOM   2226  CB  ALA A 141      81.257  72.982 106.740  1.00  0.00           C
ATOM   2230  C   ALA A 141      80.927  73.782 104.370  1.00  0.00           C
ATOM   2231  O   ALA A 141      79.907  73.642 103.699  1.00  0.00           O
ATOM   2232  N   TYR A 142      81.677  74.912 104.270  1.00  0.00           N
ATOM   2234  CA  TYR A 142      81.327  76.112 103.520  1.00  0.00           C
ATOM   2236  CB  TYR A 142      82.387  77.252 103.629  1.00  0.00           C
ATOM   2239  CG  TYR A 142      82.747  77.742 105.009  1.00  0.00           C
ATOM   2240  CD1 TYR A 142      81.927  77.612 106.150  1.00  0.00           C
ATOM   2242  CE1 TYR A 142      82.347  78.132 107.391  1.00  0.00           C
ATOM   2244  CZ  TYR A 142      83.587  78.762 107.509  1.00  0.00           C
ATOM   2245  OH  TYR A 142      84.057  79.262 108.750  1.00  0.00           O
ATOM   2247  CD2 TYR A 142      83.987  78.392 105.159  1.00  0.00           C
ATOM   2249  CE2 TYR A 142      84.417  78.882 106.399  1.00  0.00           C
ATOM   2251  C   TYR A 142      81.117  75.862 102.029  1.00  0.00           C
ATOM   2252  O   TYR A 142      80.187  76.402 101.430  1.00  0.00           O
ATOM   2253  N   SER A 143      81.947  75.012 101.399  1.00  0.00           N
ATOM   2255  CA  SER A 143      81.937  74.632  99.989  1.00  0.00           C
ATOM   2257  CB  SER A 143      83.167  73.792  99.539  1.00  0.00           C
ATOM   2260  OG  SER A 143      83.217  72.452 100.049  1.00  0.00           O
ATOM   2262  C   SER A 143      80.677  73.892  99.580  1.00  0.00           C
ATOM   2263  O   SER A 143      80.327  73.812  98.410  1.00  0.00           O
ATOM   2264  N   LYS A 144      79.967  73.362 100.590  1.00  0.00           N
ATOM   2266  CA  LYS A 144      78.757  72.592 100.469  1.00  0.00           C
ATOM   2268  CB  LYS A 144      78.907  71.362 101.399  1.00  0.00           C
ATOM   2271  CG  LYS A 144      80.117  70.502 101.010  1.00  0.00           C
ATOM   2274  CD  LYS A 144      80.237  69.212 101.829  1.00  0.00           C
ATOM   2277  CE  LYS A 144      81.377  68.302 101.359  1.00  0.00           C
ATOM   2280  NZ  LYS A 144      82.667  68.992 101.539  1.00  0.00           N
ATOM   2284  C   LYS A 144      77.537  73.432 100.859  1.00  0.00           C
ATOM   2285  O   LYS A 144      76.397  72.992 100.740  1.00  0.00           O
ATOM   2286  N   ASN A 145      77.737  74.692 101.299  1.00  0.00           N
ATOM   2288  CA  ASN A 145      76.657  75.522 101.789  1.00  0.00           C
ATOM   2290  CB  ASN A 145      76.967  76.002 103.240  1.00  0.00           C
ATOM   2293  CG  ASN A 145      76.977  74.852 104.270  1.00  0.00           C
ATOM   2294  OD1 ASN A 145      76.337  73.812 104.079  1.00  0.00           O
ATOM   2295  ND2 ASN A 145      77.677  75.042 105.410  1.00  0.00           N
ATOM   2298  C   ASN A 145      76.367  76.732 100.880  1.00  0.00           C
ATOM   2299  O   ASN A 145      75.267  77.282 100.929  1.00  0.00           O
ATOM   2300  N   ARG A 146      77.297  77.122  99.959  1.00  0.00           N
ATOM   2302  CA  ARG A 146      77.057  78.102  98.899  1.00  0.00           C
ATOM   2304  CB  ARG A 146      78.307  78.882  98.359  1.00  0.00           C
ATOM   2307  CG  ARG A 146      79.267  79.462  99.429  1.00  0.00           C
ATOM   2310  CD  ARG A 146      80.567  80.082  98.850  1.00  0.00           C
ATOM   2313  NE  ARG A 146      81.567  79.052  98.359  1.00  0.00           N
ATOM   2315  CZ  ARG A 146      82.567  78.582  99.109  1.00  0.00           C
ATOM   2316  NH1 ARG A 146      82.577  78.652 100.410  1.00  0.00           N
ATOM   2319  NH2 ARG A 146      83.627  77.982  98.599  1.00  0.00           N
ATOM   2322  C   ARG A 146      76.447  77.402  97.699  1.00  0.00           C
ATOM   2323  O   ARG A 146      77.117  76.892  96.800  1.00  0.00           O
ATOM   2324  N   ARG A 147      75.107  77.362  97.659  1.00  0.00           N
ATOM   2326  CA  ARG A 147      74.397  76.452  96.789  1.00  0.00           C
ATOM   2328  CB  ARG A 147      74.217  75.082  97.489  1.00  0.00           C
ATOM   2331  CG  ARG A 147      73.227  75.092  98.680  1.00  0.00           C
ATOM   2334  CD  ARG A 147      73.427  73.882  99.590  1.00  0.00           C
ATOM   2337  NE  ARG A 147      72.317  73.822 100.579  1.00  0.00           N
ATOM   2339  CZ  ARG A 147      72.217  74.472 101.740  1.00  0.00           C
ATOM   2340  NH1 ARG A 147      73.007  75.432 102.139  1.00  0.00           N
ATOM   2343  NH2 ARG A 147      71.217  74.132 102.540  1.00  0.00           N
ATOM   2346  C   ARG A 147      73.037  77.042  96.521  1.00  0.00           C
ATOM   2347  O   ARG A 147      72.537  77.852  97.299  1.00  0.00           O
ATOM   2348  N   ALA A 148      72.397  76.602  95.420  1.00  0.00           N
ATOM   2350  CA  ALA A 148      70.987  76.822  95.200  1.00  0.00           C
ATOM   2352  CB  ALA A 148      70.737  77.862  94.090  1.00  0.00           C
ATOM   2356  C   ALA A 148      70.367  75.492  94.829  1.00  0.00           C
ATOM   2357  O   ALA A 148      70.897  74.752  93.999  1.00  0.00           O
ATOM   2358  N   VAL A 149      69.247  75.112  95.469  1.00  0.00           N
ATOM   2360  CA  VAL A 149      68.677  73.782  95.340  1.00  0.00           C
ATOM   2362  CB  VAL A 149      68.377  73.172  96.710  1.00  0.00           C
ATOM   2364  CG1 VAL A 149      67.907  71.702  96.579  1.00  0.00           C
ATOM   2368  CG2 VAL A 149      69.647  73.242  97.589  1.00  0.00           C
ATOM   2372  C   VAL A 149      67.397  73.892  94.529  1.00  0.00           C
ATOM   2373  O   VAL A 149      66.627  74.832  94.739  1.00  0.00           O
ATOM   2374  N   LEU A 150      67.127  72.972  93.579  1.00  0.00           N
ATOM   2376  CA  LEU A 150      65.847  72.912  92.879  1.00  0.00           C
ATOM   2378  CB  LEU A 150      65.957  72.612  91.349  1.00  0.00           C
ATOM   2381  CG  LEU A 150      66.557  73.742  90.479  1.00  0.00           C
ATOM   2383  CD1 LEU A 150      68.077  73.782  90.560  1.00  0.00           C
ATOM   2387  CD2 LEU A 150      66.217  73.502  88.999  1.00  0.00           C
ATOM   2391  C   LEU A 150      64.977  71.852  93.529  1.00  0.00           C
ATOM   2392  O   LEU A 150      65.327  70.672  93.579  1.00  0.00           O
ATOM   2393  N   VAL A 151      63.837  72.292  94.079  1.00  0.00           N
ATOM   2395  CA  VAL A 151      62.987  71.522  94.949  1.00  0.00           C
ATOM   2397  CB  VAL A 151      62.837  72.242  96.299  1.00  0.00           C
ATOM   2399  CG1 VAL A 151      61.947  71.422  97.239  1.00  0.00           C
ATOM   2403  CG2 VAL A 151      64.227  72.442  96.940  1.00  0.00           C
ATOM   2407  C   VAL A 151      61.627  71.382  94.269  1.00  0.00           C
ATOM   2408  O   VAL A 151      61.117  72.352  93.709  1.00  0.00           O
ATOM   2409  N   TYR A 152      61.027  70.172  94.279  1.00  0.00           N
ATOM   2411  CA  TYR A 152      59.747  69.912  93.680  1.00  0.00           C
ATOM   2413  CB  TYR A 152      59.867  69.012  92.430  1.00  0.00           C
ATOM   2416  CG  TYR A 152      60.637  69.622  91.290  1.00  0.00           C
ATOM   2417  CD1 TYR A 152      62.037  69.492  91.219  1.00  0.00           C
ATOM   2419  CE1 TYR A 152      62.727  69.892  90.059  1.00  0.00           C
ATOM   2421  CZ  TYR A 152      62.027  70.392  88.960  1.00  0.00           C
ATOM   2422  OH  TYR A 152      62.717  70.812  87.809  1.00  0.00           O
ATOM   2424  CD2 TYR A 152      59.947  70.142  90.180  1.00  0.00           C
ATOM   2426  CE2 TYR A 152      60.637  70.502  89.009  1.00  0.00           C
ATOM   2428  C   TYR A 152      58.827  69.152  94.669  1.00  0.00           C
ATOM   2429  OT1 TYR A 152      59.327  68.312  95.469  1.00  0.00           O
ATOM   2430  OT2 TYR A 152      57.587  69.362  94.579  1.00  0.00           O
ATOM   2431  NH3 POPEB 153      74.977  91.262  66.450  1.00  0.00           N
ATOM   2435  C12 POPEB 153      75.007  91.452  67.939  1.00  0.00           C
ATOM   2438  C11 POPEB 153      75.877  92.672  68.279  1.00  0.00           C
ATOM   2441  P   POPEB 153      75.807  95.262  68.189  1.00  0.00           P
ATOM   2442  O13 POPEB 153      75.227  95.802  69.449  1.00  0.00           O
ATOM   2443  O14 POPEB 153      77.277  95.242  68.129  1.00  0.00           O
ATOM   2444  O11 POPEB 153      75.207  96.172  67.039  1.00  0.00           O
ATOM   2445  O12 POPEB 153      75.197  93.852  67.849  1.00  0.00           O
ATOM   2446  C1  POPEB 153      74.367  95.702  65.979  1.00  0.00           C
ATOM   2449  C2  POPEB 153      75.167  95.372  64.689  1.00  0.00           C
ATOM   2451  O21 POPEB 153      75.667  94.022  64.770  1.00  0.00           O
ATOM   2452  C21 POPEB 153      76.077  93.492  63.609  1.00  0.00           C
ATOM   2453  O22 POPEB 153      75.947  93.982  62.509  1.00  0.00           O
ATOM   2454  C22 POPEB 153      76.657  92.102  63.880  1.00  0.00           C
ATOM   2457  C3  POPEB 153      76.287  96.432  64.539  1.00  0.00           C
ATOM   2460  O31 POPEB 153      76.967  96.312  63.289  1.00  0.00           O
ATOM   2461  C31 POPEB 153      76.707  97.172  62.319  1.00  0.00           C
ATOM   2462  O32 POPEB 153      75.927  98.112  62.369  1.00  0.00           O
ATOM   2463  C32 POPEB 153      77.617  96.772  61.159  1.00  0.00           C
ATOM   2466  C23 POPEB 153      77.577  91.562  62.770  1.00  0.00           C
ATOM   2469  C24 POPEB 153      76.827  90.922  61.590  1.00  0.00           C
ATOM   2472  C25 POPEB 153      77.797  90.562  60.449  1.00  0.00           C
ATOM   2475  C26 POPEB 153      77.337  89.412  59.549  1.00  0.00           C
ATOM   2478  C27 POPEB 153      76.167  89.762  58.609  1.00  0.00           C
ATOM   2481  C28 POPEB 153      76.107  88.862  57.359  1.00  0.00           C
ATOM   2484  C29 POPEB 153      77.247  89.182  56.419  1.00  0.00           C
ATOM   2486 0C21 POPEB 153      78.027  88.322  55.749  1.00  0.00           C
ATOM   2488 1C21 POPEB 153      77.907  86.812  55.729  1.00  0.00           C
ATOM   2491 2C21 POPEB 153      78.847  86.202  54.660  1.00  0.00           C
ATOM   2494 3C21 POPEB 153      80.337  86.342  54.999  1.00  0.00           C
ATOM   2497 4C21 POPEB 153      81.197  86.532  53.740  1.00  0.00           C
ATOM   2500 5C21 POPEB 153      82.677  86.792  54.049  1.00  0.00           C
ATOM   2503 6C21 POPEB 153      83.377  85.522  54.539  1.00  0.00           C
ATOM   2506 7C21 POPEB 153      84.887  85.712  54.679  1.00  0.00           C
ATOM   2509 8C21 POPEB 153      85.577  84.382  54.979  1.00  0.00           C
ATOM   2513  C33 POPEB 153      77.007  97.012  59.759  1.00  0.00           C
ATOM   2516  C34 POPEB 153      77.437  95.952  58.750  1.00  0.00           C
ATOM   2519  C35 POPEB 153      78.897  96.102  58.289  1.00  0.00           C
ATOM   2522  C36 POPEB 153      79.337  94.962  57.369  1.00  0.00           C
ATOM   2525  C37 POPEB 153      80.597  95.332  56.579  1.00  0.00           C
ATOM   2528  C38 POPEB 153      81.037  94.242  55.590  1.00  0.00           C
ATOM   2531  C39 POPEB 153      81.887  94.772  54.429  1.00  0.00           C
ATOM   2534 0C31 POPEB 153      81.127  95.732  53.499  1.00  0.00           C
ATOM   2537 1C31 POPEB 153      81.897  96.092  52.229  1.00  0.00           C
ATOM   2540 2C31 POPEB 153      81.157  97.142  51.380  1.00  0.00           C
ATOM   2543 3C31 POPEB 153      81.997  97.672  50.209  1.00  0.00           C
ATOM   2546 4C31 POPEB 153      82.087  96.692  49.029  1.00  0.00           C
ATOM   2549 5C31 POPEB 153      83.087  97.162  47.959  1.00  0.00           C
ATOM   2552 6C31 POPEB 153      83.257  96.162  46.819  1.00  0.00           C
ATOM   2556  NH3 POPEC 154      68.227 123.912  70.999  1.00  0.00           N
ATOM   2560  C12 POPEC 154      67.677 122.542  71.219  1.00  0.00           C
ATOM   2563  C11 POPEC 154      66.267 122.492  70.649  1.00  0.00           C
ATOM   2566  P   POPEC 154      65.467 119.992  70.289  1.00  0.00           P
ATOM   2567  O13 POPEC 154      66.107 118.982  71.149  1.00  0.00           O
ATOM   2568  O14 POPEC 154      64.047 119.742  69.999  1.00  0.00           O
ATOM   2569  O11 POPEC 154      66.287 120.152  68.929  1.00  0.00           O
ATOM   2570  O12 POPEC 154      65.597 121.322  71.079  1.00  0.00           O
ATOM   2571  C1  POPEC 154      66.567 118.902  68.269  1.00  0.00           C
ATOM   2574  C2  POPEC 154      66.687 118.982  66.710  1.00  0.00           C
ATOM   2576  O21 POPEC 154      65.357 119.122  66.149  1.00  0.00           O
ATOM   2577  C21 POPEC 154      65.287 119.512  64.880  1.00  0.00           C
ATOM   2578  O22 POPEC 154      66.207 119.922  64.199  1.00  0.00           O
ATOM   2579  C22 POPEC 154      63.827 119.412  64.419  1.00  0.00           C
ATOM   2582  C3  POPEC 154      67.397 117.662  66.249  1.00  0.00           C
ATOM   2585  O31 POPEC 154      67.347 117.402  64.849  1.00  0.00           O
ATOM   2586  C31 POPEC 154      68.347 117.842  64.099  1.00  0.00           C
ATOM   2587  O32 POPEC 154      69.267 118.542  64.469  1.00  0.00           O
ATOM   2588  C32 POPEC 154      68.207 117.152  62.749  1.00  0.00           C
ATOM   2591  C23 POPEC 154      63.417 120.442  63.339  1.00  0.00           C
ATOM   2594  C24 POPEC 154      63.677 119.992  61.899  1.00  0.00           C
ATOM   2597  C25 POPEC 154      64.747 120.812  61.159  1.00  0.00           C
ATOM   2600  C26 POPEC 154      64.347 122.282  60.979  1.00  0.00           C
ATOM   2603  C27 POPEC 154      65.167 123.022  59.899  1.00  0.00           C
ATOM   2606  C28 POPEC 154      64.737 124.492  59.779  1.00  0.00           C
ATOM   2609  C29 POPEC 154      65.417 125.222  58.649  1.00  0.00           C
ATOM   2611 0C21 POPEC 154      65.037 125.252  57.359  1.00  0.00           C
ATOM   2613 1C21 POPEC 154      63.857 124.542  56.749  1.00  0.00           C
ATOM   2616 2C21 POPEC 154      62.847 125.532  56.139  1.00  0.00           C
ATOM   2619 3C21 POPEC 154      61.777 124.832  55.299  1.00  0.00           C
ATOM   2622 4C21 POPEC 154      60.747 125.802  54.709  1.00  0.00           C
ATOM   2625 5C21 POPEC 154      59.607 125.042  54.020  1.00  0.00           C
ATOM   2628 6C21 POPEC 154      58.647 125.942  53.229  1.00  0.00           C
ATOM   2631 7C21 POPEC 154      57.797 125.102  52.269  1.00  0.00           C
ATOM   2634 8C21 POPEC 154      56.807 125.922  51.430  1.00  0.00           C
ATOM   2638  C33 POPEC 154      68.997 117.852  61.639  1.00  0.00           C
ATOM   2641  C34 POPEC 154      68.847 117.082  60.329  1.00  0.00           C
ATOM   2644  C35 POPEC 154      69.707 117.682  59.229  1.00  0.00           C
ATOM   2647  C36 POPEC 154      69.657 116.872  57.929  1.00  0.00           C
ATOM   2650  C37 POPEC 154      68.467 117.222  57.029  1.00  0.00           C
ATOM   2653  C38 POPEC 154      68.747 116.812  55.579  1.00  0.00           C
ATOM   2656  C39 POPEC 154      67.687 117.292  54.579  1.00  0.00           C
ATOM   2659 0C31 POPEC 154      66.407 116.452  54.639  1.00  0.00           C
ATOM   2662 1C31 POPEC 154      65.297 116.972  53.719  1.00  0.00           C
ATOM   2665 2C31 POPEC 154      63.977 116.242  53.979  1.00  0.00           C
ATOM   2668 3C31 POPEC 154      62.747 116.912  53.340  1.00  0.00           C
ATOM   2671 4C31 POPEC 154      62.787 116.952  51.799  1.00  0.00           C
ATOM   2674 5C31 POPEC 154      61.417 116.632  51.199  1.00  0.00           C
ATOM   2677 6C31 POPEC 154      61.277 117.002  49.719  1.00  0.00           C
ATOM   2681  NH3 POPED 155      99.487  35.672  20.809  1.00  0.00           N
ATOM   2685  C12 POPED 155      99.247  36.982  20.099  1.00  0.00           C
ATOM   2688  C11 POPED 155     100.507  37.492  19.399  1.00  0.00           C
ATOM   2691  P   POPED 155     102.747  38.682  19.889  1.00  0.00           P
ATOM   2692  O13 POPED 155     103.087  38.112  18.569  1.00  0.00           O
ATOM   2693  O14 POPED 155     102.787  40.162  20.059  1.00  0.00           O
ATOM   2694  O11 POPED 155     103.717  38.112  20.999  1.00  0.00           O
ATOM   2695  O12 POPED 155     101.357  38.102  20.359  1.00  0.00           O
ATOM   2696  C1  POPED 155     103.377  37.102  21.939  1.00  0.00           C
ATOM   2699  C2  POPED 155     102.957  37.732  23.309  1.00  0.00           C
ATOM   2701  O21 POPED 155     102.597  36.762  24.319  1.00  0.00           O
ATOM   2702  C21 POPED 155     101.447  36.122  24.109  1.00  0.00           C
ATOM   2703  O22 POPED 155     100.887  35.952  23.039  1.00  0.00           O
ATOM   2704  C22 POPED 155     100.817  35.762  25.449  1.00  0.00           C
ATOM   2707  C3  POPED 155     101.877  38.852  23.189  1.00  0.00           C
ATOM   2710  O31 POPED 155     101.437  39.302  24.479  1.00  0.00           O
ATOM   2711  C31 POPED 155     102.197  40.172  25.129  1.00  0.00           C
ATOM   2712  O32 POPED 155     103.177  40.732  24.659  1.00  0.00           O
ATOM   2713  C32 POPED 155     101.627  40.212  26.559  1.00  0.00           C
ATOM   2716  C23 POPED 155     100.007  36.962  25.989  1.00  0.00           C
ATOM   2719  C24 POPED 155      99.517  36.822  27.429  1.00  0.00           C
ATOM   2722  C25 POPED 155      98.317  35.882  27.589  1.00  0.00           C
ATOM   2725  C26 POPED 155      97.907  35.672  29.049  1.00  0.00           C
ATOM   2728  C27 POPED 155      97.057  36.812  29.649  1.00  0.00           C
ATOM   2731  C28 POPED 155      96.587  36.562  31.109  1.00  0.00           C
ATOM   2734  C29 POPED 155      97.717  36.332  32.089  1.00  0.00           C
ATOM   2736 0C21 POPED 155      97.777  36.702  33.379  1.00  0.00           C
ATOM   2738 1C21 POPED 155      96.737  37.422  34.209  1.00  0.00           C
ATOM   2741 2C21 POPED 155      96.757  37.082  35.729  1.00  0.00           C
ATOM   2744 3C21 POPED 155      98.117  37.282  36.409  1.00  0.00           C
ATOM   2747 4C21 POPED 155      98.107  37.162  37.939  1.00  0.00           C
ATOM   2750 5C21 POPED 155      97.597  38.432  38.659  1.00  0.00           C
ATOM   2753 6C21 POPED 155      97.917  38.442  40.169  1.00  0.00           C
ATOM   2756 7C21 POPED 155      97.067  39.452  40.959  1.00  0.00           C
ATOM   2759 8C21 POPED 155      97.417  39.582  42.449  1.00  0.00           C
ATOM   2763  C33 POPED 155     101.897  41.492  27.349  1.00  0.00           C
ATOM   2766  C34 POPED 155     101.017  41.682  28.599  1.00  0.00           C
ATOM   2769  C35 POPED 155     101.027  40.552  29.649  1.00  0.00           C
ATOM   2772  C36 POPED 155     100.277  40.982  30.929  1.00  0.00           C
ATOM   2775  C37 POPED 155     100.457  40.052  32.139  1.00  0.00           C
ATOM   2778  C38 POPED 155     100.157  40.722  33.489  1.00  0.00           C
ATOM   2781  C39 POPED 155      98.687  41.132  33.649  1.00  0.00           C
ATOM   2784 0C31 POPED 155      98.427  41.592  35.089  1.00  0.00           C
ATOM   2787 1C31 POPED 155      96.967  41.912  35.429  1.00  0.00           C
ATOM   2790 2C31 POPED 155      96.797  41.942  36.959  1.00  0.00           C
ATOM   2793 3C31 POPED 155      95.487  42.552  37.479  1.00  0.00           C
ATOM   2796 4C31 POPED 155      95.347  42.272  38.979  1.00  0.00           C
ATOM   2799 5C31 POPED 155      94.127  42.932  39.639  1.00  0.00           C
ATOM   2802 6C31 POPED 155      94.107  42.722  41.159  1.00  0.00           C
ATOM   2806  NH3 POPEE 156      76.277 117.802  67.410  1.00  0.00           N
ATOM   2810  C12 POPEE 156      75.587 117.762  68.749  1.00  0.00           C
ATOM   2813  C11 POPEE 156      76.027 116.542  69.559  1.00  0.00           C
ATOM   2816  P   POPEE 156      78.627 116.112  69.439  1.00  0.00           P
ATOM   2817  O13 POPEE 156      79.677 117.152  69.359  1.00  0.00           O
ATOM   2818  O14 POPEE 156      78.907 114.852  70.139  1.00  0.00           O
ATOM   2819  O11 POPEE 156      78.177 115.852  67.919  1.00  0.00           O
ATOM   2820  O12 POPEE 156      77.337 116.782  70.039  1.00  0.00           O
ATOM   2821  C1  POPEE 156      79.097 114.982  67.229  1.00  0.00           C
ATOM   2824  C2  POPEE 156      78.627 114.542  65.809  1.00  0.00           C
ATOM   2826  O21 POPEE 156      78.107 115.622  65.029  1.00  0.00           O
ATOM   2827  C21 POPEE 156      78.797 116.712  64.839  1.00  0.00           C
ATOM   2828  O22 POPEE 156      79.917 116.992  65.239  1.00  0.00           O
ATOM   2829  C22 POPEE 156      77.937 117.632  63.950  1.00  0.00           C
ATOM   2832  C3  POPEE 156      77.507 113.472  65.949  1.00  0.00           C
ATOM   2835  O31 POPEE 156      77.227 112.752  64.729  1.00  0.00           O
ATOM   2836  C31 POPEE 156      76.117 113.122  64.099  1.00  0.00           C
ATOM   2837  O32 POPEE 156      75.517 114.162  64.269  1.00  0.00           O
ATOM   2838  C32 POPEE 156      75.687 112.032  63.109  1.00  0.00           C
ATOM   2841  C23 POPEE 156      78.327 117.592  62.449  1.00  0.00           C
ATOM   2844  C24 POPEE 156      77.397 118.482  61.590  1.00  0.00           C
ATOM   2847  C25 POPEE 156      77.977 118.852  60.209  1.00  0.00           C
ATOM   2850  C26 POPEE 156      78.077 117.672  59.229  1.00  0.00           C
ATOM   2853  C27 POPEE 156      77.057 117.742  58.079  1.00  0.00           C
ATOM   2856  C28 POPEE 156      77.497 118.642  56.910  1.00  0.00           C
ATOM   2859  C29 POPEE 156      76.477 119.692  56.529  1.00  0.00           C
ATOM   2861 0C21 POPEE 156      75.657 119.682  55.459  1.00  0.00           C
ATOM   2863 1C21 POPEE 156      75.557 118.642  54.359  1.00  0.00           C
ATOM   2866 2C21 POPEE 156      75.237 119.302  52.999  1.00  0.00           C
ATOM   2869 3C21 POPEE 156      76.367 120.182  52.449  1.00  0.00           C
ATOM   2872 4C21 POPEE 156      75.907 121.132  51.339  1.00  0.00           C
ATOM   2875 5C21 POPEE 156      77.017 122.112  50.899  1.00  0.00           C
ATOM   2878 6C21 POPEE 156      76.517 123.512  50.529  1.00  0.00           C
ATOM   2881 7C21 POPEE 156      77.627 124.422  49.990  1.00  0.00           C
ATOM   2884 8C21 POPEE 156      77.147 125.842  49.679  1.00  0.00           C
ATOM   2888  C33 POPEE 156      75.157 112.682  61.819  1.00  0.00           C
ATOM   2891  C34 POPEE 156      74.977 111.722  60.639  1.00  0.00           C
ATOM   2894  C35 POPEE 156      73.917 110.642  60.869  1.00  0.00           C
ATOM   2897  C36 POPEE 156      73.127 110.332  59.589  1.00  0.00           C
ATOM   2900  C37 POPEE 156      72.357 109.012  59.659  1.00  0.00           C
ATOM   2903  C38 POPEE 156      71.987 108.472  58.269  1.00  0.00           C
ATOM   2906  C39 POPEE 156      71.347 107.072  58.289  1.00  0.00           C
ATOM   2909 0C31 POPEE 156      71.957 106.132  59.340  1.00  0.00           C
ATOM   2912 1C31 POPEE 156      71.507 104.662  59.219  1.00  0.00           C
ATOM   2915 2C31 POPEE 156      72.487 103.792  58.409  1.00  0.00           C
ATOM   2918 3C31 POPEE 156      72.217 103.742  56.910  1.00  0.00           C
ATOM   2921 4C31 POPEE 156      73.107 102.712  56.219  1.00  0.00           C
ATOM   2924 5C31 POPEE 156      72.747 102.532  54.739  1.00  0.00           C
ATOM   2927 6C31 POPEE 156      73.747 101.692  53.959  1.00  0.00           C
ATOM   2931  NH3 POPEF 157     114.287 132.822  69.059  1.00  0.00           N
ATOM   2935  C12 POPEF 157     115.217 133.932  69.499  1.00  0.00           C
ATOM   2938  C11 POPEF 157     115.337 134.012  71.049  1.00  0.00           C
ATOM   2941  P   POPEF 157     116.087 131.462  71.380  1.00  0.00           P
ATOM   2942  O13 POPEF 157     117.017 130.662  72.229  1.00  0.00           O
ATOM   2943  O14 POPEF 157     114.667 131.022  71.349  1.00  0.00           O
ATOM   2944  O11 POPEF 157     116.537 131.492  69.859  1.00  0.00           O
ATOM   2945  O12 POPEF 157     116.137 133.012  71.689  1.00  0.00           O
ATOM   2946  C1  POPEF 157     117.187 130.412  69.210  1.00  0.00           C
ATOM   2949  C2  POPEF 157     117.577 130.662  67.719  1.00  0.00           C
ATOM   2951  O21 POPEF 157     116.887 131.792  67.130  1.00  0.00           O
ATOM   2952  C21 POPEF 157     115.907 131.512  66.299  1.00  0.00           C
ATOM   2953  O22 POPEF 157     114.797 131.112  66.629  1.00  0.00           O
ATOM   2954  C22 POPEF 157     116.357 131.852  64.869  1.00  0.00           C
ATOM   2957  C3  POPEF 157     117.487 129.332  66.889  1.00  0.00           C
ATOM   2960  O31 POPEF 157     117.907 129.542  65.539  1.00  0.00           O
ATOM   2961  C31 POPEF 157     118.247 128.462  64.849  1.00  0.00           C
ATOM   2962  O32 POPEF 157     118.077 127.302  65.200  1.00  0.00           O
ATOM   2963  C32 POPEF 157     118.897 128.902  63.529  1.00  0.00           C
ATOM   2966  C23 POPEF 157     115.717 131.022  63.729  1.00  0.00           C
ATOM   2969  C24 POPEF 157     116.257 131.482  62.359  1.00  0.00           C
ATOM   2972  C25 POPEF 157     115.377 131.102  61.159  1.00  0.00           C
ATOM   2975  C26 POPEF 157     115.267 129.592  60.919  1.00  0.00           C
ATOM   2978  C27 POPEF 157     114.337 129.202  59.759  1.00  0.00           C
ATOM   2981  C28 POPEF 157     115.007 129.212  58.369  1.00  0.00           C
ATOM   2984  C29 POPEF 157     115.037 130.582  57.739  1.00  0.00           C
ATOM   2986 0C21 POPEF 157     114.207 131.052  56.789  1.00  0.00           C
ATOM   2988 1C21 POPEF 157     113.107 130.272  56.109  1.00  0.00           C
ATOM   2991 2C21 POPEF 157     112.877 130.772  54.679  1.00  0.00           C
ATOM   2994 3C21 POPEF 157     111.977 132.022  54.649  1.00  0.00           C
ATOM   2997 4C21 POPEF 157     112.067 132.832  53.359  1.00  0.00           C
ATOM   3000 5C21 POPEF 157     113.317 133.722  53.279  1.00  0.00           C
ATOM   3003 6C21 POPEF 157     113.117 134.912  52.319  1.00  0.00           C
ATOM   3006 7C21 POPEF 157     114.357 135.812  52.229  1.00  0.00           C
ATOM   3009 8C21 POPEF 157     114.157 136.972  51.249  1.00  0.00           C
ATOM   3013  C33 POPEF 157     118.507 128.052  62.279  1.00  0.00           C
ATOM   3016  C34 POPEF 157     119.167 128.572  60.989  1.00  0.00           C
ATOM   3019  C35 POPEF 157     118.717 127.842  59.709  1.00  0.00           C
ATOM   3022  C36 POPEF 157     119.257 128.462  58.409  1.00  0.00           C
ATOM   3025  C37 POPEF 157     118.697 127.832  57.119  1.00  0.00           C
ATOM   3028  C38 POPEF 157     119.707 127.022  56.309  1.00  0.00           C
ATOM   3031  C39 POPEF 157     120.837 127.842  55.660  1.00  0.00           C
ATOM   3034 0C31 POPEF 157     120.587 128.362  54.229  1.00  0.00           C
ATOM   3037 1C31 POPEF 157     121.887 128.862  53.579  1.00  0.00           C
ATOM   3040 2C31 POPEF 157     121.747 129.332  52.119  1.00  0.00           C
ATOM   3043 3C31 POPEF 157     120.947 130.632  51.959  1.00  0.00           C
ATOM   3046 4C31 POPEF 157     121.067 131.212  50.549  1.00  0.00           C
ATOM   3049 5C31 POPEF 157     120.287 132.522  50.369  1.00  0.00           C
ATOM   3052 6C31 POPEF 157     120.597 133.232  49.049  1.00  0.00           C
ATOM   3056  NH3 POPEG 158      71.727 131.542  68.380  1.00  0.00           N
ATOM   3060  C12 POPEG 158      71.887 132.212  69.709  1.00  0.00           C
ATOM   3063  C11 POPEG 158      73.007 133.272  69.699  1.00  0.00           C
ATOM   3066  P   POPEG 158      72.137 135.002  67.899  1.00  0.00           P
ATOM   3067  O13 POPEG 158      72.937 135.862  67.009  1.00  0.00           O
ATOM   3068  O14 POPEG 158      71.377 135.632  68.999  1.00  0.00           O
ATOM   3069  O11 POPEG 158      71.197 133.982  67.119  1.00  0.00           O
ATOM   3070  O12 POPEG 158      73.127 133.922  68.449  1.00  0.00           O
ATOM   3071  C1  POPEG 158      70.607 134.362  65.899  1.00  0.00           C
ATOM   3074  C2  POPEG 158      71.617 134.242  64.740  1.00  0.00           C
ATOM   3076  O21 POPEG 158      71.037 134.782  63.549  1.00  0.00           O
ATOM   3077  C21 POPEG 158      70.307 133.962  62.829  1.00  0.00           C
ATOM   3078  O22 POPEG 158      69.677 133.002  63.219  1.00  0.00           O
ATOM   3079  C22 POPEG 158      70.537 134.342  61.380  1.00  0.00           C
ATOM   3082  C3  POPEG 158      72.187 132.782  64.649  1.00  0.00           C
ATOM   3085  O31 POPEG 158      72.457 132.332  63.289  1.00  0.00           O
ATOM   3086  C31 POPEG 158      72.347 131.012  63.189  1.00  0.00           C
ATOM   3087  O32 POPEG 158      72.257 130.232  64.119  1.00  0.00           O
ATOM   3088  C32 POPEG 158      72.327 130.582  61.719  1.00  0.00           C
ATOM   3091  C23 POPEG 158      69.747 133.462  60.410  1.00  0.00           C
ATOM   3094  C24 POPEG 158      70.327 133.552  58.999  1.00  0.00           C
ATOM   3097  C25 POPEG 158      71.537 132.632  58.799  1.00  0.00           C
ATOM   3100  C26 POPEG 158      72.277 132.922  57.500  1.00  0.00           C
ATOM   3103  C27 POPEG 158      73.747 132.492  57.559  1.00  0.00           C
ATOM   3106  C28 POPEG 158      74.627 133.322  56.609  1.00  0.00           C
ATOM   3109  C29 POPEG 158      76.087 132.972  56.789  1.00  0.00           C
ATOM   3111 0C21 POPEG 158      76.997 132.832  55.819  1.00  0.00           C
ATOM   3113 1C21 POPEG 158      76.737 133.022  54.339  1.00  0.00           C
ATOM   3116 2C21 POPEG 158      76.897 134.512  53.989  1.00  0.00           C
ATOM   3119 3C21 POPEG 158      76.637 134.832  52.509  1.00  0.00           C
ATOM   3122 4C21 POPEG 158      77.157 136.242  52.169  1.00  0.00           C
ATOM   3125 5C21 POPEG 158      76.907 136.682  50.729  1.00  0.00           C
ATOM   3128 6C21 POPEG 158      75.567 137.402  50.519  1.00  0.00           C
ATOM   3131 7C21 POPEG 158      75.617 138.872  50.949  1.00  0.00           C
ATOM   3134 8C21 POPEG 158      74.347 139.642  50.609  1.00  0.00           C
ATOM   3138  C33 POPEG 158      72.567 129.062  61.609  1.00  0.00           C
ATOM   3141  C34 POPEG 158      72.457 128.452  60.209  1.00  0.00           C
ATOM   3144  C35 POPEG 158      73.267 127.142  60.139  1.00  0.00           C
ATOM   3147  C36 POPEG 158      72.857 126.202  58.999  1.00  0.00           C
ATOM   3150  C37 POPEG 158      71.897 125.112  59.489  1.00  0.00           C
ATOM   3153  C38 POPEG 158      71.377 124.192  58.379  1.00  0.00           C
ATOM   3156  C39 POPEG 158      70.687 124.942  57.239  1.00  0.00           C
ATOM   3159 0C31 POPEG 158      69.847 124.022  56.349  1.00  0.00           C
ATOM   3162 1C31 POPEG 158      68.547 123.572  57.019  1.00  0.00           C
ATOM   3165 2C31 POPEG 158      68.137 122.142  56.649  1.00  0.00           C
ATOM   3168 3C31 POPEG 158      67.967 121.912  55.139  1.00  0.00           C
ATOM   3171 4C31 POPEG 158      66.887 122.792  54.509  1.00  0.00           C
ATOM   3174 5C31 POPEG 158      66.737 122.542  52.999  1.00  0.00           C
ATOM   3177 6C31 POPEG 158      65.807 123.562  52.350  1.00  0.00           C
ATOM   3181  NH3 POPEH 159      55.537 133.342  29.069  1.00  0.00           N
ATOM   3185  C12 POPEH 159      54.427 134.122  29.709  1.00  0.00           C
ATOM   3188  C11 POPEH 159      53.477 134.702  28.659  1.00  0.00           C
ATOM   3191  P   POPEH 159      51.007 135.352  29.389  1.00  0.00           P
ATOM   3192  O13 POPEH 159      50.437 136.512  30.119  1.00  0.00           O
ATOM   3193  O14 POPEH 159      50.407 135.092  28.059  1.00  0.00           O
ATOM   3194  O11 POPEH 159      50.897 134.032  30.249  1.00  0.00           O
ATOM   3195  O12 POPEH 159      52.557 135.582  29.269  1.00  0.00           O
ATOM   3196  C1  POPEH 159      51.187 134.032  31.649  1.00  0.00           C
ATOM   3199  C2  POPEH 159      50.477 132.812  32.339  1.00  0.00           C
ATOM   3201  O21 POPEH 159      50.447 132.772  33.779  1.00  0.00           O
ATOM   3202  C21 POPEH 159      51.417 133.302  34.489  1.00  0.00           C
ATOM   3203  O22 POPEH 159      52.217 134.142  34.139  1.00  0.00           O
ATOM   3204  C22 POPEH 159      51.427 132.642  35.859  1.00  0.00           C
ATOM   3207  C3  POPEH 159      50.987 131.452  31.849  1.00  0.00           C
ATOM   3210  O31 POPEH 159      50.127 130.372  32.309  1.00  0.00           O
ATOM   3211  C31 POPEH 159      50.597 129.612  33.299  1.00  0.00           C
ATOM   3212  O32 POPEH 159      51.737 129.662  33.739  1.00  0.00           O
ATOM   3213  C32 POPEH 159      49.487 128.692  33.779  1.00  0.00           C
ATOM   3216  C23 POPEH 159      52.877 132.522  36.379  1.00  0.00           C
ATOM   3219  C24 POPEH 159      52.957 132.062  37.829  1.00  0.00           C
ATOM   3222  C25 POPEH 159      52.527 133.112  38.869  1.00  0.00           C
ATOM   3225  C26 POPEH 159      53.417 134.352  38.879  1.00  0.00           C
ATOM   3228  C27 POPEH 159      52.977 135.382  39.919  1.00  0.00           C
ATOM   3231  C28 POPEH 159      53.557 136.782  39.639  1.00  0.00           C
ATOM   3234  C29 POPEH 159      53.187 137.732  40.759  1.00  0.00           C
ATOM   3236 0C21 POPEH 159      53.987 138.112  41.779  1.00  0.00           C
ATOM   3238 1C21 POPEH 159      55.417 137.692  41.989  1.00  0.00           C
ATOM   3241 2C21 POPEH 159      55.717 136.892  43.259  1.00  0.00           C
ATOM   3244 3C21 POPEH 159      56.007 137.792  44.469  1.00  0.00           C
ATOM   3247 4C21 POPEH 159      56.507 137.012  45.689  1.00  0.00           C
ATOM   3250 5C21 POPEH 159      56.177 137.682  47.029  1.00  0.00           C
ATOM   3253 6C21 POPEH 159      56.787 139.072  47.209  1.00  0.00           C
ATOM   3256 7C21 POPEH 159      56.167 139.822  48.399  1.00  0.00           C
ATOM   3259 8C21 POPEH 159      56.237 141.346  48.270  1.00  0.00           C
ATOM   3263  C33 POPEH 159      49.857 127.832  35.009  1.00  0.00           C
ATOM   3266  C34 POPEH 159      49.647 128.552  36.359  1.00  0.00           C
ATOM   3269  C35 POPEH 159      50.047 127.672  37.549  1.00  0.00           C
ATOM   3272  C36 POPEH 159      49.567 128.212  38.899  1.00  0.00           C
ATOM   3275  C37 POPEH 159      49.957 127.312  40.089  1.00  0.00           C
ATOM   3278  C38 POPEH 159      49.357 127.802  41.409  1.00  0.00           C
ATOM   3281  C39 POPEH 159      49.497 126.792  42.560  1.00  0.00           C
ATOM   3284 0C31 POPEH 159      48.517 127.082  43.709  1.00  0.00           C
ATOM   3287 1C31 POPEH 159      48.467 125.962  44.759  1.00  0.00           C
ATOM   3290 2C31 POPEH 159      47.387 126.222  45.819  1.00  0.00           C
ATOM   3293 3C31 POPEH 159      47.207 125.072  46.819  1.00  0.00           C
ATOM   3296 4C31 POPEH 159      48.377 124.872  47.789  1.00  0.00           C
ATOM   3299 5C31 POPEH 159      48.107 123.732  48.789  1.00  0.00           C
ATOM   3302 6C31 POPEH 159      49.227 123.552  49.819  1.00  0.00           C
ATOM   3306  NH3 POPEI 160      87.207   4.952  69.029  1.00  0.00           N
ATOM   3310  C12 POPEI 160      86.777   5.332  70.419  1.00  0.00           C
ATOM   3313  C11 POPEI 160      87.817   6.242  71.119  1.00  0.00           C
ATOM   3316  P   POPEI 160      87.487   8.342  69.559  1.00  0.00           P
ATOM   3317  O13 POPEI 160      86.127   8.382  70.119  1.00  0.00           O
ATOM   3318  O14 POPEI 160      88.217   9.632  69.429  1.00  0.00           O
ATOM   3319  O11 POPEI 160      87.407   7.582  68.189  1.00  0.00           O
ATOM   3320  O12 POPEI 160      88.377   7.252  70.279  1.00  0.00           O
ATOM   3321  C1  POPEI 160      87.787   8.192  66.959  1.00  0.00           C
ATOM   3324  C2  POPEI 160      87.197   7.352  65.809  1.00  0.00           C
ATOM   3326  O21 POPEI 160      88.077   7.442  64.679  1.00  0.00           O
ATOM   3327  C21 POPEI 160      88.197   6.292  64.029  1.00  0.00           C
ATOM   3328  O22 POPEI 160      87.677   5.242  64.350  1.00  0.00           O
ATOM   3329  C22 POPEI 160      89.017   6.532  62.779  1.00  0.00           C
ATOM   3332  C3  POPEI 160      85.707   7.692  65.460  1.00  0.00           C
ATOM   3335  O31 POPEI 160      85.527   8.552  64.309  1.00  0.00           O
ATOM   3336  C31 POPEI 160      84.987   9.752  64.490  1.00  0.00           C
ATOM   3337  O32 POPEI 160      84.887  10.352  65.549  1.00  0.00           O
ATOM   3338  C32 POPEI 160      84.397  10.212  63.169  1.00  0.00           C
ATOM   3341  C23 POPEI 160      89.297   5.202  62.069  1.00  0.00           C
ATOM   3344  C24 POPEI 160      90.057   5.352  60.749  1.00  0.00           C
ATOM   3347  C25 POPEI 160      90.177   3.972  60.099  1.00  0.00           C
ATOM   3350  C26 POPEI 160      91.127   3.868  58.909  1.00  0.00           C
ATOM   3353  C27 POPEI 160      91.467   2.388  58.729  1.00  0.00           C
ATOM   3356  C28 POPEI 160      92.377   2.068  57.529  1.00  0.00           C
ATOM   3359  C29 POPEI 160      92.497   0.568  57.430  1.00  0.00           C
ATOM   3361 0C21 POPEI 160      92.617  -0.152  56.309  1.00  0.00           C
ATOM   3363 1C21 POPEI 160      92.687   0.408  54.920  1.00  0.00           C
ATOM   3366 2C21 POPEI 160      94.127   0.778  54.539  1.00  0.00           C
ATOM   3369 3C21 POPEI 160      94.247   1.308  53.109  1.00  0.00           C
ATOM   3372 4C21 POPEI 160      95.707   1.528  52.689  1.00  0.00           C
ATOM   3375 5C21 POPEI 160      96.487   0.208  52.479  1.00  0.00           C
ATOM   3378 6C21 POPEI 160      97.817   0.178  53.229  1.00  0.00           C
ATOM   3381 7C21 POPEI 160      98.617  -1.092  52.910  1.00  0.00           C
ATOM   3384 8C21 POPEI 160      99.907  -1.212  53.729  1.00  0.00           C
ATOM   3388  C33 POPEI 160      85.427  10.382  62.029  1.00  0.00           C
ATOM   3391  C34 POPEI 160      84.717  10.442  60.669  1.00  0.00           C
ATOM   3394  C35 POPEI 160      85.677  10.502  59.469  1.00  0.00           C
ATOM   3397  C36 POPEI 160      85.917   9.142  58.799  1.00  0.00           C
ATOM   3400  C37 POPEI 160      86.407   9.272  57.339  1.00  0.00           C
ATOM   3403  C38 POPEI 160      86.467   7.932  56.599  1.00  0.00           C
ATOM   3406  C39 POPEI 160      86.427   8.042  55.060  1.00  0.00           C
ATOM   3409 0C31 POPEI 160      87.417   9.042  54.459  1.00  0.00           C
ATOM   3412 1C31 POPEI 160      87.257   9.142  52.929  1.00  0.00           C
ATOM   3415 2C31 POPEI 160      87.987  10.342  52.319  1.00  0.00           C
ATOM   3418 3C31 POPEI 160      89.357  10.022  51.729  1.00  0.00           C
ATOM   3421 4C31 POPEI 160      89.287   9.282  50.379  1.00  0.00           C
ATOM   3424 5C31 POPEI 160      90.657   9.102  49.719  1.00  0.00           C
ATOM   3427 6C31 POPEI 160      90.597   8.402  48.359  1.00  0.00           C
ATOM   3431  NH3 POPEJ 161     120.247 123.032  67.499  1.00  0.00           N
ATOM   3435  C12 POPEJ 161     119.677 123.562  68.789  1.00  0.00           C
ATOM   3438  C11 POPEJ 161     118.197 123.982  68.669  1.00  0.00           C
ATOM   3441  P   POPEJ 161     116.157 123.162  67.289  1.00  0.00           P
ATOM   3442  O13 POPEJ 161     115.267 124.182  67.869  1.00  0.00           O
ATOM   3443  O14 POPEJ 161     116.067 121.772  67.770  1.00  0.00           O
ATOM   3444  O11 POPEJ 161     115.897 123.152  65.719  1.00  0.00           O
ATOM   3445  O12 POPEJ 161     117.647 123.652  67.389  1.00  0.00           O
ATOM   3446  C1  POPEJ 161     115.927 124.412  65.039  1.00  0.00           C
ATOM   3449  C2  POPEJ 161     115.757 124.232  63.499  1.00  0.00           C
ATOM   3451  O21 POPEJ 161     117.007 123.732  62.989  1.00  0.00           O
ATOM   3452  C21 POPEJ 161     116.967 122.542  62.369  1.00  0.00           C
ATOM   3453  O22 POPEJ 161     115.947 121.942  62.069  1.00  0.00           O
ATOM   3454  C22 POPEJ 161     118.417 122.062  62.179  1.00  0.00           C
ATOM   3457  C3  POPEJ 161     115.377 125.592  62.859  1.00  0.00           C
ATOM   3460  O31 POPEJ 161     114.637 125.432  61.639  1.00  0.00           O
ATOM   3461  C31 POPEJ 161     115.367 125.482  60.529  1.00  0.00           C
ATOM   3462  O32 POPEJ 161     116.567 125.692  60.489  1.00  0.00           O
ATOM   3463  C32 POPEJ 161     114.447 125.242  59.319  1.00  0.00           C
ATOM   3466  C23 POPEJ 161     118.647 121.092  61.009  1.00  0.00           C
ATOM   3469  C24 POPEJ 161     118.537 121.812  59.679  1.00  0.00           C
ATOM   3472  C25 POPEJ 161     118.937 120.942  58.479  1.00  0.00           C
ATOM   3475  C26 POPEJ 161     118.547 121.632  57.169  1.00  0.00           C
ATOM   3478  C27 POPEJ 161     118.757 120.762  55.929  1.00  0.00           C
ATOM   3481  C28 POPEJ 161     119.807 121.312  54.949  1.00  0.00           C
ATOM   3484  C29 POPEJ 161     121.217 121.172  55.459  1.00  0.00           C
ATOM   3486 0C21 POPEJ 161     122.027 120.122  55.229  1.00  0.00           C
ATOM   3488 1C21 POPEJ 161     121.687 118.872  54.459  1.00  0.00           C
ATOM   3491 2C21 POPEJ 161     122.507 118.732  53.169  1.00  0.00           C
ATOM   3494 3C21 POPEJ 161     122.577 117.282  52.649  1.00  0.00           C
ATOM   3497 4C21 POPEJ 161     121.307 116.792  51.929  1.00  0.00           C
ATOM   3500 5C21 POPEJ 161     121.447 115.322  51.520  1.00  0.00           C
ATOM   3503 6C21 POPEJ 161     120.217 114.762  50.779  1.00  0.00           C
ATOM   3506 7C21 POPEJ 161     120.447 113.312  50.329  1.00  0.00           C
ATOM   3509 8C21 POPEJ 161     119.197 112.612  49.799  1.00  0.00           C
ATOM   3513  C33 POPEJ 161     115.217 124.922  58.019  1.00  0.00           C
ATOM   3516  C34 POPEJ 161     114.287 124.372  56.929  1.00  0.00           C
ATOM   3519  C35 POPEJ 161     115.007 123.652  55.769  1.00  0.00           C
ATOM   3522  C36 POPEJ 161     115.937 124.522  54.920  1.00  0.00           C
ATOM   3525  C37 POPEJ 161     116.837 123.702  53.989  1.00  0.00           C
ATOM   3528  C38 POPEJ 161     117.757 124.572  53.119  1.00  0.00           C
ATOM   3531  C39 POPEJ 161     118.427 123.792  51.979  1.00  0.00           C
ATOM   3534 0C31 POPEJ 161     117.497 123.592  50.779  1.00  0.00           C
ATOM   3537 1C31 POPEJ 161     117.597 124.732  49.749  1.00  0.00           C
ATOM   3540 2C31 POPEJ 161     116.467 124.732  48.699  1.00  0.00           C
ATOM   3543 3C31 POPEJ 161     116.347 123.462  47.840  1.00  0.00           C
ATOM   3546 4C31 POPEJ 161     117.667 122.862  47.339  1.00  0.00           C
ATOM   3549 5C31 POPEJ 161     117.457 121.742  46.310  1.00  0.00           C
ATOM   3552 6C31 POPEJ 161     118.777 121.132  45.829  1.00  0.00           C
ATOM   3556  NH3 POPEK 162      93.217 114.882  24.479  1.00  0.00           N
ATOM   3560  C12 POPEK 162      92.917 115.742  23.279  1.00  0.00           C
ATOM   3563  C11 POPEK 162      94.007 116.812  23.039  1.00  0.00           C
ATOM   3566  P   POPEK 162      94.677 119.142  24.029  1.00  0.00           P
ATOM   3567  O13 POPEK 162      96.137 119.352  23.999  1.00  0.00           O
ATOM   3568  O14 POPEK 162      93.957 119.732  22.889  1.00  0.00           O
ATOM   3569  O11 POPEK 162      94.087 119.712  25.389  1.00  0.00           O
ATOM   3570  O12 POPEK 162      94.227 117.632  24.179  1.00  0.00           O
ATOM   3571  C1  POPEK 162      94.937 119.682  26.569  1.00  0.00           C
ATOM   3574  C2  POPEK 162      94.407 118.732  27.679  1.00  0.00           C
ATOM   3576  O21 POPEK 162      95.357 118.702  28.759  1.00  0.00           O
ATOM   3577  C21 POPEK 162      94.837 118.542  29.969  1.00  0.00           C
ATOM   3578  O22 POPEK 162      93.647 118.422  30.229  1.00  0.00           O
ATOM   3579  C22 POPEK 162      95.947 118.682  31.009  1.00  0.00           C
ATOM   3582  C3  POPEK 162      94.227 117.302  27.089  1.00  0.00           C
ATOM   3585  O31 POPEK 162      93.997 116.302  28.099  1.00  0.00           O
ATOM   3586  C31 POPEK 162      92.937 115.542  27.939  1.00  0.00           C
ATOM   3587  O32 POPEK 162      92.067 115.682  27.069  1.00  0.00           O
ATOM   3588  C32 POPEK 162      93.027 114.382  28.909  1.00  0.00           C
ATOM   3591  C23 POPEK 162      95.837 117.682  32.179  1.00  0.00           C
ATOM   3594  C24 POPEK 162      96.987 117.882  33.169  1.00  0.00           C
ATOM   3597  C25 POPEK 162      96.687 118.752  34.399  1.00  0.00           C
ATOM   3600  C26 POPEK 162      97.887 118.902  35.349  1.00  0.00           C
ATOM   3603  C27 POPEK 162      97.597 119.742  36.599  1.00  0.00           C
ATOM   3606  C28 POPEK 162      98.827 119.882  37.529  1.00  0.00           C
ATOM   3609  C29 POPEK 162      98.627 120.902  38.629  1.00  0.00           C
ATOM   3611 0C21 POPEK 162      98.797 120.742  39.959  1.00  0.00           C
ATOM   3613 1C21 POPEK 162      99.257 119.532  40.729  1.00  0.00           C
ATOM   3616 2C21 POPEK 162      98.127 118.902  41.569  1.00  0.00           C
ATOM   3619 3C21 POPEK 162      98.577 118.212  42.869  1.00  0.00           C
ATOM   3622 4C21 POPEK 162      97.447 118.202  43.909  1.00  0.00           C
ATOM   3625 5C21 POPEK 162      97.817 117.702  45.319  1.00  0.00           C
ATOM   3628 6C21 POPEK 162      99.047 118.392  45.929  1.00  0.00           C
ATOM   3631 7C21 POPEK 162      99.017 118.432  47.459  1.00  0.00           C
ATOM   3634 8C21 POPEK 162     100.327 118.882  48.089  1.00  0.00           C
ATOM   3638  C33 POPEK 162      91.837 114.302  29.879  1.00  0.00           C
ATOM   3641  C34 POPEK 162      92.277 113.692  31.209  1.00  0.00           C
ATOM   3644  C35 POPEK 162      92.557 114.792  32.239  1.00  0.00           C
ATOM   3647  C36 POPEK 162      93.777 114.552  33.119  1.00  0.00           C
ATOM   3650  C37 POPEK 162      93.607 115.342  34.419  1.00  0.00           C
ATOM   3653  C38 POPEK 162      94.667 115.092  35.489  1.00  0.00           C
ATOM   3656  C39 POPEK 162      94.037 115.292  36.869  1.00  0.00           C
ATOM   3659 0C31 POPEK 162      95.017 115.452  38.029  1.00  0.00           C
ATOM   3662 1C31 POPEK 162      94.267 115.472  39.359  1.00  0.00           C
ATOM   3665 2C31 POPEK 162      95.077 116.132  40.489  1.00  0.00           C
ATOM   3668 3C31 POPEK 162      94.347 116.112  41.839  1.00  0.00           C
ATOM   3671 4C31 POPEK 162      94.237 114.712  42.459  1.00  0.00           C
ATOM   3674 5C31 POPEK 162      93.667 114.762  43.880  1.00  0.00           C
ATOM   3677 6C31 POPEK 162      93.517 113.382  44.529  1.00  0.00           C
ATOM   3681  NH3 POPEL 163      99.367  58.152  24.849  1.00  0.00           N
ATOM   3685  C12 POPEL 163      98.717  59.102  23.879  1.00  0.00           C
ATOM   3688  C11 POPEL 163      97.307  59.542  24.309  1.00  0.00           C
ATOM   3691  P   POPEL 163      94.817  58.872  23.989  1.00  0.00           P
ATOM   3692  O13 POPEL 163      94.387  60.222  24.459  1.00  0.00           O
ATOM   3693  O14 POPEL 163      93.937  58.202  23.009  1.00  0.00           O
ATOM   3694  O11 POPEL 163      94.927  57.942  25.259  1.00  0.00           O
ATOM   3695  O12 POPEL 163      96.317  58.912  23.489  1.00  0.00           O
ATOM   3696  C1  POPEL 163      94.277  58.392  26.459  1.00  0.00           C
ATOM   3699  C2  POPEL 163      94.657  57.512  27.659  1.00  0.00           C
ATOM   3701  O21 POPEL 163      95.867  57.942  28.279  1.00  0.00           O
ATOM   3702  C21 POPEL 163      95.767  58.942  29.109  1.00  0.00           C
ATOM   3703  O22 POPEL 163      94.817  59.692  29.229  1.00  0.00           O
ATOM   3704  C22 POPEL 163      97.027  58.972  29.979  1.00  0.00           C
ATOM   3707  C3  POPEL 163      94.867  56.052  27.239  1.00  0.00           C
ATOM   3710  O31 POPEL 163      94.987  55.272  28.439  1.00  0.00           O
ATOM   3711  C31 POPEL 163      95.747  54.202  28.299  1.00  0.00           C
ATOM   3712  O32 POPEL 163      96.277  53.872  27.259  1.00  0.00           O
ATOM   3713  C32 POPEL 163      95.747  53.432  29.629  1.00  0.00           C
ATOM   3716  C23 POPEL 163      96.787  59.632  31.359  1.00  0.00           C
ATOM   3719  C24 POPEL 163      97.577  58.942  32.469  1.00  0.00           C
ATOM   3722  C25 POPEL 163      96.997  57.612  33.019  1.00  0.00           C
ATOM   3725  C26 POPEL 163      97.597  57.302  34.399  1.00  0.00           C
ATOM   3728  C27 POPEL 163      97.607  55.832  34.849  1.00  0.00           C
ATOM   3731  C28 POPEL 163      98.167  55.602  36.289  1.00  0.00           C
ATOM   3734  C29 POPEL 163      99.467  56.322  36.539  1.00  0.00           C
ATOM   3736 0C21 POPEL 163      99.977  56.732  37.709  1.00  0.00           C
ATOM   3738 1C21 POPEL 163      99.447  56.482  39.109  1.00  0.00           C
ATOM   3741 2C21 POPEL 163     100.647  56.092  39.999  1.00  0.00           C
ATOM   3744 3C21 POPEL 163     100.347  55.822  41.479  1.00  0.00           C
ATOM   3747 4C21 POPEL 163     101.567  55.272  42.249  1.00  0.00           C
ATOM   3750 5C21 POPEL 163     102.747  56.262  42.329  1.00  0.00           C
ATOM   3753 6C21 POPEL 163     104.027  55.682  42.969  1.00  0.00           C
ATOM   3756 7C21 POPEL 163     105.247  56.572  42.739  1.00  0.00           C
ATOM   3759 8C21 POPEL 163     106.567  55.962  43.209  1.00  0.00           C
ATOM   3763  C33 POPEL 163      95.137  54.192  30.839  1.00  0.00           C
ATOM   3766  C34 POPEL 163      95.067  53.342  32.109  1.00  0.00           C
ATOM   3769  C35 POPEL 163      96.437  52.962  32.689  1.00  0.00           C
ATOM   3772  C36 POPEL 163      96.277  52.162  33.989  1.00  0.00           C
ATOM   3775  C37 POPEL 163      97.597  51.792  34.679  1.00  0.00           C
ATOM   3778  C38 POPEL 163      97.387  50.982  35.969  1.00  0.00           C
ATOM   3781  C39 POPEL 163      96.887  49.542  35.779  1.00  0.00           C
ATOM   3784 0C31 POPEL 163      97.767  48.692  34.849  1.00  0.00           C
ATOM   3787 1C31 POPEL 163      97.527  47.182  34.999  1.00  0.00           C
ATOM   3790 2C31 POPEL 163      98.577  46.312  34.289  1.00  0.00           C
ATOM   3793 3C31 POPEL 163      98.787  46.672  32.819  1.00  0.00           C
ATOM   3796 4C31 POPEL 163      99.547  45.602  32.029  1.00  0.00           C
ATOM   3799 5C31 POPEL 163      99.737  46.022  30.559  1.00  0.00           C
ATOM   3802 6C31 POPEL 163     100.467  44.982  29.719  1.00  0.00           C
ATOM   3806  NH3 POPEM 164     100.447 113.492  24.979  1.00  0.00           N
ATOM   3810  C12 POPEM 164     100.197 113.322  23.499  1.00  0.00           C
ATOM   3813  C11 POPEM 164     101.087 112.212  22.899  1.00  0.00           C
ATOM   3816  P   POPEM 164     103.467 113.362  23.169  1.00  0.00           P
ATOM   3817  O13 POPEM 164     104.287 113.022  21.989  1.00  0.00           O
ATOM   3818  O14 POPEM 164     102.757 114.662  23.199  1.00  0.00           O
ATOM   3819  O11 POPEM 164     104.337 113.172  24.489  1.00  0.00           O
ATOM   3820  O12 POPEM 164     102.417 112.202  23.389  1.00  0.00           O
ATOM   3821  C1  POPEM 164     104.227 111.932  25.229  1.00  0.00           C
ATOM   3824  C2  POPEM 164     105.087 111.902  26.519  1.00  0.00           C
ATOM   3826  O21 POPEM 164     104.687 110.842  27.419  1.00  0.00           O
ATOM   3827  C21 POPEM 164     103.607 111.082  28.159  1.00  0.00           C
ATOM   3828  O22 POPEM 164     102.687 111.812  27.869  1.00  0.00           O
ATOM   3829  C22 POPEM 164     103.757 110.412  29.519  1.00  0.00           C
ATOM   3832  C3  POPEM 164     105.117 113.282  27.239  1.00  0.00           C
ATOM   3835  O31 POPEM 164     105.607 113.122  28.589  1.00  0.00           O
ATOM   3836  C31 POPEM 164     105.627 114.242  29.289  1.00  0.00           C
ATOM   3837  O32 POPEM 164     105.367 115.352  28.849  1.00  0.00           O
ATOM   3838  C32 POPEM 164     105.997 113.932  30.739  1.00  0.00           C
ATOM   3841  C23 POPEM 164     102.477 110.552  30.369  1.00  0.00           C
ATOM   3844  C24 POPEM 164     102.627 110.232  31.859  1.00  0.00           C
ATOM   3847  C25 POPEM 164     101.347 110.622  32.609  1.00  0.00           C
ATOM   3850  C26 POPEM 164     101.337 110.332  34.109  1.00  0.00           C
ATOM   3853  C27 POPEM 164     101.377 108.842  34.469  1.00  0.00           C
ATOM   3856  C28 POPEM 164     100.877 108.612  35.899  1.00  0.00           C
ATOM   3859  C29 POPEM 164     101.047 107.202  36.399  1.00  0.00           C
ATOM   3861 0C21 POPEM 164     100.597 106.752  37.579  1.00  0.00           C
ATOM   3863 1C21 POPEM 164      99.877 107.592  38.599  1.00  0.00           C
ATOM   3866 2C21 POPEM 164      99.517 106.832  39.889  1.00  0.00           C
ATOM   3869 3C21 POPEM 164     100.757 106.322  40.649  1.00  0.00           C
ATOM   3872 4C21 POPEM 164     100.497 105.792  42.069  1.00  0.00           C
ATOM   3875 5C21 POPEM 164      99.967 106.862  43.029  1.00  0.00           C
ATOM   3878 6C21 POPEM 164      99.917 106.372  44.489  1.00  0.00           C
ATOM   3881 7C21 POPEM 164      99.397 107.432  45.459  1.00  0.00           C
ATOM   3884 8C21 POPEM 164      99.207 106.952  46.899  1.00  0.00           C
ATOM   3888  C33 POPEM 164     105.547 115.072  31.669  1.00  0.00           C
ATOM   3891  C34 POPEM 164     105.747 114.752  33.149  1.00  0.00           C
ATOM   3894  C35 POPEM 164     105.207 115.882  34.029  1.00  0.00           C
ATOM   3897  C36 POPEM 164     104.637 115.412  35.379  1.00  0.00           C
ATOM   3900  C37 POPEM 164     103.947 116.562  36.109  1.00  0.00           C
ATOM   3903  C38 POPEM 164     103.437 116.182  37.499  1.00  0.00           C
ATOM   3906  C39 POPEM 164     103.227 117.422  38.389  1.00  0.00           C
ATOM   3909 0C31 POPEM 164     102.817 117.072  39.819  1.00  0.00           C
ATOM   3912 1C31 POPEM 164     102.757 118.322  40.709  1.00  0.00           C
ATOM   3915 2C31 POPEM 164     102.307 118.052  42.149  1.00  0.00           C
ATOM   3918 3C31 POPEM 164     103.257 117.142  42.949  1.00  0.00           C
ATOM   3921 4C31 POPEM 164     103.567 117.682  44.359  1.00  0.00           C
ATOM   3924 5C31 POPEM 164     104.607 116.832  45.099  1.00  0.00           C
ATOM   3927 6C31 POPEM 164     105.197 117.482  46.349  1.00  0.00           C
ATOM   3931  NH3 POPEN 165      54.957  57.672  25.999  1.00  0.00           N
ATOM   3935  C12 POPEN 165      54.557  58.692  24.979  1.00  0.00           C
ATOM   3938  C11 POPEN 165      55.107  60.082  25.359  1.00  0.00           C
ATOM   3941  P   POPEN 165      57.647  59.942  24.559  1.00  0.00           P
ATOM   3942  O13 POPEN 165      58.327  61.252  24.429  1.00  0.00           O
ATOM   3943  O14 POPEN 165      57.067  59.392  23.309  1.00  0.00           O
ATOM   3944  O11 POPEN 165      58.557  58.872  25.269  1.00  0.00           O
ATOM   3945  O12 POPEN 165      56.507  60.092  25.629  1.00  0.00           O
ATOM   3946  C1  POPEN 165      59.157  59.142  26.549  1.00  0.00           C
ATOM   3949  C2  POPEN 165      58.597  58.192  27.639  1.00  0.00           C
ATOM   3951  O21 POPEN 165      59.147  58.452  28.939  1.00  0.00           O
ATOM   3952  C21 POPEN 165      58.747  59.542  29.559  1.00  0.00           C
ATOM   3953  O22 POPEN 165      58.117  60.462  29.099  1.00  0.00           O
ATOM   3954  C22 POPEN 165      59.337  59.512  30.969  1.00  0.00           C
ATOM   3957  C3  POPEN 165      58.937  56.702  27.299  1.00  0.00           C
ATOM   3960  O31 POPEN 165      58.567  55.772  28.339  1.00  0.00           O
ATOM   3961  C31 POPEN 165      57.257  55.632  28.479  1.00  0.00           C
ATOM   3962  O32 POPEN 165      56.427  56.172  27.779  1.00  0.00           O
ATOM   3963  C32 POPEN 165      56.957  54.752  29.679  1.00  0.00           C
ATOM   3966  C23 POPEN 165      58.397  60.122  32.019  1.00  0.00           C
ATOM   3969  C24 POPEN 165      59.107  60.172  33.379  1.00  0.00           C
ATOM   3972  C25 POPEN 165      58.637  61.322  34.269  1.00  0.00           C
ATOM   3975  C26 POPEN 165      59.537  61.462  35.499  1.00  0.00           C
ATOM   3978  C27 POPEN 165      59.357  62.802  36.209  1.00  0.00           C
ATOM   3981  C28 POPEN 165      60.347  63.012  37.359  1.00  0.00           C
ATOM   3984  C29 POPEN 165      60.237  64.402  37.939  1.00  0.00           C
ATOM   3986 0C21 POPEN 165      59.707  64.742  39.129  1.00  0.00           C
ATOM   3988 1C21 POPEN 165      59.107  63.792  40.130  1.00  0.00           C
ATOM   3991 2C21 POPEN 165      60.017  63.632  41.369  1.00  0.00           C
ATOM   3994 3C21 POPEN 165      59.957  64.842  42.309  1.00  0.00           C
ATOM   3997 4C21 POPEN 165      60.677  64.602  43.649  1.00  0.00           C
ATOM   4000 5C21 POPEN 165      62.207  64.722  43.579  1.00  0.00           C
ATOM   4003 6C21 POPEN 165      62.867  64.212  44.869  1.00  0.00           C
ATOM   4006 7C21 POPEN 165      64.397  64.332  44.850  1.00  0.00           C
ATOM   4009 8C21 POPEN 165      65.067  63.512  45.959  1.00  0.00           C
ATOM   4013  C33 POPEN 165      55.897  53.672  29.349  1.00  0.00           C
ATOM   4016  C34 POPEN 165      55.777  52.592  30.439  1.00  0.00           C
ATOM   4019  C35 POPEN 165      55.207  53.132  31.759  1.00  0.00           C
ATOM   4022  C36 POPEN 165      54.677  52.042  32.699  1.00  0.00           C
ATOM   4025  C37 POPEN 165      54.147  52.632  34.020  1.00  0.00           C
ATOM   4028  C38 POPEN 165      54.357  51.692  35.209  1.00  0.00           C
ATOM   4031  C39 POPEN 165      53.807  52.222  36.549  1.00  0.00           C
ATOM   4034 0C31 POPEN 165      54.097  53.712  36.789  1.00  0.00           C
ATOM   4037 1C31 POPEN 165      54.327  54.042  38.259  1.00  0.00           C
ATOM   4040 2C31 POPEN 165      54.487  55.552  38.519  1.00  0.00           C
ATOM   4043 3C31 POPEN 165      55.137  55.852  39.879  1.00  0.00           C
ATOM   4046 4C31 POPEN 165      54.537  55.052  41.039  1.00  0.00           C
ATOM   4049 5C31 POPEN 165      55.217  55.392  42.369  1.00  0.00           C
ATOM   4052 6C31 POPEN 165      55.017  54.302  43.419  1.00  0.00           C
ATOM   4056  NH3 POPEO 166      42.797  78.262  71.979  1.00  0.00           N
ATOM   4060  C12 POPEO 166      42.157  78.972  73.129  1.00  0.00           C
ATOM   4063  C11 POPEO 166      42.777  78.532  74.469  1.00  0.00           C
ATOM   4066  P   POPEO 166      42.487  75.972  74.789  1.00  0.00           P
ATOM   4067  O13 POPEO 166      43.137  74.812  74.139  1.00  0.00           O
ATOM   4068  O14 POPEO 166      42.427  75.972  76.270  1.00  0.00           O
ATOM   4069  O11 POPEO 166      41.067  76.232  74.169  1.00  0.00           O
ATOM   4070  O12 POPEO 166      43.337  77.222  74.359  1.00  0.00           O
ATOM   4071  C1  POPEO 166      40.137  75.142  74.239  1.00  0.00           C
ATOM   4074  C2  POPEO 166      38.917  75.282  73.299  1.00  0.00           C
ATOM   4076  O21 POPEO 166      39.227  75.172  71.910  1.00  0.00           O
ATOM   4077  C21 POPEO 166      39.427  76.232  71.179  1.00  0.00           C
ATOM   4078  O22 POPEO 166      40.167  77.172  71.380  1.00  0.00           O
ATOM   4079  C22 POPEO 166      38.517  76.122  69.950  1.00  0.00           C
ATOM   4082  C3  POPEO 166      37.877  76.372  73.679  1.00  0.00           C
ATOM   4085  O31 POPEO 166      38.237  77.722  73.289  1.00  0.00           O
ATOM   4086  C31 POPEO 166      37.167  78.512  73.409  1.00  0.00           C
ATOM   4087  O32 POPEO 166      36.267  78.572  72.590  1.00  0.00           O
ATOM   4088  C32 POPEO 166      37.167  79.102  74.810  1.00  0.00           C
ATOM   4091  C23 POPEO 166      38.287  77.502  69.279  1.00  0.00           C
ATOM   4094  C24 POPEO 166      37.257  77.512  68.149  1.00  0.00           C
ATOM   4097  C25 POPEO 166      37.537  76.542  66.990  1.00  0.00           C
ATOM   4100  C26 POPEO 166      38.697  76.992  66.099  1.00  0.00           C
ATOM   4103  C27 POPEO 166      38.957  76.032  64.939  1.00  0.00           C
ATOM   4106  C28 POPEO 166      40.347  76.152  64.299  1.00  0.00           C
ATOM   4109  C29 POPEO 166      40.697  77.512  63.759  1.00  0.00           C
ATOM   4111 0C21 POPEO 166      40.297  78.012  62.579  1.00  0.00           C
ATOM   4113 1C21 POPEO 166      39.367  77.392  61.579  1.00  0.00           C
ATOM   4116 2C21 POPEO 166      38.427  78.482  61.039  1.00  0.00           C
ATOM   4119 3C21 POPEO 166      37.307  77.942  60.149  1.00  0.00           C
ATOM   4122 4C21 POPEO 166      36.427  79.102  59.649  1.00  0.00           C
ATOM   4125 5C21 POPEO 166      35.187  78.682  58.839  1.00  0.00           C
ATOM   4128 6C21 POPEO 166      34.387  77.552  59.509  1.00  0.00           C
ATOM   4131 7C21 POPEO 166      33.017  77.322  58.880  1.00  0.00           C
ATOM   4134 8C21 POPEO 166      32.357  76.042  59.399  1.00  0.00           C
ATOM   4138  C33 POPEO 166      36.437  80.462  74.979  1.00  0.00           C
ATOM   4141  C34 POPEO 166      37.227  81.692  74.479  1.00  0.00           C
ATOM   4144  C35 POPEO 166      37.127  81.902  72.960  1.00  0.00           C
ATOM   4147  C36 POPEO 166      37.847  83.162  72.429  1.00  0.00           C
ATOM   4150  C37 POPEO 166      37.837  83.182  70.889  1.00  0.00           C
ATOM   4153  C38 POPEO 166      38.717  84.252  70.239  1.00  0.00           C
ATOM   4156  C39 POPEO 166      38.837  84.082  68.709  1.00  0.00           C
ATOM   4159 0C31 POPEO 166      37.517  84.362  67.989  1.00  0.00           C
ATOM   4162 1C31 POPEO 166      37.567  84.232  66.469  1.00  0.00           C
ATOM   4165 2C31 POPEO 166      36.217  84.642  65.859  1.00  0.00           C
ATOM   4168 3C31 POPEO 166      36.197  84.592  64.329  1.00  0.00           C
ATOM   4171 4C31 POPEO 166      34.797  84.932  63.789  1.00  0.00           C
ATOM   4174 5C31 POPEO 166      34.727  84.982  62.259  1.00  0.00           C
ATOM   4177 6C31 POPEO 166      33.287  84.892  61.769  1.00  0.00           C
ATOM   4181  NH3 POPEP 167      58.117  83.012  72.069  1.00  0.00           N
ATOM   4185  C12 POPEP 167      56.967  83.162  73.049  1.00  0.00           C
ATOM   4188  C11 POPEP 167      55.927  82.032  72.899  1.00  0.00           C
ATOM   4191  P   POPEP 167      55.847  79.382  72.929  1.00  0.00           P
ATOM   4192  O13 POPEP 167      56.977  78.422  72.819  1.00  0.00           O
ATOM   4193  O14 POPEP 167      54.727  79.032  73.840  1.00  0.00           O
ATOM   4194  O11 POPEP 167      55.297  79.692  71.469  1.00  0.00           O
ATOM   4195  O12 POPEP 167      56.437  80.792  73.369  1.00  0.00           O
ATOM   4196  C1  POPEP 167      55.487  78.772  70.379  1.00  0.00           C
ATOM   4199  C2  POPEP 167      54.157  78.052  69.979  1.00  0.00           C
ATOM   4201  O21 POPEP 167      54.147  77.722  68.569  1.00  0.00           O
ATOM   4202  C21 POPEP 167      54.787  76.622  68.199  1.00  0.00           C
ATOM   4203  O22 POPEP 167      55.517  75.932  68.889  1.00  0.00           O
ATOM   4204  C22 POPEP 167      54.437  76.382  66.729  1.00  0.00           C
ATOM   4207  C3  POPEP 167      52.947  78.992  70.249  1.00  0.00           C
ATOM   4210  O31 POPEP 167      51.717  78.452  69.719  1.00  0.00           O
ATOM   4211  C31 POPEP 167      51.077  79.222  68.840  1.00  0.00           C
ATOM   4212  O32 POPEP 167      51.397  80.362  68.539  1.00  0.00           O
ATOM   4213  C32 POPEP 167      49.857  78.472  68.319  1.00  0.00           C
ATOM   4216  C23 POPEP 167      55.267  75.262  66.079  1.00  0.00           C
ATOM   4219  C24 POPEP 167      54.627  74.732  64.799  1.00  0.00           C
ATOM   4222  C25 POPEP 167      54.467  75.792  63.709  1.00  0.00           C
ATOM   4225  C26 POPEP 167      53.817  75.212  62.449  1.00  0.00           C
ATOM   4228  C27 POPEP 167      53.437  76.292  61.439  1.00  0.00           C
ATOM   4231  C28 POPEP 167      52.887  75.692  60.139  1.00  0.00           C
ATOM   4234  C29 POPEP 167      52.307  76.762  59.259  1.00  0.00           C
ATOM   4236 0C21 POPEP 167      52.437  76.872  57.919  1.00  0.00           C
ATOM   4238 1C21 POPEP 167      53.147  75.922  56.979  1.00  0.00           C
ATOM   4241 2C21 POPEP 167      52.357  75.742  55.669  1.00  0.00           C
ATOM   4244 3C21 POPEP 167      52.377  76.992  54.759  1.00  0.00           C
ATOM   4247 4C21 POPEP 167      51.157  77.082  53.819  1.00  0.00           C
ATOM   4250 5C21 POPEP 167      51.257  76.162  52.599  1.00  0.00           C
ATOM   4253 6C21 POPEP 167      52.147  76.712  51.479  1.00  0.00           C
ATOM   4256 7C21 POPEP 167      52.667  75.602  50.559  1.00  0.00           C
ATOM   4259 8C21 POPEP 167      53.477  76.102  49.369  1.00  0.00           C
ATOM   4263  C33 POPEP 167      49.197  79.162  67.109  1.00  0.00           C
ATOM   4266  C34 POPEP 167      50.057  79.202  65.829  1.00  0.00           C
ATOM   4269  C35 POPEP 167      50.557  77.852  65.289  1.00  0.00           C
ATOM   4272  C36 POPEP 167      49.447  76.972  64.689  1.00  0.00           C
ATOM   4275  C37 POPEP 167      50.007  75.812  63.839  1.00  0.00           C
ATOM   4278  C38 POPEP 167      48.937  74.822  63.339  1.00  0.00           C
ATOM   4281  C39 POPEP 167      47.937  75.412  62.329  1.00  0.00           C
ATOM   4284 0C31 POPEP 167      48.537  75.682  60.939  1.00  0.00           C
ATOM   4287 1C31 POPEP 167      47.877  76.862  60.209  1.00  0.00           C
ATOM   4290 2C31 POPEP 167      48.597  77.172  58.889  1.00  0.00           C
ATOM   4293 3C31 POPEP 167      48.207  78.512  58.259  1.00  0.00           C
ATOM   4296 4C31 POPEP 167      46.837  78.522  57.589  1.00  0.00           C
ATOM   4299 5C31 POPEP 167      46.467  79.942  57.129  1.00  0.00           C
ATOM   4302 6C31 POPEP 167      45.317  79.992  56.119  1.00  0.00           C
ATOM   4306  NH3 POPEQ 168       5.617  26.432  24.039  1.00  0.00           N
ATOM   4310  C12 POPEQ 168       6.377  25.402  23.259  1.00  0.00           C
ATOM   4313  C11 POPEQ 168       6.717  24.192  24.159  1.00  0.00           C
ATOM   4316  P   POPEQ 168       9.167  23.562  23.499  1.00  0.00           P
ATOM   4317  O13 POPEQ 168       9.887  22.362  23.999  1.00  0.00           O
ATOM   4318  O14 POPEQ 168       9.587  24.152  22.219  1.00  0.00           O
ATOM   4319  O11 POPEQ 168       9.267  24.682  24.599  1.00  0.00           O
ATOM   4320  O12 POPEQ 168       7.607  23.272  23.519  1.00  0.00           O
ATOM   4321  C1  POPEQ 168      10.417  24.912  25.399  1.00  0.00           C
ATOM   4324  C2  POPEQ 168      10.127  24.542  26.889  1.00  0.00           C
ATOM   4326  O21 POPEQ 168      11.107  25.122  27.769  1.00  0.00           O
ATOM   4327  C21 POPEQ 168      11.007  26.432  27.889  1.00  0.00           C
ATOM   4328  O22 POPEQ 168      10.197  27.142  27.309  1.00  0.00           O
ATOM   4329  C22 POPEQ 168      12.047  26.922  28.889  1.00  0.00           C
ATOM   4332  C3  POPEQ 168      10.137  23.002  27.049  1.00  0.00           C
ATOM   4335  O31 POPEQ 168       9.937  22.562  28.419  1.00  0.00           O
ATOM   4336  C31 POPEQ 168      10.397  21.312  28.589  1.00  0.00           C
ATOM   4337  O32 POPEQ 168      10.907  20.652  27.699  1.00  0.00           O
ATOM   4338  C32 POPEQ 168      10.187  20.822  30.019  1.00  0.00           C
ATOM   4341  C23 POPEQ 168      11.497  26.942  30.329  1.00  0.00           C
ATOM   4344  C24 POPEQ 168      12.597  27.222  31.359  1.00  0.00           C
ATOM   4347  C25 POPEQ 168      12.047  27.532  32.749  1.00  0.00           C
ATOM   4350  C26 POPEQ 168      13.067  28.232  33.659  1.00  0.00           C
ATOM   4353  C27 POPEQ 168      14.177  27.302  34.139  1.00  0.00           C
ATOM   4356  C28 POPEQ 168      15.247  28.062  34.949  1.00  0.00           C
ATOM   4359  C29 POPEQ 168      16.017  27.162  35.869  1.00  0.00           C
ATOM   4361 0C21 POPEQ 168      16.437  27.482  37.109  1.00  0.00           C
ATOM   4363 1C21 POPEQ 168      16.217  28.782  37.829  1.00  0.00           C
ATOM   4366 2C21 POPEQ 168      16.137  28.612  39.359  1.00  0.00           C
ATOM   4369 3C21 POPEQ 168      15.817  29.942  40.029  1.00  0.00           C
ATOM   4372 4C21 POPEQ 168      15.977  29.922  41.549  1.00  0.00           C
ATOM   4375 5C21 POPEQ 168      15.367  31.172  42.189  1.00  0.00           C
ATOM   4378 6C21 POPEQ 168      15.777  31.352  43.649  1.00  0.00           C
ATOM   4381 7C21 POPEQ 168      14.937  32.442  44.329  1.00  0.00           C
ATOM   4384 8C21 POPEQ 168      15.367  32.732  45.759  1.00  0.00           C
ATOM   4388  C33 POPEQ 168       8.697  20.582  30.389  1.00  0.00           C
ATOM   4391  C34 POPEQ 168       8.527  19.322  31.249  1.00  0.00           C
ATOM   4394  C35 POPEQ 168       7.077  19.092  31.719  1.00  0.00           C
ATOM   4397  C36 POPEQ 168       6.877  17.722  32.379  1.00  0.00           C
ATOM   4400  C37 POPEQ 168       5.517  17.602  33.089  1.00  0.00           C
ATOM   4403  C38 POPEQ 168       5.157  16.182  33.549  1.00  0.00           C
ATOM   4406  C39 POPEQ 168       6.177  15.502  34.489  1.00  0.00           C
ATOM   4409 0C31 POPEQ 168       6.367  16.242  35.819  1.00  0.00           C
ATOM   4412 1C31 POPEQ 168       7.297  15.482  36.779  1.00  0.00           C
ATOM   4415 2C31 POPEQ 168       7.567  16.272  38.059  1.00  0.00           C
ATOM   4418 3C31 POPEQ 168       8.317  15.472  39.139  1.00  0.00           C
ATOM   4421 4C31 POPEQ 168       8.557  16.322  40.389  1.00  0.00           C
ATOM   4424 5C31 POPEQ 168       9.367  15.612  41.479  1.00  0.00           C
ATOM   4427 6C31 POPEQ 168       9.637  16.532  42.669  1.00  0.00           C
ATOM   4431  NH3 POPER 169       6.557  84.952  31.279  1.00  0.00           N
ATOM   4435  C12 POPER 169       5.927  83.632  30.929  1.00  0.00           C
ATOM   4438  C11 POPER 169       4.507  83.442  31.509  1.00  0.00           C
ATOM   4441  P   POPER 169       2.497  81.762  31.159  1.00  0.00           P
ATOM   4442  O13 POPER 169       1.977  82.442  29.949  1.00  0.00           O
ATOM   4443  O14 POPER 169       2.277  80.302  31.179  1.00  0.00           O
ATOM   4444  O11 POPER 169       1.847  82.432  32.429  1.00  0.00           O
ATOM   4445  O12 POPER 169       4.047  82.122  31.189  1.00  0.00           O
ATOM   4446  C1  POPER 169       0.443  82.232  32.639  1.00  0.00           C
ATOM   4449  C2  POPER 169       0.053  82.522  34.109  1.00  0.00           C
ATOM   4451  O21 POPER 169      -1.247  81.922  34.319  1.00  0.00           O
ATOM   4452  C21 POPER 169      -1.547  81.522  35.539  1.00  0.00           C
ATOM   4453  O22 POPER 169      -0.917  81.722  36.559  1.00  0.00           O
ATOM   4454  C22 POPER 169      -2.877  80.772  35.489  1.00  0.00           C
ATOM   4457  C3  POPER 169       0.063  84.062  34.359  1.00  0.00           C
ATOM   4460  O31 POPER 169      -0.217  84.392  35.729  1.00  0.00           O
ATOM   4461  C31 POPER 169       0.803  84.152  36.559  1.00  0.00           C
ATOM   4462  O32 POPER 169       1.927  83.832  36.229  1.00  0.00           O
ATOM   4463  C32 POPER 169       0.303  84.262  37.999  1.00  0.00           C
ATOM   4466  C23 POPER 169      -3.417  80.432  36.889  1.00  0.00           C
ATOM   4469  C24 POPER 169      -4.567  79.412  36.899  1.00  0.00           C
ATOM   4472  C25 POPER 169      -5.037  79.052  38.319  1.00  0.00           C
ATOM   4475  C26 POPER 169      -5.367  80.292  39.169  1.00  0.00           C
ATOM   4478  C27 POPER 169      -6.177  80.052  40.459  1.00  0.00           C
ATOM   4481  C28 POPER 169      -5.697  78.892  41.339  1.00  0.00           C
ATOM   4484  C29 POPER 169      -4.347  79.152  41.959  1.00  0.00           C
ATOM   4486 0C21 POPER 169      -4.117  79.532  43.229  1.00  0.00           C
ATOM   4488 1C21 POPER 169      -5.177  79.822  44.279  1.00  0.00           C
ATOM   4491 2C21 POPER 169      -4.797  81.032  45.159  1.00  0.00           C
ATOM   4494 3C21 POPER 169      -4.737  82.352  44.379  1.00  0.00           C
ATOM   4497 4C21 POPER 169      -4.197  83.542  45.189  1.00  0.00           C
ATOM   4500 5C21 POPER 169      -5.237  84.222  46.089  1.00  0.00           C
ATOM   4503 6C21 POPER 169      -4.687  85.512  46.719  1.00  0.00           C
ATOM   4506 7C21 POPER 169      -5.777  86.342  47.420  1.00  0.00           C
ATOM   4509 8C21 POPER 169      -5.217  87.572  48.149  1.00  0.00           C
ATOM   4513  C33 POPER 169       1.243  85.142  38.829  1.00  0.00           C
ATOM   4516  C34 POPER 169       0.943  85.102  40.329  1.00  0.00           C
ATOM   4519  C35 POPER 169       1.667  86.252  41.019  1.00  0.00           C
ATOM   4522  C36 POPER 169       2.157  85.902  42.429  1.00  0.00           C
ATOM   4525  C37 POPER 169       3.037  87.022  42.969  1.00  0.00           C
ATOM   4528  C38 POPER 169       3.967  86.652  44.119  1.00  0.00           C
ATOM   4531  C39 POPER 169       4.827  85.402  43.859  1.00  0.00           C
ATOM   4534 0C31 POPER 169       6.157  85.422  44.629  1.00  0.00           C
ATOM   4537 1C31 POPER 169       6.017  85.892  46.079  1.00  0.00           C
ATOM   4540 2C31 POPER 169       7.347  85.852  46.829  1.00  0.00           C
ATOM   4543 3C31 POPER 169       7.267  86.572  48.169  1.00  0.00           C
ATOM   4546 4C31 POPER 169       8.587  86.532  48.939  1.00  0.00           C
ATOM   4549 5C31 POPER 169       8.447  87.022  50.389  1.00  0.00           C
ATOM   4552 6C31 POPER 169       9.747  86.872  51.179  1.00  0.00           C
ATOM   4556  NH3 POPES 170     104.837  22.492  22.989  1.00  0.00           N
ATOM   4560  C12 POPES 170     103.597  23.362  22.919  1.00  0.00           C
ATOM   4563  C11 POPES 170     103.427  24.312  24.109  1.00  0.00           C
ATOM   4566  P   POPES 170     101.527  26.122  23.429  1.00  0.00           P
ATOM   4567  O13 POPES 170     102.217  26.302  22.139  1.00  0.00           O
ATOM   4568  O14 POPES 170     100.057  26.072  23.409  1.00  0.00           O
ATOM   4569  O11 POPES 170     101.867  27.332  24.369  1.00  0.00           O
ATOM   4570  O12 POPES 170     102.097  24.842  24.149  1.00  0.00           O
ATOM   4571  C1  POPES 170     103.187  27.732  24.719  1.00  0.00           C
ATOM   4574  C2  POPES 170     103.417  27.662  26.239  1.00  0.00           C
ATOM   4576  O21 POPES 170     104.847  27.772  26.379  1.00  0.00           O
ATOM   4577  C21 POPES 170     105.387  28.772  27.079  1.00  0.00           C
ATOM   4578  O22 POPES 170     106.407  29.362  26.739  1.00  0.00           O
ATOM   4579  C22 POPES 170     104.597  29.052  28.359  1.00  0.00           C
ATOM   4582  C3  POPES 170     102.867  26.342  26.909  1.00  0.00           C
ATOM   4585  O31 POPES 170     102.607  26.482  28.329  1.00  0.00           O
ATOM   4586  C31 POPES 170     101.467  27.122  28.639  1.00  0.00           C
ATOM   4587  O32 POPES 170     100.677  27.562  27.819  1.00  0.00           O
ATOM   4588  C32 POPES 170     101.397  27.372  30.159  1.00  0.00           C
ATOM   4591  C23 POPES 170     105.417  29.772  29.439  1.00  0.00           C
ATOM   4594  C24 POPES 170     104.737  29.582  30.799  1.00  0.00           C
ATOM   4597  C25 POPES 170     105.517  30.292  31.899  1.00  0.00           C
ATOM   4600  C26 POPES 170     104.827  30.252  33.259  1.00  0.00           C
ATOM   4603  C27 POPES 170     105.567  31.122  34.279  1.00  0.00           C
ATOM   4606  C28 POPES 170     104.847  31.142  35.639  1.00  0.00           C
ATOM   4609  C29 POPES 170     104.917  32.502  36.289  1.00  0.00           C
ATOM   4611 0C21 POPES 170     105.857  32.912  37.159  1.00  0.00           C
ATOM   4613 1C21 POPES 170     107.017  32.092  37.649  1.00  0.00           C
ATOM   4616 2C21 POPES 170     107.457  32.482  39.059  1.00  0.00           C
ATOM   4619 3C21 POPES 170     108.787  31.812  39.389  1.00  0.00           C
ATOM   4622 4C21 POPES 170     109.347  32.142  40.779  1.00  0.00           C
ATOM   4625 5C21 POPES 170     109.627  33.632  40.959  1.00  0.00           C
ATOM   4628 6C21 POPES 170     111.027  33.902  41.529  1.00  0.00           C
ATOM   4631 7C21 POPES 170     111.147  35.322  42.099  1.00  0.00           C
ATOM   4634 8C21 POPES 170     112.457  35.562  42.849  1.00  0.00           C
ATOM   4638  C33 POPES 170     100.307  26.562  30.909  1.00  0.00           C
ATOM   4641  C34 POPES 170      99.967  27.112  32.319  1.00  0.00           C
ATOM   4644  C35 POPES 170     101.167  27.202  33.279  1.00  0.00           C
ATOM   4647  C36 POPES 170     100.827  27.772  34.669  1.00  0.00           C
ATOM   4650  C37 POPES 170     102.077  28.122  35.499  1.00  0.00           C
ATOM   4653  C38 POPES 170     101.797  28.952  36.769  1.00  0.00           C
ATOM   4656  C39 POPES 170     101.027  28.202  37.869  1.00  0.00           C
ATOM   4659 0C31 POPES 170     101.867  27.892  39.109  1.00  0.00           C
ATOM   4662 1C31 POPES 170     101.047  27.202  40.200  1.00  0.00           C
ATOM   4665 2C31 POPES 170     101.877  26.752  41.409  1.00  0.00           C
ATOM   4668 3C31 POPES 170     101.107  25.832  42.369  1.00  0.00           C
ATOM   4671 4C31 POPES 170      99.787  26.442  42.829  1.00  0.00           C
ATOM   4674 5C31 POPES 170      99.127  25.692  43.989  1.00  0.00           C
ATOM   4677 6C31 POPES 170      97.777  26.302  44.369  1.00  0.00           C
ATOM   4681  NH3 POPET 171      78.027  80.262  70.529  1.00  0.00           N
ATOM   4685  C12 POPET 171      76.597  80.672  70.779  1.00  0.00           C
ATOM   4688  C11 POPET 171      75.887  79.592  71.619  1.00  0.00           C
ATOM   4691  P   POPET 171      73.427  80.512  71.739  1.00  0.00           P
ATOM   4692  O13 POPET 171      72.527  81.022  72.789  1.00  0.00           O
ATOM   4693  O14 POPET 171      73.687  81.542  70.709  1.00  0.00           O
ATOM   4694  O11 POPET 171      72.847  79.192  71.130  1.00  0.00           O
ATOM   4695  O12 POPET 171      74.797  80.092  72.389  1.00  0.00           O
ATOM   4696  C1  POPET 171      73.117  78.562  69.869  1.00  0.00           C
ATOM   4699  C2  POPET 171      72.847  79.402  68.579  1.00  0.00           C
ATOM   4701  O21 POPET 171      72.257  78.492  67.630  1.00  0.00           O
ATOM   4702  C21 POPET 171      71.477  79.072  66.739  1.00  0.00           C
ATOM   4703  O22 POPET 171      71.067  80.222  66.779  1.00  0.00           O
ATOM   4704  C22 POPET 171      71.157  78.122  65.600  1.00  0.00           C
ATOM   4707  C3  POPET 171      74.147  80.032  67.969  1.00  0.00           C
ATOM   4710  O31 POPET 171      73.967  80.442  66.599  1.00  0.00           O
ATOM   4711  C31 POPET 171      74.997  80.892  65.849  1.00  0.00           C
ATOM   4712  O32 POPET 171      74.937  81.002  64.639  1.00  0.00           O
ATOM   4713  C32 POPET 171      76.257  81.292  66.639  1.00  0.00           C
ATOM   4716  C23 POPET 171      71.227  78.812  64.229  1.00  0.00           C
ATOM   4719  C24 POPET 171      70.957  77.832  63.099  1.00  0.00           C
ATOM   4722  C25 POPET 171      71.277  78.412  61.719  1.00  0.00           C
ATOM   4725  C26 POPET 171      72.787  78.602  61.489  1.00  0.00           C
ATOM   4728  C27 POPET 171      73.117  79.032  60.059  1.00  0.00           C
ATOM   4731  C28 POPET 171      74.597  79.412  59.889  1.00  0.00           C
ATOM   4734  C29 POPET 171      75.517  78.222  60.069  1.00  0.00           C
ATOM   4736 0C21 POPET 171      76.067  77.512  59.069  1.00  0.00           C
ATOM   4738 1C21 POPET 171      75.837  77.762  57.599  1.00  0.00           C
ATOM   4741 2C21 POPET 171      75.987  76.482  56.759  1.00  0.00           C
ATOM   4744 3C21 POPET 171      75.877  76.762  55.250  1.00  0.00           C
ATOM   4747 4C21 POPET 171      76.347  75.572  54.409  1.00  0.00           C
ATOM   4750 5C21 POPET 171      76.237  75.812  52.889  1.00  0.00           C
ATOM   4753 6C21 POPET 171      76.517  74.532  52.090  1.00  0.00           C
ATOM   4756 7C21 POPET 171      76.547  74.752  50.579  1.00  0.00           C
ATOM   4759 8C21 POPET 171      76.677  73.452  49.779  1.00  0.00           C
ATOM   4763  C33 POPET 171      77.027  82.472  65.979  1.00  0.00           C
ATOM   4766  C34 POPET 171      78.347  82.122  65.289  1.00  0.00           C
ATOM   4769  C35 POPET 171      78.937  83.412  64.699  1.00  0.00           C
ATOM   4772  C36 POPET 171      80.297  83.302  63.999  1.00  0.00           C
ATOM   4775  C37 POPET 171      80.927  84.692  63.819  1.00  0.00           C
ATOM   4778  C38 POPET 171      82.197  84.672  62.959  1.00  0.00           C
ATOM   4781  C39 POPET 171      81.877  84.822  61.469  1.00  0.00           C
ATOM   4784 0C31 POPET 171      81.567  86.272  61.069  1.00  0.00           C
ATOM   4787 1C31 POPET 171      80.577  86.392  59.909  1.00  0.00           C
ATOM   4790 2C31 POPET 171      80.587  87.762  59.219  1.00  0.00           C
ATOM   4793 3C31 POPET 171      81.927  88.102  58.559  1.00  0.00           C
ATOM   4796 4C31 POPET 171      81.857  89.282  57.579  1.00  0.00           C
ATOM   4799 5C31 POPET 171      83.247  89.652  57.069  1.00  0.00           C
ATOM   4802 6C31 POPET 171      83.247  90.652  55.909  1.00  0.00           C
ATOM   4806  NH3 POPEU 172     106.547   8.092  69.529  1.00  0.00           N
ATOM   4810  C12 POPEU 172     105.667   8.112  70.740  1.00  0.00           C
ATOM   4813  C11 POPEU 172     104.217   8.272  70.319  1.00  0.00           C
ATOM   4816  P   POPEU 172     101.827   8.162  71.340  1.00  0.00           P
ATOM   4817  O13 POPEU 172     101.287   7.052  70.539  1.00  0.00           O
ATOM   4818  O14 POPEU 172     101.207   8.442  72.660  1.00  0.00           O
ATOM   4819  O11 POPEU 172     101.567   9.492  70.529  1.00  0.00           O
ATOM   4820  O12 POPEU 172     103.397   8.122  71.469  1.00  0.00           O
ATOM   4821  C1  POPEU 172     101.637  10.012  69.210  1.00  0.00           C
ATOM   4824  C2  POPEU 172     101.507   9.082  67.960  1.00  0.00           C
ATOM   4826  O21 POPEU 172     102.077   9.882  66.899  1.00  0.00           O
ATOM   4827  C21 POPEU 172     102.577   9.202  65.889  1.00  0.00           C
ATOM   4828  O22 POPEU 172     102.707   7.992  65.839  1.00  0.00           O
ATOM   4829  C22 POPEU 172     102.967  10.142  64.740  1.00  0.00           C
ATOM   4832  C3  POPEU 172     100.027   8.672  67.630  1.00  0.00           C
ATOM   4835  O31 POPEU 172      99.797   8.482  66.209  1.00  0.00           O
ATOM   4836  C31 POPEU 172      99.787   7.242  65.719  1.00  0.00           C
ATOM   4837  O32 POPEU 172      99.777   6.232  66.389  1.00  0.00           O
ATOM   4838  C32 POPEU 172      99.897   7.332  64.179  1.00  0.00           C
ATOM   4841  C23 POPEU 172     102.897   9.452  63.349  1.00  0.00           C
ATOM   4844  C24 POPEU 172     102.867  10.462  62.189  1.00  0.00           C
ATOM   4847  C25 POPEU 172     102.907   9.792  60.799  1.00  0.00           C
ATOM   4850  C26 POPEU 172     103.217  10.782  59.659  1.00  0.00           C
ATOM   4853  C27 POPEU 172     103.417  10.052  58.319  1.00  0.00           C
ATOM   4856  C28 POPEU 172     103.697  10.962  57.109  1.00  0.00           C
ATOM   4859  C29 POPEU 172     102.547  11.892  56.789  1.00  0.00           C
ATOM   4861 0C21 POPEU 172     101.877  11.972  55.619  1.00  0.00           C
ATOM   4863 1C21 POPEU 172     102.107  11.102  54.409  1.00  0.00           C
ATOM   4866 2C21 POPEU 172     100.977  11.142  53.369  1.00  0.00           C
ATOM   4869 3C21 POPEU 172      99.577  10.812  53.930  1.00  0.00           C
ATOM   4872 4C21 POPEU 172      98.597  10.272  52.879  1.00  0.00           C
ATOM   4875 5C21 POPEU 172      98.367  11.222  51.699  1.00  0.00           C
ATOM   4878 6C21 POPEU 172      97.397  10.672  50.659  1.00  0.00           C
ATOM   4881 7C21 POPEU 172      97.427  11.502  49.369  1.00  0.00           C
ATOM   4884 8C21 POPEU 172      96.477  11.002  48.289  1.00  0.00           C
ATOM   4888  C33 POPEU 172      98.787   6.592  63.399  1.00  0.00           C
ATOM   4891  C34 POPEU 172      98.847   6.762  61.869  1.00  0.00           C
ATOM   4894  C35 POPEU 172      98.837   8.212  61.359  1.00  0.00           C
ATOM   4897  C36 POPEU 172      98.107   8.382  60.009  1.00  0.00           C
ATOM   4900  C37 POPEU 172      96.677   8.902  60.169  1.00  0.00           C
ATOM   4903  C38 POPEU 172      95.777   8.692  58.929  1.00  0.00           C
ATOM   4906  C39 POPEU 172      96.337   9.272  57.630  1.00  0.00           C
ATOM   4909 0C31 POPEU 172      96.537  10.792  57.659  1.00  0.00           C
ATOM   4912 1C31 POPEU 172      97.017  11.332  56.309  1.00  0.00           C
ATOM   4915 2C31 POPEU 172      96.087  12.412  55.719  1.00  0.00           C
ATOM   4918 3C31 POPEU 172      94.697  11.892  55.309  1.00  0.00           C
ATOM   4921 4C31 POPEU 172      94.487  11.952  53.789  1.00  0.00           C
ATOM   4924 5C31 POPEU 172      93.037  11.692  53.359  1.00  0.00           C
ATOM   4927 6C31 POPEU 172      92.917  11.572  51.839  1.00  0.00           C
ATOM   4931  NH3 POPEV 173       7.167   4.692  70.020  1.00  0.00           N
ATOM   4935  C12 POPEV 173       6.057   5.462  70.679  1.00  0.00           C
ATOM   4938  C11 POPEV 173       5.057   4.462  71.289  1.00  0.00           C
ATOM   4941  P   POPEV 173       4.127   2.058  70.729  1.00  0.00           P
ATOM   4942  O13 POPEV 173       4.717   0.948  69.959  1.00  0.00           O
ATOM   4943  O14 POPEV 173       4.047   1.878  72.199  1.00  0.00           O
ATOM   4944  O11 POPEV 173       2.687   2.388  70.200  1.00  0.00           O
ATOM   4945  O12 POPEV 173       4.917   3.368  70.399  1.00  0.00           O
ATOM   4946  C1  POPEV 173       2.577   2.738  68.809  1.00  0.00           C
ATOM   4949  C2  POPEV 173       1.223   2.208  68.259  1.00  0.00           C
ATOM   4951  O21 POPEV 173       1.297   1.708  66.910  1.00  0.00           O
ATOM   4952  C21 POPEV 173       2.037   2.358  66.039  1.00  0.00           C
ATOM   4953  O22 POPEV 173       2.497   3.488  66.149  1.00  0.00           O
ATOM   4954  C22 POPEV 173       2.257   1.488  64.799  1.00  0.00           C
ATOM   4957  C3  POPEV 173       0.033   3.188  68.499  1.00  0.00           C
ATOM   4960  O31 POPEV 173      -0.317   3.942  67.319  1.00  0.00           O
ATOM   4961  C31 POPEV 173      -1.437   3.518  66.699  1.00  0.00           C
ATOM   4962  O32 POPEV 173      -2.247   2.748  67.189  1.00  0.00           O
ATOM   4963  C32 POPEV 173      -1.477   4.032  65.270  1.00  0.00           C
ATOM   4966  C23 POPEV 173       3.657   1.808  64.229  1.00  0.00           C
ATOM   4969  C24 POPEV 173       4.017   1.058  62.949  1.00  0.00           C
ATOM   4972  C25 POPEV 173       5.427   1.478  62.519  1.00  0.00           C
ATOM   4975  C26 POPEV 173       5.887   0.878  61.189  1.00  0.00           C
ATOM   4978  C27 POPEV 173       5.057   1.378  60.000  1.00  0.00           C
ATOM   4981  C28 POPEV 173       5.757   1.168  58.649  1.00  0.00           C
ATOM   4984  C29 POPEV 173       5.917  -0.292  58.319  1.00  0.00           C
ATOM   4986 0C21 POPEV 173       5.887  -0.822  57.089  1.00  0.00           C
ATOM   4988 1C21 POPEV 173       5.767  -0.042  55.819  1.00  0.00           C
ATOM   4991 2C21 POPEV 173       6.187  -0.892  54.609  1.00  0.00           C
ATOM   4994 3C21 POPEV 173       5.967  -0.132  53.299  1.00  0.00           C
ATOM   4997 4C21 POPEV 173       6.357  -0.952  52.059  1.00  0.00           C
ATOM   5000 5C21 POPEV 173       5.617  -0.502  50.789  1.00  0.00           C
ATOM   5003 6C21 POPEV 173       4.107  -0.802  50.869  1.00  0.00           C
ATOM   5006 7C21 POPEV 173       3.317  -0.412  49.629  1.00  0.00           C
ATOM   5009 8C21 POPEV 173       1.847  -0.822  49.749  1.00  0.00           C
ATOM   5013  C33 POPEV 173      -2.077   2.978  64.329  1.00  0.00           C
ATOM   5016  C34 POPEV 173      -1.797   3.258  62.849  1.00  0.00           C
ATOM   5019  C35 POPEV 173      -2.497   2.258  61.919  1.00  0.00           C
ATOM   5022  C36 POPEV 173      -1.837   2.228  60.529  1.00  0.00           C
ATOM   5025  C37 POPEV 173      -2.607   1.448  59.469  1.00  0.00           C
ATOM   5028  C38 POPEV 173      -3.517   2.328  58.599  1.00  0.00           C
ATOM   5031  C39 POPEV 173      -4.137   1.558  57.439  1.00  0.00           C
ATOM   5034 0C31 POPEV 173      -4.817   2.478  56.419  1.00  0.00           C
ATOM   5037 1C31 POPEV 173      -5.637   1.678  55.399  1.00  0.00           C
ATOM   5040 2C31 POPEV 173      -6.137   2.538  54.239  1.00  0.00           C
ATOM   5043 3C31 POPEV 173      -5.167   2.518  53.049  1.00  0.00           C
ATOM   5046 4C31 POPEV 173      -5.707   3.348  51.879  1.00  0.00           C
ATOM   5049 5C31 POPEV 173      -4.907   3.148  50.599  1.00  0.00           C
ATOM   5052 6C31 POPEV 173      -5.457   3.992  49.449  1.00  0.00           C
ATOM   5056  NH3 POPEW 174      -1.527  30.522  67.939  1.00  0.00           N
ATOM   5060  C12 POPEW 174      -0.317  30.092  67.139  1.00  0.00           C
ATOM   5063  C11 POPEW 174       0.933  29.992  68.029  1.00  0.00           C
ATOM   5066  P   POPEW 174       3.507  29.662  67.609  1.00  0.00           P
ATOM   5067  O13 POPEW 174       3.607  31.102  67.929  1.00  0.00           O
ATOM   5068  O14 POPEW 174       3.997  28.672  68.589  1.00  0.00           O
ATOM   5069  O11 POPEW 174       4.217  29.402  66.239  1.00  0.00           O
ATOM   5070  O12 POPEW 174       1.987  29.342  67.310  1.00  0.00           O
ATOM   5071  C1  POPEW 174       3.577  29.602  64.989  1.00  0.00           C
ATOM   5074  C2  POPEW 174       3.907  28.432  64.039  1.00  0.00           C
ATOM   5076  O21 POPEW 174       3.037  28.472  62.910  1.00  0.00           O
ATOM   5077  C21 POPEW 174       3.327  29.372  62.009  1.00  0.00           C
ATOM   5078  O22 POPEW 174       4.197  30.222  62.069  1.00  0.00           O
ATOM   5079  C22 POPEW 174       2.507  29.062  60.759  1.00  0.00           C
ATOM   5082  C3  POPEW 174       3.727  27.042  64.709  1.00  0.00           C
ATOM   5085  O31 POPEW 174       4.027  25.992  63.750  1.00  0.00           O
ATOM   5086  C31 POPEW 174       2.987  25.472  63.109  1.00  0.00           C
ATOM   5087  O32 POPEW 174       1.807  25.672  63.359  1.00  0.00           O
ATOM   5088  C32 POPEW 174       3.467  24.572  61.959  1.00  0.00           C
ATOM   5091  C23 POPEW 174       3.327  29.192  59.459  1.00  0.00           C
ATOM   5094  C24 POPEW 174       2.827  28.232  58.369  1.00  0.00           C
ATOM   5097  C25 POPEW 174       3.597  28.342  57.039  1.00  0.00           C
ATOM   5100  C26 POPEW 174       3.497  29.742  56.439  1.00  0.00           C
ATOM   5103  C27 POPEW 174       3.857  29.822  54.949  1.00  0.00           C
ATOM   5106  C28 POPEW 174       3.887  31.272  54.429  1.00  0.00           C
ATOM   5109  C29 POPEW 174       4.067  31.262  52.939  1.00  0.00           C
ATOM   5111 0C21 POPEW 174       3.407  31.982  52.020  1.00  0.00           C
ATOM   5113 1C21 POPEW 174       2.367  33.052  52.269  1.00  0.00           C
ATOM   5116 2C21 POPEW 174       2.557  34.222  51.279  1.00  0.00           C
ATOM   5119 3C21 POPEW 174       1.497  35.342  51.419  1.00  0.00           C
ATOM   5122 4C21 POPEW 174       1.997  36.632  50.759  1.00  0.00           C
ATOM   5125 5C21 POPEW 174       1.103  37.862  50.889  1.00  0.00           C
ATOM   5128 6C21 POPEW 174       1.567  39.012  49.990  1.00  0.00           C
ATOM   5131 7C21 POPEW 174       1.267  40.402  50.569  1.00  0.00           C
ATOM   5134 8C21 POPEW 174       1.787  41.512  49.649  1.00  0.00           C
ATOM   5138  C33 POPEW 174       2.307  23.892  61.169  1.00  0.00           C
ATOM   5141  C34 POPEW 174       2.757  23.152  59.889  1.00  0.00           C
ATOM   5144  C35 POPEW 174       2.687  24.002  58.609  1.00  0.00           C
ATOM   5147  C36 POPEW 174       2.987  23.212  57.319  1.00  0.00           C
ATOM   5150  C37 POPEW 174       2.467  23.932  56.049  1.00  0.00           C
ATOM   5153  C38 POPEW 174       2.127  22.982  54.879  1.00  0.00           C
ATOM   5156  C39 POPEW 174       1.033  23.532  53.939  1.00  0.00           C
ATOM   5159 0C31 POPEW 174       1.477  24.692  53.029  1.00  0.00           C
ATOM   5162 1C31 POPEW 174       0.303  25.272  52.209  1.00  0.00           C
ATOM   5165 2C31 POPEW 174       0.633  26.622  51.539  1.00  0.00           C
ATOM   5168 3C31 POPEW 174       1.073  26.522  50.079  1.00  0.00           C
ATOM   5171 4C31 POPEW 174       1.387  27.902  49.479  1.00  0.00           C
ATOM   5174 5C31 POPEW 174       2.167  27.832  48.169  1.00  0.00           C
ATOM   5177 6C31 POPEW 174       2.467  29.202  47.529  1.00  0.00           C
ATOM   5181  NH3 POPEX 175      -3.247  81.952  29.679  1.00  0.00           N
ATOM   5185  C12 POPEX 175      -2.467  81.142  30.689  1.00  0.00           C
ATOM   5188  C11 POPEX 175      -1.907  79.812  30.169  1.00  0.00           C
ATOM   5191  P   POPEX 175      -1.387  77.712  31.669  1.00  0.00           P
ATOM   5192  O13 POPEX 175      -2.757  77.552  32.169  1.00  0.00           O
ATOM   5193  O14 POPEX 175      -0.937  76.832  30.569  1.00  0.00           O
ATOM   5194  O11 POPEX 175      -0.327  77.502  32.829  1.00  0.00           O
ATOM   5195  O12 POPEX 175      -1.157  79.212  31.229  1.00  0.00           O
ATOM   5196  C1  POPEX 175      -0.527  78.192  34.069  1.00  0.00           C
ATOM   5199  C2  POPEX 175       0.773  78.162  34.909  1.00  0.00           C
ATOM   5201  O21 POPEX 175       0.643  78.872  36.159  1.00  0.00           O
ATOM   5202  C21 POPEX 175       0.153  78.182  37.179  1.00  0.00           C
ATOM   5203  O22 POPEX 175      -0.327  77.062  37.109  1.00  0.00           O
ATOM   5204  C22 POPEX 175       0.353  78.982  38.479  1.00  0.00           C
ATOM   5207  C3  POPEX 175       1.947  78.792  34.109  1.00  0.00           C
ATOM   5210  O31 POPEX 175       3.167  78.092  34.419  1.00  0.00           O
ATOM   5211  C31 POPEX 175       3.827  78.542  35.489  1.00  0.00           C
ATOM   5212  O32 POPEX 175       3.647  79.612  36.029  1.00  0.00           O
ATOM   5213  C32 POPEX 175       4.807  77.472  35.929  1.00  0.00           C
ATOM   5216  C23 POPEX 175      -0.507  78.432  39.659  1.00  0.00           C
ATOM   5219  C24 POPEX 175      -0.207  79.052  41.049  1.00  0.00           C
ATOM   5222  C25 POPEX 175       0.853  78.272  41.839  1.00  0.00           C
ATOM   5225  C26 POPEX 175       0.753  78.342  43.369  1.00  0.00           C
ATOM   5228  C27 POPEX 175       1.667  77.262  44.000  1.00  0.00           C
ATOM   5231  C28 POPEX 175       1.517  77.072  45.519  1.00  0.00           C
ATOM   5234  C29 POPEX 175       1.987  78.282  46.279  1.00  0.00           C
ATOM   5236 0C21 POPEX 175       1.233  79.032  47.099  1.00  0.00           C
ATOM   5238 1C21 POPEX 175      -0.227  78.772  47.399  1.00  0.00           C
ATOM   5241 2C21 POPEX 175      -0.837  79.892  48.259  1.00  0.00           C
ATOM   5244 3C21 POPEX 175      -2.137  79.462  48.939  1.00  0.00           C
ATOM   5247 4C21 POPEX 175      -2.807  80.602  49.719  1.00  0.00           C
ATOM   5250 5C21 POPEX 175      -2.027  81.102  50.949  1.00  0.00           C
ATOM   5253 6C21 POPEX 175      -1.867  80.062  52.069  1.00  0.00           C
ATOM   5256 7C21 POPEX 175      -1.797  80.722  53.459  1.00  0.00           C
ATOM   5259 8C21 POPEX 175      -1.977  79.742  54.619  1.00  0.00           C
ATOM   5263  C33 POPEX 175       5.587  77.852  37.209  1.00  0.00           C
ATOM   5266  C34 POPEX 175       6.247  76.612  37.819  1.00  0.00           C
ATOM   5269  C35 POPEX 175       6.757  76.832  39.249  1.00  0.00           C
ATOM   5272  C36 POPEX 175       8.087  77.602  39.289  1.00  0.00           C
ATOM   5275  C37 POPEX 175       8.007  79.012  39.879  1.00  0.00           C
ATOM   5278  C38 POPEX 175       9.387  79.672  39.879  1.00  0.00           C
ATOM   5281  C39 POPEX 175       9.377  81.152  40.299  1.00  0.00           C
ATOM   5284 0C31 POPEX 175       8.827  81.382  41.709  1.00  0.00           C
ATOM   5287 1C31 POPEX 175       9.207  82.742  42.289  1.00  0.00           C
ATOM   5290 2C31 POPEX 175       9.257  82.722  43.819  1.00  0.00           C
ATOM   5293 3C31 POPEX 175      10.027  83.922  44.409  1.00  0.00           C
ATOM   5296 4C31 POPEX 175      10.337  83.742  45.899  1.00  0.00           C
ATOM   5299 5C31 POPEX 175      11.237  84.862  46.450  1.00  0.00           C
ATOM   5302 6C31 POPEX 175      11.677  84.632  47.889  1.00  0.00           C
ATOM   5306  NH3 POPEY 176     101.297  89.712  27.719  1.00  0.00           N
ATOM   5310  C12 POPEY 176     102.707  89.792  28.209  1.00  0.00           C
ATOM   5313  C11 POPEY 176     103.597  88.782  27.489  1.00  0.00           C
ATOM   5316  P   POPEY 176     105.857  90.002  27.669  1.00  0.00           P
ATOM   5317  O13 POPEY 176     107.267  89.602  27.909  1.00  0.00           O
ATOM   5318  O14 POPEY 176     105.467  90.522  26.339  1.00  0.00           O
ATOM   5319  O11 POPEY 176     105.437  91.052  28.769  1.00  0.00           O
ATOM   5320  O12 POPEY 176     104.907  88.792  28.049  1.00  0.00           O
ATOM   5321  C1  POPEY 176     106.227  91.232  29.959  1.00  0.00           C
ATOM   5324  C2  POPEY 176     105.277  91.262  31.179  1.00  0.00           C
ATOM   5326  O21 POPEY 176     105.757  91.832  32.409  1.00  0.00           O
ATOM   5327  C21 POPEY 176     107.037  92.012  32.699  1.00  0.00           C
ATOM   5328  O22 POPEY 176     107.997  91.862  31.979  1.00  0.00           O
ATOM   5329  C22 POPEY 176     107.147  92.332  34.189  1.00  0.00           C
ATOM   5332  C3  POPEY 176     104.737  89.822  31.439  1.00  0.00           C
ATOM   5335  O31 POPEY 176     103.367  89.842  31.859  1.00  0.00           O
ATOM   5336  C31 POPEY 176     103.187  90.152  33.139  1.00  0.00           C
ATOM   5337  O32 POPEY 176     104.057  90.202  33.999  1.00  0.00           O
ATOM   5338  C32 POPEY 176     101.737  90.552  33.319  1.00  0.00           C
ATOM   5341  C23 POPEY 176     108.577  92.032  34.699  1.00  0.00           C
ATOM   5344  C24 POPEY 176     108.767  92.232  36.209  1.00  0.00           C
ATOM   5347  C25 POPEY 176     107.837  91.372  37.069  1.00  0.00           C
ATOM   5350  C26 POPEY 176     107.897  91.662  38.579  1.00  0.00           C
ATOM   5353  C27 POPEY 176     106.707  91.002  39.269  1.00  0.00           C
ATOM   5356  C28 POPEY 176     106.667  91.042  40.809  1.00  0.00           C
ATOM   5359  C29 POPEY 176     106.427  92.422  41.339  1.00  0.00           C
ATOM   5361 0C21 POPEY 176     107.007  92.982  42.420  1.00  0.00           C
ATOM   5363 1C21 POPEY 176     108.027  92.362  43.329  1.00  0.00           C
ATOM   5366 2C21 POPEY 176     109.147  93.372  43.629  1.00  0.00           C
ATOM   5369 3C21 POPEY 176     110.217  92.832  44.590  1.00  0.00           C
ATOM   5372 4C21 POPEY 176     111.387  93.812  44.749  1.00  0.00           C
ATOM   5375 5C21 POPEY 176     112.347  93.752  43.549  1.00  0.00           C
ATOM   5378 6C21 POPEY 176     113.447  94.822  43.589  1.00  0.00           C
ATOM   5381 7C21 POPEY 176     114.497  94.602  42.499  1.00  0.00           C
ATOM   5384 8C21 POPEY 176     115.617  95.642  42.469  1.00  0.00           C
ATOM   5388  C33 POPEY 176     101.417  90.892  34.779  1.00  0.00           C
ATOM   5391  C34 POPEY 176     100.007  91.472  34.909  1.00  0.00           C
ATOM   5394  C35 POPEY 176      99.487  91.422  36.349  1.00  0.00           C
ATOM   5397  C36 POPEY 176     100.197  92.382  37.309  1.00  0.00           C
ATOM   5400  C37 POPEY 176     100.077  91.942  38.769  1.00  0.00           C
ATOM   5403  C38 POPEY 176     101.317  92.322  39.589  1.00  0.00           C
ATOM   5406  C39 POPEY 176     101.187  91.992  41.079  1.00  0.00           C
ATOM   5409 0C31 POPEY 176     102.327  92.632  41.889  1.00  0.00           C
ATOM   5412 1C31 POPEY 176     102.187  92.432  43.399  1.00  0.00           C
ATOM   5415 2C31 POPEY 176     103.167  93.312  44.199  1.00  0.00           C
ATOM   5418 3C31 POPEY 176     102.677  94.772  44.309  1.00  0.00           C
ATOM   5421 4C31 POPEY 176     103.807  95.822  44.269  1.00  0.00           C
ATOM   5424 5C31 POPEY 176     104.377  96.002  42.849  1.00  0.00           C
ATOM   5427 6C31 POPEY 176     105.347  97.172  42.719  1.00  0.00           C
ATOM   5431  NH3 POPEZ 177      69.777 101.152  27.759  1.00  0.00           N
ATOM   5435  C12 POPEZ 177      68.717 100.312  27.079  1.00  0.00           C
ATOM   5438  C11 POPEZ 177      68.607  98.922  27.729  1.00  0.00           C
ATOM   5441  P   POPEZ 177      66.197  97.952  27.579  1.00  0.00           P
ATOM   5442  O13 POPEZ 177      65.367  97.012  26.789  1.00  0.00           O
ATOM   5443  O14 POPEZ 177      65.727  99.322  27.809  1.00  0.00           O
ATOM   5444  O11 POPEZ 177      66.427  97.262  28.969  1.00  0.00           O
ATOM   5445  O12 POPEZ 177      67.677  98.042  27.039  1.00  0.00           O
ATOM   5446  C1  POPEZ 177      66.637  95.852  28.939  1.00  0.00           C
ATOM   5449  C2  POPEZ 177      67.037  95.372  30.329  1.00  0.00           C
ATOM   5451  O21 POPEZ 177      65.877  95.242  31.159  1.00  0.00           O
ATOM   5452  C21 POPEZ 177      65.557  96.192  32.009  1.00  0.00           C
ATOM   5453  O22 POPEZ 177      65.667  97.392  31.859  1.00  0.00           O
ATOM   5454  C22 POPEZ 177      64.907  95.532  33.209  1.00  0.00           C
ATOM   5457  C3  POPEZ 177      68.187  96.222  30.939  1.00  0.00           C
ATOM   5460  O31 POPEZ 177      68.667  95.542  32.119  1.00  0.00           O
ATOM   5461  C31 POPEZ 177      69.937  95.192  32.049  1.00  0.00           C
ATOM   5462  O32 POPEZ 177      70.807  95.772  31.429  1.00  0.00           O
ATOM   5463  C32 POPEZ 177      70.137  93.872  32.789  1.00  0.00           C
ATOM   5466  C23 POPEZ 177      64.757  96.522  34.379  1.00  0.00           C
ATOM   5469  C24 POPEZ 177      65.297  95.942  35.689  1.00  0.00           C
ATOM   5472  C25 POPEZ 177      66.837  95.792  35.689  1.00  0.00           C
ATOM   5475  C26 POPEZ 177      67.337  95.052  36.939  1.00  0.00           C
ATOM   5478  C27 POPEZ 177      68.087  95.962  37.929  1.00  0.00           C
ATOM   5481  C28 POPEZ 177      68.297  95.282  39.299  1.00  0.00           C
ATOM   5484  C29 POPEZ 177      67.137  95.512  40.239  1.00  0.00           C
ATOM   5486 0C21 POPEZ 177      67.247  95.682  41.569  1.00  0.00           C
ATOM   5488 1C21 POPEZ 177      68.527  95.572  42.359  1.00  0.00           C
ATOM   5491 2C21 POPEZ 177      68.287  95.402  43.869  1.00  0.00           C
ATOM   5494 3C21 POPEZ 177      69.237  94.402  44.539  1.00  0.00           C
ATOM   5497 4C21 POPEZ 177      68.897  94.212  46.029  1.00  0.00           C
ATOM   5500 5C21 POPEZ 177      69.277  92.832  46.579  1.00  0.00           C
ATOM   5503 6C21 POPEZ 177      69.167  92.792  48.119  1.00  0.00           C
ATOM   5506 7C21 POPEZ 177      69.747  91.512  48.740  1.00  0.00           C
ATOM   5509 8C21 POPEZ 177      69.287  91.292  50.189  1.00  0.00           C
ATOM   5513  C33 POPEZ 177      71.597  93.732  33.249  1.00  0.00           C
ATOM   5516  C34 POPEZ 177      71.887  94.632  34.449  1.00  0.00           C
ATOM   5519  C35 POPEZ 177      73.387  94.822  34.709  1.00  0.00           C
ATOM   5522  C36 POPEZ 177      73.647  95.712  35.929  1.00  0.00           C
ATOM   5525  C37 POPEZ 177      73.287  95.032  37.259  1.00  0.00           C
ATOM   5528  C38 POPEZ 177      73.347  96.002  38.439  1.00  0.00           C
ATOM   5531  C39 POPEZ 177      72.547  95.502  39.659  1.00  0.00           C
ATOM   5534 0C31 POPEZ 177      73.017  94.142  40.189  1.00  0.00           C
ATOM   5537 1C31 POPEZ 177      72.527  93.882  41.619  1.00  0.00           C
ATOM   5540 2C31 POPEZ 177      73.137  92.612  42.239  1.00  0.00           C
ATOM   5543 3C31 POPEZ 177      72.627  92.362  43.670  1.00  0.00           C
ATOM   5546 4C31 POPEZ 177      73.297  91.152  44.329  1.00  0.00           C
ATOM   5549 5C31 POPEZ 177      72.687  90.832  45.699  1.00  0.00           C
ATOM   5552 6C31 POPEZ 177      73.367  89.672  46.419  1.00  0.00           C
ATOM   5556  NH3 POPEa 178      65.917  24.082  25.969  1.00  0.00           N
ATOM   5560  C12 POPEa 178      65.717  25.122  24.909  1.00  0.00           C
ATOM   5563  C11 POPEa 178      67.057  25.842  24.599  1.00  0.00           C
ATOM   5566  P   POPEa 178      67.367  27.032  26.919  1.00  0.00           P
ATOM   5567  O13 POPEa 178      66.827  28.262  26.309  1.00  0.00           O
ATOM   5568  O14 POPEa 178      66.417  26.212  27.679  1.00  0.00           O
ATOM   5569  O11 POPEa 178      68.637  27.382  27.779  1.00  0.00           O
ATOM   5570  O12 POPEa 178      67.877  26.112  25.749  1.00  0.00           O
ATOM   5571  C1  POPEa 178      68.487  28.192  28.949  1.00  0.00           C
ATOM   5574  C2  POPEa 178      68.757  29.692  28.639  1.00  0.00           C
ATOM   5576  O21 POPEa 178      67.557  30.482  28.639  1.00  0.00           O
ATOM   5577  C21 POPEa 178      66.967  30.922  29.779  1.00  0.00           C
ATOM   5578  O22 POPEa 178      65.947  31.602  29.759  1.00  0.00           O
ATOM   5579  C22 POPEa 178      67.697  30.672  31.089  1.00  0.00           C
ATOM   5582  C3  POPEa 178      69.507  29.852  27.299  1.00  0.00           C
ATOM   5585  O31 POPEa 178      70.327  31.032  27.299  1.00  0.00           O
ATOM   5586  C31 POPEa 178      69.757  32.112  26.799  1.00  0.00           C
ATOM   5587  O32 POPEa 178      68.817  32.122  26.009  1.00  0.00           O
ATOM   5588  C32 POPEa 178      70.497  33.342  27.279  1.00  0.00           C
ATOM   5591  C23 POPEa 178      66.747  30.272  32.239  1.00  0.00           C
ATOM   5594  C24 POPEa 178      67.517  29.472  33.299  1.00  0.00           C
ATOM   5597  C25 POPEa 178      66.607  28.842  34.349  1.00  0.00           C
ATOM   5600  C26 POPEa 178      66.167  29.842  35.419  1.00  0.00           C
ATOM   5603  C27 POPEa 178      64.837  29.462  36.079  1.00  0.00           C
ATOM   5606  C28 POPEa 178      64.167  30.642  36.819  1.00  0.00           C
ATOM   5609  C29 POPEa 178      65.057  31.352  37.819  1.00  0.00           C
ATOM   5611 0C21 POPEa 178      64.847  31.472  39.139  1.00  0.00           C
ATOM   5613 1C21 POPEa 178      63.697  30.922  39.939  1.00  0.00           C
ATOM   5616 2C21 POPEa 178      64.077  29.622  40.679  1.00  0.00           C
ATOM   5619 3C21 POPEa 178      64.317  28.442  39.719  1.00  0.00           C
ATOM   5622 4C21 POPEa 178      64.757  27.152  40.429  1.00  0.00           C
ATOM   5625 5C21 POPEa 178      64.847  25.952  39.469  1.00  0.00           C
ATOM   5628 6C21 POPEa 178      66.027  26.052  38.489  1.00  0.00           C
ATOM   5631 7C21 POPEa 178      66.087  24.862  37.519  1.00  0.00           C
ATOM   5634 8C21 POPEa 178      66.757  25.232  36.189  1.00  0.00           C
ATOM   5638  C33 POPEa 178      70.707  33.392  28.809  1.00  0.00           C
ATOM   5641  C34 POPEa 178      72.147  33.062  29.229  1.00  0.00           C
ATOM   5644  C35 POPEa 178      72.337  32.972  30.749  1.00  0.00           C
ATOM   5647  C36 POPEa 178      73.517  33.812  31.259  1.00  0.00           C
ATOM   5650  C37 POPEa 178      73.717  33.612  32.759  1.00  0.00           C
ATOM   5653  C38 POPEa 178      74.697  34.632  33.339  1.00  0.00           C
ATOM   5656  C39 POPEa 178      75.077  34.362  34.799  1.00  0.00           C
ATOM   5659 0C31 POPEa 178      76.157  35.342  35.279  1.00  0.00           C
ATOM   5662 1C31 POPEa 178      76.637  35.042  36.699  1.00  0.00           C
ATOM   5665 2C31 POPEa 178      77.757  35.982  37.179  1.00  0.00           C
ATOM   5668 3C31 POPEa 178      77.357  37.462  37.139  1.00  0.00           C
ATOM   5671 4C31 POPEa 178      78.257  38.352  38.009  1.00  0.00           C
ATOM   5674 5C31 POPEa 178      77.927  39.842  37.839  1.00  0.00           C
ATOM   5677 6C31 POPEa 178      78.657  40.762  38.829  1.00  0.00           C
ATOM   5681  NH3 POPEb 179      48.477  71.702  69.189  1.00  0.00           N
ATOM   5685  C12 POPEb 179      48.927  71.002  70.449  1.00  0.00           C
ATOM   5688  C11 POPEb 179      47.807  70.982  71.489  1.00  0.00           C
ATOM   5691  P   POPEb 179      45.347  70.162  71.789  1.00  0.00           P
ATOM   5692  O13 POPEb 179      45.657  69.562  73.109  1.00  0.00           O
ATOM   5693  O14 POPEb 179      44.717  71.492  71.779  1.00  0.00           O
ATOM   5694  O11 POPEb 179      44.527  69.152  70.880  1.00  0.00           O
ATOM   5695  O12 POPEb 179      46.697  70.232  70.979  1.00  0.00           O
ATOM   5696  C1  POPEb 179      43.877  69.672  69.699  1.00  0.00           C
ATOM   5699  C2  POPEb 179      44.837  70.022  68.529  1.00  0.00           C
ATOM   5701  O21 POPEb 179      44.187  71.032  67.749  1.00  0.00           O
ATOM   5702  C21 POPEb 179      44.957  71.762  66.969  1.00  0.00           C
ATOM   5703  O22 POPEb 179      46.177  71.762  66.969  1.00  0.00           O
ATOM   5704  C22 POPEb 179      43.997  72.452  66.009  1.00  0.00           C
ATOM   5707  C3  POPEb 179      45.227  68.772  67.669  1.00  0.00           C
ATOM   5710  O31 POPEb 179      44.377  68.632  66.489  1.00  0.00           O
ATOM   5711  C31 POPEb 179      43.577  67.572  66.419  1.00  0.00           C
ATOM   5712  O32 POPEb 179      43.547  66.652  67.219  1.00  0.00           O
ATOM   5713  C32 POPEb 179      42.627  67.732  65.229  1.00  0.00           C
ATOM   5716  C23 POPEb 179      44.557  73.272  64.829  1.00  0.00           C
ATOM   5719  C24 POPEb 179      43.337  73.692  63.999  1.00  0.00           C
ATOM   5722  C25 POPEb 179      43.567  74.532  62.739  1.00  0.00           C
ATOM   5725  C26 POPEb 179      44.067  73.762  61.509  1.00  0.00           C
ATOM   5728  C27 POPEb 179      43.627  74.462  60.209  1.00  0.00           C
ATOM   5731  C28 POPEb 179      44.167  73.802  58.919  1.00  0.00           C
ATOM   5734  C29 POPEb 179      45.567  74.282  58.609  1.00  0.00           C
ATOM   5736 0C21 POPEb 179      46.097  74.452  57.389  1.00  0.00           C
ATOM   5738 1C21 POPEb 179      45.437  74.142  56.069  1.00  0.00           C
ATOM   5741 2C21 POPEb 179      45.017  75.392  55.299  1.00  0.00           C
ATOM   5744 3C21 POPEb 179      44.707  75.072  53.829  1.00  0.00           C
ATOM   5747 4C21 POPEb 179      44.487  76.332  52.969  1.00  0.00           C
ATOM   5750 5C21 POPEb 179      43.207  77.102  53.299  1.00  0.00           C
ATOM   5753 6C21 POPEb 179      43.167  78.462  52.589  1.00  0.00           C
ATOM   5756 7C21 POPEb 179      41.967  79.322  52.989  1.00  0.00           C
ATOM   5759 8C21 POPEb 179      41.957  80.682  52.279  1.00  0.00           C
ATOM   5763  C33 POPEb 179      43.307  67.912  63.849  1.00  0.00           C
ATOM   5766  C34 POPEb 179      42.327  68.312  62.739  1.00  0.00           C
ATOM   5769  C35 POPEb 179      43.047  68.852  61.499  1.00  0.00           C
ATOM   5772  C36 POPEb 179      42.097  69.232  60.359  1.00  0.00           C
ATOM   5775  C37 POPEb 179      42.837  69.602  59.059  1.00  0.00           C
ATOM   5778  C38 POPEb 179      41.977  70.422  58.079  1.00  0.00           C
ATOM   5781  C39 POPEb 179      40.577  69.852  57.789  1.00  0.00           C
ATOM   5784 0C31 POPEb 179      40.577  68.542  56.999  1.00  0.00           C
ATOM   5787 1C31 POPEb 179      39.207  68.242  56.380  1.00  0.00           C
ATOM   5790 2C31 POPEb 179      39.237  67.192  55.250  1.00  0.00           C
ATOM   5793 3C31 POPEb 179      37.877  67.092  54.539  1.00  0.00           C
ATOM   5796 4C31 POPEb 179      37.967  66.562  53.099  1.00  0.00           C
ATOM   5799 5C31 POPEb 179      36.637  66.712  52.350  1.00  0.00           C
ATOM   5802 6C31 POPEb 179      36.737  66.442  50.840  1.00  0.00           C
ATOM   5806  NH3 POPEc 180      29.007  14.072  24.829  1.00  0.00           N
ATOM   5810  C12 POPEc 180      27.917  15.102  24.759  1.00  0.00           C
ATOM   5813  C11 POPEc 180      26.637  14.542  25.409  1.00  0.00           C
ATOM   5816  P   POPEc 180      24.757  16.302  25.569  1.00  0.00           P
ATOM   5817  O13 POPEc 180      25.137  17.432  24.709  1.00  0.00           O
ATOM   5818  O14 POPEc 180      23.887  15.272  24.949  1.00  0.00           O
ATOM   5819  O11 POPEc 180      24.027  16.842  26.869  1.00  0.00           O
ATOM   5820  O12 POPEc 180      26.007  15.572  26.159  1.00  0.00           O
ATOM   5821  C1  POPEc 180      24.677  17.822  27.689  1.00  0.00           C
ATOM   5824  C2  POPEc 180      23.657  18.532  28.619  1.00  0.00           C
ATOM   5826  O21 POPEc 180      24.367  19.112  29.729  1.00  0.00           O
ATOM   5827  C21 POPEc 180      23.747  20.142  30.299  1.00  0.00           C
ATOM   5828  O22 POPEc 180      22.927  20.872  29.759  1.00  0.00           O
ATOM   5829  C22 POPEc 180      24.217  20.262  31.749  1.00  0.00           C
ATOM   5832  C3  POPEc 180      22.567  17.532  29.119  1.00  0.00           C
ATOM   5835  O31 POPEc 180      21.737  18.132  30.139  1.00  0.00           O
ATOM   5836  C31 POPEc 180      20.717  17.412  30.559  1.00  0.00           C
ATOM   5837  O32 POPEc 180      20.397  16.302  30.159  1.00  0.00           O
ATOM   5838  C32 POPEc 180      20.027  18.172  31.679  1.00  0.00           C
ATOM   5841  C23 POPEc 180      23.137  20.842  32.679  1.00  0.00           C
ATOM   5844  C24 POPEc 180      23.627  21.072  34.129  1.00  0.00           C
ATOM   5847  C25 POPEc 180      24.057  19.792  34.859  1.00  0.00           C
ATOM   5850  C26 POPEc 180      24.467  20.082  36.319  1.00  0.00           C
ATOM   5853  C27 POPEc 180      24.857  18.812  37.079  1.00  0.00           C
ATOM   5856  C28 POPEc 180      25.107  19.072  38.579  1.00  0.00           C
ATOM   5859  C29 POPEc 180      25.567  17.832  39.299  1.00  0.00           C
ATOM   5861 0C21 POPEc 180      24.927  17.202  40.299  1.00  0.00           C
ATOM   5863 1C21 POPEc 180      23.607  17.572  40.929  1.00  0.00           C
ATOM   5866 2C21 POPEc 180      23.697  18.702  41.979  1.00  0.00           C
ATOM   5869 3C21 POPEc 180      24.727  18.442  43.089  1.00  0.00           C
ATOM   5872 4C21 POPEc 180      24.707  19.502  44.209  1.00  0.00           C
ATOM   5875 5C21 POPEc 180      23.567  19.322  45.229  1.00  0.00           C
ATOM   5878 6C21 POPEc 180      22.467  20.382  45.109  1.00  0.00           C
ATOM   5881 7C21 POPEc 180      21.427  20.242  46.229  1.00  0.00           C
ATOM   5884 8C21 POPEc 180      20.197  21.122  46.059  1.00  0.00           C
ATOM   5888  C33 POPEc 180      20.537  17.662  33.039  1.00  0.00           C
ATOM   5891  C34 POPEc 180      19.967  18.452  34.219  1.00  0.00           C
ATOM   5894  C35 POPEc 180      20.237  17.732  35.539  1.00  0.00           C
ATOM   5897  C36 POPEc 180      19.747  18.532  36.739  1.00  0.00           C
ATOM   5900  C37 POPEc 180      19.457  17.632  37.949  1.00  0.00           C
ATOM   5903  C38 POPEc 180      19.287  18.412  39.249  1.00  0.00           C
ATOM   5906  C39 POPEc 180      19.027  17.492  40.439  1.00  0.00           C
ATOM   5909 0C31 POPEc 180      19.627  18.052  41.729  1.00  0.00           C
ATOM   5912 1C31 POPEc 180      19.337  17.142  42.929  1.00  0.00           C
ATOM   5915 2C31 POPEc 180      20.187  17.522  44.139  1.00  0.00           C
ATOM   5918 3C31 POPEc 180      19.827  16.712  45.399  1.00  0.00           C
ATOM   5921 4C31 POPEc 180      18.517  17.182  46.029  1.00  0.00           C
ATOM   5924 5C31 POPEc 180      18.117  16.302  47.219  1.00  0.00           C
ATOM   5927 6C31 POPEc 180      16.857  16.802  47.949  1.00  0.00           C
ATOM   5931  NH3 POPEd 181     141.671   9.502  25.729  1.00  0.00           N
ATOM   5935  C12 POPEd 181     140.491   8.742  26.279  1.00  0.00           C
ATOM   5938  C11 POPEd 181     139.641   9.542  27.299  1.00  0.00           C
ATOM   5941  P   POPEd 181     138.631   7.342  28.429  1.00  0.00           P
ATOM   5942  O13 POPEd 181     138.301   6.972  27.039  1.00  0.00           O
ATOM   5943  O14 POPEd 181     139.491   6.412  29.189  1.00  0.00           O
ATOM   5944  O11 POPEd 181     137.247   7.532  29.169  1.00  0.00           O
ATOM   5945  O12 POPEd 181     139.321   8.772  28.459  1.00  0.00           O
ATOM   5946  C1  POPEd 181     137.137   7.932  30.519  1.00  0.00           C
ATOM   5949  C2  POPEd 181     136.207   6.962  31.269  1.00  0.00           C
ATOM   5951  O21 POPEd 181     135.597   7.622  32.399  1.00  0.00           O
ATOM   5952  C21 POPEd 181     136.267   7.642  33.529  1.00  0.00           C
ATOM   5953  O22 POPEd 181     137.437   7.332  33.699  1.00  0.00           O
ATOM   5954  C22 POPEd 181     135.337   8.112  34.639  1.00  0.00           C
ATOM   5957  C3  POPEd 181     136.917   5.612  31.569  1.00  0.00           C
ATOM   5960  O31 POPEd 181     136.367   4.962  32.739  1.00  0.00           O
ATOM   5961  C31 POPEd 181     137.177   4.022  33.209  1.00  0.00           C
ATOM   5962  O32 POPEd 181     138.081   3.498  32.579  1.00  0.00           O
ATOM   5963  C32 POPEd 181     136.837   3.758  34.669  1.00  0.00           C
ATOM   5966  C23 POPEd 181     136.137   8.752  35.799  1.00  0.00           C
ATOM   5969  C24 POPEd 181     135.357   8.862  37.099  1.00  0.00           C
ATOM   5972  C25 POPEd 181     136.187   9.392  38.279  1.00  0.00           C
ATOM   5975  C26 POPEd 181     135.437   9.202  39.599  1.00  0.00           C
ATOM   5978  C27 POPEd 181     136.267   9.442  40.879  1.00  0.00           C
ATOM   5981  C28 POPEd 181     135.427   9.092  42.129  1.00  0.00           C
ATOM   5984  C29 POPEd 181     136.207   8.902  43.399  1.00  0.00           C
ATOM   5986 0C21 POPEd 181     136.027   9.572  44.559  1.00  0.00           C
ATOM   5988 1C21 POPEd 181     135.037  10.692  44.809  1.00  0.00           C
ATOM   5991 2C21 POPEd 181     133.637  10.202  45.219  1.00  0.00           C
ATOM   5994 3C21 POPEd 181     133.557   9.502  46.590  1.00  0.00           C
ATOM   5997 4C21 POPEd 181     132.137   9.012  46.929  1.00  0.00           C
ATOM   6000 5C21 POPEd 181     131.667   7.942  45.939  1.00  0.00           C
ATOM   6003 6C21 POPEd 181     130.407   7.152  46.319  1.00  0.00           C
ATOM   6006 7C21 POPEd 181     130.277   5.932  45.399  1.00  0.00           C
ATOM   6009 8C21 POPEd 181     129.037   5.052  45.569  1.00  0.00           C
ATOM   6013  C33 POPEd 181     135.597   2.858  34.809  1.00  0.00           C
ATOM   6016  C34 POPEd 181     135.227   2.708  36.279  1.00  0.00           C
ATOM   6019  C35 POPEd 181     133.997   1.838  36.509  1.00  0.00           C
ATOM   6022  C36 POPEd 181     133.637   1.808  37.999  1.00  0.00           C
ATOM   6025  C37 POPEd 181     132.587   0.748  38.329  1.00  0.00           C
ATOM   6028  C38 POPEd 181     131.177   1.278  38.599  1.00  0.00           C
ATOM   6031  C39 POPEd 181     130.997   2.058  39.909  1.00  0.00           C
ATOM   6034 0C31 POPEd 181     131.117   1.198  41.179  1.00  0.00           C
ATOM   6037 1C31 POPEd 181     130.577   1.958  42.399  1.00  0.00           C
ATOM   6040 2C31 POPEd 181     130.767   1.248  43.740  1.00  0.00           C
ATOM   6043 3C31 POPEd 181     132.237   0.938  44.069  1.00  0.00           C
ATOM   6046 4C31 POPEd 181     132.537   1.078  45.559  1.00  0.00           C
ATOM   6049 5C31 POPEd 181     134.027   0.888  45.879  1.00  0.00           C
ATOM   6052 6C31 POPEd 181     134.337   1.138  47.359  1.00  0.00           C
ATOM   6056  NH3 POPEe 182     126.447   5.042  25.709  1.00  0.00           N
ATOM   6060  C12 POPEe 182     125.737   6.222  25.089  1.00  0.00           C
ATOM   6063  C11 POPEe 182     126.367   7.552  25.519  1.00  0.00           C
ATOM   6066  P   POPEe 182     124.367   9.072  24.829  1.00  0.00           P
ATOM   6067  O13 POPEe 182     124.327  10.532  24.579  1.00  0.00           O
ATOM   6068  O14 POPEe 182     123.617   8.232  23.879  1.00  0.00           O
ATOM   6069  O11 POPEe 182     123.997   8.752  26.339  1.00  0.00           O
ATOM   6070  O12 POPEe 182     125.877   8.622  24.719  1.00  0.00           O
ATOM   6071  C1  POPEe 182     123.067   9.602  27.029  1.00  0.00           C
ATOM   6074  C2  POPEe 182     123.347   9.572  28.549  1.00  0.00           C
ATOM   6076  O21 POPEe 182     122.507  10.532  29.239  1.00  0.00           O
ATOM   6077  C21 POPEe 182     121.287  10.122  29.489  1.00  0.00           C
ATOM   6078  O22 POPEe 182     120.737   9.142  29.029  1.00  0.00           O
ATOM   6079  C22 POPEe 182     120.647  11.022  30.549  1.00  0.00           C
ATOM   6082  C3  POPEe 182     124.807   9.932  28.889  1.00  0.00           C
ATOM   6085  O31 POPEe 182     124.987   9.712  30.289  1.00  0.00           O
ATOM   6086  C31 POPEe 182     126.177   9.352  30.679  1.00  0.00           C
ATOM   6087  O32 POPEe 182     127.227   9.482  30.049  1.00  0.00           O
ATOM   6088  C32 POPEe 182     126.047   8.522  31.959  1.00  0.00           C
ATOM   6091  C23 POPEe 182     121.637  11.542  31.629  1.00  0.00           C
ATOM   6094  C24 POPEe 182     120.997  11.732  33.009  1.00  0.00           C
ATOM   6097  C25 POPEe 182     120.667  10.402  33.709  1.00  0.00           C
ATOM   6100  C26 POPEe 182     120.157  10.572  35.149  1.00  0.00           C
ATOM   6103  C27 POPEe 182     120.047   9.222  35.879  1.00  0.00           C
ATOM   6106  C28 POPEe 182     120.837   9.132  37.209  1.00  0.00           C
ATOM   6109  C29 POPEe 182     120.097   9.742  38.379  1.00  0.00           C
ATOM   6111 0C21 POPEe 182     120.547   9.772  39.649  1.00  0.00           C
ATOM   6113 1C21 POPEe 182     121.867   9.242  40.159  1.00  0.00           C
ATOM   6116 2C21 POPEe 182     121.727   8.302  41.380  1.00  0.00           C
ATOM   6119 3C21 POPEe 182     123.097   7.912  41.969  1.00  0.00           C
ATOM   6122 4C21 POPEe 182     123.027   6.962  43.189  1.00  0.00           C
ATOM   6125 5C21 POPEe 182     122.217   7.532  44.359  1.00  0.00           C
ATOM   6128 6C21 POPEe 182     122.147   6.632  45.599  1.00  0.00           C
ATOM   6131 7C21 POPEe 182     120.877   6.952  46.409  1.00  0.00           C
ATOM   6134 8C21 POPEe 182     120.857   6.412  47.840  1.00  0.00           C
ATOM   6138  C33 POPEe 182     124.997   9.032  32.999  1.00  0.00           C
ATOM   6141  C34 POPEe 182     124.047   7.922  33.479  1.00  0.00           C
ATOM   6144  C35 POPEe 182     123.957   7.812  34.999  1.00  0.00           C
ATOM   6147  C36 POPEe 182     125.187   7.142  35.619  1.00  0.00           C
ATOM   6150  C37 POPEe 182     125.097   7.042  37.139  1.00  0.00           C
ATOM   6153  C38 POPEe 182     126.097   7.962  37.849  1.00  0.00           C
ATOM   6156  C39 POPEe 182     125.917   7.982  39.369  1.00  0.00           C
ATOM   6159 0C31 POPEe 182     127.227   8.302  40.079  1.00  0.00           C
ATOM   6162 1C31 POPEe 182     127.097   8.472  41.599  1.00  0.00           C
ATOM   6165 2C31 POPEe 182     128.487   8.472  42.249  1.00  0.00           C
ATOM   6168 3C31 POPEe 182     128.527   8.922  43.719  1.00  0.00           C
ATOM   6171 4C31 POPEe 182     128.097  10.372  43.939  1.00  0.00           C
ATOM   6174 5C31 POPEe 182     128.807  11.022  45.139  1.00  0.00           C
ATOM   6177 6C31 POPEe 182     128.467  12.502  45.309  1.00  0.00           C
ATOM   6181  NH3 POPEf 183      52.877  34.752  21.729  1.00  0.00           N
ATOM   6185  C12 POPEf 183      51.697  34.192  22.459  1.00  0.00           C
ATOM   6188  C11 POPEf 183      51.017  33.002  21.749  1.00  0.00           C
ATOM   6191  P   POPEf 183      49.617  32.392  23.839  1.00  0.00           P
ATOM   6192  O13 POPEf 183      50.737  31.502  24.149  1.00  0.00           O
ATOM   6193  O14 POPEf 183      49.537  33.652  24.599  1.00  0.00           O
ATOM   6194  O11 POPEf 183      48.257  31.612  23.919  1.00  0.00           O
ATOM   6195  O12 POPEf 183      49.727  32.742  22.299  1.00  0.00           O
ATOM   6196  C1  POPEf 183      47.197  32.062  24.749  1.00  0.00           C
ATOM   6199  C2  POPEf 183      47.057  31.252  26.069  1.00  0.00           C
ATOM   6201  O21 POPEf 183      46.427  32.042  27.079  1.00  0.00           O
ATOM   6202  C21 POPEf 183      47.107  32.912  27.779  1.00  0.00           C
ATOM   6203  O22 POPEf 183      48.197  33.402  27.529  1.00  0.00           O
ATOM   6204  C22 POPEf 183      46.237  33.302  28.969  1.00  0.00           C
ATOM   6207  C3  POPEf 183      48.287  30.482  26.629  1.00  0.00           C
ATOM   6210  O31 POPEf 183      47.777  29.622  27.669  1.00  0.00           O
ATOM   6211  C31 POPEf 183      48.157  29.842  28.919  1.00  0.00           C
ATOM   6212  O32 POPEf 183      48.987  30.652  29.279  1.00  0.00           O
ATOM   6213  C32 POPEf 183      47.247  29.062  29.859  1.00  0.00           C
ATOM   6216  C23 POPEf 183      46.967  33.582  30.299  1.00  0.00           C
ATOM   6219  C24 POPEf 183      45.897  33.872  31.369  1.00  0.00           C
ATOM   6222  C25 POPEf 183      46.437  34.272  32.739  1.00  0.00           C
ATOM   6225  C26 POPEf 183      45.277  34.502  33.729  1.00  0.00           C
ATOM   6228  C27 POPEf 183      45.697  35.112  35.069  1.00  0.00           C
ATOM   6231  C28 POPEf 183      44.487  35.652  35.859  1.00  0.00           C
ATOM   6234  C29 POPEf 183      44.867  36.422  37.099  1.00  0.00           C
ATOM   6236 0C21 POPEf 183      44.207  36.432  38.279  1.00  0.00           C
ATOM   6238 1C21 POPEf 183      42.957  35.672  38.649  1.00  0.00           C
ATOM   6241 2C21 POPEf 183      43.127  34.912  39.979  1.00  0.00           C
ATOM   6244 3C21 POPEf 183      44.307  33.912  39.989  1.00  0.00           C
ATOM   6247 4C21 POPEf 183      44.237  32.862  41.109  1.00  0.00           C
ATOM   6250 5C21 POPEf 183      44.247  33.432  42.539  1.00  0.00           C
ATOM   6253 6C21 POPEf 183      45.617  33.872  43.059  1.00  0.00           C
ATOM   6256 7C21 POPEf 183      45.527  34.422  44.499  1.00  0.00           C
ATOM   6259 8C21 POPEf 183      46.877  34.632  45.169  1.00  0.00           C
ATOM   6263  C33 POPEf 183      45.897  29.802  30.079  1.00  0.00           C
ATOM   6266  C34 POPEf 183      44.877  29.012  30.889  1.00  0.00           C
ATOM   6269  C35 POPEf 183      45.137  28.972  32.409  1.00  0.00           C
ATOM   6272  C36 POPEf 183      44.237  29.902  33.239  1.00  0.00           C
ATOM   6275  C37 POPEf 183      44.197  29.492  34.719  1.00  0.00           C
ATOM   6278  C38 POPEf 183      43.127  30.202  35.569  1.00  0.00           C
ATOM   6281  C39 POPEf 183      42.867  29.442  36.879  1.00  0.00           C
ATOM   6284 0C31 POPEf 183      41.677  29.912  37.719  1.00  0.00           C
ATOM   6287 1C31 POPEf 183      41.327  28.872  38.809  1.00  0.00           C
ATOM   6290 2C31 POPEf 183      40.337  29.382  39.859  1.00  0.00           C
ATOM   6293 3C31 POPEf 183      39.807  28.292  40.809  1.00  0.00           C
ATOM   6296 4C31 POPEf 183      40.857  27.372  41.450  1.00  0.00           C
ATOM   6299 5C31 POPEf 183      40.207  26.372  42.429  1.00  0.00           C
ATOM   6302 6C31 POPEf 183      41.197  25.452  43.139  1.00  0.00           C
ATOM   6306  NH3 POPEg 184      24.347  78.192  35.239  1.00  0.00           N
ATOM   6310  C12 POPEg 184      24.027  78.222  33.769  1.00  0.00           C
ATOM   6313  C11 POPEg 184      24.457  79.552  33.119  1.00  0.00           C
ATOM   6316  P   POPEg 184      22.617  80.132  31.299  1.00  0.00           P
ATOM   6317  O13 POPEg 184      22.677  81.602  31.289  1.00  0.00           O
ATOM   6318  O14 POPEg 184      22.307  79.402  30.049  1.00  0.00           O
ATOM   6319  O11 POPEg 184      21.707  79.592  32.449  1.00  0.00           O
ATOM   6320  O12 POPEg 184      24.037  79.612  31.759  1.00  0.00           O
ATOM   6321  C1  POPEg 184      20.677  80.402  32.999  1.00  0.00           C
ATOM   6324  C2  POPEg 184      20.997  80.742  34.459  1.00  0.00           C
ATOM   6326  O21 POPEg 184      20.637  79.602  35.239  1.00  0.00           O
ATOM   6327  C21 POPEg 184      21.227  79.522  36.399  1.00  0.00           C
ATOM   6328  O22 POPEg 184      22.437  79.662  36.609  1.00  0.00           O
ATOM   6329  C22 POPEg 184      20.147  79.262  37.439  1.00  0.00           C
ATOM   6332  C3  POPEg 184      20.127  81.962  34.869  1.00  0.00           C
ATOM   6335  O31 POPEg 184      20.097  82.162  36.299  1.00  0.00           O
ATOM   6336  C31 POPEg 184      19.617  83.362  36.629  1.00  0.00           C
ATOM   6337  O32 POPEg 184      19.407  84.282  35.869  1.00  0.00           O
ATOM   6338  C32 POPEg 184      19.327  83.332  38.109  1.00  0.00           C
ATOM   6341  C23 POPEg 184      20.277  77.892  38.139  1.00  0.00           C
ATOM   6344  C24 POPEg 184      20.887  77.962  39.539  1.00  0.00           C
ATOM   6347  C25 POPEg 184      20.027  78.812  40.479  1.00  0.00           C
ATOM   6350  C26 POPEg 184      20.447  78.702  41.949  1.00  0.00           C
ATOM   6353  C27 POPEg 184      19.877  79.862  42.759  1.00  0.00           C
ATOM   6356  C28 POPEg 184      20.337  79.822  44.229  1.00  0.00           C
ATOM   6359  C29 POPEg 184      20.027  81.122  44.929  1.00  0.00           C
ATOM   6361 0C21 POPEg 184      19.447  81.292  46.129  1.00  0.00           C
ATOM   6363 1C21 POPEg 184      18.987  80.212  47.069  1.00  0.00           C
ATOM   6366 2C21 POPEg 184      19.607  80.352  48.469  1.00  0.00           C
ATOM   6369 3C21 POPEg 184      18.927  79.412  49.479  1.00  0.00           C
ATOM   6372 4C21 POPEg 184      19.637  79.362  50.840  1.00  0.00           C
ATOM   6375 5C21 POPEg 184      20.627  78.202  50.939  1.00  0.00           C
ATOM   6378 6C21 POPEg 184      21.257  78.072  52.329  1.00  0.00           C
ATOM   6381 7C21 POPEg 184      21.977  76.732  52.529  1.00  0.00           C
ATOM   6384 8C21 POPEg 184      22.557  76.562  53.930  1.00  0.00           C
ATOM   6388  C33 POPEg 184      18.017  82.592  38.389  1.00  0.00           C
ATOM   6391  C34 POPEg 184      17.647  82.582  39.869  1.00  0.00           C
ATOM   6394  C35 POPEg 184      17.507  83.992  40.469  1.00  0.00           C
ATOM   6397  C36 POPEg 184      16.637  84.932  39.629  1.00  0.00           C
ATOM   6400  C37 POPEg 184      16.187  86.182  40.399  1.00  0.00           C
ATOM   6403  C38 POPEg 184      15.367  87.132  39.519  1.00  0.00           C
ATOM   6406  C39 POPEg 184      14.687  88.252  40.299  1.00  0.00           C
ATOM   6409 0C31 POPEg 184      13.827  89.132  39.379  1.00  0.00           C
ATOM   6412 1C31 POPEg 184      13.207  90.382  40.019  1.00  0.00           C
ATOM   6415 2C31 POPEg 184      14.207  91.432  40.519  1.00  0.00           C
ATOM   6418 3C31 POPEg 184      13.547  92.762  40.929  1.00  0.00           C
ATOM   6421 4C31 POPEg 184      14.417  93.992  40.659  1.00  0.00           C
ATOM   6424 5C31 POPEg 184      13.647  95.302  40.879  1.00  0.00           C
ATOM   6427 6C31 POPEg 184      14.367  96.532  40.299  1.00  0.00           C
ATOM   6431  NH3 POPEh 185      19.107  87.042  74.999  1.00  0.00           N
ATOM   6435  C12 POPEh 185      19.247  88.532  75.009  1.00  0.00           C
ATOM   6438  C11 POPEh 185      18.167  89.282  74.219  1.00  0.00           C
ATOM   6441  P   POPEh 185      17.527  91.822  74.149  1.00  0.00           P
ATOM   6442  O13 POPEh 185      16.247  91.412  74.740  1.00  0.00           O
ATOM   6443  O14 POPEh 185      18.277  93.012  74.639  1.00  0.00           O
ATOM   6444  O11 POPEh 185      17.327  91.982  72.619  1.00  0.00           O
ATOM   6445  O12 POPEh 185      18.577  90.642  74.179  1.00  0.00           O
ATOM   6446  C1  POPEh 185      16.647  93.142  72.119  1.00  0.00           C
ATOM   6449  C2  POPEh 185      17.477  93.772  70.979  1.00  0.00           C
ATOM   6451  O21 POPEh 185      17.827  92.672  70.109  1.00  0.00           O
ATOM   6452  C21 POPEh 185      17.887  92.982  68.840  1.00  0.00           C
ATOM   6453  O22 POPEh 185      18.057  94.092  68.369  1.00  0.00           O
ATOM   6454  C22 POPEh 185      17.777  91.712  68.009  1.00  0.00           C
ATOM   6457  C3  POPEh 185      18.717  94.462  71.619  1.00  0.00           C
ATOM   6460  O31 POPEh 185      19.697  94.892  70.679  1.00  0.00           O
ATOM   6461  C31 POPEh 185      20.857  94.262  70.649  1.00  0.00           C
ATOM   6462  O32 POPEh 185      21.187  93.312  71.359  1.00  0.00           O
ATOM   6463  C32 POPEh 185      21.787  95.002  69.679  1.00  0.00           C
ATOM   6466  C23 POPEh 185      16.417  91.562  67.299  1.00  0.00           C
ATOM   6469  C24 POPEh 185      16.457  90.572  66.119  1.00  0.00           C
ATOM   6472  C25 POPEh 185      15.137  90.512  65.340  1.00  0.00           C
ATOM   6475  C26 POPEh 185      14.047  89.732  66.079  1.00  0.00           C
ATOM   6478  C27 POPEh 185      12.757  89.652  65.259  1.00  0.00           C
ATOM   6481  C28 POPEh 185      12.577  88.292  64.569  1.00  0.00           C
ATOM   6484  C29 POPEh 185      11.447  88.332  63.579  1.00  0.00           C
ATOM   6486 0C21 POPEh 185      11.577  88.562  62.259  1.00  0.00           C
ATOM   6488 1C21 POPEh 185      12.867  88.842  61.529  1.00  0.00           C
ATOM   6491 2C21 POPEh 185      13.437  87.572  60.869  1.00  0.00           C
ATOM   6494 3C21 POPEh 185      12.417  86.792  60.029  1.00  0.00           C
ATOM   6497 4C21 POPEh 185      13.067  85.692  59.179  1.00  0.00           C
ATOM   6500 5C21 POPEh 185      12.027  84.902  58.389  1.00  0.00           C
ATOM   6503 6C21 POPEh 185      12.637  83.892  57.409  1.00  0.00           C
ATOM   6506 7C21 POPEh 185      11.547  82.982  56.809  1.00  0.00           C
ATOM   6509 8C21 POPEh 185      11.977  82.252  55.539  1.00  0.00           C
ATOM   6513  C33 POPEh 185      21.987  94.312  68.309  1.00  0.00           C
ATOM   6516  C34 POPEh 185      22.667  95.262  67.299  1.00  0.00           C
ATOM   6519  C35 POPEh 185      23.017  94.582  65.969  1.00  0.00           C
ATOM   6522  C36 POPEh 185      23.567  95.562  64.919  1.00  0.00           C
ATOM   6525  C37 POPEh 185      22.617  95.772  63.719  1.00  0.00           C
ATOM   6528  C38 POPEh 185      23.097  96.842  62.729  1.00  0.00           C
ATOM   6531  C39 POPEh 185      24.407  96.502  62.009  1.00  0.00           C
ATOM   6534 0C31 POPEh 185      25.007  97.712  61.289  1.00  0.00           C
ATOM   6537 1C31 POPEh 185      26.337  97.362  60.609  1.00  0.00           C
ATOM   6540 2C31 POPEh 185      27.237  98.582  60.359  1.00  0.00           C
ATOM   6543 3C31 POPEh 185      28.627  98.182  59.839  1.00  0.00           C
ATOM   6546 4C31 POPEh 185      28.597  97.642  58.409  1.00  0.00           C
ATOM   6549 5C31 POPEh 185      29.937  97.082  57.929  1.00  0.00           C
ATOM   6552 6C31 POPEh 185      29.957  96.862  56.419  1.00  0.00           C
ATOM   6556  NH3 POPEi 186     100.027  26.312  67.700  1.00  0.00           N
ATOM   6560  C12 POPEi 186      98.537  26.482  67.799  1.00  0.00           C
ATOM   6563  C11 POPEi 186      97.887  25.082  67.979  1.00  0.00           C
ATOM   6566  P   POPEi 186      95.487  26.022  68.669  1.00  0.00           P
ATOM   6567  O13 POPEi 186      96.247  26.972  69.519  1.00  0.00           O
ATOM   6568  O14 POPEi 186      94.437  25.262  69.389  1.00  0.00           O
ATOM   6569  O11 POPEi 186      94.827  26.742  67.410  1.00  0.00           O
ATOM   6570  O12 POPEi 186      96.477  25.052  67.919  1.00  0.00           O
ATOM   6571  C1  POPEi 186      94.937  26.182  66.079  1.00  0.00           C
ATOM   6574  C2  POPEi 186      93.607  26.132  65.249  1.00  0.00           C
ATOM   6576  O21 POPEi 186      93.767  26.762  63.969  1.00  0.00           O
ATOM   6577  C21 POPEi 186      94.507  26.102  63.090  1.00  0.00           C
ATOM   6578  O22 POPEi 186      95.087  25.052  63.319  1.00  0.00           O
ATOM   6579  C22 POPEi 186      94.597  26.862  61.759  1.00  0.00           C
ATOM   6582  C3  POPEi 186      92.347  26.742  65.929  1.00  0.00           C
ATOM   6585  O31 POPEi 186      91.237  25.812  65.909  1.00  0.00           O
ATOM   6586  C31 POPEi 186      90.627  25.722  64.719  1.00  0.00           C
ATOM   6587  O32 POPEi 186      90.917  26.332  63.719  1.00  0.00           O
ATOM   6588  C32 POPEi 186      89.457  24.732  64.829  1.00  0.00           C
ATOM   6591  C23 POPEi 186      93.217  27.202  61.139  1.00  0.00           C
ATOM   6594  C24 POPEi 186      93.287  28.222  60.000  1.00  0.00           C
ATOM   6597  C25 POPEi 186      91.887  28.602  59.489  1.00  0.00           C
ATOM   6600  C26 POPEi 186      91.907  29.612  58.339  1.00  0.00           C
ATOM   6603  C27 POPEi 186      90.527  30.232  58.090  1.00  0.00           C
ATOM   6606  C28 POPEi 186      90.537  31.282  56.959  1.00  0.00           C
ATOM   6609  C29 POPEi 186      89.437  32.272  57.189  1.00  0.00           C
ATOM   6611 0C21 POPEi 186      88.347  32.542  56.439  1.00  0.00           C
ATOM   6613 1C21 POPEi 186      87.957  31.922  55.119  1.00  0.00           C
ATOM   6616 2C21 POPEi 186      87.277  32.972  54.219  1.00  0.00           C
ATOM   6619 3C21 POPEi 186      86.447  32.282  53.129  1.00  0.00           C
ATOM   6622 4C21 POPEi 186      85.757  33.272  52.179  1.00  0.00           C
ATOM   6625 5C21 POPEi 186      85.347  32.562  50.879  1.00  0.00           C
ATOM   6628 6C21 POPEi 186      84.877  33.522  49.789  1.00  0.00           C
ATOM   6631 7C21 POPEi 186      84.617  32.782  48.459  1.00  0.00           C
ATOM   6634 8C21 POPEi 186      84.147  33.692  47.329  1.00  0.00           C
ATOM   6638  C33 POPEi 186      88.297  25.042  63.849  1.00  0.00           C
ATOM   6641  C34 POPEi 186      87.907  23.822  63.009  1.00  0.00           C
ATOM   6644  C35 POPEi 186      88.987  23.402  61.999  1.00  0.00           C
ATOM   6647  C36 POPEi 186      88.767  23.962  60.579  1.00  0.00           C
ATOM   6650  C37 POPEi 186      89.157  25.442  60.429  1.00  0.00           C
ATOM   6653  C38 POPEi 186      89.067  25.952  58.989  1.00  0.00           C
ATOM   6656  C39 POPEi 186      90.047  25.252  58.039  1.00  0.00           C
ATOM   6659 0C31 POPEi 186      90.177  26.002  56.709  1.00  0.00           C
ATOM   6662 1C31 POPEi 186      91.007  25.242  55.669  1.00  0.00           C
ATOM   6665 2C31 POPEi 186      91.007  25.982  54.329  1.00  0.00           C
ATOM   6668 3C31 POPEi 186      91.477  25.102  53.169  1.00  0.00           C
ATOM   6671 4C31 POPEi 186      91.187  25.762  51.819  1.00  0.00           C
ATOM   6674 5C31 POPEi 186      91.757  24.942  50.659  1.00  0.00           C
ATOM   6677 6C31 POPEi 186      91.657  25.642  49.309  1.00  0.00           C
ATOM   6681  NH3 POPEj 187      22.677  71.572  70.499  1.00  0.00           N
ATOM   6685  C12 POPEj 187      22.627  71.362  71.999  1.00  0.00           C
ATOM   6688  C11 POPEj 187      21.387  72.012  72.639  1.00  0.00           C
ATOM   6691  P   POPEj 187      20.427  74.492  72.889  1.00  0.00           P
ATOM   6692  O13 POPEj 187      20.087  74.252  74.309  1.00  0.00           O
ATOM   6693  O14 POPEj 187      19.297  74.492  71.959  1.00  0.00           O
ATOM   6694  O11 POPEj 187      21.297  75.812  72.719  1.00  0.00           O
ATOM   6695  O12 POPEj 187      21.487  73.402  72.410  1.00  0.00           O
ATOM   6696  C1  POPEj 187      22.307  75.912  71.689  1.00  0.00           C
ATOM   6699  C2  POPEj 187      21.907  76.972  70.629  1.00  0.00           C
ATOM   6701  O21 POPEj 187      22.887  77.082  69.569  1.00  0.00           O
ATOM   6702  C21 POPEj 187      22.897  76.132  68.660  1.00  0.00           C
ATOM   6703  O22 POPEj 187      22.277  75.072  68.700  1.00  0.00           O
ATOM   6704  C22 POPEj 187      23.627  76.642  67.429  1.00  0.00           C
ATOM   6707  C3  POPEj 187      21.717  78.362  71.289  1.00  0.00           C
ATOM   6710  O31 POPEj 187      21.157  79.332  70.389  1.00  0.00           O
ATOM   6711  C31 POPEj 187      21.977  80.002  69.589  1.00  0.00           C
ATOM   6712  O32 POPEj 187      23.197  79.962  69.599  1.00  0.00           O
ATOM   6713  C32 POPEj 187      21.097  80.752  68.599  1.00  0.00           C
ATOM   6716  C23 POPEj 187      22.597  77.202  66.439  1.00  0.00           C
ATOM   6719  C24 POPEj 187      23.057  77.172  64.979  1.00  0.00           C
ATOM   6722  C25 POPEj 187      24.237  78.082  64.639  1.00  0.00           C
ATOM   6725  C26 POPEj 187      24.597  77.952  63.149  1.00  0.00           C
ATOM   6728  C27 POPEj 187      24.847  79.312  62.509  1.00  0.00           C
ATOM   6731  C28 POPEj 187      25.057  79.292  60.979  1.00  0.00           C
ATOM   6734  C29 POPEj 187      26.397  78.752  60.569  1.00  0.00           C
ATOM   6736 0C21 POPEj 187      26.847  78.712  59.299  1.00  0.00           C
ATOM   6738 1C21 POPEj 187      26.107  79.222  58.079  1.00  0.00           C
ATOM   6741 2C21 POPEj 187      26.997  80.072  57.149  1.00  0.00           C
ATOM   6744 3C21 POPEj 187      28.017  79.242  56.359  1.00  0.00           C
ATOM   6747 4C21 POPEj 187      28.977  80.052  55.469  1.00  0.00           C
ATOM   6750 5C21 POPEj 187      28.337  80.882  54.339  1.00  0.00           C
ATOM   6753 6C21 POPEj 187      29.427  81.452  53.399  1.00  0.00           C
ATOM   6756 7C21 POPEj 187      28.947  82.532  52.420  1.00  0.00           C
ATOM   6759 8C21 POPEj 187      30.017  83.242  51.579  1.00  0.00           C
ATOM   6763  C33 POPEj 187      21.837  81.182  67.329  1.00  0.00           C
ATOM   6766  C34 POPEj 187      20.847  81.402  66.179  1.00  0.00           C
ATOM   6769  C35 POPEj 187      21.587  81.712  64.880  1.00  0.00           C
ATOM   6772  C36 POPEj 187      20.667  81.842  63.659  1.00  0.00           C
ATOM   6775  C37 POPEj 187      21.477  82.082  62.379  1.00  0.00           C
ATOM   6778  C38 POPEj 187      20.617  82.132  61.119  1.00  0.00           C
ATOM   6781  C39 POPEj 187      20.137  83.542  60.749  1.00  0.00           C
ATOM   6784 0C31 POPEj 187      18.907  83.462  59.849  1.00  0.00           C
ATOM   6787 1C31 POPEj 187      18.507  84.782  59.179  1.00  0.00           C
ATOM   6790 2C31 POPEj 187      17.157  84.652  58.459  1.00  0.00           C
ATOM   6793 3C31 POPEj 187      16.747  85.892  57.669  1.00  0.00           C
ATOM   6796 4C31 POPEj 187      17.507  86.052  56.349  1.00  0.00           C
ATOM   6799 5C31 POPEj 187      17.127  87.332  55.609  1.00  0.00           C
ATOM   6802 6C31 POPEj 187      17.787  87.452  54.229  1.00  0.00           C
ATOM   6806  NH3 POPEk 188      98.127  71.052  27.069  1.00  0.00           N
ATOM   6810  C12 POPEk 188      97.757  71.992  28.199  1.00  0.00           C
ATOM   6813  C11 POPEk 188      96.677  72.982  27.739  1.00  0.00           C
ATOM   6816  P   POPEk 188      94.957  74.772  28.409  1.00  0.00           P
ATOM   6817  O13 POPEk 188      94.227  74.172  27.259  1.00  0.00           O
ATOM   6818  O14 POPEk 188      95.457  76.152  28.289  1.00  0.00           O
ATOM   6819  O11 POPEk 188      93.977  74.682  29.659  1.00  0.00           O
ATOM   6820  O12 POPEk 188      96.167  73.792  28.809  1.00  0.00           O
ATOM   6821  C1  POPEk 188      94.427  75.172  30.929  1.00  0.00           C
ATOM   6824  C2  POPEk 188      93.757  74.382  32.079  1.00  0.00           C
ATOM   6826  O21 POPEk 188      94.247  74.902  33.349  1.00  0.00           O
ATOM   6827  C21 POPEk 188      93.387  74.672  34.329  1.00  0.00           C
ATOM   6828  O22 POPEk 188      92.257  74.232  34.189  1.00  0.00           O
ATOM   6829  C22 POPEk 188      94.017  74.932  35.709  1.00  0.00           C
ATOM   6832  C3  POPEk 188      94.107  72.862  31.899  1.00  0.00           C
ATOM   6835  O31 POPEk 188      93.497  71.962  32.859  1.00  0.00           O
ATOM   6836  C31 POPEk 188      94.267  71.602  33.869  1.00  0.00           C
ATOM   6837  O32 POPEk 188      95.267  72.172  34.259  1.00  0.00           O
ATOM   6838  C32 POPEk 188      93.757  70.262  34.399  1.00  0.00           C
ATOM   6841  C23 POPEk 188      92.937  75.162  36.799  1.00  0.00           C
ATOM   6844  C24 POPEk 188      93.367  74.772  38.229  1.00  0.00           C
ATOM   6847  C25 POPEk 188      94.827  75.112  38.539  1.00  0.00           C
ATOM   6850  C26 POPEk 188      95.137  75.222  40.039  1.00  0.00           C
ATOM   6853  C27 POPEk 188      96.647  75.242  40.279  1.00  0.00           C
ATOM   6856  C28 POPEk 188      97.037  75.532  41.739  1.00  0.00           C
ATOM   6859  C29 POPEk 188      96.877  76.992  42.079  1.00  0.00           C
ATOM   6861 0C21 POPEk 188      97.867  77.912  42.099  1.00  0.00           C
ATOM   6863 1C21 POPEk 188      99.297  77.632  41.719  1.00  0.00           C
ATOM   6866 2C21 POPEk 188     100.147  77.012  42.849  1.00  0.00           C
ATOM   6869 3C21 POPEk 188     100.577  78.022  43.919  1.00  0.00           C
ATOM   6872 4C21 POPEk 188     101.407  77.362  45.029  1.00  0.00           C
ATOM   6875 5C21 POPEk 188     101.927  78.372  46.059  1.00  0.00           C
ATOM   6878 6C21 POPEk 188     102.877  77.732  47.069  1.00  0.00           C
ATOM   6881 7C21 POPEk 188     103.457  78.762  48.059  1.00  0.00           C
ATOM   6884 8C21 POPEk 188     104.377  78.122  49.099  1.00  0.00           C
ATOM   6888  C33 POPEk 188      94.567  69.772  35.599  1.00  0.00           C
ATOM   6891  C34 POPEk 188      94.167  70.492  36.889  1.00  0.00           C
ATOM   6894  C35 POPEk 188      95.137  70.162  38.019  1.00  0.00           C
ATOM   6897  C36 POPEk 188      94.757  70.842  39.329  1.00  0.00           C
ATOM   6900  C37 POPEk 188      95.727  70.442  40.439  1.00  0.00           C
ATOM   6903  C38 POPEk 188      95.397  71.112  41.779  1.00  0.00           C
ATOM   6906  C39 POPEk 188      96.027  70.342  42.949  1.00  0.00           C
ATOM   6909 0C31 POPEk 188      95.347  70.662  44.279  1.00  0.00           C
ATOM   6912 1C31 POPEk 188      95.637  69.592  45.349  1.00  0.00           C
ATOM   6915 2C31 POPEk 188      94.937  69.932  46.669  1.00  0.00           C
ATOM   6918 3C31 POPEk 188      94.997  68.812  47.709  1.00  0.00           C
ATOM   6921 4C31 POPEk 188      94.207  67.562  47.299  1.00  0.00           C
ATOM   6924 5C31 POPEk 188      93.887  66.652  48.479  1.00  0.00           C
ATOM   6927 6C31 POPEk 188      93.137  65.382  48.059  1.00  0.00           C
ATOM   6931  NH3 POPEl 189      93.767 122.512  67.479  1.00  0.00           N
ATOM   6935  C12 POPEl 189      93.637 124.002  67.479  1.00  0.00           C
ATOM   6938  C11 POPEl 189      94.957 124.712  67.869  1.00  0.00           C
ATOM   6941  P   POPEl 189      97.357 123.622  67.310  1.00  0.00           P
ATOM   6942  O13 POPEl 189      98.547 124.062  68.079  1.00  0.00           O
ATOM   6943  O14 POPEl 189      97.347 122.222  66.859  1.00  0.00           O
ATOM   6944  O11 POPEl 189      97.237 124.522  66.020  1.00  0.00           O
ATOM   6945  O12 POPEl 189      96.047 123.842  68.139  1.00  0.00           O
ATOM   6946  C1  POPEl 189      97.447 123.972  64.709  1.00  0.00           C
ATOM   6949  C2  POPEl 189      98.467 124.822  63.899  1.00  0.00           C
ATOM   6951  O21 POPEl 189      98.407 124.672  62.469  1.00  0.00           O
ATOM   6952  C21 POPEl 189      97.277 124.292  61.879  1.00  0.00           C
ATOM   6953  O22 POPEl 189      96.697 123.232  62.029  1.00  0.00           O
ATOM   6954  C22 POPEl 189      96.837 125.432  60.979  1.00  0.00           C
ATOM   6957  C3  POPEl 189      99.947 124.662  64.359  1.00  0.00           C
ATOM   6960  O31 POPEl 189     100.897 125.262  63.439  1.00  0.00           O
ATOM   6961  C31 POPEl 189     100.867 126.582  63.399  1.00  0.00           C
ATOM   6962  O32 POPEl 189     100.147 127.302  64.059  1.00  0.00           O
ATOM   6963  C32 POPEl 189     101.847 127.122  62.369  1.00  0.00           C
ATOM   6966  C23 POPEl 189      95.537 125.142  60.200  1.00  0.00           C
ATOM   6969  C24 POPEl 189      95.047 126.392  59.459  1.00  0.00           C
ATOM   6972  C25 POPEl 189      93.907 126.102  58.479  1.00  0.00           C
ATOM   6975  C26 POPEl 189      93.497 127.362  57.700  1.00  0.00           C
ATOM   6978  C27 POPEl 189      92.397 127.072  56.679  1.00  0.00           C
ATOM   6981  C28 POPEl 189      92.007 128.292  55.829  1.00  0.00           C
ATOM   6984  C29 POPEl 189      90.947 127.902  54.829  1.00  0.00           C
ATOM   6986 0C21 POPEl 189      90.277 128.712  53.989  1.00  0.00           C
ATOM   6988 1C21 POPEl 189      90.427 130.202  53.829  1.00  0.00           C
ATOM   6991 2C21 POPEl 189      90.537 130.632  52.350  1.00  0.00           C
ATOM   6994 3C21 POPEl 189      89.377 130.132  51.459  1.00  0.00           C
ATOM   6997 4C21 POPEl 189      89.287 130.802  50.079  1.00  0.00           C
ATOM   7000 5C21 POPEl 189      90.577 130.712  49.239  1.00  0.00           C
ATOM   7003 6C21 POPEl 189      90.457 131.432  47.889  1.00  0.00           C
ATOM   7006 7C21 POPEl 189      91.827 131.952  47.420  1.00  0.00           C
ATOM   7009 8C21 POPEl 189      91.787 132.772  46.129  1.00  0.00           C
ATOM   7013  C33 POPEl 189     101.897 126.292  61.069  1.00  0.00           C
ATOM   7016  C34 POPEl 189     102.997 126.822  60.149  1.00  0.00           C
ATOM   7019  C35 POPEl 189     103.027 126.162  58.779  1.00  0.00           C
ATOM   7022  C36 POPEl 189     104.307 126.522  58.029  1.00  0.00           C
ATOM   7025  C37 POPEl 189     104.407 125.862  56.660  1.00  0.00           C
ATOM   7028  C38 POPEl 189     105.817 125.992  56.069  1.00  0.00           C
ATOM   7031  C39 POPEl 189     106.017 125.152  54.809  1.00  0.00           C
ATOM   7034 0C31 POPEl 189     105.277 125.682  53.579  1.00  0.00           C
ATOM   7037 1C31 POPEl 189     105.447 124.742  52.379  1.00  0.00           C
ATOM   7040 2C31 POPEl 189     105.247 125.442  51.029  1.00  0.00           C
ATOM   7043 3C31 POPEl 189     106.517 126.142  50.529  1.00  0.00           C
ATOM   7046 4C31 POPEl 189     106.367 126.742  49.129  1.00  0.00           C
ATOM   7049 5C31 POPEl 189     107.717 127.122  48.519  1.00  0.00           C
ATOM   7052 6C31 POPEl 189     107.647 127.422  47.020  1.00  0.00           C
ATOM   7056  NH3 POPEm 190      70.387  -1.462  24.459  1.00  0.00           N
ATOM   7060  C12 POPEm 190      70.027  -0.182  23.739  1.00  0.00           C
ATOM   7063  C11 POPEm 190      70.827   1.018  24.269  1.00  0.00           C
ATOM   7066  P   POPEm 190      70.307   3.558  24.409  1.00  0.00           P
ATOM   7067  O13 POPEm 190      70.157   4.732  23.519  1.00  0.00           O
ATOM   7068  O14 POPEm 190      69.237   3.358  25.399  1.00  0.00           O
ATOM   7069  O11 POPEm 190      71.727   3.668  25.099  1.00  0.00           O
ATOM   7070  O12 POPEm 190      70.497   2.228  23.569  1.00  0.00           O
ATOM   7071  C1  POPEm 190      71.967   3.268  26.449  1.00  0.00           C
ATOM   7074  C2  POPEm 190      73.467   3.478  26.779  1.00  0.00           C
ATOM   7076  O21 POPEm 190      73.737   2.928  28.089  1.00  0.00           O
ATOM   7077  C21 POPEm 190      75.027   2.748  28.359  1.00  0.00           C
ATOM   7078  O22 POPEm 190      75.917   2.558  27.549  1.00  0.00           O
ATOM   7079  C22 POPEm 190      75.237   3.058  29.869  1.00  0.00           C
ATOM   7082  C3  POPEm 190      73.807   4.992  26.689  1.00  0.00           C
ATOM   7085  O31 POPEm 190      73.497   5.672  27.909  1.00  0.00           O
ATOM   7086  C31 POPEm 190      72.467   6.462  28.079  1.00  0.00           C
ATOM   7087  O32 POPEm 190      71.627   6.812  27.279  1.00  0.00           O
ATOM   7088  C32 POPEm 190      72.527   6.722  29.599  1.00  0.00           C
ATOM   7091  C23 POPEm 190      74.567   2.218  30.969  1.00  0.00           C
ATOM   7094  C24 POPEm 190      73.837   3.138  31.989  1.00  0.00           C
ATOM   7097  C25 POPEm 190      74.707   3.778  33.089  1.00  0.00           C
ATOM   7100  C26 POPEm 190      74.067   5.052  33.669  1.00  0.00           C
ATOM   7103  C27 POPEm 190      74.717   5.622  34.949  1.00  0.00           C
ATOM   7106  C28 POPEm 190      73.937   5.392  36.259  1.00  0.00           C
ATOM   7109  C29 POPEm 190      74.487   6.282  37.349  1.00  0.00           C
ATOM   7111 0C21 POPEm 190      74.647   5.972  38.639  1.00  0.00           C
ATOM   7113 1C21 POPEm 190      74.277   4.662  39.279  1.00  0.00           C
ATOM   7116 2C21 POPEm 190      74.667   4.602  40.770  1.00  0.00           C
ATOM   7119 3C21 POPEm 190      73.957   5.642  41.649  1.00  0.00           C
ATOM   7122 4C21 POPEm 190      74.107   5.362  43.149  1.00  0.00           C
ATOM   7125 5C21 POPEm 190      73.567   6.502  44.020  1.00  0.00           C
ATOM   7128 6C21 POPEm 190      73.607   6.162  45.509  1.00  0.00           C
ATOM   7131 7C21 POPEm 190      73.097   7.312  46.399  1.00  0.00           C
ATOM   7134 8C21 POPEm 190      73.097   6.952  47.889  1.00  0.00           C
ATOM   7138  C33 POPEm 190      71.597   7.772  30.239  1.00  0.00           C
ATOM   7141  C34 POPEm 190      71.897   7.732  31.739  1.00  0.00           C
ATOM   7144  C35 POPEm 190      71.197   8.772  32.609  1.00  0.00           C
ATOM   7147  C36 POPEm 190      71.607   8.592  34.079  1.00  0.00           C
ATOM   7150  C37 POPEm 190      70.877   9.542  35.029  1.00  0.00           C
ATOM   7153  C38 POPEm 190      71.167   9.252  36.509  1.00  0.00           C
ATOM   7156  C39 POPEm 190      70.257   8.172  37.109  1.00  0.00           C
ATOM   7159 0C31 POPEm 190      70.567   7.882  38.579  1.00  0.00           C
ATOM   7162 1C31 POPEm 190      69.417   7.142  39.279  1.00  0.00           C
ATOM   7165 2C31 POPEm 190      69.667   6.902  40.779  1.00  0.00           C
ATOM   7168 3C31 POPEm 190      69.617   5.422  41.159  1.00  0.00           C
ATOM   7171 4C31 POPEm 190      69.777   5.232  42.669  1.00  0.00           C
ATOM   7174 5C31 POPEm 190      69.927   3.768  43.079  1.00  0.00           C
ATOM   7177 6C31 POPEm 190      70.017   3.578  44.590  1.00  0.00           C
ATOM   7181  NH3 POPEn 191     109.117  87.812  28.559  1.00  0.00           N
ATOM   7185  C12 POPEn 191     109.847  86.932  27.599  1.00  0.00           C
ATOM   7188  C11 POPEn 191     110.797  85.992  28.369  1.00  0.00           C
ATOM   7191  P   POPEn 191     109.547  83.722  28.009  1.00  0.00           P
ATOM   7192  O13 POPEn 191     108.857  83.532  26.719  1.00  0.00           O
ATOM   7193  O14 POPEn 191     109.997  82.512  28.729  1.00  0.00           O
ATOM   7194  O11 POPEn 191     108.607  84.572  28.959  1.00  0.00           O
ATOM   7195  O12 POPEn 191     110.787  84.682  27.799  1.00  0.00           O
ATOM   7196  C1  POPEn 191     108.117  84.072  30.209  1.00  0.00           C
ATOM   7199  C2  POPEn 191     106.657  84.562  30.449  1.00  0.00           C
ATOM   7201  O21 POPEn 191     106.567  85.252  31.709  1.00  0.00           O
ATOM   7202  C21 POPEn 191     107.087  86.472  31.689  1.00  0.00           C
ATOM   7203  O22 POPEn 191     107.617  87.002  30.729  1.00  0.00           O
ATOM   7204  C22 POPEn 191     106.907  87.152  33.039  1.00  0.00           C
ATOM   7207  C3  POPEn 191     105.617  83.392  30.379  1.00  0.00           C
ATOM   7210  O31 POPEn 191     104.377  83.742  31.029  1.00  0.00           O
ATOM   7211  C31 POPEn 191     103.857  83.132  32.099  1.00  0.00           C
ATOM   7212  O32 POPEn 191     102.887  83.562  32.709  1.00  0.00           O
ATOM   7213  C32 POPEn 191     104.537  81.822  32.529  1.00  0.00           C
ATOM   7216  C23 POPEn 191     107.367  86.302  34.239  1.00  0.00           C
ATOM   7219  C24 POPEn 191     106.737  86.752  35.569  1.00  0.00           C
ATOM   7222  C25 POPEn 191     107.657  86.442  36.759  1.00  0.00           C
ATOM   7225  C26 POPEn 191     108.487  87.662  37.169  1.00  0.00           C
ATOM   7228  C27 POPEn 191     109.667  87.312  38.069  1.00  0.00           C
ATOM   7231  C28 POPEn 191     110.457  88.552  38.489  1.00  0.00           C
ATOM   7234  C29 POPEn 191     111.617  88.182  39.359  1.00  0.00           C
ATOM   7236 0C21 POPEn 191     111.637  88.232  40.699  1.00  0.00           C
ATOM   7238 1C21 POPEn 191     110.487  88.662  41.579  1.00  0.00           C
ATOM   7241 2C21 POPEn 191     110.657  88.212  43.049  1.00  0.00           C
ATOM   7244 3C21 POPEn 191     111.947  88.722  43.699  1.00  0.00           C
ATOM   7247 4C21 POPEn 191     111.977  88.542  45.219  1.00  0.00           C
ATOM   7250 5C21 POPEn 191     111.377  89.742  45.949  1.00  0.00           C
ATOM   7253 6C21 POPEn 191     111.337  89.562  47.469  1.00  0.00           C
ATOM   7256 7C21 POPEn 191     110.867  90.822  48.199  1.00  0.00           C
ATOM   7259 8C21 POPEn 191     110.817  90.612  49.719  1.00  0.00           C
ATOM   7263  C33 POPEn 191     105.827  82.002  33.369  1.00  0.00           C
ATOM   7266  C34 POPEn 191     106.097  80.842  34.359  1.00  0.00           C
ATOM   7269  C35 POPEn 191     105.297  80.902  35.669  1.00  0.00           C
ATOM   7272  C36 POPEn 191     105.467  82.232  36.409  1.00  0.00           C
ATOM   7275  C37 POPEn 191     105.507  82.112  37.939  1.00  0.00           C
ATOM   7278  C38 POPEn 191     105.607  83.512  38.569  1.00  0.00           C
ATOM   7281  C39 POPEn 191     105.687  83.542  40.099  1.00  0.00           C
ATOM   7284 0C31 POPEn 191     105.797  85.002  40.579  1.00  0.00           C
ATOM   7287 1C31 POPEn 191     106.037  85.172  42.090  1.00  0.00           C
ATOM   7290 2C31 POPEn 191     106.277  86.642  42.449  1.00  0.00           C
ATOM   7293 3C31 POPEn 191     106.737  86.852  43.899  1.00  0.00           C
ATOM   7296 4C31 POPEn 191     106.827  88.342  44.279  1.00  0.00           C
ATOM   7299 5C31 POPEn 191     107.217  88.562  45.749  1.00  0.00           C
ATOM   7302 6C31 POPEn 191     107.487  90.012  46.159  1.00  0.00           C
ATOM   7306  NH3 POPEo 192      64.737  29.592  25.429  1.00  0.00           N
ATOM   7310  C12 POPEo 192      65.287  30.112  24.129  1.00  0.00           C
ATOM   7313  C11 POPEo 192      64.937  29.172  22.959  1.00  0.00           C
ATOM   7316  P   POPEo 192      62.717  27.732  23.219  1.00  0.00           P
ATOM   7317  O13 POPEo 192      61.357  27.842  22.679  1.00  0.00           O
ATOM   7318  O14 POPEo 192      63.517  26.542  22.889  1.00  0.00           O
ATOM   7319  O11 POPEo 192      62.707  27.872  24.809  1.00  0.00           O
ATOM   7320  O12 POPEo 192      63.527  29.022  22.799  1.00  0.00           O
ATOM   7321  C1  POPEo 192      61.477  27.842  25.549  1.00  0.00           C
ATOM   7324  C2  POPEo 192      61.707  27.372  27.019  1.00  0.00           C
ATOM   7326  O21 POPEo 192      61.387  28.362  28.029  1.00  0.00           O
ATOM   7327  C21 POPEo 192      62.087  29.472  28.099  1.00  0.00           C
ATOM   7328  O22 POPEo 192      62.797  29.942  27.229  1.00  0.00           O
ATOM   7329  C22 POPEo 192      61.897  30.122  29.479  1.00  0.00           C
ATOM   7332  C3  POPEo 192      63.137  26.792  27.189  1.00  0.00           C
ATOM   7335  O31 POPEo 192      63.367  26.222  28.479  1.00  0.00           O
ATOM   7336  C31 POPEo 192      64.127  26.912  29.309  1.00  0.00           C
ATOM   7337  O32 POPEo 192      64.507  28.062  29.159  1.00  0.00           O
ATOM   7338  C32 POPEo 192      64.397  26.012  30.509  1.00  0.00           C
ATOM   7341  C23 POPEo 192      61.207  29.252  30.559  1.00  0.00           C
ATOM   7344  C24 POPEo 192      61.577  29.662  31.999  1.00  0.00           C
ATOM   7347  C25 POPEo 192      61.267  31.132  32.309  1.00  0.00           C
ATOM   7350  C26 POPEo 192      61.767  31.562  33.689  1.00  0.00           C
ATOM   7353  C27 POPEo 192      61.647  33.082  33.899  1.00  0.00           C
ATOM   7356  C28 POPEo 192      62.427  33.542  35.139  1.00  0.00           C
ATOM   7359  C29 POPEo 192      62.597  35.032  35.189  1.00  0.00           C
ATOM   7361 0C21 POPEo 192      63.137  35.742  36.199  1.00  0.00           C
ATOM   7363 1C21 POPEo 192      63.687  35.192  37.489  1.00  0.00           C
ATOM   7366 2C21 POPEo 192      62.907  35.692  38.719  1.00  0.00           C
ATOM   7369 3C21 POPEo 192      63.577  35.202  40.009  1.00  0.00           C
ATOM   7372 4C21 POPEo 192      62.977  35.752  41.310  1.00  0.00           C
ATOM   7375 5C21 POPEo 192      61.657  35.102  41.709  1.00  0.00           C
ATOM   7378 6C21 POPEo 192      61.347  35.342  43.189  1.00  0.00           C
ATOM   7381 7C21 POPEo 192      60.077  34.642  43.689  1.00  0.00           C
ATOM   7384 8C21 POPEo 192      59.717  35.042  45.119  1.00  0.00           C
ATOM   7388  C33 POPEo 192      64.947  26.772  31.729  1.00  0.00           C
ATOM   7391  C34 POPEo 192      64.627  26.032  33.019  1.00  0.00           C
ATOM   7394  C35 POPEo 192      63.197  26.312  33.489  1.00  0.00           C
ATOM   7397  C36 POPEo 192      62.807  25.542  34.749  1.00  0.00           C
ATOM   7400  C37 POPEo 192      62.817  26.402  36.019  1.00  0.00           C
ATOM   7403  C38 POPEo 192      61.727  26.002  37.029  1.00  0.00           C
ATOM   7406  C39 POPEo 192      60.297  26.312  36.549  1.00  0.00           C
ATOM   7409 0C31 POPEo 192      60.027  27.812  36.359  1.00  0.00           C
ATOM   7412 1C31 POPEo 192      58.547  28.092  36.079  1.00  0.00           C
ATOM   7415 2C31 POPEo 192      58.167  29.582  36.209  1.00  0.00           C
ATOM   7418 3C31 POPEo 192      58.197  30.362  34.879  1.00  0.00           C
ATOM   7421 4C31 POPEo 192      56.937  30.152  34.039  1.00  0.00           C
ATOM   7424 5C31 POPEo 192      56.827  31.142  32.869  1.00  0.00           C
ATOM   7427 6C31 POPEo 192      55.507  31.022  32.109  1.00  0.00           C
ATOM   7431  NH3 POPEp 193      75.517  37.692  24.859  1.00  0.00           N
ATOM   7435  C12 POPEp 193      76.717  36.792  24.939  1.00  0.00           C
ATOM   7438  C11 POPEp 193      77.277  36.512  23.529  1.00  0.00           C
ATOM   7441  P   POPEp 193      78.687  34.352  24.069  1.00  0.00           P
ATOM   7442  O13 POPEp 193      77.407  33.652  23.869  1.00  0.00           O
ATOM   7443  O14 POPEp 193      79.907  33.742  23.499  1.00  0.00           O
ATOM   7444  O11 POPEp 193      78.897  34.552  25.629  1.00  0.00           O
ATOM   7445  O12 POPEp 193      78.527  35.842  23.579  1.00  0.00           O
ATOM   7446  C1  POPEp 193      79.287  33.432  26.429  1.00  0.00           C
ATOM   7449  C2  POPEp 193      78.917  33.742  27.909  1.00  0.00           C
ATOM   7451  O21 POPEp 193      79.557  32.822  28.809  1.00  0.00           O
ATOM   7452  C21 POPEp 193      78.967  31.632  28.939  1.00  0.00           C
ATOM   7453  O22 POPEp 193      78.207  31.132  28.129  1.00  0.00           O
ATOM   7454  C22 POPEp 193      79.277  31.092  30.349  1.00  0.00           C
ATOM   7457  C3  POPEp 193      77.387  33.962  28.139  1.00  0.00           C
ATOM   7460  O31 POPEp 193      77.067  35.322  28.459  1.00  0.00           O
ATOM   7461  C31 POPEp 193      76.987  35.652  29.739  1.00  0.00           C
ATOM   7462  O32 POPEp 193      77.137  34.892  30.689  1.00  0.00           O
ATOM   7463  C32 POPEp 193      76.797  37.172  29.839  1.00  0.00           C
ATOM   7466  C23 POPEp 193      78.867  32.102  31.459  1.00  0.00           C
ATOM   7469  C24 POPEp 193      78.257  31.502  32.739  1.00  0.00           C
ATOM   7472  C25 POPEp 193      79.227  30.812  33.699  1.00  0.00           C
ATOM   7475  C26 POPEp 193      78.557  30.662  35.079  1.00  0.00           C
ATOM   7478  C27 POPEp 193      79.377  29.982  36.199  1.00  0.00           C
ATOM   7481  C28 POPEp 193      78.417  29.382  37.259  1.00  0.00           C
ATOM   7484  C29 POPEp 193      79.087  28.732  38.439  1.00  0.00           C
ATOM   7486 0C21 POPEp 193      78.627  27.652  39.099  1.00  0.00           C
ATOM   7488 1C21 POPEp 193      77.377  26.872  38.759  1.00  0.00           C
ATOM   7491 2C21 POPEp 193      77.007  25.762  39.769  1.00  0.00           C
ATOM   7494 3C21 POPEp 193      76.307  26.252  41.059  1.00  0.00           C
ATOM   7497 4C21 POPEp 193      77.237  26.602  42.229  1.00  0.00           C
ATOM   7500 5C21 POPEp 193      77.927  25.372  42.829  1.00  0.00           C
ATOM   7503 6C21 POPEp 193      78.617  25.622  44.179  1.00  0.00           C
ATOM   7506 7C21 POPEp 193      79.017  24.292  44.829  1.00  0.00           C
ATOM   7509 8C21 POPEp 193      79.697  24.392  46.189  1.00  0.00           C
ATOM   7513  C33 POPEp 193      77.407  37.942  28.619  1.00  0.00           C
ATOM   7516  C34 POPEp 193      77.337  39.482  28.699  1.00  0.00           C
ATOM   7519  C35 POPEp 193      78.477  40.192  29.459  1.00  0.00           C
ATOM   7522  C36 POPEp 193      78.717  39.622  30.859  1.00  0.00           C
ATOM   7525  C37 POPEp 193      79.747  40.372  31.729  1.00  0.00           C
ATOM   7528  C38 POPEp 193      79.217  41.722  32.219  1.00  0.00           C
ATOM   7531  C39 POPEp 193      79.147  41.882  33.749  1.00  0.00           C
ATOM   7534 0C31 POPEp 193      78.317  43.112  34.179  1.00  0.00           C
ATOM   7537 1C31 POPEp 193      78.027  43.172  35.689  1.00  0.00           C
ATOM   7540 2C31 POPEp 193      76.807  44.042  36.019  1.00  0.00           C
ATOM   7543 3C31 POPEp 193      76.357  43.962  37.489  1.00  0.00           C
ATOM   7546 4C31 POPEp 193      77.207  44.762  38.479  1.00  0.00           C
ATOM   7549 5C31 POPEp 193      76.667  44.592  39.909  1.00  0.00           C
ATOM   7552 6C31 POPEp 193      77.467  45.312  40.989  1.00  0.00           C
ATOM   7556  NH3 POPEq 194      81.367  27.112  69.039  1.00  0.00           N
ATOM   7560  C12 POPEq 194      82.207  28.352  69.079  1.00  0.00           C
ATOM   7563  C11 POPEq 194      82.497  28.792  67.639  1.00  0.00           C
ATOM   7566  P   POPEq 194      84.267  30.692  67.989  1.00  0.00           P
ATOM   7567  O13 POPEq 194      84.387  32.072  67.450  1.00  0.00           O
ATOM   7568  O14 POPEq 194      84.417  30.512  69.449  1.00  0.00           O
ATOM   7569  O11 POPEq 194      85.267  29.712  67.240  1.00  0.00           O
ATOM   7570  O12 POPEq 194      82.847  30.172  67.569  1.00  0.00           O
ATOM   7571  C1  POPEq 194      86.267  30.232  66.349  1.00  0.00           C
ATOM   7574  C2  POPEq 194      85.707  30.502  64.919  1.00  0.00           C
ATOM   7576  O21 POPEq 194      86.227  29.512  64.020  1.00  0.00           O
ATOM   7577  C21 POPEq 194      86.747  29.742  62.829  1.00  0.00           C
ATOM   7578  O22 POPEq 194      87.027  30.812  62.329  1.00  0.00           O
ATOM   7579  C22 POPEq 194      86.977  28.402  62.129  1.00  0.00           C
ATOM   7582  C3  POPEq 194      85.827  32.002  64.529  1.00  0.00           C
ATOM   7585  O31 POPEq 194      84.917  32.322  63.459  1.00  0.00           O
ATOM   7586  C31 POPEq 194      84.417  33.542  63.429  1.00  0.00           C
ATOM   7587  O32 POPEq 194      84.407  34.362  64.340  1.00  0.00           O
ATOM   7588  C32 POPEq 194      83.917  33.832  62.019  1.00  0.00           C
ATOM   7591  C23 POPEq 194      85.907  28.092  61.049  1.00  0.00           C
ATOM   7594  C24 POPEq 194      85.987  29.022  59.829  1.00  0.00           C
ATOM   7597  C25 POPEq 194      84.977  28.652  58.739  1.00  0.00           C
ATOM   7600  C26 POPEq 194      85.577  28.662  57.329  1.00  0.00           C
ATOM   7603  C27 POPEq 194      84.617  28.122  56.269  1.00  0.00           C
ATOM   7606  C28 POPEq 194      85.187  28.192  54.850  1.00  0.00           C
ATOM   7609  C29 POPEq 194      84.307  27.532  53.819  1.00  0.00           C
ATOM   7611 0C21 POPEq 194      84.577  27.452  52.509  1.00  0.00           C
ATOM   7613 1C21 POPEq 194      85.797  28.022  51.819  1.00  0.00           C
ATOM   7616 2C21 POPEq 194      86.677  26.942  51.149  1.00  0.00           C
ATOM   7619 3C21 POPEq 194      85.977  26.192  49.999  1.00  0.00           C
ATOM   7622 4C21 POPEq 194      86.957  25.692  48.930  1.00  0.00           C
ATOM   7625 5C21 POPEq 194      87.897  24.562  49.369  1.00  0.00           C
ATOM   7628 6C21 POPEq 194      87.267  23.172  49.279  1.00  0.00           C
ATOM   7631 7C21 POPEq 194      88.287  22.042  49.409  1.00  0.00           C
ATOM   7634 8C21 POPEq 194      87.677  20.652  49.179  1.00  0.00           C
ATOM   7638  C33 POPEq 194      85.057  33.622  60.999  1.00  0.00           C
ATOM   7641  C34 POPEq 194      84.697  34.022  59.559  1.00  0.00           C
ATOM   7644  C35 POPEq 194      84.137  32.862  58.739  1.00  0.00           C
ATOM   7647  C36 POPEq 194      83.957  33.222  57.259  1.00  0.00           C
ATOM   7650  C37 POPEq 194      83.347  32.062  56.459  1.00  0.00           C
ATOM   7653  C38 POPEq 194      82.857  32.512  55.089  1.00  0.00           C
ATOM   7656  C39 POPEq 194      82.567  31.312  54.169  1.00  0.00           C
ATOM   7659 0C31 POPEq 194      81.817  31.702  52.899  1.00  0.00           C
ATOM   7662 1C31 POPEq 194      81.717  30.512  51.949  1.00  0.00           C
ATOM   7665 2C31 POPEq 194      81.187  30.902  50.559  1.00  0.00           C
ATOM   7668 3C31 POPEq 194      81.217  29.702  49.609  1.00  0.00           C
ATOM   7671 4C31 POPEq 194      80.927  30.062  48.159  1.00  0.00           C
ATOM   7674 5C31 POPEq 194      81.027  28.832  47.239  1.00  0.00           C
ATOM   7677 6C31 POPEq 194      80.867  29.182  45.759  1.00  0.00           C
ATOM   7681  NH3 POPEr 195      17.977  14.252  27.509  1.00  0.00           N
ATOM   7685  C12 POPEr 195      17.047  13.212  26.949  1.00  0.00           C
ATOM   7688  C11 POPEr 195      16.617  12.192  28.019  1.00  0.00           C
ATOM   7691  P   POPEr 195      15.407   9.902  28.269  1.00  0.00           P
ATOM   7692  O13 POPEr 195      13.957   9.622  28.259  1.00  0.00           O
ATOM   7693  O14 POPEr 195      16.297   8.822  27.779  1.00  0.00           O
ATOM   7694  O11 POPEr 195      15.877  10.352  29.699  1.00  0.00           O
ATOM   7695  O12 POPEr 195      15.717  11.232  27.439  1.00  0.00           O
ATOM   7696  C1  POPEr 195      16.367   9.482  30.719  1.00  0.00           C
ATOM   7699  C2  POPEr 195      15.457   9.572  31.959  1.00  0.00           C
ATOM   7701  O21 POPEr 195      16.117   8.942  33.079  1.00  0.00           O
ATOM   7702  C21 POPEr 195      15.407   8.922  34.199  1.00  0.00           C
ATOM   7703  O22 POPEr 195      15.017   7.932  34.789  1.00  0.00           O
ATOM   7704  C22 POPEr 195      15.217  10.322  34.779  1.00  0.00           C
ATOM   7707  C3  POPEr 195      14.047   8.992  31.639  1.00  0.00           C
ATOM   7710  O31 POPEr 195      13.077   9.432  32.599  1.00  0.00           O
ATOM   7711  C31 POPEr 195      11.857   9.652  32.149  1.00  0.00           C
ATOM   7712  O32 POPEr 195      11.447   9.442  31.009  1.00  0.00           O
ATOM   7713  C32 POPEr 195      11.077  10.322  33.269  1.00  0.00           C
ATOM   7716  C23 POPEr 195      15.097  10.222  36.319  1.00  0.00           C
ATOM   7719  C24 POPEr 195      14.577  11.492  36.989  1.00  0.00           C
ATOM   7722  C25 POPEr 195      13.097  11.782  36.709  1.00  0.00           C
ATOM   7725  C26 POPEr 195      12.897  12.812  35.589  1.00  0.00           C
ATOM   7728  C27 POPEr 195      11.447  13.272  35.459  1.00  0.00           C
ATOM   7731  C28 POPEr 195      11.227  14.282  34.309  1.00  0.00           C
ATOM   7734  C29 POPEr 195      12.197  15.432  34.339  1.00  0.00           C
ATOM   7736 0C21 POPEr 195      12.127  16.502  35.149  1.00  0.00           C
ATOM   7738 1C21 POPEr 195      11.057  16.732  36.189  1.00  0.00           C
ATOM   7741 2C21 POPEr 195      11.557  17.412  37.479  1.00  0.00           C
ATOM   7744 3C21 POPEr 195      12.507  16.542  38.309  1.00  0.00           C
ATOM   7747 4C21 POPEr 195      12.737  17.102  39.729  1.00  0.00           C
ATOM   7750 5C21 POPEr 195      13.807  16.322  40.499  1.00  0.00           C
ATOM   7753 6C21 POPEr 195      13.737  16.532  42.020  1.00  0.00           C
ATOM   7756 7C21 POPEr 195      14.927  15.882  42.750  1.00  0.00           C
ATOM   7759 8C21 POPEr 195      15.017  16.302  44.219  1.00  0.00           C
ATOM   7763  C33 POPEr 195       9.907   9.452  33.759  1.00  0.00           C
ATOM   7766  C34 POPEr 195       8.747  10.262  34.349  1.00  0.00           C
ATOM   7769  C35 POPEr 195       8.577   9.982  35.839  1.00  0.00           C
ATOM   7772  C36 POPEr 195       7.507  10.832  36.509  1.00  0.00           C
ATOM   7775  C37 POPEr 195       7.607  10.702  38.029  1.00  0.00           C
ATOM   7778  C38 POPEr 195       6.567  11.522  38.789  1.00  0.00           C
ATOM   7781  C39 POPEr 195       6.807  11.452  40.299  1.00  0.00           C
ATOM   7784 0C31 POPEr 195       6.277  10.152  40.929  1.00  0.00           C
ATOM   7787 1C31 POPEr 195       7.017   9.812  42.229  1.00  0.00           C
ATOM   7790 2C31 POPEr 195       6.167   8.982  43.199  1.00  0.00           C
ATOM   7793 3C31 POPEr 195       5.107   9.852  43.880  1.00  0.00           C
ATOM   7796 4C31 POPEr 195       4.417   9.182  45.069  1.00  0.00           C
ATOM   7799 5C31 POPEr 195       3.367  10.112  45.669  1.00  0.00           C
ATOM   7802 6C31 POPEr 195       2.847   9.642  47.020  1.00  0.00           C
ATOM   7806  NH3 POPEs 196     110.597   6.062  26.879  1.00  0.00           N
ATOM   7810  C12 POPEs 196     110.837   5.292  25.609  1.00  0.00           C
ATOM   7813  C11 POPEs 196     110.527   6.212  24.439  1.00  0.00           C
ATOM   7816  P   POPEs 196     110.717   8.742  24.219  1.00  0.00           P
ATOM   7817  O13 POPEs 196     110.267   8.782  22.809  1.00  0.00           O
ATOM   7818  O14 POPEs 196     109.647   8.992  25.199  1.00  0.00           O
ATOM   7819  O11 POPEs 196     111.847   9.832  24.469  1.00  0.00           O
ATOM   7820  O12 POPEs 196     111.387   7.362  24.529  1.00  0.00           O
ATOM   7821  C1  POPEs 196     112.887   9.632  25.439  1.00  0.00           C
ATOM   7824  C2  POPEs 196     112.587  10.202  26.869  1.00  0.00           C
ATOM   7826  O21 POPEs 196     111.787   9.222  27.569  1.00  0.00           O
ATOM   7827  C21 POPEs 196     111.927   9.252  28.889  1.00  0.00           C
ATOM   7828  O22 POPEs 196     112.627  10.032  29.509  1.00  0.00           O
ATOM   7829  C22 POPEs 196     111.257   8.022  29.509  1.00  0.00           C
ATOM   7832  C3  POPEs 196     111.937  11.632  26.819  1.00  0.00           C
ATOM   7835  O31 POPEs 196     111.427  12.052  28.099  1.00  0.00           O
ATOM   7836  C31 POPEs 196     112.017  13.052  28.749  1.00  0.00           C
ATOM   7837  O32 POPEs 196     112.807  13.852  28.269  1.00  0.00           O
ATOM   7838  C32 POPEs 196     111.477  13.062  30.179  1.00  0.00           C
ATOM   7841  C23 POPEs 196     110.977   8.152  31.029  1.00  0.00           C
ATOM   7844  C24 POPEs 196     109.767   9.022  31.339  1.00  0.00           C
ATOM   7847  C25 POPEs 196     109.157   8.742  32.719  1.00  0.00           C
ATOM   7850  C26 POPEs 196     110.097   9.062  33.899  1.00  0.00           C
ATOM   7853  C27 POPEs 196     109.477   8.672  35.249  1.00  0.00           C
ATOM   7856  C28 POPEs 196     109.997   9.482  36.459  1.00  0.00           C
ATOM   7859  C29 POPEs 196     109.617   8.842  37.769  1.00  0.00           C
ATOM   7861 0C21 POPEs 196     110.107   9.172  38.979  1.00  0.00           C
ATOM   7863 1C21 POPEs 196     111.127  10.252  39.279  1.00  0.00           C
ATOM   7866 2C21 POPEs 196     112.397   9.692  39.939  1.00  0.00           C
ATOM   7869 3C21 POPEs 196     113.427  10.792  40.279  1.00  0.00           C
ATOM   7872 4C21 POPEs 196     113.497  11.132  41.769  1.00  0.00           C
ATOM   7875 5C21 POPEs 196     114.517  12.232  42.079  1.00  0.00           C
ATOM   7878 6C21 POPEs 196     114.637  12.522  43.579  1.00  0.00           C
ATOM   7881 7C21 POPEs 196     115.657  13.622  43.919  1.00  0.00           C
ATOM   7884 8C21 POPEs 196     115.767  13.872  45.419  1.00  0.00           C
ATOM   7888  C33 POPEs 196     112.547  12.922  31.289  1.00  0.00           C
ATOM   7891  C34 POPEs 196     111.867  12.542  32.609  1.00  0.00           C
ATOM   7894  C35 POPEs 196     112.627  12.942  33.879  1.00  0.00           C
ATOM   7897  C36 POPEs 196     111.707  12.932  35.109  1.00  0.00           C
ATOM   7900  C37 POPEs 196     112.357  13.562  36.339  1.00  0.00           C
ATOM   7903  C38 POPEs 196     111.397  13.772  37.509  1.00  0.00           C
ATOM   7906  C39 POPEs 196     112.087  14.392  38.729  1.00  0.00           C
ATOM   7909 0C31 POPEs 196     111.187  14.462  39.979  1.00  0.00           C
ATOM   7912 1C31 POPEs 196     111.777  15.372  41.059  1.00  0.00           C
ATOM   7915 2C31 POPEs 196     110.807  15.652  42.219  1.00  0.00           C
ATOM   7918 3C31 POPEs 196     110.617  14.452  43.169  1.00  0.00           C
ATOM   7921 4C31 POPEs 196     109.667  14.782  44.329  1.00  0.00           C
ATOM   7924 5C31 POPEs 196     109.387  13.572  45.219  1.00  0.00           C
ATOM   7927 6C31 POPEs 196     108.527  13.902  46.450  1.00  0.00           C
ATOM   7931  NH3 POPEt 197      66.667   6.572  66.759  1.00  0.00           N
ATOM   7935  C12 POPEt 197      65.527   7.382  67.349  1.00  0.00           C
ATOM   7938  C11 POPEt 197      65.857   7.952  68.759  1.00  0.00           C
ATOM   7941  P   POPEt 197      64.587  10.192  69.299  1.00  0.00           P
ATOM   7942  O13 POPEt 197      64.837  11.632  69.139  1.00  0.00           O
ATOM   7943  O14 POPEt 197      64.257   9.722  70.660  1.00  0.00           O
ATOM   7944  O11 POPEt 197      63.467   9.692  68.319  1.00  0.00           O
ATOM   7945  O12 POPEt 197      65.847   9.392  68.770  1.00  0.00           O
ATOM   7946  C1  POPEt 197      62.447  10.542  67.809  1.00  0.00           C
ATOM   7949  C2  POPEt 197      62.457  10.672  66.259  1.00  0.00           C
ATOM   7951  O21 POPEt 197      61.627   9.612  65.740  1.00  0.00           O
ATOM   7952  C21 POPEt 197      61.027   9.682  64.549  1.00  0.00           C
ATOM   7953  O22 POPEt 197      60.457   8.712  64.049  1.00  0.00           O
ATOM   7954  C22 POPEt 197      60.937  11.082  63.950  1.00  0.00           C
ATOM   7957  C3  POPEt 197      63.897  10.682  65.629  1.00  0.00           C
ATOM   7960  O31 POPEt 197      64.097   9.652  64.639  1.00  0.00           O
ATOM   7961  C31 POPEt 197      64.227  10.072  63.389  1.00  0.00           C
ATOM   7962  O32 POPEt 197      64.207  11.232  63.019  1.00  0.00           O
ATOM   7963  C32 POPEt 197      64.247   8.872  62.449  1.00  0.00           C
ATOM   7966  C23 POPEt 197      60.237  11.152  62.569  1.00  0.00           C
ATOM   7969  C24 POPEt 197      59.777  12.592  62.309  1.00  0.00           C
ATOM   7972  C25 POPEt 197      59.507  12.912  60.839  1.00  0.00           C
ATOM   7975  C26 POPEt 197      58.087  12.542  60.359  1.00  0.00           C
ATOM   7978  C27 POPEt 197      57.987  12.642  58.829  1.00  0.00           C
ATOM   7981  C28 POPEt 197      56.707  13.352  58.359  1.00  0.00           C
ATOM   7984  C29 POPEt 197      56.777  13.672  56.889  1.00  0.00           C
ATOM   7986 0C21 POPEt 197      55.737  13.702  56.039  1.00  0.00           C
ATOM   7988 1C21 POPEt 197      54.307  13.422  56.389  1.00  0.00           C
ATOM   7991 2C21 POPEt 197      53.487  13.072  55.130  1.00  0.00           C
ATOM   7994 3C21 POPEt 197      53.237  14.302  54.259  1.00  0.00           C
ATOM   7997 4C21 POPEt 197      52.607  13.952  52.910  1.00  0.00           C
ATOM   8000 5C21 POPEt 197      52.147  15.212  52.169  1.00  0.00           C
ATOM   8003 6C21 POPEt 197      50.647  15.442  52.309  1.00  0.00           C
ATOM   8006 7C21 POPEt 197      50.157  16.772  51.749  1.00  0.00           C
ATOM   8009 8C21 POPEt 197      48.657  16.972  51.939  1.00  0.00           C
ATOM   8013  C33 POPEt 197      63.917   9.352  61.019  1.00  0.00           C
ATOM   8016  C34 POPEt 197      63.837   8.182  60.049  1.00  0.00           C
ATOM   8019  C35 POPEt 197      63.627   8.562  58.579  1.00  0.00           C
ATOM   8022  C36 POPEt 197      63.787   7.332  57.679  1.00  0.00           C
ATOM   8025  C37 POPEt 197      63.797   7.652  56.180  1.00  0.00           C
ATOM   8028  C38 POPEt 197      63.987   6.392  55.329  1.00  0.00           C
ATOM   8031  C39 POPEt 197      64.417   6.732  53.899  1.00  0.00           C
ATOM   8034 0C31 POPEt 197      64.507   5.512  52.989  1.00  0.00           C
ATOM   8037 1C31 POPEt 197      65.057   5.882  51.599  1.00  0.00           C
ATOM   8040 2C31 POPEt 197      64.807   4.822  50.509  1.00  0.00           C
ATOM   8043 3C31 POPEt 197      63.317   4.642  50.180  1.00  0.00           C
ATOM   8046 4C31 POPEt 197      63.057   3.992  48.810  1.00  0.00           C
ATOM   8049 5C31 POPEt 197      61.557   3.952  48.469  1.00  0.00           C
ATOM   8052 6C31 POPEt 197      61.267   3.518  47.039  1.00  0.00           C
ATOM   8056  NH3 POPEu 198      81.447 118.502  67.619  1.00  0.00           N
ATOM   8060  C12 POPEu 198      81.757 119.972  67.619  1.00  0.00           C
ATOM   8063  C11 POPEu 198      80.857 120.802  66.689  1.00  0.00           C
ATOM   8066  P   POPEu 198      78.317 121.182  67.099  1.00  0.00           P
ATOM   8067  O13 POPEu 198      77.137 120.302  67.209  1.00  0.00           O
ATOM   8068  O14 POPEu 198      78.637 121.922  68.329  1.00  0.00           O
ATOM   8069  O11 POPEu 198      78.187 122.092  65.829  1.00  0.00           O
ATOM   8070  O12 POPEu 198      79.537 120.262  66.669  1.00  0.00           O
ATOM   8071  C1  POPEu 198      76.927 122.532  65.329  1.00  0.00           C
ATOM   8074  C2  POPEu 198      76.197 121.462  64.449  1.00  0.00           C
ATOM   8076  O21 POPEu 198      76.407 121.672  63.039  1.00  0.00           O
ATOM   8077  C21 POPEu 198      75.847 122.722  62.469  1.00  0.00           C
ATOM   8078  O22 POPEu 198      75.117 123.542  62.979  1.00  0.00           O
ATOM   8079  C22 POPEu 198      76.347 122.832  61.039  1.00  0.00           C
ATOM   8082  C3  POPEu 198      74.697 121.322  64.839  1.00  0.00           C
ATOM   8085  O31 POPEu 198      73.997 120.362  64.029  1.00  0.00           O
ATOM   8086  C31 POPEu 198      74.087 119.112  64.419  1.00  0.00           C
ATOM   8087  O32 POPEu 198      74.787 118.692  65.329  1.00  0.00           O
ATOM   8088  C32 POPEu 198      73.187 118.272  63.529  1.00  0.00           C
ATOM   8091  C23 POPEu 198      76.057 124.222  60.439  1.00  0.00           C
ATOM   8094  C24 POPEu 198      76.897 124.502  59.189  1.00  0.00           C
ATOM   8097  C25 POPEu 198      76.617 123.522  58.039  1.00  0.00           C
ATOM   8100  C26 POPEu 198      76.347 124.242  56.699  1.00  0.00           C
ATOM   8103  C27 POPEu 198      75.927 123.272  55.599  1.00  0.00           C
ATOM   8106  C28 POPEu 198      75.477 123.942  54.279  1.00  0.00           C
ATOM   8109  C29 POPEu 198      74.157 124.652  54.389  1.00  0.00           C
ATOM   8111 0C21 POPEu 198      73.167 124.702  53.469  1.00  0.00           C
ATOM   8113 1C21 POPEu 198      73.137 124.072  52.099  1.00  0.00           C
ATOM   8116 2C21 POPEu 198      72.907 125.092  50.959  1.00  0.00           C
ATOM   8119 3C21 POPEu 198      72.777 124.412  49.569  1.00  0.00           C
ATOM   8122 4C21 POPEu 198      71.977 125.232  48.549  1.00  0.00           C
ATOM   8125 5C21 POPEu 198      72.707 126.462  47.989  1.00  0.00           C
ATOM   8128 6C21 POPEu 198      73.727 126.122  46.889  1.00  0.00           C
ATOM   8131 7C21 POPEu 198      74.507 127.352  46.409  1.00  0.00           C
ATOM   8134 8C21 POPEu 198      75.407 127.072  45.200  1.00  0.00           C
ATOM   8138  C33 POPEu 198      73.217 116.762  63.859  1.00  0.00           C
ATOM   8141  C34 POPEu 198      72.527 115.902  62.779  1.00  0.00           C
ATOM   8144  C35 POPEu 198      73.257 115.962  61.429  1.00  0.00           C
ATOM   8147  C36 POPEu 198      72.597 115.122  60.329  1.00  0.00           C
ATOM   8150  C37 POPEu 198      73.447 115.262  59.059  1.00  0.00           C
ATOM   8153  C38 POPEu 198      73.277 114.182  57.989  1.00  0.00           C
ATOM   8156  C39 POPEu 198      72.207 114.522  56.949  1.00  0.00           C
ATOM   8159 0C31 POPEu 198      72.337 113.662  55.689  1.00  0.00           C
ATOM   8162 1C31 POPEu 198      71.047 113.652  54.859  1.00  0.00           C
ATOM   8165 2C31 POPEu 198      71.207 112.902  53.539  1.00  0.00           C
ATOM   8168 3C31 POPEu 198      69.897 112.852  52.739  1.00  0.00           C
ATOM   8171 4C31 POPEu 198      70.137 112.372  51.310  1.00  0.00           C
ATOM   8174 5C31 POPEu 198      68.857 112.302  50.469  1.00  0.00           C
ATOM   8177 6C31 POPEu 198      69.147 112.162  48.969  1.00  0.00           C
ATOM   8181  NH3 POPEv 199      86.447  90.122  27.619  1.00  0.00           N
ATOM   8185  C12 POPEv 199      86.217  90.752  26.279  1.00  0.00           C
ATOM   8188  C11 POPEv 199      87.347  91.682  25.839  1.00  0.00           C
ATOM   8191  P   POPEv 199      87.557  94.262  25.959  1.00  0.00           P
ATOM   8192  O13 POPEv 199      88.447  94.092  24.779  1.00  0.00           O
ATOM   8193  O14 POPEv 199      86.197  94.782  25.709  1.00  0.00           O
ATOM   8194  O11 POPEv 199      88.217  95.212  27.059  1.00  0.00           O
ATOM   8195  O12 POPEv 199      87.397  92.842  26.669  1.00  0.00           O
ATOM   8196  C1  POPEv 199      88.277  94.842  28.449  1.00  0.00           C
ATOM   8199  C2  POPEv 199      86.887  94.812  29.179  1.00  0.00           C
ATOM   8201  O21 POPEv 199      86.617  95.992  29.969  1.00  0.00           O
ATOM   8202  C21 POPEv 199      87.317  96.142  31.079  1.00  0.00           C
ATOM   8203  O22 POPEv 199      88.297  95.492  31.409  1.00  0.00           O
ATOM   8204  C22 POPEv 199      86.687  97.222  31.929  1.00  0.00           C
ATOM   8207  C3  POPEv 199      86.707  93.462  29.959  1.00  0.00           C
ATOM   8210  O31 POPEv 199      85.447  93.382  30.689  1.00  0.00           O
ATOM   8211  C31 POPEv 199      84.917  92.162  30.739  1.00  0.00           C
ATOM   8212  O32 POPEv 199      85.387  91.162  30.219  1.00  0.00           O
ATOM   8213  C32 POPEv 199      83.647  92.112  31.609  1.00  0.00           C
ATOM   8216  C23 POPEv 199      87.317  97.212  33.339  1.00  0.00           C
ATOM   8219  C24 POPEv 199      86.707  98.252  34.289  1.00  0.00           C
ATOM   8222  C25 POPEv 199      87.047  97.902  35.739  1.00  0.00           C
ATOM   8225  C26 POPEv 199      87.217  99.122  36.649  1.00  0.00           C
ATOM   8228  C27 POPEv 199      87.787  98.702  38.009  1.00  0.00           C
ATOM   8231  C28 POPEv 199      88.167  99.902  38.889  1.00  0.00           C
ATOM   8234  C29 POPEv 199      89.477  99.642  39.589  1.00  0.00           C
ATOM   8236 0C21 POPEv 199      89.647  99.422  40.899  1.00  0.00           C
ATOM   8238 1C21 POPEv 199      88.557  99.372  41.949  1.00  0.00           C
ATOM   8241 2C21 POPEv 199      88.947  98.502  43.159  1.00  0.00           C
ATOM   8244 3C21 POPEv 199      90.157  99.042  43.939  1.00  0.00           C
ATOM   8247 4C21 POPEv 199      90.517  98.142  45.130  1.00  0.00           C
ATOM   8250 5C21 POPEv 199      91.977  98.302  45.569  1.00  0.00           C
ATOM   8253 6C21 POPEv 199      92.377  97.242  46.609  1.00  0.00           C
ATOM   8256 7C21 POPEv 199      93.867  96.912  46.559  1.00  0.00           C
ATOM   8259 8C21 POPEv 199      94.277  95.752  47.459  1.00  0.00           C
ATOM   8263  C33 POPEv 199      82.987  93.462  32.009  1.00  0.00           C
ATOM   8266  C34 POPEv 199      81.667  93.272  32.789  1.00  0.00           C
ATOM   8269  C35 POPEv 199      80.727  94.492  32.759  1.00  0.00           C
ATOM   8272  C36 POPEv 199      80.347  95.122  34.109  1.00  0.00           C
ATOM   8275  C37 POPEv 199      79.167  96.112  33.929  1.00  0.00           C
ATOM   8278  C38 POPEv 199      78.647  96.712  35.249  1.00  0.00           C
ATOM   8281  C39 POPEv 199      77.147  97.062  35.209  1.00  0.00           C
ATOM   8284 0C31 POPEv 199      76.817  98.192  34.229  1.00  0.00           C
ATOM   8287 1C31 POPEv 199      75.377  98.742  34.249  1.00  0.00           C
ATOM   8290 2C31 POPEv 199      75.107  99.982  35.129  1.00  0.00           C
ATOM   8293 3C31 POPEv 199      74.747  99.692  36.599  1.00  0.00           C
ATOM   8296 4C31 POPEv 199      74.817 100.972  37.449  1.00  0.00           C
ATOM   8299 5C31 POPEv 199      74.747 100.722  38.959  1.00  0.00           C
ATOM   8302 6C31 POPEv 199      74.767 102.022  39.769  1.00  0.00           C
ATOM   8306  NH3 POPEw 200      69.667   7.172  24.559  1.00  0.00           N
ATOM   8310  C12 POPEw 200      70.657   8.232  24.099  1.00  0.00           C
ATOM   8313  C11 POPEw 200      71.877   7.592  23.409  1.00  0.00           C
ATOM   8316  P   POPEw 200      74.427   7.922  23.759  1.00  0.00           P
ATOM   8317  O13 POPEw 200      74.497   7.702  25.209  1.00  0.00           O
ATOM   8318  O14 POPEw 200      74.627   6.732  22.909  1.00  0.00           O
ATOM   8319  O11 POPEw 200      75.457   9.042  23.359  1.00  0.00           O
ATOM   8320  O12 POPEw 200      72.987   8.502  23.419  1.00  0.00           O
ATOM   8321  C1  POPEw 200      76.877   8.992  23.559  1.00  0.00           C
ATOM   8324  C2  POPEw 200      77.417  10.272  24.269  1.00  0.00           C
ATOM   8326  O21 POPEw 200      78.317   9.962  25.359  1.00  0.00           O
ATOM   8327  C21 POPEw 200      79.527   9.552  24.979  1.00  0.00           C
ATOM   8328  O22 POPEw 200      79.857   9.332  23.819  1.00  0.00           O
ATOM   8329  C22 POPEw 200      80.517   9.502  26.129  1.00  0.00           C
ATOM   8332  C3  POPEw 200      76.207  11.112  24.769  1.00  0.00           C
ATOM   8335  O31 POPEw 200      76.587  12.372  25.359  1.00  0.00           O
ATOM   8336  C31 POPEw 200      76.767  12.542  26.679  1.00  0.00           C
ATOM   8337  O32 POPEw 200      77.067  13.642  27.159  1.00  0.00           O
ATOM   8338  C32 POPEw 200      76.367  11.362  27.559  1.00  0.00           C
ATOM   8341  C23 POPEw 200      79.907   9.142  27.479  1.00  0.00           C
ATOM   8344  C24 POPEw 200      80.847   9.342  28.679  1.00  0.00           C
ATOM   8347  C25 POPEw 200      80.257   8.692  29.939  1.00  0.00           C
ATOM   8350  C26 POPEw 200      81.167   8.812  31.159  1.00  0.00           C
ATOM   8353  C27 POPEw 200      81.287   7.572  32.039  1.00  0.00           C
ATOM   8356  C28 POPEw 200      82.497   7.662  32.989  1.00  0.00           C
ATOM   8359  C29 POPEw 200      82.287   8.662  34.099  1.00  0.00           C
ATOM   8361 0C21 POPEw 200      82.787   8.582  35.340  1.00  0.00           C
ATOM   8363 1C21 POPEw 200      83.677   7.472  35.849  1.00  0.00           C
ATOM   8366 2C21 POPEw 200      83.567   7.282  37.379  1.00  0.00           C
ATOM   8369 3C21 POPEw 200      84.187   8.442  38.179  1.00  0.00           C
ATOM   8372 4C21 POPEw 200      83.187   9.082  39.169  1.00  0.00           C
ATOM   8375 5C21 POPEw 200      82.987   8.292  40.469  1.00  0.00           C
ATOM   8378 6C21 POPEw 200      84.237   8.262  41.349  1.00  0.00           C
ATOM   8381 7C21 POPEw 200      83.987   7.712  42.759  1.00  0.00           C
ATOM   8384 8C21 POPEw 200      85.227   7.832  43.649  1.00  0.00           C
ATOM   8388  C33 POPEw 200      76.367  11.782  29.049  1.00  0.00           C
ATOM   8391  C34 POPEw 200      75.607  10.812  29.959  1.00  0.00           C
ATOM   8394  C35 POPEw 200      76.557   9.732  30.469  1.00  0.00           C
ATOM   8397  C36 POPEw 200      75.827   8.532  31.039  1.00  0.00           C
ATOM   8400  C37 POPEw 200      76.747   7.442  31.619  1.00  0.00           C
ATOM   8403  C38 POPEw 200      76.997   7.592  33.109  1.00  0.00           C
ATOM   8406  C39 POPEw 200      77.737   8.862  33.509  1.00  0.00           C
ATOM   8409 0C31 POPEw 200      78.167   8.802  34.969  1.00  0.00           C
ATOM   8412 1C31 POPEw 200      78.857  10.102  35.379  1.00  0.00           C
ATOM   8415 2C31 POPEw 200      79.187  10.182  36.859  1.00  0.00           C
ATOM   8418 3C31 POPEw 200      80.007  11.432  37.139  1.00  0.00           C
ATOM   8421 4C31 POPEw 200      80.277  11.632  38.629  1.00  0.00           C
ATOM   8424 5C31 POPEw 200      81.387  12.662  38.859  1.00  0.00           C
ATOM   8427 6C31 POPEw 200      81.687  12.862  40.340  1.00  0.00           C
ATOM   8431  NH3 POPEx 201      50.167  48.282  68.509  1.00  0.00           N
ATOM   8435  C12 POPEx 201      51.367  47.682  67.819  1.00  0.00           C
ATOM   8438  C11 POPEx 201      52.477  47.252  68.789  1.00  0.00           C
ATOM   8441  P   POPEx 201      54.467  45.632  68.100  1.00  0.00           P
ATOM   8442  O13 POPEx 201      55.877  45.862  67.700  1.00  0.00           O
ATOM   8443  O14 POPEx 201      54.267  44.942  69.389  1.00  0.00           O
ATOM   8444  O11 POPEx 201      53.817  44.782  66.969  1.00  0.00           O
ATOM   8445  O12 POPEx 201      53.697  47.042  68.079  1.00  0.00           O
ATOM   8446  C1  POPEx 201      53.137  45.352  65.849  1.00  0.00           C
ATOM   8449  C2  POPEx 201      53.947  45.122  64.559  1.00  0.00           C
ATOM   8451  O21 POPEx 201      53.107  45.562  63.489  1.00  0.00           O
ATOM   8452  C21 POPEx 201      53.527  45.912  62.269  1.00  0.00           C
ATOM   8453  O22 POPEx 201      52.757  46.182  61.359  1.00  0.00           O
ATOM   8454  C22 POPEx 201      55.057  45.992  62.079  1.00  0.00           C
ATOM   8457  C3  POPEx 201      54.307  43.602  64.529  1.00  0.00           C
ATOM   8460  O31 POPEx 201      54.487  43.042  63.209  1.00  0.00           O
ATOM   8461  C31 POPEx 201      53.317  42.692  62.649  1.00  0.00           C
ATOM   8462  O32 POPEx 201      52.217  42.832  63.149  1.00  0.00           O
ATOM   8463  C32 POPEx 201      53.607  42.322  61.209  1.00  0.00           C
ATOM   8466  C23 POPEx 201      55.437  46.292  60.599  1.00  0.00           C
ATOM   8469  C24 POPEx 201      56.947  46.222  60.309  1.00  0.00           C
ATOM   8472  C25 POPEx 201      57.307  46.212  58.809  1.00  0.00           C
ATOM   8475  C26 POPEx 201      57.337  47.592  58.119  1.00  0.00           C
ATOM   8478  C27 POPEx 201      57.947  47.502  56.709  1.00  0.00           C
ATOM   8481  C28 POPEx 201      58.417  48.852  56.119  1.00  0.00           C
ATOM   8484  C29 POPEx 201      57.247  49.702  55.699  1.00  0.00           C
ATOM   8486 0C21 POPEx 201      57.087  50.342  54.529  1.00  0.00           C
ATOM   8488 1C21 POPEx 201      57.997  50.422  53.329  1.00  0.00           C
ATOM   8491 2C21 POPEx 201      57.247  50.172  52.009  1.00  0.00           C
ATOM   8494 3C21 POPEx 201      56.067  51.142  51.749  1.00  0.00           C
ATOM   8497 4C21 POPEx 201      55.447  51.002  50.359  1.00  0.00           C
ATOM   8500 5C21 POPEx 201      54.677  49.682  50.180  1.00  0.00           C
ATOM   8503 6C21 POPEx 201      54.077  49.502  48.789  1.00  0.00           C
ATOM   8506 7C21 POPEx 201      53.207  48.252  48.670  1.00  0.00           C
ATOM   8509 8C21 POPEx 201      52.577  48.102  47.289  1.00  0.00           C
ATOM   8513  C33 POPEx 201      52.407  42.622  60.289  1.00  0.00           C
ATOM   8516  C34 POPEx 201      52.807  42.552  58.819  1.00  0.00           C
ATOM   8519  C35 POPEx 201      51.587  42.442  57.910  1.00  0.00           C
ATOM   8522  C36 POPEx 201      51.937  42.122  56.450  1.00  0.00           C
ATOM   8525  C37 POPEx 201      50.707  41.742  55.609  1.00  0.00           C
ATOM   8528  C38 POPEx 201      51.067  41.222  54.209  1.00  0.00           C
ATOM   8531  C39 POPEx 201      51.457  42.342  53.249  1.00  0.00           C
ATOM   8534 0C31 POPEx 201      50.247  43.062  52.639  1.00  0.00           C
ATOM   8537 1C31 POPEx 201      50.637  44.392  51.979  1.00  0.00           C
ATOM   8540 2C31 POPEx 201      49.607  44.912  50.959  1.00  0.00           C
ATOM   8543 3C31 POPEx 201      49.607  44.082  49.669  1.00  0.00           C
ATOM   8546 4C31 POPEx 201      48.617  44.572  48.609  1.00  0.00           C
ATOM   8549 5C31 POPEx 201      48.687  43.682  47.359  1.00  0.00           C
ATOM   8552 6C31 POPEx 201      47.817  44.162  46.189  1.00  0.00           C
ATOM   8556  NH3 POPEy 202      94.487 109.352  69.279  1.00  0.00           N
ATOM   8560  C12 POPEy 202      95.177 110.442  70.029  1.00  0.00           C
ATOM   8563  C11 POPEy 202      96.307 109.922  70.929  1.00  0.00           C
ATOM   8566  P   POPEy 202      97.197 107.592  70.059  1.00  0.00           P
ATOM   8567  O13 POPEy 202      98.567 107.062  69.929  1.00  0.00           O
ATOM   8568  O14 POPEy 202      96.297 107.062  71.099  1.00  0.00           O
ATOM   8569  O11 POPEy 202      96.467 107.622  68.669  1.00  0.00           O
ATOM   8570  O12 POPEy 202      97.317 109.162  70.249  1.00  0.00           O
ATOM   8571  C1  POPEy 202      97.147 107.402  67.429  1.00  0.00           C
ATOM   8574  C2  POPEy 202      96.687 108.422  66.369  1.00  0.00           C
ATOM   8576  O21 POPEy 202      96.327 107.772  65.149  1.00  0.00           O
ATOM   8577  C21 POPEy 202      95.057 107.472  64.959  1.00  0.00           C
ATOM   8578  O22 POPEy 202      94.167 107.542  65.779  1.00  0.00           O
ATOM   8579  C22 POPEy 202      94.877 107.262  63.429  1.00  0.00           C
ATOM   8582  C3  POPEy 202      97.837 109.412  66.039  1.00  0.00           C
ATOM   8585  O31 POPEy 202      98.987 108.732  65.499  1.00  0.00           O
ATOM   8586  C31 POPEy 202      98.967 108.502  64.179  1.00  0.00           C
ATOM   8587  O32 POPEy 202      98.137 108.922  63.399  1.00  0.00           O
ATOM   8588  C32 POPEy 202     100.187 107.662  63.809  1.00  0.00           C
ATOM   8591  C23 POPEy 202      93.987 106.072  62.999  1.00  0.00           C
ATOM   8594  C24 POPEy 202      93.917 105.872  61.459  1.00  0.00           C
ATOM   8597  C25 POPEy 202      93.487 107.082  60.590  1.00  0.00           C
ATOM   8600  C26 POPEy 202      93.977 106.962  59.129  1.00  0.00           C
ATOM   8603  C27 POPEy 202      93.507 108.102  58.219  1.00  0.00           C
ATOM   8606  C28 POPEy 202      94.517 108.462  57.099  1.00  0.00           C
ATOM   8609  C29 POPEy 202      94.977 107.292  56.269  1.00  0.00           C
ATOM   8611 0C21 POPEy 202      94.647 106.982  55.009  1.00  0.00           C
ATOM   8613 1C21 POPEy 202      93.657 107.692  54.109  1.00  0.00           C
ATOM   8616 2C21 POPEy 202      92.667 106.702  53.449  1.00  0.00           C
ATOM   8619 3C21 POPEy 202      93.317 105.672  52.519  1.00  0.00           C
ATOM   8622 4C21 POPEy 202      92.287 104.712  51.879  1.00  0.00           C
ATOM   8625 5C21 POPEy 202      92.937 103.692  50.939  1.00  0.00           C
ATOM   8628 6C21 POPEy 202      91.937 102.672  50.379  1.00  0.00           C
ATOM   8631 7C21 POPEy 202      92.517 101.812  49.259  1.00  0.00           C
ATOM   8634 8C21 POPEy 202      91.547 100.752  48.729  1.00  0.00           C
ATOM   8638  C33 POPEy 202     100.397 107.502  62.289  1.00  0.00           C
ATOM   8641  C34 POPEy 202     101.787 106.962  61.929  1.00  0.00           C
ATOM   8644  C35 POPEy 202     102.107 107.052  60.429  1.00  0.00           C
ATOM   8647  C36 POPEy 202     101.357 106.042  59.559  1.00  0.00           C
ATOM   8650  C37 POPEy 202     101.637 106.282  58.059  1.00  0.00           C
ATOM   8653  C38 POPEy 202     101.107 105.162  57.149  1.00  0.00           C
ATOM   8656  C39 POPEy 202     101.037 105.582  55.669  1.00  0.00           C
ATOM   8659 0C31 POPEy 202     102.397 105.652  54.949  1.00  0.00           C
ATOM   8662 1C31 POPEy 202     103.077 104.282  54.829  1.00  0.00           C
ATOM   8665 2C31 POPEy 202     103.957 104.112  53.579  1.00  0.00           C
ATOM   8668 3C31 POPEy 202     105.277 104.882  53.659  1.00  0.00           C
ATOM   8671 4C31 POPEy 202     106.177 104.672  52.429  1.00  0.00           C
ATOM   8674 5C31 POPEy 202     107.597 105.222  52.639  1.00  0.00           C
ATOM   8677 6C31 POPEy 202     108.337 105.512  51.339  1.00  0.00           C
ATOM   8681  NH3 POPEz 203     131.657 111.672  69.569  1.00  0.00           N
ATOM   8685  C12 POPEz 203     130.747 110.722  68.840  1.00  0.00           C
ATOM   8688  C11 POPEz 203     131.247 109.282  68.929  1.00  0.00           C
ATOM   8691  P   POPEz 203     130.507 106.872  68.529  1.00  0.00           P
ATOM   8692  O13 POPEz 203     131.287 106.512  69.740  1.00  0.00           O
ATOM   8693  O14 POPEz 203     129.307 106.062  68.240  1.00  0.00           O
ATOM   8694  O11 POPEz 203     131.517 106.802  67.329  1.00  0.00           O
ATOM   8695  O12 POPEz 203     130.167 108.412  68.579  1.00  0.00           O
ATOM   8696  C1  POPEz 203     131.027 106.812  65.990  1.00  0.00           C
ATOM   8699  C2  POPEz 203     131.767 105.752  65.139  1.00  0.00           C
ATOM   8701  O21 POPEz 203     131.897 106.062  63.739  1.00  0.00           O
ATOM   8702  C21 POPEz 203     131.097 106.892  63.109  1.00  0.00           C
ATOM   8703  O22 POPEz 203     130.027 107.332  63.479  1.00  0.00           O
ATOM   8704  C22 POPEz 203     131.747 107.292  61.789  1.00  0.00           C
ATOM   8707  C3  POPEz 203     131.167 104.342  65.389  1.00  0.00           C
ATOM   8710  O31 POPEz 203     131.577 103.322  64.449  1.00  0.00           O
ATOM   8711  C31 POPEz 203     132.597 102.552  64.829  1.00  0.00           C
ATOM   8712  O32 POPEz 203     133.377 102.812  65.729  1.00  0.00           O
ATOM   8713  C32 POPEz 203     132.647 101.282  63.959  1.00  0.00           C
ATOM   8716  C23 POPEz 203     131.357 106.342  60.639  1.00  0.00           C
ATOM   8719  C24 POPEz 203     131.667 106.952  59.279  1.00  0.00           C
ATOM   8722  C25 POPEz 203     131.227 106.042  58.119  1.00  0.00           C
ATOM   8725  C26 POPEz 203     130.237 106.702  57.159  1.00  0.00           C
ATOM   8728  C27 POPEz 203     130.837 107.902  56.399  1.00  0.00           C
ATOM   8731  C28 POPEz 203     130.197 108.102  55.009  1.00  0.00           C
ATOM   8734  C29 POPEz 203     128.707 108.362  55.099  1.00  0.00           C
ATOM   8736 0C21 POPEz 203     128.007 109.272  54.399  1.00  0.00           C
ATOM   8738 1C21 POPEz 203     128.557 110.252  53.389  1.00  0.00           C
ATOM   8741 2C21 POPEz 203     127.777 111.572  53.389  1.00  0.00           C
ATOM   8744 3C21 POPEz 203     126.367 111.452  52.770  1.00  0.00           C
ATOM   8747 4C21 POPEz 203     125.557 112.752  52.859  1.00  0.00           C
ATOM   8750 5C21 POPEz 203     125.077 113.052  54.289  1.00  0.00           C
ATOM   8753 6C21 POPEz 203     124.687 114.512  54.509  1.00  0.00           C
ATOM   8756 7C21 POPEz 203     124.637 114.872  55.999  1.00  0.00           C
ATOM   8759 8C21 POPEz 203     124.417 116.362  56.250  1.00  0.00           C
ATOM   8763  C33 POPEz 203     131.297 100.882  63.309  1.00  0.00           C
ATOM   8766  C34 POPEz 203     131.007 101.652  62.019  1.00  0.00           C
ATOM   8769  C35 POPEz 203     130.017 100.982  61.049  1.00  0.00           C
ATOM   8772  C36 POPEz 203     128.657 100.512  61.609  1.00  0.00           C
ATOM   8775  C37 POPEz 203     127.827 100.002  60.419  1.00  0.00           C
ATOM   8778  C38 POPEz 203     126.477  99.342  60.729  1.00  0.00           C
ATOM   8781  C39 POPEz 203     125.707  98.962  59.459  1.00  0.00           C
ATOM   8784 0C31 POPEz 203     126.557  98.152  58.479  1.00  0.00           C
ATOM   8787 1C31 POPEz 203     125.787  97.592  57.289  1.00  0.00           C
ATOM   8790 2C31 POPEz 203     126.737  96.822  56.369  1.00  0.00           C
ATOM   8793 3C31 POPEz 203     125.987  96.192  55.209  1.00  0.00           C
ATOM   8796 4C31 POPEz 203     126.937  95.512  54.239  1.00  0.00           C
ATOM   8799 5C31 POPEz 203     126.197  94.922  53.039  1.00  0.00           C
ATOM   8802 6C31 POPEz 203     127.167  94.322  52.039  1.00  0.00           C
ATOM   8806  NH3 POPE0 204     123.737  25.872  22.129  1.00  0.00           N
ATOM   8810  C12 POPE0 204     122.667  26.792  22.679  1.00  0.00           C
ATOM   8813  C11 POPE0 204     122.907  27.282  24.129  1.00  0.00           C
ATOM   8816  P   POPE0 204     125.437  27.562  24.519  1.00  0.00           P
ATOM   8817  O13 POPE0 204     125.867  27.042  23.209  1.00  0.00           O
ATOM   8818  O14 POPE0 204     125.167  29.022  24.629  1.00  0.00           O
ATOM   8819  O11 POPE0 204     126.407  27.082  25.669  1.00  0.00           O
ATOM   8820  O12 POPE0 204     124.077  26.782  24.799  1.00  0.00           O
ATOM   8821  C1  POPE0 204     125.957  26.612  26.949  1.00  0.00           C
ATOM   8824  C2  POPE0 204     126.427  27.532  28.119  1.00  0.00           C
ATOM   8826  O21 POPE0 204     125.867  27.032  29.359  1.00  0.00           O
ATOM   8827  C21 POPE0 204     124.557  27.222  29.539  1.00  0.00           C
ATOM   8828  O22 POPE0 204     123.797  27.792  28.779  1.00  0.00           O
ATOM   8829  C22 POPE0 204     124.147  26.622  30.869  1.00  0.00           C
ATOM   8832  C3  POPE0 204     126.227  29.072  27.899  1.00  0.00           C
ATOM   8835  O31 POPE0 204     127.117  29.882  28.689  1.00  0.00           O
ATOM   8836  C31 POPE0 204     126.707  30.232  29.909  1.00  0.00           C
ATOM   8837  O32 POPE0 204     125.637  29.962  30.419  1.00  0.00           O
ATOM   8838  C32 POPE0 204     127.837  30.972  30.629  1.00  0.00           C
ATOM   8841  C23 POPE0 204     122.697  26.122  30.809  1.00  0.00           C
ATOM   8844  C24 POPE0 204     122.287  25.322  32.059  1.00  0.00           C
ATOM   8847  C25 POPE0 204     122.567  26.032  33.389  1.00  0.00           C
ATOM   8850  C26 POPE0 204     123.847  25.552  34.119  1.00  0.00           C
ATOM   8853  C27 POPE0 204     123.617  24.312  34.999  1.00  0.00           C
ATOM   8856  C28 POPE0 204     124.547  24.202  36.229  1.00  0.00           C
ATOM   8859  C29 POPE0 204     124.517  25.382  37.169  1.00  0.00           C
ATOM   8861 0C21 POPE0 204     123.447  25.842  37.859  1.00  0.00           C
ATOM   8863 1C21 POPE0 204     122.067  25.242  37.889  1.00  0.00           C
ATOM   8866 2C21 POPE0 204     121.297  25.562  39.189  1.00  0.00           C
ATOM   8869 3C21 POPE0 204     121.887  24.922  40.449  1.00  0.00           C
ATOM   8872 4C21 POPE0 204     121.227  25.432  41.749  1.00  0.00           C
ATOM   8875 5C21 POPE0 204     121.987  24.962  42.989  1.00  0.00           C
ATOM   8878 6C21 POPE0 204     121.357  25.392  44.329  1.00  0.00           C
ATOM   8881 7C21 POPE0 204     122.407  25.852  45.349  1.00  0.00           C
ATOM   8884 8C21 POPE0 204     121.837  26.102  46.749  1.00  0.00           C
ATOM   8888  C33 POPE0 204     127.417  32.302  31.299  1.00  0.00           C
ATOM   8891  C34 POPE0 204     127.067  32.242  32.799  1.00  0.00           C
ATOM   8894  C35 POPE0 204     128.247  31.842  33.699  1.00  0.00           C
ATOM   8897  C36 POPE0 204     128.207  32.542  35.059  1.00  0.00           C
ATOM   8900  C37 POPE0 204     129.207  31.972  36.079  1.00  0.00           C
ATOM   8903  C38 POPE0 204     128.797  32.372  37.499  1.00  0.00           C
ATOM   8906  C39 POPE0 204     129.797  31.962  38.599  1.00  0.00           C
ATOM   8909 0C31 POPE0 204     129.117  31.952  39.969  1.00  0.00           C
ATOM   8912 1C31 POPE0 204     130.057  31.612  41.139  1.00  0.00           C
ATOM   8915 2C31 POPE0 204     129.267  31.272  42.409  1.00  0.00           C
ATOM   8918 3C31 POPE0 204     130.157  30.852  43.600  1.00  0.00           C
ATOM   8921 4C31 POPE0 204     131.047  31.982  44.139  1.00  0.00           C
ATOM   8924 5C31 POPE0 204     131.727  31.612  45.459  1.00  0.00           C
ATOM   8927 6C31 POPE0 204     132.777  32.642  45.869  1.00  0.00           C
ATOM   8931  NH3 POPE1 205      33.177  32.652  68.700  1.00  0.00           N
ATOM   8935  C12 POPE1 205      32.847  33.892  69.490  1.00  0.00           C
ATOM   8938  C11 POPE1 205      32.067  34.872  68.599  1.00  0.00           C
ATOM   8941  P   POPE1 205      29.747  34.552  69.810  1.00  0.00           P
ATOM   8942  O13 POPE1 205      29.347  33.502  68.849  1.00  0.00           O
ATOM   8943  O14 POPE1 205      30.077  34.072  71.160  1.00  0.00           O
ATOM   8944  O11 POPE1 205      28.617  35.642  69.869  1.00  0.00           O
ATOM   8945  O12 POPE1 205      30.937  35.412  69.259  1.00  0.00           O
ATOM   8946  C1  POPE1 205      27.597  35.732  68.869  1.00  0.00           C
ATOM   8949  C2  POPE1 205      28.127  35.792  67.389  1.00  0.00           C
ATOM   8951  O21 POPE1 205      28.107  37.112  66.840  1.00  0.00           O
ATOM   8952  C21 POPE1 205      26.937  37.672  66.629  1.00  0.00           C
ATOM   8953  O22 POPE1 205      25.847  37.242  66.969  1.00  0.00           O
ATOM   8954  C22 POPE1 205      27.167  38.942  65.839  1.00  0.00           C
ATOM   8957  C3  POPE1 205      27.447  34.722  66.469  1.00  0.00           C
ATOM   8960  O31 POPE1 205      28.387  33.982  65.669  1.00  0.00           O
ATOM   8961  C31 POPE1 205      28.887  34.612  64.630  1.00  0.00           C
ATOM   8962  O32 POPE1 205      28.567  35.722  64.259  1.00  0.00           O
ATOM   8963  C32 POPE1 205      29.987  33.752  63.999  1.00  0.00           C
ATOM   8966  C23 POPE1 205      26.437  38.862  64.490  1.00  0.00           C
ATOM   8969  C24 POPE1 205      27.097  39.812  63.489  1.00  0.00           C
ATOM   8972  C25 POPE1 205      26.297  39.902  62.189  1.00  0.00           C
ATOM   8975  C26 POPE1 205      27.127  40.542  61.089  1.00  0.00           C
ATOM   8978  C27 POPE1 205      26.307  40.872  59.839  1.00  0.00           C
ATOM   8981  C28 POPE1 205      27.137  40.722  58.559  1.00  0.00           C
ATOM   8984  C29 POPE1 205      28.377  41.582  58.519  1.00  0.00           C
ATOM   8986 0C21 POPE1 205      28.837  42.322  57.489  1.00  0.00           C
ATOM   8988 1C21 POPE1 205      28.287  42.392  56.099  1.00  0.00           C
ATOM   8991 2C21 POPE1 205      29.417  42.422  55.039  1.00  0.00           C
ATOM   8994 3C21 POPE1 205      30.427  41.262  55.139  1.00  0.00           C
ATOM   8997 4C21 POPE1 205      31.787  41.582  54.499  1.00  0.00           C
ATOM   9000 5C21 POPE1 205      32.767  40.412  54.629  1.00  0.00           C
ATOM   9003 6C21 POPE1 205      34.217  40.772  54.319  1.00  0.00           C
ATOM   9006 7C21 POPE1 205      35.097  39.522  54.129  1.00  0.00           C
ATOM   9009 8C21 POPE1 205      36.567  39.842  53.839  1.00  0.00           C
ATOM   9013  C33 POPE1 205      30.597  34.372  62.709  1.00  0.00           C
ATOM   9016  C34 POPE1 205      29.727  34.192  61.459  1.00  0.00           C
ATOM   9019  C35 POPE1 205      29.937  35.252  60.369  1.00  0.00           C
ATOM   9022  C36 POPE1 205      28.857  35.112  59.269  1.00  0.00           C
ATOM   9025  C37 POPE1 205      28.487  36.442  58.599  1.00  0.00           C
ATOM   9028  C38 POPE1 205      27.697  36.262  57.289  1.00  0.00           C
ATOM   9031  C39 POPE1 205      27.027  37.562  56.819  1.00  0.00           C
ATOM   9034 0C31 POPE1 205      26.777  37.712  55.319  1.00  0.00           C
ATOM   9037 1C31 POPE1 205      26.067  39.052  55.039  1.00  0.00           C
ATOM   9040 2C31 POPE1 205      26.307  39.632  53.639  1.00  0.00           C
ATOM   9043 3C31 POPE1 205      25.537  38.902  52.539  1.00  0.00           C
ATOM   9046 4C31 POPE1 205      24.027  39.212  52.529  1.00  0.00           C
ATOM   9049 5C31 POPE1 205      23.297  38.482  51.399  1.00  0.00           C
ATOM   9052 6C31 POPE1 205      21.777  38.652  51.459  1.00  0.00           C
ATOM   9056  NH3 POPE2 206      51.077  97.232  73.249  1.00  0.00           N
ATOM   9060  C12 POPE2 206      51.977  98.242  73.919  1.00  0.00           C
ATOM   9063  C11 POPE2 206      53.487  97.892  73.809  1.00  0.00           C
ATOM   9066  P   POPE2 206      53.937  95.742  72.429  1.00  0.00           P
ATOM   9067  O13 POPE2 206      54.507  95.182  73.669  1.00  0.00           O
ATOM   9068  O14 POPE2 206      52.567  95.332  72.069  1.00  0.00           O
ATOM   9069  O11 POPE2 206      54.927  95.462  71.239  1.00  0.00           O
ATOM   9070  O12 POPE2 206      53.877  97.312  72.569  1.00  0.00           O
ATOM   9071  C1  POPE2 206      55.187  96.392  70.189  1.00  0.00           C
ATOM   9074  C2  POPE2 206      54.487  96.022  68.859  1.00  0.00           C
ATOM   9076  O21 POPE2 206      53.487  97.032  68.579  1.00  0.00           O
ATOM   9077  C21 POPE2 206      53.547  97.612  67.380  1.00  0.00           C
ATOM   9078  O22 POPE2 206      54.287  97.242  66.479  1.00  0.00           O
ATOM   9079  C22 POPE2 206      52.607  98.802  67.310  1.00  0.00           C
ATOM   9082  C3  POPE2 206      53.867  94.592  68.950  1.00  0.00           C
ATOM   9085  O31 POPE2 206      53.187  94.192  67.749  1.00  0.00           O
ATOM   9086  C31 POPE2 206      53.877  93.462  66.879  1.00  0.00           C
ATOM   9087  O32 POPE2 206      55.027  93.092  67.039  1.00  0.00           O
ATOM   9088  C32 POPE2 206      53.037  93.262  65.619  1.00  0.00           C
ATOM   9091  C23 POPE2 206      52.527  99.392  65.869  1.00  0.00           C
ATOM   9094  C24 POPE2 206      51.917 100.792  65.799  1.00  0.00           C
ATOM   9097  C25 POPE2 206      52.347 101.582  64.549  1.00  0.00           C
ATOM   9100  C26 POPE2 206      51.767 101.102  63.199  1.00  0.00           C
ATOM   9103  C27 POPE2 206      52.847 100.962  62.099  1.00  0.00           C
ATOM   9106  C28 POPE2 206      52.297 100.732  60.679  1.00  0.00           C
ATOM   9109  C29 POPE2 206      51.607 101.982  60.189  1.00  0.00           C
ATOM   9111 0C21 POPE2 206      50.737 102.072  59.169  1.00  0.00           C
ATOM   9113 1C21 POPE2 206      50.347 100.942  58.239  1.00  0.00           C
ATOM   9116 2C21 POPE2 206      49.497 101.452  57.059  1.00  0.00           C
ATOM   9119 3C21 POPE2 206      48.037 101.712  57.479  1.00  0.00           C
ATOM   9122 4C21 POPE2 206      47.377 102.902  56.769  1.00  0.00           C
ATOM   9125 5C21 POPE2 206      47.337 102.812  55.239  1.00  0.00           C
ATOM   9128 6C21 POPE2 206      46.447 103.882  54.579  1.00  0.00           C
ATOM   9131 7C21 POPE2 206      46.677 103.972  53.059  1.00  0.00           C
ATOM   9134 8C21 POPE2 206      45.597 104.772  52.329  1.00  0.00           C
ATOM   9138  C33 POPE2 206      51.977  94.382  65.449  1.00  0.00           C
ATOM   9141  C34 POPE2 206      51.167  94.302  64.149  1.00  0.00           C
ATOM   9144  C35 POPE2 206      50.187  95.482  64.090  1.00  0.00           C
ATOM   9147  C36 POPE2 206      49.447  95.662  62.759  1.00  0.00           C
ATOM   9150  C37 POPE2 206      48.997  97.122  62.559  1.00  0.00           C
ATOM   9153  C38 POPE2 206      48.467  97.412  61.149  1.00  0.00           C
ATOM   9156  C39 POPE2 206      48.337  98.912  60.849  1.00  0.00           C
ATOM   9159 0C31 POPE2 206      47.177  99.612  61.579  1.00  0.00           C
ATOM   9162 1C31 POPE2 206      46.867 100.992  60.969  1.00  0.00           C
ATOM   9165 2C31 POPE2 206      45.697 101.712  61.660  1.00  0.00           C
ATOM   9168 3C31 POPE2 206      45.707 103.242  61.479  1.00  0.00           C
ATOM   9171 4C31 POPE2 206      44.687 103.912  62.399  1.00  0.00           C
ATOM   9174 5C31 POPE2 206      44.717 105.442  62.389  1.00  0.00           C
ATOM   9177 6C31 POPE2 206      43.707 106.042  63.369  1.00  0.00           C
ATOM   9181  NH3 POPE3 207     123.667  58.482  28.669  1.00  0.00           N
ATOM   9185  C12 POPE3 207     124.037  57.502  27.599  1.00  0.00           C
ATOM   9188  C11 POPE3 207     125.387  56.862  27.949  1.00  0.00           C
ATOM   9191  P   POPE3 207     125.277  54.592  26.549  1.00  0.00           P
ATOM   9192  O13 POPE3 207     126.297  53.582  26.899  1.00  0.00           O
ATOM   9193  O14 POPE3 207     124.777  54.592  25.159  1.00  0.00           O
ATOM   9194  O11 POPE3 207     124.037  54.382  27.529  1.00  0.00           O
ATOM   9195  O12 POPE3 207     125.847  56.012  26.919  1.00  0.00           O
ATOM   9196  C1  POPE3 207     123.947  53.222  28.369  1.00  0.00           C
ATOM   9199  C2  POPE3 207     124.357  53.602  29.809  1.00  0.00           C
ATOM   9201  O21 POPE3 207     124.817  52.422  30.509  1.00  0.00           O
ATOM   9202  C21 POPE3 207     124.137  51.872  31.529  1.00  0.00           C
ATOM   9203  O22 POPE3 207     123.027  52.172  31.909  1.00  0.00           O
ATOM   9204  C22 POPE3 207     125.027  50.792  32.179  1.00  0.00           C
ATOM   9207  C3  POPE3 207     123.307  54.542  30.449  1.00  0.00           C
ATOM   9210  O31 POPE3 207     123.787  55.102  31.689  1.00  0.00           O
ATOM   9211  C31 POPE3 207     123.517  56.392  31.879  1.00  0.00           C
ATOM   9212  O32 POPE3 207     123.247  57.192  30.999  1.00  0.00           O
ATOM   9213  C32 POPE3 207     123.397  56.662  33.369  1.00  0.00           C
ATOM   9216  C23 POPE3 207     124.897  50.792  33.719  1.00  0.00           C
ATOM   9219  C24 POPE3 207     125.157  49.442  34.399  1.00  0.00           C
ATOM   9222  C25 POPE3 207     124.787  49.522  35.889  1.00  0.00           C
ATOM   9225  C26 POPE3 207     125.687  48.692  36.809  1.00  0.00           C
ATOM   9228  C27 POPE3 207     125.157  47.282  37.059  1.00  0.00           C
ATOM   9231  C28 POPE3 207     126.157  46.392  37.829  1.00  0.00           C
ATOM   9234  C29 POPE3 207     126.527  46.892  39.209  1.00  0.00           C
ATOM   9236 0C21 POPE3 207     126.307  46.252  40.369  1.00  0.00           C
ATOM   9238 1C21 POPE3 207     125.607  44.922  40.529  1.00  0.00           C
ATOM   9241 2C21 POPE3 207     126.557  43.752  40.250  1.00  0.00           C
ATOM   9244 3C21 POPE3 207     125.897  42.372  40.389  1.00  0.00           C
ATOM   9247 4C21 POPE3 207     126.837  41.272  39.879  1.00  0.00           C
ATOM   9250 5C21 POPE3 207     126.247  39.862  39.919  1.00  0.00           C
ATOM   9253 6C21 POPE3 207     127.177  38.882  39.199  1.00  0.00           C
ATOM   9256 7C21 POPE3 207     127.157  37.462  39.769  1.00  0.00           C
ATOM   9259 8C21 POPE3 207     128.297  36.602  39.219  1.00  0.00           C
ATOM   9263  C33 POPE3 207     124.357  57.772  33.869  1.00  0.00           C
ATOM   9266  C34 POPE3 207     125.577  57.232  34.629  1.00  0.00           C
ATOM   9269  C35 POPE3 207     125.247  56.512  35.949  1.00  0.00           C
ATOM   9272  C36 POPE3 207     124.557  57.402  36.999  1.00  0.00           C
ATOM   9275  C37 POPE3 207     124.277  56.652  38.309  1.00  0.00           C
ATOM   9278  C38 POPE3 207     123.837  57.592  39.439  1.00  0.00           C
ATOM   9281  C39 POPE3 207     123.427  56.862  40.729  1.00  0.00           C
ATOM   9284 0C31 POPE3 207     124.617  56.262  41.479  1.00  0.00           C
ATOM   9287 1C31 POPE3 207     124.147  55.432  42.680  1.00  0.00           C
ATOM   9290 2C31 POPE3 207     125.317  54.932  43.539  1.00  0.00           C
ATOM   9293 3C31 POPE3 207     124.857  54.152  44.779  1.00  0.00           C
ATOM   9296 4C31 POPE3 207     124.497  52.692  44.469  1.00  0.00           C
ATOM   9299 5C31 POPE3 207     123.947  51.962  45.699  1.00  0.00           C
ATOM   9302 6C31 POPE3 207     123.797  50.452  45.509  1.00  0.00           C
ATOM   9306  NH3 POPE4 208      16.877 104.102  33.069  1.00  0.00           N
ATOM   9310  C12 POPE4 208      18.017 103.182  32.799  1.00  0.00           C
ATOM   9313  C11 POPE4 208      18.697 103.472  31.439  1.00  0.00           C
ATOM   9316  P   POPE4 208      19.717 101.102  31.259  1.00  0.00           P
ATOM   9317  O13 POPE4 208      18.367 100.752  30.789  1.00  0.00           O
ATOM   9318  O14 POPE4 208      20.867 100.382  30.679  1.00  0.00           O
ATOM   9319  O11 POPE4 208      19.717 100.802  32.809  1.00  0.00           O
ATOM   9320  O12 POPE4 208      19.877 102.672  31.239  1.00  0.00           O
ATOM   9321  C1  POPE4 208      20.847 101.302  33.519  1.00  0.00           C
ATOM   9324  C2  POPE4 208      20.947 100.802  34.979  1.00  0.00           C
ATOM   9326  O21 POPE4 208      19.767 101.102  35.749  1.00  0.00           O
ATOM   9327  C21 POPE4 208      18.787 100.202  35.679  1.00  0.00           C
ATOM   9328  O22 POPE4 208      18.777  99.202  34.979  1.00  0.00           O
ATOM   9329  C22 POPE4 208      17.677 100.692  36.639  1.00  0.00           C
ATOM   9332  C3  POPE4 208      22.207 101.482  35.599  1.00  0.00           C
ATOM   9335  O31 POPE4 208      22.827 100.662  36.589  1.00  0.00           O
ATOM   9336  C31 POPE4 208      22.097 100.452  37.669  1.00  0.00           C
ATOM   9337  O32 POPE4 208      21.567  99.392  37.969  1.00  0.00           O
ATOM   9338  C32 POPE4 208      22.047 101.722  38.519  1.00  0.00           C
ATOM   9341  C23 POPE4 208      16.647  99.612  37.079  1.00  0.00           C
ATOM   9344  C24 POPE4 208      15.607 100.072  38.129  1.00  0.00           C
ATOM   9347  C25 POPE4 208      16.237 100.662  39.399  1.00  0.00           C
ATOM   9350  C26 POPE4 208      15.357 100.702  40.659  1.00  0.00           C
ATOM   9353  C27 POPE4 208      16.127 101.362  41.819  1.00  0.00           C
ATOM   9356  C28 POPE4 208      15.317 101.602  43.109  1.00  0.00           C
ATOM   9359  C29 POPE4 208      16.207 101.912  44.299  1.00  0.00           C
ATOM   9361 0C21 POPE4 208      15.777 102.062  45.569  1.00  0.00           C
ATOM   9363 1C21 POPE4 208      14.347 102.002  46.009  1.00  0.00           C
ATOM   9366 2C21 POPE4 208      14.107 102.702  47.359  1.00  0.00           C
ATOM   9369 3C21 POPE4 208      12.617 102.742  47.700  1.00  0.00           C
ATOM   9372 4C21 POPE4 208      12.297 103.392  49.059  1.00  0.00           C
ATOM   9375 5C21 POPE4 208      11.507 104.702  48.899  1.00  0.00           C
ATOM   9378 6C21 POPE4 208      10.917 105.202  50.229  1.00  0.00           C
ATOM   9381 7C21 POPE4 208      10.467 106.672  50.139  1.00  0.00           C
ATOM   9384 8C21 POPE4 208       9.827 107.182  51.439  1.00  0.00           C
ATOM   9388  C33 POPE4 208      21.697 101.412  39.979  1.00  0.00           C
ATOM   9391  C34 POPE4 208      21.417 102.682  40.789  1.00  0.00           C
ATOM   9394  C35 POPE4 208      22.607 103.322  41.509  1.00  0.00           C
ATOM   9397  C36 POPE4 208      23.017 102.502  42.739  1.00  0.00           C
ATOM   9400  C37 POPE4 208      23.957 103.242  43.699  1.00  0.00           C
ATOM   9403  C38 POPE4 208      24.787 102.232  44.509  1.00  0.00           C
ATOM   9406  C39 POPE4 208      25.857 102.882  45.389  1.00  0.00           C
ATOM   9409 0C31 POPE4 208      25.377 103.242  46.799  1.00  0.00           C
ATOM   9412 1C31 POPE4 208      26.497 103.912  47.609  1.00  0.00           C
ATOM   9415 2C31 POPE4 208      26.237 103.972  49.119  1.00  0.00           C
ATOM   9418 3C31 POPE4 208      26.467 102.632  49.829  1.00  0.00           C
ATOM   9421 4C31 POPE4 208      26.517 102.772  51.349  1.00  0.00           C
ATOM   9424 5C31 POPE4 208      26.887 101.462  52.059  1.00  0.00           C
ATOM   9427 6C31 POPE4 208      26.867 101.562  53.589  1.00  0.00           C
ATOM   9431  NH3 POPE5 209      34.727  27.062  68.380  1.00  0.00           N
ATOM   9435  C12 POPE5 209      36.077  27.682  68.429  1.00  0.00           C
ATOM   9438  C11 POPE5 209      36.167  28.452  69.740  1.00  0.00           C
ATOM   9441  P   POPE5 209      38.577  29.442  69.099  1.00  0.00           P
ATOM   9442  O13 POPE5 209      37.957  30.602  68.420  1.00  0.00           O
ATOM   9443  O14 POPE5 209      39.767  29.742  69.929  1.00  0.00           O
ATOM   9444  O11 POPE5 209      38.897  28.282  68.069  1.00  0.00           O
ATOM   9445  O12 POPE5 209      37.497  28.842  70.039  1.00  0.00           O
ATOM   9446  C1  POPE5 209      39.297  28.672  66.759  1.00  0.00           C
ATOM   9449  C2  POPE5 209      39.847  27.452  65.969  1.00  0.00           C
ATOM   9451  O21 POPE5 209      39.427  27.522  64.599  1.00  0.00           O
ATOM   9452  C21 POPE5 209      38.157  27.262  64.279  1.00  0.00           C
ATOM   9453  O22 POPE5 209      37.267  26.972  65.069  1.00  0.00           O
ATOM   9454  C22 POPE5 209      38.057  27.582  62.779  1.00  0.00           C
ATOM   9457  C3  POPE5 209      39.597  26.042  66.599  1.00  0.00           C
ATOM   9460  O31 POPE5 209      39.837  24.952  65.669  1.00  0.00           O
ATOM   9461  C31 POPE5 209      41.017  24.902  65.109  1.00  0.00           C
ATOM   9462  O32 POPE5 209      42.017  25.542  65.429  1.00  0.00           O
ATOM   9463  C32 POPE5 209      41.037  23.982  63.899  1.00  0.00           C
ATOM   9466  C23 POPE5 209      36.947  26.832  61.999  1.00  0.00           C
ATOM   9469  C24 POPE5 209      36.547  27.572  60.709  1.00  0.00           C
ATOM   9472  C25 POPE5 209      37.527  27.452  59.529  1.00  0.00           C
ATOM   9475  C26 POPE5 209      37.527  28.742  58.680  1.00  0.00           C
ATOM   9478  C27 POPE5 209      37.837  28.532  57.189  1.00  0.00           C
ATOM   9481  C28 POPE5 209      37.637  29.812  56.349  1.00  0.00           C
ATOM   9484  C29 POPE5 209      38.677  30.872  56.609  1.00  0.00           C
ATOM   9486 0C21 POPE5 209      39.667  31.242  55.769  1.00  0.00           C
ATOM   9488 1C21 POPE5 209      39.997  30.632  54.429  1.00  0.00           C
ATOM   9491 2C21 POPE5 209      40.587  29.222  54.539  1.00  0.00           C
ATOM   9494 3C21 POPE5 209      41.857  29.132  55.399  1.00  0.00           C
ATOM   9497 4C21 POPE5 209      42.267  27.682  55.619  1.00  0.00           C
ATOM   9500 5C21 POPE5 209      43.437  27.542  56.599  1.00  0.00           C
ATOM   9503 6C21 POPE5 209      43.777  26.072  56.799  1.00  0.00           C
ATOM   9506 7C21 POPE5 209      44.987  25.852  57.700  1.00  0.00           C
ATOM   9509 8C21 POPE5 209      45.337  24.382  57.789  1.00  0.00           C
ATOM   9513  C33 POPE5 209      40.677  24.742  62.599  1.00  0.00           C
ATOM   9516  C34 POPE5 209      41.077  23.962  61.359  1.00  0.00           C
ATOM   9519  C35 POPE5 209      40.107  24.192  60.189  1.00  0.00           C
ATOM   9522  C36 POPE5 209      40.527  23.422  58.939  1.00  0.00           C
ATOM   9525  C37 POPE5 209      39.537  23.572  57.789  1.00  0.00           C
ATOM   9528  C38 POPE5 209      40.217  23.262  56.450  1.00  0.00           C
ATOM   9531  C39 POPE5 209      39.307  23.392  55.229  1.00  0.00           C
ATOM   9534 0C31 POPE5 209      40.147  23.292  53.950  1.00  0.00           C
ATOM   9537 1C31 POPE5 209      39.337  23.312  52.649  1.00  0.00           C
ATOM   9540 2C31 POPE5 209      40.267  23.092  51.459  1.00  0.00           C
ATOM   9543 3C31 POPE5 209      39.537  23.082  50.109  1.00  0.00           C
ATOM   9546 4C31 POPE5 209      40.497  22.692  48.979  1.00  0.00           C
ATOM   9549 5C31 POPE5 209      39.847  22.672  47.599  1.00  0.00           C
ATOM   9552 6C31 POPE5 209      40.877  22.352  46.520  1.00  0.00           C
ATOM   9556  NH3 POPE6 210      67.817  12.882  66.229  1.00  0.00           N
ATOM   9560  C12 POPE6 210      66.957  12.852  67.450  1.00  0.00           C
ATOM   9563  C11 POPE6 210      67.647  13.442  68.689  1.00  0.00           C
ATOM   9566  P   POPE6 210      69.837  14.952  68.529  1.00  0.00           P
ATOM   9567  O13 POPE6 210      71.127  14.822  69.239  1.00  0.00           O
ATOM   9568  O14 POPE6 210      68.967  16.092  68.899  1.00  0.00           O
ATOM   9569  O11 POPE6 210      70.117  15.072  66.999  1.00  0.00           O
ATOM   9570  O12 POPE6 210      69.067  13.562  68.579  1.00  0.00           O
ATOM   9571  C1  POPE6 210      70.077  16.312  66.289  1.00  0.00           C
ATOM   9574  C2  POPE6 210      69.137  16.232  65.059  1.00  0.00           C
ATOM   9576  O21 POPE6 210      69.217  17.472  64.350  1.00  0.00           O
ATOM   9577  C21 POPE6 210      69.507  17.412  63.069  1.00  0.00           C
ATOM   9578  O22 POPE6 210      69.887  16.432  62.459  1.00  0.00           O
ATOM   9579  C22 POPE6 210      69.207  18.762  62.430  1.00  0.00           C
ATOM   9582  C3  POPE6 210      67.667  16.012  65.489  1.00  0.00           C
ATOM   9585  O31 POPE6 210      66.997  15.072  64.619  1.00  0.00           O
ATOM   9586  C31 POPE6 210      66.417  15.622  63.539  1.00  0.00           C
ATOM   9587  O32 POPE6 210      66.457  16.802  63.239  1.00  0.00           O
ATOM   9588  C32 POPE6 210      65.757  14.552  62.679  1.00  0.00           C
ATOM   9591  C23 POPE6 210      70.317  19.812  62.619  1.00  0.00           C
ATOM   9594  C24 POPE6 210      69.807  21.202  62.229  1.00  0.00           C
ATOM   9597  C25 POPE6 210      70.907  22.262  62.139  1.00  0.00           C
ATOM   9600  C26 POPE6 210      70.347  23.662  61.819  1.00  0.00           C
ATOM   9603  C27 POPE6 210      71.447  24.732  61.840  1.00  0.00           C
ATOM   9606  C28 POPE6 210      70.947  26.162  61.549  1.00  0.00           C
ATOM   9609  C29 POPE6 210      72.047  27.162  61.849  1.00  0.00           C
ATOM   9611 0C21 POPE6 210      72.287  28.342  61.269  1.00  0.00           C
ATOM   9613 1C21 POPE6 210      71.487  29.032  60.189  1.00  0.00           C
ATOM   9616 2C21 POPE6 210      72.297  29.312  58.909  1.00  0.00           C
ATOM   9619 3C21 POPE6 210      71.727  30.502  58.119  1.00  0.00           C
ATOM   9622 4C21 POPE6 210      72.147  30.552  56.639  1.00  0.00           C
ATOM   9625 5C21 POPE6 210      71.027  30.082  55.699  1.00  0.00           C
ATOM   9628 6C21 POPE6 210      70.707  28.592  55.879  1.00  0.00           C
ATOM   9631 7C21 POPE6 210      69.477  28.122  55.109  1.00  0.00           C
ATOM   9634 8C21 POPE6 210      69.277  26.612  55.279  1.00  0.00           C
ATOM   9638  C33 POPE6 210      66.707  13.962  61.619  1.00  0.00           C
ATOM   9641  C34 POPE6 210      67.597  12.842  62.179  1.00  0.00           C
ATOM   9644  C35 POPE6 210      68.457  12.162  61.109  1.00  0.00           C
ATOM   9647  C36 POPE6 210      67.677  11.202  60.209  1.00  0.00           C
ATOM   9650  C37 POPE6 210      68.037  11.372  58.729  1.00  0.00           C
ATOM   9653  C38 POPE6 210      67.277  10.422  57.789  1.00  0.00           C
ATOM   9656  C39 POPE6 210      67.747  10.622  56.339  1.00  0.00           C
ATOM   9659 0C31 POPE6 210      67.197   9.642  55.309  1.00  0.00           C
ATOM   9662 1C31 POPE6 210      67.917   9.832  53.959  1.00  0.00           C
ATOM   9665 2C31 POPE6 210      67.647   8.752  52.910  1.00  0.00           C
ATOM   9668 3C31 POPE6 210      68.257   7.392  53.279  1.00  0.00           C
ATOM   9671 4C31 POPE6 210      69.117   6.802  52.149  1.00  0.00           C
ATOM   9674 5C31 POPE6 210      69.877   5.552  52.609  1.00  0.00           C
ATOM   9677 6C31 POPE6 210      70.897   5.092  51.590  1.00  0.00           C
ATOM   9681  NH3 POPE7 211      21.197  23.702  66.369  1.00  0.00           N
ATOM   9685  C12 POPE7 211      19.707  23.612  66.189  1.00  0.00           C
ATOM   9688  C11 POPE7 211      19.127  24.982  65.779  1.00  0.00           C
ATOM   9691  P   POPE7 211      20.647  26.872  64.810  1.00  0.00           P
ATOM   9692  O13 POPE7 211      19.817  28.032  64.389  1.00  0.00           O
ATOM   9693  O14 POPE7 211      21.177  26.842  66.179  1.00  0.00           O
ATOM   9694  O11 POPE7 211      21.787  26.512  63.799  1.00  0.00           O
ATOM   9695  O12 POPE7 211      19.777  25.542  64.630  1.00  0.00           O
ATOM   9696  C1  POPE7 211      22.397  27.502  62.979  1.00  0.00           C
ATOM   9699  C2  POPE7 211      23.567  26.832  62.189  1.00  0.00           C
ATOM   9701  O21 POPE7 211      23.987  27.642  61.069  1.00  0.00           O
ATOM   9702  C21 POPE7 211      23.137  27.822  60.089  1.00  0.00           C
ATOM   9703  O22 POPE7 211      22.057  27.292  59.939  1.00  0.00           O
ATOM   9704  C22 POPE7 211      23.727  28.822  59.090  1.00  0.00           C
ATOM   9707  C3  POPE7 211      23.177  25.372  61.809  1.00  0.00           C
ATOM   9710  O31 POPE7 211      23.967  24.772  60.739  1.00  0.00           O
ATOM   9711  C31 POPE7 211      24.757  23.772  61.099  1.00  0.00           C
ATOM   9712  O32 POPE7 211      25.067  23.462  62.229  1.00  0.00           O
ATOM   9713  C32 POPE7 211      25.117  22.902  59.909  1.00  0.00           C
ATOM   9716  C23 POPE7 211      23.077  28.612  57.709  1.00  0.00           C
ATOM   9719  C24 POPE7 211      23.537  29.582  56.619  1.00  0.00           C
ATOM   9722  C25 POPE7 211      22.497  30.652  56.299  1.00  0.00           C
ATOM   9725  C26 POPE7 211      21.207  30.132  55.649  1.00  0.00           C
ATOM   9728  C27 POPE7 211      20.177  31.252  55.469  1.00  0.00           C
ATOM   9731  C28 POPE7 211      18.787  30.732  55.079  1.00  0.00           C
ATOM   9734  C29 POPE7 211      18.657  30.512  53.600  1.00  0.00           C
ATOM   9736 0C21 POPE7 211      17.937  31.252  52.739  1.00  0.00           C
ATOM   9738 1C21 POPE7 211      17.087  32.462  53.069  1.00  0.00           C
ATOM   9741 2C21 POPE7 211      17.667  33.762  52.479  1.00  0.00           C
ATOM   9744 3C21 POPE7 211      17.747  33.732  50.949  1.00  0.00           C
ATOM   9747 4C21 POPE7 211      18.157  35.072  50.319  1.00  0.00           C
ATOM   9750 5C21 POPE7 211      17.077  36.152  50.469  1.00  0.00           C
ATOM   9753 6C21 POPE7 211      17.487  37.462  49.779  1.00  0.00           C
ATOM   9756 7C21 POPE7 211      16.457  38.572  49.889  1.00  0.00           C
ATOM   9759 8C21 POPE7 211      16.917  39.882  49.249  1.00  0.00           C
ATOM   9763  C33 POPE7 211      25.567  23.642  58.649  1.00  0.00           C
ATOM   9766  C34 POPE7 211      25.667  22.692  57.449  1.00  0.00           C
ATOM   9769  C35 POPE7 211      24.357  22.112  56.910  1.00  0.00           C
ATOM   9772  C36 POPE7 211      24.657  21.412  55.579  1.00  0.00           C
ATOM   9775  C37 POPE7 211      23.527  20.572  54.990  1.00  0.00           C
ATOM   9778  C38 POPE7 211      24.057  19.362  54.199  1.00  0.00           C
ATOM   9781  C39 POPE7 211      24.497  19.622  52.750  1.00  0.00           C
ATOM   9784 0C31 POPE7 211      25.377  20.842  52.479  1.00  0.00           C
ATOM   9787 1C31 POPE7 211      26.067  20.722  51.109  1.00  0.00           C
ATOM   9790 2C31 POPE7 211      26.657  22.032  50.539  1.00  0.00           C
ATOM   9793 3C31 POPE7 211      27.567  22.812  51.500  1.00  0.00           C
ATOM   9796 4C31 POPE7 211      28.707  22.002  52.139  1.00  0.00           C
ATOM   9799 5C31 POPE7 211      29.547  22.862  53.089  1.00  0.00           C
ATOM   9802 6C31 POPE7 211      30.637  22.082  53.839  1.00  0.00           C
ATOM   9806  NH3 POPE8 212      32.807  15.222  66.039  1.00  0.00           N
ATOM   9810  C12 POPE8 212      31.897  15.702  67.149  1.00  0.00           C
ATOM   9813  C11 POPE8 212      32.437  16.972  67.859  1.00  0.00           C
ATOM   9816  P   POPE8 212      32.767  18.862  66.060  1.00  0.00           P
ATOM   9817  O13 POPE8 212      31.577  18.252  65.439  1.00  0.00           O
ATOM   9818  O14 POPE8 212      32.577  20.172  66.719  1.00  0.00           O
ATOM   9819  O11 POPE8 212      33.967  18.912  65.020  1.00  0.00           O
ATOM   9820  O12 POPE8 212      33.327  17.772  67.059  1.00  0.00           O
ATOM   9821  C1  POPE8 212      35.177  19.632  65.299  1.00  0.00           C
ATOM   9824  C2  POPE8 212      35.957  20.052  64.009  1.00  0.00           C
ATOM   9826  O21 POPE8 212      35.037  20.772  63.169  1.00  0.00           O
ATOM   9827  C21 POPE8 212      35.577  21.702  62.409  1.00  0.00           C
ATOM   9828  O22 POPE8 212      36.767  21.992  62.359  1.00  0.00           O
ATOM   9829  C22 POPE8 212      34.457  22.442  61.709  1.00  0.00           C
ATOM   9832  C3  POPE8 212      36.607  18.842  63.249  1.00  0.00           C
ATOM   9835  O31 POPE8 212      37.507  19.222  62.189  1.00  0.00           O
ATOM   9836  C31 POPE8 212      38.817  19.032  62.379  1.00  0.00           C
ATOM   9837  O32 POPE8 212      39.337  18.642  63.409  1.00  0.00           O
ATOM   9838  C32 POPE8 212      39.607  19.382  61.119  1.00  0.00           C
ATOM   9841  C23 POPE8 212      34.917  23.452  60.639  1.00  0.00           C
ATOM   9844  C24 POPE8 212      33.677  24.042  59.959  1.00  0.00           C
ATOM   9847  C25 POPE8 212      33.947  24.822  58.669  1.00  0.00           C
ATOM   9850  C26 POPE8 212      34.757  24.012  57.639  1.00  0.00           C
ATOM   9853  C27 POPE8 212      34.487  24.442  56.199  1.00  0.00           C
ATOM   9856  C28 POPE8 212      35.347  23.642  55.200  1.00  0.00           C
ATOM   9859  C29 POPE8 212      35.177  24.112  53.779  1.00  0.00           C
ATOM   9861 0C21 POPE8 212      35.637  25.272  53.279  1.00  0.00           C
ATOM   9863 1C21 POPE8 212      36.417  26.332  54.029  1.00  0.00           C
ATOM   9866 2C21 POPE8 212      37.557  26.972  53.219  1.00  0.00           C
ATOM   9869 3C21 POPE8 212      37.127  27.522  51.849  1.00  0.00           C
ATOM   9872 4C21 POPE8 212      38.117  28.542  51.259  1.00  0.00           C
ATOM   9875 5C21 POPE8 212      39.447  27.922  50.829  1.00  0.00           C
ATOM   9878 6C21 POPE8 212      40.537  28.992  50.639  1.00  0.00           C
ATOM   9881 7C21 POPE8 212      41.927  28.382  50.369  1.00  0.00           C
ATOM   9884 8C21 POPE8 212      43.047  29.422  50.389  1.00  0.00           C
ATOM   9888  C33 POPE8 212      40.247  18.122  60.469  1.00  0.00           C
ATOM   9891  C34 POPE8 212      39.277  17.292  59.609  1.00  0.00           C
ATOM   9894  C35 POPE8 212      38.697  18.032  58.389  1.00  0.00           C
ATOM   9897  C36 POPE8 212      39.747  18.492  57.369  1.00  0.00           C
ATOM   9900  C37 POPE8 212      39.117  19.222  56.180  1.00  0.00           C
ATOM   9903  C38 POPE8 212      40.117  19.502  55.049  1.00  0.00           C
ATOM   9906  C39 POPE8 212      40.147  18.422  53.959  1.00  0.00           C
ATOM   9909 0C31 POPE8 212      39.027  18.622  52.919  1.00  0.00           C
ATOM   9912 1C31 POPE8 212      39.207  17.792  51.649  1.00  0.00           C
ATOM   9915 2C31 POPE8 212      38.277  18.272  50.529  1.00  0.00           C
ATOM   9918 3C31 POPE8 212      38.417  17.512  49.199  1.00  0.00           C
ATOM   9921 4C31 POPE8 212      39.837  17.532  48.609  1.00  0.00           C
ATOM   9924 5C31 POPE8 212      39.887  17.032  47.160  1.00  0.00           C
ATOM   9927 6C31 POPE8 212      40.877  17.812  46.289  1.00  0.00           C
ATOM   9931  NH3 POPE9 213     105.987 120.582  25.589  1.00  0.00           N
ATOM   9935  C12 POPE9 213     106.977 119.532  25.119  1.00  0.00           C
ATOM   9938  C11 POPE9 213     108.407 119.782  25.679  1.00  0.00           C
ATOM   9941  P   POPE9 213     108.787 122.262  24.979  1.00  0.00           P
ATOM   9942  O13 POPE9 213     109.907 123.012  24.399  1.00  0.00           O
ATOM   9943  O14 POPE9 213     107.487 122.362  24.269  1.00  0.00           O
ATOM   9944  O11 POPE9 213     108.597 122.592  26.509  1.00  0.00           O
ATOM   9945  O12 POPE9 213     109.157 120.742  24.949  1.00  0.00           O
ATOM   9946  C1  POPE9 213     109.667 122.402  27.439  1.00  0.00           C
ATOM   9949  C2  POPE9 213     109.077 121.942  28.789  1.00  0.00           C
ATOM   9951  O21 POPE9 213     108.717 123.092  29.569  1.00  0.00           O
ATOM   9952  C21 POPE9 213     107.527 123.062  30.159  1.00  0.00           C
ATOM   9953  O22 POPE9 213     106.717 122.142  30.089  1.00  0.00           O
ATOM   9954  C22 POPE9 213     107.347 124.352  30.959  1.00  0.00           C
ATOM   9957  C3  POPE9 213     110.057 121.042  29.589  1.00  0.00           C
ATOM   9960  O31 POPE9 213     109.277 120.222  30.479  1.00  0.00           O
ATOM   9961  C31 POPE9 213     109.577 120.282  31.769  1.00  0.00           C
ATOM   9962  O32 POPE9 213     110.507 120.902  32.249  1.00  0.00           O
ATOM   9963  C32 POPE9 213     108.517 119.532  32.559  1.00  0.00           C
ATOM   9966  C23 POPE9 213     106.937 124.052  32.409  1.00  0.00           C
ATOM   9969  C24 POPE9 213     106.477 125.292  33.189  1.00  0.00           C
ATOM   9972  C25 POPE9 213     105.887 124.852  34.539  1.00  0.00           C
ATOM   9975  C26 POPE9 213     105.297 125.992  35.389  1.00  0.00           C
ATOM   9978  C27 POPE9 213     104.687 125.432  36.689  1.00  0.00           C
ATOM   9981  C28 POPE9 213     104.067 126.522  37.579  1.00  0.00           C
ATOM   9984  C29 POPE9 213     103.087 125.912  38.549  1.00  0.00           C
ATOM   9986 0C21 POPE9 213     103.197 125.882  39.889  1.00  0.00           C
ATOM   9988 1C21 POPE9 213     104.297 126.452  40.749  1.00  0.00           C
ATOM   9991 2C21 POPE9 213     103.927 127.852  41.259  1.00  0.00           C
ATOM   9994 3C21 POPE9 213     104.707 128.282  42.509  1.00  0.00           C
ATOM   9997 4C21 POPE9 213     104.187 127.622  43.799  1.00  0.00           C
ATOM  10000 5C21 POPE9 213     104.797 128.232  45.069  1.00  0.00           C
ATOM  10003 6C21 POPE9 213     104.147 129.552  45.499  1.00  0.00           C
ATOM  10006 7C21 POPE9 213     104.977 130.302  46.559  1.00  0.00           C
ATOM  10009 8C21 POPE9 213     104.347 131.602  47.039  1.00  0.00           C
ATOM  10013  C33 POPE9 213     108.057 120.322  33.809  1.00  0.00           C
ATOM  10016  C34 POPE9 213     107.357 119.382  34.799  1.00  0.00           C
ATOM  10019  C35 POPE9 213     106.857 120.062  36.089  1.00  0.00           C
ATOM  10022  C36 POPE9 213     107.917 120.922  36.799  1.00  0.00           C
ATOM  10025  C37 POPE9 213     107.657 121.062  38.309  1.00  0.00           C
ATOM  10028  C38 POPE9 213     108.507 122.142  38.999  1.00  0.00           C
ATOM  10031  C39 POPE9 213     109.907 121.692  39.489  1.00  0.00           C
ATOM  10034 0C31 POPE9 213     110.717 120.902  38.449  1.00  0.00           C
ATOM  10037 1C31 POPE9 213     112.187 120.672  38.829  1.00  0.00           C
ATOM  10040 2C31 POPE9 213     113.027 121.952  38.739  1.00  0.00           C
ATOM  10043 3C31 POPE9 213     113.557 122.432  40.089  1.00  0.00           C
ATOM  10046 4C31 POPE9 213     114.727 121.562  40.599  1.00  0.00           C
ATOM  10049 5C31 POPE9 213     115.337 122.092  41.899  1.00  0.00           C
ATOM  10052 6C31 POPE9 213     116.667 121.412  42.239  1.00  0.00           C
ATOM  10056  NH3 POPE  214     121.487  14.892  66.469  1.00  0.00           N
ATOM  10060  C12 POPE  214     121.497  16.092  65.569  1.00  0.00           C
ATOM  10063  C11 POPE  214     120.797  17.282  66.229  1.00  0.00           C
ATOM  10066  P   POPE  214     121.067  19.772  65.410  1.00  0.00           P
ATOM  10067  O13 POPE  214     120.787  20.192  66.799  1.00  0.00           O
ATOM  10068  O14 POPE  214     122.437  20.012  64.889  1.00  0.00           O
ATOM  10069  O11 POPE  214     120.027  20.522  64.449  1.00  0.00           O
ATOM  10070  O12 POPE  214     120.617  18.282  65.239  1.00  0.00           O
ATOM  10071  C1  POPE  214     119.317  19.802  63.429  1.00  0.00           C
ATOM  10074  C2  POPE  214     119.417  20.442  62.019  1.00  0.00           C
ATOM  10076  O21 POPE  214     118.877  19.512  61.059  1.00  0.00           O
ATOM  10077  C21 POPE  214     117.627  19.752  60.689  1.00  0.00           C
ATOM  10078  O22 POPE  214     116.877  20.542  61.250  1.00  0.00           O
ATOM  10079  C22 POPE  214     117.277  18.982  59.410  1.00  0.00           C
ATOM  10082  C3  POPE  214     120.897  20.822  61.629  1.00  0.00           C
ATOM  10085  O31 POPE  214     121.457  20.072  60.529  1.00  0.00           O
ATOM  10086  C31 POPE  214     120.987  20.382  59.319  1.00  0.00           C
ATOM  10087  O32 POPE  214     120.127  21.202  59.090  1.00  0.00           O
ATOM  10088  C32 POPE  214     121.797  19.632  58.259  1.00  0.00           C
ATOM  10091  C23 POPE  214     116.797  19.932  58.289  1.00  0.00           C
ATOM  10094  C24 POPE  214     116.677  19.282  56.899  1.00  0.00           C
ATOM  10097  C25 POPE  214     115.347  18.582  56.579  1.00  0.00           C
ATOM  10100  C26 POPE  214     115.227  18.352  55.060  1.00  0.00           C
ATOM  10103  C27 POPE  214     113.877  17.742  54.599  1.00  0.00           C
ATOM  10106  C28 POPE  214     113.577  17.952  53.099  1.00  0.00           C
ATOM  10109  C29 POPE  214     113.357  19.422  52.840  1.00  0.00           C
ATOM  10111 0C21 POPE  214     112.987  20.052  51.719  1.00  0.00           C
ATOM  10113 1C21 POPE  214     112.627  19.452  50.389  1.00  0.00           C
ATOM  10116 2C21 POPE  214     111.877  20.472  49.509  1.00  0.00           C
ATOM  10119 3C21 POPE  214     110.517  20.922  50.089  1.00  0.00           C
ATOM  10122 4C21 POPE  214     109.837  22.062  49.309  1.00  0.00           C
ATOM  10125 5C21 POPE  214     109.697  21.762  47.809  1.00  0.00           C
ATOM  10128 6C21 POPE  214     108.607  22.572  47.090  1.00  0.00           C
ATOM  10131 7C21 POPE  214     108.767  24.092  47.219  1.00  0.00           C
ATOM  10134 8C21 POPE  214     107.707  24.852  46.419  1.00  0.00           C
ATOM  10138  C33 POPE  214     120.937  18.802  57.269  1.00  0.00           C
ATOM  10141  C34 POPE  214     120.087  19.642  56.309  1.00  0.00           C
ATOM  10144  C35 POPE  214     119.767  18.862  55.019  1.00  0.00           C
ATOM  10147  C36 POPE  214     118.927  19.592  53.969  1.00  0.00           C
ATOM  10150  C37 POPE  214     118.967  18.862  52.609  1.00  0.00           C
ATOM  10153  C38 POPE  214     118.027  19.482  51.569  1.00  0.00           C
ATOM  10156  C39 POPE  214     118.387  19.062  50.130  1.00  0.00           C
ATOM  10159 0C31 POPE  214     117.477  19.712  49.090  1.00  0.00           C
ATOM  10162 1C31 POPE  214     118.057  19.632  47.669  1.00  0.00           C
ATOM  10165 2C31 POPE  214     117.457  20.652  46.679  1.00  0.00           C
ATOM  10168 3C31 POPE  214     117.737  22.122  47.069  1.00  0.00           C
ATOM  10171 4C31 POPE  214     117.897  23.052  45.859  1.00  0.00           C
ATOM  10174 5C31 POPE  214     117.957  24.552  46.189  1.00  0.00           C
ATOM  10177 6C31 POPE  214     117.877  25.412  44.920  1.00  0.00           C
ATOM  10181  NH3 POPE  215     109.157  55.452  26.989  1.00  0.00           N
ATOM  10185  C12 POPE  215     110.607  55.852  26.909  1.00  0.00           C
ATOM  10188  C11 POPE  215     110.877  57.242  27.499  1.00  0.00           C
ATOM  10191  P   POPE  215     112.947  58.812  26.899  1.00  0.00           P
ATOM  10192  O13 POPE  215     114.367  58.512  26.659  1.00  0.00           O
ATOM  10193  O14 POPE  215     112.167  59.342  25.749  1.00  0.00           O
ATOM  10194  O11 POPE  215     112.867  59.802  28.159  1.00  0.00           O
ATOM  10195  O12 POPE  215     112.277  57.492  27.459  1.00  0.00           O
ATOM  10196  C1  POPE  215     113.597  59.392  29.319  1.00  0.00           C
ATOM  10199  C2  POPE  215     113.577  60.392  30.509  1.00  0.00           C
ATOM  10201  O21 POPE  215     113.417  59.632  31.709  1.00  0.00           O
ATOM  10202  C21 POPE  215     114.437  59.412  32.499  1.00  0.00           C
ATOM  10203  O22 POPE  215     115.607  59.722  32.299  1.00  0.00           O
ATOM  10204  C22 POPE  215     113.897  58.652  33.719  1.00  0.00           C
ATOM  10207  C3  POPE  215     112.377  61.362  30.469  1.00  0.00           C
ATOM  10210  O31 POPE  215     112.417  62.222  31.639  1.00  0.00           O
ATOM  10211  C31 POPE  215     111.627  61.882  32.649  1.00  0.00           C
ATOM  10212  O32 POPE  215     110.727  61.042  32.609  1.00  0.00           O
ATOM  10213  C32 POPE  215     112.037  62.642  33.919  1.00  0.00           C
ATOM  10216  C23 POPE  215     114.157  59.342  35.079  1.00  0.00           C
ATOM  10219  C24 POPE  215     113.157  58.862  36.139  1.00  0.00           C
ATOM  10222  C25 POPE  215     113.457  59.302  37.589  1.00  0.00           C
ATOM  10225  C26 POPE  215     112.487  58.672  38.599  1.00  0.00           C
ATOM  10228  C27 POPE  215     112.777  59.082  40.049  1.00  0.00           C
ATOM  10231  C28 POPE  215     111.827  58.382  41.049  1.00  0.00           C
ATOM  10234  C29 POPE  215     112.017  58.892  42.459  1.00  0.00           C
ATOM  10236 0C21 POPE  215     112.977  58.522  43.329  1.00  0.00           C
ATOM  10238 1C21 POPE  215     114.077  57.532  43.069  1.00  0.00           C
ATOM  10241 2C21 POPE  215     113.997  56.302  43.989  1.00  0.00           C
ATOM  10244 3C21 POPE  215     115.107  55.302  43.659  1.00  0.00           C
ATOM  10247 4C21 POPE  215     114.967  53.952  44.369  1.00  0.00           C
ATOM  10250 5C21 POPE  215     114.987  54.052  45.899  1.00  0.00           C
ATOM  10253 6C21 POPE  215     114.897  52.672  46.569  1.00  0.00           C
ATOM  10256 7C21 POPE  215     114.947  52.782  48.099  1.00  0.00           C
ATOM  10259 8C21 POPE  215     114.997  51.422  48.810  1.00  0.00           C
ATOM  10263  C33 POPE  215     110.797  63.222  34.629  1.00  0.00           C
ATOM  10266  C34 POPE  215     111.087  63.982  35.919  1.00  0.00           C
ATOM  10269  C35 POPE  215     111.487  63.102  37.099  1.00  0.00           C
ATOM  10272  C36 POPE  215     111.347  63.862  38.419  1.00  0.00           C
ATOM  10275  C37 POPE  215     111.447  62.982  39.659  1.00  0.00           C
ATOM  10278  C38 POPE  215     111.237  63.792  40.949  1.00  0.00           C
ATOM  10281  C39 POPE  215     110.817  62.922  42.139  1.00  0.00           C
ATOM  10284 0C31 POPE  215     109.327  62.562  42.090  1.00  0.00           C
ATOM  10287 1C31 POPE  215     108.917  61.542  43.159  1.00  0.00           C
ATOM  10290 2C31 POPE  215     107.407  61.272  43.159  1.00  0.00           C
ATOM  10293 3C31 POPE  215     107.017  60.042  43.989  1.00  0.00           C
ATOM  10296 4C31 POPE  215     107.377  60.202  45.479  1.00  0.00           C
ATOM  10299 5C31 POPE  215     106.617  59.232  46.380  1.00  0.00           C
ATOM  10302 6C31 POPE  215     106.917  59.462  47.859  1.00  0.00           C
ATOM  10306  NH3 POPE  216      63.607  94.692  26.669  1.00  0.00           N
ATOM  10310  C12 POPE  216      62.097  94.792  26.619  1.00  0.00           C
ATOM  10313  C11 POPE  216      61.427  94.772  28.009  1.00  0.00           C
ATOM  10316  P   POPE  216      58.867  94.572  27.629  1.00  0.00           P
ATOM  10317  O13 POPE  216      58.927  94.192  26.199  1.00  0.00           O
ATOM  10318  O14 POPE  216      58.627  93.512  28.629  1.00  0.00           O
ATOM  10319  O11 POPE  216      57.707  95.632  27.779  1.00  0.00           O
ATOM  10320  O12 POPE  216      60.147  95.412  27.989  1.00  0.00           O
ATOM  10321  C1  POPE  216      57.867  96.782  28.639  1.00  0.00           C
ATOM  10324  C2  POPE  216      57.737  96.412  30.139  1.00  0.00           C
ATOM  10326  O21 POPE  216      56.767  97.232  30.809  1.00  0.00           O
ATOM  10327  C21 POPE  216      55.557  96.742  30.879  1.00  0.00           C
ATOM  10328  O22 POPE  216      55.077  95.932  30.089  1.00  0.00           O
ATOM  10329  C22 POPE  216      54.847  97.352  32.099  1.00  0.00           C
ATOM  10332  C3  POPE  216      59.077  96.572  30.899  1.00  0.00           C
ATOM  10335  O31 POPE  216      58.837  96.352  32.299  1.00  0.00           O
ATOM  10336  C31 POPE  216      59.887  96.492  33.059  1.00  0.00           C
ATOM  10337  O32 POPE  216      61.037  96.672  32.679  1.00  0.00           O
ATOM  10338  C32 POPE  216      59.437  96.482  34.519  1.00  0.00           C
ATOM  10341  C23 POPE  216      54.677  96.352  33.269  1.00  0.00           C
ATOM  10344  C24 POPE  216      54.167  97.032  34.559  1.00  0.00           C
ATOM  10347  C25 POPE  216      52.807  97.732  34.399  1.00  0.00           C
ATOM  10350  C26 POPE  216      52.337  98.382  35.709  1.00  0.00           C
ATOM  10353  C27 POPE  216      50.887  98.882  35.639  1.00  0.00           C
ATOM  10356  C28 POPE  216      50.597  99.952  36.719  1.00  0.00           C
ATOM  10359  C29 POPE  216      49.217 100.542  36.609  1.00  0.00           C
ATOM  10361 0C21 POPE  216      48.567 101.212  37.579  1.00  0.00           C
ATOM  10363 1C21 POPE  216      49.117 101.532  38.949  1.00  0.00           C
ATOM  10366 2C21 POPE  216      49.257 103.052  39.129  1.00  0.00           C
ATOM  10369 3C21 POPE  216      49.637 103.442  40.569  1.00  0.00           C
ATOM  10372 4C21 POPE  216      49.537 104.962  40.779  1.00  0.00           C
ATOM  10375 5C21 POPE  216      49.807 105.392  42.219  1.00  0.00           C
ATOM  10378 6C21 POPE  216      49.507 106.882  42.439  1.00  0.00           C
ATOM  10381 7C21 POPE  216      49.657 107.302  43.909  1.00  0.00           C
ATOM  10384 8C21 POPE  216      49.527 108.812  44.119  1.00  0.00           C
ATOM  10388  C33 POPE  216      60.037  95.292  35.289  1.00  0.00           C
ATOM  10391  C34 POPE  216      59.947  95.492  36.799  1.00  0.00           C
ATOM  10394  C35 POPE  216      61.317  95.592  37.469  1.00  0.00           C
ATOM  10397  C36 POPE  216      61.207  96.202  38.869  1.00  0.00           C
ATOM  10400  C37 POPE  216      62.477  96.052  39.719  1.00  0.00           C
ATOM  10403  C38 POPE  216      62.197  96.512  41.149  1.00  0.00           C
ATOM  10406  C39 POPE  216      63.317  96.212  42.139  1.00  0.00           C
ATOM  10409 0C31 POPE  216      62.847  96.522  43.569  1.00  0.00           C
ATOM  10412 1C31 POPE  216      63.957  96.372  44.609  1.00  0.00           C
ATOM  10415 2C31 POPE  216      63.557  96.872  46.009  1.00  0.00           C
ATOM  10418 3C31 POPE  216      62.717  95.882  46.829  1.00  0.00           C
ATOM  10421 4C31 POPE  216      61.197  96.102  46.729  1.00  0.00           C
ATOM  10424 5C31 POPE  216      60.407  95.212  47.689  1.00  0.00           C
ATOM  10427 6C31 POPE  216      58.887  95.412  47.589  1.00  0.00           C
ATOM  10431  NH3 POPE  217      89.987  42.882  66.429  1.00  0.00           N
ATOM  10435  C12 POPE  217      88.597  43.142  66.949  1.00  0.00           C
ATOM  10438  C11 POPE  217      87.967  41.872  67.539  1.00  0.00           C
ATOM  10441  P   POPE  217      85.837  41.272  66.049  1.00  0.00           P
ATOM  10442  O13 POPE  217      86.497  39.982  65.699  1.00  0.00           O
ATOM  10443  O14 POPE  217      84.397  41.252  66.349  1.00  0.00           O
ATOM  10444  O11 POPE  217      86.197  42.362  64.959  1.00  0.00           O
ATOM  10445  O12 POPE  217      86.567  41.852  67.310  1.00  0.00           O
ATOM  10446  C1  POPE  217      86.067  42.042  63.569  1.00  0.00           C
ATOM  10449  C2  POPE  217      86.517  43.232  62.679  1.00  0.00           C
ATOM  10451  O21 POPE  217      86.977  42.782  61.380  1.00  0.00           O
ATOM  10452  C21 POPE  217      85.987  42.422  60.579  1.00  0.00           C
ATOM  10453  O22 POPE  217      84.857  42.132  60.929  1.00  0.00           O
ATOM  10454  C22 POPE  217      86.437  42.582  59.119  1.00  0.00           C
ATOM  10457  C3  POPE  217      87.667  44.072  63.339  1.00  0.00           C
ATOM  10460  O31 POPE  217      88.607  44.612  62.379  1.00  0.00           O
ATOM  10461  C31 POPE  217      88.077  45.592  61.649  1.00  0.00           C
ATOM  10462  O32 POPE  217      86.957  46.032  61.769  1.00  0.00           O
ATOM  10463  C32 POPE  217      89.047  45.992  60.539  1.00  0.00           C
ATOM  10466  C23 POPE  217      85.237  42.542  58.139  1.00  0.00           C
ATOM  10469  C24 POPE  217      85.407  43.362  56.849  1.00  0.00           C
ATOM  10472  C25 POPE  217      86.277  42.682  55.769  1.00  0.00           C
ATOM  10475  C26 POPE  217      86.067  43.282  54.369  1.00  0.00           C
ATOM  10478  C27 POPE  217      86.837  42.512  53.279  1.00  0.00           C
ATOM  10481  C28 POPE  217      86.367  42.792  51.829  1.00  0.00           C
ATOM  10484  C29 POPE  217      86.797  44.122  51.249  1.00  0.00           C
ATOM  10486 0C21 POPE  217      86.977  44.382  49.939  1.00  0.00           C
ATOM  10488 1C21 POPE  217      86.727  43.412  48.799  1.00  0.00           C
ATOM  10491 2C21 POPE  217      85.867  43.972  47.649  1.00  0.00           C
ATOM  10494 3C21 POPE  217      84.977  42.872  47.039  1.00  0.00           C
ATOM  10497 4C21 POPE  217      84.137  43.312  45.829  1.00  0.00           C
ATOM  10500 5C21 POPE  217      83.177  42.192  45.399  1.00  0.00           C
ATOM  10503 6C21 POPE  217      82.197  42.592  44.279  1.00  0.00           C
ATOM  10506 7C21 POPE  217      81.067  41.552  44.139  1.00  0.00           C
ATOM  10509 8C21 POPE  217      79.967  41.942  43.159  1.00  0.00           C
ATOM  10513  C33 POPE  217      88.387  47.002  59.569  1.00  0.00           C
ATOM  10516  C34 POPE  217      89.297  47.392  58.409  1.00  0.00           C
ATOM  10519  C35 POPE  217      89.457  46.272  57.369  1.00  0.00           C
ATOM  10522  C36 POPE  217      90.177  46.752  56.109  1.00  0.00           C
ATOM  10525  C37 POPE  217      90.187  45.742  54.969  1.00  0.00           C
ATOM  10528  C38 POPE  217      91.137  46.232  53.869  1.00  0.00           C
ATOM  10531  C39 POPE  217      91.007  45.522  52.529  1.00  0.00           C
ATOM  10534 0C31 POPE  217      91.827  46.282  51.479  1.00  0.00           C
ATOM  10537 1C31 POPE  217      91.627  45.792  50.039  1.00  0.00           C
ATOM  10540 2C31 POPE  217      92.287  46.712  49.009  1.00  0.00           C
ATOM  10543 3C31 POPE  217      91.637  48.102  48.959  1.00  0.00           C
ATOM  10546 4C31 POPE  217      92.037  48.912  47.719  1.00  0.00           C
ATOM  10549 5C31 POPE  217      91.267  50.232  47.639  1.00  0.00           C
ATOM  10552 6C31 POPE  217      91.577  51.002  46.359  1.00  0.00           C
ATOM  10556  NH3 POPE  218      37.757 122.672  72.559  1.00  0.00           N
ATOM  10560  C12 POPE  218      37.797 122.312  74.009  1.00  0.00           C
ATOM  10563  C11 POPE  218      37.137 120.942  74.189  1.00  0.00           C
ATOM  10566  P   POPE  218      34.787 119.842  74.389  1.00  0.00           P
ATOM  10567  O13 POPE  218      35.537 118.692  74.929  1.00  0.00           O
ATOM  10568  O14 POPE  218      33.457 120.122  74.979  1.00  0.00           O
ATOM  10569  O11 POPE  218      34.617 119.622  72.829  1.00  0.00           O
ATOM  10570  O12 POPE  218      35.737 121.122  74.439  1.00  0.00           O
ATOM  10571  C1  POPE  218      35.357 118.562  72.199  1.00  0.00           C
ATOM  10574  C2  POPE  218      34.967 118.492  70.709  1.00  0.00           C
ATOM  10576  O21 POPE  218      35.767 117.512  70.020  1.00  0.00           O
ATOM  10577  C21 POPE  218      36.957 117.832  69.559  1.00  0.00           C
ATOM  10578  O22 POPE  218      37.607 118.822  69.839  1.00  0.00           O
ATOM  10579  C22 POPE  218      37.357 116.752  68.549  1.00  0.00           C
ATOM  10582  C3  POPE  218      34.957 119.922  70.090  1.00  0.00           C
ATOM  10585  O31 POPE  218      34.917 119.862  68.649  1.00  0.00           O
ATOM  10586  C31 POPE  218      33.867 120.362  68.029  1.00  0.00           C
ATOM  10587  O32 POPE  218      32.947 120.982  68.539  1.00  0.00           O
ATOM  10588  C32 POPE  218      34.027 120.032  66.549  1.00  0.00           C
ATOM  10591  C23 POPE  218      38.187 117.272  67.349  1.00  0.00           C
ATOM  10594  C24 POPE  218      38.467 116.142  66.349  1.00  0.00           C
ATOM  10597  C25 POPE  218      39.327 116.552  65.139  1.00  0.00           C
ATOM  10600  C26 POPE  218      39.367 115.442  64.090  1.00  0.00           C
ATOM  10603  C27 POPE  218      39.957 115.832  62.719  1.00  0.00           C
ATOM  10606  C28 POPE  218      39.457 114.882  61.619  1.00  0.00           C
ATOM  10609  C29 POPE  218      40.177 115.042  60.299  1.00  0.00           C
ATOM  10611 0C21 POPE  218      39.627 115.322  59.099  1.00  0.00           C
ATOM  10613 1C21 POPE  218      38.167 115.582  58.799  1.00  0.00           C
ATOM  10616 2C21 POPE  218      37.377 114.342  58.339  1.00  0.00           C
ATOM  10619 3C21 POPE  218      37.857 113.712  57.019  1.00  0.00           C
ATOM  10622 4C21 POPE  218      36.857 112.672  56.509  1.00  0.00           C
ATOM  10625 5C21 POPE  218      37.327 111.812  55.329  1.00  0.00           C
ATOM  10628 6C21 POPE  218      38.517 110.892  55.660  1.00  0.00           C
ATOM  10631 7C21 POPE  218      38.847 109.842  54.590  1.00  0.00           C
ATOM  10634 8C21 POPE  218      40.027 108.942  54.979  1.00  0.00           C
ATOM  10638  C33 POPE  218      34.167 118.512  66.309  1.00  0.00           C
ATOM  10641  C34 POPE  218      34.937 118.192  65.029  1.00  0.00           C
ATOM  10644  C35 POPE  218      34.227 118.702  63.769  1.00  0.00           C
ATOM  10647  C36 POPE  218      32.907 117.972  63.489  1.00  0.00           C
ATOM  10650  C37 POPE  218      32.277 118.472  62.189  1.00  0.00           C
ATOM  10653  C38 POPE  218      30.927 117.812  61.889  1.00  0.00           C
ATOM  10656  C39 POPE  218      30.417 118.142  60.479  1.00  0.00           C
ATOM  10659 0C31 POPE  218      31.327 117.572  59.379  1.00  0.00           C
ATOM  10662 1C31 POPE  218      30.707 117.702  57.989  1.00  0.00           C
ATOM  10665 2C31 POPE  218      31.397 116.822  56.939  1.00  0.00           C
ATOM  10668 3C31 POPE  218      30.847 117.052  55.519  1.00  0.00           C
ATOM  10671 4C31 POPE  218      29.367 116.692  55.369  1.00  0.00           C
ATOM  10674 5C31 POPE  218      28.807 117.102  54.009  1.00  0.00           C
ATOM  10677 6C31 POPE  218      27.377 116.612  53.779  1.00  0.00           C
ATOM  10681  NH3 POPE  219      64.007  74.202  25.239  1.00  0.00           N
ATOM  10685  C12 POPE  219      65.487  74.452  25.359  1.00  0.00           C
ATOM  10688  C11 POPE  219      65.777  75.962  25.479  1.00  0.00           C
ATOM  10691  P   POPE  219      67.997  76.942  26.589  1.00  0.00           P
ATOM  10692  O13 POPE  219      69.427  76.882  26.259  1.00  0.00           O
ATOM  10693  O14 POPE  219      67.367  78.252  26.899  1.00  0.00           O
ATOM  10694  O11 POPE  219      67.787  75.972  27.799  1.00  0.00           O
ATOM  10695  O12 POPE  219      67.187  76.192  25.459  1.00  0.00           O
ATOM  10696  C1  POPE  219      66.897  76.282  28.859  1.00  0.00           C
ATOM  10699  C2  POPE  219      66.817  75.052  29.779  1.00  0.00           C
ATOM  10701  O21 POPE  219      65.597  75.002  30.549  1.00  0.00           O
ATOM  10702  C21 POPE  219      65.387  75.972  31.429  1.00  0.00           C
ATOM  10703  O22 POPE  219      66.097  76.932  31.629  1.00  0.00           O
ATOM  10704  C22 POPE  219      64.107  75.612  32.169  1.00  0.00           C
ATOM  10707  C3  POPE  219      68.117  74.872  30.619  1.00  0.00           C
ATOM  10710  O31 POPE  219      68.087  73.612  31.309  1.00  0.00           O
ATOM  10711  C31 POPE  219      68.247  73.462  32.639  1.00  0.00           C
ATOM  10712  O32 POPE  219      68.097  72.412  33.209  1.00  0.00           O
ATOM  10713  C32 POPE  219      68.607  74.742  33.409  1.00  0.00           C
ATOM  10716  C23 POPE  219      63.537  76.792  32.989  1.00  0.00           C
ATOM  10719  C24 POPE  219      62.167  76.412  33.529  1.00  0.00           C
ATOM  10722  C25 POPE  219      61.457  77.502  34.339  1.00  0.00           C
ATOM  10725  C26 POPE  219      61.787  77.472  35.819  1.00  0.00           C
ATOM  10728  C27 POPE  219      60.757  78.232  36.669  1.00  0.00           C
ATOM  10731  C28 POPE  219      61.037  78.092  38.169  1.00  0.00           C
ATOM  10734  C29 POPE  219      60.077  78.912  38.989  1.00  0.00           C
ATOM  10736 0C21 POPE  219      59.737  78.712  40.270  1.00  0.00           C
ATOM  10738 1C21 POPE  219      60.267  77.642  41.189  1.00  0.00           C
ATOM  10741 2C21 POPE  219      59.137  76.692  41.629  1.00  0.00           C
ATOM  10744 3C21 POPE  219      59.527  75.792  42.809  1.00  0.00           C
ATOM  10747 4C21 POPE  219      58.317  75.042  43.379  1.00  0.00           C
ATOM  10750 5C21 POPE  219      58.707  73.892  44.309  1.00  0.00           C
ATOM  10753 6C21 POPE  219      57.477  73.152  44.879  1.00  0.00           C
ATOM  10756 7C21 POPE  219      57.837  71.812  45.519  1.00  0.00           C
ATOM  10759 8C21 POPE  219      56.657  71.052  46.119  1.00  0.00           C
ATOM  10763  C33 POPE  219      68.767  74.462  34.929  1.00  0.00           C
ATOM  10766  C34 POPE  219      68.787  75.732  35.789  1.00  0.00           C
ATOM  10769  C35 POPE  219      69.957  75.912  36.759  1.00  0.00           C
ATOM  10772  C36 POPE  219      69.997  74.872  37.889  1.00  0.00           C
ATOM  10775  C37 POPE  219      71.057  75.252  38.929  1.00  0.00           C
ATOM  10778  C38 POPE  219      70.467  75.482  40.329  1.00  0.00           C
ATOM  10781  C39 POPE  219      71.217  76.552  41.109  1.00  0.00           C
ATOM  10784 0C31 POPE  219      70.567  76.802  42.469  1.00  0.00           C
ATOM  10787 1C31 POPE  219      71.237  77.952  43.239  1.00  0.00           C
ATOM  10790 2C31 POPE  219      70.467  78.272  44.520  1.00  0.00           C
ATOM  10793 3C31 POPE  219      70.637  77.242  45.649  1.00  0.00           C
ATOM  10796 4C31 POPE  219      72.077  77.102  46.159  1.00  0.00           C
ATOM  10799 5C31 POPE  219      72.137  76.372  47.519  1.00  0.00           C
ATOM  10802 6C31 POPE  219      73.537  76.182  48.099  1.00  0.00           C
ATOM  10806  NH3 POPE  220      43.487 126.732  70.859  1.00  0.00           N
ATOM  10810  C12 POPE  220      41.997 126.752  71.069  1.00  0.00           C
ATOM  10813  C11 POPE  220      41.217 126.102  69.919  1.00  0.00           C
ATOM  10816  P   POPE  220      38.677 126.542  70.549  1.00  0.00           P
ATOM  10817  O13 POPE  220      38.897 125.562  71.639  1.00  0.00           O
ATOM  10818  O14 POPE  220      38.037 127.832  70.880  1.00  0.00           O
ATOM  10819  O11 POPE  220      37.737 125.842  69.479  1.00  0.00           O
ATOM  10820  O12 POPE  220      39.997 126.792  69.729  1.00  0.00           O
ATOM  10821  C1  POPE  220      38.097 125.652  68.100  1.00  0.00           C
ATOM  10824  C2  POPE  220      37.587 126.792  67.139  1.00  0.00           C
ATOM  10826  O21 POPE  220      38.267 126.772  65.859  1.00  0.00           O
ATOM  10827  C21 POPE  220      37.917 125.762  65.090  1.00  0.00           C
ATOM  10828  O22 POPE  220      37.177 124.852  65.410  1.00  0.00           O
ATOM  10829  C22 POPE  220      38.577 125.902  63.709  1.00  0.00           C
ATOM  10832  C3  POPE  220      37.767 128.212  67.759  1.00  0.00           C
ATOM  10835  O31 POPE  220      37.647 129.242  66.759  1.00  0.00           O
ATOM  10836  C31 POPE  220      38.797 129.772  66.340  1.00  0.00           C
ATOM  10837  O32 POPE  220      39.907 129.602  66.829  1.00  0.00           O
ATOM  10838  C32 POPE  220      38.507 130.652  65.139  1.00  0.00           C
ATOM  10841  C23 POPE  220      38.057 124.852  62.709  1.00  0.00           C
ATOM  10844  C24 POPE  220      38.567 125.082  61.279  1.00  0.00           C
ATOM  10847  C25 POPE  220      37.907 124.122  60.289  1.00  0.00           C
ATOM  10850  C26 POPE  220      38.537 124.122  58.889  1.00  0.00           C
ATOM  10853  C27 POPE  220      37.817 123.122  57.979  1.00  0.00           C
ATOM  10856  C28 POPE  220      38.467 122.852  56.609  1.00  0.00           C
ATOM  10859  C29 POPE  220      38.317 123.922  55.559  1.00  0.00           C
ATOM  10861 0C21 POPE  220      37.337 124.002  54.639  1.00  0.00           C
ATOM  10863 1C21 POPE  220      36.147 123.082  54.489  1.00  0.00           C
ATOM  10866 2C21 POPE  220      34.957 123.552  55.349  1.00  0.00           C
ATOM  10869 3C21 POPE  220      33.727 122.622  55.289  1.00  0.00           C
ATOM  10872 4C21 POPE  220      32.827 122.832  56.520  1.00  0.00           C
ATOM  10875 5C21 POPE  220      31.587 121.932  56.569  1.00  0.00           C
ATOM  10878 6C21 POPE  220      30.677 122.302  57.759  1.00  0.00           C
ATOM  10881 7C21 POPE  220      29.317 121.592  57.729  1.00  0.00           C
ATOM  10884 8C21 POPE  220      28.367 122.032  58.849  1.00  0.00           C
ATOM  10888  C33 POPE  220      39.437 130.362  63.950  1.00  0.00           C
ATOM  10891  C34 POPE  220      38.997 131.172  62.719  1.00  0.00           C
ATOM  10894  C35 POPE  220      37.967 130.452  61.859  1.00  0.00           C
ATOM  10897  C36 POPE  220      38.627 129.732  60.689  1.00  0.00           C
ATOM  10900  C37 POPE  220      37.587 129.002  59.849  1.00  0.00           C
ATOM  10903  C38 POPE  220      38.107 128.622  58.469  1.00  0.00           C
ATOM  10906  C39 POPE  220      37.067 127.752  57.749  1.00  0.00           C
ATOM  10909 0C31 POPE  220      37.397 127.512  56.269  1.00  0.00           C
ATOM  10912 1C31 POPE  220      37.197 128.762  55.399  1.00  0.00           C
ATOM  10915 2C31 POPE  220      37.457 128.512  53.899  1.00  0.00           C
ATOM  10918 3C31 POPE  220      36.487 127.502  53.259  1.00  0.00           C
ATOM  10921 4C31 POPE  220      35.057 128.002  53.099  1.00  0.00           C
ATOM  10924 5C31 POPE  220      34.097 126.862  52.729  1.00  0.00           C
ATOM  10927 6C31 POPE  220      32.677 127.332  52.420  1.00  0.00           C
ATOM  10931  NH3 POPE  221      20.857 118.812  33.049  1.00  0.00           N
ATOM  10935  C12 POPE  221      19.847 118.862  31.929  1.00  0.00           C
ATOM  10938  C11 POPE  221      19.127 117.512  31.709  1.00  0.00           C
ATOM  10941  P   POPE  221      17.777 117.282  33.929  1.00  0.00           P
ATOM  10942  O13 POPE  221      17.577 118.732  33.779  1.00  0.00           O
ATOM  10943  O14 POPE  221      16.617 116.372  33.839  1.00  0.00           O
ATOM  10944  O11 POPE  221      18.527 117.022  35.299  1.00  0.00           O
ATOM  10945  O12 POPE  221      18.907 116.772  32.910  1.00  0.00           O
ATOM  10946  C1  POPE  221      17.817 116.862  36.539  1.00  0.00           C
ATOM  10949  C2  POPE  221      18.487 117.682  37.689  1.00  0.00           C
ATOM  10951  O21 POPE  221      17.957 117.532  39.039  1.00  0.00           O
ATOM  10952  C21 POPE  221      16.927 116.762  39.339  1.00  0.00           C
ATOM  10953  O22 POPE  221      16.077 116.332  38.589  1.00  0.00           O
ATOM  10954  C22 POPE  221      16.937 116.352  40.829  1.00  0.00           C
ATOM  10957  C3  POPE  221      18.567 119.182  37.299  1.00  0.00           C
ATOM  10960  O31 POPE  221      19.357 119.932  38.229  1.00  0.00           O
ATOM  10961  C31 POPE  221      20.617 120.142  37.899  1.00  0.00           C
ATOM  10962  O32 POPE  221      21.137 119.892  36.829  1.00  0.00           O
ATOM  10963  C32 POPE  221      21.297 120.712  39.149  1.00  0.00           C
ATOM  10966  C23 POPE  221      17.477 117.382  41.859  1.00  0.00           C
ATOM  10969  C24 POPE  221      17.457 116.792  43.279  1.00  0.00           C
ATOM  10972  C25 POPE  221      17.757 117.812  44.399  1.00  0.00           C
ATOM  10975  C26 POPE  221      17.587 117.242  45.819  1.00  0.00           C
ATOM  10978  C27 POPE  221      18.667 116.212  46.219  1.00  0.00           C
ATOM  10981  C28 POPE  221      18.387 115.522  47.579  1.00  0.00           C
ATOM  10984  C29 POPE  221      19.297 114.342  47.799  1.00  0.00           C
ATOM  10986 0C21 POPE  221      20.057 114.052  48.869  1.00  0.00           C
ATOM  10988 1C21 POPE  221      20.147 114.812  50.169  1.00  0.00           C
ATOM  10991 2C21 POPE  221      20.247 113.852  51.380  1.00  0.00           C
ATOM  10994 3C21 POPE  221      20.197 114.582  52.739  1.00  0.00           C
ATOM  10997 4C21 POPE  221      20.687 113.702  53.899  1.00  0.00           C
ATOM  11000 5C21 POPE  221      20.337 114.272  55.289  1.00  0.00           C
ATOM  11003 6C21 POPE  221      20.857 113.392  56.439  1.00  0.00           C
ATOM  11006 7C21 POPE  221      20.257 113.752  57.809  1.00  0.00           C
ATOM  11009 8C21 POPE  221      20.827 112.902  58.950  1.00  0.00           C
ATOM  11013  C33 POPE  221      22.797 121.002  38.959  1.00  0.00           C
ATOM  11016  C34 POPE  221      23.417 121.842  40.079  1.00  0.00           C
ATOM  11019  C35 POPE  221      23.467 121.132  41.439  1.00  0.00           C
ATOM  11022  C36 POPE  221      23.557 122.102  42.619  1.00  0.00           C
ATOM  11025  C37 POPE  221      23.157 121.442  43.939  1.00  0.00           C
ATOM  11028  C38 POPE  221      23.017 122.422  45.119  1.00  0.00           C
ATOM  11031  C39 POPE  221      24.347 123.052  45.549  1.00  0.00           C
ATOM  11034 0C31 POPE  221      24.397 123.332  47.059  1.00  0.00           C
ATOM  11037 1C31 POPE  221      25.747 123.892  47.519  1.00  0.00           C
ATOM  11040 2C31 POPE  221      25.937 123.962  49.039  1.00  0.00           C
ATOM  11043 3C31 POPE  221      25.607 122.652  49.779  1.00  0.00           C
ATOM  11046 4C31 POPE  221      26.347 122.502  51.119  1.00  0.00           C
ATOM  11049 5C31 POPE  221      26.087 123.672  52.079  1.00  0.00           C
ATOM  11052 6C31 POPE  221      26.777 123.522  53.429  1.00  0.00           C
ATOM  11056  NH3 POPE  222      47.267  74.552  30.559  1.00  0.00           N
ATOM  11060  C12 POPE  222      48.587  75.262  30.399  1.00  0.00           C
ATOM  11063  C11 POPE  222      48.867  75.402  28.899  1.00  0.00           C
ATOM  11066  P   POPE  222      50.187  76.582  27.059  1.00  0.00           P
ATOM  11067  O13 POPE  222      49.047  76.172  26.209  1.00  0.00           O
ATOM  11068  O14 POPE  222      50.827  77.892  26.819  1.00  0.00           O
ATOM  11069  O11 POPE  222      51.257  75.422  26.939  1.00  0.00           O
ATOM  11070  O12 POPE  222      49.747  76.482  28.589  1.00  0.00           O
ATOM  11071  C1  POPE  222      52.667  75.652  27.089  1.00  0.00           C
ATOM  11074  C2  POPE  222      53.267  75.082  28.419  1.00  0.00           C
ATOM  11076  O21 POPE  222      52.367  75.312  29.529  1.00  0.00           O
ATOM  11077  C21 POPE  222      52.737  76.092  30.539  1.00  0.00           C
ATOM  11078  O22 POPE  222      52.887  75.702  31.689  1.00  0.00           O
ATOM  11079  C22 POPE  222      52.827  77.562  30.139  1.00  0.00           C
ATOM  11082  C3  POPE  222      54.767  75.512  28.619  1.00  0.00           C
ATOM  11085  O31 POPE  222      55.347  75.002  29.839  1.00  0.00           O
ATOM  11086  C31 POPE  222      55.857  73.772  29.769  1.00  0.00           C
ATOM  11087  O32 POPE  222      55.787  73.042  28.789  1.00  0.00           O
ATOM  11088  C32 POPE  222      56.597  73.452  31.059  1.00  0.00           C
ATOM  11091  C23 POPE  222      51.827  78.422  30.939  1.00  0.00           C
ATOM  11094  C24 POPE  222      52.247  78.652  32.399  1.00  0.00           C
ATOM  11097  C25 POPE  222      51.567  79.862  33.039  1.00  0.00           C
ATOM  11100  C26 POPE  222      51.067  79.662  34.469  1.00  0.00           C
ATOM  11103  C27 POPE  222      50.237  80.872  34.919  1.00  0.00           C
ATOM  11106  C28 POPE  222      49.387  80.632  36.179  1.00  0.00           C
ATOM  11109  C29 POPE  222      50.087  80.292  37.469  1.00  0.00           C
ATOM  11111 0C21 POPE  222      51.147  80.912  38.029  1.00  0.00           C
ATOM  11113 1C21 POPE  222      51.907  82.092  37.499  1.00  0.00           C
ATOM  11116 2C21 POPE  222      52.487  82.992  38.599  1.00  0.00           C
ATOM  11119 3C21 POPE  222      51.507  84.102  39.009  1.00  0.00           C
ATOM  11122 4C21 POPE  222      51.967  84.962  40.200  1.00  0.00           C
ATOM  11125 5C21 POPE  222      50.897  85.962  40.669  1.00  0.00           C
ATOM  11128 6C21 POPE  222      50.227  86.732  39.519  1.00  0.00           C
ATOM  11131 7C21 POPE  222      49.247  87.812  39.999  1.00  0.00           C
ATOM  11134 8C21 POPE  222      48.297  88.282  38.899  1.00  0.00           C
ATOM  11138  C33 POPE  222      55.637  73.412  32.259  1.00  0.00           C
ATOM  11141  C34 POPE  222      56.337  73.052  33.579  1.00  0.00           C
ATOM  11144  C35 POPE  222      55.347  72.562  34.649  1.00  0.00           C
ATOM  11147  C36 POPE  222      54.927  73.632  35.669  1.00  0.00           C
ATOM  11150  C37 POPE  222      54.127  74.792  35.069  1.00  0.00           C
ATOM  11153  C38 POPE  222      53.547  75.742  36.129  1.00  0.00           C
ATOM  11156  C39 POPE  222      52.337  75.172  36.879  1.00  0.00           C
ATOM  11159 0C31 POPE  222      51.077  76.032  36.649  1.00  0.00           C
ATOM  11162 1C31 POPE  222      49.877  75.582  37.489  1.00  0.00           C
ATOM  11165 2C31 POPE  222      48.677  76.502  37.299  1.00  0.00           C
ATOM  11168 3C31 POPE  222      47.447  76.052  38.089  1.00  0.00           C
ATOM  11171 4C31 POPE  222      46.197  76.872  37.749  1.00  0.00           C
ATOM  11174 5C31 POPE  222      46.267  78.352  38.109  1.00  0.00           C
ATOM  11177 6C31 POPE  222      44.967  79.072  37.719  1.00  0.00           C
ATOM  11181  NH3 POPE  223     107.637 131.952  66.029  1.00  0.00           N
ATOM  11185  C12 POPE  223     107.277 130.692  65.279  1.00  0.00           C
ATOM  11188  C11 POPE  223     106.877 129.582  66.259  1.00  0.00           C
ATOM  11191  P   POPE  223     106.957 126.982  66.380  1.00  0.00           P
ATOM  11192  O13 POPE  223     105.787 126.832  67.279  1.00  0.00           O
ATOM  11193  O14 POPE  223     108.297 127.062  66.999  1.00  0.00           O
ATOM  11194  O11 POPE  223     107.027 125.912  65.229  1.00  0.00           O
ATOM  11195  O12 POPE  223     106.757 128.332  65.559  1.00  0.00           O
ATOM  11196  C1  POPE  223     105.977 125.102  64.729  1.00  0.00           C
ATOM  11199  C2  POPE  223     105.517 125.562  63.309  1.00  0.00           C
ATOM  11201  O21 POPE  223     104.677 124.502  62.779  1.00  0.00           O
ATOM  11202  C21 POPE  223     104.847 123.862  61.649  1.00  0.00           C
ATOM  11203  O22 POPE  223     105.667 124.072  60.779  1.00  0.00           O
ATOM  11204  C22 POPE  223     103.807 122.722  61.579  1.00  0.00           C
ATOM  11207  C3  POPE  223     106.757 126.012  62.459  1.00  0.00           C
ATOM  11210  O31 POPE  223     106.427 126.722  61.229  1.00  0.00           O
ATOM  11211  C31 POPE  223     106.657 128.032  61.229  1.00  0.00           C
ATOM  11212  O32 POPE  223     106.827 128.722  62.219  1.00  0.00           O
ATOM  11213  C32 POPE  223     106.647 128.592  59.789  1.00  0.00           C
ATOM  11216  C23 POPE  223     103.417 122.352  60.119  1.00  0.00           C
ATOM  11219  C24 POPE  223     102.787 120.952  60.000  1.00  0.00           C
ATOM  11222  C25 POPE  223     102.677 120.452  58.539  1.00  0.00           C
ATOM  11225  C26 POPE  223     101.937 121.382  57.569  1.00  0.00           C
ATOM  11228  C27 POPE  223     101.947 120.812  56.139  1.00  0.00           C
ATOM  11231  C28 POPE  223     101.697 121.842  55.019  1.00  0.00           C
ATOM  11234  C29 POPE  223     100.267 122.292  54.859  1.00  0.00           C
ATOM  11236 0C21 POPE  223      99.307 121.662  54.149  1.00  0.00           C
ATOM  11238 1C21 POPE  223      99.447 120.372  53.379  1.00  0.00           C
ATOM  11241 2C21 POPE  223      98.947 120.452  51.919  1.00  0.00           C
ATOM  11244 3C21 POPE  223      97.417 120.602  51.809  1.00  0.00           C
ATOM  11247 4C21 POPE  223      96.897 120.442  50.369  1.00  0.00           C
ATOM  11250 5C21 POPE  223      95.367 120.582  50.309  1.00  0.00           C
ATOM  11253 6C21 POPE  223      94.787 120.472  48.889  1.00  0.00           C
ATOM  11256 7C21 POPE  223      93.257 120.582  48.899  1.00  0.00           C
ATOM  11259 8C21 POPE  223      92.637 120.692  47.499  1.00  0.00           C
ATOM  11263  C33 POPE  223     107.337 129.982  59.679  1.00  0.00           C
ATOM  11266  C34 POPE  223     106.907 130.882  58.499  1.00  0.00           C
ATOM  11269  C35 POPE  223     107.277 130.362  57.099  1.00  0.00           C
ATOM  11272  C36 POPE  223     107.127 131.432  55.999  1.00  0.00           C
ATOM  11275  C37 POPE  223     107.447 130.872  54.609  1.00  0.00           C
ATOM  11278  C38 POPE  223     107.357 131.882  53.449  1.00  0.00           C
ATOM  11281  C39 POPE  223     107.727 131.272  52.090  1.00  0.00           C
ATOM  11284 0C31 POPE  223     109.247 131.102  51.889  1.00  0.00           C
ATOM  11287 1C31 POPE  223     109.587 130.522  50.509  1.00  0.00           C
ATOM  11290 2C31 POPE  223     111.097 130.392  50.259  1.00  0.00           C
ATOM  11293 3C31 POPE  223     111.417 129.852  48.859  1.00  0.00           C
ATOM  11296 4C31 POPE  223     112.877 129.412  48.699  1.00  0.00           C
ATOM  11299 5C31 POPE  223     113.207 128.922  47.279  1.00  0.00           C
ATOM  11302 6C31 POPE  223     114.647 128.422  47.139  1.00  0.00           C
ATOM  11306  NH3 POPE  224      35.757 130.482  72.789  1.00  0.00           N
ATOM  11310  C12 POPE  224      35.117 130.382  74.139  1.00  0.00           C
ATOM  11313  C11 POPE  224      34.307 131.642  74.479  1.00  0.00           C
ATOM  11316  P   POPE  224      31.917 130.992  75.259  1.00  0.00           P
ATOM  11317  O13 POPE  224      31.447 130.092  76.340  1.00  0.00           O
ATOM  11318  O14 POPE  224      31.187 132.262  75.029  1.00  0.00           O
ATOM  11319  O11 POPE  224      32.067 130.232  73.859  1.00  0.00           O
ATOM  11320  O12 POPE  224      33.437 131.372  75.579  1.00  0.00           O
ATOM  11321  C1  POPE  224      30.977 129.622  73.160  1.00  0.00           C
ATOM  11324  C2  POPE  224      31.497 128.862  71.889  1.00  0.00           C
ATOM  11326  O21 POPE  224      30.427 128.432  71.029  1.00  0.00           O
ATOM  11327  C21 POPE  224      29.887 129.312  70.209  1.00  0.00           C
ATOM  11328  O22 POPE  224      30.257 130.472  70.049  1.00  0.00           O
ATOM  11329  C22 POPE  224      28.687 128.662  69.499  1.00  0.00           C
ATOM  11332  C3  POPE  224      32.327 127.612  72.299  1.00  0.00           C
ATOM  11335  O31 POPE  224      32.787 126.802  71.189  1.00  0.00           O
ATOM  11336  C31 POPE  224      33.827 127.262  70.509  1.00  0.00           C
ATOM  11337  O32 POPE  224      34.407 128.322  70.719  1.00  0.00           O
ATOM  11338  C32 POPE  224      34.157 126.302  69.350  1.00  0.00           C
ATOM  11341  C23 POPE  224      29.037 128.062  68.119  1.00  0.00           C
ATOM  11344  C24 POPE  224      27.777 127.622  67.339  1.00  0.00           C
ATOM  11347  C25 POPE  224      27.217 126.222  67.630  1.00  0.00           C
ATOM  11350  C26 POPE  224      26.097 125.882  66.619  1.00  0.00           C
ATOM  11353  C27 POPE  224      25.397 124.532  66.850  1.00  0.00           C
ATOM  11356  C28 POPE  224      24.477 124.122  65.669  1.00  0.00           C
ATOM  11359  C29 POPE  224      23.327 125.082  65.469  1.00  0.00           C
ATOM  11361 0C21 POPE  224      22.897 125.642  64.329  1.00  0.00           C
ATOM  11363 1C21 POPE  224      23.427 125.402  62.939  1.00  0.00           C
ATOM  11366 2C21 POPE  224      22.337 124.902  61.969  1.00  0.00           C
ATOM  11369 3C21 POPE  224      21.317 125.972  61.520  1.00  0.00           C
ATOM  11372 4C21 POPE  224      20.087 125.332  60.849  1.00  0.00           C
ATOM  11375 5C21 POPE  224      19.097 124.772  61.879  1.00  0.00           C
ATOM  11378 6C21 POPE  224      18.107 123.752  61.309  1.00  0.00           C
ATOM  11381 7C21 POPE  224      17.407 122.942  62.409  1.00  0.00           C
ATOM  11384 8C21 POPE  224      16.427 121.882  61.869  1.00  0.00           C
ATOM  11388  C33 POPE  224      33.507 126.722  68.009  1.00  0.00           C
ATOM  11391  C34 POPE  224      33.017 125.542  67.149  1.00  0.00           C
ATOM  11394  C35 POPE  224      34.097 124.752  66.389  1.00  0.00           C
ATOM  11397  C36 POPE  224      33.527 123.902  65.239  1.00  0.00           C
ATOM  11400  C37 POPE  224      34.617 123.322  64.329  1.00  0.00           C
ATOM  11403  C38 POPE  224      34.067 122.592  63.090  1.00  0.00           C
ATOM  11406  C39 POPE  224      35.157 122.012  62.169  1.00  0.00           C
ATOM  11409 0C31 POPE  224      34.537 121.222  60.999  1.00  0.00           C
ATOM  11412 1C31 POPE  224      35.527 120.722  59.939  1.00  0.00           C
ATOM  11415 2C31 POPE  224      34.847 119.772  58.929  1.00  0.00           C
ATOM  11418 3C31 POPE  224      35.477 119.792  57.529  1.00  0.00           C
ATOM  11421 4C31 POPE  224      35.647 118.402  56.889  1.00  0.00           C
ATOM  11424 5C31 POPE  224      35.747 118.472  55.359  1.00  0.00           C
ATOM  11427 6C31 POPE  224      36.217 117.182  54.689  1.00  0.00           C
ATOM  11431  NH3 POPE  225     122.457  97.682  67.969  1.00  0.00           N
ATOM  11435  C12 POPE  225     122.847  96.272  68.349  1.00  0.00           C
ATOM  11438  C11 POPE  225     123.737  96.222  69.609  1.00  0.00           C
ATOM  11441  P   POPE  225     124.797  93.802  69.379  1.00  0.00           P
ATOM  11442  O13 POPE  225     123.907  92.732  68.859  1.00  0.00           O
ATOM  11443  O14 POPE  225     125.887  93.412  70.299  1.00  0.00           O
ATOM  11444  O11 POPE  225     125.377  94.552  68.109  1.00  0.00           O
ATOM  11445  O12 POPE  225     123.887  94.892  70.079  1.00  0.00           O
ATOM  11446  C1  POPE  225     126.597  94.072  67.520  1.00  0.00           C
ATOM  11449  C2  POPE  225     126.397  92.752  66.739  1.00  0.00           C
ATOM  11451  O21 POPE  225     127.667  92.122  66.479  1.00  0.00           O
ATOM  11452  C21 POPE  225     128.237  92.082  65.289  1.00  0.00           C
ATOM  11453  O22 POPE  225     127.897  92.672  64.289  1.00  0.00           O
ATOM  11454  C22 POPE  225     129.397  91.092  65.349  1.00  0.00           C
ATOM  11457  C3  POPE  225     125.417  92.942  65.549  1.00  0.00           C
ATOM  11460  O31 POPE  225     125.057  91.662  64.989  1.00  0.00           O
ATOM  11461  C31 POPE  225     123.787  91.312  65.119  1.00  0.00           C
ATOM  11462  O32 POPE  225     122.897  92.002  65.579  1.00  0.00           O
ATOM  11463  C32 POPE  225     123.597  89.882  64.609  1.00  0.00           C
ATOM  11466  C23 POPE  225     129.087  89.812  64.539  1.00  0.00           C
ATOM  11469  C24 POPE  225     129.947  89.672  63.279  1.00  0.00           C
ATOM  11472  C25 POPE  225     129.767  90.812  62.269  1.00  0.00           C
ATOM  11475  C26 POPE  225     130.597  90.592  60.999  1.00  0.00           C
ATOM  11478  C27 POPE  225     130.347  91.692  59.949  1.00  0.00           C
ATOM  11481  C28 POPE  225     130.887  91.322  58.549  1.00  0.00           C
ATOM  11484  C29 POPE  225     132.377  91.542  58.419  1.00  0.00           C
ATOM  11486 0C21 POPE  225     132.997  92.232  57.449  1.00  0.00           C
ATOM  11488 1C21 POPE  225     132.327  92.892  56.269  1.00  0.00           C
ATOM  11491 2C21 POPE  225     133.107  94.062  55.669  1.00  0.00           C
ATOM  11494 3C21 POPE  225     132.697  94.302  54.209  1.00  0.00           C
ATOM  11497 4C21 POPE  225     133.407  95.492  53.549  1.00  0.00           C
ATOM  11500 5C21 POPE  225     132.597  96.792  53.639  1.00  0.00           C
ATOM  11503 6C21 POPE  225     131.387  96.772  52.689  1.00  0.00           C
ATOM  11506 7C21 POPE  225     130.777  98.162  52.509  1.00  0.00           C
ATOM  11509 8C21 POPE  225     129.557  98.142  51.599  1.00  0.00           C
ATOM  11513  C33 POPE  225     122.717  89.922  63.359  1.00  0.00           C
ATOM  11516  C34 POPE  225     122.647  88.592  62.599  1.00  0.00           C
ATOM  11519  C35 POPE  225     122.467  88.862  61.099  1.00  0.00           C
ATOM  11522  C36 POPE  225     122.167  87.612  60.279  1.00  0.00           C
ATOM  11525  C37 POPE  225     122.607  87.762  58.809  1.00  0.00           C
ATOM  11528  C38 POPE  225     122.147  86.582  57.959  1.00  0.00           C
ATOM  11531  C39 POPE  225     122.457  86.722  56.459  1.00  0.00           C
ATOM  11534 0C31 POPE  225     123.937  86.532  56.089  1.00  0.00           C
ATOM  11537 1C31 POPE  225     124.127  86.222  54.599  1.00  0.00           C
ATOM  11540 2C31 POPE  225     125.537  85.732  54.249  1.00  0.00           C
ATOM  11543 3C31 POPE  225     125.597  84.672  53.139  1.00  0.00           C
ATOM  11546 4C31 POPE  225     124.967  85.112  51.809  1.00  0.00           C
ATOM  11549 5C31 POPE  225     125.407  84.232  50.629  1.00  0.00           C
ATOM  11552 6C31 POPE  225     124.797  84.632  49.289  1.00  0.00           C
ATOM  11556  NH3 POPE  226      94.107   1.838  67.929  1.00  0.00           N
ATOM  11560  C12 POPE  226      93.827   3.308  67.749  1.00  0.00           C
ATOM  11563  C11 POPE  226      95.127   4.122  67.559  1.00  0.00           C
ATOM  11566  P   POPE  226      97.147   2.808  68.660  1.00  0.00           P
ATOM  11567  O13 POPE  226      98.457   3.258  69.179  1.00  0.00           O
ATOM  11568  O14 POPE  226      96.437   1.728  69.369  1.00  0.00           O
ATOM  11569  O11 POPE  226      97.337   2.428  67.139  1.00  0.00           O
ATOM  11570  O12 POPE  226      96.097   4.002  68.609  1.00  0.00           O
ATOM  11571  C1  POPE  226      97.897   1.148  66.799  1.00  0.00           C
ATOM  11574  C2  POPE  226      98.067   0.948  65.249  1.00  0.00           C
ATOM  11576  O21 POPE  226      99.217   1.668  64.719  1.00  0.00           O
ATOM  11577  C21 POPE  226      99.517   1.248  63.479  1.00  0.00           C
ATOM  11578  O22 POPE  226      99.087   0.228  62.979  1.00  0.00           O
ATOM  11579  C22 POPE  226     100.367   2.248  62.709  1.00  0.00           C
ATOM  11582  C3  POPE  226      96.787   1.458  64.529  1.00  0.00           C
ATOM  11585  O31 POPE  226      96.347   0.658  63.419  1.00  0.00           O
ATOM  11586  C31 POPE  226      95.657  -0.412  63.809  1.00  0.00           C
ATOM  11587  O32 POPE  226      95.427  -0.692  64.969  1.00  0.00           O
ATOM  11588  C32 POPE  226      95.177  -1.162  62.569  1.00  0.00           C
ATOM  11591  C23 POPE  226     100.397   1.908  61.199  1.00  0.00           C
ATOM  11594  C24 POPE  226      99.057   2.138  60.469  1.00  0.00           C
ATOM  11597  C25 POPE  226      98.977   1.458  59.090  1.00  0.00           C
ATOM  11600  C26 POPE  226      99.767   2.158  57.979  1.00  0.00           C
ATOM  11603  C27 POPE  226     101.107   1.468  57.669  1.00  0.00           C
ATOM  11606  C28 POPE  226     102.097   2.308  56.840  1.00  0.00           C
ATOM  11609  C29 POPE  226     101.637   2.708  55.459  1.00  0.00           C
ATOM  11611 0C21 POPE  226     102.437   2.898  54.389  1.00  0.00           C
ATOM  11613 1C21 POPE  226     103.937   2.738  54.329  1.00  0.00           C
ATOM  11616 2C21 POPE  226     104.697   3.982  53.829  1.00  0.00           C
ATOM  11619 3C21 POPE  226     106.057   3.578  53.209  1.00  0.00           C
ATOM  11622 4C21 POPE  226     107.087   4.712  53.099  1.00  0.00           C
ATOM  11625 5C21 POPE  226     107.647   5.212  54.439  1.00  0.00           C
ATOM  11628 6C21 POPE  226     108.207   4.092  55.319  1.00  0.00           C
ATOM  11631 7C21 POPE  226     109.057   4.592  56.489  1.00  0.00           C
ATOM  11634 8C21 POPE  226     108.257   5.432  57.479  1.00  0.00           C
ATOM  11638  C33 POPE  226      94.617  -2.572  62.879  1.00  0.00           C
ATOM  11641  C34 POPE  226      93.797  -3.182  61.739  1.00  0.00           C
ATOM  11644  C35 POPE  226      94.347  -2.922  60.329  1.00  0.00           C
ATOM  11647  C36 POPE  226      94.177  -4.112  59.379  1.00  0.00           C
ATOM  11650  C37 POPE  226      94.677  -3.832  57.959  1.00  0.00           C
ATOM  11653  C38 POPE  226      94.777  -5.112  57.129  1.00  0.00           C
ATOM  11656  C39 POPE  226      95.337  -4.892  55.719  1.00  0.00           C
ATOM  11659 0C31 POPE  226      94.457  -4.022  54.799  1.00  0.00           C
ATOM  11662 1C31 POPE  226      94.927  -4.112  53.340  1.00  0.00           C
ATOM  11665 2C31 POPE  226      94.027  -3.382  52.329  1.00  0.00           C
ATOM  11668 3C31 POPE  226      94.527  -3.522  50.879  1.00  0.00           C
ATOM  11671 4C31 POPE  226      94.807  -4.962  50.449  1.00  0.00           C
ATOM  11674 5C31 POPE  226      95.187  -5.112  48.969  1.00  0.00           C
ATOM  11677 6C31 POPE  226      95.517  -6.562  48.600  1.00  0.00           C
ATOM  11681  NH3 POPE  227      16.457  61.112  28.529  1.00  0.00           N
ATOM  11685  C12 POPE  227      16.127  62.392  29.239  1.00  0.00           C
ATOM  11688  C11 POPE  227      16.467  63.612  28.349  1.00  0.00           C
ATOM  11691  P   POPE  227      14.877  65.442  29.189  1.00  0.00           P
ATOM  11692  O13 POPE  227      14.387  65.762  27.839  1.00  0.00           O
ATOM  11693  O14 POPE  227      13.967  64.562  29.959  1.00  0.00           O
ATOM  11694  O11 POPE  227      15.047  66.782  30.009  1.00  0.00           O
ATOM  11695  O12 POPE  227      16.307  64.812  29.089  1.00  0.00           O
ATOM  11696  C1  POPE  227      15.227  66.652  31.429  1.00  0.00           C
ATOM  11699  C2  POPE  227      16.677  66.872  31.879  1.00  0.00           C
ATOM  11701  O21 POPE  227      16.557  66.662  33.279  1.00  0.00           O
ATOM  11702  C21 POPE  227      17.007  67.452  34.199  1.00  0.00           C
ATOM  11703  O22 POPE  227      17.957  68.212  34.129  1.00  0.00           O
ATOM  11704  C22 POPE  227      15.897  67.562  35.259  1.00  0.00           C
ATOM  11707  C3  POPE  227      17.207  68.262  31.389  1.00  0.00           C
ATOM  11710  O31 POPE  227      16.267  69.312  31.729  1.00  0.00           O
ATOM  11711  C31 POPE  227      16.807  70.402  32.259  1.00  0.00           C
ATOM  11712  O32 POPE  227      17.987  70.702  32.269  1.00  0.00           O
ATOM  11713  C32 POPE  227      15.687  71.232  32.910  1.00  0.00           C
ATOM  11716  C23 POPE  227      16.197  66.862  36.599  1.00  0.00           C
ATOM  11719  C24 POPE  227      17.337  67.552  37.359  1.00  0.00           C
ATOM  11722  C25 POPE  227      17.547  67.072  38.799  1.00  0.00           C
ATOM  11725  C26 POPE  227      17.607  65.552  38.919  1.00  0.00           C
ATOM  11728  C27 POPE  227      17.827  65.072  40.349  1.00  0.00           C
ATOM  11731  C28 POPE  227      17.737  63.532  40.489  1.00  0.00           C
ATOM  11734  C29 POPE  227      18.797  62.842  39.669  1.00  0.00           C
ATOM  11736 0C21 POPE  227      19.907  62.212  40.079  1.00  0.00           C
ATOM  11738 1C21 POPE  227      20.427  61.982  41.479  1.00  0.00           C
ATOM  11741 2C21 POPE  227      19.407  61.632  42.579  1.00  0.00           C
ATOM  11744 3C21 POPE  227      19.977  60.682  43.639  1.00  0.00           C
ATOM  11747 4C21 POPE  227      18.937  60.242  44.689  1.00  0.00           C
ATOM  11750 5C21 POPE  227      18.857  61.142  45.929  1.00  0.00           C
ATOM  11753 6C21 POPE  227      17.807  60.612  46.919  1.00  0.00           C
ATOM  11756 7C21 POPE  227      17.797  61.362  48.259  1.00  0.00           C
ATOM  11759 8C21 POPE  227      16.787  60.792  49.259  1.00  0.00           C
ATOM  11763  C33 POPE  227      16.227  72.242  33.949  1.00  0.00           C
ATOM  11766  C34 POPE  227      15.127  72.752  34.899  1.00  0.00           C
ATOM  11769  C35 POPE  227      15.657  73.222  36.269  1.00  0.00           C
ATOM  11772  C36 POPE  227      16.297  72.082  37.079  1.00  0.00           C
ATOM  11775  C37 POPE  227      16.447  72.362  38.579  1.00  0.00           C
ATOM  11778  C38 POPE  227      17.007  71.132  39.299  1.00  0.00           C
ATOM  11781  C39 POPE  227      16.827  71.132  40.829  1.00  0.00           C
ATOM  11784 0C31 POPE  227      16.887  69.692  41.349  1.00  0.00           C
ATOM  11787 1C31 POPE  227      16.737  69.492  42.859  1.00  0.00           C
ATOM  11790 2C31 POPE  227      16.747  67.982  43.199  1.00  0.00           C
ATOM  11793 3C31 POPE  227      15.957  67.622  44.469  1.00  0.00           C
ATOM  11796 4C31 POPE  227      16.057  66.132  44.829  1.00  0.00           C
ATOM  11799 5C31 POPE  227      15.197  65.762  46.049  1.00  0.00           C
ATOM  11802 6C31 POPE  227      15.327  64.282  46.450  1.00  0.00           C
ATOM  11806  NH3 POPE  228     138.131  59.332  30.639  1.00  0.00           N
ATOM  11810  C12 POPE  228     137.017  60.012  29.879  1.00  0.00           C
ATOM  11813  C11 POPE  228     136.777  61.452  30.349  1.00  0.00           C
ATOM  11816  P   POPE  228     134.237  62.152  30.179  1.00  0.00           P
ATOM  11817  O13 POPE  228     133.887  63.592  30.099  1.00  0.00           O
ATOM  11818  O14 POPE  228     133.377  61.202  29.459  1.00  0.00           O
ATOM  11819  O11 POPE  228     134.347  61.702  31.689  1.00  0.00           O
ATOM  11820  O12 POPE  228     135.707  62.042  29.619  1.00  0.00           O
ATOM  11821  C1  POPE  228     133.627  62.332  32.759  1.00  0.00           C
ATOM  11824  C2  POPE  228     134.027  61.642  34.099  1.00  0.00           C
ATOM  11826  O21 POPE  228     133.297  62.192  35.229  1.00  0.00           O
ATOM  11827  C21 POPE  228     132.937  61.302  36.169  1.00  0.00           C
ATOM  11828  O22 POPE  228     132.907  60.092  35.999  1.00  0.00           O
ATOM  11829  C22 POPE  228     132.637  62.012  37.489  1.00  0.00           C
ATOM  11832  C3  POPE  228     135.547  61.832  34.319  1.00  0.00           C
ATOM  11835  O31 POPE  228     136.167  60.632  34.819  1.00  0.00           O
ATOM  11836  C31 POPE  228     136.267  60.572  36.139  1.00  0.00           C
ATOM  11837  O32 POPE  228     135.837  61.392  36.929  1.00  0.00           O
ATOM  11838  C32 POPE  228     137.117  59.352  36.489  1.00  0.00           C
ATOM  11841  C23 POPE  228     132.357  61.002  38.639  1.00  0.00           C
ATOM  11844  C24 POPE  228     131.787  61.702  39.889  1.00  0.00           C
ATOM  11847  C25 POPE  228     131.077  60.812  40.929  1.00  0.00           C
ATOM  11850  C26 POPE  228     131.897  60.342  42.149  1.00  0.00           C
ATOM  11853  C27 POPE  228     131.007  59.862  43.299  1.00  0.00           C
ATOM  11856  C28 POPE  228     131.757  59.192  44.479  1.00  0.00           C
ATOM  11859  C29 POPE  228     132.657  60.142  45.229  1.00  0.00           C
ATOM  11861 0C21 POPE  228     132.587  60.572  46.509  1.00  0.00           C
ATOM  11863 1C21 POPE  228     131.587  60.292  47.609  1.00  0.00           C
ATOM  11866 2C21 POPE  228     130.987  58.882  47.849  1.00  0.00           C
ATOM  11869 3C21 POPE  228     131.987  57.792  48.259  1.00  0.00           C
ATOM  11872 4C21 POPE  228     131.227  56.572  48.819  1.00  0.00           C
ATOM  11875 5C21 POPE  228     132.107  55.512  49.509  1.00  0.00           C
ATOM  11878 6C21 POPE  228     131.247  54.602  50.399  1.00  0.00           C
ATOM  11881 7C21 POPE  228     132.007  53.422  51.019  1.00  0.00           C
ATOM  11884 8C21 POPE  228     131.347  52.832  52.259  1.00  0.00           C
ATOM  11888  C33 POPE  228     137.367  59.162  37.999  1.00  0.00           C
ATOM  11891  C34 POPE  228     136.297  58.322  38.699  1.00  0.00           C
ATOM  11894  C35 POPE  228     136.637  58.002  40.159  1.00  0.00           C
ATOM  11897  C36 POPE  228     135.527  57.202  40.840  1.00  0.00           C
ATOM  11900  C37 POPE  228     135.657  57.092  42.359  1.00  0.00           C
ATOM  11903  C38 POPE  228     134.387  56.512  42.989  1.00  0.00           C
ATOM  11906  C39 POPE  228     134.387  56.532  44.529  1.00  0.00           C
ATOM  11909 0C31 POPE  228     135.597  55.832  45.149  1.00  0.00           C
ATOM  11912 1C31 POPE  228     135.347  55.342  46.579  1.00  0.00           C
ATOM  11915 2C31 POPE  228     136.637  54.812  47.219  1.00  0.00           C
ATOM  11918 3C31 POPE  228     136.437  54.282  48.649  1.00  0.00           C
ATOM  11921 4C31 POPE  228     136.987  52.862  48.839  1.00  0.00           C
ATOM  11924 5C31 POPE  228     136.827  52.352  50.279  1.00  0.00           C
ATOM  11927 6C31 POPE  228     137.147  50.862  50.439  1.00  0.00           C
ATOM  11931  NH3 POPE  229      59.287  83.742  26.589  1.00  0.00           N
ATOM  11935  C12 POPE  229      60.577  84.412  26.199  1.00  0.00           C
ATOM  11938  C11 POPE  229      60.407  85.922  25.939  1.00  0.00           C
ATOM  11941  P   POPE  229      63.017  86.032  25.259  1.00  0.00           P
ATOM  11942  O13 POPE  229      64.027  87.102  25.159  1.00  0.00           O
ATOM  11943  O14 POPE  229      62.817  85.212  24.049  1.00  0.00           O
ATOM  11944  O11 POPE  229      63.377  85.052  26.439  1.00  0.00           O
ATOM  11945  O12 POPE  229      61.637  86.632  25.719  1.00  0.00           O
ATOM  11946  C1  POPE  229      64.527  85.192  27.259  1.00  0.00           C
ATOM  11949  C2  POPE  229      64.257  86.042  28.529  1.00  0.00           C
ATOM  11951  O21 POPE  229      65.227  85.632  29.519  1.00  0.00           O
ATOM  11952  C21 POPE  229      65.397  86.512  30.499  1.00  0.00           C
ATOM  11953  O22 POPE  229      65.097  87.692  30.449  1.00  0.00           O
ATOM  11954  C22 POPE  229      66.047  85.872  31.719  1.00  0.00           C
ATOM  11957  C3  POPE  229      62.787  85.812  29.029  1.00  0.00           C
ATOM  11960  O31 POPE  229      62.527  86.422  30.309  1.00  0.00           O
ATOM  11961  C31 POPE  229      62.077  85.672  31.289  1.00  0.00           C
ATOM  11962  O32 POPE  229      61.747  84.502  31.219  1.00  0.00           O
ATOM  11963  C32 POPE  229      61.997  86.512  32.559  1.00  0.00           C
ATOM  11966  C23 POPE  229      67.277  86.662  32.209  1.00  0.00           C
ATOM  11969  C24 POPE  229      67.767  86.132  33.569  1.00  0.00           C
ATOM  11972  C25 POPE  229      69.157  86.622  33.989  1.00  0.00           C
ATOM  11975  C26 POPE  229      69.157  87.822  34.949  1.00  0.00           C
ATOM  11978  C27 POPE  229      70.597  88.172  35.399  1.00  0.00           C
ATOM  11981  C28 POPE  229      70.687  89.042  36.660  1.00  0.00           C
ATOM  11984  C29 POPE  229      70.187  88.342  37.899  1.00  0.00           C
ATOM  11986 0C21 POPE  229      69.737  88.952  39.019  1.00  0.00           C
ATOM  11988 1C21 POPE  229      69.727  90.442  39.249  1.00  0.00           C
ATOM  11991 2C21 POPE  229      69.977  90.842  40.729  1.00  0.00           C
ATOM  11994 3C21 POPE  229      68.797  90.552  41.679  1.00  0.00           C
ATOM  11997 4C21 POPE  229      67.627  91.522  41.479  1.00  0.00           C
ATOM  12000 5C21 POPE  229      66.337  91.112  42.219  1.00  0.00           C
ATOM  12003 6C21 POPE  229      66.327  91.462  43.709  1.00  0.00           C
ATOM  12006 7C21 POPE  229      64.947  91.202  44.339  1.00  0.00           C
ATOM  12009 8C21 POPE  229      64.777  91.842  45.719  1.00  0.00           C
ATOM  12013  C33 POPE  229      62.187  85.662  33.839  1.00  0.00           C
ATOM  12016  C34 POPE  229      61.437  86.212  35.059  1.00  0.00           C
ATOM  12019  C35 POPE  229      61.667  85.372  36.319  1.00  0.00           C
ATOM  12022  C36 POPE  229      61.297  86.102  37.619  1.00  0.00           C
ATOM  12025  C37 POPE  229      61.967  85.462  38.859  1.00  0.00           C
ATOM  12028  C38 POPE  229      61.487  86.002  40.219  1.00  0.00           C
ATOM  12031  C39 POPE  229      61.557  87.532  40.399  1.00  0.00           C
ATOM  12034 0C31 POPE  229      60.767  88.032  41.619  1.00  0.00           C
ATOM  12037 1C31 POPE  229      61.497  87.952  42.969  1.00  0.00           C
ATOM  12040 2C31 POPE  229      60.807  87.042  44.000  1.00  0.00           C
ATOM  12043 3C31 POPE  229      61.397  87.182  45.410  1.00  0.00           C
ATOM  12046 4C31 POPE  229      60.867  86.122  46.389  1.00  0.00           C
ATOM  12049 5C31 POPE  229      61.297  86.382  47.849  1.00  0.00           C
ATOM  12052 6C31 POPE  229      60.607  85.442  48.849  1.00  0.00           C
ATOM  12056  NH3 POPE  230      71.387  83.302  71.649  1.00  0.00           N
ATOM  12060  C12 POPE  230      69.907  83.302  71.399  1.00  0.00           C
ATOM  12063  C11 POPE  230      69.447  84.652  70.819  1.00  0.00           C
ATOM  12066  P   POPE  230      69.667  87.222  71.469  1.00  0.00           P
ATOM  12067  O13 POPE  230      68.357  87.602  70.909  1.00  0.00           O
ATOM  12068  O14 POPE  230      70.047  87.902  72.719  1.00  0.00           O
ATOM  12069  O11 POPE  230      70.757  87.512  70.369  1.00  0.00           O
ATOM  12070  O12 POPE  230      69.767  85.672  71.749  1.00  0.00           O
ATOM  12071  C1  POPE  230      70.277  87.502  69.009  1.00  0.00           C
ATOM  12074  C2  POPE  230      71.437  87.472  68.009  1.00  0.00           C
ATOM  12076  O21 POPE  230      70.977  87.812  66.689  1.00  0.00           O
ATOM  12077  C21 POPE  230      70.327  86.922  65.979  1.00  0.00           C
ATOM  12078  O22 POPE  230      69.947  85.822  66.329  1.00  0.00           O
ATOM  12079  C22 POPE  230      70.187  87.452  64.549  1.00  0.00           C
ATOM  12082  C3  POPE  230      72.307  86.192  68.100  1.00  0.00           C
ATOM  12085  O31 POPE  230      73.047  85.982  66.879  1.00  0.00           O
ATOM  12086  C31 POPE  230      73.507  84.742  66.799  1.00  0.00           C
ATOM  12087  O32 POPE  230      73.627  83.982  67.739  1.00  0.00           O
ATOM  12088  C32 POPE  230      73.607  84.372  65.319  1.00  0.00           C
ATOM  12091  C23 POPE  230      68.847  87.112  63.880  1.00  0.00           C
ATOM  12094  C24 POPE  230      68.847  87.682  62.459  1.00  0.00           C
ATOM  12097  C25 POPE  230      67.737  87.152  61.549  1.00  0.00           C
ATOM  12100  C26 POPE  230      67.727  87.902  60.209  1.00  0.00           C
ATOM  12103  C27 POPE  230      66.837  87.252  59.139  1.00  0.00           C
ATOM  12106  C28 POPE  230      65.957  88.262  58.399  1.00  0.00           C
ATOM  12109  C29 POPE  230      66.687  89.232  57.500  1.00  0.00           C
ATOM  12111 0C21 POPE  230      66.077  90.192  56.779  1.00  0.00           C
ATOM  12113 1C21 POPE  230      64.587  90.452  56.779  1.00  0.00           C
ATOM  12116 2C21 POPE  230      63.937  90.742  55.419  1.00  0.00           C
ATOM  12119 3C21 POPE  230      62.797  91.782  55.549  1.00  0.00           C
ATOM  12122 4C21 POPE  230      62.117  92.102  54.209  1.00  0.00           C
ATOM  12125 5C21 POPE  230      62.957  93.012  53.309  1.00  0.00           C
ATOM  12128 6C21 POPE  230      62.527  92.922  51.839  1.00  0.00           C
ATOM  12131 7C21 POPE  230      63.527  93.572  50.879  1.00  0.00           C
ATOM  12134 8C21 POPE  230      63.357  93.122  49.429  1.00  0.00           C
ATOM  12138  C33 POPE  230      72.437  83.442  64.929  1.00  0.00           C
ATOM  12141  C34 POPE  230      72.407  83.092  63.439  1.00  0.00           C
ATOM  12144  C35 POPE  230      71.807  84.222  62.579  1.00  0.00           C
ATOM  12147  C36 POPE  230      72.017  84.002  61.069  1.00  0.00           C
ATOM  12150  C37 POPE  230      70.827  83.362  60.349  1.00  0.00           C
ATOM  12153  C38 POPE  230      71.017  83.242  58.829  1.00  0.00           C
ATOM  12156  C39 POPE  230      71.517  84.532  58.169  1.00  0.00           C
ATOM  12159 0C31 POPE  230      71.457  84.462  56.639  1.00  0.00           C
ATOM  12162 1C31 POPE  230      72.147  85.652  55.959  1.00  0.00           C
ATOM  12165 2C31 POPE  230      72.087  85.522  54.429  1.00  0.00           C
ATOM  12168 3C31 POPE  230      72.737  86.682  53.659  1.00  0.00           C
ATOM  12171 4C31 POPE  230      74.267  86.642  53.639  1.00  0.00           C
ATOM  12174 5C31 POPE  230      74.857  87.602  52.589  1.00  0.00           C
ATOM  12177 6C31 POPE  230      76.337  87.362  52.289  1.00  0.00           C
ATOM  12181  NH3 POPE  231      44.937  12.572  26.239  1.00  0.00           N
ATOM  12185  C12 POPE  231      45.747  11.372  26.589  1.00  0.00           C
ATOM  12188  C11 POPE  231      46.537  10.812  25.389  1.00  0.00           C
ATOM  12191  P   POPE  231      47.437   8.602  26.459  1.00  0.00           P
ATOM  12192  O13 POPE  231      46.757   7.372  26.929  1.00  0.00           O
ATOM  12193  O14 POPE  231      48.767   8.392  25.859  1.00  0.00           O
ATOM  12194  O11 POPE  231      47.577   9.632  27.649  1.00  0.00           O
ATOM  12195  O12 POPE  231      46.557   9.382  25.409  1.00  0.00           O
ATOM  12196  C1  POPE  231      48.887   9.972  28.099  1.00  0.00           C
ATOM  12199  C2  POPE  231      48.847  10.822  29.389  1.00  0.00           C
ATOM  12201  O21 POPE  231      50.067  10.532  30.089  1.00  0.00           O
ATOM  12202  C21 POPE  231      50.557  11.482  30.869  1.00  0.00           C
ATOM  12203  O22 POPE  231      50.107  12.602  31.019  1.00  0.00           O
ATOM  12204  C22 POPE  231      51.877  10.972  31.459  1.00  0.00           C
ATOM  12207  C3  POPE  231      47.597  10.392  30.219  1.00  0.00           C
ATOM  12210  O31 POPE  231      47.617  10.832  31.599  1.00  0.00           O
ATOM  12211  C31 POPE  231      46.587  10.332  32.269  1.00  0.00           C
[truncated: 1,973,274 more chars]
