# Supplementary material for: Characterizing Membrane Association and Periplasmic Transfer of Bacterial Lipoproteins through Molecular Dynamics Simulations
Source: Structure. 2020 Apr 7;28(4):475–487.e3. doi: 10.1016/j.str.2020.01.012 (PMC7139219; doi:10.1016/j.str.2020.01.012)
Supplement: Data S3. Final Coordinates from Simulations (M–X), Related to Figure 3 [file mmc5.zip › M-X/PAL-2-atomistic.pdb]

TITLE     Protein
REMARK    THIS IS A SIMULATION BOX
CRYST1  136.477  136.477  131.032  90.00  90.00  90.00 P 1           1
MODEL        1
ATOM      1  N   CYSTA   1      54.619  48.303  72.796  1.00  0.00           N
ATOM      3  CA  CYSTA   1      55.108  49.204  73.806  1.00  0.00           C
ATOM      5  C   CYSTA   1      54.138  49.364  74.956  1.00  0.00           C
ATOM      6  O   CYSTA   1      53.579  48.384  75.456  1.00  0.00           O
ATOM      7  CB  CYSTA   1      56.459  48.804  74.476  1.00  0.00           C
ATOM     10  SG  CYSTA   1      57.958  49.054  73.496  1.00  0.00           S
ATOM     11  C1  CYSTA   1      57.759  50.834  73.156  1.00  0.00           C
ATOM     14  CA1 CYSTA   1      55.108  47.064  72.686  1.00  0.00           C
ATOM     15  OA1 CYSTA   1      56.199  46.843  72.196  1.00  0.00           O
ATOM     16  CA2 CYSTA   1      54.319  45.933  73.226  1.00  0.00           C
ATOM     19  C11 CYSTA   1      58.839  51.334  72.186  1.00  0.00           C
ATOM     21  O11 CYSTA   1      59.029  50.384  71.116  1.00  0.00           O
ATOM     22  CX1 CYSTA   1      58.018  50.244  70.276  1.00  0.00           C
ATOM     23  OX1 CYSTA   1      56.859  50.564  70.456  1.00  0.00           O
ATOM     24  CX2 CYSTA   1      58.589  49.844  68.926  1.00  0.00           C
ATOM     27  C12 CYSTA   1      60.189  51.573  72.956  1.00  0.00           C
ATOM     30  O12 CYSTA   1      61.369  51.014  72.336  1.00  0.00           O
ATOM     31  CD1 CYSTA   1      61.659  51.494  71.146  1.00  0.00           C
ATOM     32  OD1 CYSTA   1      61.038  52.334  70.526  1.00  0.00           O
ATOM     33  CD2 CYSTA   1      62.958  50.843  70.656  1.00  0.00           C
ATOM     36  CA3 CYSTA   1      52.878  46.114  72.736  1.00  0.00           C
ATOM     39  CA4 CYSTA   1      52.119  44.803  72.776  1.00  0.00           C
ATOM     42  CA5 CYSTA   1      51.239  44.683  71.536  1.00  0.00           C
ATOM     45  CA6 CYSTA   1      51.899  44.774  70.146  1.00  0.00           C
ATOM     48  CA7 CYSTA   1      53.329  44.244  69.996  1.00  0.00           C
ATOM     51  CA8 CYSTA   1      53.349  42.834  69.436  1.00  0.00           C
ATOM     54  CA9 CYSTA   1      54.479  42.004  70.036  1.00  0.00           C
ATOM     57 0CA1 CYSTA   1      54.429  40.584  69.486  1.00  0.00           C
ATOM     60 1CA1 CYSTA   1      55.318  40.393  68.266  1.00  0.00           C
ATOM     63 2CA1 CYSTA   1      54.839  39.194  67.466  1.00  0.00           C
ATOM     66 3CA1 CYSTA   1      55.899  38.654  66.516  1.00  0.00           C
ATOM     69 4CA1 CYSTA   1      55.509  37.253  66.016  1.00  0.00           C
ATOM     72 5CA1 CYSTA   1      54.449  37.244  64.916  1.00  0.00           C
ATOM     75 6CA1 CYSTA   1      53.829  35.864  64.746  1.00  0.00           C
ATOM     79  CD3 CYSTA   1      62.739  49.724  69.616  1.00  0.00           C
ATOM     82  CD4 CYSTA   1      62.259  48.404  70.236  1.00  0.00           C
ATOM     85  CD5 CYSTA   1      62.379  47.224  69.266  1.00  0.00           C
ATOM     88  CD6 CYSTA   1      61.428  47.294  68.056  1.00  0.00           C
ATOM     91  CD7 CYSTA   1      62.089  46.713  66.806  1.00  0.00           C
ATOM     94  CD8 CYSTA   1      61.159  46.683  65.596  1.00  0.00           C
ATOM     97  CD9 CYSTA   1      61.968  46.534  64.296  1.00  0.00           C
ATOM    100 0CD1 CYSTA   1      61.319  45.584  63.286  1.00  0.00           C
ATOM    103 1CD1 CYSTA   1      60.629  46.314  62.136  1.00  0.00           C
ATOM    106 2CD1 CYSTA   1      59.819  45.323  61.306  1.00  0.00           C
ATOM    109 3CD1 CYSTA   1      59.319  45.874  59.966  1.00  0.00           C
ATOM    112 4CD1 CYSTA   1      58.549  47.194  60.026  1.00  0.00           C
ATOM    115 5CD1 CYSTA   1      57.628  47.354  58.806  1.00  0.00           C
ATOM    118 6CD1 CYSTA   1      56.949  48.724  58.706  1.00  0.00           C
ATOM    122  CX3 CYSTA   1      58.169  50.933  67.926  1.00  0.00           C
ATOM    125  CX4 CYSTA   1      59.229  51.204  66.876  1.00  0.00           C
ATOM    128  CX5 CYSTA   1      59.109  50.244  65.686  1.00  0.00           C
ATOM    131  CX6 CYSTA   1      59.839  50.864  64.496  1.00  0.00           C
ATOM    134  CX7 CYSTA   1      59.749  50.104  63.166  1.00  0.00           C
ATOM    137  CX8 CYSTA   1      60.079  50.974  61.936  1.00  0.00           C
ATOM    140  CX9 CYSTA   1      59.029  52.033  61.686  1.00  0.00           C
ATOM    142 0CX1 CYSTA   1      58.899  52.814  60.606  1.00  0.00           C
ATOM    144 1CX1 CYSTA   1      59.788  52.804  59.386  1.00  0.00           C
ATOM    147 2CX1 CYSTA   1      60.859  53.893  59.526  1.00  0.00           C
ATOM    150 3CX1 CYSTA   1      61.858  53.884  58.366  1.00  0.00           C
ATOM    153 4CX1 CYSTA   1      63.029  54.834  58.636  1.00  0.00           C
ATOM    156 5CX1 CYSTA   1      63.079  56.063  57.726  1.00  0.00           C
ATOM    159 6CX1 CYSTA   1      64.009  55.843  56.516  1.00  0.00           C
ATOM    162 7CX1 CYSTA   1      64.229  57.144  55.736  1.00  0.00           C
ATOM    165 8CX1 CYSTA   1      65.149  56.963  54.516  1.00  0.00           C
ATOM    169  N   SER A   2      54.089  50.614  75.446  1.00  0.00           N
ATOM    171  CA  SER A   2      54.138  50.913  76.876  1.00  0.00           C
ATOM    173  CB  SER A   2      52.999  50.384  77.766  1.00  0.00           C
ATOM    176  OG  SER A   2      51.829  51.144  77.466  1.00  0.00           O
ATOM    178  C   SER A   2      55.518  50.933  77.516  1.00  0.00           C
ATOM    179  O   SER A   2      55.718  50.764  78.706  1.00  0.00           O
ATOM    180  N   SER A   3      56.558  51.274  76.726  1.00  0.00           N
ATOM    182  CA  SER A   3      57.849  51.724  77.206  1.00  0.00           C
ATOM    184  CB  SER A   3      59.068  50.853  76.776  1.00  0.00           C
ATOM    187  OG  SER A   3      60.349  51.433  77.066  1.00  0.00           O
ATOM    189  C   SER A   3      57.859  53.114  76.676  1.00  0.00           C
ATOM    190  O   SER A   3      58.018  53.343  75.486  1.00  0.00           O
ATOM    191  N   ASN A   4      57.558  54.054  77.576  1.00  0.00           N
ATOM    193  CA  ASN A   4      57.269  55.414  77.246  1.00  0.00           C
ATOM    195  CB  ASN A   4      55.999  56.084  77.876  1.00  0.00           C
ATOM    198  CG  ASN A   4      54.659  55.354  77.956  1.00  0.00           C
ATOM    199  OD1 ASN A   4      53.629  56.034  78.026  1.00  0.00           O
ATOM    200  ND2 ASN A   4      54.649  54.023  78.026  1.00  0.00           N
ATOM    203  C   ASN A   4      58.389  56.144  77.926  1.00  0.00           C
ATOM    204  O   ASN A   4      58.928  55.643  78.916  1.00  0.00           O
ATOM    205  N   LYS A   5      58.699  57.354  77.446  1.00  0.00           N
ATOM    207  CA  LYS A   5      59.449  58.353  78.176  1.00  0.00           C
ATOM    209  CB  LYS A   5      60.919  58.374  77.666  1.00  0.00           C
ATOM    212  CG  LYS A   5      61.589  56.983  77.596  1.00  0.00           C
ATOM    215  CD  LYS A   5      63.009  56.944  76.976  1.00  0.00           C
ATOM    218  CE  LYS A   5      64.019  57.924  77.576  1.00  0.00           C
ATOM    221  NZ  LYS A   5      65.318  57.834  76.896  1.00  0.00           N
ATOM    225  C   LYS A   5      59.268  58.423  79.716  1.00  0.00           C
ATOM    226  O   LYS A   5      60.079  57.914  80.486  1.00  0.00           O
ATOM    227  N   ASN A   6      58.199  59.094  80.226  1.00  0.00           N
ATOM    229  CA  ASN A   6      58.049  59.384  81.656  1.00  0.00           C
ATOM    231  CB  ASN A   6      58.329  60.853  82.096  1.00  0.00           C
ATOM    234  CG  ASN A   6      59.529  61.674  81.606  1.00  0.00           C
ATOM    235  OD1 ASN A   6      59.739  62.734  82.196  1.00  0.00           O
ATOM    236  ND2 ASN A   6      60.299  61.244  80.596  1.00  0.00           N
ATOM    239  C   ASN A   6      56.628  59.134  82.196  1.00  0.00           C
ATOM    240  O   ASN A   6      55.699  59.864  81.866  1.00  0.00           O
ATOM    241  N   ALA A   7      56.399  58.174  83.126  1.00  0.00           N
ATOM    243  CA  ALA A   7      57.288  57.074  83.456  1.00  0.00           C
ATOM    245  CB  ALA A   7      57.029  56.564  84.896  1.00  0.00           C
ATOM    249  C   ALA A   7      57.189  55.954  82.436  1.00  0.00           C
ATOM    250  O   ALA A   7      56.279  55.923  81.616  1.00  0.00           O
ATOM    251  N   SER A   8      58.139  54.994  82.486  1.00  0.00           N
ATOM    253  CA  SER A   8      58.079  53.654  81.926  1.00  0.00           C
ATOM    255  CB  SER A   8      59.389  52.844  82.186  1.00  0.00           C
ATOM    258  OG  SER A   8      60.549  53.634  81.956  1.00  0.00           O
ATOM    260  C   SER A   8      56.979  52.854  82.606  1.00  0.00           C
ATOM    261  O   SER A   8      56.768  53.023  83.806  1.00  0.00           O
ATOM    262  N   ASN A   9      56.288  51.963  81.886  1.00  0.00           N
ATOM    264  CA  ASN A   9      55.269  51.104  82.446  1.00  0.00           C
ATOM    266  CB  ASN A   9      54.058  50.974  81.466  1.00  0.00           C
ATOM    269  CG  ASN A   9      52.789  51.753  81.816  1.00  0.00           C
ATOM    270  OD1 ASN A   9      51.809  51.704  81.076  1.00  0.00           O
ATOM    271  ND2 ASN A   9      52.779  52.494  82.936  1.00  0.00           N
ATOM    274  C   ASN A   9      55.829  49.743  82.836  1.00  0.00           C
ATOM    275  O   ASN A   9      56.459  49.023  82.056  1.00  0.00           O
ATOM    276  N   ASP A  10      55.639  49.424  84.126  1.00  0.00           N
ATOM    278  CA  ASP A  10      56.049  48.224  84.836  1.00  0.00           C
ATOM    280  CB  ASP A  10      55.308  46.963  84.326  1.00  0.00           C
ATOM    283  CG  ASP A  10      53.819  47.103  84.636  1.00  0.00           C
ATOM    284  OD1 ASP A  10      53.029  46.354  84.026  1.00  0.00           O
ATOM    285  OD2 ASP A  10      53.479  47.884  85.556  1.00  0.00           O
ATOM    286  C   ASP A  10      57.538  48.103  85.106  1.00  0.00           C
ATOM    287  O   ASP A  10      57.948  47.443  86.056  1.00  0.00           O
ATOM    288  N   GLY A  11      58.379  48.884  84.386  1.00  0.00           N
ATOM    290  CA  GLY A  11      59.289  49.844  85.026  1.00  0.00           C
ATOM    293  C   GLY A  11      60.369  49.334  85.956  1.00  0.00           C
ATOM    294  O   GLY A  11      60.159  49.143  87.146  1.00  0.00           O
ATOM    295  N   SER A  12      61.608  49.164  85.496  1.00  0.00           N
ATOM    297  CA  SER A  12      62.168  49.364  84.176  1.00  0.00           C
ATOM    299  CB  SER A  12      62.739  50.783  83.906  1.00  0.00           C
ATOM    302  OG  SER A  12      63.538  51.284  84.976  1.00  0.00           O
ATOM    304  C   SER A  12      63.218  48.294  84.126  1.00  0.00           C
ATOM    305  O   SER A  12      63.208  47.494  85.046  1.00  0.00           O
ATOM    306  N   GLU A  13      64.068  48.194  83.076  1.00  0.00           N
ATOM    308  CA  GLU A  13      64.918  47.023  82.886  1.00  0.00           C
ATOM    310  CB  GLU A  13      65.629  46.344  84.116  1.00  0.00           C
ATOM    313  CG  GLU A  13      65.729  44.784  84.186  1.00  0.00           C
ATOM    316  CD  GLU A  13      64.739  44.054  85.096  1.00  0.00           C
ATOM    317  OE1 GLU A  13      64.129  43.044  84.656  1.00  0.00           O
ATOM    318  OE2 GLU A  13      64.709  44.374  86.316  1.00  0.00           O
ATOM    319  C   GLU A  13      64.279  46.053  81.946  1.00  0.00           C
ATOM    320  O   GLU A  13      63.079  45.794  81.986  1.00  0.00           O
ATOM    321  N   GLY A  14      65.079  45.544  80.986  1.00  0.00           N
ATOM    323  CA  GLY A  14      64.649  44.584  80.006  1.00  0.00           C
ATOM    326  C   GLY A  14      64.619  45.164  78.626  1.00  0.00           C
ATOM    327  O   GLY A  14      65.629  45.544  78.016  1.00  0.00           O
ATOM    328  N   MET A  15      63.429  45.183  78.056  1.00  0.00           N
ATOM    330  CA  MET A  15      63.248  44.933  76.656  1.00  0.00           C
ATOM    332  CB  MET A  15      62.729  43.474  76.596  1.00  0.00           C
ATOM    335  CG  MET A  15      62.899  42.643  75.316  1.00  0.00           C
ATOM    338  SD  MET A  15      62.718  40.884  75.716  1.00  0.00           S
ATOM    339  CE  MET A  15      61.998  40.273  74.186  1.00  0.00           C
ATOM    343  C   MET A  15      62.209  45.913  76.166  1.00  0.00           C
ATOM    344  O   MET A  15      61.608  46.674  76.926  1.00  0.00           O
ATOM    345  N   LEU A  16      61.899  45.904  74.856  1.00  0.00           N
ATOM    347  CA  LEU A  16      60.499  45.983  74.456  1.00  0.00           C
ATOM    349  CB  LEU A  16      60.419  46.034  72.896  1.00  0.00           C
ATOM    352  CG  LEU A  16      59.268  45.344  72.126  1.00  0.00           C
ATOM    354  CD1 LEU A  16      59.349  45.733  70.636  1.00  0.00           C
ATOM    358  CD2 LEU A  16      59.279  43.814  72.186  1.00  0.00           C
ATOM    362  C   LEU A  16      59.659  44.924  75.206  1.00  0.00           C
ATOM    363  O   LEU A  16      59.879  43.714  75.116  1.00  0.00           O
ATOM    364  N   GLY A  17      58.718  45.294  76.086  1.00  0.00           N
ATOM    366  CA  GLY A  17      58.009  46.564  76.196  1.00  0.00           C
ATOM    369  C   GLY A  17      58.079  47.243  77.516  1.00  0.00           C
ATOM    370  O   GLY A  17      57.319  48.163  77.796  1.00  0.00           O
ATOM    371  N   ALA A  18      58.989  46.794  78.366  1.00  0.00           N
ATOM    373  CA  ALA A  18      59.029  47.144  79.746  1.00  0.00           C
ATOM    375  CB  ALA A  18      57.859  46.514  80.506  1.00  0.00           C
ATOM    379  C   ALA A  18      60.349  46.643  80.306  1.00  0.00           C
ATOM    380  O   ALA A  18      60.529  45.463  80.556  1.00  0.00           O
ATOM    381  N   GLY A  19      61.339  47.534  80.466  1.00  0.00           N
ATOM    383  CA  GLY A  19      61.369  48.893  79.926  1.00  0.00           C
ATOM    386  C   GLY A  19      62.769  49.364  79.636  1.00  0.00           C
ATOM    387  O   GLY A  19      63.729  48.854  80.206  1.00  0.00           O
ATOM    388  N   THR A  20      62.899  50.384  78.766  1.00  0.00           N
ATOM    390  CA  THR A  20      64.189  50.754  78.186  1.00  0.00           C
ATOM    392  CB  THR A  20      64.668  49.743  77.106  1.00  0.00           C
ATOM    394  OG1 THR A  20      65.739  50.204  76.286  1.00  0.00           O
ATOM    396  CG2 THR A  20      63.528  49.334  76.166  1.00  0.00           C
ATOM    400  C   THR A  20      64.099  52.173  77.606  1.00  0.00           C
ATOM    401  O   THR A  20      63.399  52.433  76.626  1.00  0.00           O
ATOM    402  N   GLY A  21      64.778  53.213  78.146  1.00  0.00           N
ATOM    404  CA  GLY A  21      65.449  53.413  79.436  1.00  0.00           C
ATOM    407  C   GLY A  21      66.229  54.714  79.326  1.00  0.00           C
ATOM    408  O   GLY A  21      66.659  55.104  78.256  1.00  0.00           O
ATOM    409  N   MET A  22      66.479  55.533  80.366  1.00  0.00           N
ATOM    411  CA  MET A  22      66.139  55.454  81.766  1.00  0.00           C
ATOM    413  CB  MET A  22      67.329  54.954  82.606  1.00  0.00           C
ATOM    416  CG  MET A  22      68.519  55.904  82.846  1.00  0.00           C
ATOM    419  SD  MET A  22      69.369  56.584  81.386  1.00  0.00           S
ATOM    420  CE  MET A  22      70.159  57.834  82.436  1.00  0.00           C
ATOM    424  C   MET A  22      65.659  56.804  82.276  1.00  0.00           C
ATOM    425  O   MET A  22      65.699  57.084  83.476  1.00  0.00           O
ATOM    426  N   ASP A  23      64.959  57.554  81.406  1.00  0.00           N
ATOM    428  CA  ASP A  23      63.589  57.844  81.796  1.00  0.00           C
ATOM    430  CB  ASP A  23      62.909  59.014  81.046  1.00  0.00           C
ATOM    433  CG  ASP A  23      63.559  60.374  81.266  1.00  0.00           C
ATOM    434  OD1 ASP A  23      63.359  61.234  80.366  1.00  0.00           O
ATOM    435  OD2 ASP A  23      64.129  60.593  82.376  1.00  0.00           O
ATOM    436  C   ASP A  23      62.928  56.494  81.526  1.00  0.00           C
ATOM    437  O   ASP A  23      62.829  56.014  80.406  1.00  0.00           O
ATOM    438  N   ALA A  24      62.709  55.694  82.546  1.00  0.00           N
ATOM    440  CA  ALA A  24      62.249  56.114  83.806  1.00  0.00           C
ATOM    442  CB  ALA A  24      60.809  56.604  83.556  1.00  0.00           C
ATOM    446  C   ALA A  24      62.569  54.864  84.616  1.00  0.00           C
ATOM    447  O   ALA A  24      63.108  53.874  84.126  1.00  0.00           O
ATOM    448  N   ASN A  25      62.369  54.884  85.926  1.00  0.00           N
ATOM    450  CA  ASN A  25      61.029  55.054  86.366  1.00  0.00           C
ATOM    452  CB  ASN A  25      60.619  53.814  87.256  1.00  0.00           C
ATOM    455  CG  ASN A  25      61.439  53.294  88.456  1.00  0.00           C
ATOM    456  OD1 ASN A  25      60.829  53.014  89.496  1.00  0.00           O
ATOM    457  ND2 ASN A  25      62.769  53.114  88.386  1.00  0.00           N
ATOM    460  C   ASN A  25      60.869  56.514  86.806  1.00  0.00           C
ATOM    461  O   ASN A  25      59.769  56.994  87.066  1.00  0.00           O
ATOM    462  N   ASN A  26      62.049  57.264  86.866  1.00  0.00           N
ATOM    464  CA  ASN A  26      62.389  58.544  87.546  1.00  0.00           C
ATOM    466  CB  ASN A  26      63.858  59.234  87.596  1.00  0.00           C
ATOM    469  CG  ASN A  26      64.059  60.713  87.126  1.00  0.00           C
ATOM    470  OD1 ASN A  26      64.468  61.564  87.926  1.00  0.00           O
ATOM    471  ND2 ASN A  26      63.849  61.063  85.846  1.00  0.00           N
ATOM    474  C   ASN A  26      62.509  57.614  88.796  1.00  0.00           C
ATOM    475  O   ASN A  26      63.519  56.944  89.026  1.00  0.00           O
ATOM    476  N   GLY A  27      61.339  57.394  89.456  1.00  0.00           N
ATOM    478  CA  GLY A  27      60.959  56.183  90.176  1.00  0.00           C
ATOM    481  C   GLY A  27      59.459  55.874  90.406  1.00  0.00           C
ATOM    482  O   GLY A  27      58.998  55.993  91.536  1.00  0.00           O
ATOM    483  N   GLY A  28      58.649  55.424  89.386  1.00  0.00           N
ATOM    485  CA  GLY A  28      57.499  54.504  89.626  1.00  0.00           C
ATOM    488  C   GLY A  28      56.178  54.654  88.846  1.00  0.00           C
ATOM    489  O   GLY A  28      55.899  55.694  88.276  1.00  0.00           O
ATOM    490  N   ASN A  29      55.329  53.574  88.906  1.00  0.00           N
ATOM    492  CA  ASN A  29      53.849  53.514  88.876  1.00  0.00           C
ATOM    494  CB  ASN A  29      53.218  54.454  89.956  1.00  0.00           C
ATOM    497  CG  ASN A  29      52.519  55.724  89.476  1.00  0.00           C
ATOM    498  OD1 ASN A  29      53.169  56.674  89.016  1.00  0.00           O
ATOM    499  ND2 ASN A  29      51.189  55.814  89.666  1.00  0.00           N
ATOM    502  C   ASN A  29      53.039  53.374  87.546  1.00  0.00           C
ATOM    503  O   ASN A  29      52.919  54.314  86.766  1.00  0.00           O
ATOM    504  N   GLY A  30      52.419  52.173  87.276  1.00  0.00           N
ATOM    506  CA  GLY A  30      51.579  51.904  86.086  1.00  0.00           C
ATOM    509  C   GLY A  30      50.049  51.713  86.166  1.00  0.00           C
ATOM    510  O   GLY A  30      49.399  51.744  85.126  1.00  0.00           O
ATOM    511  N   ASN A  31      49.409  51.503  87.346  1.00  0.00           N
ATOM    513  CA  ASN A  31      47.979  51.123  87.426  1.00  0.00           C
ATOM    515  CB  ASN A  31      47.799  49.954  88.456  1.00  0.00           C
ATOM    518  CG  ASN A  31      48.149  50.374  89.896  1.00  0.00           C
ATOM    519  OD1 ASN A  31      49.219  50.923  90.156  1.00  0.00           O
ATOM    520  ND2 ASN A  31      47.229  50.154  90.866  1.00  0.00           N
ATOM    523  C   ASN A  31      47.019  52.243  87.836  1.00  0.00           C
ATOM    524  O   ASN A  31      45.879  51.963  88.226  1.00  0.00           O
ATOM    525  N   MET A  32      47.449  53.514  87.826  1.00  0.00           N
ATOM    527  CA  MET A  32      46.759  54.614  88.466  1.00  0.00           C
ATOM    529  CB  MET A  32      47.659  55.334  89.496  1.00  0.00           C
ATOM    532  CG  MET A  32      48.139  54.384  90.616  1.00  0.00           C
ATOM    535  SD  MET A  32      48.729  55.284  92.076  1.00  0.00           S
ATOM    536  CE  MET A  32      49.829  53.994  92.736  1.00  0.00           C
ATOM    540  C   MET A  32      46.229  55.634  87.476  1.00  0.00           C
ATOM    541  O   MET A  32      46.479  55.573  86.276  1.00  0.00           O
ATOM    542  N   SER A  33      45.469  56.643  87.956  1.00  0.00           N
ATOM    544  CA  SER A  33      45.058  57.764  87.126  1.00  0.00           C
ATOM    546  CB  SER A  33      43.979  58.674  87.796  1.00  0.00           C
ATOM    549  OG  SER A  33      44.489  59.323  88.966  1.00  0.00           O
ATOM    551  C   SER A  33      46.239  58.604  86.656  1.00  0.00           C
ATOM    552  O   SER A  33      47.309  58.623  87.256  1.00  0.00           O
ATOM    553  N   SER A  34      46.059  59.334  85.526  1.00  0.00           N
ATOM    555  CA  SER A  34      47.079  60.204  84.966  1.00  0.00           C
ATOM    557  CB  SER A  34      46.579  60.944  83.676  1.00  0.00           C
ATOM    560  OG  SER A  34      46.239  60.054  82.606  1.00  0.00           O
ATOM    562  C   SER A  34      47.569  61.274  85.946  1.00  0.00           C
ATOM    563  O   SER A  34      48.769  61.554  85.986  1.00  0.00           O
ATOM    564  N   GLU A  35      46.659  61.874  86.746  1.00  0.00           N
ATOM    566  CA  GLU A  35      46.989  62.773  87.846  1.00  0.00           C
ATOM    568  CB  GLU A  35      45.679  63.314  88.496  1.00  0.00           C
ATOM    571  CG  GLU A  35      45.839  64.234  89.746  1.00  0.00           C
ATOM    574  CD  GLU A  35      45.539  63.594  91.096  1.00  0.00           C
ATOM    575  OE1 GLU A  35      44.439  63.014  91.296  1.00  0.00           O
ATOM    576  OE2 GLU A  35      46.378  63.753  92.026  1.00  0.00           O
ATOM    577  C   GLU A  35      47.859  62.164  88.926  1.00  0.00           C
ATOM    578  O   GLU A  35      48.919  62.694  89.286  1.00  0.00           O
ATOM    579  N   GLU A  36      47.479  60.974  89.426  1.00  0.00           N
ATOM    581  CA  GLU A  36      48.239  60.194  90.376  1.00  0.00           C
ATOM    583  CB  GLU A  36      47.369  59.094  91.006  1.00  0.00           C
ATOM    586  CG  GLU A  36      46.299  59.704  91.946  1.00  0.00           C
ATOM    589  CD  GLU A  36      45.489  58.654  92.706  1.00  0.00           C
ATOM    590  OE1 GLU A  36      45.659  57.443  92.436  1.00  0.00           O
ATOM    591  OE2 GLU A  36      44.699  59.084  93.586  1.00  0.00           O
ATOM    592  C   GLU A  36      49.579  59.694  89.866  1.00  0.00           C
ATOM    593  O   GLU A  36      50.579  59.754  90.586  1.00  0.00           O
ATOM    594  N   GLN A  37      49.679  59.264  88.606  1.00  0.00           N
ATOM    596  CA  GLN A  37      50.959  58.994  87.956  1.00  0.00           C
ATOM    598  CB  GLN A  37      50.759  58.444  86.526  1.00  0.00           C
ATOM    601  CG  GLN A  37      50.229  56.994  86.486  1.00  0.00           C
ATOM    604  CD  GLN A  37      50.259  56.503  85.056  1.00  0.00           C
ATOM    605  OE1 GLN A  37      49.299  56.604  84.306  1.00  0.00           O
ATOM    606  NE2 GLN A  37      51.449  56.053  84.616  1.00  0.00           N
ATOM    609  C   GLN A  37      51.929  60.164  87.886  1.00  0.00           C
ATOM    610  O   GLN A  37      53.129  60.034  88.116  1.00  0.00           O
ATOM    611  N   ALA A  38      51.419  61.364  87.576  1.00  0.00           N
ATOM    613  CA  ALA A  38      52.209  62.584  87.626  1.00  0.00           C
ATOM    615  CB  ALA A  38      51.369  63.743  87.106  1.00  0.00           C
ATOM    619  C   ALA A  38      52.748  62.974  88.996  1.00  0.00           C
ATOM    620  O   ALA A  38      53.858  63.484  89.106  1.00  0.00           O
ATOM    621  N   ARG A  39      51.968  62.743  90.066  1.00  0.00           N
ATOM    623  CA  ARG A  39      52.428  62.933  91.436  1.00  0.00           C
ATOM    625  CB  ARG A  39      51.279  62.674  92.436  1.00  0.00           C
ATOM    628  CG  ARG A  39      50.178  63.743  92.446  1.00  0.00           C
ATOM    631  CD  ARG A  39      48.889  63.423  93.256  1.00  0.00           C
ATOM    634  NE  ARG A  39      49.159  63.224  94.726  1.00  0.00           N
ATOM    636  CZ  ARG A  39      48.239  62.784  95.576  1.00  0.00           C
ATOM    637  NH1 ARG A  39      46.959  62.674  95.276  1.00  0.00           N
ATOM    640  NH2 ARG A  39      48.599  62.493  96.816  1.00  0.00           N
ATOM    643  C   ARG A  39      53.639  62.114  91.846  1.00  0.00           C
ATOM    644  O   ARG A  39      54.569  62.643  92.456  1.00  0.00           O
ATOM    645  N   LEU A  40      53.678  60.803  91.536  1.00  0.00           N
ATOM    647  CA  LEU A  40      54.879  60.003  91.716  1.00  0.00           C
ATOM    649  CB  LEU A  40      54.569  58.504  91.666  1.00  0.00           C
ATOM    652  CG  LEU A  40      53.739  58.033  92.896  1.00  0.00           C
ATOM    654  CD1 LEU A  40      53.329  56.564  92.776  1.00  0.00           C
ATOM    658  CD2 LEU A  40      54.459  58.254  94.246  1.00  0.00           C
ATOM    662  C   LEU A  40      56.038  60.404  90.806  1.00  0.00           C
ATOM    663  O   LEU A  40      57.179  60.523  91.246  1.00  0.00           O
ATOM    664  N   GLN A  41      55.759  60.704  89.516  1.00  0.00           N
ATOM    666  CA  GLN A  41      56.729  61.214  88.556  1.00  0.00           C
ATOM    668  CB  GLN A  41      56.059  61.454  87.166  1.00  0.00           C
ATOM    671  CG  GLN A  41      56.968  62.064  86.066  1.00  0.00           C
ATOM    674  CD  GLN A  41      58.259  61.274  85.836  1.00  0.00           C
ATOM    675  OE1 GLN A  41      58.389  60.094  86.146  1.00  0.00           O
ATOM    676  NE2 GLN A  41      59.268  61.924  85.206  1.00  0.00           N
ATOM    679  C   GLN A  41      57.399  62.484  89.016  1.00  0.00           C
ATOM    680  O   GLN A  41      58.589  62.703  88.836  1.00  0.00           O
ATOM    681  N   MET A  42      56.638  63.374  89.676  1.00  0.00           N
ATOM    683  CA  MET A  42      57.139  64.603  90.256  1.00  0.00           C
ATOM    685  CB  MET A  42      55.979  65.354  90.956  1.00  0.00           C
ATOM    688  CG  MET A  42      56.389  66.744  91.416  1.00  0.00           C
ATOM    691  SD  MET A  42      56.819  67.773  90.006  1.00  0.00           S
ATOM    692  CE  MET A  42      55.108  68.344  89.866  1.00  0.00           C
ATOM    696  C   MET A  42      58.218  64.454  91.316  1.00  0.00           C
ATOM    697  O   MET A  42      59.229  65.154  91.306  1.00  0.00           O
ATOM    698  N   GLN A  43      58.029  63.524  92.276  1.00  0.00           N
ATOM    700  CA  GLN A  43      58.939  63.294  93.376  1.00  0.00           C
ATOM    702  CB  GLN A  43      58.389  62.124  94.246  1.00  0.00           C
ATOM    705  CG  GLN A  43      57.099  62.454  95.026  1.00  0.00           C
ATOM    708  CD  GLN A  43      57.329  63.724  95.836  1.00  0.00           C
ATOM    709  OE1 GLN A  43      58.279  63.774  96.626  1.00  0.00           O
ATOM    710  NE2 GLN A  43      56.509  64.774  95.636  1.00  0.00           N
ATOM    713  C   GLN A  43      60.299  62.893  92.886  1.00  0.00           C
ATOM    714  O   GLN A  43      61.358  63.283  93.366  1.00  0.00           O
ATOM    715  N   GLN A  44      60.229  62.064  91.856  1.00  0.00           N
ATOM    717  CA  GLN A  44      61.279  61.523  91.076  1.00  0.00           C
ATOM    719  CB  GLN A  44      60.588  60.393  90.306  1.00  0.00           C
ATOM    722  CG  GLN A  44      60.009  59.353  91.296  1.00  0.00           C
ATOM    725  CD  GLN A  44      61.129  58.724  92.126  1.00  0.00           C
ATOM    726  OE1 GLN A  44      62.319  58.854  91.836  1.00  0.00           O
ATOM    727  NE2 GLN A  44      60.739  57.984  93.186  1.00  0.00           N
ATOM    730  C   GLN A  44      62.059  62.503  90.236  1.00  0.00           C
ATOM    731  O   GLN A  44      63.289  62.514  90.286  1.00  0.00           O
ATOM    732  N   LEU A  45      61.389  63.454  89.546  1.00  0.00           N
ATOM    734  CA  LEU A  45      61.998  64.594  88.886  1.00  0.00           C
ATOM    736  CB  LEU A  45      60.929  65.433  88.126  1.00  0.00           C
ATOM    739  CG  LEU A  45      60.369  64.794  86.856  1.00  0.00           C
ATOM    741  CD1 LEU A  45      59.159  65.614  86.366  1.00  0.00           C
ATOM    745  CD2 LEU A  45      61.419  64.683  85.736  1.00  0.00           C
ATOM    749  C   LEU A  45      62.709  65.544  89.846  1.00  0.00           C
ATOM    750  O   LEU A  45      63.489  66.404  89.446  1.00  0.00           O
ATOM    751  N   GLN A  46      62.519  65.383  91.156  1.00  0.00           N
ATOM    753  CA  GLN A  46      63.208  66.183  92.156  1.00  0.00           C
ATOM    755  CB  GLN A  46      62.278  66.404  93.396  1.00  0.00           C
ATOM    758  CG  GLN A  46      62.059  67.904  93.746  1.00  0.00           C
ATOM    761  CD  GLN A  46      60.739  68.573  93.326  1.00  0.00           C
ATOM    762  OE1 GLN A  46      60.659  69.804  93.316  1.00  0.00           O
ATOM    763  NE2 GLN A  46      59.659  67.804  93.086  1.00  0.00           N
ATOM    766  C   GLN A  46      64.539  65.523  92.536  1.00  0.00           C
ATOM    767  O   GLN A  46      65.259  65.993  93.426  1.00  0.00           O
ATOM    768  N   GLN A  47      64.959  64.463  91.816  1.00  0.00           N
ATOM    770  CA  GLN A  47      66.218  63.784  92.076  1.00  0.00           C
ATOM    772  CB  GLN A  47      66.089  62.264  91.786  1.00  0.00           C
ATOM    775  CG  GLN A  47      65.199  61.514  92.816  1.00  0.00           C
ATOM    778  CD  GLN A  47      65.309  59.984  92.766  1.00  0.00           C
ATOM    779  OE1 GLN A  47      65.279  59.323  93.806  1.00  0.00           O
ATOM    780  NE2 GLN A  47      65.468  59.413  91.546  1.00  0.00           N
ATOM    783  C   GLN A  47      67.418  64.353  91.306  1.00  0.00           C
ATOM    784  O   GLN A  47      68.499  63.774  91.356  1.00  0.00           O
ATOM    785  N   ASN A  48      67.319  65.484  90.566  1.00  0.00           N
ATOM    787  CA  ASN A  48      68.468  65.944  89.776  1.00  0.00           C
ATOM    789  CB  ASN A  48      68.359  65.174  88.446  1.00  0.00           C
ATOM    792  CG  ASN A  48      69.709  64.923  87.816  1.00  0.00           C
ATOM    793  OD1 ASN A  48      70.759  65.354  88.286  1.00  0.00           O
ATOM    794  ND2 ASN A  48      69.679  64.114  86.736  1.00  0.00           N
ATOM    797  C   ASN A  48      68.559  67.484  89.586  1.00  0.00           C
ATOM    798  O   ASN A  48      67.538  68.154  89.526  1.00  0.00           O
ATOM    799  N   ILE A  49      69.799  68.084  89.566  1.00  0.00           N
ATOM    801  CA  ILE A  49      70.058  69.533  89.536  1.00  0.00           C
ATOM    803  CB  ILE A  49      70.449  70.124  90.906  1.00  0.00           C
ATOM    805  CG2 ILE A  49      71.168  71.493  90.826  1.00  0.00           C
ATOM    809  CG1 ILE A  49      69.178  70.264  91.766  1.00  0.00           C
ATOM    812  CD  ILE A  49      69.449  70.704  93.206  1.00  0.00           C
ATOM    816  C   ILE A  49      71.049  70.024  88.456  1.00  0.00           C
ATOM    817  O   ILE A  49      72.109  69.444  88.256  1.00  0.00           O
ATOM    818  N   VAL A  50      70.729  71.154  87.736  1.00  0.00           N
ATOM    820  CA  VAL A  50      71.629  71.853  86.806  1.00  0.00           C
ATOM    822  CB  VAL A  50      70.918  72.874  85.896  1.00  0.00           C
ATOM    824  CG1 VAL A  50      71.879  73.444  84.816  1.00  0.00           C
ATOM    828  CG2 VAL A  50      69.729  72.224  85.166  1.00  0.00           C
ATOM    832  C   VAL A  50      72.759  72.594  87.516  1.00  0.00           C
ATOM    833  O   VAL A  50      72.529  73.303  88.496  1.00  0.00           O
ATOM    834  N   TYR A  51      73.998  72.524  86.996  1.00  0.00           N
ATOM    836  CA  TYR A  51      75.149  73.244  87.496  1.00  0.00           C
ATOM    838  CB  TYR A  51      76.159  72.313  88.196  1.00  0.00           C
ATOM    841  CG  TYR A  51      75.589  71.753  89.466  1.00  0.00           C
ATOM    842  CD1 TYR A  51      75.699  72.503  90.646  1.00  0.00           C
ATOM    844  CE1 TYR A  51      75.209  71.994  91.856  1.00  0.00           C
ATOM    846  CZ  TYR A  51      74.609  70.744  91.906  1.00  0.00           C
ATOM    847  OH  TYR A  51      74.138  70.314  93.176  1.00  0.00           O
ATOM    849  CD2 TYR A  51      74.979  70.494  89.516  1.00  0.00           C
ATOM    851  CE2 TYR A  51      74.489  69.984  90.736  1.00  0.00           C
ATOM    853  C   TYR A  51      75.879  73.974  86.386  1.00  0.00           C
ATOM    854  O   TYR A  51      75.689  73.694  85.206  1.00  0.00           O
ATOM    855  N   PHE A  52      76.708  74.974  86.756  1.00  0.00           N
ATOM    857  CA  PHE A  52      77.309  75.904  85.816  1.00  0.00           C
ATOM    859  CB  PHE A  52      76.589  77.283  85.806  1.00  0.00           C
ATOM    862  CG  PHE A  52      75.149  77.173  85.376  1.00  0.00           C
ATOM    863  CD1 PHE A  52      74.129  76.984  86.326  1.00  0.00           C
ATOM    865  CE1 PHE A  52      72.788  76.933  85.916  1.00  0.00           C
ATOM    867  CZ  PHE A  52      72.449  77.084  84.566  1.00  0.00           C
ATOM    869  CD2 PHE A  52      74.799  77.323  84.026  1.00  0.00           C
ATOM    871  CE2 PHE A  52      73.459  77.283  83.626  1.00  0.00           C
ATOM    873  C   PHE A  52      78.759  76.173  86.176  1.00  0.00           C
ATOM    874  O   PHE A  52      79.179  76.114  87.336  1.00  0.00           O
ATOM    875  N   ASP A  53      79.549  76.534  85.156  1.00  0.00           N
ATOM    877  CA  ASP A  53      80.928  76.963  85.296  1.00  0.00           C
ATOM    879  CB  ASP A  53      81.708  76.694  83.966  1.00  0.00           C
ATOM    882  CG  ASP A  53      81.728  75.203  83.636  1.00  0.00           C
ATOM    883  OD1 ASP A  53      81.679  74.404  84.596  1.00  0.00           O
ATOM    884  OD2 ASP A  53      81.899  74.844  82.436  1.00  0.00           O
ATOM    885  C   ASP A  53      80.969  78.423  85.776  1.00  0.00           C
ATOM    886  O   ASP A  53      79.939  79.094  85.806  1.00  0.00           O
ATOM    887  N   LEU A  54      82.138  78.904  86.236  1.00  0.00           N
ATOM    889  CA  LEU A  54      82.369  80.134  87.016  1.00  0.00           C
ATOM    891  CB  LEU A  54      83.849  80.584  86.816  1.00  0.00           C
ATOM    894  CG  LEU A  54      84.348  81.874  87.526  1.00  0.00           C
ATOM    896  CD1 LEU A  54      83.668  82.193  88.866  1.00  0.00           C
ATOM    900  CD2 LEU A  54      85.858  81.743  87.756  1.00  0.00           C
ATOM    904  C   LEU A  54      81.428  81.314  86.806  1.00  0.00           C
ATOM    905  O   LEU A  54      80.458  81.514  87.536  1.00  0.00           O
ATOM    906  N   ASP A  55      81.699  82.094  85.756  1.00  0.00           N
ATOM    908  CA  ASP A  55      80.878  83.183  85.306  1.00  0.00           C
ATOM    910  CB  ASP A  55      81.759  84.444  85.136  1.00  0.00           C
ATOM    913  CG  ASP A  55      82.248  84.883  86.496  1.00  0.00           C
ATOM    914  OD1 ASP A  55      81.428  84.973  87.436  1.00  0.00           O
ATOM    915  OD2 ASP A  55      83.448  85.233  86.646  1.00  0.00           O
ATOM    916  C   ASP A  55      80.239  82.724  84.016  1.00  0.00           C
ATOM    917  O   ASP A  55      80.478  83.203  82.926  1.00  0.00           O
ATOM    918  N   LYS A  56      79.429  81.664  84.106  1.00  0.00           N
ATOM    920  CA  LYS A  56      78.769  81.114  82.946  1.00  0.00           C
ATOM    922  CB  LYS A  56      79.479  79.844  82.466  1.00  0.00           C
ATOM    925  CG  LYS A  56      80.939  80.003  82.006  1.00  0.00           C
ATOM    928  CD  LYS A  56      81.168  80.844  80.736  1.00  0.00           C
ATOM    931  CE  LYS A  56      82.479  80.444  80.056  1.00  0.00           C
ATOM    934  NZ  LYS A  56      82.779  81.244  78.856  1.00  0.00           N
ATOM    938  C   LYS A  56      77.329  80.794  83.266  1.00  0.00           C
ATOM    939  O   LYS A  56      76.968  80.394  84.376  1.00  0.00           O
ATOM    940  N   TYR A  57      76.449  81.004  82.276  1.00  0.00           N
ATOM    942  CA  TYR A  57      75.049  80.654  82.366  1.00  0.00           C
ATOM    944  CB  TYR A  57      74.169  81.913  82.536  1.00  0.00           C
ATOM    947  CG  TYR A  57      74.468  82.974  81.506  1.00  0.00           C
ATOM    948  CD1 TYR A  57      73.769  82.993  80.296  1.00  0.00           C
ATOM    950  CE1 TYR A  57      73.919  84.064  79.396  1.00  0.00           C
ATOM    952  CZ  TYR A  57      74.809  85.093  79.696  1.00  0.00           C
ATOM    953  OH  TYR A  57      74.979  86.183  78.816  1.00  0.00           O
ATOM    955  CD2 TYR A  57      75.388  84.004  81.786  1.00  0.00           C
ATOM    957  CE2 TYR A  57      75.559  85.054  80.876  1.00  0.00           C
ATOM    959  C   TYR A  57      74.619  79.794  81.186  1.00  0.00           C
ATOM    960  O   TYR A  57      73.439  79.544  80.986  1.00  0.00           O
ATOM    961  N   ASP A  58      75.589  79.283  80.386  1.00  0.00           N
ATOM    963  CA  ASP A  58      75.318  78.283  79.376  1.00  0.00           C
ATOM    965  CB  ASP A  58      76.538  78.114  78.426  1.00  0.00           C
ATOM    968  CG  ASP A  58      77.769  77.544  79.106  1.00  0.00           C
ATOM    969  OD1 ASP A  58      78.549  78.374  79.656  1.00  0.00           O
ATOM    970  OD2 ASP A  58      77.909  76.304  79.186  1.00  0.00           O
ATOM    971  C   ASP A  58      74.858  76.954  79.976  1.00  0.00           C
ATOM    972  O   ASP A  58      75.269  76.523  81.056  1.00  0.00           O
ATOM    973  N   ILE A  59      73.939  76.274  79.266  1.00  0.00           N
ATOM    975  CA  ILE A  59      73.599  74.914  79.626  1.00  0.00           C
ATOM    977  CB  ILE A  59      72.119  74.594  79.496  1.00  0.00           C
ATOM    979  CG2 ILE A  59      71.858  73.094  79.776  1.00  0.00           C
ATOM    983  CG1 ILE A  59      71.329  75.484  80.486  1.00  0.00           C
ATOM    986  CD  ILE A  59      69.809  75.374  80.316  1.00  0.00           C
ATOM    990  C   ILE A  59      74.468  73.944  78.866  1.00  0.00           C
ATOM    991  O   ILE A  59      74.559  73.953  77.636  1.00  0.00           O
ATOM    992  N   ARG A  60      75.139  73.073  79.636  1.00  0.00           N
ATOM    994  CA  ARG A  60      76.028  72.033  79.196  1.00  0.00           C
ATOM    996  CB  ARG A  60      76.958  71.594  80.366  1.00  0.00           C
ATOM    999  CG  ARG A  60      77.719  72.743  81.066  1.00  0.00           C
ATOM   1002  CD  ARG A  60      78.879  73.334  80.266  1.00  0.00           C
ATOM   1005  NE  ARG A  60      80.149  72.814  80.856  1.00  0.00           N
ATOM   1007  CZ  ARG A  60      80.779  71.694  80.536  1.00  0.00           C
ATOM   1008  NH1 ARG A  60      80.288  70.734  79.796  1.00  0.00           N
ATOM   1011  NH2 ARG A  60      81.979  71.564  81.046  1.00  0.00           N
ATOM   1014  C   ARG A  60      75.239  70.823  78.726  1.00  0.00           C
ATOM   1015  O   ARG A  60      74.169  70.503  79.246  1.00  0.00           O
ATOM   1016  N   SER A  61      75.799  70.063  77.746  1.00  0.00           N
ATOM   1018  CA  SER A  61      75.199  68.883  77.126  1.00  0.00           C
ATOM   1020  CB  SER A  61      76.168  68.143  76.166  1.00  0.00           C
ATOM   1023  OG  SER A  61      76.319  68.813  74.916  1.00  0.00           O
ATOM   1025  C   SER A  61      74.739  67.854  78.136  1.00  0.00           C
ATOM   1026  O   SER A  61      73.699  67.234  77.996  1.00  0.00           O
ATOM   1027  N   ASP A  62      75.529  67.694  79.206  1.00  0.00           N
ATOM   1029  CA  ASP A  62      75.388  66.814  80.336  1.00  0.00           C
ATOM   1031  CB  ASP A  62      76.529  67.224  81.306  1.00  0.00           C
ATOM   1034  CG  ASP A  62      77.858  67.294  80.576  1.00  0.00           C
ATOM   1035  OD1 ASP A  62      78.098  68.253  79.806  1.00  0.00           O
ATOM   1036  OD2 ASP A  62      78.638  66.313  80.726  1.00  0.00           O
ATOM   1037  C   ASP A  62      74.038  66.893  81.046  1.00  0.00           C
ATOM   1038  O   ASP A  62      73.479  65.904  81.516  1.00  0.00           O
ATOM   1039  N   PHE A  63      73.468  68.114  81.096  1.00  0.00           N
ATOM   1041  CA  PHE A  63      72.209  68.393  81.736  1.00  0.00           C
ATOM   1043  CB  PHE A  63      72.249  69.813  82.386  1.00  0.00           C
ATOM   1046  CG  PHE A  63      73.359  69.874  83.396  1.00  0.00           C
ATOM   1047  CD1 PHE A  63      73.278  69.124  84.576  1.00  0.00           C
ATOM   1049  CE1 PHE A  63      74.329  69.124  85.506  1.00  0.00           C
ATOM   1051  CZ  PHE A  63      75.468  69.884  85.256  1.00  0.00           C
ATOM   1053  CD2 PHE A  63      74.498  70.674  83.186  1.00  0.00           C
ATOM   1055  CE2 PHE A  63      75.559  70.663  84.106  1.00  0.00           C
ATOM   1057  C   PHE A  63      71.038  68.323  80.766  1.00  0.00           C
ATOM   1058  O   PHE A  63      69.879  68.274  81.186  1.00  0.00           O
ATOM   1059  N   ALA A  64      71.279  68.274  79.436  1.00  0.00           N
ATOM   1061  CA  ALA A  64      70.248  68.294  78.406  1.00  0.00           C
ATOM   1063  CB  ALA A  64      70.918  68.213  77.016  1.00  0.00           C
ATOM   1067  C   ALA A  64      69.229  67.164  78.516  1.00  0.00           C
ATOM   1068  O   ALA A  64      68.019  67.384  78.486  1.00  0.00           O
ATOM   1069  N   GLN A  65      69.709  65.933  78.746  1.00  0.00           N
ATOM   1071  CA  GLN A  65      68.858  64.774  78.986  1.00  0.00           C
ATOM   1073  CB  GLN A  65      69.739  63.504  79.036  1.00  0.00           C
ATOM   1076  CG  GLN A  65      68.928  62.204  78.976  1.00  0.00           C
ATOM   1079  CD  GLN A  65      69.869  61.034  78.726  1.00  0.00           C
ATOM   1080  OE1 GLN A  65      70.619  60.993  77.746  1.00  0.00           O
ATOM   1081  NE2 GLN A  65      69.928  60.073  79.676  1.00  0.00           N
ATOM   1084  C   GLN A  65      67.968  64.884  80.236  1.00  0.00           C
ATOM   1085  O   GLN A  65      66.789  64.553  80.196  1.00  0.00           O
ATOM   1086  N   MET A  66      68.499  65.414  81.366  1.00  0.00           N
ATOM   1088  CA  MET A  66      67.659  65.724  82.526  1.00  0.00           C
ATOM   1090  CB  MET A  66      68.559  66.234  83.686  1.00  0.00           C
ATOM   1093  CG  MET A  66      67.928  67.134  84.786  1.00  0.00           C
ATOM   1096  SD  MET A  66      68.858  68.664  85.086  1.00  0.00           S
ATOM   1097  CE  MET A  66      70.119  67.773  86.026  1.00  0.00           C
ATOM   1101  C   MET A  66      66.559  66.734  82.236  1.00  0.00           C
ATOM   1102  O   MET A  66      65.399  66.544  82.606  1.00  0.00           O
ATOM   1103  N   LEU A  67      66.888  67.823  81.546  1.00  0.00           N
ATOM   1105  CA  LEU A  67      65.979  68.893  81.226  1.00  0.00           C
ATOM   1107  CB  LEU A  67      66.779  70.103  80.726  1.00  0.00           C
ATOM   1110  CG  LEU A  67      67.699  70.734  81.796  1.00  0.00           C
ATOM   1112  CD1 LEU A  67      68.559  71.853  81.176  1.00  0.00           C
ATOM   1116  CD2 LEU A  67      66.919  71.183  83.046  1.00  0.00           C
ATOM   1120  C   LEU A  67      64.879  68.524  80.236  1.00  0.00           C
ATOM   1121  O   LEU A  67      63.739  68.974  80.346  1.00  0.00           O
ATOM   1122  N   ASP A  68      65.199  67.643  79.276  1.00  0.00           N
ATOM   1124  CA  ASP A  68      64.279  66.984  78.376  1.00  0.00           C
ATOM   1126  CB  ASP A  68      65.079  66.224  77.286  1.00  0.00           C
ATOM   1129  CG  ASP A  68      65.608  67.183  76.246  1.00  0.00           C
ATOM   1130  OD1 ASP A  68      65.318  68.404  76.306  1.00  0.00           O
ATOM   1131  OD2 ASP A  68      66.339  66.764  75.316  1.00  0.00           O
ATOM   1132  C   ASP A  68      63.229  66.134  79.096  1.00  0.00           C
ATOM   1133  O   ASP A  68      62.049  66.173  78.726  1.00  0.00           O
ATOM   1134  N   ALA A  69      63.579  65.404  80.186  1.00  0.00           N
ATOM   1136  CA  ALA A  69      62.579  64.774  81.056  1.00  0.00           C
ATOM   1138  CB  ALA A  69      63.289  63.964  82.156  1.00  0.00           C
ATOM   1142  C   ALA A  69      61.579  65.744  81.716  1.00  0.00           C
ATOM   1143  O   ALA A  69      60.359  65.594  81.656  1.00  0.00           O
ATOM   1144  N   HIS A  70      62.089  66.864  82.286  1.00  0.00           N
ATOM   1146  CA  HIS A  70      61.249  67.944  82.776  1.00  0.00           C
ATOM   1148  CB  HIS A  70      62.079  69.034  83.486  1.00  0.00           C
ATOM   1151  ND1 HIS A  70      61.919  68.823  86.006  1.00  0.00           N
ATOM   1153  CG  HIS A  70      62.558  68.544  84.816  1.00  0.00           C
ATOM   1154  CE1 HIS A  70      62.689  68.323  87.006  1.00  0.00           C
ATOM   1156  NE2 HIS A  70      63.769  67.743  86.536  1.00  0.00           N
ATOM   1157  CD2 HIS A  70      63.699  67.893  85.166  1.00  0.00           C
ATOM   1159  C   HIS A  70      60.378  68.603  81.716  1.00  0.00           C
ATOM   1160  O   HIS A  70      59.198  68.883  81.946  1.00  0.00           O
ATOM   1161  N   ALA A  71      60.929  68.853  80.516  1.00  0.00           N
ATOM   1163  CA  ALA A  71      60.189  69.344  79.376  1.00  0.00           C
ATOM   1165  CB  ALA A  71      61.149  69.603  78.206  1.00  0.00           C
ATOM   1169  C   ALA A  71      59.079  68.414  78.936  1.00  0.00           C
ATOM   1170  O   ALA A  71      57.948  68.853  78.696  1.00  0.00           O
ATOM   1171  N   ASN A  72      59.338  67.084  78.856  1.00  0.00           N
ATOM   1173  CA  ASN A  72      58.319  66.103  78.556  1.00  0.00           C
ATOM   1175  CB  ASN A  72      58.939  64.673  78.386  1.00  0.00           C
ATOM   1178  CG  ASN A  72      57.939  63.614  77.906  1.00  0.00           C
ATOM   1179  OD1 ASN A  72      58.018  62.433  78.276  1.00  0.00           O
ATOM   1180  ND2 ASN A  72      56.929  64.014  77.096  1.00  0.00           N
ATOM   1183  C   ASN A  72      57.199  66.084  79.586  1.00  0.00           C
ATOM   1184  O   ASN A  72      56.029  66.183  79.216  1.00  0.00           O
ATOM   1185  N   PHE A  73      57.519  66.063  80.886  1.00  0.00           N
ATOM   1187  CA  PHE A  73      56.549  66.144  81.946  1.00  0.00           C
ATOM   1189  CB  PHE A  73      57.299  66.044  83.306  1.00  0.00           C
ATOM   1192  CG  PHE A  73      56.378  66.164  84.486  1.00  0.00           C
ATOM   1193  CD1 PHE A  73      55.549  65.094  84.836  1.00  0.00           C
ATOM   1195  CE1 PHE A  73      54.679  65.183  85.936  1.00  0.00           C
ATOM   1197  CZ  PHE A  73      54.639  66.364  86.696  1.00  0.00           C
ATOM   1199  CD2 PHE A  73      56.329  67.344  85.256  1.00  0.00           C
ATOM   1201  CE2 PHE A  73      55.458  67.444  86.346  1.00  0.00           C
ATOM   1203  C   PHE A  73      55.649  67.374  81.886  1.00  0.00           C
ATOM   1204  O   PHE A  73      54.439  67.274  81.986  1.00  0.00           O
ATOM   1205  N   LEU A  74      56.229  68.573  81.676  1.00  0.00           N
ATOM   1207  CA  LEU A  74      55.458  69.804  81.526  1.00  0.00           C
ATOM   1209  CB  LEU A  74      56.419  71.014  81.636  1.00  0.00           C
ATOM   1212  CG  LEU A  74      57.029  71.204  83.056  1.00  0.00           C
ATOM   1214  CD1 LEU A  74      58.349  71.984  82.996  1.00  0.00           C
ATOM   1218  CD2 LEU A  74      56.038  71.904  84.006  1.00  0.00           C
ATOM   1222  C   LEU A  74      54.559  69.844  80.286  1.00  0.00           C
ATOM   1223  O   LEU A  74      53.369  70.143  80.356  1.00  0.00           O
ATOM   1224  N   ARG A  75      55.069  69.433  79.096  1.00  0.00           N
ATOM   1226  CA  ARG A  75      54.249  69.334  77.886  1.00  0.00           C
ATOM   1228  CB  ARG A  75      55.108  68.914  76.656  1.00  0.00           C
ATOM   1231  CG  ARG A  75      56.119  69.984  76.226  1.00  0.00           C
ATOM   1234  CD  ARG A  75      56.959  69.614  74.996  1.00  0.00           C
ATOM   1237  NE  ARG A  75      57.779  68.414  75.346  1.00  0.00           N
ATOM   1239  CZ  ARG A  75      58.489  67.724  74.466  1.00  0.00           C
ATOM   1240  NH1 ARG A  75      58.739  68.174  73.256  1.00  0.00           N
ATOM   1243  NH2 ARG A  75      58.909  66.503  74.756  1.00  0.00           N
ATOM   1246  C   ARG A  75      53.049  68.393  77.986  1.00  0.00           C
ATOM   1247  O   ARG A  75      51.939  68.644  77.506  1.00  0.00           O
ATOM   1248  N   SER A  76      53.289  67.254  78.646  1.00  0.00           N
ATOM   1250  CA  SER A  76      52.329  66.204  78.896  1.00  0.00           C
ATOM   1252  CB  SER A  76      53.029  64.904  79.356  1.00  0.00           C
ATOM   1255  OG  SER A  76      53.909  64.413  78.356  1.00  0.00           O
ATOM   1257  C   SER A  76      51.369  66.523  80.016  1.00  0.00           C
ATOM   1258  O   SER A  76      50.458  65.744  80.306  1.00  0.00           O
ATOM   1259  N   ASN A  77      51.579  67.614  80.746  1.00  0.00           N
ATOM   1261  CA  ASN A  77      50.799  67.893  81.916  1.00  0.00           C
ATOM   1263  CB  ASN A  77      51.489  67.294  83.176  1.00  0.00           C
ATOM   1266  CG  ASN A  77      51.529  65.774  83.106  1.00  0.00           C
ATOM   1267  OD1 ASN A  77      52.389  65.034  82.606  1.00  0.00           O
ATOM   1268  ND2 ASN A  77      50.439  65.164  83.616  1.00  0.00           N
ATOM   1271  C   ASN A  77      50.588  69.404  81.996  1.00  0.00           C
ATOM   1272  O   ASN A  77      51.169  70.024  82.886  1.00  0.00           O
ATOM   1273  N   PRO A  78      49.779  70.024  81.126  1.00  0.00           N
ATOM   1274  CD  PRO A  78      48.949  69.344  80.136  1.00  0.00           C
ATOM   1277  CA  PRO A  78      49.849  71.464  80.836  1.00  0.00           C
ATOM   1279  CB  PRO A  78      48.869  71.624  79.646  1.00  0.00           C
ATOM   1282  CG  PRO A  78      47.939  70.433  79.776  1.00  0.00           C
ATOM   1285  C   PRO A  78      49.369  72.353  81.946  1.00  0.00           C
ATOM   1286  O   PRO A  78      49.529  73.573  81.846  1.00  0.00           O
ATOM   1287  N   SER A  79      48.759  71.814  83.006  1.00  0.00           N
ATOM   1289  CA  SER A  79      48.269  72.624  84.096  1.00  0.00           C
ATOM   1291  CB  SER A  79      47.009  72.003  84.746  1.00  0.00           C
ATOM   1294  OG  SER A  79      47.329  70.753  85.336  1.00  0.00           O
ATOM   1296  C   SER A  79      49.349  72.773  85.146  1.00  0.00           C
ATOM   1297  O   SER A  79      49.208  73.573  86.066  1.00  0.00           O
ATOM   1298  N   TYR A  80      50.469  72.033  85.016  1.00  0.00           N
ATOM   1300  CA  TYR A  80      51.619  72.084  85.896  1.00  0.00           C
ATOM   1302  CB  TYR A  80      52.519  70.814  85.856  1.00  0.00           C
ATOM   1305  CG  TYR A  80      51.859  69.704  86.656  1.00  0.00           C
ATOM   1306  CD1 TYR A  80      50.679  69.094  86.196  1.00  0.00           C
ATOM   1308  CE1 TYR A  80      50.069  68.073  86.916  1.00  0.00           C
ATOM   1310  CZ  TYR A  80      50.659  67.594  88.096  1.00  0.00           C
ATOM   1311  OH  TYR A  80      50.119  66.474  88.786  1.00  0.00           O
ATOM   1313  CD2 TYR A  80      52.389  69.283  87.876  1.00  0.00           C
ATOM   1315  CE2 TYR A  80      51.809  68.224  88.596  1.00  0.00           C
ATOM   1317  C   TYR A  80      52.428  73.353  85.786  1.00  0.00           C
ATOM   1318  O   TYR A  80      52.428  74.054  84.776  1.00  0.00           O
ATOM   1319  N   LYS A  81      53.119  73.713  86.886  1.00  0.00           N
ATOM   1321  CA  LYS A  81      54.009  74.853  86.886  1.00  0.00           C
ATOM   1323  CB  LYS A  81      53.389  76.094  87.576  1.00  0.00           C
ATOM   1326  CG  LYS A  81      52.079  76.514  86.896  1.00  0.00           C
ATOM   1329  CD  LYS A  81      51.519  77.864  87.356  1.00  0.00           C
ATOM   1332  CE  LYS A  81      52.389  79.033  86.886  1.00  0.00           C
ATOM   1335  NZ  LYS A  81      51.729  80.334  87.096  1.00  0.00           N
ATOM   1339  C   LYS A  81      55.299  74.484  87.566  1.00  0.00           C
ATOM   1340  O   LYS A  81      55.339  73.594  88.416  1.00  0.00           O
ATOM   1341  N   VAL A  82      56.389  75.174  87.186  1.00  0.00           N
ATOM   1343  CA  VAL A  82      57.699  74.984  87.766  1.00  0.00           C
ATOM   1345  CB  VAL A  82      58.579  74.094  86.886  1.00  0.00           C
ATOM   1347  CG1 VAL A  82      58.919  74.754  85.536  1.00  0.00           C
ATOM   1351  CG2 VAL A  82      59.849  73.654  87.636  1.00  0.00           C
ATOM   1355  C   VAL A  82      58.319  76.353  87.986  1.00  0.00           C
ATOM   1356  O   VAL A  82      58.179  77.294  87.196  1.00  0.00           O
ATOM   1357  N   THR A  83      59.049  76.484  89.096  1.00  0.00           N
ATOM   1359  CA  THR A  83      59.809  77.683  89.416  1.00  0.00           C
ATOM   1361  CB  THR A  83      59.609  78.194  90.836  1.00  0.00           C
ATOM   1363  OG1 THR A  83      58.289  78.674  91.036  1.00  0.00           O
ATOM   1365  CG2 THR A  83      60.518  79.404  91.126  1.00  0.00           C
ATOM   1369  C   THR A  83      61.269  77.334  89.256  1.00  0.00           C
ATOM   1370  O   THR A  83      61.739  76.353  89.826  1.00  0.00           O
ATOM   1371  N   VAL A  84      62.028  78.114  88.456  1.00  0.00           N
ATOM   1373  CA  VAL A  84      63.468  77.923  88.376  1.00  0.00           C
ATOM   1375  CB  VAL A  84      64.029  78.023  86.966  1.00  0.00           C
ATOM   1377  CG1 VAL A  84      65.519  77.603  86.976  1.00  0.00           C
ATOM   1381  CG2 VAL A  84      63.229  77.114  86.006  1.00  0.00           C
ATOM   1385  C   VAL A  84      64.159  78.904  89.316  1.00  0.00           C
ATOM   1386  O   VAL A  84      64.068  80.124  89.166  1.00  0.00           O
ATOM   1387  N   GLU A  85      64.879  78.374  90.316  1.00  0.00           N
ATOM   1389  CA  GLU A  85      65.629  79.154  91.286  1.00  0.00           C
ATOM   1391  CB  GLU A  85      65.599  78.534  92.716  1.00  0.00           C
ATOM   1394  CG  GLU A  85      64.208  78.283  93.356  1.00  0.00           C
ATOM   1397  CD  GLU A  85      64.349  77.853  94.826  1.00  0.00           C
ATOM   1398  OE1 GLU A  85      65.498  77.743  95.356  1.00  0.00           O
ATOM   1399  OE2 GLU A  85      63.289  77.643  95.466  1.00  0.00           O
ATOM   1400  C   GLU A  85      67.089  79.213  90.886  1.00  0.00           C
ATOM   1401  O   GLU A  85      67.809  78.224  90.976  1.00  0.00           O
ATOM   1402  N   GLY A  86      67.569  80.394  90.446  1.00  0.00           N
ATOM   1404  CA  GLY A  86      68.968  80.624  90.096  1.00  0.00           C
ATOM   1407  C   GLY A  86      69.799  81.083  91.246  1.00  0.00           C
ATOM   1408  O   GLY A  86      69.358  81.804  92.146  1.00  0.00           O
ATOM   1409  N   HIS A  87      71.079  80.683  91.226  1.00  0.00           N
ATOM   1411  CA  HIS A  87      72.009  80.993  92.296  1.00  0.00           C
ATOM   1413  CB  HIS A  87      72.049  79.844  93.326  1.00  0.00           C
ATOM   1416  ND1 HIS A  87      70.199  79.973  95.016  1.00  0.00           N
ATOM   1417  CG  HIS A  87      70.689  79.453  93.826  1.00  0.00           C
ATOM   1418  CE1 HIS A  87      69.029  79.404  95.186  1.00  0.00           C
ATOM   1420  NE2 HIS A  87      68.749  78.524  94.206  1.00  0.00           N
ATOM   1422  CD2 HIS A  87      69.819  78.534  93.336  1.00  0.00           C
ATOM   1424  C   HIS A  87      73.409  81.164  91.746  1.00  0.00           C
ATOM   1425  O   HIS A  87      73.739  80.794  90.606  1.00  0.00           O
ATOM   1426  N   ALA A  88      74.289  81.753  92.556  1.00  0.00           N
ATOM   1428  CA  ALA A  88      75.679  81.904  92.226  1.00  0.00           C
ATOM   1430  CB  ALA A  88      75.888  83.283  91.576  1.00  0.00           C
ATOM   1434  C   ALA A  88      76.529  81.694  93.466  1.00  0.00           C
ATOM   1435  O   ALA A  88      76.028  81.633  94.586  1.00  0.00           O
ATOM   1436  N   ASP A  89      77.858  81.533  93.286  1.00  0.00           N
ATOM   1438  CA  ASP A  89      78.819  81.434  94.366  1.00  0.00           C
ATOM   1440  CB  ASP A  89      80.028  80.554  93.926  1.00  0.00           C
ATOM   1443  CG  ASP A  89      80.959  81.144  92.876  1.00  0.00           C
ATOM   1444  OD1 ASP A  89      81.319  82.344  92.966  1.00  0.00           O
ATOM   1445  OD2 ASP A  89      81.489  80.334  92.066  1.00  0.00           O
ATOM   1446  C   ASP A  89      79.149  82.834  94.896  1.00  0.00           C
ATOM   1447  O   ASP A  89      78.609  83.823  94.416  1.00  0.00           O
ATOM   1448  N   GLU A  90      79.999  82.954  95.936  1.00  0.00           N
ATOM   1450  CA  GLU A  90      80.028  84.204  96.686  1.00  0.00           C
ATOM   1452  CB  GLU A  90      80.288  83.954  98.196  1.00  0.00           C
ATOM   1455  CG  GLU A  90      81.559  83.114  98.506  1.00  0.00           C
ATOM   1458  CD  GLU A  90      82.239  83.524  99.806  1.00  0.00           C
ATOM   1459  OE1 GLU A  90      81.538  83.683 100.836  1.00  0.00           O
ATOM   1460  OE2 GLU A  90      83.489  83.734  99.806  1.00  0.00           O
ATOM   1461  C   GLU A  90      81.028  85.224  96.156  1.00  0.00           C
ATOM   1462  O   GLU A  90      81.119  86.364  96.636  1.00  0.00           O
ATOM   1463  N   ARG A  91      81.778  84.894  95.076  1.00  0.00           N
ATOM   1465  CA  ARG A  91      82.599  85.874  94.396  1.00  0.00           C
ATOM   1467  CB  ARG A  91      83.589  85.233  93.386  1.00  0.00           C
ATOM   1470  CG  ARG A  91      84.778  84.463  94.006  1.00  0.00           C
ATOM   1473  CD  ARG A  91      84.468  83.044  94.506  1.00  0.00           C
ATOM   1476  NE  ARG A  91      84.068  82.234  93.306  1.00  0.00           N
ATOM   1478  CZ  ARG A  91      84.829  81.343  92.686  1.00  0.00           C
ATOM   1479  NH1 ARG A  91      86.138  81.323  92.826  1.00  0.00           N
ATOM   1482  NH2 ARG A  91      84.259  80.414  91.956  1.00  0.00           N
ATOM   1485  C   ARG A  91      81.839  87.033  93.726  1.00  0.00           C
ATOM   1486  O   ARG A  91      80.738  86.854  93.216  1.00  0.00           O
ATOM   1487  N   GLY A  92      82.409  88.253  93.686  1.00  0.00           N
ATOM   1489  CA  GLY A  92      81.739  89.413  93.066  1.00  0.00           C
ATOM   1492  C   GLY A  92      80.759  90.143  93.956  1.00  0.00           C
ATOM   1493  O   GLY A  92      80.618  89.844  95.136  1.00  0.00           O
ATOM   1494  N   THR A  93      80.099  91.213  93.416  1.00  0.00           N
ATOM   1496  CA  THR A  93      79.068  92.003  94.096  1.00  0.00           C
ATOM   1498  CB  THR A  93      78.668  93.334  93.426  1.00  0.00           C
ATOM   1500  OG1 THR A  93      78.288  93.183  92.066  1.00  0.00           O
ATOM   1502  CG2 THR A  93      79.888  94.234  93.426  1.00  0.00           C
ATOM   1506  C   THR A  93      77.818  91.203  94.356  1.00  0.00           C
ATOM   1507  O   THR A  93      77.519  90.274  93.606  1.00  0.00           O
ATOM   1508  N   PRO A  94      77.028  91.463  95.396  1.00  0.00           N
ATOM   1509  CD  PRO A  94      77.358  92.364  96.496  1.00  0.00           C
ATOM   1512  CA  PRO A  94      75.608  91.073  95.426  1.00  0.00           C
ATOM   1514  CB  PRO A  94      75.038  91.834  96.626  1.00  0.00           C
ATOM   1517  CG  PRO A  94      76.259  92.103  97.516  1.00  0.00           C
ATOM   1520  C   PRO A  94      74.858  91.304  94.116  1.00  0.00           C
ATOM   1521  O   PRO A  94      74.299  90.364  93.566  1.00  0.00           O
ATOM   1522  N   GLU A  95      74.899  92.534  93.566  1.00  0.00           N
ATOM   1524  CA  GLU A  95      74.189  92.923  92.356  1.00  0.00           C
ATOM   1526  CB  GLU A  95      74.458  94.413  92.026  1.00  0.00           C
ATOM   1529  CG  GLU A  95      74.129  95.414  93.166  1.00  0.00           C
ATOM   1532  CD  GLU A  95      75.309  95.713  94.096  1.00  0.00           C
ATOM   1533  OE1 GLU A  95      75.979  96.773  93.996  1.00  0.00           O
ATOM   1534  OE2 GLU A  95      75.549  94.844  94.966  1.00  0.00           O
ATOM   1535  C   GLU A  95      74.549  92.084  91.126  1.00  0.00           C
ATOM   1536  O   GLU A  95      73.709  91.724  90.296  1.00  0.00           O
ATOM   1537  N   TYR A  96      75.848  91.724  90.976  1.00  0.00           N
ATOM   1539  CA  TYR A  96      76.329  90.814  89.956  1.00  0.00           C
ATOM   1541  CB  TYR A  96      77.869  90.624  90.136  1.00  0.00           C
ATOM   1544  CG  TYR A  96      78.448  89.704  89.096  1.00  0.00           C
ATOM   1545  CD1 TYR A  96      78.299  89.973  87.726  1.00  0.00           C
ATOM   1547  CE1 TYR A  96      78.799  89.074  86.776  1.00  0.00           C
ATOM   1549  CZ  TYR A  96      79.409  87.883  87.196  1.00  0.00           C
ATOM   1550  OH  TYR A  96      79.909  86.963  86.276  1.00  0.00           O
ATOM   1552  CD2 TYR A  96      79.088  88.524  89.506  1.00  0.00           C
ATOM   1554  CE2 TYR A  96      79.549  87.614  88.556  1.00  0.00           C
ATOM   1556  C   TYR A  96      75.699  89.433  90.036  1.00  0.00           C
ATOM   1557  O   TYR A  96      75.229  88.864  89.056  1.00  0.00           O
ATOM   1558  N   ASN A  97      75.669  88.874  91.256  1.00  0.00           N
ATOM   1560  CA  ASN A  97      75.269  87.503  91.466  1.00  0.00           C
ATOM   1562  CB  ASN A  97      75.748  87.024  92.856  1.00  0.00           C
ATOM   1565  CG  ASN A  97      77.259  86.813  92.766  1.00  0.00           C
ATOM   1566  OD1 ASN A  97      77.739  86.054  91.926  1.00  0.00           O
ATOM   1567  ND2 ASN A  97      78.049  87.503  93.616  1.00  0.00           N
ATOM   1570  C   ASN A  97      73.779  87.344  91.246  1.00  0.00           C
ATOM   1571  O   ASN A  97      73.319  86.323  90.736  1.00  0.00           O
ATOM   1572  N   ILE A  98      72.998  88.404  91.546  1.00  0.00           N
ATOM   1574  CA  ILE A  98      71.589  88.514  91.166  1.00  0.00           C
ATOM   1576  CB  ILE A  98      70.968  89.804  91.726  1.00  0.00           C
ATOM   1578  CG2 ILE A  98      69.569  90.034  91.106  1.00  0.00           C
ATOM   1582  CG1 ILE A  98      70.929  89.764  93.276  1.00  0.00           C
ATOM   1585  CD  ILE A  98      70.409  91.044  93.936  1.00  0.00           C
ATOM   1589  C   ILE A  98      71.389  88.414  89.656  1.00  0.00           C
ATOM   1590  O   ILE A  98      70.599  87.593  89.176  1.00  0.00           O
ATOM   1591  N   SER A  99      72.159  89.194  88.866  1.00  0.00           N
ATOM   1593  CA  SER A  99      72.159  89.154  87.396  1.00  0.00           C
ATOM   1595  CB  SER A  99      73.079  90.294  86.846  1.00  0.00           C
ATOM   1598  OG  SER A  99      73.129  90.383  85.416  1.00  0.00           O
ATOM   1600  C   SER A  99      72.569  87.794  86.836  1.00  0.00           C
ATOM   1601  O   SER A  99      71.869  87.183  86.026  1.00  0.00           O
ATOM   1602  N   LEU A 100      73.678  87.234  87.336  1.00  0.00           N
ATOM   1604  CA  LEU A 100      74.159  85.904  86.976  1.00  0.00           C
ATOM   1606  CB  LEU A 100      75.529  85.674  87.646  1.00  0.00           C
ATOM   1609  CG  LEU A 100      76.239  84.354  87.296  1.00  0.00           C
ATOM   1611  CD1 LEU A 100      76.329  84.074  85.786  1.00  0.00           C
ATOM   1615  CD2 LEU A 100      77.659  84.393  87.886  1.00  0.00           C
ATOM   1619  C   LEU A 100      73.199  84.764  87.296  1.00  0.00           C
ATOM   1620  O   LEU A 100      72.958  83.884  86.466  1.00  0.00           O
ATOM   1621  N   GLY A 101      72.569  84.774  88.496  1.00  0.00           N
ATOM   1623  CA  GLY A 101      71.538  83.814  88.886  1.00  0.00           C
ATOM   1626  C   GLY A 101      70.309  83.884  88.026  1.00  0.00           C
ATOM   1627  O   GLY A 101      69.759  82.864  87.616  1.00  0.00           O
ATOM   1628  N   GLU A 102      69.849  85.103  87.686  1.00  0.00           N
ATOM   1630  CA  GLU A 102      68.729  85.324  86.796  1.00  0.00           C
ATOM   1632  CB  GLU A 102      68.388  86.834  86.756  1.00  0.00           C
ATOM   1635  CG  GLU A 102      67.119  87.204  85.956  1.00  0.00           C
ATOM   1638  CD  GLU A 102      67.389  87.654  84.526  1.00  0.00           C
ATOM   1639  OE1 GLU A 102      68.449  88.283  84.286  1.00  0.00           O
ATOM   1640  OE2 GLU A 102      66.519  87.404  83.646  1.00  0.00           O
ATOM   1641  C   GLU A 102      68.949  84.764  85.396  1.00  0.00           C
ATOM   1642  O   GLU A 102      68.099  84.064  84.876  1.00  0.00           O
ATOM   1643  N   ARG A 103      70.149  84.973  84.806  1.00  0.00           N
ATOM   1645  CA  ARG A 103      70.539  84.354  83.546  1.00  0.00           C
ATOM   1647  CB  ARG A 103      71.899  84.914  83.026  1.00  0.00           C
ATOM   1650  CG  ARG A 103      71.949  86.444  82.786  1.00  0.00           C
ATOM   1653  CD  ARG A 103      70.659  87.143  82.346  1.00  0.00           C
ATOM   1656  NE  ARG A 103      70.419  86.753  80.926  1.00  0.00           N
ATOM   1658  CZ  ARG A 103      69.218  86.724  80.386  1.00  0.00           C
ATOM   1659  NH1 ARG A 103      68.159  87.193  81.016  1.00  0.00           N
ATOM   1662  NH2 ARG A 103      69.049  86.203  79.186  1.00  0.00           N
ATOM   1665  C   ARG A 103      70.568  82.834  83.596  1.00  0.00           C
ATOM   1666  O   ARG A 103      70.049  82.134  82.736  1.00  0.00           O
ATOM   1667  N   ARG A 104      71.119  82.243  84.686  1.00  0.00           N
ATOM   1669  CA  ARG A 104      71.059  80.803  84.896  1.00  0.00           C
ATOM   1671  CB  ARG A 104      71.858  80.444  86.186  1.00  0.00           C
ATOM   1674  CG  ARG A 104      73.379  80.573  85.996  1.00  0.00           C
ATOM   1677  CD  ARG A 104      74.159  80.444  87.306  1.00  0.00           C
ATOM   1680  NE  ARG A 104      75.608  80.433  86.916  1.00  0.00           N
ATOM   1682  CZ  ARG A 104      76.629  80.764  87.696  1.00  0.00           C
ATOM   1683  NH1 ARG A 104      76.479  81.033  88.966  1.00  0.00           N
ATOM   1686  NH2 ARG A 104      77.809  80.764  87.116  1.00  0.00           N
ATOM   1689  C   ARG A 104      69.659  80.204  84.976  1.00  0.00           C
ATOM   1690  O   ARG A 104      69.369  79.173  84.376  1.00  0.00           O
ATOM   1691  N   ALA A 105      68.739  80.864  85.716  1.00  0.00           N
ATOM   1693  CA  ALA A 105      67.329  80.534  85.766  1.00  0.00           C
ATOM   1695  CB  ALA A 105      66.669  81.364  86.876  1.00  0.00           C
ATOM   1699  C   ALA A 105      66.579  80.734  84.446  1.00  0.00           C
ATOM   1700  O   ALA A 105      65.799  79.883  84.006  1.00  0.00           O
ATOM   1701  N   ASN A 106      66.829  81.854  83.756  1.00  0.00           N
ATOM   1703  CA  ASN A 106      66.329  82.173  82.436  1.00  0.00           C
ATOM   1705  CB  ASN A 106      66.729  83.633  82.086  1.00  0.00           C
ATOM   1708  CG  ASN A 106      66.059  84.214  80.856  1.00  0.00           C
ATOM   1709  OD1 ASN A 106      66.748  84.794  80.016  1.00  0.00           O
ATOM   1710  ND2 ASN A 106      64.718  84.114  80.716  1.00  0.00           N
ATOM   1713  C   ASN A 106      66.789  81.154  81.386  1.00  0.00           C
ATOM   1714  O   ASN A 106      65.979  80.663  80.596  1.00  0.00           O
ATOM   1715  N   ALA A 107      68.059  80.724  81.426  1.00  0.00           N
ATOM   1717  CA  ALA A 107      68.619  79.743  80.506  1.00  0.00           C
ATOM   1719  CB  ALA A 107      70.108  79.514  80.886  1.00  0.00           C
ATOM   1723  C   ALA A 107      67.879  78.404  80.506  1.00  0.00           C
ATOM   1724  O   ALA A 107      67.549  77.834  79.466  1.00  0.00           O
ATOM   1725  N   VAL A 108      67.538  77.893  81.706  1.00  0.00           N
ATOM   1727  CA  VAL A 108      66.699  76.724  81.906  1.00  0.00           C
ATOM   1729  CB  VAL A 108      66.659  76.374  83.386  1.00  0.00           C
ATOM   1731  CG1 VAL A 108      65.729  75.183  83.686  1.00  0.00           C
ATOM   1735  CG2 VAL A 108      68.089  76.033  83.866  1.00  0.00           C
ATOM   1739  C   VAL A 108      65.288  76.913  81.346  1.00  0.00           C
ATOM   1740  O   VAL A 108      64.759  76.094  80.596  1.00  0.00           O
ATOM   1741  N   LYS A 109      64.679  78.084  81.636  1.00  0.00           N
ATOM   1743  CA  LYS A 109      63.388  78.504  81.126  1.00  0.00           C
ATOM   1745  CB  LYS A 109      62.998  79.883  81.726  1.00  0.00           C
ATOM   1748  CG  LYS A 109      61.729  80.554  81.156  1.00  0.00           C
ATOM   1751  CD  LYS A 109      61.589  82.024  81.586  1.00  0.00           C
ATOM   1754  CE  LYS A 109      60.399  82.764  80.956  1.00  0.00           C
ATOM   1757  NZ  LYS A 109      59.128  82.193  81.426  1.00  0.00           N
ATOM   1761  C   LYS A 109      63.329  78.524  79.596  1.00  0.00           C
ATOM   1762  O   LYS A 109      62.399  77.984  79.006  1.00  0.00           O
ATOM   1763  N   MET A 110      64.349  79.094  78.936  1.00  0.00           N
ATOM   1765  CA  MET A 110      64.559  79.054  77.506  1.00  0.00           C
ATOM   1767  CB  MET A 110      65.708  79.984  77.116  1.00  0.00           C
ATOM   1770  CG  MET A 110      65.369  81.454  77.376  1.00  0.00           C
ATOM   1773  SD  MET A 110      64.038  82.103  76.326  1.00  0.00           S
ATOM   1774  CE  MET A 110      62.849  82.033  77.676  1.00  0.00           C
ATOM   1778  C   MET A 110      64.759  77.694  76.876  1.00  0.00           C
ATOM   1779  O   MET A 110      64.199  77.374  75.836  1.00  0.00           O
ATOM   1780  N   TYR A 111      65.559  76.823  77.516  1.00  0.00           N
ATOM   1782  CA  TYR A 111      65.699  75.444  77.086  1.00  0.00           C
ATOM   1784  CB  TYR A 111      66.818  74.764  77.926  1.00  0.00           C
ATOM   1787  CG  TYR A 111      67.098  73.364  77.456  1.00  0.00           C
ATOM   1788  CD1 TYR A 111      68.129  73.124  76.536  1.00  0.00           C
ATOM   1790  CE1 TYR A 111      68.369  71.823  76.056  1.00  0.00           C
ATOM   1792  CZ  TYR A 111      67.608  70.753  76.526  1.00  0.00           C
ATOM   1793  OH  TYR A 111      67.858  69.454  76.066  1.00  0.00           O
ATOM   1795  CD2 TYR A 111      66.319  72.283  77.896  1.00  0.00           C
ATOM   1797  CE2 TYR A 111      66.579  70.984  77.436  1.00  0.00           C
ATOM   1799  C   TYR A 111      64.369  74.673  77.116  1.00  0.00           C
ATOM   1800  O   TYR A 111      63.998  73.993  76.156  1.00  0.00           O
ATOM   1801  N   LEU A 112      63.589  74.823  78.206  1.00  0.00           N
ATOM   1803  CA  LEU A 112      62.269  74.224  78.326  1.00  0.00           C
ATOM   1805  CB  LEU A 112      61.649  74.454  79.736  1.00  0.00           C
ATOM   1808  CG  LEU A 112      62.389  73.764  80.896  1.00  0.00           C
ATOM   1810  CD1 LEU A 112      61.799  74.164  82.256  1.00  0.00           C
ATOM   1814  CD2 LEU A 112      62.439  72.234  80.756  1.00  0.00           C
ATOM   1818  C   LEU A 112      61.279  74.713  77.286  1.00  0.00           C
ATOM   1819  O   LEU A 112      60.579  73.924  76.656  1.00  0.00           O
ATOM   1820  N   GLN A 113      61.249  76.033  77.026  1.00  0.00           N
ATOM   1822  CA  GLN A 113      60.539  76.643  75.926  1.00  0.00           C
ATOM   1824  CB  GLN A 113      60.518  78.184  76.056  1.00  0.00           C
ATOM   1827  CG  GLN A 113      59.549  78.634  77.156  1.00  0.00           C
ATOM   1830  CD  GLN A 113      59.589  80.143  77.316  1.00  0.00           C
ATOM   1831  OE1 GLN A 113      59.659  80.923  76.376  1.00  0.00           O
ATOM   1832  NE2 GLN A 113      59.459  80.604  78.576  1.00  0.00           N
ATOM   1835  C   GLN A 113      60.949  76.213  74.536  1.00  0.00           C
ATOM   1836  O   GLN A 113      60.108  76.144  73.636  1.00  0.00           O
ATOM   1837  N   GLY A 114      62.239  75.904  74.296  1.00  0.00           N
ATOM   1839  CA  GLY A 114      62.709  75.344  73.026  1.00  0.00           C
ATOM   1842  C   GLY A 114      62.239  73.933  72.766  1.00  0.00           C
ATOM   1843  O   GLY A 114      62.089  73.504  71.636  1.00  0.00           O
ATOM   1844  N   LYS A 115      62.009  73.154  73.836  1.00  0.00           N
ATOM   1846  CA  LYS A 115      61.428  71.844  73.726  1.00  0.00           C
ATOM   1848  CB  LYS A 115      61.809  71.014  74.976  1.00  0.00           C
ATOM   1851  CG  LYS A 115      63.269  70.554  74.946  1.00  0.00           C
ATOM   1854  CD  LYS A 115      63.519  69.503  73.836  1.00  0.00           C
ATOM   1857  CE  LYS A 115      64.809  69.713  73.036  1.00  0.00           C
ATOM   1860  NZ  LYS A 115      65.959  69.463  73.896  1.00  0.00           N
ATOM   1864  C   LYS A 115      59.928  71.864  73.546  1.00  0.00           C
ATOM   1865  O   LYS A 115      59.338  70.904  73.036  1.00  0.00           O
ATOM   1866  N   GLY A 116      59.289  72.963  73.946  1.00  0.00           N
ATOM   1868  CA  GLY A 116      57.888  73.213  73.646  1.00  0.00           C
ATOM   1871  C   GLY A 116      57.059  73.474  74.866  1.00  0.00           C
ATOM   1872  O   GLY A 116      55.849  73.584  74.776  1.00  0.00           O
ATOM   1873  N   VAL A 117      57.678  73.584  76.056  1.00  0.00           N
ATOM   1875  CA  VAL A 117      56.979  73.953  77.266  1.00  0.00           C
ATOM   1877  CB  VAL A 117      57.878  73.834  78.496  1.00  0.00           C
ATOM   1879  CG1 VAL A 117      57.169  74.224  79.806  1.00  0.00           C
ATOM   1883  CG2 VAL A 117      58.389  72.384  78.616  1.00  0.00           C
ATOM   1887  C   VAL A 117      56.479  75.383  77.166  1.00  0.00           C
ATOM   1888  O   VAL A 117      57.269  76.294  76.936  1.00  0.00           O
ATOM   1889  N   SER A 118      55.169  75.624  77.386  1.00  0.00           N
ATOM   1891  CA  SER A 118      54.649  76.984  77.496  1.00  0.00           C
ATOM   1893  CB  SER A 118      53.109  77.024  77.776  1.00  0.00           C
ATOM   1896  OG  SER A 118      52.608  78.334  78.046  1.00  0.00           O
ATOM   1898  C   SER A 118      55.359  77.864  78.526  1.00  0.00           C
ATOM   1899  O   SER A 118      55.679  77.444  79.646  1.00  0.00           O
ATOM   1900  N   ALA A 119      55.549  79.143  78.176  1.00  0.00           N
ATOM   1902  CA  ALA A 119      56.108  80.184  79.006  1.00  0.00           C
ATOM   1904  CB  ALA A 119      56.178  81.514  78.226  1.00  0.00           C
ATOM   1908  C   ALA A 119      55.378  80.394  80.326  1.00  0.00           C
ATOM   1909  O   ALA A 119      56.019  80.674  81.346  1.00  0.00           O
ATOM   1910  N   ASP A 120      54.049  80.213  80.326  1.00  0.00           N
ATOM   1912  CA  ASP A 120      53.169  80.334  81.466  1.00  0.00           C
ATOM   1914  CB  ASP A 120      51.708  80.294  80.976  1.00  0.00           C
ATOM   1917  CG  ASP A 120      51.339  81.603  80.296  1.00  0.00           C
ATOM   1918  OD1 ASP A 120      51.819  82.654  80.766  1.00  0.00           O
ATOM   1919  OD2 ASP A 120      50.439  81.574  79.416  1.00  0.00           O
ATOM   1920  C   ASP A 120      53.359  79.243  82.506  1.00  0.00           C
ATOM   1921  O   ASP A 120      53.029  79.433  83.676  1.00  0.00           O
ATOM   1922  N   GLN A 121      53.949  78.103  82.136  1.00  0.00           N
ATOM   1924  CA  GLN A 121      54.299  77.053  83.066  1.00  0.00           C
ATOM   1926  CB  GLN A 121      54.489  75.694  82.356  1.00  0.00           C
ATOM   1929  CG  GLN A 121      53.199  75.164  81.706  1.00  0.00           C
ATOM   1932  CD  GLN A 121      53.449  73.794  81.086  1.00  0.00           C
ATOM   1933  OE1 GLN A 121      53.389  72.764  81.736  1.00  0.00           O
ATOM   1934  NE2 GLN A 121      53.759  73.794  79.776  1.00  0.00           N
ATOM   1937  C   GLN A 121      55.559  77.353  83.856  1.00  0.00           C
ATOM   1938  O   GLN A 121      55.869  76.694  84.836  1.00  0.00           O
ATOM   1939  N   ILE A 122      56.358  78.353  83.436  1.00  0.00           N
ATOM   1941  CA  ILE A 122      57.699  78.534  83.966  1.00  0.00           C
ATOM   1943  CB  ILE A 122      58.788  78.343  82.926  1.00  0.00           C
ATOM   1945  CG2 ILE A 122      60.159  78.384  83.656  1.00  0.00           C
ATOM   1949  CG1 ILE A 122      58.608  77.033  82.136  1.00  0.00           C
ATOM   1952  CD  ILE A 122      59.579  76.924  80.956  1.00  0.00           C
ATOM   1956  C   ILE A 122      57.829  79.914  84.556  1.00  0.00           C
ATOM   1957  O   ILE A 122      57.619  80.933  83.886  1.00  0.00           O
ATOM   1958  N   SER A 123      58.229  80.003  85.826  1.00  0.00           N
ATOM   1960  CA  SER A 123      58.639  81.253  86.446  1.00  0.00           C
ATOM   1962  CB  SER A 123      57.799  81.584  87.706  1.00  0.00           C
ATOM   1965  OG  SER A 123      57.999  80.594  88.706  1.00  0.00           O
ATOM   1967  C   SER A 123      60.108  81.144  86.766  1.00  0.00           C
ATOM   1968  O   SER A 123      60.709  80.073  86.746  1.00  0.00           O
ATOM   1969  N   ILE A 124      60.759  82.294  87.036  1.00  0.00           N
ATOM   1971  CA  ILE A 124      62.149  82.294  87.396  1.00  0.00           C
ATOM   1973  CB  ILE A 124      63.108  82.684  86.276  1.00  0.00           C
ATOM   1975  CG2 ILE A 124      62.939  81.664  85.126  1.00  0.00           C
ATOM   1979  CG1 ILE A 124      62.958  84.154  85.786  1.00  0.00           C
ATOM   1982  CD  ILE A 124      63.998  84.553  84.726  1.00  0.00           C
ATOM   1986  C   ILE A 124      62.278  83.253  88.536  1.00  0.00           C
ATOM   1987  O   ILE A 124      61.549  84.243  88.646  1.00  0.00           O
ATOM   1988  N   VAL A 125      63.269  82.974  89.386  1.00  0.00           N
ATOM   1990  CA  VAL A 125      63.649  83.804  90.486  1.00  0.00           C
ATOM   1992  CB  VAL A 125      62.979  83.364  91.796  1.00  0.00           C
ATOM   1994  CG1 VAL A 125      63.289  81.893  92.096  1.00  0.00           C
ATOM   1998  CG2 VAL A 125      63.409  84.253  92.976  1.00  0.00           C
ATOM   2002  C   VAL A 125      65.149  83.694  90.566  1.00  0.00           C
ATOM   2003  O   VAL A 125      65.748  82.654  90.276  1.00  0.00           O
ATOM   2004  N   SER A 126      65.819  84.783  90.966  1.00  0.00           N
ATOM   2006  CA  SER A 126      67.209  84.743  91.316  1.00  0.00           C
ATOM   2008  CB  SER A 126      68.019  85.803  90.536  1.00  0.00           C
ATOM   2011  OG  SER A 126      69.409  85.753  90.866  1.00  0.00           O
ATOM   2013  C   SER A 126      67.288  85.003  92.796  1.00  0.00           C
ATOM   2014  O   SER A 126      66.559  85.823  93.326  1.00  0.00           O
ATOM   2015  N   TYR A 127      68.169  84.284  93.486  1.00  0.00           N
ATOM   2017  CA  TYR A 127      68.499  84.533  94.876  1.00  0.00           C
ATOM   2019  CB  TYR A 127      68.429  83.213  95.666  1.00  0.00           C
ATOM   2022  CG  TYR A 127      67.009  82.803  95.776  1.00  0.00           C
ATOM   2023  CD1 TYR A 127      66.209  83.463  96.716  1.00  0.00           C
ATOM   2025  CE1 TYR A 127      64.858  83.143  96.836  1.00  0.00           C
ATOM   2027  CZ  TYR A 127      64.309  82.134  96.046  1.00  0.00           C
ATOM   2028  OH  TYR A 127      62.958  81.784  96.246  1.00  0.00           O
ATOM   2030  CD2 TYR A 127      66.449  81.784  94.996  1.00  0.00           C
ATOM   2032  CE2 TYR A 127      65.099  81.444  95.136  1.00  0.00           C
ATOM   2034  C   TYR A 127      69.909  85.064  94.996  1.00  0.00           C
ATOM   2035  O   TYR A 127      70.458  85.174  96.096  1.00  0.00           O
ATOM   2036  N   GLY A 128      70.568  85.373  93.866  1.00  0.00           N
ATOM   2038  CA  GLY A 128      71.979  85.753  93.806  1.00  0.00           C
ATOM   2041  C   GLY A 128      72.919  84.804  94.496  1.00  0.00           C
ATOM   2042  O   GLY A 128      72.939  83.624  94.176  1.00  0.00           O
ATOM   2043  N   LYS A 129      73.718  85.303  95.446  1.00  0.00           N
ATOM   2045  CA  LYS A 129      74.609  84.484  96.266  1.00  0.00           C
ATOM   2047  CB  LYS A 129      76.059  85.034  96.266  1.00  0.00           C
ATOM   2050  CG  LYS A 129      76.209  86.504  96.706  1.00  0.00           C
ATOM   2053  CD  LYS A 129      77.689  86.864  96.936  1.00  0.00           C
ATOM   2056  CE  LYS A 129      77.968  88.344  97.206  1.00  0.00           C
ATOM   2059  NZ  LYS A 129      79.418  88.524  97.426  1.00  0.00           N
ATOM   2063  C   LYS A 129      74.099  84.354  97.696  1.00  0.00           C
ATOM   2064  O   LYS A 129      74.809  83.904  98.596  1.00  0.00           O
ATOM   2065  N   GLU A 130      72.829  84.743  97.936  1.00  0.00           N
ATOM   2067  CA  GLU A 130      72.299  84.924  99.266  1.00  0.00           C
ATOM   2069  CB  GLU A 130      71.168  85.984  99.186  1.00  0.00           C
ATOM   2072  CG  GLU A 130      71.629  87.323  98.566  1.00  0.00           C
ATOM   2075  CD  GLU A 130      72.909  87.834  99.206  1.00  0.00           C
ATOM   2076  OE1 GLU A 130      72.928  88.034 100.446  1.00  0.00           O
ATOM   2077  OE2 GLU A 130      73.899  88.063  98.466  1.00  0.00           O
ATOM   2078  C   GLU A 130      71.708  83.633  99.796  1.00  0.00           C
ATOM   2079  O   GLU A 130      71.428  83.484 100.986  1.00  0.00           O
ATOM   2080  N   LYS A 131      71.549  82.643  98.906  1.00  0.00           N
ATOM   2082  CA  LYS A 131      71.159  81.284  99.176  1.00  0.00           C
ATOM   2084  CB  LYS A 131      69.729  81.014  98.636  1.00  0.00           C
ATOM   2087  CG  LYS A 131      68.599  81.174  99.666  1.00  0.00           C
ATOM   2090  CD  LYS A 131      67.269  80.604  99.136  1.00  0.00           C
ATOM   2093  CE  LYS A 131      67.309  79.073  98.916  1.00  0.00           C
ATOM   2096  NZ  LYS A 131      66.149  78.634  98.126  1.00  0.00           N
ATOM   2100  C   LYS A 131      72.179  80.243  98.676  1.00  0.00           C
ATOM   2101  O   LYS A 131      71.879  79.424  97.786  1.00  0.00           O
ATOM   2102  N   PRO A 132      73.399  80.163  99.206  1.00  0.00           N
ATOM   2103  CD  PRO A 132      73.849  80.933 100.376  1.00  0.00           C
ATOM   2106  CA  PRO A 132      74.289  79.033  98.956  1.00  0.00           C
ATOM   2108  CB  PRO A 132      75.559  79.404  99.746  1.00  0.00           C
ATOM   2111  CG  PRO A 132      74.999  80.114 100.976  1.00  0.00           C
ATOM   2114  C   PRO A 132      73.718  77.713  99.456  1.00  0.00           C
ATOM   2115  O   PRO A 132      73.089  77.674 100.516  1.00  0.00           O
ATOM   2116  N   ALA A 133      73.928  76.614  98.716  1.00  0.00           N
ATOM   2118  CA  ALA A 133      73.569  75.294  99.186  1.00  0.00           C
ATOM   2120  CB  ALA A 133      73.468  74.344  97.976  1.00  0.00           C
ATOM   2124  C   ALA A 133      74.619  74.734 100.136  1.00  0.00           C
ATOM   2125  O   ALA A 133      74.349  73.924 101.016  1.00  0.00           O
ATOM   2126  N   VAL A 134      75.879  75.164  99.966  1.00  0.00           N
ATOM   2128  CA  VAL A 134      76.979  74.704 100.796  1.00  0.00           C
ATOM   2130  CB  VAL A 134      77.919  73.794  99.996  1.00  0.00           C
ATOM   2132  CG1 VAL A 134      78.948  73.154 100.956  1.00  0.00           C
ATOM   2136  CG2 VAL A 134      77.109  72.694  99.276  1.00  0.00           C
ATOM   2140  C   VAL A 134      77.729  75.914 101.296  1.00  0.00           C
ATOM   2141  O   VAL A 134      78.248  76.674 100.496  1.00  0.00           O
ATOM   2142  N   LEU A 135      77.799  76.134 102.636  1.00  0.00           N
ATOM   2144  CA  LEU A 135      78.749  77.094 103.196  1.00  0.00           C
ATOM   2146  CB  LEU A 135      78.549  77.313 104.726  1.00  0.00           C
ATOM   2149  CG  LEU A 135      77.129  77.764 105.146  1.00  0.00           C
ATOM   2151  CD1 LEU A 135      77.019  77.853 106.676  1.00  0.00           C
ATOM   2155  CD2 LEU A 135      76.729  79.114 104.516  1.00  0.00           C
ATOM   2159  C   LEU A 135      80.198  76.664 102.986  1.00  0.00           C
ATOM   2160  O   LEU A 135      80.528  75.484 103.096  1.00  0.00           O
ATOM   2161  N   GLY A 136      81.099  77.614 102.716  1.00  0.00           N
ATOM   2163  CA  GLY A 136      82.499  77.304 102.516  1.00  0.00           C
ATOM   2166  C   GLY A 136      83.108  78.303 101.596  1.00  0.00           C
ATOM   2167  O   GLY A 136      82.449  78.874 100.736  1.00  0.00           O
ATOM   2168  N   HIS A 137      84.399  78.573 101.796  1.00  0.00           N
ATOM   2170  CA  HIS A 137      85.129  79.514 100.986  1.00  0.00           C
ATOM   2172  CB  HIS A 137      85.858  80.544 101.866  1.00  0.00           C
ATOM   2175  ND1 HIS A 137      84.029  82.294 102.336  1.00  0.00           N
ATOM   2177  CG  HIS A 137      84.968  81.364 102.756  1.00  0.00           C
ATOM   2178  CE1 HIS A 137      83.629  82.964 103.436  1.00  0.00           C
ATOM   2180  NE2 HIS A 137      84.278  82.573 104.526  1.00  0.00           N
ATOM   2181  CD2 HIS A 137      85.079  81.524 104.096  1.00  0.00           C
ATOM   2183  C   HIS A 137      86.129  78.734 100.156  1.00  0.00           C
ATOM   2184  O   HIS A 137      87.349  78.893 100.276  1.00  0.00           O
ATOM   2185  N   ASP A 138      85.629  77.834  99.296  1.00  0.00           N
ATOM   2187  CA  ASP A 138      86.459  76.924  98.566  1.00  0.00           C
ATOM   2189  CB  ASP A 138      86.959  75.744  99.476  1.00  0.00           C
ATOM   2192  CG  ASP A 138      85.858  74.864 100.066  1.00  0.00           C
ATOM   2193  OD1 ASP A 138      84.989  74.393  99.296  1.00  0.00           O
ATOM   2194  OD2 ASP A 138      85.928  74.553 101.286  1.00  0.00           O
ATOM   2195  C   ASP A 138      85.689  76.493  97.336  1.00  0.00           C
ATOM   2196  O   ASP A 138      84.468  76.604  97.286  1.00  0.00           O
ATOM   2197  N   GLU A 139      86.399  76.024  96.276  1.00  0.00           N
ATOM   2199  CA  GLU A 139      85.769  75.584  95.016  1.00  0.00           C
ATOM   2201  CB  GLU A 139      86.809  75.183  93.936  1.00  0.00           C
ATOM   2204  CG  GLU A 139      86.819  76.124  92.686  1.00  0.00           C
ATOM   2207  CD  GLU A 139      85.468  76.353  92.006  1.00  0.00           C
ATOM   2208  OE1 GLU A 139      84.968  77.524  92.026  1.00  0.00           O
ATOM   2209  OE2 GLU A 139      84.909  75.414  91.386  1.00  0.00           O
ATOM   2210  C   GLU A 139      84.759  74.454  95.196  1.00  0.00           C
ATOM   2211  O   GLU A 139      83.739  74.393  94.516  1.00  0.00           O
ATOM   2212  N   ALA A 140      85.038  73.544  96.146  1.00  0.00           N
ATOM   2214  CA  ALA A 140      84.169  72.454  96.516  1.00  0.00           C
ATOM   2216  CB  ALA A 140      84.879  71.594  97.586  1.00  0.00           C
ATOM   2220  C   ALA A 140      82.799  72.904  97.026  1.00  0.00           C
ATOM   2221  O   ALA A 140      81.789  72.304  96.676  1.00  0.00           O
ATOM   2222  N   ALA A 141      82.718  73.964  97.856  1.00  0.00           N
ATOM   2224  CA  ALA A 141      81.479  74.694  98.096  1.00  0.00           C
ATOM   2226  CB  ALA A 141      81.689  75.624  99.306  1.00  0.00           C
ATOM   2230  C   ALA A 141      80.928  75.503  96.916  1.00  0.00           C
ATOM   2231  O   ALA A 141      79.748  75.433  96.586  1.00  0.00           O
ATOM   2232  N   TYR A 142      81.789  76.274  96.216  1.00  0.00           N
ATOM   2234  CA  TYR A 142      81.409  77.173  95.136  1.00  0.00           C
ATOM   2236  CB  TYR A 142      82.608  77.974  94.576  1.00  0.00           C
ATOM   2239  CG  TYR A 142      83.288  78.853  95.586  1.00  0.00           C
ATOM   2240  CD1 TYR A 142      82.669  79.334  96.746  1.00  0.00           C
ATOM   2242  CE1 TYR A 142      83.358  80.184  97.616  1.00  0.00           C
ATOM   2244  CZ  TYR A 142      84.659  80.594  97.306  1.00  0.00           C
ATOM   2245  OH  TYR A 142      85.288  81.524  98.136  1.00  0.00           O
ATOM   2247  CD2 TYR A 142      84.608  79.234  95.306  1.00  0.00           C
ATOM   2249  CE2 TYR A 142      85.299  80.103  96.166  1.00  0.00           C
ATOM   2251  C   TYR A 142      80.748  76.523  93.936  1.00  0.00           C
ATOM   2252  O   TYR A 142      79.719  76.984  93.466  1.00  0.00           O
ATOM   2253  N   SER A 143      81.299  75.404  93.456  1.00  0.00           N
ATOM   2255  CA  SER A 143      80.808  74.634  92.326  1.00  0.00           C
ATOM   2257  CB  SER A 143      81.778  73.454  92.006  1.00  0.00           C
ATOM   2260  OG  SER A 143      81.858  72.484  93.056  1.00  0.00           O
ATOM   2262  C   SER A 143      79.409  74.133  92.556  1.00  0.00           C
ATOM   2263  O   SER A 143      78.528  74.204  91.696  1.00  0.00           O
ATOM   2264  N   LYS A 144      79.149  73.713  93.796  1.00  0.00           N
ATOM   2266  CA  LYS A 144      77.858  73.303  94.266  1.00  0.00           C
ATOM   2268  CB  LYS A 144      78.028  72.503  95.586  1.00  0.00           C
ATOM   2271  CG  LYS A 144      78.879  71.234  95.406  1.00  0.00           C
ATOM   2274  CD  LYS A 144      79.079  70.444  96.716  1.00  0.00           C
ATOM   2277  CE  LYS A 144      80.019  69.244  96.596  1.00  0.00           C
ATOM   2280  NZ  LYS A 144      81.358  69.673  96.146  1.00  0.00           N
ATOM   2284  C   LYS A 144      76.869  74.463  94.426  1.00  0.00           C
ATOM   2285  O   LYS A 144      75.669  74.234  94.476  1.00  0.00           O
ATOM   2286  N   ASN A 145      77.318  75.724  94.496  1.00  0.00           N
ATOM   2288  CA  ASN A 145      76.459  76.884  94.626  1.00  0.00           C
ATOM   2290  CB  ASN A 145      77.119  77.944  95.546  1.00  0.00           C
ATOM   2293  CG  ASN A 145      77.199  77.423  96.986  1.00  0.00           C
ATOM   2294  OD1 ASN A 145      76.428  76.534  97.366  1.00  0.00           O
ATOM   2295  ND2 ASN A 145      78.118  77.974  97.816  1.00  0.00           N
ATOM   2298  C   ASN A 145      76.108  77.524  93.276  1.00  0.00           C
ATOM   2299  O   ASN A 145      75.069  78.174  93.146  1.00  0.00           O
ATOM   2300  N   ARG A 146      76.919  77.283  92.216  1.00  0.00           N
ATOM   2302  CA  ARG A 146      76.638  77.704  90.846  1.00  0.00           C
ATOM   2304  CB  ARG A 146      77.919  77.753  89.976  1.00  0.00           C
ATOM   2307  CG  ARG A 146      79.019  78.713  90.476  1.00  0.00           C
ATOM   2310  CD  ARG A 146      80.189  78.844  89.476  1.00  0.00           C
ATOM   2313  NE  ARG A 146      80.899  77.524  89.346  1.00  0.00           N
ATOM   2315  CZ  ARG A 146      81.959  77.154  90.056  1.00  0.00           C
ATOM   2316  NH1 ARG A 146      82.409  77.904  91.036  1.00  0.00           N
ATOM   2319  NH2 ARG A 146      82.599  76.024  89.816  1.00  0.00           N
ATOM   2322  C   ARG A 146      75.638  76.783  90.136  1.00  0.00           C
ATOM   2323  O   ARG A 146      76.019  75.853  89.436  1.00  0.00           O
ATOM   2324  N   ARG A 147      74.329  77.044  90.296  1.00  0.00           N
ATOM   2326  CA  ARG A 147      73.319  76.054  89.986  1.00  0.00           C
ATOM   2328  CB  ARG A 147      73.089  75.133  91.216  1.00  0.00           C
ATOM   2331  CG  ARG A 147      72.389  75.803  92.416  1.00  0.00           C
ATOM   2334  CD  ARG A 147      72.569  75.024  93.716  1.00  0.00           C
ATOM   2337  NE  ARG A 147      71.678  75.584  94.786  1.00  0.00           N
ATOM   2339  CZ  ARG A 147      71.929  76.664  95.506  1.00  0.00           C
ATOM   2340  NH1 ARG A 147      72.958  77.463  95.336  1.00  0.00           N
ATOM   2343  NH2 ARG A 147      71.089  76.994  96.466  1.00  0.00           N
ATOM   2346  C   ARG A 147      72.019  76.764  89.676  1.00  0.00           C
ATOM   2347  O   ARG A 147      71.809  77.904  90.096  1.00  0.00           O
ATOM   2348  N   ALA A 148      71.089  76.094  88.976  1.00  0.00           N
ATOM   2350  CA  ALA A 148      69.718  76.534  88.886  1.00  0.00           C
ATOM   2352  CB  ALA A 148      69.369  77.064  87.486  1.00  0.00           C
ATOM   2356  C   ALA A 148      68.869  75.323  89.226  1.00  0.00           C
ATOM   2357  O   ALA A 148      69.129  74.234  88.726  1.00  0.00           O
ATOM   2358  N   VAL A 149      67.888  75.484  90.126  1.00  0.00           N
ATOM   2360  CA  VAL A 149      67.149  74.353  90.676  1.00  0.00           C
ATOM   2362  CB  VAL A 149      67.098  74.433  92.196  1.00  0.00           C
ATOM   2364  CG1 VAL A 149      66.389  73.224  92.816  1.00  0.00           C
ATOM   2368  CG2 VAL A 149      68.549  74.514  92.716  1.00  0.00           C
ATOM   2372  C   VAL A 149      65.759  74.393  90.086  1.00  0.00           C
ATOM   2373  O   VAL A 149      65.139  75.463  90.056  1.00  0.00           O
ATOM   2374  N   LEU A 150      65.209  73.253  89.606  1.00  0.00           N
ATOM   2376  CA  LEU A 150      63.839  73.204  89.136  1.00  0.00           C
ATOM   2378  CB  LEU A 150      63.629  72.264  87.916  1.00  0.00           C
ATOM   2381  CG  LEU A 150      64.199  72.773  86.576  1.00  0.00           C
ATOM   2383  CD1 LEU A 150      65.718  72.594  86.466  1.00  0.00           C
ATOM   2387  CD2 LEU A 150      63.538  72.033  85.406  1.00  0.00           C
ATOM   2391  C   LEU A 150      62.968  72.753  90.306  1.00  0.00           C
ATOM   2392  O   LEU A 150      63.208  71.694  90.876  1.00  0.00           O
ATOM   2393  N   VAL A 151      62.009  73.603  90.726  1.00  0.00           N
ATOM   2395  CA  VAL A 151      61.269  73.444  91.956  1.00  0.00           C
ATOM   2397  CB  VAL A 151      61.549  74.584  92.946  1.00  0.00           C
ATOM   2399  CG1 VAL A 151      60.799  74.344  94.266  1.00  0.00           C
ATOM   2403  CG2 VAL A 151      63.059  74.654  93.236  1.00  0.00           C
ATOM   2407  C   VAL A 151      59.788  73.404  91.636  1.00  0.00           C
ATOM   2408  O   VAL A 151      59.279  74.244  90.886  1.00  0.00           O
ATOM   2409  N   TYR A 152      59.068  72.423  92.196  1.00  0.00           N
ATOM   2411  CA  TYR A 152      57.639  72.264  92.046  1.00  0.00           C
ATOM   2413  CB  TYR A 152      57.319  70.923  91.356  1.00  0.00           C
ATOM   2416  CG  TYR A 152      57.888  70.823  89.966  1.00  0.00           C
ATOM   2417  CD1 TYR A 152      59.198  70.364  89.746  1.00  0.00           C
ATOM   2419  CE1 TYR A 152      59.639  70.073  88.446  1.00  0.00           C
ATOM   2421  CZ  TYR A 152      58.769  70.224  87.366  1.00  0.00           C
ATOM   2422  OH  TYR A 152      59.189  69.914  86.056  1.00  0.00           O
ATOM   2424  CD2 TYR A 152      57.039  70.984  88.866  1.00  0.00           C
ATOM   2426  CE2 TYR A 152      57.459  70.663  87.576  1.00  0.00           C
ATOM   2428  C   TYR A 152      56.949  72.243  93.426  1.00  0.00           C
ATOM   2429  OT1 TYR A 152      57.628  71.924  94.436  1.00  0.00           O
ATOM   2430  OT2 TYR A 152      55.729  72.514  93.526  1.00  0.00           O
ATOM   2431  NH3 POPEB 153     125.729  54.764  75.806  1.00  0.00           N
ATOM   2435  C12 POPEB 153     124.418  55.304  76.336  1.00  0.00           C
ATOM   2438  C11 POPEB 153     123.699  56.253  75.356  1.00  0.00           C
ATOM   2441  P   POPEB 153     121.369  57.294  76.166  1.00  0.00           P
ATOM   2442  O13 POPEB 153     120.369  56.814  77.146  1.00  0.00           O
ATOM   2443  O14 POPEB 153     122.049  58.563  76.506  1.00  0.00           O
ATOM   2444  O11 POPEB 153     120.489  57.624  74.916  1.00  0.00           O
ATOM   2445  O12 POPEB 153     122.318  56.164  75.646  1.00  0.00           O
ATOM   2446  C1  POPEB 153     121.059  57.933  73.646  1.00  0.00           C
ATOM   2449  C2  POPEB 153     120.899  56.734  72.686  1.00  0.00           C
ATOM   2451  O21 POPEB 153     121.218  57.214  71.366  1.00  0.00           O
ATOM   2452  C21 POPEB 153     121.939  56.334  70.656  1.00  0.00           C
ATOM   2453  O22 POPEB 153     122.379  55.284  71.076  1.00  0.00           O
ATOM   2454  C22 POPEB 153     122.259  56.954  69.286  1.00  0.00           C
ATOM   2457  C3  POPEB 153     119.439  56.204  72.746  1.00  0.00           C
ATOM   2460  O31 POPEB 153     119.189  55.124  71.826  1.00  0.00           O
ATOM   2461  C31 POPEB 153     117.909  54.764  71.806  1.00  0.00           C
ATOM   2462  O32 POPEB 153     117.038  55.244  72.526  1.00  0.00           O
ATOM   2463  C32 POPEB 153     117.718  53.704  70.726  1.00  0.00           C
ATOM   2466  C23 POPEB 153     122.429  55.913  68.136  1.00  0.00           C
ATOM   2469  C24 POPEB 153     123.218  56.484  66.936  1.00  0.00           C
ATOM   2472  C25 POPEB 153     123.399  55.503  65.766  1.00  0.00           C
ATOM   2475  C26 POPEB 153     122.099  55.273  64.976  1.00  0.00           C
ATOM   2478  C27 POPEB 153     122.229  54.374  63.726  1.00  0.00           C
ATOM   2481  C28 POPEB 153     122.968  55.003  62.526  1.00  0.00           C
ATOM   2484  C29 POPEB 153     122.189  56.154  61.936  1.00  0.00           C
ATOM   2486 0C21 POPEB 153     121.649  56.244  60.706  1.00  0.00           C
ATOM   2488 1C21 POPEB 153     121.749  55.224  59.606  1.00  0.00           C
ATOM   2491 2C21 POPEB 153     120.649  54.143  59.636  1.00  0.00           C
ATOM   2494 3C21 POPEB 153     120.579  53.364  58.306  1.00  0.00           C
ATOM   2497 4C21 POPEB 153     119.479  52.294  58.246  1.00  0.00           C
ATOM   2500 5C21 POPEB 153     118.079  52.844  58.556  1.00  0.00           C
ATOM   2503 6C21 POPEB 153     116.949  51.963  58.016  1.00  0.00           C
ATOM   2506 7C21 POPEB 153     115.618  52.183  58.726  1.00  0.00           C
ATOM   2509 8C21 POPEB 153     114.459  51.424  58.086  1.00  0.00           C
ATOM   2513  C33 POPEB 153     117.909  54.314  69.316  1.00  0.00           C
ATOM   2516  C34 POPEB 153     117.569  53.334  68.186  1.00  0.00           C
ATOM   2519  C35 POPEB 153     117.369  54.014  66.826  1.00  0.00           C
ATOM   2522  C36 POPEB 153     118.589  54.824  66.356  1.00  0.00           C
ATOM   2525  C37 POPEB 153     118.428  55.494  64.976  1.00  0.00           C
ATOM   2528  C38 POPEB 153     117.259  56.484  64.886  1.00  0.00           C
ATOM   2531  C39 POPEB 153     115.969  55.874  64.326  1.00  0.00           C
ATOM   2534 0C31 POPEB 153     114.778  56.823  64.466  1.00  0.00           C
ATOM   2537 1C31 POPEB 153     113.409  56.164  64.286  1.00  0.00           C
ATOM   2540 2C31 POPEB 153     112.269  57.144  64.596  1.00  0.00           C
ATOM   2543 3C31 POPEB 153     111.009  56.474  65.136  1.00  0.00           C
ATOM   2546 4C31 POPEB 153     110.149  55.764  64.076  1.00  0.00           C
ATOM   2549 5C31 POPEB 153     108.948  55.054  64.716  1.00  0.00           C
ATOM   2552 6C31 POPEB 153     107.939  54.504  63.706  1.00  0.00           C
ATOM   2556  NH3 POPEC 154     120.089  49.374  78.646  1.00  0.00           N
ATOM   2560  C12 POPEC 154     119.549  50.773  78.506  1.00  0.00           C
ATOM   2563  C11 POPEC 154     119.009  51.074  77.096  1.00  0.00           C
ATOM   2566  P   POPEC 154     117.388  52.764  75.906  1.00  0.00           P
ATOM   2567  O13 POPEC 154     116.439  53.734  76.486  1.00  0.00           O
ATOM   2568  O14 POPEC 154     118.168  53.303  74.786  1.00  0.00           O
ATOM   2569  O11 POPEC 154     116.669  51.393  75.526  1.00  0.00           O
ATOM   2570  O12 POPEC 154     118.378  52.364  77.096  1.00  0.00           O
ATOM   2571  C1  POPEC 154     116.509  51.014  74.146  1.00  0.00           C
ATOM   2574  C2  POPEC 154     116.389  49.463  73.916  1.00  0.00           C
ATOM   2576  O21 POPEC 154     116.629  49.124  72.536  1.00  0.00           O
ATOM   2577  C21 POPEC 154     117.919  49.114  72.176  1.00  0.00           C
ATOM   2578  O22 POPEC 154     118.849  49.353  72.926  1.00  0.00           O
ATOM   2579  C22 POPEC 154     118.019  48.794  70.666  1.00  0.00           C
ATOM   2582  C3  POPEC 154     115.009  48.864  74.346  1.00  0.00           C
ATOM   2585  O31 POPEC 154     114.818  47.524  73.816  1.00  0.00           O
ATOM   2586  C31 POPEC 154     114.129  47.494  72.646  1.00  0.00           C
ATOM   2587  O32 POPEC 154     113.528  48.454  72.186  1.00  0.00           O
ATOM   2588  C32 POPEC 154     114.199  46.114  71.976  1.00  0.00           C
ATOM   2591  C23 POPEC 154     119.169  49.553  69.926  1.00  0.00           C
ATOM   2594  C24 POPEC 154     119.869  48.774  68.786  1.00  0.00           C
ATOM   2597  C25 POPEC 154     119.068  48.553  67.496  1.00  0.00           C
ATOM   2600  C26 POPEC 154     119.809  47.664  66.476  1.00  0.00           C
ATOM   2603  C27 POPEC 154     118.919  46.954  65.436  1.00  0.00           C
ATOM   2606  C28 POPEC 154     118.699  47.734  64.126  1.00  0.00           C
ATOM   2609  C29 POPEC 154     117.729  48.884  64.246  1.00  0.00           C
ATOM   2611 0C21 POPEC 154     117.178  49.544  63.206  1.00  0.00           C
ATOM   2613 1C21 POPEC 154     117.479  49.304  61.746  1.00  0.00           C
ATOM   2616 2C21 POPEC 154     116.489  48.343  61.066  1.00  0.00           C
ATOM   2619 3C21 POPEC 154     116.749  48.283  59.556  1.00  0.00           C
ATOM   2622 4C21 POPEC 154     116.079  47.093  58.856  1.00  0.00           C
ATOM   2625 5C21 POPEC 154     116.358  47.093  57.346  1.00  0.00           C
ATOM   2628 6C21 POPEC 154     115.729  45.904  56.616  1.00  0.00           C
ATOM   2631 7C21 POPEC 154     116.039  45.894  55.116  1.00  0.00           C
ATOM   2634 8C21 POPEC 154     115.598  44.614  54.396  1.00  0.00           C
ATOM   2638  C33 POPEC 154     115.478  45.853  71.136  1.00  0.00           C
ATOM   2641  C34 POPEC 154     115.229  45.143  69.786  1.00  0.00           C
ATOM   2644  C35 POPEC 154     114.488  46.004  68.756  1.00  0.00           C
ATOM   2647  C36 POPEC 154     114.649  45.523  67.296  1.00  0.00           C
ATOM   2650  C37 POPEC 154     113.759  46.334  66.336  1.00  0.00           C
ATOM   2653  C38 POPEC 154     114.239  46.344  64.866  1.00  0.00           C
ATOM   2656  C39 POPEC 154     113.989  45.034  64.096  1.00  0.00           C
ATOM   2659 0C31 POPEC 154     114.358  45.164  62.616  1.00  0.00           C
ATOM   2662 1C31 POPEC 154     113.829  44.003  61.756  1.00  0.00           C
ATOM   2665 2C31 POPEC 154     114.239  44.134  60.276  1.00  0.00           C
ATOM   2668 3C31 POPEC 154     113.589  43.103  59.326  1.00  0.00           C
ATOM   2671 4C31 POPEC 154     113.849  41.634  59.676  1.00  0.00           C
ATOM   2674 5C31 POPEC 154     112.659  40.923  60.326  1.00  0.00           C
ATOM   2677 6C31 POPEC 154     112.978  39.483  60.726  1.00  0.00           C
ATOM   2681  NH3 POPED 155      44.539  64.624  30.796  1.00  0.00           N
ATOM   2685  C12 POPED 155      44.619  63.163  30.376  1.00  0.00           C
ATOM   2688  C11 POPED 155      45.799  62.883  29.426  1.00  0.00           C
ATOM   2691  P   POPED 155      46.399  60.284  29.096  1.00  0.00           P
ATOM   2692  O13 POPED 155      45.999  59.234  28.136  1.00  0.00           O
ATOM   2693  O14 POPED 155      47.869  60.503  29.196  1.00  0.00           O
ATOM   2694  O11 POPED 155      45.819  59.924  30.516  1.00  0.00           O
ATOM   2695  O12 POPED 155      45.659  61.643  28.746  1.00  0.00           O
ATOM   2696  C1  POPED 155      44.439  59.553  30.646  1.00  0.00           C
ATOM   2699  C2  POPED 155      43.979  59.404  32.126  1.00  0.00           C
ATOM   2701  O21 POPED 155      44.759  60.264  32.986  1.00  0.00           O
ATOM   2702  C21 POPED 155      45.959  59.904  33.336  1.00  0.00           C
ATOM   2703  O22 POPED 155      46.549  58.864  33.056  1.00  0.00           O
ATOM   2704  C22 POPED 155      46.579  60.993  34.216  1.00  0.00           C
ATOM   2707  C3  POPED 155      43.919  57.924  32.616  1.00  0.00           C
ATOM   2710  O31 POPED 155      43.649  57.884  34.026  1.00  0.00           O
ATOM   2711  C31 POPED 155      43.729  56.704  34.606  1.00  0.00           C
ATOM   2712  O32 POPED 155      44.128  55.663  34.096  1.00  0.00           O
ATOM   2713  C32 POPED 155      43.109  56.843  36.006  1.00  0.00           C
ATOM   2716  C23 POPED 155      46.939  60.444  35.616  1.00  0.00           C
ATOM   2719  C24 POPED 155      48.399  60.724  35.996  1.00  0.00           C
ATOM   2722  C25 POPED 155      48.819  60.034  37.306  1.00  0.00           C
ATOM   2725  C26 POPED 155      47.888  60.374  38.476  1.00  0.00           C
ATOM   2728  C27 POPED 155      48.499  60.073  39.856  1.00  0.00           C
ATOM   2731  C28 POPED 155      47.579  60.584  40.986  1.00  0.00           C
ATOM   2734  C29 POPED 155      48.319  61.024  42.226  1.00  0.00           C
ATOM   2736 0C21 POPED 155      47.829  61.053  43.476  1.00  0.00           C
ATOM   2738 1C21 POPED 155      46.449  60.634  43.906  1.00  0.00           C
ATOM   2741 2C21 POPED 155      46.509  60.064  45.336  1.00  0.00           C
ATOM   2744 3C21 POPED 155      45.159  59.523  45.846  1.00  0.00           C
ATOM   2747 4C21 POPED 155      45.019  59.544  47.386  1.00  0.00           C
ATOM   2750 5C21 POPED 155      45.968  58.584  48.126  1.00  0.00           C
ATOM   2753 6C21 POPED 155      47.329  59.194  48.486  1.00  0.00           C
ATOM   2756 7C21 POPED 155      48.319  58.174  49.076  1.00  0.00           C
ATOM   2759 8C21 POPED 155      49.659  58.134  48.346  1.00  0.00           C
ATOM   2763  C33 POPED 155      43.969  56.344  37.196  1.00  0.00           C
ATOM   2766  C34 POPED 155      43.159  56.484  38.496  1.00  0.00           C
ATOM   2769  C35 POPED 155      43.849  56.094  39.806  1.00  0.00           C
ATOM   2772  C36 POPED 155      42.799  56.074  40.936  1.00  0.00           C
ATOM   2775  C37 POPED 155      43.339  55.794  42.336  1.00  0.00           C
ATOM   2778  C38 POPED 155      42.179  55.593  43.336  1.00  0.00           C
ATOM   2781  C39 POPED 155      42.499  56.024  44.766  1.00  0.00           C
ATOM   2784 0C31 POPED 155      43.489  55.124  45.506  1.00  0.00           C
ATOM   2787 1C31 POPED 155      43.489  55.424  47.016  1.00  0.00           C
ATOM   2790 2C31 POPED 155      44.459  54.553  47.826  1.00  0.00           C
ATOM   2793 3C31 POPED 155      43.998  54.343  49.276  1.00  0.00           C
ATOM   2796 4C31 POPED 155      44.029  55.593  50.166  1.00  0.00           C
ATOM   2799 5C31 POPED 155      43.329  55.344  51.516  1.00  0.00           C
ATOM   2802 6C31 POPED 155      43.409  56.503  52.506  1.00  0.00           C
ATOM   2806  NH3 POPEE 156      42.259  22.444  75.976  1.00  0.00           N
ATOM   2810  C12 POPEE 156      43.129  23.404  76.726  1.00  0.00           C
ATOM   2813  C11 POPEE 156      42.659  24.844  76.496  1.00  0.00           C
ATOM   2816  P   POPEE 156      44.909  26.244  76.526  1.00  0.00           P
ATOM   2817  O13 POPEE 156      45.219  27.604  77.036  1.00  0.00           O
ATOM   2818  O14 POPEE 156      45.899  25.174  76.776  1.00  0.00           O
ATOM   2819  O11 POPEE 156      44.659  26.374  74.976  1.00  0.00           O
ATOM   2820  O12 POPEE 156      43.529  25.773  77.136  1.00  0.00           O
ATOM   2821  C1  POPEE 156      44.819  25.323  74.026  1.00  0.00           C
ATOM   2824  C2  POPEE 156      45.779  25.773  72.906  1.00  0.00           C
ATOM   2826  O21 POPEE 156      45.659  24.834  71.816  1.00  0.00           O
ATOM   2827  C21 POPEE 156      45.819  25.323  70.606  1.00  0.00           C
ATOM   2828  O22 POPEE 156      46.129  26.474  70.326  1.00  0.00           O
ATOM   2829  C22 POPEE 156      45.399  24.284  69.566  1.00  0.00           C
ATOM   2832  C3  POPEE 156      47.239  25.894  73.436  1.00  0.00           C
ATOM   2835  O31 POPEE 156      48.159  26.404  72.446  1.00  0.00           O
ATOM   2836  C31 POPEE 156      48.349  27.734  72.466  1.00  0.00           C
ATOM   2837  O32 POPEE 156      47.888  28.483  73.316  1.00  0.00           O
ATOM   2838  C32 POPEE 156      49.319  28.134  71.366  1.00  0.00           C
ATOM   2841  C23 POPEE 156      46.218  22.964  69.546  1.00  0.00           C
ATOM   2844  C24 POPEE 156      45.599  21.894  68.626  1.00  0.00           C
ATOM   2847  C25 POPEE 156      45.799  22.114  67.116  1.00  0.00           C
ATOM   2850  C26 POPEE 156      44.839  21.244  66.276  1.00  0.00           C
ATOM   2853  C27 POPEE 156      45.239  21.144  64.796  1.00  0.00           C
ATOM   2856  C28 POPEE 156      44.359  20.183  63.976  1.00  0.00           C
ATOM   2859  C29 POPEE 156      42.969  20.714  63.736  1.00  0.00           C
ATOM   2861 0C21 POPEE 156      42.129  20.353  62.736  1.00  0.00           C
ATOM   2863 1C21 POPEE 156      42.369  19.354  61.636  1.00  0.00           C
ATOM   2866 2C21 POPEE 156      41.279  18.264  61.536  1.00  0.00           C
ATOM   2869 3C21 POPEE 156      41.649  16.943  62.236  1.00  0.00           C
ATOM   2872 4C21 POPEE 156      40.639  15.834  61.886  1.00  0.00           C
ATOM   2875 5C21 POPEE 156      41.009  14.454  62.446  1.00  0.00           C
ATOM   2878 6C21 POPEE 156      39.999  13.374  62.026  1.00  0.00           C
ATOM   2881 7C21 POPEE 156      40.239  12.014  62.676  1.00  0.00           C
ATOM   2884 8C21 POPEE 156      39.179  10.994  62.266  1.00  0.00           C
ATOM   2888  C33 POPEE 156      48.849  29.324  70.496  1.00  0.00           C
ATOM   2891  C34 POPEE 156      47.839  28.914  69.406  1.00  0.00           C
ATOM   2894  C35 POPEE 156      47.769  29.844  68.186  1.00  0.00           C
ATOM   2897  C36 POPEE 156      47.399  29.084  66.896  1.00  0.00           C
ATOM   2900  C37 POPEE 156      47.459  29.954  65.626  1.00  0.00           C
ATOM   2903  C38 POPEE 156      47.299  29.134  64.336  1.00  0.00           C
ATOM   2906  C39 POPEE 156      47.428  29.954  63.036  1.00  0.00           C
ATOM   2909 0C31 POPEE 156      46.319  30.994  62.836  1.00  0.00           C
ATOM   2912 1C31 POPEE 156      46.349  31.634  61.436  1.00  0.00           C
ATOM   2915 2C31 POPEE 156      45.259  32.704  61.216  1.00  0.00           C
ATOM   2918 3C31 POPEE 156      45.509  33.974  62.046  1.00  0.00           C
ATOM   2921 4C31 POPEE 156      44.389  35.014  61.996  1.00  0.00           C
ATOM   2924 5C31 POPEE 156      44.499  35.994  63.166  1.00  0.00           C
ATOM   2927 6C31 POPEE 156      43.499  37.144  63.126  1.00  0.00           C
ATOM   2931  NH3 POPEF 157      40.359 104.994  77.016  1.00  0.00           N
ATOM   2935  C12 POPEF 157      40.569 106.273  77.806  1.00  0.00           C
ATOM   2938  C11 POPEF 157      39.449 107.304  77.566  1.00  0.00           C
ATOM   2941  P   POPEF 157      38.669 109.433  78.926  1.00  0.00           P
ATOM   2942  O13 POPEF 157      37.329 108.874  78.646  1.00  0.00           O
ATOM   2943  O14 POPEF 157      39.068 109.643  80.336  1.00  0.00           O
ATOM   2944  O11 POPEF 157      38.878 110.834  78.226  1.00  0.00           O
ATOM   2945  O12 POPEF 157      39.759 108.514  78.256  1.00  0.00           O
ATOM   2946  C1  POPEF 157      38.869 111.054  76.826  1.00  0.00           C
ATOM   2949  C2  POPEF 157      37.678 111.974  76.496  1.00  0.00           C
ATOM   2951  O21 POPEF 157      37.739 112.294  75.096  1.00  0.00           O
ATOM   2952  C21 POPEF 157      36.549 112.674  74.606  1.00  0.00           C
ATOM   2953  O22 POPEF 157      35.489 112.654  75.196  1.00  0.00           O
ATOM   2954  C22 POPEF 157      36.749 113.163  73.176  1.00  0.00           C
ATOM   2957  C3  POPEF 157      37.698 113.283  77.356  1.00  0.00           C
ATOM   2960  O31 POPEF 157      36.379 113.864  77.366  1.00  0.00           O
ATOM   2961  C31 POPEF 157      36.239 115.174  77.446  1.00  0.00           C
ATOM   2962  O32 POPEF 157      37.129 115.984  77.606  1.00  0.00           O
ATOM   2963  C32 POPEF 157      34.739 115.464  77.276  1.00  0.00           C
ATOM   2966  C23 POPEF 157      35.459 113.744  72.596  1.00  0.00           C
ATOM   2969  C24 POPEF 157      35.699 114.514  71.296  1.00  0.00           C
ATOM   2972  C25 POPEF 157      34.389 115.034  70.716  1.00  0.00           C
ATOM   2975  C26 POPEF 157      34.179 116.533  70.876  1.00  0.00           C
ATOM   2978  C27 POPEF 157      34.869 117.333  69.766  1.00  0.00           C
ATOM   2981  C28 POPEF 157      34.689 118.853  69.916  1.00  0.00           C
ATOM   2984  C29 POPEF 157      33.229 119.234  69.906  1.00  0.00           C
ATOM   2986 0C21 POPEF 157      32.629 120.143  69.116  1.00  0.00           C
ATOM   2988 1C21 POPEF 157      33.329 121.044  68.136  1.00  0.00           C
ATOM   2991 2C21 POPEF 157      32.409 122.193  67.696  1.00  0.00           C
ATOM   2994 3C21 POPEF 157      33.189 123.384  67.136  1.00  0.00           C
ATOM   2997 4C21 POPEF 157      32.289 124.484  66.556  1.00  0.00           C
ATOM   3000 5C21 POPEF 157      31.799 124.154  65.136  1.00  0.00           C
ATOM   3003 6C21 POPEF 157      30.819 125.204  64.596  1.00  0.00           C
ATOM   3006 7C21 POPEF 157      30.189 124.764  63.266  1.00  0.00           C
ATOM   3009 8C21 POPEF 157      29.089 125.703  62.766  1.00  0.00           C
ATOM   3013  C33 POPEF 157      34.399 116.904  76.876  1.00  0.00           C
ATOM   3016  C34 POPEF 157      34.718 117.183  75.406  1.00  0.00           C
ATOM   3019  C35 POPEF 157      36.198 117.463  75.176  1.00  0.00           C
ATOM   3022  C36 POPEF 157      36.499 118.163  73.866  1.00  0.00           C
ATOM   3025  C37 POPEF 157      37.939 118.664  73.856  1.00  0.00           C
ATOM   3028  C38 POPEF 157      38.369 119.264  72.516  1.00  0.00           C
ATOM   3031  C39 POPEF 157      38.479 118.274  71.356  1.00  0.00           C
ATOM   3034 0C31 POPEF 157      38.729 118.993  70.036  1.00  0.00           C
ATOM   3037 1C31 POPEF 157      39.009 118.044  68.866  1.00  0.00           C
ATOM   3040 2C31 POPEF 157      39.409 118.804  67.586  1.00  0.00           C
ATOM   3043 3C31 POPEF 157      38.239 119.524  66.896  1.00  0.00           C
ATOM   3046 4C31 POPEF 157      37.359 118.563  66.076  1.00  0.00           C
ATOM   3049 5C31 POPEF 157      36.279 119.304  65.276  1.00  0.00           C
ATOM   3052 6C31 POPEF 157      35.509 118.374  64.336  1.00  0.00           C
ATOM   3056  NH3 POPEG 158      35.009  25.614  75.516  1.00  0.00           N
ATOM   3060  C12 POPEG 158      33.919  25.974  74.526  1.00  0.00           C
ATOM   3063  C11 POPEG 158      33.659  24.894  73.466  1.00  0.00           C
ATOM   3066  P   POPEG 158      32.759  22.884  74.836  1.00  0.00           P
ATOM   3067  O13 POPEG 158      34.218  22.683  74.946  1.00  0.00           O
ATOM   3068  O14 POPEG 158      32.089  23.174  76.126  1.00  0.00           O
ATOM   3069  O11 POPEG 158      32.129  21.614  74.136  1.00  0.00           O
ATOM   3070  O12 POPEG 158      32.549  24.073  73.836  1.00  0.00           O
ATOM   3071  C1  POPEG 158      31.299  21.673  72.966  1.00  0.00           C
ATOM   3074  C2  POPEG 158      30.059  20.764  73.136  1.00  0.00           C
ATOM   3076  O21 POPEG 158      29.089  20.924  72.076  1.00  0.00           O
ATOM   3077  C21 POPEG 158      29.249  20.144  71.006  1.00  0.00           C
ATOM   3078  O22 POPEG 158      30.269  19.554  70.696  1.00  0.00           O
ATOM   3079  C22 POPEG 158      27.889  20.074  70.286  1.00  0.00           C
ATOM   3082  C3  POPEG 158      29.379  21.124  74.496  1.00  0.00           C
ATOM   3085  O31 POPEG 158      27.999  20.714  74.566  1.00  0.00           O
ATOM   3086  C31 POPEG 158      27.808  19.414  74.736  1.00  0.00           C
ATOM   3087  O32 POPEG 158      28.669  18.564  74.886  1.00  0.00           O
ATOM   3088  C32 POPEG 158      26.309  19.164  74.806  1.00  0.00           C
ATOM   3091  C23 POPEG 158      27.899  19.374  68.906  1.00  0.00           C
ATOM   3094  C24 POPEG 158      26.489  18.994  68.396  1.00  0.00           C
ATOM   3097  C25 POPEG 158      26.089  19.654  67.046  1.00  0.00           C
ATOM   3100  C26 POPEG 158      26.689  18.943  65.816  1.00  0.00           C
ATOM   3103  C27 POPEG 158      25.699  18.324  64.816  1.00  0.00           C
ATOM   3106  C28 POPEG 158      26.409  17.544  63.696  1.00  0.00           C
ATOM   3109  C29 POPEG 158      27.159  18.413  62.716  1.00  0.00           C
ATOM   3111 0C21 POPEG 158      27.199  18.304  61.376  1.00  0.00           C
ATOM   3113 1C21 POPEG 158      26.499  17.254  60.546  1.00  0.00           C
ATOM   3116 2C21 POPEG 158      26.499  17.564  59.026  1.00  0.00           C
ATOM   3119 3C21 POPEG 158      25.679  18.804  58.656  1.00  0.00           C
ATOM   3122 4C21 POPEG 158      25.399  18.933  57.146  1.00  0.00           C
ATOM   3125 5C21 POPEG 158      26.629  19.314  56.296  1.00  0.00           C
ATOM   3128 6C21 POPEG 158      27.019  20.794  56.406  1.00  0.00           C
ATOM   3131 7C21 POPEG 158      28.269  21.124  55.576  1.00  0.00           C
ATOM   3134 8C21 POPEG 158      28.699  22.584  55.686  1.00  0.00           C
ATOM   3138  C33 POPEG 158      25.689  18.524  73.546  1.00  0.00           C
ATOM   3141  C34 POPEG 158      24.169  18.524  73.706  1.00  0.00           C
ATOM   3144  C35 POPEG 158      23.359  17.944  72.536  1.00  0.00           C
ATOM   3147  C36 POPEG 158      23.239  18.854  71.306  1.00  0.00           C
ATOM   3150  C37 POPEG 158      22.589  18.124  70.126  1.00  0.00           C
ATOM   3153  C38 POPEG 158      22.469  18.984  68.866  1.00  0.00           C
ATOM   3156  C39 POPEG 158      22.449  18.174  67.566  1.00  0.00           C
ATOM   3159 0C31 POPEG 158      21.219  17.273  67.386  1.00  0.00           C
ATOM   3162 1C31 POPEG 158      21.139  16.654  65.976  1.00  0.00           C
ATOM   3165 2C31 POPEG 158      19.899  15.784  65.736  1.00  0.00           C
ATOM   3168 3C31 POPEG 158      19.489  15.744  64.256  1.00  0.00           C
ATOM   3171 4C31 POPEG 158      20.479  15.014  63.346  1.00  0.00           C
ATOM   3174 5C31 POPEG 158      20.069  15.074  61.866  1.00  0.00           C
ATOM   3177 6C31 POPEG 158      20.939  14.204  60.946  1.00  0.00           C
ATOM   3181  NH3 POPEH 159      60.469 131.124  37.486  1.00  0.00           N
ATOM   3185  C12 POPEH 159      61.599 130.364  36.866  1.00  0.00           C
ATOM   3188  C11 POPEH 159      61.099 129.223  35.956  1.00  0.00           C
ATOM   3191  P   POPEH 159      60.699 126.664  36.456  1.00  0.00           P
ATOM   3192  O13 POPEH 159      59.829 126.553  35.256  1.00  0.00           O
ATOM   3193  O14 POPEH 159      61.549 125.514  36.816  1.00  0.00           O
ATOM   3194  O11 POPEH 159      59.799 127.024  37.686  1.00  0.00           O
ATOM   3195  O12 POPEH 159      61.638 127.954  36.346  1.00  0.00           O
ATOM   3196  C1  POPEH 159      60.429 127.433  38.906  1.00  0.00           C
ATOM   3199  C2  POPEH 159      60.378 126.314  39.976  1.00  0.00           C
ATOM   3201  O21 POPEH 159      60.539 126.904  41.266  1.00  0.00           O
ATOM   3202  C21 POPEH 159      61.729 127.404  41.576  1.00  0.00           C
ATOM   3203  O22 POPEH 159      62.709 127.473  40.866  1.00  0.00           O
ATOM   3204  C22 POPEH 159      61.549 127.963  42.976  1.00  0.00           C
ATOM   3207  C3  POPEH 159      61.339 125.114  39.766  1.00  0.00           C
ATOM   3210  O31 POPEH 159      61.529 124.374  40.986  1.00  0.00           O
ATOM   3211  C31 POPEH 159      60.779 123.294  41.136  1.00  0.00           C
ATOM   3212  O32 POPEH 159      59.919 122.914  40.366  1.00  0.00           O
ATOM   3213  C32 POPEH 159      61.189 122.643  42.466  1.00  0.00           C
ATOM   3216  C23 POPEH 159      62.839 128.053  43.806  1.00  0.00           C
ATOM   3219  C24 POPEH 159      62.519 128.533  45.236  1.00  0.00           C
ATOM   3222  C25 POPEH 159      61.888 127.424  46.096  1.00  0.00           C
ATOM   3225  C26 POPEH 159      61.399 127.954  47.446  1.00  0.00           C
ATOM   3228  C27 POPEH 159      60.769 126.844  48.306  1.00  0.00           C
ATOM   3231  C28 POPEH 159      60.189 127.354  49.646  1.00  0.00           C
ATOM   3234  C29 POPEH 159      61.269 127.933  50.526  1.00  0.00           C
ATOM   3236 0C21 POPEH 159      61.909 127.304  51.536  1.00  0.00           C
ATOM   3238 1C21 POPEH 159      61.699 125.904  52.046  1.00  0.00           C
ATOM   3241 2C21 POPEH 159      61.379 125.844  53.556  1.00  0.00           C
ATOM   3244 3C21 POPEH 159      62.449 126.534  54.426  1.00  0.00           C
ATOM   3247 4C21 POPEH 159      62.409 126.154  55.926  1.00  0.00           C
ATOM   3250 5C21 POPEH 159      62.639 124.664  56.226  1.00  0.00           C
ATOM   3253 6C21 POPEH 159      63.819 124.033  55.466  1.00  0.00           C
ATOM   3256 7C21 POPEH 159      64.049 122.554  55.836  1.00  0.00           C
ATOM   3259 8C21 POPEH 159      65.058 121.864  54.936  1.00  0.00           C
ATOM   3263  C33 POPEH 159      60.968 123.573  43.696  1.00  0.00           C
ATOM   3266  C34 POPEH 159      62.119 123.524  44.706  1.00  0.00           C
ATOM   3269  C35 POPEH 159      62.239 122.193  45.476  1.00  0.00           C
ATOM   3272  C36 POPEH 159      61.379 122.154  46.746  1.00  0.00           C
ATOM   3275  C37 POPEH 159      61.549 120.844  47.526  1.00  0.00           C
ATOM   3278  C38 POPEH 159      60.839 120.864  48.886  1.00  0.00           C
ATOM   3281  C39 POPEH 159      60.829 119.503  49.596  1.00  0.00           C
ATOM   3284 0C31 POPEH 159      62.159 119.103  50.246  1.00  0.00           C
ATOM   3287 1C31 POPEH 159      62.098 117.704  50.876  1.00  0.00           C
ATOM   3290 2C31 POPEH 159      63.339 117.323  51.696  1.00  0.00           C
ATOM   3293 3C31 POPEH 159      63.259 115.893  52.236  1.00  0.00           C
ATOM   3296 4C31 POPEH 159      64.539 115.433  52.946  1.00  0.00           C
ATOM   3299 5C31 POPEH 159      64.409 114.024  53.536  1.00  0.00           C
ATOM   3302 6C31 POPEH 159      65.689 113.514  54.196  1.00  0.00           C
ATOM   3306  NH3 POPEI 160      49.079  39.533  75.196  1.00  0.00           N
ATOM   3310  C12 POPEI 160      47.599  39.294  75.026  1.00  0.00           C
ATOM   3313  C11 POPEI 160      47.109  38.034  75.766  1.00  0.00           C
ATOM   3316  P   POPEI 160      47.249  35.433  75.736  1.00  0.00           P
ATOM   3317  O13 POPEI 160      45.779  35.454  75.936  1.00  0.00           O
ATOM   3318  O14 POPEI 160      48.069  34.924  76.856  1.00  0.00           O
ATOM   3319  O11 POPEI 160      47.509  34.494  74.496  1.00  0.00           O
ATOM   3320  O12 POPEI 160      47.799  36.864  75.306  1.00  0.00           O
ATOM   3321  C1  POPEI 160      47.969  34.893  73.206  1.00  0.00           C
ATOM   3324  C2  POPEI 160      49.489  34.614  73.066  1.00  0.00           C
ATOM   3326  O21 POPEI 160      49.989  34.944  71.756  1.00  0.00           O
ATOM   3327  C21 POPEI 160      49.769  34.064  70.796  1.00  0.00           C
ATOM   3328  O22 POPEI 160      49.009  33.104  70.866  1.00  0.00           O
ATOM   3329  C22 POPEI 160      50.599  34.393  69.556  1.00  0.00           C
ATOM   3332  C3  POPEI 160      49.919  33.183  73.566  1.00  0.00           C
ATOM   3335  O31 POPEI 160      51.299  32.913  73.226  1.00  0.00           O
ATOM   3336  C31 POPEI 160      51.708  31.663  73.246  1.00  0.00           C
ATOM   3337  O32 POPEI 160      51.069  30.694  73.606  1.00  0.00           O
ATOM   3338  C32 POPEI 160      53.189  31.624  72.866  1.00  0.00           C
ATOM   3341  C23 POPEI 160      51.249  33.124  68.936  1.00  0.00           C
ATOM   3344  C24 POPEI 160      51.929  33.394  67.576  1.00  0.00           C
ATOM   3347  C25 POPEI 160      52.499  32.124  66.916  1.00  0.00           C
ATOM   3350  C26 POPEI 160      53.359  32.434  65.686  1.00  0.00           C
ATOM   3353  C27 POPEI 160      53.959  31.174  65.046  1.00  0.00           C
ATOM   3356  C28 POPEI 160      55.178  31.444  64.126  1.00  0.00           C
ATOM   3359  C29 POPEI 160      54.879  32.224  62.866  1.00  0.00           C
ATOM   3361 0C21 POPEI 160      55.518  33.314  62.426  1.00  0.00           C
ATOM   3363 1C21 POPEI 160      56.659  34.023  63.126  1.00  0.00           C
ATOM   3366 2C21 POPEI 160      58.039  33.424  62.796  1.00  0.00           C
ATOM   3369 3C21 POPEI 160      59.138  33.954  63.736  1.00  0.00           C
ATOM   3372 4C21 POPEI 160      59.399  35.464  63.666  1.00  0.00           C
ATOM   3375 5C21 POPEI 160      60.019  35.933  62.346  1.00  0.00           C
ATOM   3378 6C21 POPEI 160      60.038  37.463  62.216  1.00  0.00           C
ATOM   3381 7C21 POPEI 160      60.709  37.944  60.926  1.00  0.00           C
ATOM   3384 8C21 POPEI 160      60.539  39.444  60.686  1.00  0.00           C
ATOM   3388  C33 POPEI 160      53.569  30.314  72.146  1.00  0.00           C
ATOM   3391  C34 POPEI 160      53.049  30.284  70.706  1.00  0.00           C
ATOM   3394  C35 POPEI 160      53.088  28.874  70.116  1.00  0.00           C
ATOM   3397  C36 POPEI 160      52.669  28.864  68.656  1.00  0.00           C
ATOM   3400  C37 POPEI 160      51.929  27.574  68.296  1.00  0.00           C
ATOM   3403  C38 POPEI 160      51.389  27.564  66.876  1.00  0.00           C
ATOM   3406  C39 POPEI 160      52.479  27.374  65.806  1.00  0.00           C
ATOM   3409 0C31 POPEI 160      51.849  27.064  64.456  1.00  0.00           C
ATOM   3412 1C31 POPEI 160      52.849  26.814  63.316  1.00  0.00           C
ATOM   3415 2C31 POPEI 160      52.159  26.384  62.016  1.00  0.00           C
ATOM   3418 3C31 POPEI 160      51.319  27.494  61.366  1.00  0.00           C
ATOM   3421 4C31 POPEI 160      50.339  26.984  60.306  1.00  0.00           C
ATOM   3424 5C31 POPEI 160      49.449  28.104  59.756  1.00  0.00           C
ATOM   3427 6C31 POPEI 160      48.369  27.614  58.786  1.00  0.00           C
ATOM   3431  NH3 POPEJ 161      52.468  58.844  73.896  1.00  0.00           N
ATOM   3435  C12 POPEJ 161      50.989  58.984  74.076  1.00  0.00           C
ATOM   3438  C11 POPEJ 161      50.518  60.433  73.906  1.00  0.00           C
ATOM   3441  P   POPEJ 161      48.109  61.183  73.146  1.00  0.00           P
ATOM   3442  O13 POPEJ 161      46.719  60.814  73.486  1.00  0.00           O
ATOM   3443  O14 POPEJ 161      48.319  62.643  73.106  1.00  0.00           O
ATOM   3444  O11 POPEJ 161      48.489  60.554  71.736  1.00  0.00           O
ATOM   3445  O12 POPEJ 161      49.119  60.544  74.186  1.00  0.00           O
ATOM   3446  C1  POPEJ 161      49.099  61.454  70.786  1.00  0.00           C
ATOM   3449  C2  POPEJ 161      49.338  60.814  69.386  1.00  0.00           C
ATOM   3451  O21 POPEJ 161      48.569  61.474  68.366  1.00  0.00           O
ATOM   3452  C21 POPEJ 161      47.249  61.534  68.466  1.00  0.00           C
ATOM   3453  O22 POPEJ 161      46.549  61.174  69.386  1.00  0.00           O
ATOM   3454  C22 POPEJ 161      46.729  62.073  67.126  1.00  0.00           C
ATOM   3457  C3  POPEJ 161      49.198  59.253  69.326  1.00  0.00           C
ATOM   3460  O31 POPEJ 161      50.259  58.594  68.576  1.00  0.00           O
ATOM   3461  C31 POPEJ 161      50.269  58.774  67.266  1.00  0.00           C
ATOM   3462  O32 POPEJ 161      49.409  59.314  66.606  1.00  0.00           O
ATOM   3463  C32 POPEJ 161      51.579  58.184  66.716  1.00  0.00           C
ATOM   3466  C23 POPEJ 161      46.169  60.933  66.236  1.00  0.00           C
ATOM   3469  C24 POPEJ 161      46.389  61.144  64.726  1.00  0.00           C
ATOM   3472  C25 POPEJ 161      47.859  61.123  64.296  1.00  0.00           C
ATOM   3475  C26 POPEJ 161      48.049  61.174  62.766  1.00  0.00           C
ATOM   3478  C27 POPEJ 161      49.519  61.344  62.356  1.00  0.00           C
ATOM   3481  C28 POPEJ 161      49.829  60.944  60.906  1.00  0.00           C
ATOM   3484  C29 POPEJ 161      48.998  61.664  59.866  1.00  0.00           C
ATOM   3486 0C21 POPEJ 161      49.429  62.173  58.706  1.00  0.00           C
ATOM   3488 1C21 POPEJ 161      50.849  62.183  58.206  1.00  0.00           C
ATOM   3491 2C21 POPEJ 161      51.339  60.794  57.756  1.00  0.00           C
ATOM   3494 3C21 POPEJ 161      52.839  60.814  57.416  1.00  0.00           C
ATOM   3497 4C21 POPEJ 161      53.399  59.404  57.166  1.00  0.00           C
ATOM   3500 5C21 POPEJ 161      54.779  59.194  57.796  1.00  0.00           C
ATOM   3503 6C21 POPEJ 161      55.308  57.764  57.586  1.00  0.00           C
ATOM   3506 7C21 POPEJ 161      56.599  57.464  58.366  1.00  0.00           C
ATOM   3509 8C21 POPEJ 161      57.159  56.074  58.076  1.00  0.00           C
ATOM   3513  C33 POPEJ 161      51.739  58.353  65.186  1.00  0.00           C
ATOM   3516  C34 POPEJ 161      50.789  57.474  64.366  1.00  0.00           C
ATOM   3519  C35 POPEJ 161      51.299  56.044  64.086  1.00  0.00           C
ATOM   3522  C36 POPEJ 161      51.189  55.054  65.246  1.00  0.00           C
ATOM   3525  C37 POPEJ 161      51.049  53.623  64.726  1.00  0.00           C
ATOM   3528  C38 POPEJ 161      51.189  52.534  65.796  1.00  0.00           C
ATOM   3531  C39 POPEJ 161      50.649  51.174  65.346  1.00  0.00           C
ATOM   3534 0C31 POPEJ 161      51.239  50.624  64.036  1.00  0.00           C
ATOM   3537 1C31 POPEJ 161      52.579  49.894  64.176  1.00  0.00           C
ATOM   3540 2C31 POPEJ 161      53.059  49.364  62.816  1.00  0.00           C
ATOM   3543 3C31 POPEJ 161      53.889  48.073  62.896  1.00  0.00           C
ATOM   3546 4C31 POPEJ 161      55.308  48.283  63.426  1.00  0.00           C
ATOM   3549 5C31 POPEJ 161      56.069  46.963  63.546  1.00  0.00           C
ATOM   3552 6C31 POPEJ 161      57.499  47.134  64.046  1.00  0.00           C
ATOM   3556  NH3 POPEK 162      28.129  45.514  30.436  1.00  0.00           N
ATOM   3560  C12 POPEK 162      28.659  46.904  30.516  1.00  0.00           C
ATOM   3563  C11 POPEK 162      27.549  47.954  30.556  1.00  0.00           C
ATOM   3566  P   POPEK 162      27.169  50.494  30.356  1.00  0.00           P
ATOM   3567  O13 POPEK 162      27.079  50.634  28.886  1.00  0.00           O
ATOM   3568  O14 POPEK 162      25.889  50.323  31.066  1.00  0.00           O
ATOM   3569  O11 POPEK 162      27.879  51.764  30.926  1.00  0.00           O
ATOM   3570  O12 POPEK 162      28.129  49.264  30.656  1.00  0.00           O
ATOM   3571  C1  POPEK 162      28.589  51.954  32.156  1.00  0.00           C
ATOM   3574  C2  POPEK 162      27.879  52.974  33.116  1.00  0.00           C
ATOM   3576  O21 POPEK 162      28.839  53.474  34.066  1.00  0.00           O
ATOM   3577  C21 POPEK 162      28.889  54.794  34.236  1.00  0.00           C
ATOM   3578  O22 POPEK 162      28.499  55.634  33.456  1.00  0.00           O
ATOM   3579  C22 POPEK 162      29.419  55.073  35.656  1.00  0.00           C
ATOM   3582  C3  POPEK 162      26.739  52.243  33.886  1.00  0.00           C
ATOM   3585  O31 POPEK 162      25.959  53.114  34.756  1.00  0.00           O
ATOM   3586  C31 POPEK 162      24.629  52.944  34.666  1.00  0.00           C
ATOM   3587  O32 POPEK 162      24.069  52.233  33.846  1.00  0.00           O
ATOM   3588  C32 POPEK 162      23.899  53.683  35.796  1.00  0.00           C
ATOM   3591  C23 POPEK 162      29.109  56.523  36.096  1.00  0.00           C
ATOM   3594  C24 POPEK 162      29.349  56.814  37.596  1.00  0.00           C
ATOM   3597  C25 POPEK 162      28.869  58.233  37.916  1.00  0.00           C
ATOM   3600  C26 POPEK 162      29.239  58.774  39.306  1.00  0.00           C
ATOM   3603  C27 POPEK 162      28.909  60.273  39.366  1.00  0.00           C
ATOM   3606  C28 POPEK 162      29.419  61.024  40.616  1.00  0.00           C
ATOM   3609  C29 POPEK 162      29.339  62.503  40.376  1.00  0.00           C
ATOM   3611 0C21 POPEK 162      28.269  63.294  40.566  1.00  0.00           C
ATOM   3613 1C21 POPEK 162      26.939  62.883  41.146  1.00  0.00           C
ATOM   3616 2C21 POPEK 162      26.319  64.034  41.966  1.00  0.00           C
ATOM   3619 3C21 POPEK 162      27.279  64.643  42.996  1.00  0.00           C
ATOM   3622 4C21 POPEK 162      26.569  65.544  44.006  1.00  0.00           C
ATOM   3625 5C21 POPEK 162      27.569  66.224  44.936  1.00  0.00           C
ATOM   3628 6C21 POPEK 162      26.969  66.554  46.306  1.00  0.00           C
ATOM   3631 7C21 POPEK 162      27.989  67.183  47.256  1.00  0.00           C
ATOM   3634 8C21 POPEK 162      27.589  67.064  48.726  1.00  0.00           C
ATOM   3638  C33 POPEK 162      22.589  52.994  36.216  1.00  0.00           C
ATOM   3641  C34 POPEK 162      22.089  53.413  37.606  1.00  0.00           C
ATOM   3644  C35 POPEK 162      22.799  52.634  38.716  1.00  0.00           C
ATOM   3647  C36 POPEK 162      22.229  52.904  40.116  1.00  0.00           C
ATOM   3650  C37 POPEK 162      22.999  52.134  41.196  1.00  0.00           C
ATOM   3653  C38 POPEK 162      22.789  52.704  42.606  1.00  0.00           C
ATOM   3656  C39 POPEK 162      21.339  52.674  43.096  1.00  0.00           C
ATOM   3659 0C31 POPEK 162      20.829  51.263  43.446  1.00  0.00           C
ATOM   3662 1C31 POPEK 162      19.369  51.284  43.916  1.00  0.00           C
ATOM   3665 2C31 POPEK 162      18.809  49.884  44.236  1.00  0.00           C
ATOM   3668 3C31 POPEK 162      19.539  49.164  45.376  1.00  0.00           C
ATOM   3671 4C31 POPEK 162      18.909  47.804  45.696  1.00  0.00           C
ATOM   3674 5C31 POPEK 162      19.759  46.954  46.646  1.00  0.00           C
ATOM   3677 6C31 POPEK 162      19.149  45.584  46.966  1.00  0.00           C
ATOM   3681  NH3 POPEL 163      91.379  -0.993  33.476  1.00  0.00           N
ATOM   3685  C12 POPEL 163      92.439   0.084  33.566  1.00  0.00           C
ATOM   3688  C11 POPEL 163      92.409   0.984  32.306  1.00  0.00           C
ATOM   3691  P   POPEL 163      89.899   1.394  31.586  1.00  0.00           P
ATOM   3692  O13 POPEL 163      89.638   2.114  30.316  1.00  0.00           O
ATOM   3693  O14 POPEL 163      89.879  -0.076  31.546  1.00  0.00           O
ATOM   3694  O11 POPEL 163      88.858   1.894  32.686  1.00  0.00           O
ATOM   3695  O12 POPEL 163      91.278   1.844  32.236  1.00  0.00           O
ATOM   3696  C1  POPEL 163      88.928   3.314  32.966  1.00  0.00           C
ATOM   3699  C2  POPEL 163      88.139   3.774  34.236  1.00  0.00           C
ATOM   3701  O21 POPEL 163      88.769   3.274  35.436  1.00  0.00           O
ATOM   3702  C21 POPEL 163      88.889   4.164  36.416  1.00  0.00           C
ATOM   3703  O22 POPEL 163      88.579   5.344  36.356  1.00  0.00           O
ATOM   3704  C22 POPEL 163      89.399   3.444  37.666  1.00  0.00           C
ATOM   3707  C3  POPEL 163      86.629   3.394  34.206  1.00  0.00           C
ATOM   3710  O31 POPEL 163      86.009   3.644  35.476  1.00  0.00           O
ATOM   3711  C31 POPEL 163      85.349   2.704  36.116  1.00  0.00           C
ATOM   3712  O32 POPEL 163      84.628   1.844  35.636  1.00  0.00           O
ATOM   3713  C32 POPEL 163      85.799   2.854  37.566  1.00  0.00           C
ATOM   3716  C23 POPEL 163      89.059   4.094  39.036  1.00  0.00           C
ATOM   3719  C24 POPEL 163      89.389   3.084  40.146  1.00  0.00           C
ATOM   3722  C25 POPEL 163      89.189   3.564  41.596  1.00  0.00           C
ATOM   3725  C26 POPEL 163      89.748   2.524  42.576  1.00  0.00           C
ATOM   3728  C27 POPEL 163      89.669   2.864  44.066  1.00  0.00           C
ATOM   3731  C28 POPEL 163      88.358   2.424  44.736  1.00  0.00           C
ATOM   3734  C29 POPEL 163      88.419   2.644  46.236  1.00  0.00           C
ATOM   3736 0C21 POPEL 163      88.509   1.714  47.206  1.00  0.00           C
ATOM   3738 1C21 POPEL 163      88.559   0.204  47.036  1.00  0.00           C
ATOM   3741 2C21 POPEL 163      89.979  -0.376  47.186  1.00  0.00           C
ATOM   3744 3C21 POPEL 163      90.519  -0.406  48.626  1.00  0.00           C
ATOM   3747 4C21 POPEL 163      91.959  -0.943  48.676  1.00  0.00           C
ATOM   3750 5C21 POPEL 163      92.449  -1.323  50.086  1.00  0.00           C
ATOM   3753 6C21 POPEL 163      92.629  -0.126  51.036  1.00  0.00           C
ATOM   3756 7C21 POPEL 163      93.108  -0.556  52.426  1.00  0.00           C
ATOM   3759 8C21 POPEL 163      93.259   0.604  53.416  1.00  0.00           C
ATOM   3763  C33 POPEL 163      84.958   2.164  38.656  1.00  0.00           C
ATOM   3766  C34 POPEL 163      85.649   2.414  40.006  1.00  0.00           C
ATOM   3769  C35 POPEL 163      84.669   2.594  41.166  1.00  0.00           C
ATOM   3772  C36 POPEL 163      83.819   1.344  41.366  1.00  0.00           C
ATOM   3775  C37 POPEL 163      83.808   0.804  42.796  1.00  0.00           C
ATOM   3778  C38 POPEL 163      83.549  -0.713  42.866  1.00  0.00           C
ATOM   3781  C39 POPEL 163      84.759  -1.553  42.426  1.00  0.00           C
ATOM   3784 0C31 POPEL 163      84.638  -3.023  42.876  1.00  0.00           C
ATOM   3787 1C31 POPEL 163      86.009  -3.643  43.146  1.00  0.00           C
ATOM   3790 2C31 POPEL 163      85.928  -5.053  43.746  1.00  0.00           C
ATOM   3793 3C31 POPEL 163      85.668  -6.133  42.706  1.00  0.00           C
ATOM   3796 4C31 POPEL 163      85.649  -7.533  43.346  1.00  0.00           C
ATOM   3799 5C31 POPEL 163      85.489  -8.653  42.326  1.00  0.00           C
ATOM   3802 6C31 POPEL 163      85.629 -10.033  42.976  1.00  0.00           C
ATOM   3806  NH3 POPEM 164      68.979  27.774  36.096  1.00  0.00           N
ATOM   3810  C12 POPEM 164      69.609  29.134  36.026  1.00  0.00           C
ATOM   3813  C11 POPEM 164      70.909  29.154  35.206  1.00  0.00           C
ATOM   3816  P   POPEM 164      72.699  27.274  34.676  1.00  0.00           P
ATOM   3817  O13 POPEM 164      72.028  25.974  34.476  1.00  0.00           O
ATOM   3818  O14 POPEM 164      73.089  27.994  33.446  1.00  0.00           O
ATOM   3819  O11 POPEM 164      74.059  26.944  35.416  1.00  0.00           O
ATOM   3820  O12 POPEM 164      71.869  28.204  35.686  1.00  0.00           O
ATOM   3821  C1  POPEM 164      74.178  26.544  36.776  1.00  0.00           C
ATOM   3824  C2  POPEM 164      74.799  27.683  37.636  1.00  0.00           C
ATOM   3826  O21 POPEM 164      75.608  27.134  38.686  1.00  0.00           O
ATOM   3827  C21 POPEM 164      74.999  26.343  39.556  1.00  0.00           C
ATOM   3828  O22 POPEM 164      73.799  26.174  39.656  1.00  0.00           O
ATOM   3829  C22 POPEM 164      76.049  25.654  40.416  1.00  0.00           C
ATOM   3832  C3  POPEM 164      73.729  28.724  38.096  1.00  0.00           C
ATOM   3835  O31 POPEM 164      74.079  29.534  39.226  1.00  0.00           O
ATOM   3836  C31 POPEM 164      74.968  30.494  39.016  1.00  0.00           C
ATOM   3837  O32 POPEM 164      75.748  30.564  38.086  1.00  0.00           O
ATOM   3838  C32 POPEM 164      74.819  31.523  40.146  1.00  0.00           C
ATOM   3841  C23 POPEM 164      75.498  25.044  41.716  1.00  0.00           C
ATOM   3844  C24 POPEM 164      76.619  24.394  42.556  1.00  0.00           C
ATOM   3847  C25 POPEM 164      77.499  25.394  43.326  1.00  0.00           C
ATOM   3850  C26 POPEM 164      77.079  25.604  44.796  1.00  0.00           C
ATOM   3853  C27 POPEM 164      75.619  26.064  44.966  1.00  0.00           C
ATOM   3856  C28 POPEM 164      75.199  26.254  46.436  1.00  0.00           C
ATOM   3859  C29 POPEM 164      75.909  27.404  47.116  1.00  0.00           C
ATOM   3861 0C21 POPEM 164      76.549  27.374  48.306  1.00  0.00           C
ATOM   3863 1C21 POPEM 164      76.638  26.194  49.246  1.00  0.00           C
ATOM   3866 2C21 POPEM 164      76.369  26.564  50.716  1.00  0.00           C
ATOM   3869 3C21 POPEM 164      77.639  27.054  51.446  1.00  0.00           C
ATOM   3872 4C21 POPEM 164      77.349  27.923  52.676  1.00  0.00           C
ATOM   3875 5C21 POPEM 164      76.379  27.344  53.716  1.00  0.00           C
ATOM   3878 6C21 POPEM 164      76.909  26.134  54.486  1.00  0.00           C
ATOM   3881 7C21 POPEM 164      75.949  25.714  55.616  1.00  0.00           C
ATOM   3884 8C21 POPEM 164      76.468  24.584  56.506  1.00  0.00           C
ATOM   3888  C33 POPEM 164      75.038  30.954  41.566  1.00  0.00           C
ATOM   3891  C34 POPEM 164      73.989  31.444  42.576  1.00  0.00           C
ATOM   3894  C35 POPEM 164      74.598  31.944  43.886  1.00  0.00           C
ATOM   3897  C36 POPEM 164      73.528  32.264  44.946  1.00  0.00           C
ATOM   3900  C37 POPEM 164      74.108  32.913  46.216  1.00  0.00           C
ATOM   3903  C38 POPEM 164      73.029  33.174  47.276  1.00  0.00           C
ATOM   3906  C39 POPEM 164      73.269  34.463  48.076  1.00  0.00           C
ATOM   3909 0C31 POPEM 164      72.019  34.874  48.876  1.00  0.00           C
ATOM   3912 1C31 POPEM 164      72.149  36.264  49.496  1.00  0.00           C
ATOM   3915 2C31 POPEM 164      70.799  36.803  49.986  1.00  0.00           C
ATOM   3918 3C31 POPEM 164      70.888  38.273  50.396  1.00  0.00           C
ATOM   3921 4C31 POPEM 164      69.519  38.884  50.716  1.00  0.00           C
ATOM   3924 5C31 POPEM 164      69.609  40.374  51.026  1.00  0.00           C
ATOM   3927 6C31 POPEM 164      68.269  41.004  51.386  1.00  0.00           C
ATOM   3931  NH3 POPEN 165      89.099 126.723  36.486  1.00  0.00           N
ATOM   3935  C12 POPEN 165      88.469 127.103  35.166  1.00  0.00           C
ATOM   3938  C11 POPEN 165      88.769 126.064  34.086  1.00  0.00           C
ATOM   3941  P   POPEN 165      91.278 126.853  33.686  1.00  0.00           P
ATOM   3942  O13 POPEN 165      92.269 126.323  32.736  1.00  0.00           O
ATOM   3943  O14 POPEN 165      91.308 128.323  33.886  1.00  0.00           O
ATOM   3944  O11 POPEN 165      91.459 126.174  35.106  1.00  0.00           O
ATOM   3945  O12 POPEN 165      89.829 126.474  33.226  1.00  0.00           O
ATOM   3946  C1  POPEN 165      92.748 126.194  35.746  1.00  0.00           C
ATOM   3949  C2  POPEN 165      92.698 126.764  37.196  1.00  0.00           C
ATOM   3951  O21 POPEN 165      91.728 125.984  37.926  1.00  0.00           O
ATOM   3952  C21 POPEN 165      92.069 125.324  39.036  1.00  0.00           C
ATOM   3953  O22 POPEN 165      91.509 124.294  39.406  1.00  0.00           O
ATOM   3954  C22 POPEN 165      93.139 126.004  39.886  1.00  0.00           C
ATOM   3957  C3  POPEN 165      92.339 128.284  37.166  1.00  0.00           C
ATOM   3960  O31 POPEN 165      92.388 128.954  38.456  1.00  0.00           O
ATOM   3961  C31 POPEN 165      91.208 128.974  39.096  1.00  0.00           C
ATOM   3962  O32 POPEN 165      90.189 128.514  38.636  1.00  0.00           O
ATOM   3963  C32 POPEN 165      91.349 129.594  40.486  1.00  0.00           C
ATOM   3966  C23 POPEN 165      92.949 125.674  41.396  1.00  0.00           C
ATOM   3969  C24 POPEN 165      93.889 126.484  42.296  1.00  0.00           C
ATOM   3972  C25 POPEN 165      93.718 126.204  43.796  1.00  0.00           C
ATOM   3975  C26 POPEN 165      94.968 126.594  44.606  1.00  0.00           C
ATOM   3978  C27 POPEN 165      94.888 126.223  46.096  1.00  0.00           C
ATOM   3981  C28 POPEN 165      96.269 126.254  46.796  1.00  0.00           C
ATOM   3984  C29 POPEN 165      96.389 125.344  47.996  1.00  0.00           C
ATOM   3986 0C21 POPEN 165      97.359 125.394  48.936  1.00  0.00           C
ATOM   3988 1C21 POPEN 165      98.539 126.334  48.986  1.00  0.00           C
ATOM   3991 2C21 POPEN 165      98.539 127.314  50.166  1.00  0.00           C
ATOM   3994 3C21 POPEN 165      99.939 127.894  50.386  1.00  0.00           C
ATOM   3997 4C21 POPEN 165      99.989 129.103  51.336  1.00  0.00           C
ATOM   4000 5C21 POPEN 165      99.418 128.834  52.736  1.00  0.00           C
ATOM   4003 6C21 POPEN 165      99.649 130.034  53.666  1.00  0.00           C
ATOM   4006 7C21 POPEN 165      98.998 129.863  55.036  1.00  0.00           C
ATOM   4009 8C21 POPEN 165      99.299 131.033  55.986  1.00  0.00           C
ATOM   4013  C33 POPEN 165      90.019 129.573  41.286  1.00  0.00           C
ATOM   4016  C34 POPEN 165      90.129 130.204  42.686  1.00  0.00           C
ATOM   4019  C35 POPEN 165      91.019 129.413  43.656  1.00  0.00           C
ATOM   4022  C36 POPEN 165      91.049 130.014  45.076  1.00  0.00           C
ATOM   4025  C37 POPEN 165      92.038 129.303  46.006  1.00  0.00           C
ATOM   4028  C38 POPEN 165      92.178 130.004  47.376  1.00  0.00           C
ATOM   4031  C39 POPEN 165      93.308 129.433  48.246  1.00  0.00           C
ATOM   4034 0C31 POPEN 165      92.949 128.133  48.986  1.00  0.00           C
ATOM   4037 1C31 POPEN 165      94.108 127.634  49.856  1.00  0.00           C
ATOM   4040 2C31 POPEN 165      93.769 126.364  50.636  1.00  0.00           C
ATOM   4043 3C31 POPEN 165      94.869 125.904  51.616  1.00  0.00           C
ATOM   4046 4C31 POPEN 165      95.139 126.894  52.756  1.00  0.00           C
ATOM   4049 5C31 POPEN 165      95.979 126.273  53.896  1.00  0.00           C
ATOM   4052 6C31 POPEN 165      95.738 126.953  55.246  1.00  0.00           C
ATOM   4056  NH3 POPEO 166       7.119  24.663  73.176  1.00  0.00           N
ATOM   4060  C12 POPEO 166       7.679  23.524  73.976  1.00  0.00           C
ATOM   4063  C11 POPEO 166       8.769  23.984  74.976  1.00  0.00           C
ATOM   4066  P   POPEO 166      10.649  25.084  73.486  1.00  0.00           P
ATOM   4067  O13 POPEO 166      11.449  26.044  74.266  1.00  0.00           O
ATOM   4068  O14 POPEO 166       9.599  25.584  72.576  1.00  0.00           O
ATOM   4069  O11 POPEO 166      11.629  24.214  72.616  1.00  0.00           O
ATOM   4070  O12 POPEO 166      10.089  23.933  74.426  1.00  0.00           O
ATOM   4071  C1  POPEO 166      12.219  24.824  71.466  1.00  0.00           C
ATOM   4074  C2  POPEO 166      13.419  23.974  70.946  1.00  0.00           C
ATOM   4076  O21 POPEO 166      14.049  24.654  69.846  1.00  0.00           O
ATOM   4077  C21 POPEO 166      13.429  24.564  68.686  1.00  0.00           C
ATOM   4078  O22 POPEO 166      12.249  24.324  68.506  1.00  0.00           O
ATOM   4079  C22 POPEO 166      14.459  24.684  67.566  1.00  0.00           C
ATOM   4082  C3  POPEO 166      13.049  22.484  70.606  1.00  0.00           C
ATOM   4085  O31 POPEO 166      13.889  21.954  69.556  1.00  0.00           O
ATOM   4086  C31 POPEO 166      14.469  20.784  69.716  1.00  0.00           C
ATOM   4087  O32 POPEO 166      14.359  20.044  70.676  1.00  0.00           O
ATOM   4088  C32 POPEO 166      15.439  20.604  68.556  1.00  0.00           C
ATOM   4091  C23 POPEO 166      13.759  24.554  66.196  1.00  0.00           C
ATOM   4094  C24 POPEO 166      14.759  24.254  65.086  1.00  0.00           C
ATOM   4097  C25 POPEO 166      14.129  24.344  63.696  1.00  0.00           C
ATOM   4100  C26 POPEO 166      15.039  23.814  62.576  1.00  0.00           C
ATOM   4103  C27 POPEO 166      16.519  24.173  62.766  1.00  0.00           C
ATOM   4106  C28 POPEO 166      17.369  23.884  61.526  1.00  0.00           C
ATOM   4109  C29 POPEO 166      17.219  24.974  60.486  1.00  0.00           C
ATOM   4111 0C21 POPEO 166      17.839  24.994  59.296  1.00  0.00           C
ATOM   4113 1C21 POPEO 166      18.779  23.924  58.796  1.00  0.00           C
ATOM   4116 2C21 POPEO 166      20.229  24.304  59.086  1.00  0.00           C
ATOM   4119 3C21 POPEO 166      21.229  23.154  58.926  1.00  0.00           C
ATOM   4122 4C21 POPEO 166      22.619  23.554  59.426  1.00  0.00           C
ATOM   4125 5C21 POPEO 166      23.579  22.384  59.676  1.00  0.00           C
ATOM   4128 6C21 POPEO 166      24.609  22.734  60.766  1.00  0.00           C
ATOM   4131 7C21 POPEO 166      25.699  21.673  60.936  1.00  0.00           C
ATOM   4134 8C21 POPEO 166      26.599  21.914  62.146  1.00  0.00           C
ATOM   4138  C33 POPEO 166      16.229  19.284  68.626  1.00  0.00           C
ATOM   4141  C34 POPEO 166      17.499  19.304  67.776  1.00  0.00           C
ATOM   4144  C35 POPEO 166      17.319  18.734  66.376  1.00  0.00           C
ATOM   4147  C36 POPEO 166      16.699  19.733  65.386  1.00  0.00           C
ATOM   4150  C37 POPEO 166      16.669  19.164  63.976  1.00  0.00           C
ATOM   4153  C38 POPEO 166      16.259  20.204  62.926  1.00  0.00           C
ATOM   4156  C39 POPEO 166      16.379  19.693  61.486  1.00  0.00           C
ATOM   4159 0C31 POPEO 166      17.839  19.574  61.036  1.00  0.00           C
ATOM   4162 1C31 POPEO 166      17.989  18.924  59.656  1.00  0.00           C
ATOM   4165 2C31 POPEO 166      19.459  18.794  59.256  1.00  0.00           C
ATOM   4168 3C31 POPEO 166      19.669  17.974  57.976  1.00  0.00           C
ATOM   4171 4C31 POPEO 166      21.149  17.744  57.656  1.00  0.00           C
ATOM   4174 5C31 POPEO 166      21.379  16.414  56.906  1.00  0.00           C
ATOM   4177 6C31 POPEO 166      22.859  16.124  56.626  1.00  0.00           C
ATOM   4181  NH3 POPEP 167      90.288  98.633  80.016  1.00  0.00           N
ATOM   4185  C12 POPEP 167      90.279  99.424  81.306  1.00  0.00           C
ATOM   4188  C11 POPEP 167      89.869  98.573  82.516  1.00  0.00           C
ATOM   4191  P   POPEP 167      87.978  96.963  81.646  1.00  0.00           P
ATOM   4192  O13 POPEP 167      89.068  95.963  81.586  1.00  0.00           O
ATOM   4193  O14 POPEP 167      86.649  96.574  82.166  1.00  0.00           O
ATOM   4194  O11 POPEP 167      87.838  97.584  80.186  1.00  0.00           O
ATOM   4195  O12 POPEP 167      88.498  98.203  82.456  1.00  0.00           O
ATOM   4196  C1  POPEP 167      87.009  96.864  79.256  1.00  0.00           C
ATOM   4199  C2  POPEP 167      87.759  96.574  77.936  1.00  0.00           C
ATOM   4201  O21 POPEP 167      87.569  97.713  77.076  1.00  0.00           O
ATOM   4202  C21 POPEP 167      88.619  98.244  76.476  1.00  0.00           C
ATOM   4203  O22 POPEP 167      89.778  97.894  76.606  1.00  0.00           O
ATOM   4204  C22 POPEP 167      88.149  99.424  75.606  1.00  0.00           C
ATOM   4207  C3  POPEP 167      87.169  95.294  77.266  1.00  0.00           C
ATOM   4210  O31 POPEP 167      88.019  94.743  76.246  1.00  0.00           O
ATOM   4211  C31 POPEP 167      87.818  95.233  75.036  1.00  0.00           C
ATOM   4212  O32 POPEP 167      87.009  96.094  74.756  1.00  0.00           O
ATOM   4213  C32 POPEP 167      88.749  94.564  74.046  1.00  0.00           C
ATOM   4216  C23 POPEP 167      88.869  99.474  74.226  1.00  0.00           C
ATOM   4219  C24 POPEP 167      88.388 100.573  73.266  1.00  0.00           C
ATOM   4222  C25 POPEP 167      89.088 101.913  73.486  1.00  0.00           C
ATOM   4225  C26 POPEP 167      90.028 102.374  72.356  1.00  0.00           C
ATOM   4228  C27 POPEP 167      90.808 103.614  72.806  1.00  0.00           C
ATOM   4231  C28 POPEP 167      91.689 104.273  71.726  1.00  0.00           C
ATOM   4234  C29 POPEP 167      92.599 105.334  72.316  1.00  0.00           C
ATOM   4236 0C21 POPEP 167      93.869 105.563  71.936  1.00  0.00           C
ATOM   4238 1C21 POPEP 167      94.599 104.894  70.796  1.00  0.00           C
ATOM   4241 2C21 POPEP 167      95.598 105.853  70.126  1.00  0.00           C
ATOM   4244 3C21 POPEP 167      96.308 105.224  68.916  1.00  0.00           C
ATOM   4247 4C21 POPEP 167      97.178 106.223  68.136  1.00  0.00           C
ATOM   4250 5C21 POPEP 167      97.549 105.694  66.746  1.00  0.00           C
ATOM   4253 6C21 POPEP 167      98.459 106.623  65.936  1.00  0.00           C
ATOM   4256 7C21 POPEP 167      98.619 106.144  64.486  1.00  0.00           C
ATOM   4259 8C21 POPEP 167      99.689 106.904  63.716  1.00  0.00           C
ATOM   4263  C33 POPEP 167      88.369  95.034  72.626  1.00  0.00           C
ATOM   4266  C34 POPEP 167      89.218  94.374  71.546  1.00  0.00           C
ATOM   4269  C35 POPEP 167      88.739  94.713  70.126  1.00  0.00           C
ATOM   4272  C36 POPEP 167      87.349  94.123  69.846  1.00  0.00           C
ATOM   4275  C37 POPEP 167      86.839  94.364  68.426  1.00  0.00           C
ATOM   4278  C38 POPEP 167      85.439  93.753  68.246  1.00  0.00           C
ATOM   4281  C39 POPEP 167      84.829  94.064  66.876  1.00  0.00           C
ATOM   4284 0C31 POPEP 167      83.428  94.673  66.966  1.00  0.00           C
ATOM   4287 1C31 POPEP 167      82.849  94.924  65.566  1.00  0.00           C
ATOM   4290 2C31 POPEP 167      81.448  95.544  65.576  1.00  0.00           C
ATOM   4293 3C31 POPEP 167      81.039  95.914  64.146  1.00  0.00           C
ATOM   4296 4C31 POPEP 167      79.628  96.504  64.016  1.00  0.00           C
ATOM   4299 5C31 POPEP 167      79.179  96.544  62.546  1.00  0.00           C
ATOM   4302 6C31 POPEP 167      77.769  97.084  62.346  1.00  0.00           C
ATOM   4306  NH3 POPEQ 168     140.916 118.893  36.776  1.00  0.00           N
ATOM   4310  C12 POPEQ 168     139.976 120.064  36.966  1.00  0.00           C
ATOM   4313  C11 POPEQ 168     138.676 119.874  36.166  1.00  0.00           C
ATOM   4316  P   POPEQ 168     136.406 121.024  35.586  1.00  0.00           P
ATOM   4317  O13 POPEQ 168     135.556 122.124  36.126  1.00  0.00           O
ATOM   4318  O14 POPEQ 168     136.496 120.954  34.106  1.00  0.00           O
ATOM   4319  O11 POPEQ 168     135.836 119.664  36.166  1.00  0.00           O
ATOM   4320  O12 POPEQ 168     137.876 121.063  36.196  1.00  0.00           O
ATOM   4321  C1  POPEQ 168     135.126 119.704  37.416  1.00  0.00           C
ATOM   4324  C2  POPEQ 168     134.956 118.283  38.046  1.00  0.00           C
ATOM   4326  O21 POPEQ 168     135.626 118.143  39.326  1.00  0.00           O
ATOM   4327  C21 POPEQ 168     135.116 118.904  40.306  1.00  0.00           C
ATOM   4328  O22 POPEQ 168     134.226 119.724  40.156  1.00  0.00           O
ATOM   4329  C22 POPEQ 168     135.766 118.594  41.666  1.00  0.00           C
ATOM   4332  C3  POPEQ 168     135.466 117.224  37.006  1.00  0.00           C
ATOM   4335  O31 POPEQ 168     135.546 115.874  37.506  1.00  0.00           O
ATOM   4336  C31 POPEQ 168     134.396 115.213  37.496  1.00  0.00           C
ATOM   4337  O32 POPEQ 168     133.329 115.654  37.106  1.00  0.00           O
ATOM   4338  C32 POPEQ 168     134.616 113.804  38.046  1.00  0.00           C
ATOM   4341  C23 POPEQ 168     134.886 118.904  42.916  1.00  0.00           C
ATOM   4344  C24 POPEQ 168     135.746 119.204  44.166  1.00  0.00           C
ATOM   4347  C25 POPEQ 168     134.946 119.404  45.476  1.00  0.00           C
ATOM   4350  C26 POPEQ 168     135.776 120.093  46.576  1.00  0.00           C
ATOM   4353  C27 POPEQ 168     136.346 119.144  47.646  1.00  0.00           C
ATOM   4356  C28 POPEQ 168     137.356 119.813  48.606  1.00  0.00           C
ATOM   4359  C29 POPEQ 168     136.836 121.014  49.366  1.00  0.00           C
ATOM   4361 0C21 POPEQ 168     136.756 121.194  50.706  1.00  0.00           C
ATOM   4363 1C21 POPEQ 168     137.136 120.224  51.796  1.00  0.00           C
ATOM   4366 2C21 POPEQ 168     138.376 120.663  52.606  1.00  0.00           C
ATOM   4369 3C21 POPEQ 168     138.666 119.713  53.776  1.00  0.00           C
ATOM   4372 4C21 POPEQ 168     140.076 119.864  54.396  1.00  0.00           C
ATOM   4375 5C21 POPEQ 168     140.336 121.183  55.146  1.00  0.00           C
ATOM   4378 6C21 POPEQ 168     139.416 121.384  56.366  1.00  0.00           C
ATOM   4381 7C21 POPEQ 168     139.936 122.414  57.376  1.00  0.00           C
ATOM   4384 8C21 POPEQ 168     139.006 122.584  58.576  1.00  0.00           C
ATOM   4388  C33 POPEQ 168     133.589 112.794  37.496  1.00  0.00           C
ATOM   4391  C34 POPEQ 168     133.719 111.434  38.186  1.00  0.00           C
ATOM   4394  C35 POPEQ 168     132.759 110.383  37.616  1.00  0.00           C
ATOM   4397  C36 POPEQ 168     132.949 109.004  38.276  1.00  0.00           C
ATOM   4400  C37 POPEQ 168     132.159 107.914  37.536  1.00  0.00           C
ATOM   4403  C38 POPEQ 168     132.479 106.483  37.986  1.00  0.00           C
ATOM   4406  C39 POPEQ 168     131.929 106.094  39.366  1.00  0.00           C
ATOM   4409 0C31 POPEQ 168     132.369 104.693  39.786  1.00  0.00           C
ATOM   4412 1C31 POPEQ 168     132.409 104.494  41.306  1.00  0.00           C
ATOM   4415 2C31 POPEQ 168     133.219 103.264  41.696  1.00  0.00           C
ATOM   4418 3C31 POPEQ 168     133.399 103.154  43.216  1.00  0.00           C
ATOM   4421 4C31 POPEQ 168     134.506 102.164  43.596  1.00  0.00           C
ATOM   4424 5C31 POPEQ 168     134.696 102.084  45.106  1.00  0.00           C
ATOM   4427 6C31 POPEQ 168     135.776 101.094  45.536  1.00  0.00           C
ATOM   4431  NH3 POPER 169      41.059  25.114  34.136  1.00  0.00           N
ATOM   4435  C12 POPER 169      40.799  24.054  33.106  1.00  0.00           C
ATOM   4438  C11 POPER 169      40.399  24.654  31.746  1.00  0.00           C
ATOM   4441  P   POPER 169      40.849  27.114  30.946  1.00  0.00           P
ATOM   4442  O13 POPER 169      41.929  28.114  30.976  1.00  0.00           O
ATOM   4443  O14 POPER 169      40.009  27.064  29.736  1.00  0.00           O
ATOM   4444  O11 POPER 169      39.919  27.404  32.196  1.00  0.00           O
ATOM   4445  O12 POPER 169      41.349  25.634  31.306  1.00  0.00           O
ATOM   4446  C1  POPER 169      38.849  28.343  31.966  1.00  0.00           C
ATOM   4449  C2  POPER 169      38.159  28.754  33.286  1.00  0.00           C
ATOM   4451  O21 POPER 169      37.289  27.704  33.746  1.00  0.00           O
ATOM   4452  C21 POPER 169      37.878  26.834  34.536  1.00  0.00           C
ATOM   4453  O22 POPER 169      39.068  26.824  34.836  1.00  0.00           O
ATOM   4454  C22 POPER 169      36.849  25.834  35.056  1.00  0.00           C
ATOM   4457  C3  POPER 169      37.309  30.034  33.086  1.00  0.00           C
ATOM   4460  O31 POPER 169      36.899  30.604  34.346  1.00  0.00           O
ATOM   4461  C31 POPER 169      37.259  31.874  34.526  1.00  0.00           C
ATOM   4462  O32 POPER 169      37.719  32.604  33.666  1.00  0.00           O
ATOM   4463  C32 POPER 169      37.129  32.274  35.986  1.00  0.00           C
ATOM   4466  C23 POPER 169      37.369  25.034  36.276  1.00  0.00           C
ATOM   4469  C24 POPER 169      36.369  23.943  36.666  1.00  0.00           C
ATOM   4472  C25 POPER 169      36.909  22.964  37.726  1.00  0.00           C
ATOM   4475  C26 POPER 169      37.059  23.584  39.116  1.00  0.00           C
ATOM   4478  C27 POPER 169      36.909  22.523  40.226  1.00  0.00           C
ATOM   4481  C28 POPER 169      36.569  23.104  41.606  1.00  0.00           C
ATOM   4484  C29 POPER 169      35.809  22.093  42.426  1.00  0.00           C
ATOM   4486 0C21 POPER 169      36.079  21.634  43.666  1.00  0.00           C
ATOM   4488 1C21 POPER 169      37.218  22.064  44.556  1.00  0.00           C
ATOM   4491 2C21 POPER 169      36.709  22.683  45.866  1.00  0.00           C
ATOM   4494 3C21 POPER 169      36.109  21.654  46.846  1.00  0.00           C
ATOM   4497 4C21 POPER 169      35.649  22.294  48.156  1.00  0.00           C
ATOM   4500 5C21 POPER 169      35.069  21.264  49.146  1.00  0.00           C
ATOM   4503 6C21 POPER 169      34.699  21.894  50.496  1.00  0.00           C
ATOM   4506 7C21 POPER 169      34.019  20.894  51.436  1.00  0.00           C
ATOM   4509 8C21 POPER 169      33.729  21.443  52.846  1.00  0.00           C
ATOM   4513  C33 POPER 169      35.729  32.773  36.416  1.00  0.00           C
ATOM   4516  C34 POPER 169      35.629  32.904  37.946  1.00  0.00           C
ATOM   4519  C35 POPER 169      34.529  33.874  38.416  1.00  0.00           C
ATOM   4522  C36 POPER 169      34.519  34.054  39.946  1.00  0.00           C
ATOM   4525  C37 POPER 169      33.698  35.253  40.426  1.00  0.00           C
ATOM   4528  C38 POPER 169      34.049  35.704  41.846  1.00  0.00           C
ATOM   4531  C39 POPER 169      35.329  36.544  41.866  1.00  0.00           C
ATOM   4534 0C31 POPER 169      35.809  37.044  43.236  1.00  0.00           C
ATOM   4537 1C31 POPER 169      36.889  38.124  43.086  1.00  0.00           C
ATOM   4540 2C31 POPER 169      37.608  38.483  44.396  1.00  0.00           C
ATOM   4543 3C31 POPER 169      37.958  39.984  44.496  1.00  0.00           C
ATOM   4546 4C31 POPER 169      38.959  40.523  43.456  1.00  0.00           C
ATOM   4549 5C31 POPER 169      38.899  42.064  43.406  1.00  0.00           C
ATOM   4552 6C31 POPER 169      40.029  42.773  42.656  1.00  0.00           C
ATOM   4556  NH3 POPES 170      75.149  -2.863  37.236  1.00  0.00           N
ATOM   4560  C12 POPES 170      75.449  -1.623  38.016  1.00  0.00           C
ATOM   4563  C11 POPES 170      74.178  -0.943  38.546  1.00  0.00           C
ATOM   4566  P   POPES 170      74.468   1.644  38.146  1.00  0.00           P
ATOM   4567  O13 POPES 170      75.599   1.634  37.186  1.00  0.00           O
ATOM   4568  O14 POPES 170      73.119   1.784  37.556  1.00  0.00           O
ATOM   4569  O11 POPES 170      74.699   2.794  39.206  1.00  0.00           O
ATOM   4570  O12 POPES 170      74.528   0.334  39.046  1.00  0.00           O
ATOM   4571  C1  POPES 170      74.089   2.694  40.496  1.00  0.00           C
ATOM   4574  C2  POPES 170      75.029   3.154  41.626  1.00  0.00           C
ATOM   4576  O21 POPES 170      76.038   2.144  41.746  1.00  0.00           O
ATOM   4577  C21 POPES 170      77.129   2.524  42.376  1.00  0.00           C
ATOM   4578  O22 POPES 170      77.388   3.634  42.796  1.00  0.00           O
ATOM   4579  C22 POPES 170      78.098   1.344  42.376  1.00  0.00           C
ATOM   4582  C3  POPES 170      74.199   3.304  42.916  1.00  0.00           C
ATOM   4585  O31 POPES 170      74.968   3.814  44.016  1.00  0.00           O
ATOM   4586  C31 POPES 170      74.218   3.904  45.106  1.00  0.00           C
ATOM   4587  O32 POPES 170      73.029   3.624  45.156  1.00  0.00           O
ATOM   4588  C32 POPES 170      75.049   4.394  46.286  1.00  0.00           C
ATOM   4591  C23 POPES 170      78.269   0.694  43.756  1.00  0.00           C
ATOM   4594  C24 POPES 170      79.439  -0.296  43.756  1.00  0.00           C
ATOM   4597  C25 POPES 170      79.529  -1.173  45.006  1.00  0.00           C
ATOM   4600  C26 POPES 170      79.309  -0.356  46.286  1.00  0.00           C
ATOM   4603  C27 POPES 170      79.529  -1.163  47.556  1.00  0.00           C
ATOM   4606  C28 POPES 170      78.909  -0.426  48.756  1.00  0.00           C
ATOM   4609  C29 POPES 170      79.498  -0.873  50.056  1.00  0.00           C
ATOM   4611 0C21 POPES 170      80.299  -0.116  50.816  1.00  0.00           C
ATOM   4613 1C21 POPES 170      80.689   1.304  50.476  1.00  0.00           C
ATOM   4616 2C21 POPES 170      81.439   2.014  51.616  1.00  0.00           C
ATOM   4619 3C21 POPES 170      82.849   1.464  51.816  1.00  0.00           C
ATOM   4622 4C21 POPES 170      83.619   2.214  52.906  1.00  0.00           C
ATOM   4625 5C21 POPES 170      85.009   1.634  53.176  1.00  0.00           C
ATOM   4628 6C21 POPES 170      85.928   1.614  51.946  1.00  0.00           C
ATOM   4631 7C21 POPES 170      87.388   1.334  52.326  1.00  0.00           C
ATOM   4634 8C21 POPES 170      88.319   1.184  51.126  1.00  0.00           C
ATOM   4638  C33 POPES 170      75.318   3.294  47.336  1.00  0.00           C
ATOM   4641  C34 POPES 170      74.899   3.704  48.746  1.00  0.00           C
ATOM   4644  C35 POPES 170      75.449   2.734  49.796  1.00  0.00           C
ATOM   4647  C36 POPES 170      74.829   2.874  51.186  1.00  0.00           C
ATOM   4650  C37 POPES 170      75.149   1.654  52.056  1.00  0.00           C
ATOM   4653  C38 POPES 170      75.239   2.004  53.536  1.00  0.00           C
ATOM   4656  C39 POPES 170      75.509   0.794  54.446  1.00  0.00           C
ATOM   4659 0C31 POPES 170      74.269  -0.086  54.666  1.00  0.00           C
ATOM   4662 1C31 POPES 170      74.409  -1.053  55.856  1.00  0.00           C
ATOM   4665 2C31 POPES 170      74.619  -0.306  57.176  1.00  0.00           C
ATOM   4668 3C31 POPES 170      74.339  -1.163  58.416  1.00  0.00           C
ATOM   4671 4C31 POPES 170      74.259  -0.296  59.676  1.00  0.00           C
ATOM   4674 5C31 POPES 170      73.739  -1.033  60.906  1.00  0.00           C
ATOM   4677 6C31 POPES 170      72.869  -0.136  61.786  1.00  0.00           C
ATOM   4681  NH3 POPET 171      19.279  98.853  74.856  1.00  0.00           N
ATOM   4685  C12 POPET 171      19.449  97.433  74.406  1.00  0.00           C
ATOM   4688  C11 POPET 171      20.579  97.304  73.406  1.00  0.00           C
ATOM   4691  P   POPET 171      21.429  94.813  73.476  1.00  0.00           P
ATOM   4692  O13 POPET 171      22.819  95.303  73.616  1.00  0.00           O
ATOM   4693  O14 POPET 171      20.799  94.183  74.656  1.00  0.00           O
ATOM   4694  O11 POPET 171      21.389  93.823  72.276  1.00  0.00           O
ATOM   4695  O12 POPET 171      20.529  95.984  72.896  1.00  0.00           O
ATOM   4696  C1  POPET 171      22.029  92.573  72.176  1.00  0.00           C
ATOM   4699  C2  POPET 171      23.339  92.704  71.346  1.00  0.00           C
ATOM   4701  O21 POPET 171      23.579  91.483  70.626  1.00  0.00           O
ATOM   4702  C21 POPET 171      22.889  91.384  69.476  1.00  0.00           C
ATOM   4703  O22 POPET 171      22.119  92.224  69.036  1.00  0.00           O
ATOM   4704  C22 POPET 171      23.209  90.034  68.826  1.00  0.00           C
ATOM   4707  C3  POPET 171      24.549  93.073  72.256  1.00  0.00           C
ATOM   4710  O31 POPET 171      25.809  92.503  71.846  1.00  0.00           O
ATOM   4711  C31 POPET 171      26.609  93.044  70.906  1.00  0.00           C
ATOM   4712  O32 POPET 171      27.619  92.484  70.496  1.00  0.00           O
ATOM   4713  C32 POPET 171      26.089  94.364  70.326  1.00  0.00           C
ATOM   4716  C23 POPET 171      22.359  89.713  67.566  1.00  0.00           C
ATOM   4719  C24 POPET 171      22.979  90.243  66.266  1.00  0.00           C
ATOM   4722  C25 POPET 171      22.149  89.883  65.026  1.00  0.00           C
ATOM   4725  C26 POPET 171      22.909  90.134  63.716  1.00  0.00           C
ATOM   4728  C27 POPET 171      22.019  90.474  62.506  1.00  0.00           C
ATOM   4731  C28 POPET 171      22.839  90.643  61.216  1.00  0.00           C
ATOM   4734  C29 POPET 171      22.109  91.454  60.166  1.00  0.00           C
ATOM   4736 0C21 POPET 171      21.939  91.154  58.866  1.00  0.00           C
ATOM   4738 1C21 POPET 171      22.429  89.944  58.116  1.00  0.00           C
ATOM   4741 2C21 POPET 171      23.349  90.324  56.936  1.00  0.00           C
ATOM   4744 3C21 POPET 171      24.769  90.694  57.376  1.00  0.00           C
ATOM   4747 4C21 POPET 171      25.609  91.264  56.236  1.00  0.00           C
ATOM   4750 5C21 POPET 171      27.059  91.553  56.656  1.00  0.00           C
ATOM   4753 6C21 POPET 171      27.869  92.193  55.526  1.00  0.00           C
ATOM   4756 7C21 POPET 171      29.249  92.684  55.996  1.00  0.00           C
ATOM   4759 8C21 POPET 171      30.159  93.114  54.846  1.00  0.00           C
ATOM   4763  C33 POPET 171      26.989  94.823  69.166  1.00  0.00           C
ATOM   4766  C34 POPET 171      26.399  95.963  68.336  1.00  0.00           C
ATOM   4769  C35 POPET 171      26.969  95.874  66.916  1.00  0.00           C
ATOM   4772  C36 POPET 171      26.569  97.014  65.986  1.00  0.00           C
ATOM   4775  C37 POPET 171      27.019  96.673  64.566  1.00  0.00           C
ATOM   4778  C38 POPET 171      26.929  97.853  63.596  1.00  0.00           C
ATOM   4781  C39 POPET 171      26.969  97.394  62.136  1.00  0.00           C
ATOM   4784 0C31 POPET 171      28.189  96.533  61.766  1.00  0.00           C
ATOM   4787 1C31 POPET 171      28.199  96.114  60.296  1.00  0.00           C
ATOM   4790 2C31 POPET 171      28.009  97.304  59.346  1.00  0.00           C
ATOM   4793 3C31 POPET 171      28.139  96.933  57.876  1.00  0.00           C
ATOM   4796 4C31 POPET 171      27.419  97.904  56.926  1.00  0.00           C
ATOM   4799 5C31 POPET 171      27.579  97.573  55.436  1.00  0.00           C
ATOM   4802 6C31 POPET 171      26.879  98.594  54.526  1.00  0.00           C
ATOM   4806  NH3 POPEU 172       7.109  93.514  73.196  1.00  0.00           N
ATOM   4810  C12 POPEU 172       6.319  94.424  74.106  1.00  0.00           C
ATOM   4813  C11 POPEU 172       5.029  94.944  73.456  1.00  0.00           C
ATOM   4816  P   POPEU 172       4.019  96.994  74.786  1.00  0.00           P
ATOM   4817  O13 POPEU 172       2.709  97.264  75.456  1.00  0.00           O
ATOM   4818  O14 POPEU 172       5.259  97.333  75.546  1.00  0.00           O
ATOM   4819  O11 POPEU 172       4.019  97.663  73.366  1.00  0.00           O
ATOM   4820  O12 POPEU 172       4.119  95.444  74.436  1.00  0.00           O
ATOM   4821  C1  POPEU 172       5.009  98.664  73.086  1.00  0.00           C
ATOM   4824  C2  POPEU 172       4.869  99.133  71.616  1.00  0.00           C
ATOM   4826  O21 POPEU 172       5.809  98.463  70.776  1.00  0.00           O
ATOM   4827  C21 POPEU 172       5.469  97.274  70.336  1.00  0.00           C
ATOM   4828  O22 POPEU 172       4.489  96.633  70.646  1.00  0.00           O
ATOM   4829  C22 POPEU 172       6.519  96.883  69.286  1.00  0.00           C
ATOM   4832  C3  POPEU 172       5.169 100.643  71.466  1.00  0.00           C
ATOM   4835  O31 POPEU 172       5.049 101.054  70.076  1.00  0.00           O
ATOM   4836  C31 POPEU 172       3.909 101.683  69.786  1.00  0.00           C
ATOM   4837  O32 POPEU 172       2.989 101.854  70.566  1.00  0.00           O
ATOM   4838  C32 POPEU 172       4.029 102.354  68.416  1.00  0.00           C
ATOM   4841  C23 POPEU 172       6.409  95.464  68.696  1.00  0.00           C
ATOM   4844  C24 POPEU 172       6.619  95.404  67.176  1.00  0.00           C
ATOM   4847  C25 POPEU 172       5.479  96.044  66.376  1.00  0.00           C
ATOM   4850  C26 POPEU 172       5.759  96.104  64.876  1.00  0.00           C
ATOM   4853  C27 POPEU 172       4.599  96.753  64.116  1.00  0.00           C
ATOM   4856  C28 POPEU 172       4.899  96.883  62.606  1.00  0.00           C
ATOM   4859  C29 POPEU 172       3.829  97.654  61.896  1.00  0.00           C
ATOM   4861 0C21 POPEU 172       3.159  97.274  60.786  1.00  0.00           C
ATOM   4863 1C21 POPEU 172       3.359  96.014  59.986  1.00  0.00           C
ATOM   4866 2C21 POPEU 172       2.849  96.183  58.536  1.00  0.00           C
ATOM   4869 3C21 POPEU 172       3.759  97.053  57.646  1.00  0.00           C
ATOM   4872 4C21 POPEU 172       3.019  97.554  56.396  1.00  0.00           C
ATOM   4875 5C21 POPEU 172       3.929  97.954  55.226  1.00  0.00           C
ATOM   4878 6C21 POPEU 172       4.979  99.014  55.576  1.00  0.00           C
ATOM   4881 7C21 POPEU 172       5.729  99.514  54.336  1.00  0.00           C
ATOM   4884 8C21 POPEU 172       6.849 100.503  54.656  1.00  0.00           C
ATOM   4888  C33 POPEU 172       3.929 101.424  67.186  1.00  0.00           C
ATOM   4891  C34 POPEU 172       4.189 102.213  65.886  1.00  0.00           C
ATOM   4894  C35 POPEU 172       4.089 101.374  64.606  1.00  0.00           C
ATOM   4897  C36 POPEU 172       4.129 102.243  63.346  1.00  0.00           C
ATOM   4900  C37 POPEU 172       3.839 101.463  62.056  1.00  0.00           C
ATOM   4903  C38 POPEU 172       3.489 102.383  60.876  1.00  0.00           C
ATOM   4906  C39 POPEU 172       3.189 101.614  59.576  1.00  0.00           C
ATOM   4909 0C31 POPEU 172       2.479 102.473  58.516  1.00  0.00           C
ATOM   4912 1C31 POPEU 172       2.409 101.743  57.166  1.00  0.00           C
ATOM   4915 2C31 POPEU 172       1.689 102.534  56.056  1.00  0.00           C
ATOM   4918 3C31 POPEU 172       1.879 101.834  54.696  1.00  0.00           C
ATOM   4921 4C31 POPEU 172       1.149 102.534  53.546  1.00  0.00           C
ATOM   4924 5C31 POPEU 172       1.309 101.784  52.216  1.00  0.00           C
ATOM   4927 6C31 POPEU 172       0.459 102.354  51.076  1.00  0.00           C
ATOM   4931  NH3 POPEV 173     118.629  71.073  74.156  1.00  0.00           N
ATOM   4935  C12 POPEV 173     117.809  71.424  75.366  1.00  0.00           C
ATOM   4938  C11 POPEV 173     116.498  70.603  75.396  1.00  0.00           C
ATOM   4941  P   POPEV 173     114.119  70.414  76.356  1.00  0.00           P
ATOM   4942  O13 POPEV 173     114.199  69.034  76.866  1.00  0.00           O
ATOM   4943  O14 POPEV 173     113.159  71.344  77.016  1.00  0.00           O
ATOM   4944  O11 POPEV 173     113.778  70.424  74.806  1.00  0.00           O
ATOM   4945  O12 POPEV 173     115.569  71.094  76.356  1.00  0.00           O
ATOM   4946  C1  POPEV 173     113.619  69.244  74.036  1.00  0.00           C
ATOM   4949  C2  POPEV 173     113.409  69.624  72.546  1.00  0.00           C
ATOM   4951  O21 POPEV 173     113.369  68.423  71.766  1.00  0.00           O
ATOM   4952  C21 POPEV 173     112.528  68.433  70.746  1.00  0.00           C
ATOM   4953  O22 POPEV 173     111.619  69.224  70.576  1.00  0.00           O
ATOM   4954  C22 POPEV 173     112.869  67.274  69.806  1.00  0.00           C
ATOM   4957  C3  POPEV 173     114.549  70.554  72.036  1.00  0.00           C
ATOM   4960  O31 POPEV 173     114.399  70.874  70.636  1.00  0.00           O
ATOM   4961  C31 POPEV 173     115.478  71.383  70.076  1.00  0.00           C
ATOM   4962  O32 POPEV 173     116.538  71.594  70.636  1.00  0.00           O
ATOM   4963  C32 POPEV 173     115.178  71.794  68.636  1.00  0.00           C
ATOM   4966  C23 POPEV 173     112.698  67.624  68.306  1.00  0.00           C
ATOM   4969  C24 POPEV 173     112.958  66.414  67.396  1.00  0.00           C
ATOM   4972  C25 POPEV 173     111.749  65.484  67.206  1.00  0.00           C
ATOM   4975  C26 POPEV 173     110.849  65.954  66.066  1.00  0.00           C
ATOM   4978  C27 POPEV 173     109.638  65.073  65.766  1.00  0.00           C
ATOM   4981  C28 POPEV 173     108.849  65.603  64.546  1.00  0.00           C
ATOM   4984  C29 POPEV 173     107.569  64.844  64.316  1.00  0.00           C
ATOM   4986 0C21 POPEV 173     107.099  64.374  63.146  1.00  0.00           C
ATOM   4988 1C21 POPEV 173     107.759  64.553  61.796  1.00  0.00           C
ATOM   4991 2C21 POPEV 173     106.858  64.034  60.646  1.00  0.00           C
ATOM   4994 3C21 POPEV 173     107.439  64.344  59.266  1.00  0.00           C
ATOM   4997 4C21 POPEV 173     106.468  64.023  58.116  1.00  0.00           C
ATOM   5000 5C21 POPEV 173     106.988  64.564  56.766  1.00  0.00           C
ATOM   5003 6C21 POPEV 173     105.948  64.514  55.636  1.00  0.00           C
ATOM   5006 7C21 POPEV 173     105.629  63.094  55.146  1.00  0.00           C
ATOM   5009 8C21 POPEV 173     104.748  63.103  53.896  1.00  0.00           C
ATOM   5013  C33 POPEV 173     116.379  72.433  67.906  1.00  0.00           C
ATOM   5016  C34 POPEV 173     116.129  72.624  66.406  1.00  0.00           C
ATOM   5019  C35 POPEV 173     116.049  71.284  65.676  1.00  0.00           C
ATOM   5022  C36 POPEV 173     115.639  71.353  64.206  1.00  0.00           C
ATOM   5025  C37 POPEV 173     115.329  69.944  63.716  1.00  0.00           C
ATOM   5028  C38 POPEV 173     114.759  69.874  62.296  1.00  0.00           C
ATOM   5031  C39 POPEV 173     115.718  70.383  61.216  1.00  0.00           C
ATOM   5034 0C31 POPEV 173     115.198  69.993  59.826  1.00  0.00           C
ATOM   5037 1C31 POPEV 173     115.808  70.834  58.696  1.00  0.00           C
ATOM   5040 2C31 POPEV 173     115.419  70.314  57.306  1.00  0.00           C
ATOM   5043 3C31 POPEV 173     113.909  70.133  57.116  1.00  0.00           C
ATOM   5046 4C31 POPEV 173     113.519  70.084  55.636  1.00  0.00           C
ATOM   5049 5C31 POPEV 173     112.029  69.813  55.416  1.00  0.00           C
ATOM   5052 6C31 POPEV 173     111.608  69.874  53.946  1.00  0.00           C
ATOM   5056  NH3 POPEW 174      60.588 122.204  78.326  1.00  0.00           N
ATOM   5060  C12 POPEW 174      61.989 122.674  78.536  1.00  0.00           C
ATOM   5063  C11 POPEW 174      62.009 123.904  79.456  1.00  0.00           C
ATOM   5066  P   POPEW 174      64.218 125.044  78.696  1.00  0.00           P
ATOM   5067  O13 POPEW 174      63.348 125.883  77.836  1.00  0.00           O
ATOM   5068  O14 POPEW 174      65.339 125.774  79.346  1.00  0.00           O
ATOM   5069  O11 POPEW 174      64.739 123.853  77.826  1.00  0.00           O
ATOM   5070  O12 POPEW 174      63.329 124.323  79.766  1.00  0.00           O
ATOM   5071  C1  POPEW 174      65.608 123.944  76.716  1.00  0.00           C
ATOM   5074  C2  POPEW 174      64.928 123.353  75.466  1.00  0.00           C
ATOM   5076  O21 POPEW 174      65.959 122.873  74.606  1.00  0.00           O
ATOM   5077  C21 POPEW 174      65.619 121.844  73.846  1.00  0.00           C
ATOM   5078  O22 POPEW 174      64.519 121.323  73.766  1.00  0.00           O
ATOM   5079  C22 POPEW 174      66.849 121.384  73.066  1.00  0.00           C
ATOM   5082  C3  POPEW 174      64.049 124.433  74.776  1.00  0.00           C
ATOM   5085  O31 POPEW 174      63.359 123.893  73.636  1.00  0.00           O
ATOM   5086  C31 POPEW 174      62.129 123.443  73.856  1.00  0.00           C
ATOM   5087  O32 POPEW 174      61.489 123.624  74.876  1.00  0.00           O
ATOM   5088  C32 POPEW 174      61.759 122.544  72.656  1.00  0.00           C
ATOM   5091  C23 POPEW 174      66.449 120.464  71.916  1.00  0.00           C
ATOM   5094  C24 POPEW 174      67.569 120.274  70.896  1.00  0.00           C
ATOM   5097  C25 POPEW 174      67.049 119.553  69.646  1.00  0.00           C
ATOM   5100  C26 POPEW 174      67.899 119.794  68.406  1.00  0.00           C
ATOM   5103  C27 POPEW 174      67.129 119.424  67.126  1.00  0.00           C
ATOM   5106  C28 POPEW 174      67.949 119.643  65.846  1.00  0.00           C
ATOM   5109  C29 POPEW 174      68.998 118.583  65.706  1.00  0.00           C
ATOM   5111 0C21 POPEW 174      69.579 118.194  64.566  1.00  0.00           C
ATOM   5113 1C21 POPEW 174      69.329 118.784  63.206  1.00  0.00           C
ATOM   5116 2C21 POPEW 174      70.159 120.064  62.986  1.00  0.00           C
ATOM   5119 3C21 POPEW 174      70.009 120.604  61.556  1.00  0.00           C
ATOM   5122 4C21 POPEW 174      70.809 121.893  61.286  1.00  0.00           C
ATOM   5125 5C21 POPEW 174      72.319 121.753  61.526  1.00  0.00           C
ATOM   5128 6C21 POPEW 174      73.119 122.914  60.936  1.00  0.00           C
ATOM   5131 7C21 POPEW 174      74.569 122.964  61.456  1.00  0.00           C
ATOM   5134 8C21 POPEW 174      75.399 124.053  60.796  1.00  0.00           C
ATOM   5138  C33 POPEW 174      62.109 123.163  71.266  1.00  0.00           C
ATOM   5141  C34 POPEW 174      61.678 122.323  70.056  1.00  0.00           C
ATOM   5144  C35 POPEW 174      62.409 122.704  68.756  1.00  0.00           C
ATOM   5147  C36 POPEW 174      61.799 123.864  67.946  1.00  0.00           C
ATOM   5150  C37 POPEW 174      61.949 125.254  68.576  1.00  0.00           C
ATOM   5153  C38 POPEW 174      61.718 126.424  67.606  1.00  0.00           C
ATOM   5156  C39 POPEW 174      60.308 126.454  66.986  1.00  0.00           C
ATOM   5159 0C31 POPEW 174      60.229 125.833  65.576  1.00  0.00           C
ATOM   5162 1C31 POPEW 174      60.489 126.844  64.446  1.00  0.00           C
ATOM   5165 2C31 POPEW 174      60.399 126.213  63.046  1.00  0.00           C
ATOM   5168 3C31 POPEW 174      59.928 127.174  61.936  1.00  0.00           C
ATOM   5171 4C31 POPEW 174      60.839 128.393  61.716  1.00  0.00           C
ATOM   5174 5C31 POPEW 174      60.349 129.334  60.596  1.00  0.00           C
ATOM   5177 6C31 POPEW 174      60.289 128.694  59.206  1.00  0.00           C
ATOM   5181  NH3 POPEX 175      53.459 102.614  36.256  1.00  0.00           N
ATOM   5185  C12 POPEX 175      54.289 103.874  36.126  1.00  0.00           C
ATOM   5188  C11 POPEX 175      53.589 104.963  35.286  1.00  0.00           C
ATOM   5191  P   POPEX 175      54.419 107.274  36.306  1.00  0.00           P
ATOM   5192  O13 POPEX 175      55.119 108.433  35.736  1.00  0.00           O
ATOM   5193  O14 POPEX 175      53.079 107.514  36.876  1.00  0.00           O
ATOM   5194  O11 POPEX 175      55.349 106.574  37.376  1.00  0.00           O
ATOM   5195  O12 POPEX 175      54.389 106.144  35.196  1.00  0.00           O
ATOM   5196  C1  POPEX 175      55.279 106.944  38.756  1.00  0.00           C
ATOM   5199  C2  POPEX 175      54.249 106.044  39.496  1.00  0.00           C
ATOM   5201  O21 POPEX 175      53.559 106.764  40.526  1.00  0.00           O
ATOM   5202  C21 POPEX 175      54.149 106.893  41.696  1.00  0.00           C
ATOM   5203  O22 POPEX 175      55.349 106.893  41.916  1.00  0.00           O
ATOM   5204  C22 POPEX 175      53.049 106.944  42.756  1.00  0.00           C
ATOM   5207  C3  POPEX 175      54.839 104.683  39.986  1.00  0.00           C
ATOM   5210  O31 POPEX 175      53.899 104.014  40.846  1.00  0.00           O
ATOM   5211  C31 POPEX 175      52.888 103.414  40.236  1.00  0.00           C
ATOM   5212  O32 POPEX 175      52.909 102.964  39.106  1.00  0.00           O
ATOM   5213  C32 POPEX 175      51.669 103.544  41.136  1.00  0.00           C
ATOM   5216  C23 POPEX 175      53.319 105.993  43.946  1.00  0.00           C
ATOM   5219  C24 POPEX 175      52.109 105.834  44.876  1.00  0.00           C
ATOM   5222  C25 POPEX 175      52.468 105.823  46.376  1.00  0.00           C
ATOM   5225  C26 POPEX 175      53.119 107.124  46.876  1.00  0.00           C
ATOM   5228  C27 POPEX 175      52.859 107.394  48.366  1.00  0.00           C
ATOM   5231  C28 POPEX 175      53.489 108.723  48.816  1.00  0.00           C
ATOM   5234  C29 POPEX 175      53.149 109.103  50.236  1.00  0.00           C
ATOM   5236 0C21 POPEX 175      53.749 108.644  51.346  1.00  0.00           C
ATOM   5238 1C21 POPEX 175      54.858 107.624  51.426  1.00  0.00           C
ATOM   5241 2C21 POPEX 175      54.539 106.493  52.426  1.00  0.00           C
ATOM   5244 3C21 POPEX 175      53.429 105.544  51.956  1.00  0.00           C
ATOM   5247 4C21 POPEX 175      53.018 104.503  53.026  1.00  0.00           C
ATOM   5250 5C21 POPEX 175      54.079 103.443  53.336  1.00  0.00           C
ATOM   5253 6C21 POPEX 175      54.239 102.394  52.216  1.00  0.00           C
ATOM   5256 7C21 POPEX 175      55.139 101.213  52.606  1.00  0.00           C
ATOM   5259 8C21 POPEX 175      55.058 100.054  51.606  1.00  0.00           C
ATOM   5263  C33 POPEX 175      50.779 102.294  41.186  1.00  0.00           C
ATOM   5266  C34 POPEX 175      51.358 101.144  41.986  1.00  0.00           C
ATOM   5269  C35 POPEX 175      50.299 100.054  42.196  1.00  0.00           C
ATOM   5272  C36 POPEX 175      50.869  98.884  42.976  1.00  0.00           C
ATOM   5275  C37 POPEX 175      51.119  99.224  44.446  1.00  0.00           C
ATOM   5278  C38 POPEX 175      51.899  98.124  45.156  1.00  0.00           C
ATOM   5281  C39 POPEX 175      51.949  98.393  46.656  1.00  0.00           C
ATOM   5284 0C31 POPEX 175      52.628  97.264  47.436  1.00  0.00           C
ATOM   5287 1C31 POPEX 175      52.239  97.294  48.916  1.00  0.00           C
ATOM   5290 2C31 POPEX 175      51.899  95.893  49.426  1.00  0.00           C
ATOM   5293 3C31 POPEX 175      51.288  95.904  50.816  1.00  0.00           C
ATOM   5296 4C31 POPEX 175      50.869  94.494  51.256  1.00  0.00           C
ATOM   5299 5C31 POPEX 175      50.759  94.393  52.766  1.00  0.00           C
ATOM   5302 6C31 POPEX 175      50.239  93.054  53.266  1.00  0.00           C
ATOM   5306  NH3 POPEY 176     108.519 132.363  33.346  1.00  0.00           N
ATOM   5310  C12 POPEY 176     109.719 131.984  32.506  1.00  0.00           C
ATOM   5313  C11 POPEY 176     109.989 130.463  32.496  1.00  0.00           C
ATOM   5316  P   POPEY 176     112.229 129.993  33.786  1.00  0.00           P
ATOM   5317  O13 POPEY 176     112.429 128.554  34.006  1.00  0.00           O
ATOM   5318  O14 POPEY 176     113.509 130.753  33.696  1.00  0.00           O
ATOM   5319  O11 POPEY 176     111.308 130.613  34.886  1.00  0.00           O
ATOM   5320  O12 POPEY 176     111.399 130.183  32.456  1.00  0.00           O
ATOM   5321  C1  POPEY 176     110.969 130.023  36.146  1.00  0.00           C
ATOM   5324  C2  POPEY 176     111.089 131.064  37.296  1.00  0.00           C
ATOM   5326  O21 POPEY 176     109.818 131.573  37.736  1.00  0.00           O
ATOM   5327  C21 POPEY 176     109.199 132.473  36.986  1.00  0.00           C
ATOM   5328  O22 POPEY 176     109.538 132.844  35.876  1.00  0.00           O
ATOM   5329  C22 POPEY 176     107.999 133.053  37.736  1.00  0.00           C
ATOM   5332  C3  POPEY 176     112.119 132.174  36.966  1.00  0.00           C
ATOM   5335  O31 POPEY 176     112.189 133.144  38.026  1.00  0.00           O
ATOM   5336  C31 POPEY 176     113.199 133.023  38.846  1.00  0.00           C
ATOM   5337  O32 POPEY 176     114.099 132.204  38.776  1.00  0.00           O
ATOM   5338  C32 POPEY 176     113.089 134.014  39.976  1.00  0.00           C
ATOM   5341  C23 POPEY 176     107.779 132.463  39.156  1.00  0.00           C
ATOM   5344  C24 POPEY 176     106.608 133.124  39.876  1.00  0.00           C
ATOM   5347  C25 POPEY 176     107.038 133.924  41.116  1.00  0.00           C
ATOM   5350  C26 POPEY 176     107.599 133.034  42.236  1.00  0.00           C
ATOM   5353  C27 POPEY 176     107.879 133.803  43.526  1.00  0.00           C
ATOM   5356  C28 POPEY 176     108.459 132.874  44.596  1.00  0.00           C
ATOM   5359  C29 POPEY 176     108.729 133.573  45.906  1.00  0.00           C
ATOM   5361 0C21 POPEY 176     107.869 133.633  46.926  1.00  0.00           C
ATOM   5363 1C21 POPEY 176     106.489 133.023  46.906  1.00  0.00           C
ATOM   5366 2C21 POPEY 176     105.569 133.474  48.046  1.00  0.00           C
ATOM   5369 3C21 POPEY 176     105.948 132.823  49.386  1.00  0.00           C
ATOM   5372 4C21 POPEY 176     104.829 132.883  50.436  1.00  0.00           C
ATOM   5375 5C21 POPEY 176     104.769 134.223  51.176  1.00  0.00           C
ATOM   5378 6C21 POPEY 176     103.759 134.204  52.326  1.00  0.00           C
ATOM   5381 7C21 POPEY 176     103.749 135.504  53.156  1.00  0.00           C
ATOM   5384 8C21 POPEY 176     102.698 135.493  54.276  1.00  0.00           C
ATOM   5388  C33 POPEY 176     112.379 133.433  41.216  1.00  0.00           C
ATOM   5391  C34 POPEY 176     112.698 134.264  42.466  1.00  0.00           C
ATOM   5394  C35 POPEY 176     112.329 133.523  43.746  1.00  0.00           C
ATOM   5397  C36 POPEY 176     112.809 134.234  45.016  1.00  0.00           C
ATOM   5400  C37 POPEY 176     112.669 133.353  46.266  1.00  0.00           C
ATOM   5403  C38 POPEY 176     113.799 133.564  47.286  1.00  0.00           C
ATOM   5406  C39 POPEY 176     113.609 134.764  48.216  1.00  0.00           C
ATOM   5409 0C31 POPEY 176     112.678 134.493  49.416  1.00  0.00           C
ATOM   5412 1C31 POPEY 176     113.129 135.294  50.646  1.00  0.00           C
ATOM   5415 2C31 POPEY 176     112.379 134.944  51.936  1.00  0.00           C
ATOM   5418 3C31 POPEY 176     113.028 135.624  53.146  1.00  0.00           C
ATOM   5421 4C31 POPEY 176     112.369 135.284  54.486  1.00  0.00           C
ATOM   5424 5C31 POPEY 176     113.098 135.961  55.656  1.00  0.00           C
ATOM   5427 6C31 POPEY 176     112.599 135.523  57.036  1.00  0.00           C
ATOM   5431  NH3 POPEZ 177      49.599   7.744  34.946  1.00  0.00           N
ATOM   5435  C12 POPEZ 177      49.459   9.054  34.206  1.00  0.00           C
ATOM   5438  C11 POPEZ 177      49.029  10.194  35.136  1.00  0.00           C
ATOM   5441  P   POPEZ 177      49.429  12.534  33.946  1.00  0.00           P
ATOM   5442  O13 POPEZ 177      50.588  12.004  33.216  1.00  0.00           O
ATOM   5443  O14 POPEZ 177      48.519  13.474  33.246  1.00  0.00           O
ATOM   5444  O11 POPEZ 177      49.849  13.144  35.346  1.00  0.00           O
ATOM   5445  O12 POPEZ 177      48.529  11.294  34.376  1.00  0.00           O
ATOM   5446  C1  POPEZ 177      48.889  13.344  36.406  1.00  0.00           C
ATOM   5449  C2  POPEZ 177      49.569  13.054  37.766  1.00  0.00           C
ATOM   5451  O21 POPEZ 177      48.678  13.124  38.896  1.00  0.00           O
ATOM   5452  C21 POPEZ 177      47.948  14.164  39.156  1.00  0.00           C
ATOM   5453  O22 POPEZ 177      47.909  15.214  38.536  1.00  0.00           O
ATOM   5454  C22 POPEZ 177      47.069  13.864  40.376  1.00  0.00           C
ATOM   5457  C3  POPEZ 177      50.859  13.894  37.986  1.00  0.00           C
ATOM   5460  O31 POPEZ 177      51.638  13.414  39.116  1.00  0.00           O
ATOM   5461  C31 POPEZ 177      51.349  14.004  40.266  1.00  0.00           C
ATOM   5462  O32 POPEZ 177      50.579  14.924  40.416  1.00  0.00           O
ATOM   5463  C32 POPEZ 177      52.179  13.424  41.396  1.00  0.00           C
ATOM   5466  C23 POPEZ 177      47.649  14.354  41.716  1.00  0.00           C
ATOM   5469  C24 POPEZ 177      47.119  13.524  42.896  1.00  0.00           C
ATOM   5472  C25 POPEZ 177      47.608  14.024  44.266  1.00  0.00           C
ATOM   5475  C26 POPEZ 177      47.169  15.464  44.546  1.00  0.00           C
ATOM   5478  C27 POPEZ 177      47.619  16.023  45.896  1.00  0.00           C
ATOM   5481  C28 POPEZ 177      47.339  17.534  45.996  1.00  0.00           C
ATOM   5484  C29 POPEZ 177      45.869  17.844  46.166  1.00  0.00           C
ATOM   5486 0C21 POPEZ 177      45.159  18.134  47.276  1.00  0.00           C
ATOM   5488 1C21 POPEZ 177      45.579  18.224  48.736  1.00  0.00           C
ATOM   5491 2C21 POPEZ 177      47.039  17.963  49.126  1.00  0.00           C
ATOM   5494 3C21 POPEZ 177      47.269  17.823  50.636  1.00  0.00           C
ATOM   5497 4C21 POPEZ 177      46.838  16.464  51.196  1.00  0.00           C
ATOM   5500 5C21 POPEZ 177      46.949  16.404  52.726  1.00  0.00           C
ATOM   5503 6C21 POPEZ 177      46.239  15.194  53.336  1.00  0.00           C
ATOM   5506 7C21 POPEZ 177      47.149  13.984  53.556  1.00  0.00           C
ATOM   5509 8C21 POPEZ 177      46.389  12.804  54.176  1.00  0.00           C
ATOM   5513  C33 POPEZ 177      51.579  13.804  42.766  1.00  0.00           C
ATOM   5516  C34 POPEZ 177      52.599  13.814  43.906  1.00  0.00           C
ATOM   5519  C35 POPEZ 177      51.939  14.154  45.246  1.00  0.00           C
ATOM   5522  C36 POPEZ 177      52.939  14.344  46.386  1.00  0.00           C
ATOM   5525  C37 POPEZ 177      52.249  14.564  47.736  1.00  0.00           C
ATOM   5528  C38 POPEZ 177      53.239  14.764  48.896  1.00  0.00           C
ATOM   5531  C39 POPEZ 177      52.538  14.884  50.256  1.00  0.00           C
ATOM   5534 0C31 POPEZ 177      53.529  14.974  51.426  1.00  0.00           C
ATOM   5537 1C31 POPEZ 177      52.839  15.054  52.796  1.00  0.00           C
ATOM   5540 2C31 POPEZ 177      53.858  14.964  53.946  1.00  0.00           C
ATOM   5543 3C31 POPEZ 177      53.699  16.044  55.026  1.00  0.00           C
ATOM   5546 4C31 POPEZ 177      52.689  15.684  56.126  1.00  0.00           C
ATOM   5549 5C31 POPEZ 177      52.628  16.744  57.236  1.00  0.00           C
ATOM   5552 6C31 POPEZ 177      51.789  16.344  58.456  1.00  0.00           C
ATOM   5556  NH3 POPEa 178      34.619 110.394  35.786  1.00  0.00           N
ATOM   5560  C12 POPEa 178      34.939 110.003  34.376  1.00  0.00           C
ATOM   5563  C11 POPEa 178      36.409 109.624  34.166  1.00  0.00           C
ATOM   5566  P   POPEa 178      36.149 107.164  33.256  1.00  0.00           P
ATOM   5567  O13 POPEa 178      34.968 106.844  32.416  1.00  0.00           O
ATOM   5568  O14 POPEa 178      37.369 106.364  33.046  1.00  0.00           O
ATOM   5569  O11 POPEa 178      35.689 107.094  34.766  1.00  0.00           O
ATOM   5570  O12 POPEa 178      36.509 108.703  33.076  1.00  0.00           O
ATOM   5571  C1  POPEa 178      36.569 106.623  35.786  1.00  0.00           C
ATOM   5574  C2  POPEa 178      35.709 106.183  36.976  1.00  0.00           C
ATOM   5576  O21 POPEa 178      36.439 106.183  38.196  1.00  0.00           O
ATOM   5577  C21 POPEa 178      36.589 107.294  38.876  1.00  0.00           C
ATOM   5578  O22 POPEa 178      36.218 108.414  38.556  1.00  0.00           O
ATOM   5579  C22 POPEa 178      37.059 106.874  40.266  1.00  0.00           C
ATOM   5582  C3  POPEa 178      35.129 104.764  36.786  1.00  0.00           C
ATOM   5585  O31 POPEa 178      34.529 104.284  38.016  1.00  0.00           O
ATOM   5586  C31 POPEa 178      34.519 102.954  38.116  1.00  0.00           C
ATOM   5587  O32 POPEa 178      34.789 102.183  37.206  1.00  0.00           O
ATOM   5588  C32 POPEa 178      34.179 102.554  39.546  1.00  0.00           C
ATOM   5591  C23 POPEa 178      38.149 107.754  40.896  1.00  0.00           C
ATOM   5594  C24 POPEa 178      39.219 106.874  41.566  1.00  0.00           C
ATOM   5597  C25 POPEa 178      39.968 107.564  42.696  1.00  0.00           C
ATOM   5600  C26 POPEa 178      39.119 107.654  43.976  1.00  0.00           C
ATOM   5603  C27 POPEa 178      39.799 107.003  45.186  1.00  0.00           C
ATOM   5606  C28 POPEa 178      38.829 106.743  46.366  1.00  0.00           C
ATOM   5609  C29 POPEa 178      37.948 105.544  46.086  1.00  0.00           C
ATOM   5611 0C21 POPEa 178      37.429 104.704  46.996  1.00  0.00           C
ATOM   5613 1C21 POPEa 178      37.529 104.844  48.496  1.00  0.00           C
ATOM   5616 2C21 POPEa 178      36.379 104.064  49.166  1.00  0.00           C
ATOM   5619 3C21 POPEa 178      36.389 104.164  50.696  1.00  0.00           C
ATOM   5622 4C21 POPEa 178      35.399 103.163  51.336  1.00  0.00           C
ATOM   5625 5C21 POPEa 178      35.259 103.353  52.856  1.00  0.00           C
ATOM   5628 6C21 POPEa 178      34.519 102.183  53.516  1.00  0.00           C
ATOM   5631 7C21 POPEa 178      34.329 102.354  55.036  1.00  0.00           C
ATOM   5634 8C21 POPEa 178      34.909 101.203  55.876  1.00  0.00           C
ATOM   5638  C33 POPEa 178      33.519 101.164  39.666  1.00  0.00           C
ATOM   5641  C34 POPEa 178      32.979 100.914  41.086  1.00  0.00           C
ATOM   5644  C35 POPEa 178      34.058 100.694  42.156  1.00  0.00           C
ATOM   5647  C36 POPEa 178      33.479 100.794  43.576  1.00  0.00           C
ATOM   5650  C37 POPEa 178      34.539 100.544  44.656  1.00  0.00           C
ATOM   5653  C38 POPEa 178      34.089 101.004  46.056  1.00  0.00           C
ATOM   5656  C39 POPEa 178      32.909 100.213  46.636  1.00  0.00           C
ATOM   5659 0C31 POPEa 178      32.619 100.654  48.076  1.00  0.00           C
ATOM   5662 1C31 POPEa 178      31.358 100.003  48.666  1.00  0.00           C
ATOM   5665 2C31 POPEa 178      30.929 100.643  49.986  1.00  0.00           C
ATOM   5668 3C31 POPEa 178      31.689 100.163  51.226  1.00  0.00           C
ATOM   5671 4C31 POPEa 178      31.369  98.703  51.576  1.00  0.00           C
ATOM   5674 5C31 POPEa 178      31.809  98.314  52.986  1.00  0.00           C
ATOM   5677 6C31 POPEa 178      31.459  96.864  53.316  1.00  0.00           C
ATOM   5681  NH3 POPEb 179     114.379   7.334  78.016  1.00  0.00           N
ATOM   5685  C12 POPEb 179     114.748   6.574  79.256  1.00  0.00           C
ATOM   5688  C11 POPEb 179     113.549   6.054  80.066  1.00  0.00           C
ATOM   5691  P   POPEb 179     112.888   3.784  81.296  1.00  0.00           P
ATOM   5692  O13 POPEb 179     113.599   2.614  81.866  1.00  0.00           O
ATOM   5693  O14 POPEb 179     111.988   4.564  82.176  1.00  0.00           O
ATOM   5694  O11 POPEb 179     112.029   3.254  80.066  1.00  0.00           O
ATOM   5695  O12 POPEb 179     113.899   4.774  80.586  1.00  0.00           O
ATOM   5696  C1  POPEb 179     112.659   2.444  79.056  1.00  0.00           C
ATOM   5699  C2  POPEb 179     111.949   2.684  77.706  1.00  0.00           C
ATOM   5701  O21 POPEb 179     112.299   1.664  76.756  1.00  0.00           O
ATOM   5702  C21 POPEb 179     111.498   0.624  76.756  1.00  0.00           C
ATOM   5703  O22 POPEb 179     110.519   0.504  77.476  1.00  0.00           O
ATOM   5704  C22 POPEb 179     111.959  -0.366  75.676  1.00  0.00           C
ATOM   5707  C3  POPEb 179     112.329   4.034  77.086  1.00  0.00           C
ATOM   5710  O31 POPEb 179     111.419   4.414  76.036  1.00  0.00           O
ATOM   5711  C31 POPEb 179     111.809   5.584  75.516  1.00  0.00           C
ATOM   5712  O32 POPEb 179     112.818   6.174  75.876  1.00  0.00           O
ATOM   5713  C32 POPEb 179     110.799   6.074  74.476  1.00  0.00           C
ATOM   5716  C23 POPEb 179     111.909  -1.843  76.156  1.00  0.00           C
ATOM   5719  C24 POPEb 179     112.558  -2.843  75.176  1.00  0.00           C
ATOM   5722  C25 POPEb 179     112.108  -2.733  73.706  1.00  0.00           C
ATOM   5725  C26 POPEb 179     113.079  -1.933  72.836  1.00  0.00           C
ATOM   5728  C27 POPEb 179     112.549  -1.683  71.416  1.00  0.00           C
ATOM   5731  C28 POPEb 179     113.559  -0.883  70.556  1.00  0.00           C
ATOM   5734  C29 POPEb 179     112.989  -0.526  69.206  1.00  0.00           C
ATOM   5736 0C21 POPEb 179     113.609  -0.596  68.006  1.00  0.00           C
ATOM   5738 1C21 POPEb 179     115.038  -1.013  67.756  1.00  0.00           C
ATOM   5741 2C21 POPEb 179     115.718  -0.216  66.616  1.00  0.00           C
ATOM   5744 3C21 POPEb 179     115.198  -0.616  65.226  1.00  0.00           C
ATOM   5747 4C21 POPEb 179     115.689   0.324  64.116  1.00  0.00           C
ATOM   5750 5C21 POPEb 179     115.259  -0.126  62.706  1.00  0.00           C
ATOM   5753 6C21 POPEb 179     113.739  -0.166  62.486  1.00  0.00           C
ATOM   5756 7C21 POPEb 179     113.349  -0.616  61.076  1.00  0.00           C
ATOM   5759 8C21 POPEb 179     111.839  -0.606  60.816  1.00  0.00           C
ATOM   5763  C33 POPEb 179     110.799   5.284  73.136  1.00  0.00           C
ATOM   5766  C34 POPEb 179     110.299   6.154  71.966  1.00  0.00           C
ATOM   5769  C35 POPEb 179     110.349   5.444  70.596  1.00  0.00           C
ATOM   5772  C36 POPEb 179     110.279   6.424  69.406  1.00  0.00           C
ATOM   5775  C37 POPEb 179     110.729   5.794  68.076  1.00  0.00           C
ATOM   5778  C38 POPEb 179     110.948   6.824  66.956  1.00  0.00           C
ATOM   5781  C39 POPEb 179     109.649   7.324  66.306  1.00  0.00           C
ATOM   5784 0C31 POPEb 179     109.909   8.394  65.246  1.00  0.00           C
ATOM   5787 1C31 POPEb 179     108.619   8.944  64.616  1.00  0.00           C
ATOM   5790 2C31 POPEb 179     108.869   9.954  63.486  1.00  0.00           C
ATOM   5793 3C31 POPEb 179     109.468  11.284  63.956  1.00  0.00           C
ATOM   5796 4C31 POPEb 179     109.748  12.254  62.786  1.00  0.00           C
ATOM   5799 5C31 POPEb 179     110.079  13.684  63.236  1.00  0.00           C
ATOM   5802 6C31 POPEb 179     110.358  14.634  62.076  1.00  0.00           C
ATOM   5806  NH3 POPEc 180      71.069  47.724  33.716  1.00  0.00           N
ATOM   5810  C12 POPEc 180      70.468  46.384  34.076  1.00  0.00           C
ATOM   5813  C11 POPEc 180      71.199  45.253  33.326  1.00  0.00           C
ATOM   5816  P   POPEc 180      69.449  43.324  33.586  1.00  0.00           P
ATOM   5817  O13 POPEc 180      69.638  41.853  33.506  1.00  0.00           O
ATOM   5818  O14 POPEc 180      68.759  44.014  32.476  1.00  0.00           O
ATOM   5819  O11 POPEc 180      68.739  43.683  34.936  1.00  0.00           O
ATOM   5820  O12 POPEc 180      70.859  43.964  33.846  1.00  0.00           O
ATOM   5821  C1  POPEc 180      67.599  43.014  35.486  1.00  0.00           C
ATOM   5824  C2  POPEc 180      67.919  42.313  36.836  1.00  0.00           C
ATOM   5826  O21 POPEc 180      66.708  42.224  37.616  1.00  0.00           O
ATOM   5827  C21 POPEc 180      66.449  41.214  38.456  1.00  0.00           C
ATOM   5828  O22 POPEc 180      65.638  41.294  39.376  1.00  0.00           O
ATOM   5829  C22 POPEc 180      67.218  39.933  38.166  1.00  0.00           C
ATOM   5832  C3  POPEc 180      68.989  43.124  37.636  1.00  0.00           C
ATOM   5835  O31 POPEc 180      69.129  42.664  38.996  1.00  0.00           O
ATOM   5836  C31 POPEc 180      68.968  43.574  39.946  1.00  0.00           C
ATOM   5837  O32 POPEc 180      68.808  44.764  39.786  1.00  0.00           O
ATOM   5838  C32 POPEc 180      68.928  42.844  41.286  1.00  0.00           C
ATOM   5841  C23 POPEc 180      66.849  38.734  39.076  1.00  0.00           C
ATOM   5844  C24 POPEc 180      67.639  37.484  38.676  1.00  0.00           C
ATOM   5847  C25 POPEc 180      67.619  36.384  39.726  1.00  0.00           C
ATOM   5850  C26 POPEc 180      66.269  35.694  39.936  1.00  0.00           C
ATOM   5853  C27 POPEc 180      66.449  34.474  40.846  1.00  0.00           C
ATOM   5856  C28 POPEc 180      65.279  33.483  40.726  1.00  0.00           C
ATOM   5859  C29 POPEc 180      65.539  32.183  41.426  1.00  0.00           C
ATOM   5861 0C21 POPEc 180      64.968  31.794  42.576  1.00  0.00           C
ATOM   5863 1C21 POPEc 180      63.979  32.614  43.346  1.00  0.00           C
ATOM   5866 2C21 POPEc 180      63.359  31.814  44.506  1.00  0.00           C
ATOM   5869 3C21 POPEc 180      64.339  31.644  45.656  1.00  0.00           C
ATOM   5872 4C21 POPEc 180      63.718  30.913  46.856  1.00  0.00           C
ATOM   5875 5C21 POPEc 180      64.689  30.824  48.046  1.00  0.00           C
ATOM   5878 6C21 POPEc 180      64.889  32.163  48.756  1.00  0.00           C
ATOM   5881 7C21 POPEc 180      65.899  32.084  49.906  1.00  0.00           C
ATOM   5884 8C21 POPEc 180      65.989  33.374  50.716  1.00  0.00           C
ATOM   5888  C33 POPEc 180      69.059  43.834  42.466  1.00  0.00           C
ATOM   5891  C34 POPEc 180      68.639  43.204  43.796  1.00  0.00           C
ATOM   5894  C35 POPEc 180      67.149  42.854  43.866  1.00  0.00           C
ATOM   5897  C36 POPEc 180      66.559  43.163  45.246  1.00  0.00           C
ATOM   5900  C37 POPEc 180      65.159  42.594  45.446  1.00  0.00           C
ATOM   5903  C38 POPEc 180      64.509  43.093  46.756  1.00  0.00           C
ATOM   5906  C39 POPEc 180      65.189  42.594  48.036  1.00  0.00           C
ATOM   5909 0C31 POPEc 180      64.458  43.114  49.296  1.00  0.00           C
ATOM   5912 1C31 POPEc 180      65.209  42.804  50.596  1.00  0.00           C
ATOM   5915 2C31 POPEc 180      64.388  43.143  51.846  1.00  0.00           C
ATOM   5918 3C31 POPEc 180      65.099  42.764  53.166  1.00  0.00           C
ATOM   5921 4C31 POPEc 180      66.349  43.604  53.456  1.00  0.00           C
ATOM   5924 5C31 POPEc 180      67.089  43.143  54.716  1.00  0.00           C
ATOM   5927 6C31 POPEc 180      68.379  43.933  54.966  1.00  0.00           C
ATOM   5931  NH3 POPEd 181     107.128  75.383  34.116  1.00  0.00           N
ATOM   5935  C12 POPEd 181     106.858  76.764  33.606  1.00  0.00           C
ATOM   5938  C11 POPEd 181     107.409  76.963  32.186  1.00  0.00           C
ATOM   5941  P   POPEd 181     108.339  79.393  32.196  1.00  0.00           P
ATOM   5942  O13 POPEd 181     109.099  78.863  33.356  1.00  0.00           O
ATOM   5943  O14 POPEd 181     109.138  79.754  30.996  1.00  0.00           O
ATOM   5944  O11 POPEd 181     107.418  80.594  32.656  1.00  0.00           O
ATOM   5945  O12 POPEd 181     107.239  78.314  31.776  1.00  0.00           O
ATOM   5946  C1  POPEd 181     107.489  81.223  33.936  1.00  0.00           C
ATOM   5949  C2  POPEd 181     106.608  80.514  35.026  1.00  0.00           C
ATOM   5951  O21 POPEd 181     105.519  81.284  35.586  1.00  0.00           O
ATOM   5952  C21 POPEd 181     105.709  82.494  36.106  1.00  0.00           C
ATOM   5953  O22 POPEd 181     106.649  83.244  35.916  1.00  0.00           O
ATOM   5954  C22 POPEd 181     104.558  82.774  37.086  1.00  0.00           C
ATOM   5957  C3  POPEd 181     107.439  79.854  36.186  1.00  0.00           C
ATOM   5960  O31 POPEd 181     108.218  80.853  36.866  1.00  0.00           O
ATOM   5961  C31 POPEd 181     108.139  81.133  38.166  1.00  0.00           C
ATOM   5962  O32 POPEd 181     108.419  82.224  38.636  1.00  0.00           O
ATOM   5963  C32 POPEd 181     107.718  79.963  39.056  1.00  0.00           C
ATOM   5966  C23 POPEd 181     104.859  83.853  38.166  1.00  0.00           C
ATOM   5969  C24 POPEd 181     103.689  84.004  39.176  1.00  0.00           C
ATOM   5972  C25 POPEd 181     103.149  85.444  39.336  1.00  0.00           C
ATOM   5975  C26 POPEd 181     103.749  86.234  40.516  1.00  0.00           C
ATOM   5978  C27 POPEd 181     102.838  86.314  41.766  1.00  0.00           C
ATOM   5981  C28 POPEd 181     103.448  87.183  42.886  1.00  0.00           C
ATOM   5984  C29 POPEd 181     102.589  87.304  44.116  1.00  0.00           C
ATOM   5986 0C21 POPEd 181     102.999  87.674  45.356  1.00  0.00           C
ATOM   5988 1C21 POPEd 181     104.399  88.073  45.746  1.00  0.00           C
ATOM   5991 2C21 POPEd 181     104.888  87.433  47.066  1.00  0.00           C
ATOM   5994 3C21 POPEd 181     106.329  87.873  47.396  1.00  0.00           C
ATOM   5997 4C21 POPEd 181     106.968  87.124  48.576  1.00  0.00           C
ATOM   6000 5C21 POPEd 181     106.329  87.404  49.946  1.00  0.00           C
ATOM   6003 6C21 POPEd 181     106.509  88.843  50.446  1.00  0.00           C
ATOM   6006 7C21 POPEd 181     105.998  89.024  51.886  1.00  0.00           C
ATOM   6009 8C21 POPEd 181     105.948  90.474  52.356  1.00  0.00           C
ATOM   6013  C33 POPEd 181     107.939  80.324  40.556  1.00  0.00           C
ATOM   6016  C34 POPEd 181     106.839  81.194  41.186  1.00  0.00           C
ATOM   6019  C35 POPEd 181     107.049  81.294  42.716  1.00  0.00           C
ATOM   6022  C36 POPEd 181     105.888  81.854  43.566  1.00  0.00           C
ATOM   6025  C37 POPEd 181     106.349  82.044  45.016  1.00  0.00           C
ATOM   6028  C38 POPEd 181     105.229  82.333  46.026  1.00  0.00           C
ATOM   6031  C39 POPEd 181     105.788  82.713  47.396  1.00  0.00           C
ATOM   6034 0C31 POPEd 181     104.719  82.783  48.486  1.00  0.00           C
ATOM   6037 1C31 POPEd 181     105.269  83.323  49.826  1.00  0.00           C
ATOM   6040 2C31 POPEd 181     104.239  83.283  50.966  1.00  0.00           C
ATOM   6043 3C31 POPEd 181     102.838  83.843  50.606  1.00  0.00           C
ATOM   6046 4C31 POPEd 181     102.858  85.294  50.106  1.00  0.00           C
ATOM   6049 5C31 POPEd 181     102.019  86.253  50.976  1.00  0.00           C
ATOM   6052 6C31 POPEd 181     102.119  87.713  50.536  1.00  0.00           C
ATOM   6056  NH3 POPEe 182      55.009   2.994  33.346  1.00  0.00           N
ATOM   6060  C12 POPEe 182      56.389   2.754  32.806  1.00  0.00           C
ATOM   6063  C11 POPEe 182      56.979   4.014  32.166  1.00  0.00           C
ATOM   6066  P   POPEe 182      59.319   5.064  31.586  1.00  0.00           P
ATOM   6067  O13 POPEe 182      60.699   4.804  32.076  1.00  0.00           O
ATOM   6068  O14 POPEe 182      59.138   5.394  30.166  1.00  0.00           O
ATOM   6069  O11 POPEe 182      58.639   6.174  32.476  1.00  0.00           O
ATOM   6070  O12 POPEe 182      58.379   3.824  31.956  1.00  0.00           O
ATOM   6071  C1  POPEe 182      59.198   6.724  33.656  1.00  0.00           C
ATOM   6074  C2  POPEe 182      58.329   6.464  34.916  1.00  0.00           C
ATOM   6076  O21 POPEe 182      58.839   7.354  35.926  1.00  0.00           O
ATOM   6077  C21 POPEe 182      57.948   7.804  36.796  1.00  0.00           C
ATOM   6078  O22 POPEe 182      56.749   7.594  36.786  1.00  0.00           O
ATOM   6079  C22 POPEe 182      58.678   8.614  37.856  1.00  0.00           C
ATOM   6082  C3  POPEe 182      58.409   4.984  35.416  1.00  0.00           C
ATOM   6085  O31 POPEe 182      57.859   4.804  36.746  1.00  0.00           O
ATOM   6086  C31 POPEe 182      56.579   4.494  36.796  1.00  0.00           C
ATOM   6087  O32 POPEe 182      55.849   4.274  35.836  1.00  0.00           O
ATOM   6088  C32 POPEe 182      56.129   4.484  38.266  1.00  0.00           C
ATOM   6091  C23 POPEe 182      58.959   7.794  39.136  1.00  0.00           C
ATOM   6094  C24 POPEe 182      58.718   8.584  40.426  1.00  0.00           C
ATOM   6097  C25 POPEe 182      57.229   8.804  40.766  1.00  0.00           C
ATOM   6100  C26 POPEe 182      56.498   7.494  41.136  1.00  0.00           C
ATOM   6103  C27 POPEe 182      55.019   7.644  41.506  1.00  0.00           C
ATOM   6106  C28 POPEe 182      54.739   8.024  42.976  1.00  0.00           C
ATOM   6109  C29 POPEe 182      54.849   9.494  43.266  1.00  0.00           C
ATOM   6111 0C21 POPEe 182      54.369  10.134  44.346  1.00  0.00           C
ATOM   6113 1C21 POPEe 182      53.619   9.524  45.506  1.00  0.00           C
ATOM   6116 2C21 POPEe 182      52.259  10.224  45.756  1.00  0.00           C
ATOM   6119 3C21 POPEe 182      51.329  10.154  44.536  1.00  0.00           C
ATOM   6122 4C21 POPEe 182      49.889  10.584  44.796  1.00  0.00           C
ATOM   6125 5C21 POPEe 182      48.969   9.394  45.126  1.00  0.00           C
ATOM   6128 6C21 POPEe 182      47.569   9.814  45.586  1.00  0.00           C
ATOM   6131 7C21 POPEe 182      46.708   8.634  46.056  1.00  0.00           C
ATOM   6134 8C21 POPEe 182      45.469   9.074  46.826  1.00  0.00           C
ATOM   6138  C33 POPEe 182      54.968   3.484  38.496  1.00  0.00           C
ATOM   6141  C34 POPEe 182      54.439   3.454  39.936  1.00  0.00           C
ATOM   6144  C35 POPEe 182      55.509   3.124  40.996  1.00  0.00           C
ATOM   6147  C36 POPEe 182      54.959   2.774  42.386  1.00  0.00           C
ATOM   6150  C37 POPEe 182      54.208   1.434  42.456  1.00  0.00           C
ATOM   6153  C38 POPEe 182      54.119   0.864  43.886  1.00  0.00           C
ATOM   6156  C39 POPEe 182      53.349   1.724  44.906  1.00  0.00           C
ATOM   6159 0C31 POPEe 182      53.639   1.304  46.366  1.00  0.00           C
ATOM   6162 1C31 POPEe 182      52.899   2.204  47.366  1.00  0.00           C
ATOM   6165 2C31 POPEe 182      53.459   2.154  48.806  1.00  0.00           C
ATOM   6168 3C31 POPEe 182      53.259   0.804  49.496  1.00  0.00           C
ATOM   6171 4C31 POPEe 182      52.818   0.944  50.966  1.00  0.00           C
ATOM   6174 5C31 POPEe 182      52.389  -0.406  51.556  1.00  0.00           C
ATOM   6177 6C31 POPEe 182      51.768  -0.296  52.946  1.00  0.00           C
ATOM   6181  NH3 POPEf 183     124.138  66.834  36.176  1.00  0.00           N
ATOM   6185  C12 POPEf 183     123.319  68.103  36.186  1.00  0.00           C
ATOM   6188  C11 POPEf 183     121.809  67.814  36.056  1.00  0.00           C
ATOM   6191  P   POPEf 183     120.748  70.054  35.236  1.00  0.00           P
ATOM   6192  O13 POPEf 183     121.979  70.124  34.436  1.00  0.00           O
ATOM   6193  O14 POPEf 183     119.479  69.724  34.546  1.00  0.00           O
ATOM   6194  O11 POPEf 183     120.618  71.364  36.116  1.00  0.00           O
ATOM   6195  O12 POPEf 183     120.959  68.933  36.346  1.00  0.00           O
ATOM   6196  C1  POPEf 183     121.708  71.724  36.996  1.00  0.00           C
ATOM   6199  C2  POPEf 183     121.229  71.844  38.476  1.00  0.00           C
ATOM   6201  O21 POPEf 183     122.318  72.053  39.396  1.00  0.00           O
ATOM   6202  C21 POPEf 183     123.009  71.024  39.856  1.00  0.00           C
ATOM   6203  O22 POPEf 183     123.089  69.914  39.366  1.00  0.00           O
ATOM   6204  C22 POPEf 183     123.638  71.393  41.186  1.00  0.00           C
ATOM   6207  C3  POPEf 183     120.309  70.663  38.866  1.00  0.00           C
ATOM   6210  O31 POPEf 183     119.769  70.864  40.186  1.00  0.00           O
ATOM   6211  C31 POPEf 183     118.609  70.253  40.386  1.00  0.00           C
ATOM   6212  O32 POPEf 183     118.028  69.544  39.576  1.00  0.00           O
ATOM   6213  C32 POPEf 183     118.069  70.554  41.786  1.00  0.00           C
ATOM   6216  C23 POPEf 183     122.718  70.914  42.326  1.00  0.00           C
ATOM   6219  C24 POPEf 183     123.409  70.783  43.676  1.00  0.00           C
ATOM   6222  C25 POPEf 183     124.319  69.573  43.846  1.00  0.00           C
ATOM   6225  C26 POPEf 183     124.778  69.474  45.296  1.00  0.00           C
ATOM   6228  C27 POPEf 183     125.909  68.474  45.526  1.00  0.00           C
ATOM   6231  C28 POPEf 183     126.419  68.603  46.966  1.00  0.00           C
ATOM   6234  C29 POPEf 183     127.539  67.654  47.286  1.00  0.00           C
ATOM   6236 0C21 POPEf 183     127.588  66.874  48.376  1.00  0.00           C
ATOM   6238 1C21 POPEf 183     126.549  66.783  49.466  1.00  0.00           C
ATOM   6241 2C21 POPEf 183     126.498  68.014  50.396  1.00  0.00           C
ATOM   6244 3C21 POPEf 183     127.849  68.364  51.016  1.00  0.00           C
ATOM   6247 4C21 POPEf 183     127.739  69.143  52.336  1.00  0.00           C
ATOM   6250 5C21 POPEf 183     126.868  70.404  52.226  1.00  0.00           C
ATOM   6253 6C21 POPEf 183     126.959  71.243  53.506  1.00  0.00           C
ATOM   6256 7C21 POPEf 183     125.919  72.364  53.516  1.00  0.00           C
ATOM   6259 8C21 POPEf 183     125.978  73.204  54.786  1.00  0.00           C
ATOM   6263  C33 POPEf 183     119.019  71.393  42.676  1.00  0.00           C
ATOM   6266  C34 POPEf 183     118.308  71.944  43.906  1.00  0.00           C
ATOM   6269  C35 POPEf 183     119.049  73.103  44.586  1.00  0.00           C
ATOM   6272  C36 POPEf 183     118.238  73.664  45.756  1.00  0.00           C
ATOM   6275  C37 POPEf 183     118.778  74.984  46.306  1.00  0.00           C
ATOM   6278  C38 POPEf 183     118.028  75.433  47.566  1.00  0.00           C
ATOM   6281  C39 POPEf 183     118.609  74.804  48.836  1.00  0.00           C
ATOM   6284 0C31 POPEf 183     117.809  75.103  50.106  1.00  0.00           C
ATOM   6287 1C31 POPEf 183     118.519  74.494  51.316  1.00  0.00           C
ATOM   6290 2C31 POPEf 183     117.779  74.643  52.646  1.00  0.00           C
ATOM   6293 3C31 POPEf 183     118.448  73.844  53.776  1.00  0.00           C
ATOM   6296 4C31 POPEf 183     119.979  73.984  53.826  1.00  0.00           C
ATOM   6299 5C31 POPEf 183     120.598  73.253  55.036  1.00  0.00           C
ATOM   6302 6C31 POPEf 183     122.128  73.393  55.076  1.00  0.00           C
ATOM   6306  NH3 POPEg 184      98.998 128.253  36.736  1.00  0.00           N
ATOM   6310  C12 POPEg 184      97.569 127.844  36.896  1.00  0.00           C
ATOM   6313  C11 POPEg 184      97.579 126.344  37.156  1.00  0.00           C
ATOM   6316  P   POPEg 184      96.138 124.253  37.296  1.00  0.00           P
ATOM   6317  O13 POPEg 184      94.719 123.924  37.536  1.00  0.00           O
ATOM   6318  O14 POPEg 184      96.789 123.544  36.176  1.00  0.00           O
ATOM   6319  O11 POPEg 184      96.949 124.033  38.646  1.00  0.00           O
ATOM   6320  O12 POPEg 184      96.249 125.833  37.126  1.00  0.00           O
ATOM   6321  C1  POPEg 184      97.489 122.754  38.966  1.00  0.00           C
ATOM   6324  C2  POPEg 184      96.829 122.234  40.256  1.00  0.00           C
ATOM   6326  O21 POPEg 184      97.229 120.864  40.416  1.00  0.00           O
ATOM   6327  C21 POPEg 184      97.049 120.373  41.646  1.00  0.00           C
ATOM   6328  O22 POPEg 184      96.319 119.433  41.906  1.00  0.00           O
ATOM   6329  C22 POPEg 184      97.879 121.164  42.656  1.00  0.00           C
ATOM   6332  C3  POPEg 184      95.279 122.354  40.166  1.00  0.00           C
ATOM   6335  O31 POPEg 184      94.599 121.994  41.386  1.00  0.00           O
ATOM   6336  C31 POPEg 184      93.319 121.683  41.176  1.00  0.00           C
ATOM   6337  O32 POPEg 184      92.799 121.493  40.096  1.00  0.00           O
ATOM   6338  C32 POPEg 184      92.528 121.834  42.466  1.00  0.00           C
ATOM   6341  C23 POPEg 184      98.329 120.394  43.906  1.00  0.00           C
ATOM   6344  C24 POPEg 184      98.909 121.353  44.956  1.00  0.00           C
ATOM   6347  C25 POPEg 184      99.239 120.654  46.266  1.00  0.00           C
ATOM   6350  C26 POPEg 184      98.168 120.933  47.326  1.00  0.00           C
ATOM   6353  C27 POPEg 184      98.428 120.163  48.626  1.00  0.00           C
ATOM   6356  C28 POPEg 184      97.619 120.724  49.806  1.00  0.00           C
ATOM   6359  C29 POPEg 184      98.049 120.064  51.086  1.00  0.00           C
ATOM   6361 0C21 POPEg 184      97.619 120.383  52.316  1.00  0.00           C
ATOM   6363 1C21 POPEg 184      96.579 121.424  52.666  1.00  0.00           C
ATOM   6366 2C21 POPEg 184      95.569 120.814  53.656  1.00  0.00           C
ATOM   6369 3C21 POPEg 184      94.468 121.804  54.066  1.00  0.00           C
ATOM   6372 4C21 POPEg 184      93.448 121.154  55.026  1.00  0.00           C
ATOM   6375 5C21 POPEg 184      92.489 120.184  54.316  1.00  0.00           C
ATOM   6378 6C21 POPEg 184      91.649 119.354  55.286  1.00  0.00           C
ATOM   6381 7C21 POPEg 184      90.569 118.544  54.556  1.00  0.00           C
ATOM   6384 8C21 POPEg 184      89.829 117.534  55.446  1.00  0.00           C
ATOM   6388  C33 POPEg 184      93.039 121.054  43.696  1.00  0.00           C
ATOM   6391  C34 POPEg 184      92.159 121.353  44.916  1.00  0.00           C
ATOM   6394  C35 POPEg 184      92.929 121.834  46.156  1.00  0.00           C
ATOM   6397  C36 POPEg 184      92.999 120.794  47.276  1.00  0.00           C
ATOM   6400  C37 POPEg 184      93.869 121.284  48.436  1.00  0.00           C
ATOM   6403  C38 POPEg 184      93.559 120.614  49.786  1.00  0.00           C
ATOM   6406  C39 POPEg 184      92.128 120.853  50.306  1.00  0.00           C
ATOM   6409 0C31 POPEg 184      91.718 122.344  50.346  1.00  0.00           C
ATOM   6412 1C31 POPEg 184      90.279 122.573  50.836  1.00  0.00           C
ATOM   6415 2C31 POPEg 184      90.159 123.163  52.256  1.00  0.00           C
ATOM   6418 3C31 POPEg 184      90.748 124.573  52.396  1.00  0.00           C
ATOM   6421 4C31 POPEg 184      90.589 125.143  53.806  1.00  0.00           C
ATOM   6424 5C31 POPEg 184      91.379 126.443  54.006  1.00  0.00           C
ATOM   6427 6C31 POPEg 184      91.288 126.993  55.426  1.00  0.00           C
ATOM   6431  NH3 POPEh 185     100.259 112.803  76.886  1.00  0.00           N
ATOM   6435  C12 POPEh 185      99.169 111.773  76.896  1.00  0.00           C
ATOM   6438  C11 POPEh 185      99.719 110.414  76.396  1.00  0.00           C
ATOM   6441  P   POPEh 185     102.299 110.143  76.216  1.00  0.00           P
ATOM   6442  O13 POPEh 185     102.329 111.533  75.706  1.00  0.00           O
ATOM   6443  O14 POPEh 185     103.439 109.654  77.016  1.00  0.00           O
ATOM   6444  O11 POPEh 185     102.029 109.183  75.006  1.00  0.00           O
ATOM   6445  O12 POPEh 185     100.948 110.044  77.046  1.00  0.00           O
ATOM   6446  C1  POPEh 185     102.489 109.533  73.706  1.00  0.00           C
ATOM   6449  C2  POPEh 185     102.138 108.364  72.746  1.00  0.00           C
ATOM   6451  O21 POPEh 185     103.159 108.073  71.776  1.00  0.00           O
ATOM   6452  C21 POPEh 185     104.339 107.713  72.226  1.00  0.00           C
ATOM   6453  O22 POPEh 185     104.739 107.754  73.376  1.00  0.00           O
ATOM   6454  C22 POPEh 185     105.178 107.204  71.056  1.00  0.00           C
ATOM   6457  C3  POPEh 185     100.799 108.664  72.006  1.00  0.00           C
ATOM   6460  O31 POPEh 185     100.549 107.774  70.896  1.00  0.00           O
ATOM   6461  C31 POPEh 185     100.769 108.133  69.616  1.00  0.00           C
ATOM   6462  O32 POPEh 185     101.009 107.333  68.726  1.00  0.00           O
ATOM   6463  C32 POPEh 185     100.559 109.614  69.296  1.00  0.00           C
ATOM   6466  C23 POPEh 185     104.339 106.854  69.806  1.00  0.00           C
ATOM   6469  C24 POPEh 185     105.198 106.284  68.686  1.00  0.00           C
ATOM   6472  C25 POPEh 185     104.399 105.663  67.526  1.00  0.00           C
ATOM   6475  C26 POPEh 185     105.259 104.673  66.726  1.00  0.00           C
ATOM   6478  C27 POPEh 185     104.859 104.584  65.256  1.00  0.00           C
ATOM   6481  C28 POPEh 185     105.969 103.983  64.376  1.00  0.00           C
ATOM   6484  C29 POPEh 185     105.649 104.133  62.906  1.00  0.00           C
ATOM   6486 0C21 POPEh 185     105.769 103.203  61.936  1.00  0.00           C
ATOM   6488 1C21 POPEh 185     106.299 101.794  62.096  1.00  0.00           C
ATOM   6491 2C21 POPEh 185     105.169 100.753  62.246  1.00  0.00           C
ATOM   6494 3C21 POPEh 185     104.549 100.753  63.646  1.00  0.00           C
ATOM   6497 4C21 POPEh 185     103.419  99.724  63.806  1.00  0.00           C
ATOM   6500 5C21 POPEh 185     102.968  99.614  65.266  1.00  0.00           C
ATOM   6503 6C21 POPEh 185     101.868  98.573  65.476  1.00  0.00           C
ATOM   6506 7C21 POPEh 185     101.519  98.414  66.956  1.00  0.00           C
ATOM   6509 8C21 POPEh 185     100.519  97.304  67.256  1.00  0.00           C
ATOM   6513  C33 POPEh 185     101.889 110.383  69.166  1.00  0.00           C
ATOM   6516  C34 POPEh 185     101.728 111.883  68.866  1.00  0.00           C
ATOM   6519  C35 POPEh 185     100.989 112.213  67.556  1.00  0.00           C
ATOM   6522  C36 POPEh 185     101.479 111.413  66.336  1.00  0.00           C
ATOM   6525  C37 POPEh 185     100.959 111.974  65.006  1.00  0.00           C
ATOM   6528  C38 POPEh 185     101.419 111.114  63.816  1.00  0.00           C
ATOM   6531  C39 POPEh 185     101.119 111.764  62.456  1.00  0.00           C
ATOM   6534 0C31 POPEh 185     102.159 111.393  61.396  1.00  0.00           C
ATOM   6537 1C31 POPEh 185     102.099 112.333  60.176  1.00  0.00           C
ATOM   6540 2C31 POPEh 185     103.269 112.143  59.206  1.00  0.00           C
ATOM   6543 3C31 POPEh 185     103.319 113.234  58.126  1.00  0.00           C
ATOM   6546 4C31 POPEh 185     102.198 113.124  57.086  1.00  0.00           C
ATOM   6549 5C31 POPEh 185     101.608 114.484  56.696  1.00  0.00           C
ATOM   6552 6C31 POPEh 185     100.369 114.344  55.806  1.00  0.00           C
ATOM   6556  NH3 POPEi 186      59.749 132.344  79.606  1.00  0.00           N
ATOM   6560  C12 POPEi 186      60.279 133.014  78.366  1.00  0.00           C
ATOM   6563  C11 POPEi 186      61.769 132.674  78.216  1.00  0.00           C
ATOM   6566  P   POPEi 186      63.468 130.753  78.196  1.00  0.00           P
ATOM   6567  O13 POPEi 186      64.439 131.814  78.536  1.00  0.00           O
ATOM   6568  O14 POPEi 186      63.659 129.444  78.866  1.00  0.00           O
ATOM   6569  O11 POPEi 186      63.538 130.514  76.636  1.00  0.00           O
ATOM   6570  O12 POPEi 186      61.979 131.264  78.406  1.00  0.00           O
ATOM   6571  C1  POPEi 186      64.739 130.014  76.026  1.00  0.00           C
ATOM   6574  C2  POPEi 186      64.458 128.594  75.506  1.00  0.00           C
ATOM   6576  O21 POPEi 186      65.689 127.844  75.376  1.00  0.00           O
ATOM   6577  C21 POPEi 186      66.479 128.023  74.336  1.00  0.00           C
ATOM   6578  O22 POPEi 186      66.349 128.844  73.446  1.00  0.00           O
ATOM   6579  C22 POPEi 186      67.629 127.014  74.456  1.00  0.00           C
ATOM   6582  C3  POPEi 186      63.519 128.663  74.256  1.00  0.00           C
ATOM   6585  O31 POPEi 186      62.939 127.394  73.926  1.00  0.00           O
ATOM   6586  C31 POPEi 186      62.459 127.164  72.666  1.00  0.00           C
ATOM   6587  O32 POPEi 186      61.888 126.124  72.386  1.00  0.00           O
ATOM   6588  C32 POPEi 186      62.729 128.213  71.606  1.00  0.00           C
ATOM   6591  C23 POPEi 186      68.218 126.624  73.076  1.00  0.00           C
ATOM   6594  C24 POPEi 186      67.218 125.833  72.226  1.00  0.00           C
ATOM   6597  C25 POPEi 186      67.818 125.283  70.926  1.00  0.00           C
ATOM   6600  C26 POPEi 186      66.748 124.603  70.066  1.00  0.00           C
ATOM   6603  C27 POPEi 186      67.319 123.963  68.786  1.00  0.00           C
ATOM   6606  C28 POPEi 186      66.249 123.323  67.866  1.00  0.00           C
ATOM   6609  C29 POPEi 186      65.379 124.374  67.216  1.00  0.00           C
ATOM   6611 0C21 POPEi 186      65.049 124.463  65.916  1.00  0.00           C
ATOM   6613 1C21 POPEi 186      65.409 123.474  64.826  1.00  0.00           C
ATOM   6616 2C21 POPEi 186      64.309 123.414  63.756  1.00  0.00           C
ATOM   6619 3C21 POPEi 186      64.598 122.374  62.656  1.00  0.00           C
ATOM   6622 4C21 POPEi 186      63.928 122.704  61.316  1.00  0.00           C
ATOM   6625 5C21 POPEi 186      62.399 122.824  61.376  1.00  0.00           C
ATOM   6628 6C21 POPEi 186      61.829 123.274  60.026  1.00  0.00           C
ATOM   6631 7C21 POPEi 186      60.329 123.563  60.056  1.00  0.00           C
ATOM   6634 8C21 POPEi 186      59.858 124.393  58.846  1.00  0.00           C
ATOM   6638  C33 POPEi 186      64.068 127.933  70.876  1.00  0.00           C
ATOM   6641  C34 POPEi 186      64.279 128.853  69.676  1.00  0.00           C
ATOM   6644  C35 POPEi 186      65.299 128.274  68.696  1.00  0.00           C
ATOM   6647  C36 POPEi 186      65.519 129.183  67.476  1.00  0.00           C
ATOM   6650  C37 POPEi 186      66.299 128.463  66.366  1.00  0.00           C
ATOM   6653  C38 POPEi 186      65.989 128.993  64.966  1.00  0.00           C
ATOM   6656  C39 POPEi 186      66.589 128.094  63.886  1.00  0.00           C
ATOM   6659 0C31 POPEi 186      65.949 128.323  62.506  1.00  0.00           C
ATOM   6662 1C31 POPEi 186      66.579 127.424  61.446  1.00  0.00           C
ATOM   6665 2C31 POPEi 186      65.819 127.454  60.106  1.00  0.00           C
ATOM   6668 3C31 POPEi 186      66.509 126.594  59.046  1.00  0.00           C
ATOM   6671 4C31 POPEi 186      66.349 125.084  59.286  1.00  0.00           C
ATOM   6674 5C31 POPEi 186      67.459 124.273  58.606  1.00  0.00           C
ATOM   6677 6C31 POPEi 186      67.278 122.754  58.736  1.00  0.00           C
ATOM   6681  NH3 POPEj 187     131.739  31.404  76.306  1.00  0.00           N
ATOM   6685  C12 POPEj 187     132.939  32.163  75.776  1.00  0.00           C
ATOM   6688  C11 POPEj 187     134.256  31.414  76.036  1.00  0.00           C
ATOM   6691  P   POPEj 187     134.088  28.864  75.756  1.00  0.00           P
ATOM   6692  O13 POPEj 187     132.998  29.054  76.736  1.00  0.00           O
ATOM   6693  O14 POPEj 187     135.406  28.354  76.206  1.00  0.00           O
ATOM   6694  O11 POPEj 187     133.579  28.134  74.456  1.00  0.00           O
ATOM   6695  O12 POPEj 187     134.366  30.284  75.146  1.00  0.00           O
ATOM   6696  C1  POPEj 187     132.169  28.014  74.166  1.00  0.00           C
ATOM   6699  C2  POPEj 187     131.668  29.103  73.166  1.00  0.00           C
ATOM   6701  O21 POPEj 187     130.299  29.454  73.386  1.00  0.00           O
ATOM   6702  C21 POPEj 187     129.339  28.604  73.046  1.00  0.00           C
ATOM   6703  O22 POPEj 187     129.448  27.394  72.906  1.00  0.00           O
ATOM   6704  C22 POPEj 187     128.058  29.404  72.776  1.00  0.00           C
ATOM   6707  C3  POPEj 187     131.968  28.744  71.666  1.00  0.00           C
ATOM   6710  O31 POPEj 187     131.199  29.564  70.746  1.00  0.00           O
ATOM   6711  C31 POPEj 187     131.839  30.413  69.946  1.00  0.00           C
ATOM   6712  O32 POPEj 187     133.058  30.534  69.886  1.00  0.00           O
ATOM   6713  C32 POPEj 187     130.849  31.273  69.156  1.00  0.00           C
ATOM   6716  C23 POPEj 187     127.679  29.264  71.286  1.00  0.00           C
ATOM   6719  C24 POPEj 187     126.379  29.994  70.886  1.00  0.00           C
ATOM   6722  C25 POPEj 187     126.649  31.474  70.576  1.00  0.00           C
ATOM   6725  C26 POPEj 187     125.379  32.294  70.306  1.00  0.00           C
ATOM   6728  C27 POPEj 187     125.009  32.393  68.806  1.00  0.00           C
ATOM   6731  C28 POPEj 187     123.649  31.764  68.426  1.00  0.00           C
ATOM   6734  C29 POPEj 187     122.468  32.494  69.016  1.00  0.00           C
ATOM   6736 0C21 POPEj 187     121.329  32.843  68.386  1.00  0.00           C
ATOM   6738 1C21 POPEj 187     120.928  32.593  66.946  1.00  0.00           C
ATOM   6741 2C21 POPEj 187     119.459  32.144  66.856  1.00  0.00           C
ATOM   6744 3C21 POPEj 187     118.869  32.174  65.436  1.00  0.00           C
ATOM   6747 4C21 POPEj 187     117.439  31.624  65.396  1.00  0.00           C
ATOM   6750 5C21 POPEj 187     116.749  31.733  64.026  1.00  0.00           C
ATOM   6753 6C21 POPEj 187     115.358  31.073  64.046  1.00  0.00           C
ATOM   6756 7C21 POPEj 187     114.608  31.143  62.706  1.00  0.00           C
ATOM   6759 8C21 POPEj 187     113.218  30.503  62.756  1.00  0.00           C
ATOM   6763  C33 POPEj 187     131.208  31.424  67.656  1.00  0.00           C
ATOM   6766  C34 POPEj 187     130.169  32.274  66.896  1.00  0.00           C
ATOM   6769  C35 POPEj 187     130.549  32.564  65.436  1.00  0.00           C
ATOM   6772  C36 POPEj 187     129.599  31.963  64.396  1.00  0.00           C
ATOM   6775  C37 POPEj 187     130.008  32.323  62.956  1.00  0.00           C
ATOM   6778  C38 POPEj 187     129.329  31.494  61.866  1.00  0.00           C
ATOM   6781  C39 POPEj 187     127.799  31.593  61.796  1.00  0.00           C
ATOM   6784 0C31 POPEj 187     127.209  31.014  60.496  1.00  0.00           C
ATOM   6787 1C31 POPEj 187     127.599  29.554  60.246  1.00  0.00           C
ATOM   6790 2C31 POPEj 187     127.239  29.014  58.856  1.00  0.00           C
ATOM   6793 3C31 POPEj 187     127.629  27.534  58.726  1.00  0.00           C
ATOM   6796 4C31 POPEj 187     127.528  26.974  57.296  1.00  0.00           C
ATOM   6799 5C31 POPEj 187     127.739  25.444  57.286  1.00  0.00           C
ATOM   6802 6C31 POPEj 187     127.778  24.834  55.886  1.00  0.00           C
ATOM   6806  NH3 POPEk 188       5.349  -0.526  33.646  1.00  0.00           N
ATOM   6810  C12 POPEk 188       6.399  -0.006  34.586  1.00  0.00           C
ATOM   6813  C11 POPEk 188       7.099   1.244  34.026  1.00  0.00           C
ATOM   6816  P   POPEk 188       8.759   2.964  35.146  1.00  0.00           P
ATOM   6817  O13 POPEk 188      10.169   2.884  35.576  1.00  0.00           O
ATOM   6818  O14 POPEk 188       8.509   3.804  33.956  1.00  0.00           O
ATOM   6819  O11 POPEk 188       7.869   3.444  36.366  1.00  0.00           O
ATOM   6820  O12 POPEk 188       8.249   1.514  34.806  1.00  0.00           O
ATOM   6821  C1  POPEk 188       7.419   2.554  37.396  1.00  0.00           C
ATOM   6824  C2  POPEk 188       8.399   2.524  38.586  1.00  0.00           C
ATOM   6826  O21 POPEk 188       7.829   1.694  39.616  1.00  0.00           O
ATOM   6827  C21 POPEk 188       8.629   0.774  40.126  1.00  0.00           C
ATOM   6828  O22 POPEk 188       9.799   0.594  39.826  1.00  0.00           O
ATOM   6829  C22 POPEk 188       7.869   0.024  41.206  1.00  0.00           C
ATOM   6832  C3  POPEk 188       8.629   3.964  39.136  1.00  0.00           C
ATOM   6835  O31 POPEk 188       9.469   4.014  40.316  1.00  0.00           O
ATOM   6836  C31 POPEk 188      10.779   3.994  40.066  1.00  0.00           C
ATOM   6837  O32 POPEk 188      11.289   3.764  38.986  1.00  0.00           O
ATOM   6838  C32 POPEk 188      11.549   4.314  41.356  1.00  0.00           C
ATOM   6841  C23 POPEk 188       8.749  -0.256  42.446  1.00  0.00           C
ATOM   6844  C24 POPEk 188       9.209   1.024  43.146  1.00  0.00           C
ATOM   6847  C25 POPEk 188       9.999   0.754  44.426  1.00  0.00           C
ATOM   6850  C26 POPEk 188       9.159   0.114  45.536  1.00  0.00           C
ATOM   6853  C27 POPEk 188       9.939   0.054  46.856  1.00  0.00           C
ATOM   6856  C28 POPEk 188       9.189  -0.683  47.966  1.00  0.00           C
ATOM   6859  C29 POPEk 188       7.979   0.064  48.466  1.00  0.00           C
ATOM   6861 0C21 POPEk 188       7.899   0.734  49.636  1.00  0.00           C
ATOM   6863 1C21 POPEk 188       9.029   0.874  50.626  1.00  0.00           C
ATOM   6866 2C21 POPEk 188       8.809   2.034  51.616  1.00  0.00           C
ATOM   6869 3C21 POPEk 188       9.759   1.934  52.816  1.00  0.00           C
ATOM   6872 4C21 POPEk 188       9.519   3.024  53.866  1.00  0.00           C
ATOM   6875 5C21 POPEk 188      10.159   4.374  53.516  1.00  0.00           C
ATOM   6878 6C21 POPEk 188       9.799   5.464  54.526  1.00  0.00           C
ATOM   6881 7C21 POPEk 188      10.669   6.734  54.396  1.00  0.00           C
ATOM   6884 8C21 POPEk 188      10.519   7.714  55.556  1.00  0.00           C
ATOM   6888  C33 POPEk 188      12.759   3.374  41.496  1.00  0.00           C
ATOM   6891  C34 POPEk 188      13.639   3.584  42.736  1.00  0.00           C
ATOM   6894  C35 POPEk 188      12.919   3.284  44.056  1.00  0.00           C
ATOM   6897  C36 POPEk 188      13.869   2.824  45.176  1.00  0.00           C
ATOM   6900  C37 POPEk 188      13.149   2.144  46.356  1.00  0.00           C
ATOM   6903  C38 POPEk 188      12.499   3.124  47.336  1.00  0.00           C
ATOM   6906  C39 POPEk 188      13.359   3.384  48.586  1.00  0.00           C
ATOM   6909 0C31 POPEk 188      13.369   2.214  49.576  1.00  0.00           C
ATOM   6912 1C31 POPEk 188      14.509   2.344  50.606  1.00  0.00           C
ATOM   6915 2C31 POPEk 188      14.649   1.144  51.546  1.00  0.00           C
ATOM   6918 3C31 POPEk 188      13.409   0.934  52.416  1.00  0.00           C
ATOM   6921 4C31 POPEk 188      13.699   0.134  53.686  1.00  0.00           C
ATOM   6924 5C31 POPEk 188      12.439  -0.106  54.526  1.00  0.00           C
ATOM   6927 6C31 POPEk 188      12.729  -0.853  55.826  1.00  0.00           C
ATOM   6931  NH3 POPEl 189      95.738 119.453  80.546  1.00  0.00           N
ATOM   6935  C12 POPEl 189      95.489 120.853  80.066  1.00  0.00           C
ATOM   6938  C11 POPEl 189      95.119 121.784  81.236  1.00  0.00           C
ATOM   6941  P   POPEl 189      95.998 124.133  80.516  1.00  0.00           P
ATOM   6942  O13 POPEl 189      97.289 123.544  80.916  1.00  0.00           O
ATOM   6943  O14 POPEl 189      95.679 125.444  81.086  1.00  0.00           O
ATOM   6944  O11 POPEl 189      96.068 124.374  78.956  1.00  0.00           O
ATOM   6945  O12 POPEl 189      94.829 123.094  80.766  1.00  0.00           O
ATOM   6946  C1  POPEl 189      94.929 124.144  78.126  1.00  0.00           C
ATOM   6949  C2  POPEl 189      95.239 123.133  77.006  1.00  0.00           C
ATOM   6951  O21 POPEl 189      96.109 123.814  76.086  1.00  0.00           O
ATOM   6952  C21 POPEl 189      96.799 123.133  75.206  1.00  0.00           C
ATOM   6953  O22 POPEl 189      96.839 121.913  75.106  1.00  0.00           O
ATOM   6954  C22 POPEl 189      97.499 124.103  74.246  1.00  0.00           C
ATOM   6957  C3  POPEl 189      93.879 122.663  76.386  1.00  0.00           C
ATOM   6960  O31 POPEl 189      93.959 121.483  75.566  1.00  0.00           O
ATOM   6961  C31 POPEl 189      93.919 121.694  74.266  1.00  0.00           C
ATOM   6962  O32 POPEl 189      94.019 122.783  73.726  1.00  0.00           O
ATOM   6963  C32 POPEl 189      93.629 120.373  73.556  1.00  0.00           C
ATOM   6966  C23 POPEl 189      97.119 123.884  72.756  1.00  0.00           C
ATOM   6969  C24 POPEl 189      98.159 124.474  71.786  1.00  0.00           C
ATOM   6972  C25 POPEl 189      97.919 124.123  70.306  1.00  0.00           C
ATOM   6975  C26 POPEl 189      99.189 124.273  69.456  1.00  0.00           C
ATOM   6978  C27 POPEl 189      98.919 124.413  67.946  1.00  0.00           C
ATOM   6981  C28 POPEl 189     100.209 124.564  67.106  1.00  0.00           C
ATOM   6984  C29 POPEl 189     100.679 123.283  66.446  1.00  0.00           C
ATOM   6986 0C21 POPEl 189     100.829 123.063  65.126  1.00  0.00           C
ATOM   6988 1C21 POPEl 189     100.598 124.064  64.006  1.00  0.00           C
ATOM   6991 2C21 POPEl 189     101.679 123.993  62.906  1.00  0.00           C
ATOM   6994 3C21 POPEl 189     101.448 122.844  61.896  1.00  0.00           C
ATOM   6997 4C21 POPEl 189     102.718 122.554  61.086  1.00  0.00           C
ATOM   7000 5C21 POPEl 189     102.509 121.474  60.006  1.00  0.00           C
ATOM   7003 6C21 POPEl 189     103.819 121.014  59.356  1.00  0.00           C
ATOM   7006 7C21 POPEl 189     103.599 119.894  58.336  1.00  0.00           C
ATOM   7009 8C21 POPEl 189     104.859 119.364  57.656  1.00  0.00           C
ATOM   7013  C33 POPEl 189      93.788 120.514  72.036  1.00  0.00           C
ATOM   7016  C34 POPEl 189      93.619 119.194  71.266  1.00  0.00           C
ATOM   7019  C35 POPEl 189      94.218 119.253  69.846  1.00  0.00           C
ATOM   7022  C36 POPEl 189      93.708 120.414  68.976  1.00  0.00           C
ATOM   7025  C37 POPEl 189      94.449 121.753  69.166  1.00  0.00           C
ATOM   7028  C38 POPEl 189      94.299 122.724  67.986  1.00  0.00           C
ATOM   7031  C39 POPEl 189      92.899 123.334  67.816  1.00  0.00           C
ATOM   7034 0C31 POPEl 189      91.979 122.484  66.916  1.00  0.00           C
ATOM   7037 1C31 POPEl 189      90.579 123.084  66.746  1.00  0.00           C
ATOM   7040 2C31 POPEl 189      90.509 124.404  65.966  1.00  0.00           C
ATOM   7043 3C31 POPEl 189      91.099 124.323  64.556  1.00  0.00           C
ATOM   7046 4C31 POPEl 189      90.788 125.604  63.766  1.00  0.00           C
ATOM   7049 5C31 POPEl 189      91.549 125.643  62.436  1.00  0.00           C
ATOM   7052 6C31 POPEl 189      91.308 126.944  61.666  1.00  0.00           C
ATOM   7056  NH3 POPEm 190      33.399   1.444  38.236  1.00  0.00           N
ATOM   7060  C12 POPEm 190      32.448   2.254  37.396  1.00  0.00           C
ATOM   7063  C11 POPEm 190      31.599   3.244  38.236  1.00  0.00           C
ATOM   7066  P   POPEm 190      33.279   5.194  38.616  1.00  0.00           P
ATOM   7067  O13 POPEm 190      32.509   6.174  37.826  1.00  0.00           O
ATOM   7068  O14 POPEm 190      34.369   4.504  37.906  1.00  0.00           O
ATOM   7069  O11 POPEm 190      33.819   5.794  39.976  1.00  0.00           O
ATOM   7070  O12 POPEm 190      32.349   4.034  39.146  1.00  0.00           O
ATOM   7071  C1  POPEm 190      32.929   6.224  41.016  1.00  0.00           C
ATOM   7074  C2  POPEm 190      32.608   5.114  42.076  1.00  0.00           C
ATOM   7076  O21 POPEm 190      32.589   5.714  43.386  1.00  0.00           O
ATOM   7077  C21 POPEm 190      31.529   5.404  44.126  1.00  0.00           C
ATOM   7078  O22 POPEm 190      30.549   4.784  43.756  1.00  0.00           O
ATOM   7079  C22 POPEm 190      31.679   5.954  45.546  1.00  0.00           C
ATOM   7082  C3  POPEm 190      33.649   3.964  42.076  1.00  0.00           C
ATOM   7085  O31 POPEm 190      33.599   3.154  43.286  1.00  0.00           O
ATOM   7086  C31 POPEm 190      34.109   1.944  43.096  1.00  0.00           C
ATOM   7087  O32 POPEm 190      34.459   1.494  42.016  1.00  0.00           O
ATOM   7088  C32 POPEm 190      34.269   1.214  44.416  1.00  0.00           C
ATOM   7091  C23 POPEm 190      32.729   5.214  46.416  1.00  0.00           C
ATOM   7094  C24 POPEm 190      32.538   5.494  47.926  1.00  0.00           C
ATOM   7097  C25 POPEm 190      33.869   5.524  48.686  1.00  0.00           C
ATOM   7100  C26 POPEm 190      33.829   5.014  50.146  1.00  0.00           C
ATOM   7103  C27 POPEm 190      32.869   5.744  51.096  1.00  0.00           C
ATOM   7106  C28 POPEm 190      33.279   5.464  52.566  1.00  0.00           C
ATOM   7109  C29 POPEm 190      32.339   5.734  53.716  1.00  0.00           C
ATOM   7111 0C21 POPEm 190      31.279   6.554  53.826  1.00  0.00           C
ATOM   7113 1C21 POPEm 190      30.739   7.534  52.826  1.00  0.00           C
ATOM   7116 2C21 POPEm 190      29.808   8.554  53.506  1.00  0.00           C
ATOM   7119 3C21 POPEm 190      29.279   9.624  52.536  1.00  0.00           C
ATOM   7122 4C21 POPEm 190      28.468  10.744  53.226  1.00  0.00           C
ATOM   7125 5C21 POPEm 190      27.209  10.254  53.936  1.00  0.00           C
ATOM   7128 6C21 POPEm 190      26.099  11.314  53.976  1.00  0.00           C
ATOM   7131 7C21 POPEm 190      24.789  10.804  54.576  1.00  0.00           C
ATOM   7134 8C21 POPEm 190      23.629  11.784  54.416  1.00  0.00           C
ATOM   7138  C33 POPEm 190      35.549   1.624  45.186  1.00  0.00           C
ATOM   7141  C34 POPEm 190      35.479   1.074  46.616  1.00  0.00           C
ATOM   7144  C35 POPEm 190      36.689   1.414  47.496  1.00  0.00           C
ATOM   7147  C36 POPEm 190      36.269   1.364  48.966  1.00  0.00           C
ATOM   7150  C37 POPEm 190      37.359   1.694  49.986  1.00  0.00           C
ATOM   7153  C38 POPEm 190      36.819   2.434  51.216  1.00  0.00           C
ATOM   7156  C39 POPEm 190      35.609   1.784  51.916  1.00  0.00           C
ATOM   7159 0C31 POPEm 190      35.939   0.504  52.686  1.00  0.00           C
ATOM   7162 1C31 POPEm 190      34.699  -0.046  53.416  1.00  0.00           C
ATOM   7165 2C31 POPEm 190      34.989  -1.323  54.216  1.00  0.00           C
ATOM   7168 3C31 POPEm 190      33.799  -1.803  55.056  1.00  0.00           C
ATOM   7171 4C31 POPEm 190      32.608  -2.353  54.246  1.00  0.00           C
ATOM   7174 5C31 POPEm 190      31.519  -2.903  55.176  1.00  0.00           C
ATOM   7177 6C31 POPEm 190      30.279  -3.403  54.436  1.00  0.00           C
ATOM   7181  NH3 POPEn 191      37.299  84.564  30.216  1.00  0.00           N
ATOM   7185  C12 POPEn 191      36.009  84.833  29.486  1.00  0.00           C
ATOM   7188  C11 POPEn 191      35.939  86.253  28.886  1.00  0.00           C
ATOM   7191  P   POPEn 191      35.829  88.423  30.476  1.00  0.00           P
ATOM   7192  O13 POPEn 191      36.089  89.524  29.536  1.00  0.00           O
ATOM   7193  O14 POPEn 191      34.948  88.794  31.596  1.00  0.00           O
ATOM   7194  O11 POPEn 191      37.209  87.864  31.016  1.00  0.00           O
ATOM   7195  O12 POPEn 191      35.249  87.164  29.726  1.00  0.00           O
ATOM   7196  C1  POPEn 191      37.789  88.404  32.206  1.00  0.00           C
ATOM   7199  C2  POPEn 191      37.538  87.544  33.486  1.00  0.00           C
ATOM   7201  O21 POPEn 191      38.678  87.614  34.346  1.00  0.00           O
ATOM   7202  C21 POPEn 191      38.579  88.474  35.346  1.00  0.00           C
ATOM   7203  O22 POPEn 191      37.619  89.173  35.576  1.00  0.00           O
ATOM   7204  C22 POPEn 191      39.849  88.433  36.196  1.00  0.00           C
ATOM   7207  C3  POPEn 191      37.349  86.054  33.116  1.00  0.00           C
ATOM   7210  O31 POPEn 191      37.089  85.194  34.266  1.00  0.00           O
ATOM   7211  C31 POPEn 191      36.709  83.974  33.836  1.00  0.00           C
ATOM   7212  O32 POPEn 191      36.509  83.734  32.656  1.00  0.00           O
ATOM   7213  C32 POPEn 191      36.629  82.904  34.926  1.00  0.00           C
ATOM   7216  C23 POPEn 191      39.499  88.224  37.686  1.00  0.00           C
ATOM   7219  C24 POPEn 191      40.739  87.974  38.556  1.00  0.00           C
ATOM   7222  C25 POPEn 191      40.399  87.993  40.046  1.00  0.00           C
ATOM   7225  C26 POPEn 191      41.509  87.494  40.986  1.00  0.00           C
ATOM   7228  C27 POPEn 191      41.089  87.704  42.456  1.00  0.00           C
ATOM   7231  C28 POPEn 191      41.919  86.974  43.526  1.00  0.00           C
ATOM   7234  C29 POPEn 191      43.359  87.404  43.626  1.00  0.00           C
ATOM   7236 0C21 POPEn 191      43.819  88.393  44.416  1.00  0.00           C
ATOM   7238 1C21 POPEn 191      42.979  89.294  45.286  1.00  0.00           C
ATOM   7241 2C21 POPEn 191      43.069  88.904  46.776  1.00  0.00           C
ATOM   7244 3C21 POPEn 191      42.199  89.813  47.646  1.00  0.00           C
ATOM   7247 4C21 POPEn 191      42.259  89.494  49.146  1.00  0.00           C
ATOM   7250 5C21 POPEn 191      41.749  88.094  49.496  1.00  0.00           C
ATOM   7253 6C21 POPEn 191      41.698  87.844  51.006  1.00  0.00           C
ATOM   7256 7C21 POPEn 191      40.829  86.633  51.336  1.00  0.00           C
ATOM   7259 8C21 POPEn 191      40.999  86.083  52.756  1.00  0.00           C
ATOM   7263  C33 POPEn 191      35.899  83.283  36.236  1.00  0.00           C
ATOM   7266  C34 POPEn 191      35.299  82.064  36.966  1.00  0.00           C
ATOM   7269  C35 POPEn 191      36.229  80.844  37.036  1.00  0.00           C
ATOM   7272  C36 POPEn 191      35.659  79.724  37.936  1.00  0.00           C
ATOM   7275  C37 POPEn 191      36.329  78.374  37.636  1.00  0.00           C
ATOM   7278  C38 POPEn 191      36.049  77.274  38.656  1.00  0.00           C
ATOM   7281  C39 POPEn 191      34.579  76.864  38.856  1.00  0.00           C
ATOM   7284 0C31 POPEn 191      33.959  77.364  40.166  1.00  0.00           C
ATOM   7287 1C31 POPEn 191      32.629  76.664  40.496  1.00  0.00           C
ATOM   7290 2C31 POPEn 191      32.089  76.963  41.896  1.00  0.00           C
ATOM   7293 3C31 POPEn 191      31.309  78.283  42.006  1.00  0.00           C
ATOM   7296 4C31 POPEn 191      29.799  78.114  41.766  1.00  0.00           C
ATOM   7299 5C31 POPEn 191      29.029  79.444  41.796  1.00  0.00           C
ATOM   7302 6C31 POPEn 191      27.519  79.253  41.616  1.00  0.00           C
ATOM   7306  NH3 POPEo 192       3.729  61.753  31.326  1.00  0.00           N
ATOM   7310  C12 POPEo 192       2.639  62.053  32.336  1.00  0.00           C
ATOM   7313  C11 POPEo 192       1.409  61.144  32.136  1.00  0.00           C
ATOM   7316  P   POPEo 192       1.059  58.834  30.996  1.00  0.00           P
ATOM   7317  O13 POPEo 192      -0.401  58.964  31.176  1.00  0.00           O
ATOM   7318  O14 POPEo 192       1.599  59.064  29.636  1.00  0.00           O
ATOM   7319  O11 POPEo 192       1.499  57.373  31.456  1.00  0.00           O
ATOM   7320  O12 POPEo 192       1.809  59.784  32.016  1.00  0.00           O
ATOM   7321  C1  POPEo 192       2.289  57.134  32.626  1.00  0.00           C
ATOM   7324  C2  POPEo 192       1.369  56.604  33.746  1.00  0.00           C
ATOM   7326  O21 POPEo 192       0.789  57.724  34.446  1.00  0.00           O
ATOM   7327  C21 POPEo 192      -0.441  57.503  34.886  1.00  0.00           C
ATOM   7328  O22 POPEo 192      -1.121  56.534  34.596  1.00  0.00           O
ATOM   7329  C22 POPEo 192      -0.831  58.563  35.896  1.00  0.00           C
ATOM   7332  C3  POPEo 192       2.089  55.654  34.746  1.00  0.00           C
ATOM   7335  O31 POPEo 192       3.149  56.294  35.486  1.00  0.00           O
ATOM   7336  C31 POPEo 192       3.639  55.463  36.426  1.00  0.00           C
ATOM   7337  O32 POPEo 192       3.289  54.304  36.546  1.00  0.00           O
ATOM   7338  C32 POPEo 192       4.669  56.183  37.296  1.00  0.00           C
ATOM   7341  C23 POPEo 192      -0.871  57.944  37.316  1.00  0.00           C
ATOM   7344  C24 POPEo 192      -1.071  59.003  38.406  1.00  0.00           C
ATOM   7347  C25 POPEo 192      -2.428  59.694  38.306  1.00  0.00           C
ATOM   7350  C26 POPEo 192      -2.638  60.744  39.406  1.00  0.00           C
ATOM   7353  C27 POPEo 192      -3.788  61.664  39.026  1.00  0.00           C
ATOM   7356  C28 POPEo 192      -3.958  62.893  39.926  1.00  0.00           C
ATOM   7359  C29 POPEo 192      -4.448  62.603  41.316  1.00  0.00           C
ATOM   7361 0C21 POPEo 192      -4.228  63.444  42.346  1.00  0.00           C
ATOM   7363 1C21 POPEo 192      -3.498  64.764  42.246  1.00  0.00           C
ATOM   7366 2C21 POPEo 192      -3.858  65.713  43.406  1.00  0.00           C
ATOM   7369 3C21 POPEo 192      -5.318  66.204  43.386  1.00  0.00           C
ATOM   7372 4C21 POPEo 192      -5.758  66.853  44.696  1.00  0.00           C
ATOM   7375 5C21 POPEo 192      -4.908  68.064  45.106  1.00  0.00           C
ATOM   7378 6C21 POPEo 192      -5.358  68.673  46.436  1.00  0.00           C
ATOM   7381 7C21 POPEo 192      -4.388  69.754  46.926  1.00  0.00           C
ATOM   7384 8C21 POPEo 192      -4.758  70.334  48.296  1.00  0.00           C
ATOM   7388  C33 POPEo 192       4.799  55.564  38.696  1.00  0.00           C
ATOM   7391  C34 POPEo 192       4.259  56.454  39.816  1.00  0.00           C
ATOM   7394  C35 POPEo 192       4.639  55.894  41.196  1.00  0.00           C
ATOM   7397  C36 POPEo 192       4.269  56.823  42.356  1.00  0.00           C
ATOM   7400  C37 POPEo 192       4.749  56.263  43.706  1.00  0.00           C
ATOM   7403  C38 POPEo 192       4.339  57.103  44.926  1.00  0.00           C
ATOM   7406  C39 POPEo 192       2.849  56.974  45.246  1.00  0.00           C
ATOM   7409 0C31 POPEo 192       2.359  57.963  46.316  1.00  0.00           C
ATOM   7412 1C31 POPEo 192       0.829  57.933  46.506  1.00  0.00           C
ATOM   7415 2C31 POPEo 192       0.279  59.134  47.296  1.00  0.00           C
ATOM   7418 3C31 POPEo 192       0.239  58.933  48.826  1.00  0.00           C
ATOM   7421 4C31 POPEo 192       1.599  58.664  49.466  1.00  0.00           C
ATOM   7424 5C31 POPEo 192       1.549  58.693  50.986  1.00  0.00           C
ATOM   7427 6C31 POPEo 192       2.899  58.423  51.656  1.00  0.00           C
ATOM   7431  NH3 POPEp 193      41.358  73.563  33.666  1.00  0.00           N
ATOM   7435  C12 POPEp 193      40.659  74.003  32.416  1.00  0.00           C
ATOM   7438  C11 POPEp 193      39.468  73.064  32.076  1.00  0.00           C
ATOM   7441  P   POPEp 193      38.729  74.813  30.156  1.00  0.00           P
ATOM   7442  O13 POPEp 193      40.099  74.954  29.626  1.00  0.00           O
ATOM   7443  O14 POPEp 193      37.628  74.813  29.146  1.00  0.00           O
ATOM   7444  O11 POPEp 193      38.429  75.904  31.266  1.00  0.00           O
ATOM   7445  O12 POPEp 193      38.619  73.493  31.006  1.00  0.00           O
ATOM   7446  C1  POPEp 193      37.199  75.914  32.006  1.00  0.00           C
ATOM   7449  C2  POPEp 193      37.439  75.654  33.516  1.00  0.00           C
ATOM   7451  O21 POPEp 193      36.209  75.753  34.256  1.00  0.00           O
ATOM   7452  C21 POPEp 193      35.439  74.664  34.256  1.00  0.00           C
ATOM   7453  O22 POPEp 193      35.689  73.624  33.676  1.00  0.00           O
ATOM   7454  C22 POPEp 193      34.149  75.014  35.006  1.00  0.00           C
ATOM   7457  C3  POPEp 193      38.459  76.683  34.096  1.00  0.00           C
ATOM   7460  O31 POPEp 193      39.138  76.154  35.256  1.00  0.00           O
ATOM   7461  C31 POPEp 193      39.639  77.073  36.086  1.00  0.00           C
ATOM   7462  O32 POPEp 193      39.519  78.283  35.956  1.00  0.00           O
ATOM   7463  C32 POPEp 193      40.339  76.294  37.206  1.00  0.00           C
ATOM   7466  C23 POPEp 193      33.739  73.993  36.076  1.00  0.00           C
ATOM   7469  C24 POPEp 193      32.489  74.474  36.806  1.00  0.00           C
ATOM   7472  C25 POPEp 193      31.909  73.454  37.786  1.00  0.00           C
ATOM   7475  C26 POPEp 193      30.709  74.054  38.516  1.00  0.00           C
ATOM   7478  C27 POPEp 193      30.079  73.103  39.536  1.00  0.00           C
ATOM   7481  C28 POPEp 193      28.989  73.844  40.336  1.00  0.00           C
ATOM   7484  C29 POPEp 193      28.468  73.014  41.476  1.00  0.00           C
ATOM   7486 0C21 POPEp 193      28.619  73.294  42.796  1.00  0.00           C
ATOM   7488 1C21 POPEp 193      29.369  74.444  43.396  1.00  0.00           C
ATOM   7491 2C21 POPEp 193      28.749  74.954  44.716  1.00  0.00           C
ATOM   7494 3C21 POPEp 193      29.539  76.144  45.276  1.00  0.00           C
ATOM   7497 4C21 POPEp 193      29.089  76.573  46.676  1.00  0.00           C
ATOM   7500 5C21 POPEp 193      29.759  77.883  47.146  1.00  0.00           C
ATOM   7503 6C21 POPEp 193      29.159  79.133  46.476  1.00  0.00           C
ATOM   7506 7C21 POPEp 193      29.789  80.444  46.976  1.00  0.00           C
ATOM   7509 8C21 POPEp 193      29.119  81.694  46.396  1.00  0.00           C
ATOM   7513  C33 POPEp 193      40.909  77.143  38.356  1.00  0.00           C
ATOM   7516  C34 POPEp 193      42.089  76.464  39.076  1.00  0.00           C
ATOM   7519  C35 POPEp 193      41.739  75.234  39.916  1.00  0.00           C
ATOM   7522  C36 POPEp 193      42.019  75.474  41.406  1.00  0.00           C
ATOM   7525  C37 POPEp 193      41.619  74.304  42.326  1.00  0.00           C
ATOM   7528  C38 POPEp 193      41.838  74.654  43.796  1.00  0.00           C
ATOM   7531  C39 POPEp 193      41.929  73.454  44.746  1.00  0.00           C
ATOM   7534 0C31 POPEp 193      40.629  72.633  44.846  1.00  0.00           C
ATOM   7537 1C31 POPEp 193      40.789  71.464  45.836  1.00  0.00           C
ATOM   7540 2C31 POPEp 193      39.589  70.503  45.876  1.00  0.00           C
ATOM   7543 3C31 POPEp 193      38.269  71.144  46.316  1.00  0.00           C
ATOM   7546 4C31 POPEp 193      38.239  71.614  47.776  1.00  0.00           C
ATOM   7549 5C31 POPEp 193      36.899  72.243  48.156  1.00  0.00           C
ATOM   7552 6C31 POPEp 193      36.769  72.573  49.646  1.00  0.00           C
ATOM   7556  NH3 POPEq 194      22.889  79.573  72.346  1.00  0.00           N
ATOM   7560  C12 POPEq 194      21.729  80.264  71.706  1.00  0.00           C
ATOM   7563  C11 POPEq 194      20.539  79.294  71.566  1.00  0.00           C
ATOM   7566  P   POPEq 194      21.379  77.834  69.606  1.00  0.00           P
ATOM   7567  O13 POPEq 194      20.909  78.984  68.826  1.00  0.00           O
ATOM   7568  O14 POPEq 194      22.839  77.654  69.696  1.00  0.00           O
ATOM   7569  O11 POPEq 194      20.669  76.493  69.146  1.00  0.00           O
ATOM   7570  O12 POPEq 194      20.949  78.003  71.106  1.00  0.00           O
ATOM   7571  C1  POPEq 194      20.009  76.353  67.866  1.00  0.00           C
ATOM   7574  C2  POPEq 194      18.489  76.734  67.846  1.00  0.00           C
ATOM   7576  O21 POPEq 194      17.699  75.774  68.576  1.00  0.00           O
ATOM   7577  C21 POPEq 194      16.449  76.144  68.816  1.00  0.00           C
ATOM   7578  O22 POPEq 194      16.029  77.283  68.736  1.00  0.00           O
ATOM   7579  C22 POPEq 194      15.599  74.923  69.186  1.00  0.00           C
ATOM   7582  C3  POPEq 194      17.969  76.834  66.366  1.00  0.00           C
ATOM   7585  O31 POPEq 194      17.929  75.523  65.736  1.00  0.00           O
ATOM   7586  C31 POPEq 194      18.139  75.484  64.436  1.00  0.00           C
ATOM   7587  O32 POPEq 194      18.449  76.414  63.716  1.00  0.00           O
ATOM   7588  C32 POPEq 194      18.039  74.044  63.936  1.00  0.00           C
ATOM   7591  C23 POPEq 194      14.199  75.354  69.706  1.00  0.00           C
ATOM   7594  C24 POPEq 194      13.179  74.194  69.766  1.00  0.00           C
ATOM   7597  C25 POPEq 194      12.079  74.304  68.696  1.00  0.00           C
ATOM   7600  C26 POPEq 194      10.929  75.234  69.116  1.00  0.00           C
ATOM   7603  C27 POPEq 194       9.669  75.034  68.246  1.00  0.00           C
ATOM   7606  C28 POPEq 194       8.409  75.694  68.836  1.00  0.00           C
ATOM   7609  C29 POPEq 194       8.489  77.194  68.786  1.00  0.00           C
ATOM   7611 0C21 POPEq 194       7.679  78.003  68.086  1.00  0.00           C
ATOM   7613 1C21 POPEq 194       6.539  77.573  67.206  1.00  0.00           C
ATOM   7616 2C21 POPEq 194       5.899  78.763  66.466  1.00  0.00           C
ATOM   7619 3C21 POPEq 194       5.019  79.624  67.366  1.00  0.00           C
ATOM   7622 4C21 POPEq 194       4.449  80.853  66.646  1.00  0.00           C
ATOM   7625 5C21 POPEq 194       3.659  81.773  67.586  1.00  0.00           C
ATOM   7628 6C21 POPEq 194       2.239  81.314  67.936  1.00  0.00           C
ATOM   7631 7C21 POPEq 194       1.559  82.294  68.896  1.00  0.00           C
ATOM   7634 8C21 POPEq 194       0.139  81.883  69.266  1.00  0.00           C
ATOM   7638  C33 POPEq 194      16.609  73.444  63.976  1.00  0.00           C
ATOM   7641  C34 POPEq 194      16.079  73.003  62.596  1.00  0.00           C
ATOM   7644  C35 POPEq 194      15.729  74.164  61.646  1.00  0.00           C
ATOM   7647  C36 POPEq 194      15.399  73.664  60.226  1.00  0.00           C
ATOM   7650  C37 POPEq 194      15.199  74.813  59.226  1.00  0.00           C
ATOM   7653  C38 POPEq 194      15.149  74.353  57.766  1.00  0.00           C
ATOM   7656  C39 POPEq 194      14.959  75.494  56.756  1.00  0.00           C
ATOM   7659 0C31 POPEq 194      13.559  76.114  56.796  1.00  0.00           C
ATOM   7662 1C31 POPEq 194      13.259  77.024  55.586  1.00  0.00           C
ATOM   7665 2C31 POPEq 194      11.759  77.304  55.386  1.00  0.00           C
ATOM   7668 3C31 POPEq 194      10.959  76.084  54.896  1.00  0.00           C
ATOM   7671 4C31 POPEq 194       9.499  76.414  54.576  1.00  0.00           C
ATOM   7674 5C31 POPEq 194       8.629  75.143  54.496  1.00  0.00           C
ATOM   7677 6C31 POPEq 194       7.199  75.404  54.016  1.00  0.00           C
ATOM   7681  NH3 POPEr 195      96.099  32.463  32.886  1.00  0.00           N
ATOM   7685  C12 POPEr 195      96.308  32.773  31.436  1.00  0.00           C
ATOM   7688  C11 POPEr 195      96.689  31.494  30.666  1.00  0.00           C
ATOM   7691  P   POPEr 195      96.459  29.124  31.696  1.00  0.00           P
ATOM   7692  O13 POPEr 195      97.359  29.634  32.756  1.00  0.00           O
ATOM   7693  O14 POPEr 195      97.058  28.244  30.666  1.00  0.00           O
ATOM   7694  O11 POPEr 195      95.309  28.334  32.416  1.00  0.00           O
ATOM   7695  O12 POPEr 195      95.819  30.404  31.006  1.00  0.00           O
ATOM   7696  C1  POPEr 195      94.029  28.843  32.756  1.00  0.00           C
ATOM   7699  C2  POPEr 195      93.858  29.114  34.296  1.00  0.00           C
ATOM   7701  O21 POPEr 195      92.669  29.884  34.556  1.00  0.00           O
ATOM   7702  C21 POPEr 195      92.689  31.134  34.176  1.00  0.00           C
ATOM   7703  O22 POPEr 195      93.519  31.654  33.436  1.00  0.00           O
ATOM   7704  C22 POPEr 195      91.549  31.893  34.876  1.00  0.00           C
ATOM   7707  C3  POPEr 195      95.129  29.753  34.986  1.00  0.00           C
ATOM   7710  O31 POPEr 195      94.859  30.573  36.156  1.00  0.00           O
ATOM   7711  C31 POPEr 195      95.058  30.004  37.336  1.00  0.00           C
ATOM   7712  O32 POPEr 195      95.349  28.834  37.516  1.00  0.00           O
ATOM   7713  C32 POPEr 195      94.748  31.024  38.446  1.00  0.00           C
ATOM   7716  C23 POPEr 195      91.889  32.104  36.366  1.00  0.00           C
ATOM   7719  C24 POPEr 195      91.068  33.183  37.106  1.00  0.00           C
ATOM   7722  C25 POPEr 195      91.278  34.604  36.576  1.00  0.00           C
ATOM   7725  C26 POPEr 195      90.629  35.683  37.456  1.00  0.00           C
ATOM   7728  C27 POPEr 195      90.649  37.054  36.786  1.00  0.00           C
ATOM   7731  C28 POPEr 195      90.069  38.194  37.656  1.00  0.00           C
ATOM   7734  C29 POPEr 195      90.169  39.514  36.926  1.00  0.00           C
ATOM   7736 0C21 POPEr 195      89.649  40.684  37.316  1.00  0.00           C
ATOM   7738 1C21 POPEr 195      88.849  40.933  38.576  1.00  0.00           C
ATOM   7741 2C21 POPEr 195      89.759  41.063  39.816  1.00  0.00           C
ATOM   7744 3C21 POPEr 195      88.968  41.404  41.086  1.00  0.00           C
ATOM   7747 4C21 POPEr 195      89.839  41.654  42.326  1.00  0.00           C
ATOM   7750 5C21 POPEr 195      90.799  42.844  42.156  1.00  0.00           C
ATOM   7753 6C21 POPEr 195      91.379  43.343  43.486  1.00  0.00           C
ATOM   7756 7C21 POPEr 195      92.439  44.434  43.286  1.00  0.00           C
ATOM   7759 8C21 POPEr 195      93.849  43.874  43.036  1.00  0.00           C
ATOM   7763  C33 POPEr 195      95.559  30.783  39.736  1.00  0.00           C
ATOM   7766  C34 POPEr 195      95.519  31.963  40.716  1.00  0.00           C
ATOM   7769  C35 POPEr 195      94.149  32.233  41.336  1.00  0.00           C
ATOM   7772  C36 POPEr 195      94.169  33.224  42.506  1.00  0.00           C
ATOM   7775  C37 POPEr 195      92.759  33.454  43.066  1.00  0.00           C
ATOM   7778  C38 POPEr 195      92.718  34.124  44.446  1.00  0.00           C
ATOM   7781  C39 POPEr 195      91.278  34.174  44.986  1.00  0.00           C
ATOM   7784 0C31 POPEr 195      91.138  33.864  46.486  1.00  0.00           C
ATOM   7787 1C31 POPEr 195      89.719  33.433  46.856  1.00  0.00           C
ATOM   7790 2C31 POPEr 195      89.549  33.143  48.356  1.00  0.00           C
ATOM   7793 3C31 POPEr 195      88.358  32.224  48.656  1.00  0.00           C
ATOM   7796 4C31 POPEr 195      88.139  32.023  50.156  1.00  0.00           C
ATOM   7799 5C31 POPEr 195      87.569  30.643  50.506  1.00  0.00           C
ATOM   7802 6C31 POPEr 195      87.489  30.424  52.016  1.00  0.00           C
ATOM   7806  NH3 POPEs 196      14.689  44.323  30.246  1.00  0.00           N
ATOM   7810  C12 POPEs 196      16.179  44.194  30.026  1.00  0.00           C
ATOM   7813  C11 POPEs 196      17.019  44.084  31.316  1.00  0.00           C
ATOM   7816  P   POPEs 196      19.339  44.904  32.166  1.00  0.00           P
ATOM   7817  O13 POPEs 196      19.609  46.104  32.986  1.00  0.00           O
ATOM   7818  O14 POPEs 196      20.429  44.463  31.276  1.00  0.00           O
ATOM   7819  O11 POPEs 196      18.959  43.674  33.066  1.00  0.00           O
ATOM   7820  O12 POPEs 196      18.029  45.104  31.306  1.00  0.00           O
ATOM   7821  C1  POPEs 196      19.749  43.413  34.216  1.00  0.00           C
ATOM   7824  C2  POPEs 196      19.749  41.893  34.426  1.00  0.00           C
ATOM   7826  O21 POPEs 196      19.859  41.544  35.826  1.00  0.00           O
ATOM   7827  C21 POPEs 196      20.899  41.983  36.516  1.00  0.00           C
ATOM   7828  O22 POPEs 196      21.879  42.534  36.056  1.00  0.00           O
ATOM   7829  C22 POPEs 196      20.729  41.544  37.986  1.00  0.00           C
ATOM   7832  C3  POPEs 196      20.779  41.193  33.496  1.00  0.00           C
ATOM   7835  O31 POPEs 196      20.799  39.764  33.766  1.00  0.00           O
ATOM   7836  C31 POPEs 196      22.039  39.284  33.686  1.00  0.00           C
ATOM   7837  O32 POPEs 196      22.749  39.314  32.706  1.00  0.00           O
ATOM   7838  C32 POPEs 196      22.539  39.144  35.126  1.00  0.00           C
ATOM   7841  C23 POPEs 196      20.659  42.683  39.036  1.00  0.00           C
ATOM   7844  C24 POPEs 196      21.289  42.344  40.386  1.00  0.00           C
ATOM   7847  C25 POPEs 196      20.679  41.123  41.086  1.00  0.00           C
ATOM   7850  C26 POPEs 196      21.539  40.654  42.266  1.00  0.00           C
ATOM   7853  C27 POPEs 196      20.989  41.044  43.646  1.00  0.00           C
ATOM   7856  C28 POPEs 196      22.009  40.694  44.756  1.00  0.00           C
ATOM   7859  C29 POPEs 196      21.389  40.424  46.096  1.00  0.00           C
ATOM   7861 0C21 POPEs 196      21.129  39.204  46.626  1.00  0.00           C
ATOM   7863 1C21 POPEs 196      21.409  37.874  45.976  1.00  0.00           C
ATOM   7866 2C21 POPEs 196      22.129  36.823  46.846  1.00  0.00           C
ATOM   7869 3C21 POPEs 196      21.219  36.114  47.866  1.00  0.00           C
ATOM   7872 4C21 POPEs 196      21.329  36.674  49.286  1.00  0.00           C
ATOM   7875 5C21 POPEs 196      20.319  36.084  50.276  1.00  0.00           C
ATOM   7878 6C21 POPEs 196      20.429  34.554  50.446  1.00  0.00           C
ATOM   7881 7C21 POPEs 196      19.509  34.023  51.536  1.00  0.00           C
ATOM   7884 8C21 POPEs 196      19.519  32.494  51.656  1.00  0.00           C
ATOM   7888  C33 POPEs 196      22.509  37.704  35.666  1.00  0.00           C
ATOM   7891  C34 POPEs 196      22.759  37.674  37.166  1.00  0.00           C
ATOM   7894  C35 POPEs 196      24.149  38.213  37.506  1.00  0.00           C
ATOM   7897  C36 POPEs 196      24.449  38.064  38.996  1.00  0.00           C
ATOM   7900  C37 POPEs 196      25.889  38.443  39.336  1.00  0.00           C
ATOM   7903  C38 POPEs 196      26.169  38.283  40.826  1.00  0.00           C
ATOM   7906  C39 POPEs 196      25.499  39.353  41.696  1.00  0.00           C
ATOM   7909 0C31 POPEs 196      25.859  39.273  43.186  1.00  0.00           C
ATOM   7912 1C31 POPEs 196      27.359  39.393  43.456  1.00  0.00           C
ATOM   7915 2C31 POPEs 196      27.729  39.463  44.946  1.00  0.00           C
ATOM   7918 3C31 POPEs 196      27.409  40.803  45.626  1.00  0.00           C
ATOM   7921 4C31 POPEs 196      28.109  42.014  45.006  1.00  0.00           C
ATOM   7924 5C31 POPEs 196      28.009  43.264  45.896  1.00  0.00           C
ATOM   7927 6C31 POPEs 196      28.229  44.584  45.146  1.00  0.00           C
ATOM   7931  NH3 POPEt 197      79.619 106.493  79.686  1.00  0.00           N
ATOM   7935  C12 POPEt 197      79.108 105.474  78.716  1.00  0.00           C
ATOM   7938  C11 POPEt 197      78.948 104.064  79.286  1.00  0.00           C
ATOM   7941  P   POPEt 197      77.799 101.864  78.506  1.00  0.00           P
ATOM   7942  O13 POPEt 197      79.068 101.234  78.936  1.00  0.00           O
ATOM   7943  O14 POPEt 197      76.538 101.474  79.176  1.00  0.00           O
ATOM   7944  O11 POPEt 197      77.668 101.444  76.976  1.00  0.00           O
ATOM   7945  O12 POPEt 197      77.989 103.414  78.466  1.00  0.00           O
ATOM   7946  C1  POPEt 197      77.639 102.473  75.996  1.00  0.00           C
ATOM   7949  C2  POPEt 197      77.149 101.893  74.646  1.00  0.00           C
ATOM   7951  O21 POPEt 197      77.288 102.853  73.586  1.00  0.00           O
ATOM   7952  C21 POPEt 197      78.509 103.194  73.206  1.00  0.00           C
ATOM   7953  O22 POPEt 197      79.558 102.764  73.656  1.00  0.00           O
ATOM   7954  C22 POPEt 197      78.378 104.164  72.026  1.00  0.00           C
ATOM   7957  C3  POPEt 197      75.669 101.454  74.796  1.00  0.00           C
ATOM   7960  O31 POPEt 197      75.108 100.963  73.556  1.00  0.00           O
ATOM   7961  C31 POPEt 197      74.329 101.834  72.916  1.00  0.00           C
ATOM   7962  O32 POPEt 197      74.129 102.993  73.226  1.00  0.00           O
ATOM   7963  C32 POPEt 197      73.739 101.154  71.696  1.00  0.00           C
ATOM   7966  C23 POPEt 197      79.698 104.383  71.246  1.00  0.00           C
ATOM   7969  C24 POPEt 197      80.009 103.253  70.256  1.00  0.00           C
ATOM   7972  C25 POPEt 197      81.239 103.544  69.386  1.00  0.00           C
ATOM   7975  C26 POPEt 197      81.568 102.404  68.416  1.00  0.00           C
ATOM   7978  C27 POPEt 197      80.439 102.124  67.416  1.00  0.00           C
ATOM   7981  C28 POPEt 197      80.858 101.284  66.206  1.00  0.00           C
ATOM   7984  C29 POPEt 197      81.459  99.953  66.566  1.00  0.00           C
ATOM   7986 0C21 POPEt 197      82.178  99.204  65.726  1.00  0.00           C
ATOM   7988 1C21 POPEt 197      82.479  99.553  64.286  1.00  0.00           C
ATOM   7991 2C21 POPEt 197      83.989  99.594  64.016  1.00  0.00           C
ATOM   7994 3C21 POPEt 197      84.269 100.044  62.576  1.00  0.00           C
ATOM   7997 4C21 POPEt 197      85.748  99.963  62.166  1.00  0.00           C
ATOM   8000 5C21 POPEt 197      86.379  98.554  62.226  1.00  0.00           C
ATOM   8003 6C21 POPEt 197      85.478  97.444  61.656  1.00  0.00           C
ATOM   8006 7C21 POPEt 197      86.218  96.104  61.526  1.00  0.00           C
ATOM   8009 8C21 POPEt 197      85.279  94.904  61.366  1.00  0.00           C
ATOM   8013  C33 POPEt 197      74.689 101.343  70.496  1.00  0.00           C
ATOM   8016  C34 POPEt 197      74.129 100.764  69.196  1.00  0.00           C
ATOM   8019  C35 POPEt 197      75.069 101.054  68.016  1.00  0.00           C
ATOM   8022  C36 POPEt 197      74.579 100.444  66.706  1.00  0.00           C
ATOM   8025  C37 POPEt 197      75.449 100.893  65.526  1.00  0.00           C
ATOM   8028  C38 POPEt 197      75.178 100.073  64.266  1.00  0.00           C
ATOM   8031  C39 POPEt 197      73.939 100.534  63.486  1.00  0.00           C
ATOM   8034 0C31 POPEt 197      74.159 101.893  62.816  1.00  0.00           C
ATOM   8037 1C31 POPEt 197      73.429 102.024  61.476  1.00  0.00           C
ATOM   8040 2C31 POPEt 197      74.009 103.163  60.636  1.00  0.00           C
ATOM   8043 3C31 POPEt 197      73.409 103.253  59.226  1.00  0.00           C
ATOM   8046 4C31 POPEt 197      73.869 102.143  58.266  1.00  0.00           C
ATOM   8049 5C31 POPEt 197      73.199 102.224  56.886  1.00  0.00           C
ATOM   8052 6C31 POPEt 197      73.889 101.393  55.806  1.00  0.00           C
ATOM   8056  NH3 POPEu 198      43.349  98.533  77.536  1.00  0.00           N
ATOM   8060  C12 POPEu 198      41.879  98.703  77.856  1.00  0.00           C
ATOM   8063  C11 POPEu 198      41.129  97.394  78.206  1.00  0.00           C
ATOM   8066  P   POPEu 198      38.878  97.463  76.756  1.00  0.00           P
ATOM   8067  O13 POPEu 198      38.189  98.773  76.676  1.00  0.00           O
ATOM   8068  O14 POPEu 198      38.049  96.244  76.686  1.00  0.00           O
ATOM   8069  O11 POPEu 198      39.999  97.453  75.646  1.00  0.00           O
ATOM   8070  O12 POPEu 198      39.718  97.523  78.096  1.00  0.00           O
ATOM   8071  C1  POPEu 198      40.339  96.314  74.856  1.00  0.00           C
ATOM   8074  C2  POPEu 198      41.879  96.124  74.756  1.00  0.00           C
ATOM   8076  O21 POPEu 198      42.468  97.224  74.046  1.00  0.00           O
ATOM   8077  C21 POPEu 198      43.729  97.494  74.396  1.00  0.00           C
ATOM   8078  O22 POPEu 198      44.239  97.134  75.446  1.00  0.00           O
ATOM   8079  C22 POPEu 198      44.359  98.404  73.336  1.00  0.00           C
ATOM   8082  C3  POPEu 198      42.259  94.783  74.056  1.00  0.00           C
ATOM   8085  O31 POPEu 198      42.149  94.883  72.616  1.00  0.00           O
ATOM   8086  C31 POPEu 198      40.999  94.533  72.086  1.00  0.00           C
ATOM   8087  O32 POPEu 198      40.049  94.053  72.686  1.00  0.00           O
ATOM   8088  C32 POPEu 198      41.038  94.813  70.586  1.00  0.00           C
ATOM   8091  C23 POPEu 198      45.899  98.364  73.256  1.00  0.00           C
ATOM   8094  C24 POPEu 198      46.489  99.564  72.476  1.00  0.00           C
ATOM   8097  C25 POPEu 198      45.879  99.783  71.076  1.00  0.00           C
ATOM   8100  C26 POPEu 198      46.319 101.094  70.416  1.00  0.00           C
ATOM   8103  C27 POPEu 198      45.409 101.533  69.266  1.00  0.00           C
ATOM   8106  C28 POPEu 198      45.718 102.964  68.756  1.00  0.00           C
ATOM   8109  C29 POPEu 198      44.799 103.414  67.656  1.00  0.00           C
ATOM   8111 0C21 POPEu 198      44.779 104.673  67.176  1.00  0.00           C
ATOM   8113 1C21 POPEu 198      45.689 105.783  67.646  1.00  0.00           C
ATOM   8116 2C21 POPEu 198      45.899 106.823  66.536  1.00  0.00           C
ATOM   8119 3C21 POPEu 198      46.999 107.834  66.876  1.00  0.00           C
ATOM   8122 4C21 POPEu 198      47.319 108.753  65.676  1.00  0.00           C
ATOM   8125 5C21 POPEu 198      48.799 109.133  65.546  1.00  0.00           C
ATOM   8128 6C21 POPEu 198      49.659 107.964  65.036  1.00  0.00           C
ATOM   8131 7C21 POPEu 198      51.159 108.264  64.936  1.00  0.00           C
ATOM   8134 8C21 POPEu 198      51.519 109.553  64.206  1.00  0.00           C
ATOM   8138  C33 POPEu 198      41.108  96.304  70.196  1.00  0.00           C
ATOM   8141  C34 POPEu 198      41.558  96.463  68.736  1.00  0.00           C
ATOM   8144  C35 POPEu 198      41.459  97.894  68.196  1.00  0.00           C
ATOM   8147  C36 POPEu 198      41.759  97.993  66.686  1.00  0.00           C
ATOM   8150  C37 POPEu 198      41.269  99.323  66.076  1.00  0.00           C
ATOM   8153  C38 POPEu 198      41.189  99.364  64.536  1.00  0.00           C
ATOM   8156  C39 POPEu 198      40.189  98.334  63.986  1.00  0.00           C
ATOM   8159 0C31 POPEu 198      39.649  98.614  62.566  1.00  0.00           C
ATOM   8162 1C31 POPEu 198      38.369  97.794  62.296  1.00  0.00           C
ATOM   8165 2C31 POPEu 198      37.678  97.993  60.936  1.00  0.00           C
ATOM   8168 3C31 POPEu 198      38.349  97.254  59.776  1.00  0.00           C
ATOM   8171 4C31 POPEu 198      37.409  97.154  58.556  1.00  0.00           C
ATOM   8174 5C31 POPEu 198      38.109  96.673  57.276  1.00  0.00           C
ATOM   8177 6C31 POPEu 198      37.189  96.574  56.056  1.00  0.00           C
ATOM   8181  NH3 POPEv 199       3.929  79.963  35.366  1.00  0.00           N
ATOM   8185  C12 POPEv 199       3.119  78.693  35.236  1.00  0.00           C
ATOM   8188  C11 POPEv 199       3.899  77.624  34.456  1.00  0.00           C
ATOM   8191  P   POPEv 199       6.439  78.273  34.436  1.00  0.00           P
ATOM   8192  O13 POPEv 199       6.989  79.054  35.566  1.00  0.00           O
ATOM   8193  O14 POPEv 199       5.949  79.133  33.336  1.00  0.00           O
ATOM   8194  O11 POPEv 199       7.399  77.173  33.866  1.00  0.00           O
ATOM   8195  O12 POPEv 199       5.209  77.474  34.996  1.00  0.00           O
ATOM   8196  C1  POPEv 199       8.459  76.594  34.616  1.00  0.00           C
ATOM   8199  C2  POPEv 199       8.009  75.663  35.766  1.00  0.00           C
ATOM   8201  O21 POPEv 199       7.659  76.453  36.926  1.00  0.00           O
ATOM   8202  C21 POPEv 199       8.599  76.984  37.676  1.00  0.00           C
ATOM   8203  O22 POPEv 199       9.809  76.864  37.566  1.00  0.00           O
ATOM   8204  C22 POPEv 199       7.909  77.933  38.676  1.00  0.00           C
ATOM   8207  C3  POPEv 199       9.089  74.584  36.006  1.00  0.00           C
ATOM   8210  O31 POPEv 199       8.969  74.014  37.316  1.00  0.00           O
ATOM   8211  C31 POPEv 199       9.879  73.103  37.576  1.00  0.00           C
ATOM   8212  O32 POPEv 199      10.759  72.724  36.826  1.00  0.00           O
ATOM   8213  C32 POPEv 199       9.689  72.683  39.026  1.00  0.00           C
ATOM   8216  C23 POPEv 199       8.599  78.044  40.066  1.00  0.00           C
ATOM   8219  C24 POPEv 199       8.039  77.044  41.096  1.00  0.00           C
ATOM   8222  C25 POPEv 199       8.309  77.454  42.556  1.00  0.00           C
ATOM   8225  C26 POPEv 199       9.679  77.033  43.096  1.00  0.00           C
ATOM   8228  C27 POPEv 199       9.879  77.463  44.566  1.00  0.00           C
ATOM   8231  C28 POPEv 199      11.159  76.874  45.196  1.00  0.00           C
ATOM   8234  C29 POPEv 199      11.449  77.454  46.556  1.00  0.00           C
ATOM   8236 0C21 POPEv 199      11.299  76.864  47.756  1.00  0.00           C
ATOM   8238 1C21 POPEv 199      10.799  75.474  48.076  1.00  0.00           C
ATOM   8241 2C21 POPEv 199      11.839  74.624  48.846  1.00  0.00           C
ATOM   8244 3C21 POPEv 199      12.229  75.183  50.226  1.00  0.00           C
ATOM   8247 4C21 POPEv 199      13.339  74.393  50.936  1.00  0.00           C
ATOM   8250 5C21 POPEv 199      12.869  73.073  51.556  1.00  0.00           C
ATOM   8253 6C21 POPEv 199      13.799  72.594  52.686  1.00  0.00           C
ATOM   8256 7C21 POPEv 199      13.179  71.453  53.506  1.00  0.00           C
ATOM   8259 8C21 POPEv 199      14.079  70.944  54.636  1.00  0.00           C
ATOM   8263  C33 POPEv 199      11.029  72.683  39.786  1.00  0.00           C
ATOM   8266  C34 POPEv 199      10.839  73.084  41.246  1.00  0.00           C
ATOM   8269  C35 POPEv 199      12.169  72.984  42.006  1.00  0.00           C
ATOM   8272  C36 POPEv 199      12.089  73.334  43.496  1.00  0.00           C
ATOM   8275  C37 POPEv 199      13.469  73.414  44.136  1.00  0.00           C
ATOM   8278  C38 POPEv 199      13.399  73.614  45.656  1.00  0.00           C
ATOM   8281  C39 POPEv 199      14.759  73.974  46.276  1.00  0.00           C
ATOM   8284 0C31 POPEv 199      15.169  73.094  47.466  1.00  0.00           C
ATOM   8287 1C31 POPEv 199      16.509  73.533  48.056  1.00  0.00           C
ATOM   8290 2C31 POPEv 199      16.989  72.603  49.186  1.00  0.00           C
ATOM   8293 3C31 POPEv 199      18.509  72.694  49.406  1.00  0.00           C
ATOM   8296 4C31 POPEv 199      19.309  71.933  48.336  1.00  0.00           C
ATOM   8299 5C31 POPEv 199      20.819  72.183  48.426  1.00  0.00           C
ATOM   8302 6C31 POPEv 199      21.619  71.444  47.346  1.00  0.00           C
ATOM   8306  NH3 POPEw 200     108.179   8.224  35.926  1.00  0.00           N
ATOM   8310  C12 POPEw 200     108.108   9.714  35.756  1.00  0.00           C
ATOM   8313  C11 POPEw 200     107.248  10.374  36.866  1.00  0.00           C
ATOM   8316  P   POPEw 200     107.978  12.894  36.776  1.00  0.00           P
ATOM   8317  O13 POPEw 200     109.348  12.414  36.476  1.00  0.00           O
ATOM   8318  O14 POPEw 200     107.449  14.034  35.996  1.00  0.00           O
ATOM   8319  O11 POPEw 200     107.829  13.144  38.326  1.00  0.00           O
ATOM   8320  O12 POPEw 200     106.939  11.734  36.556  1.00  0.00           O
ATOM   8321  C1  POPEw 200     107.639  14.454  38.866  1.00  0.00           C
ATOM   8324  C2  POPEw 200     108.729  14.804  39.916  1.00  0.00           C
ATOM   8326  O21 POPEw 200     108.599  16.184  40.316  1.00  0.00           O
ATOM   8327  C21 POPEw 200     107.409  16.484  40.786  1.00  0.00           C
ATOM   8328  O22 POPEw 200     106.608  17.234  40.256  1.00  0.00           O
ATOM   8329  C22 POPEw 200     107.159  15.714  42.096  1.00  0.00           C
ATOM   8332  C3  POPEw 200     110.169  14.523  39.396  1.00  0.00           C
ATOM   8335  O31 POPEw 200     111.218  15.044  40.246  1.00  0.00           O
ATOM   8336  C31 POPEw 200     111.399  14.424  41.396  1.00  0.00           C
ATOM   8337  O32 POPEw 200     110.659  13.574  41.876  1.00  0.00           O
ATOM   8338  C32 POPEw 200     112.619  14.984  42.126  1.00  0.00           C
ATOM   8341  C23 POPEw 200     106.389  16.534  43.146  1.00  0.00           C
ATOM   8344  C24 POPEw 200     106.448  15.854  44.526  1.00  0.00           C
ATOM   8347  C25 POPEw 200     105.788  16.704  45.606  1.00  0.00           C
ATOM   8350  C26 POPEw 200     105.888  16.114  47.016  1.00  0.00           C
ATOM   8353  C27 POPEw 200     106.909  16.814  47.926  1.00  0.00           C
ATOM   8356  C28 POPEw 200     106.769  16.433  49.416  1.00  0.00           C
ATOM   8359  C29 POPEw 200     105.489  16.964  50.006  1.00  0.00           C
ATOM   8361 0C21 POPEw 200     105.239  17.244  51.286  1.00  0.00           C
ATOM   8363 1C21 POPEw 200     106.159  17.054  52.466  1.00  0.00           C
ATOM   8366 2C21 POPEw 200     106.799  18.394  52.876  1.00  0.00           C
ATOM   8369 3C21 POPEw 200     106.998  18.524  54.396  1.00  0.00           C
ATOM   8372 4C21 POPEw 200     107.409  19.944  54.806  1.00  0.00           C
ATOM   8375 5C21 POPEw 200     108.869  20.274  54.456  1.00  0.00           C
ATOM   8378 6C21 POPEw 200     109.829  19.794  55.556  1.00  0.00           C
ATOM   8381 7C21 POPEw 200     111.299  20.044  55.226  1.00  0.00           C
ATOM   8384 8C21 POPEw 200     112.189  19.894  56.466  1.00  0.00           C
ATOM   8388  C33 POPEw 200     112.499  14.804  43.666  1.00  0.00           C
ATOM   8391  C34 POPEw 200     113.788  15.054  44.436  1.00  0.00           C
ATOM   8394  C35 POPEw 200     113.579  15.074  45.966  1.00  0.00           C
ATOM   8397  C36 POPEw 200     113.769  13.724  46.696  1.00  0.00           C
ATOM   8400  C37 POPEw 200     113.579  13.904  48.216  1.00  0.00           C
ATOM   8403  C38 POPEw 200     114.108  12.774  49.106  1.00  0.00           C
ATOM   8406  C39 POPEw 200     114.129  13.204  50.586  1.00  0.00           C
ATOM   8409 0C31 POPEw 200     114.789  12.214  51.556  1.00  0.00           C
ATOM   8412 1C31 POPEw 200     115.119  12.884  52.896  1.00  0.00           C
ATOM   8415 2C31 POPEw 200     115.769  11.964  53.936  1.00  0.00           C
ATOM   8418 3C31 POPEw 200     114.869  11.634  55.146  1.00  0.00           C
ATOM   8421 4C31 POPEw 200     113.649  10.764  54.796  1.00  0.00           C
ATOM   8424 5C31 POPEw 200     112.849  10.364  56.036  1.00  0.00           C
ATOM   8427 6C31 POPEw 200     111.608   9.514  55.726  1.00  0.00           C
ATOM   8431  NH3 POPEx 201      45.919 133.124  79.626  1.00  0.00           N
ATOM   8435  C12 POPEx 201      44.468 132.713  79.676  1.00  0.00           C
ATOM   8438  C11 POPEx 201      44.119 131.944  80.966  1.00  0.00           C
ATOM   8441  P   POPEx 201      41.719 132.853  81.456  1.00  0.00           P
ATOM   8442  O13 POPEx 201      40.729 132.404  82.466  1.00  0.00           O
ATOM   8443  O14 POPEx 201      42.549 134.034  81.806  1.00  0.00           O
ATOM   8444  O11 POPEx 201      40.968 133.133  80.086  1.00  0.00           O
ATOM   8445  O12 POPEx 201      42.709 131.683  81.056  1.00  0.00           O
ATOM   8446  C1  POPEx 201      40.799 134.474  79.656  1.00  0.00           C
ATOM   8449  C2  POPEx 201      40.049 134.474  78.316  1.00  0.00           C
ATOM   8451  O21 POPEx 201      40.029 135.821  77.806  1.00  0.00           O
ATOM   8452  C21 POPEx 201      40.448 136.131  76.566  1.00  0.00           C
ATOM   8453  O22 POPEx 201      40.629 137.280  76.196  1.00  0.00           O
ATOM   8454  C22 POPEx 201      40.649 134.924  75.656  1.00  0.00           C
ATOM   8457  C3  POPEx 201      38.608 133.933  78.526  1.00  0.00           C
ATOM   8460  O31 POPEx 201      37.748 134.164  77.386  1.00  0.00           O
ATOM   8461  C31 POPEx 201      36.839 133.213  77.156  1.00  0.00           C
ATOM   8462  O32 POPEx 201      36.769 132.164  77.786  1.00  0.00           O
ATOM   8463  C32 POPEx 201      35.889 133.644  76.036  1.00  0.00           C
ATOM   8466  C23 POPEx 201      40.959 135.333  74.206  1.00  0.00           C
ATOM   8469  C24 POPEx 201      41.439 134.124  73.406  1.00  0.00           C
ATOM   8472  C25 POPEx 201      40.369 133.493  72.506  1.00  0.00           C
ATOM   8475  C26 POPEx 201      39.949 134.404  71.346  1.00  0.00           C
ATOM   8478  C27 POPEx 201      39.249 133.633  70.216  1.00  0.00           C
ATOM   8481  C28 POPEx 201      38.669 134.553  69.126  1.00  0.00           C
ATOM   8484  C29 POPEx 201      39.699 135.394  68.416  1.00  0.00           C
ATOM   8486 0C21 POPEx 201      40.308 135.094  67.256  1.00  0.00           C
ATOM   8488 1C21 POPEx 201      40.139 133.834  66.436  1.00  0.00           C
ATOM   8491 2C21 POPEx 201      39.379 134.083  65.116  1.00  0.00           C
ATOM   8494 3C21 POPEx 201      39.679 133.014  64.046  1.00  0.00           C
ATOM   8497 4C21 POPEx 201      38.959 133.264  62.716  1.00  0.00           C
ATOM   8500 5C21 POPEx 201      39.479 132.363  61.586  1.00  0.00           C
ATOM   8503 6C21 POPEx 201      38.869 132.693  60.216  1.00  0.00           C
ATOM   8506 7C21 POPEx 201      39.509 131.913  59.066  1.00  0.00           C
ATOM   8509 8C21 POPEx 201      39.138 130.423  59.036  1.00  0.00           C
ATOM   8513  C33 POPEx 201      36.589 134.064  74.726  1.00  0.00           C
ATOM   8516  C34 POPEx 201      35.649 133.954  73.516  1.00  0.00           C
ATOM   8519  C35 POPEx 201      36.189 134.683  72.276  1.00  0.00           C
ATOM   8522  C36 POPEx 201      35.609 134.194  70.946  1.00  0.00           C
ATOM   8525  C37 POPEx 201      34.079 134.154  70.906  1.00  0.00           C
ATOM   8528  C38 POPEx 201      33.529 133.913  69.486  1.00  0.00           C
ATOM   8531  C39 POPEx 201      31.989 133.943  69.406  1.00  0.00           C
ATOM   8534 0C31 POPEx 201      31.519 133.734  67.966  1.00  0.00           C
ATOM   8537 1C31 POPEx 201      29.989 133.713  67.786  1.00  0.00           C
ATOM   8540 2C31 POPEx 201      29.599 133.463  66.316  1.00  0.00           C
ATOM   8543 3C31 POPEx 201      28.949 134.674  65.636  1.00  0.00           C
ATOM   8546 4C31 POPEx 201      28.909 134.524  64.106  1.00  0.00           C
ATOM   8549 5C31 POPEx 201      28.339 135.764  63.406  1.00  0.00           C
ATOM   8552 6C31 POPEx 201      28.579 135.801  61.896  1.00  0.00           C
ATOM   8556  NH3 POPEy 202      88.049 114.804  78.886  1.00  0.00           N
ATOM   8560  C12 POPEy 202      88.839 115.674  79.826  1.00  0.00           C
ATOM   8563  C11 POPEy 202      88.989 117.114  79.306  1.00  0.00           C
ATOM   8566  P   POPEy 202      88.948 117.313  76.706  1.00  0.00           P
ATOM   8567  O13 POPEy 202      87.538 116.933  76.966  1.00  0.00           O
ATOM   8568  O14 POPEy 202      89.259 118.664  76.196  1.00  0.00           O
ATOM   8569  O11 POPEy 202      89.589 116.174  75.816  1.00  0.00           O
ATOM   8570  O12 POPEy 202      89.698 117.143  78.076  1.00  0.00           O
ATOM   8571  C1  POPEy 202      90.799 116.304  75.086  1.00  0.00           C
ATOM   8574  C2  POPEy 202      90.519 116.514  73.576  1.00  0.00           C
ATOM   8576  O21 POPEy 202      91.619 115.923  72.846  1.00  0.00           O
ATOM   8577  C21 POPEy 202      91.329 115.433  71.656  1.00  0.00           C
ATOM   8578  O22 POPEy 202      90.229 115.394  71.146  1.00  0.00           O
ATOM   8579  C22 POPEy 202      92.619 114.894  71.016  1.00  0.00           C
ATOM   8582  C3  POPEy 202      90.409 118.023  73.256  1.00  0.00           C
ATOM   8585  O31 POPEy 202      90.038 118.344  71.906  1.00  0.00           O
ATOM   8586  C31 POPEy 202      88.718 118.433  71.686  1.00  0.00           C
ATOM   8587  O32 POPEy 202      87.838 117.974  72.376  1.00  0.00           O
ATOM   8588  C32 POPEy 202      88.519 119.433  70.566  1.00  0.00           C
ATOM   8591  C23 POPEy 202      92.409 114.413  69.566  1.00  0.00           C
ATOM   8594  C24 POPEy 202      93.708 113.954  68.866  1.00  0.00           C
ATOM   8597  C25 POPEy 202      94.569 115.073  68.236  1.00  0.00           C
ATOM   8600  C26 POPEy 202      93.808 115.864  67.166  1.00  0.00           C
ATOM   8603  C27 POPEy 202      94.659 116.804  66.296  1.00  0.00           C
ATOM   8606  C28 POPEy 202      93.808 117.433  65.176  1.00  0.00           C
ATOM   8609  C29 POPEy 202      94.479 118.544  64.406  1.00  0.00           C
ATOM   8611 0C21 POPEy 202      95.209 118.433  63.286  1.00  0.00           C
ATOM   8613 1C21 POPEy 202      95.608 117.173  62.556  1.00  0.00           C
ATOM   8616 2C21 POPEy 202      94.698 116.813  61.366  1.00  0.00           C
ATOM   8619 3C21 POPEy 202      93.428 116.063  61.796  1.00  0.00           C
ATOM   8622 4C21 POPEy 202      92.649 115.464  60.616  1.00  0.00           C
ATOM   8625 5C21 POPEy 202      91.159 115.794  60.706  1.00  0.00           C
ATOM   8628 6C21 POPEy 202      90.329 115.174  59.586  1.00  0.00           C
ATOM   8631 7C21 POPEy 202      88.948 115.803  59.476  1.00  0.00           C
ATOM   8634 8C21 POPEy 202      88.108 115.134  58.396  1.00  0.00           C
ATOM   8638  C33 POPEy 202      88.629 118.773  69.186  1.00  0.00           C
ATOM   8641  C34 POPEy 202      90.079 118.454  68.786  1.00  0.00           C
ATOM   8644  C35 POPEy 202      90.119 117.564  67.546  1.00  0.00           C
ATOM   8647  C36 POPEy 202      89.589 118.234  66.276  1.00  0.00           C
ATOM   8650  C37 POPEy 202      89.399 117.213  65.156  1.00  0.00           C
ATOM   8653  C38 POPEy 202      88.829 117.814  63.876  1.00  0.00           C
ATOM   8656  C39 POPEy 202      89.899 118.234  62.866  1.00  0.00           C
ATOM   8659 0C31 POPEy 202      90.659 119.524  63.196  1.00  0.00           C
ATOM   8662 1C31 POPEy 202      91.588 119.933  62.036  1.00  0.00           C
ATOM   8665 2C31 POPEy 202      92.558 121.044  62.426  1.00  0.00           C
ATOM   8668 3C31 POPEy 202      93.679 121.234  61.386  1.00  0.00           C
ATOM   8671 4C31 POPEy 202      93.229 122.024  60.156  1.00  0.00           C
ATOM   8674 5C31 POPEy 202      94.429 122.593  59.386  1.00  0.00           C
ATOM   8677 6C31 POPEy 202      94.049 123.563  58.266  1.00  0.00           C
ATOM   8681  NH3 POPEz 203      76.629  22.324  76.246  1.00  0.00           N
ATOM   8685  C12 POPEz 203      76.589  22.734  77.686  1.00  0.00           C
ATOM   8688  C11 POPEz 203      76.489  24.254  77.806  1.00  0.00           C
ATOM   8691  P   POPEz 203      75.529  25.724  75.886  1.00  0.00           P
ATOM   8692  O13 POPEz 203      74.248  25.934  75.186  1.00  0.00           O
ATOM   8693  O14 POPEz 203      76.339  26.894  76.286  1.00  0.00           O
ATOM   8694  O11 POPEz 203      76.399  24.834  74.896  1.00  0.00           O
ATOM   8695  O12 POPEz 203      75.349  24.724  77.086  1.00  0.00           O
ATOM   8696  C1  POPEz 203      76.629  25.404  73.596  1.00  0.00           C
ATOM   8699  C2  POPEz 203      76.369  24.384  72.466  1.00  0.00           C
ATOM   8701  O21 POPEz 203      76.149  25.064  71.216  1.00  0.00           O
ATOM   8702  C21 POPEz 203      77.199  25.134  70.436  1.00  0.00           C
ATOM   8703  O22 POPEz 203      78.339  24.844  70.726  1.00  0.00           O
ATOM   8704  C22 POPEz 203      76.739  25.614  69.056  1.00  0.00           C
ATOM   8707  C3  POPEz 203      75.119  23.504  72.706  1.00  0.00           C
ATOM   8710  O31 POPEz 203      75.399  22.114  72.426  1.00  0.00           O
ATOM   8711  C31 POPEz 203      75.309  21.714  71.176  1.00  0.00           C
ATOM   8712  O32 POPEz 203      75.169  22.424  70.196  1.00  0.00           O
ATOM   8713  C32 POPEz 203      75.349  20.183  71.166  1.00  0.00           C
ATOM   8716  C23 POPEz 203      77.009  24.514  68.016  1.00  0.00           C
ATOM   8719  C24 POPEz 203      76.288  24.763  66.686  1.00  0.00           C
ATOM   8722  C25 POPEz 203      75.329  23.624  66.346  1.00  0.00           C
ATOM   8725  C26 POPEz 203      74.609  23.794  65.006  1.00  0.00           C
ATOM   8728  C27 POPEz 203      73.808  22.544  64.616  1.00  0.00           C
ATOM   8731  C28 POPEz 203      73.029  22.724  63.296  1.00  0.00           C
ATOM   8734  C29 POPEz 203      72.278  21.474  62.936  1.00  0.00           C
ATOM   8736 0C21 POPEz 203      71.779  21.184  61.716  1.00  0.00           C
ATOM   8738 1C21 POPEz 203      71.849  22.054  60.486  1.00  0.00           C
ATOM   8741 2C21 POPEz 203      72.409  21.304  59.256  1.00  0.00           C
ATOM   8744 3C21 POPEz 203      72.459  22.204  58.016  1.00  0.00           C
ATOM   8747 4C21 POPEz 203      72.449  21.454  56.676  1.00  0.00           C
ATOM   8750 5C21 POPEz 203      71.089  20.824  56.306  1.00  0.00           C
ATOM   8753 6C21 POPEz 203      69.959  21.844  56.096  1.00  0.00           C
ATOM   8756 7C21 POPEz 203      68.659  21.204  55.586  1.00  0.00           C
ATOM   8759 8C21 POPEz 203      67.489  22.184  55.486  1.00  0.00           C
ATOM   8763  C33 POPEz 203      73.959  19.604  70.816  1.00  0.00           C
ATOM   8766  C34 POPEz 203      73.839  18.093  71.006  1.00  0.00           C
ATOM   8769  C35 POPEz 203      74.839  17.234  70.226  1.00  0.00           C
ATOM   8772  C36 POPEz 203      74.349  15.784  70.106  1.00  0.00           C
ATOM   8775  C37 POPEz 203      75.329  14.854  69.406  1.00  0.00           C
ATOM   8778  C38 POPEz 203      74.679  13.594  68.816  1.00  0.00           C
ATOM   8781  C39 POPEz 203      73.808  13.864  67.586  1.00  0.00           C
ATOM   8784 0C31 POPEz 203      73.858  12.684  66.606  1.00  0.00           C
ATOM   8787 1C31 POPEz 203      73.029  12.864  65.326  1.00  0.00           C
ATOM   8790 2C31 POPEz 203      73.299  11.744  64.306  1.00  0.00           C
ATOM   8793 3C31 POPEz 203      72.729  10.374  64.726  1.00  0.00           C
ATOM   8796 4C31 POPEz 203      73.468   9.204  64.056  1.00  0.00           C
ATOM   8799 5C31 POPEz 203      72.998   7.814  64.516  1.00  0.00           C
ATOM   8802 6C31 POPEz 203      73.739   6.684  63.796  1.00  0.00           C
ATOM   8806  NH3 POPE0 204      48.249  29.034  33.806  1.00  0.00           N
ATOM   8810  C12 POPE0 204      47.678  27.674  34.126  1.00  0.00           C
ATOM   8813  C11 POPE0 204      46.299  27.494  33.476  1.00  0.00           C
ATOM   8816  P   POPE0 204      44.359  25.894  34.296  1.00  0.00           P
ATOM   8817  O13 POPE0 204      43.319  26.794  33.746  1.00  0.00           O
ATOM   8818  O14 POPE0 204      43.989  24.464  34.296  1.00  0.00           O
ATOM   8819  O11 POPE0 204      44.549  26.374  35.766  1.00  0.00           O
ATOM   8820  O12 POPE0 204      45.799  26.164  33.686  1.00  0.00           O
ATOM   8821  C1  POPE0 204      45.289  25.654  36.746  1.00  0.00           C
ATOM   8824  C2  POPE0 204      44.309  24.924  37.686  1.00  0.00           C
ATOM   8826  O21 POPE0 204      44.788  25.093  39.026  1.00  0.00           O
ATOM   8827  C21 POPE0 204      43.839  25.034  39.936  1.00  0.00           C
ATOM   8828  O22 POPE0 204      42.639  25.084  39.706  1.00  0.00           O
ATOM   8829  C22 POPE0 204      44.468  24.854  41.306  1.00  0.00           C
ATOM   8832  C3  POPE0 204      44.179  23.404  37.346  1.00  0.00           C
ATOM   8835  O31 POPE0 204      43.029  22.784  37.956  1.00  0.00           O
ATOM   8836  C31 POPE0 204      43.299  22.023  39.016  1.00  0.00           C
ATOM   8837  O32 POPE0 204      44.399  21.874  39.516  1.00  0.00           O
ATOM   8838  C32 POPE0 204      41.979  21.443  39.526  1.00  0.00           C
ATOM   8841  C23 POPE0 204      45.349  26.044  41.716  1.00  0.00           C
ATOM   8844  C24 POPE0 204      45.429  26.214  43.226  1.00  0.00           C
ATOM   8847  C25 POPE0 204      45.739  27.664  43.626  1.00  0.00           C
ATOM   8850  C26 POPE0 204      45.789  27.894  45.146  1.00  0.00           C
ATOM   8853  C27 POPE0 204      46.869  27.054  45.846  1.00  0.00           C
ATOM   8856  C28 POPE0 204      46.829  27.224  47.366  1.00  0.00           C
ATOM   8859  C29 POPE0 204      47.969  26.474  48.006  1.00  0.00           C
ATOM   8861 0C21 POPE0 204      48.009  26.004  49.256  1.00  0.00           C
ATOM   8863 1C21 POPE0 204      46.949  26.174  50.316  1.00  0.00           C
ATOM   8866 2C21 POPE0 204      47.569  26.714  51.616  1.00  0.00           C
ATOM   8869 3C21 POPE0 204      46.568  26.764  52.776  1.00  0.00           C
ATOM   8872 4C21 POPE0 204      47.269  26.924  54.136  1.00  0.00           C
ATOM   8875 5C21 POPE0 204      46.319  26.954  55.336  1.00  0.00           C
ATOM   8878 6C21 POPE0 204      45.399  28.183  55.356  1.00  0.00           C
ATOM   8881 7C21 POPE0 204      44.689  28.384  56.696  1.00  0.00           C
ATOM   8884 8C21 POPE0 204      43.788  29.614  56.756  1.00  0.00           C
ATOM   8888  C33 POPE0 204      42.139  20.594  40.806  1.00  0.00           C
ATOM   8891  C34 POPE0 204      42.789  21.364  41.966  1.00  0.00           C
ATOM   8894  C35 POPE0 204      42.489  20.764  43.346  1.00  0.00           C
ATOM   8897  C36 POPE0 204      41.069  21.104  43.836  1.00  0.00           C
ATOM   8900  C37 POPE0 204      40.819  20.614  45.266  1.00  0.00           C
ATOM   8903  C38 POPE0 204      40.588  21.744  46.286  1.00  0.00           C
ATOM   8906  C39 POPE0 204      40.229  21.184  47.666  1.00  0.00           C
ATOM   8909 0C31 POPE0 204      39.599  22.224  48.616  1.00  0.00           C
ATOM   8912 1C31 POPE0 204      40.529  23.374  49.016  1.00  0.00           C
ATOM   8915 2C31 POPE0 204      39.839  24.354  49.976  1.00  0.00           C
ATOM   8918 3C31 POPE0 204      40.799  25.314  50.686  1.00  0.00           C
ATOM   8921 4C31 POPE0 204      41.579  26.254  49.756  1.00  0.00           C
ATOM   8924 5C31 POPE0 204      42.349  27.304  50.576  1.00  0.00           C
ATOM   8927 6C31 POPE0 204      43.129  28.324  49.746  1.00  0.00           C
ATOM   8931  NH3 POPE1 205      26.629   4.974  79.596  1.00  0.00           N
ATOM   8935  C12 POPE1 205      27.499   6.074  80.166  1.00  0.00           C
ATOM   8938  C11 POPE1 205      26.729   7.024  81.106  1.00  0.00           C
ATOM   8941  P   POPE1 205      24.169   7.274  80.586  1.00  0.00           P
ATOM   8942  O13 POPE1 205      23.609   8.144  81.636  1.00  0.00           O
ATOM   8943  O14 POPE1 205      24.159   5.824  80.806  1.00  0.00           O
ATOM   8944  O11 POPE1 205      23.499   7.654  79.206  1.00  0.00           O
ATOM   8945  O12 POPE1 205      25.669   7.724  80.446  1.00  0.00           O
ATOM   8946  C1  POPE1 205      24.259   8.244  78.146  1.00  0.00           C
ATOM   8949  C2  POPE1 205      23.549   8.074  76.766  1.00  0.00           C
ATOM   8951  O21 POPE1 205      23.829   6.904  75.966  1.00  0.00           O
ATOM   8952  C21 POPE1 205      24.649   5.914  76.216  1.00  0.00           C
ATOM   8953  O22 POPE1 205      25.349   5.754  77.196  1.00  0.00           O
ATOM   8954  C22 POPE1 205      24.499   4.874  75.086  1.00  0.00           C
ATOM   8957  C3  POPE1 205      23.779   9.314  75.866  1.00  0.00           C
ATOM   8960  O31 POPE1 205      22.829   9.334  74.776  1.00  0.00           O
ATOM   8961  C31 POPE1 205      23.269   8.864  73.616  1.00  0.00           C
ATOM   8962  O32 POPE1 205      24.349   8.354  73.416  1.00  0.00           O
ATOM   8963  C32 POPE1 205      22.229   9.124  72.536  1.00  0.00           C
ATOM   8966  C23 POPE1 205      25.308   5.114  73.786  1.00  0.00           C
ATOM   8969  C24 POPE1 205      24.569   4.614  72.536  1.00  0.00           C
ATOM   8972  C25 POPE1 205      25.489   4.484  71.316  1.00  0.00           C
ATOM   8975  C26 POPE1 205      26.389   5.714  71.056  1.00  0.00           C
ATOM   8978  C27 POPE1 205      27.339   5.504  69.876  1.00  0.00           C
ATOM   8981  C28 POPE1 205      28.429   6.574  69.796  1.00  0.00           C
ATOM   8984  C29 POPE1 205      29.459   6.254  68.746  1.00  0.00           C
ATOM   8986 0C21 POPE1 205      30.749   5.904  68.956  1.00  0.00           C
ATOM   8988 1C21 POPE1 205      31.428   5.694  70.296  1.00  0.00           C
ATOM   8991 2C21 POPE1 205      32.538   4.634  70.156  1.00  0.00           C
ATOM   8994 3C21 POPE1 205      33.229   4.234  71.466  1.00  0.00           C
ATOM   8997 4C21 POPE1 205      33.959   2.904  71.256  1.00  0.00           C
ATOM   9000 5C21 POPE1 205      34.859   2.464  72.426  1.00  0.00           C
ATOM   9003 6C21 POPE1 205      36.358   2.554  72.146  1.00  0.00           C
ATOM   9006 7C21 POPE1 205      37.218   2.154  73.356  1.00  0.00           C
ATOM   9009 8C21 POPE1 205      38.718   2.194  73.056  1.00  0.00           C
ATOM   9013  C33 POPE1 205      22.689  10.274  71.616  1.00  0.00           C
ATOM   9016  C34 POPE1 205      21.939  10.354  70.286  1.00  0.00           C
ATOM   9019  C35 POPE1 205      22.529   9.444  69.206  1.00  0.00           C
ATOM   9022  C36 POPE1 205      21.749   9.504  67.886  1.00  0.00           C
ATOM   9025  C37 POPE1 205      22.389   8.654  66.776  1.00  0.00           C
ATOM   9028  C38 POPE1 205      23.259   9.484  65.816  1.00  0.00           C
ATOM   9031  C39 POPE1 205      24.209   8.654  64.926  1.00  0.00           C
ATOM   9034 0C31 POPE1 205      23.499   7.564  64.096  1.00  0.00           C
ATOM   9037 1C31 POPE1 205      23.649   6.164  64.706  1.00  0.00           C
ATOM   9040 2C31 POPE1 205      22.839   5.094  63.966  1.00  0.00           C
ATOM   9043 3C31 POPE1 205      22.979   3.684  64.576  1.00  0.00           C
ATOM   9046 4C31 POPE1 205      22.069   2.684  63.856  1.00  0.00           C
ATOM   9049 5C31 POPE1 205      22.159   1.254  64.386  1.00  0.00           C
ATOM   9052 6C31 POPE1 205      21.369   0.284  63.506  1.00  0.00           C
ATOM   9056  NH3 POPE2 206      35.739  34.424  73.416  1.00  0.00           N
ATOM   9060  C12 POPE2 206      35.968  33.143  74.186  1.00  0.00           C
ATOM   9063  C11 POPE2 206      35.409  31.933  73.416  1.00  0.00           C
ATOM   9066  P   POPE2 206      36.639  29.604  73.886  1.00  0.00           P
ATOM   9067  O13 POPE2 206      37.499  29.503  75.096  1.00  0.00           O
ATOM   9068  O14 POPE2 206      35.949  28.384  73.426  1.00  0.00           O
ATOM   9069  O11 POPE2 206      37.519  30.183  72.686  1.00  0.00           O
ATOM   9070  O12 POPE2 206      35.579  30.744  74.156  1.00  0.00           O
ATOM   9071  C1  POPE2 206      38.808  30.734  72.966  1.00  0.00           C
ATOM   9074  C2  POPE2 206      39.389  31.404  71.696  1.00  0.00           C
ATOM   9076  O21 POPE2 206      39.709  30.413  70.686  1.00  0.00           O
ATOM   9077  C21 POPE2 206      40.789  29.684  70.886  1.00  0.00           C
ATOM   9078  O22 POPE2 206      41.619  29.834  71.766  1.00  0.00           O
ATOM   9079  C22 POPE2 206      40.879  28.584  69.826  1.00  0.00           C
ATOM   9082  C3  POPE2 206      40.518  32.454  71.976  1.00  0.00           C
ATOM   9085  O31 POPE2 206      41.009  32.994  70.726  1.00  0.00           O
ATOM   9086  C31 POPE2 206      42.309  33.253  70.656  1.00  0.00           C
ATOM   9087  O32 POPE2 206      43.109  33.204  71.576  1.00  0.00           O
ATOM   9088  C32 POPE2 206      42.619  33.624  69.206  1.00  0.00           C
ATOM   9091  C23 POPE2 206      41.949  28.854  68.736  1.00  0.00           C
ATOM   9094  C24 POPE2 206      42.199  27.604  67.876  1.00  0.00           C
ATOM   9097  C25 POPE2 206      43.069  27.814  66.616  1.00  0.00           C
ATOM   9100  C26 POPE2 206      42.218  28.014  65.346  1.00  0.00           C
ATOM   9103  C27 POPE2 206      42.939  27.724  64.026  1.00  0.00           C
ATOM   9106  C28 POPE2 206      41.989  27.683  62.806  1.00  0.00           C
ATOM   9109  C29 POPE2 206      41.509  29.034  62.336  1.00  0.00           C
ATOM   9111 0C21 POPE2 206      40.789  29.264  61.226  1.00  0.00           C
ATOM   9113 1C21 POPE2 206      40.289  28.234  60.236  1.00  0.00           C
ATOM   9116 2C21 POPE2 206      38.749  28.104  60.276  1.00  0.00           C
ATOM   9119 3C21 POPE2 206      38.209  27.003  59.356  1.00  0.00           C
ATOM   9122 4C21 POPE2 206      36.739  26.664  59.656  1.00  0.00           C
ATOM   9125 5C21 POPE2 206      36.288  25.323  59.056  1.00  0.00           C
ATOM   9128 6C21 POPE2 206      34.909  24.884  59.576  1.00  0.00           C
ATOM   9131 7C21 POPE2 206      34.489  23.494  59.056  1.00  0.00           C
ATOM   9134 8C21 POPE2 206      33.119  23.044  59.576  1.00  0.00           C
ATOM   9138  C33 POPE2 206      43.998  33.134  68.696  1.00  0.00           C
ATOM   9141  C34 POPE2 206      44.058  33.304  67.176  1.00  0.00           C
ATOM   9144  C35 POPE2 206      45.419  33.064  66.536  1.00  0.00           C
ATOM   9147  C36 POPE2 206      46.239  34.364  66.466  1.00  0.00           C
ATOM   9150  C37 POPE2 206      47.489  34.244  65.576  1.00  0.00           C
ATOM   9153  C38 POPE2 206      48.159  35.604  65.376  1.00  0.00           C
ATOM   9156  C39 POPE2 206      49.569  35.534  64.786  1.00  0.00           C
ATOM   9159 0C31 POPE2 206      49.649  35.294  63.266  1.00  0.00           C
ATOM   9162 1C31 POPE2 206      50.518  36.364  62.576  1.00  0.00           C
ATOM   9165 2C31 POPE2 206      51.029  35.964  61.186  1.00  0.00           C
ATOM   9168 3C31 POPE2 206      51.879  37.074  60.546  1.00  0.00           C
ATOM   9171 4C31 POPE2 206      52.589  36.644  59.256  1.00  0.00           C
ATOM   9174 5C31 POPE2 206      53.199  37.834  58.496  1.00  0.00           C
ATOM   9177 6C31 POPE2 206      53.909  37.444  57.206  1.00  0.00           C
ATOM   9181  NH3 POPE3 207      33.429  19.924  30.706  1.00  0.00           N
ATOM   9185  C12 POPE3 207      32.149  20.314  30.016  1.00  0.00           C
ATOM   9188  C11 POPE3 207      32.308  21.334  28.866  1.00  0.00           C
ATOM   9191  P   POPE3 207      30.379  23.104  29.046  1.00  0.00           P
ATOM   9192  O13 POPE3 207      29.509  22.444  30.036  1.00  0.00           O
ATOM   9193  O14 POPE3 207      30.009  22.934  27.626  1.00  0.00           O
ATOM   9194  O11 POPE3 207      30.399  24.654  29.406  1.00  0.00           O
ATOM   9195  O12 POPE3 207      31.899  22.654  29.246  1.00  0.00           O
ATOM   9196  C1  POPE3 207      30.579  25.064  30.786  1.00  0.00           C
ATOM   9199  C2  POPE3 207      32.079  25.104  31.196  1.00  0.00           C
ATOM   9201  O21 POPE3 207      32.359  23.874  31.906  1.00  0.00           O
ATOM   9202  C21 POPE3 207      33.049  23.824  33.036  1.00  0.00           C
ATOM   9203  O22 POPE3 207      33.939  24.584  33.386  1.00  0.00           O
ATOM   9204  C22 POPE3 207      32.479  22.674  33.866  1.00  0.00           C
ATOM   9207  C3  POPE3 207      32.509  26.464  31.846  1.00  0.00           C
ATOM   9210  O31 POPE3 207      31.949  26.673  33.166  1.00  0.00           O
ATOM   9211  C31 POPE3 207      32.779  27.324  33.986  1.00  0.00           C
ATOM   9212  O32 POPE3 207      33.839  27.834  33.666  1.00  0.00           O
ATOM   9213  C32 POPE3 207      32.209  27.263  35.406  1.00  0.00           C
ATOM   9216  C23 POPE3 207      32.799  22.724  35.376  1.00  0.00           C
ATOM   9219  C24 POPE3 207      31.729  21.974  36.186  1.00  0.00           C
ATOM   9222  C25 POPE3 207      32.139  21.573  37.606  1.00  0.00           C
ATOM   9225  C26 POPE3 207      32.149  22.724  38.616  1.00  0.00           C
ATOM   9228  C27 POPE3 207      32.349  22.193  40.036  1.00  0.00           C
ATOM   9231  C28 POPE3 207      32.169  23.244  41.156  1.00  0.00           C
ATOM   9234  C29 POPE3 207      32.069  22.544  42.486  1.00  0.00           C
ATOM   9236 0C21 POPE3 207      31.969  23.134  43.686  1.00  0.00           C
ATOM   9238 1C21 POPE3 207      31.989  24.624  43.936  1.00  0.00           C
ATOM   9241 2C21 POPE3 207      32.919  25.014  45.106  1.00  0.00           C
ATOM   9244 3C21 POPE3 207      32.199  25.154  46.456  1.00  0.00           C
ATOM   9247 4C21 POPE3 207      31.669  23.843  47.066  1.00  0.00           C
ATOM   9250 5C21 POPE3 207      30.919  24.114  48.366  1.00  0.00           C
ATOM   9253 6C21 POPE3 207      30.559  22.834  49.136  1.00  0.00           C
ATOM   9256 7C21 POPE3 207      29.709  23.124  50.376  1.00  0.00           C
ATOM   9259 8C21 POPE3 207      29.829  22.084  51.486  1.00  0.00           C
ATOM   9263  C33 POPE3 207      33.049  28.084  36.396  1.00  0.00           C
ATOM   9266  C34 POPE3 207      32.519  27.984  37.826  1.00  0.00           C
ATOM   9269  C35 POPE3 207      33.468  28.594  38.866  1.00  0.00           C
ATOM   9272  C36 POPE3 207      34.799  27.823  38.906  1.00  0.00           C
ATOM   9275  C37 POPE3 207      35.689  28.164  40.106  1.00  0.00           C
ATOM   9278  C38 POPE3 207      36.819  27.154  40.236  1.00  0.00           C
ATOM   9281  C39 POPE3 207      37.719  27.394  41.446  1.00  0.00           C
ATOM   9284 0C31 POPE3 207      38.959  26.503  41.366  1.00  0.00           C
ATOM   9287 1C31 POPE3 207      40.069  26.924  42.336  1.00  0.00           C
ATOM   9290 2C31 POPE3 207      39.949  26.254  43.706  1.00  0.00           C
ATOM   9293 3C31 POPE3 207      40.979  26.794  44.706  1.00  0.00           C
ATOM   9296 4C31 POPE3 207      40.469  28.004  45.516  1.00  0.00           C
ATOM   9299 5C31 POPE3 207      41.479  28.474  46.566  1.00  0.00           C
ATOM   9302 6C31 POPE3 207      42.599  29.364  46.006  1.00  0.00           C
ATOM   9306  NH3 POPE4 208      78.668   6.464  31.246  1.00  0.00           N
ATOM   9310  C12 POPE4 208      77.318   6.544  30.576  1.00  0.00           C
ATOM   9313  C11 POPE4 208      76.178   6.854  31.566  1.00  0.00           C
ATOM   9316  P   POPE4 208      76.329   9.424  32.156  1.00  0.00           P
ATOM   9317  O13 POPE4 208      76.718   9.604  30.736  1.00  0.00           O
ATOM   9318  O14 POPE4 208      74.999   9.904  32.586  1.00  0.00           O
ATOM   9319  O11 POPE4 208      77.439  10.094  33.046  1.00  0.00           O
ATOM   9320  O12 POPE4 208      76.509   7.884  32.506  1.00  0.00           O
ATOM   9321  C1  POPE4 208      78.498   9.334  33.636  1.00  0.00           C
ATOM   9324  C2  POPE4 208      78.118   8.884  35.076  1.00  0.00           C
ATOM   9326  O21 POPE4 208      78.928   9.644  35.976  1.00  0.00           O
ATOM   9327  C21 POPE4 208      78.339  10.024  37.096  1.00  0.00           C
ATOM   9328  O22 POPE4 208      77.168   9.854  37.366  1.00  0.00           O
ATOM   9329  C22 POPE4 208      79.368  10.794  37.926  1.00  0.00           C
ATOM   9332  C3  POPE4 208      78.339   7.374  35.346  1.00  0.00           C
ATOM   9335  O31 POPE4 208      77.499   6.974  36.446  1.00  0.00           O
ATOM   9336  C31 POPE4 208      77.858   5.864  37.076  1.00  0.00           C
ATOM   9337  O32 POPE4 208      78.718   5.084  36.726  1.00  0.00           O
ATOM   9338  C32 POPE4 208      77.069   5.784  38.376  1.00  0.00           C
ATOM   9341  C23 POPE4 208      79.698  10.164  39.296  1.00  0.00           C
ATOM   9344  C24 POPE4 208      80.858  10.904  39.956  1.00  0.00           C
ATOM   9347  C25 POPE4 208      80.549  11.494  41.336  1.00  0.00           C
ATOM   9350  C26 POPE4 208      81.848  11.854  42.066  1.00  0.00           C
ATOM   9353  C27 POPE4 208      81.659  12.484  43.446  1.00  0.00           C
ATOM   9356  C28 POPE4 208      83.019  12.604  44.156  1.00  0.00           C
ATOM   9359  C29 POPE4 208      83.028  13.364  45.456  1.00  0.00           C
ATOM   9361 0C21 POPE4 208      83.858  13.124  46.486  1.00  0.00           C
ATOM   9363 1C21 POPE4 208      84.899  12.024  46.546  1.00  0.00           C
ATOM   9366 2C21 POPE4 208      86.129  12.204  45.636  1.00  0.00           C
ATOM   9369 3C21 POPE4 208      87.049  13.374  46.036  1.00  0.00           C
ATOM   9372 4C21 POPE4 208      88.369  13.404  45.256  1.00  0.00           C
ATOM   9375 5C21 POPE4 208      88.259  14.034  43.866  1.00  0.00           C
ATOM   9378 6C21 POPE4 208      89.579  13.974  43.086  1.00  0.00           C
ATOM   9381 7C21 POPE4 208      89.739  15.034  41.976  1.00  0.00           C
ATOM   9384 8C21 POPE4 208      89.929  14.474  40.556  1.00  0.00           C
ATOM   9388  C33 POPE4 208      77.958   6.244  39.536  1.00  0.00           C
ATOM   9391  C34 POPE4 208      77.168   6.764  40.736  1.00  0.00           C
ATOM   9394  C35 POPE4 208      78.118   7.114  41.886  1.00  0.00           C
ATOM   9397  C36 POPE4 208      77.399   7.364  43.216  1.00  0.00           C
ATOM   9400  C37 POPE4 208      78.388   7.334  44.386  1.00  0.00           C
ATOM   9403  C38 POPE4 208      77.709   7.474  45.736  1.00  0.00           C
ATOM   9406  C39 POPE4 208      78.679   7.244  46.906  1.00  0.00           C
ATOM   9409 0C31 POPE4 208      77.939   7.044  48.226  1.00  0.00           C
ATOM   9412 1C31 POPE4 208      78.849   6.554  49.356  1.00  0.00           C
ATOM   9415 2C31 POPE4 208      78.039   5.994  50.526  1.00  0.00           C
ATOM   9418 3C31 POPE4 208      78.899   5.314  51.586  1.00  0.00           C
ATOM   9421 4C31 POPE4 208      78.059   4.904  52.806  1.00  0.00           C
ATOM   9424 5C31 POPE4 208      78.879   4.164  53.866  1.00  0.00           C
ATOM   9427 6C31 POPE4 208      78.218   4.154  55.246  1.00  0.00           C
ATOM   9431  NH3 POPE5 209      18.679 117.523  79.046  1.00  0.00           N
ATOM   9435  C12 POPE5 209      19.209 118.063  80.366  1.00  0.00           C
ATOM   9438  C11 POPE5 209      20.409 119.014  80.156  1.00  0.00           C
ATOM   9441  P   POPE5 209      22.229 120.563  81.146  1.00  0.00           P
ATOM   9442  O13 POPE5 209      21.689 121.893  81.456  1.00  0.00           O
ATOM   9443  O14 POPE5 209      23.499 120.204  81.816  1.00  0.00           O
ATOM   9444  O11 POPE5 209      22.509 120.523  79.586  1.00  0.00           O
ATOM   9445  O12 POPE5 209      21.109 119.424  81.356  1.00  0.00           O
ATOM   9446  C1  POPE5 209      23.629 121.244  79.056  1.00  0.00           C
ATOM   9449  C2  POPE5 209      23.259 121.764  77.646  1.00  0.00           C
ATOM   9451  O21 POPE5 209      24.419 121.904  76.806  1.00  0.00           O
ATOM   9452  C21 POPE5 209      24.329 121.284  75.636  1.00  0.00           C
ATOM   9453  O22 POPE5 209      23.409 120.573  75.256  1.00  0.00           O
ATOM   9454  C22 POPE5 209      25.559 121.574  74.806  1.00  0.00           C
ATOM   9457  C3  POPE5 209      22.419 123.063  77.706  1.00  0.00           C
ATOM   9460  O31 POPE5 209      21.929 123.443  76.406  1.00  0.00           O
ATOM   9461  C31 POPE5 209      20.729 122.993  76.056  1.00  0.00           C
ATOM   9462  O32 POPE5 209      20.029 122.234  76.706  1.00  0.00           O
ATOM   9463  C32 POPE5 209      20.329 123.654  74.736  1.00  0.00           C
ATOM   9466  C23 POPE5 209      25.579 120.764  73.496  1.00  0.00           C
ATOM   9469  C24 POPE5 209      26.869 120.963  72.716  1.00  0.00           C
ATOM   9472  C25 POPE5 209      26.849 122.193  71.786  1.00  0.00           C
ATOM   9475  C26 POPE5 209      26.479 121.844  70.336  1.00  0.00           C
ATOM   9478  C27 POPE5 209      27.599 121.083  69.596  1.00  0.00           C
ATOM   9481  C28 POPE5 209      27.199 120.594  68.196  1.00  0.00           C
ATOM   9484  C29 POPE5 209      27.079 121.683  67.156  1.00  0.00           C
ATOM   9486 0C21 POPE5 209      27.499 121.603  65.886  1.00  0.00           C
ATOM   9488 1C21 POPE5 209      28.179 120.414  65.236  1.00  0.00           C
ATOM   9491 2C21 POPE5 209      27.159 119.404  64.676  1.00  0.00           C
ATOM   9494 3C21 POPE5 209      26.479 119.864  63.376  1.00  0.00           C
ATOM   9497 4C21 POPE5 209      25.299 118.974  62.976  1.00  0.00           C
ATOM   9500 5C21 POPE5 209      24.689 119.393  61.636  1.00  0.00           C
ATOM   9503 6C21 POPE5 209      23.509 118.514  61.196  1.00  0.00           C
ATOM   9506 7C21 POPE5 209      22.979 118.893  59.816  1.00  0.00           C
ATOM   9509 8C21 POPE5 209      21.709 118.143  59.416  1.00  0.00           C
ATOM   9513  C33 POPE5 209      20.609 122.883  73.426  1.00  0.00           C
ATOM   9516  C34 POPE5 209      20.019 123.683  72.256  1.00  0.00           C
ATOM   9519  C35 POPE5 209      20.279 123.154  70.836  1.00  0.00           C
ATOM   9522  C36 POPE5 209      19.629 124.074  69.786  1.00  0.00           C
ATOM   9525  C37 POPE5 209      20.079 123.804  68.346  1.00  0.00           C
ATOM   9528  C38 POPE5 209      19.269 124.654  67.346  1.00  0.00           C
ATOM   9531  C39 POPE5 209      17.889 124.064  67.006  1.00  0.00           C
ATOM   9534 0C31 POPE5 209      17.989 122.864  66.056  1.00  0.00           C
ATOM   9537 1C31 POPE5 209      16.709 122.663  65.226  1.00  0.00           C
ATOM   9540 2C31 POPE5 209      16.859 121.493  64.246  1.00  0.00           C
ATOM   9543 3C31 POPE5 209      15.819 121.514  63.106  1.00  0.00           C
ATOM   9546 4C31 POPE5 209      15.969 122.724  62.176  1.00  0.00           C
ATOM   9549 5C31 POPE5 209      15.189 122.573  60.876  1.00  0.00           C
ATOM   9552 6C31 POPE5 209      15.329 123.794  59.966  1.00  0.00           C
ATOM   9556  NH3 POPE6 210      51.809  -3.433  78.696  1.00  0.00           N
ATOM   9560  C12 POPE6 210      52.808  -4.493  78.296  1.00  0.00           C
ATOM   9563  C11 POPE6 210      54.279  -4.033  78.236  1.00  0.00           C
ATOM   9566  P   POPE6 210      56.529  -5.503  78.006  1.00  0.00           P
ATOM   9567  O13 POPE6 210      57.129  -4.593  79.016  1.00  0.00           O
ATOM   9568  O14 POPE6 210      56.549  -6.953  78.296  1.00  0.00           O
ATOM   9569  O11 POPE6 210      57.358  -5.273  76.686  1.00  0.00           O
ATOM   9570  O12 POPE6 210      55.049  -5.073  77.636  1.00  0.00           O
ATOM   9571  C1  POPE6 210      56.838  -4.723  75.486  1.00  0.00           C
ATOM   9574  C2  POPE6 210      57.869  -3.743  74.876  1.00  0.00           C
ATOM   9576  O21 POPE6 210      57.149  -2.813  74.046  1.00  0.00           O
ATOM   9577  C21 POPE6 210      57.019  -1.593  74.526  1.00  0.00           C
ATOM   9578  O22 POPE6 210      57.479  -1.193  75.586  1.00  0.00           O
ATOM   9579  C22 POPE6 210      56.218  -0.753  73.536  1.00  0.00           C
ATOM   9582  C3  POPE6 210      58.979  -4.463  74.066  1.00  0.00           C
ATOM   9585  O31 POPE6 210      59.869  -3.503  73.446  1.00  0.00           O
ATOM   9586  C31 POPE6 210      60.909  -4.053  72.816  1.00  0.00           C
ATOM   9587  O32 POPE6 210      61.199  -5.233  72.846  1.00  0.00           O
ATOM   9588  C32 POPE6 210      61.649  -2.983  71.996  1.00  0.00           C
ATOM   9591  C23 POPE6 210      56.009   0.704  73.996  1.00  0.00           C
ATOM   9594  C24 POPE6 210      57.179   1.644  73.726  1.00  0.00           C
ATOM   9597  C25 POPE6 210      56.819   3.074  74.156  1.00  0.00           C
ATOM   9600  C26 POPE6 210      56.628   4.054  72.986  1.00  0.00           C
ATOM   9603  C27 POPE6 210      56.099   5.394  73.506  1.00  0.00           C
ATOM   9606  C28 POPE6 210      56.689   6.684  72.876  1.00  0.00           C
ATOM   9609  C29 POPE6 210      56.129   7.864  73.646  1.00  0.00           C
ATOM   9611 0C21 POPE6 210      56.799   8.874  74.216  1.00  0.00           C
ATOM   9613 1C21 POPE6 210      58.279   9.154  74.146  1.00  0.00           C
ATOM   9616 2C21 POPE6 210      58.649   9.804  72.796  1.00  0.00           C
ATOM   9619 3C21 POPE6 210      57.739  10.994  72.406  1.00  0.00           C
ATOM   9622 4C21 POPE6 210      58.139  11.644  71.076  1.00  0.00           C
ATOM   9625 5C21 POPE6 210      56.949  12.334  70.416  1.00  0.00           C
ATOM   9628 6C21 POPE6 210      57.299  12.944  69.056  1.00  0.00           C
ATOM   9631 7C21 POPE6 210      56.069  13.114  68.146  1.00  0.00           C
ATOM   9634 8C21 POPE6 210      56.439  13.244  66.666  1.00  0.00           C
ATOM   9638  C33 POPE6 210      60.859  -2.653  70.706  1.00  0.00           C
ATOM   9641  C34 POPE6 210      61.428  -1.633  69.706  1.00  0.00           C
ATOM   9644  C35 POPE6 210      60.679  -1.733  68.356  1.00  0.00           C
ATOM   9647  C36 POPE6 210      60.839  -0.546  67.396  1.00  0.00           C
ATOM   9650  C37 POPE6 210      60.479  -0.933  65.946  1.00  0.00           C
ATOM   9653  C38 POPE6 210      60.388   0.264  64.976  1.00  0.00           C
ATOM   9656  C39 POPE6 210      58.959   0.814  64.866  1.00  0.00           C
ATOM   9659 0C31 POPE6 210      58.878   2.224  64.256  1.00  0.00           C
ATOM   9662 1C31 POPE6 210      57.419   2.704  64.116  1.00  0.00           C
ATOM   9665 2C31 POPE6 210      57.288   4.204  63.856  1.00  0.00           C
ATOM   9668 3C31 POPE6 210      57.459   4.624  62.386  1.00  0.00           C
ATOM   9671 4C31 POPE6 210      56.189   4.384  61.546  1.00  0.00           C
ATOM   9674 5C31 POPE6 210      56.229   5.114  60.206  1.00  0.00           C
ATOM   9677 6C31 POPE6 210      54.939   5.024  59.396  1.00  0.00           C
ATOM   9681  NH3 POPE7 211     130.959  97.584  71.346  1.00  0.00           N
ATOM   9685  C12 POPE7 211     131.539  96.203  71.496  1.00  0.00           C
ATOM   9688  C11 POPE7 211     132.669  96.144  72.526  1.00  0.00           C
ATOM   9691  P   POPE7 211     134.336  94.133  72.766  1.00  0.00           P
ATOM   9692  O13 POPE7 211     135.296  94.874  73.616  1.00  0.00           O
ATOM   9693  O14 POPE7 211     134.159  92.694  73.036  1.00  0.00           O
ATOM   9694  O11 POPE7 211     134.716  94.344  71.266  1.00  0.00           O
ATOM   9695  O12 POPE7 211     132.889  94.783  72.896  1.00  0.00           O
ATOM   9696  C1  POPE7 211     134.276  93.454  70.226  1.00  0.00           C
ATOM   9699  C2  POPE7 211     134.786  93.974  68.856  1.00  0.00           C
ATOM   9701  O21 POPE7 211     135.566  92.984  68.146  1.00  0.00           O
ATOM   9702  C21 POPE7 211     134.866  92.003  67.596  1.00  0.00           C
ATOM   9703  O22 POPE7 211     133.679  91.804  67.756  1.00  0.00           O
ATOM   9704  C22 POPE7 211     135.796  91.213  66.666  1.00  0.00           C
ATOM   9707  C3  POPE7 211     135.696  95.224  69.056  1.00  0.00           C
ATOM   9710  O31 POPE7 211     136.416  95.594  67.866  1.00  0.00           O
ATOM   9711  C31 POPE7 211     135.726  96.314  67.016  1.00  0.00           C
ATOM   9712  O32 POPE7 211     134.566  96.664  67.136  1.00  0.00           O
ATOM   9713  C32 POPE7 211     136.646  96.603  65.836  1.00  0.00           C
ATOM   9716  C23 POPE7 211     135.076  90.594  65.446  1.00  0.00           C
ATOM   9719  C24 POPE7 211     136.046  90.194  64.316  1.00  0.00           C
ATOM   9722  C25 POPE7 211     136.986  89.044  64.696  1.00  0.00           C
ATOM   9725  C26 POPE7 211     136.396  87.643  64.576  1.00  0.00           C
ATOM   9728  C27 POPE7 211     137.406  86.524  64.876  1.00  0.00           C
ATOM   9731  C28 POPE7 211     136.816  85.124  64.656  1.00  0.00           C
ATOM   9734  C29 POPE7 211     137.866  84.044  64.706  1.00  0.00           C
ATOM   9736 0C21 POPE7 211     138.616  83.664  63.656  1.00  0.00           C
ATOM   9738 1C21 POPE7 211     138.556  84.273  62.276  1.00  0.00           C
ATOM   9741 2C21 POPE7 211     139.966  84.484  61.686  1.00  0.00           C
ATOM   9744 3C21 POPE7 211     140.606  83.183  61.156  1.00  0.00           C
ATOM   9747 4C21 POPE7 211     142.086  83.334  60.776  1.00  0.00           C
ATOM   9750 5C21 POPE7 211     142.996  83.533  62.006  1.00  0.00           C
ATOM   9753 6C21 POPE7 211     144.486  83.364  61.686  1.00  0.00           C
ATOM   9756 7C21 POPE7 211     145.336  83.423  62.946  1.00  0.00           C
ATOM   9759 8C21 POPE7 211     146.836  83.203  62.716  1.00  0.00           C
ATOM   9763  C33 POPE7 211     136.076  97.614  64.826  1.00  0.00           C
ATOM   9766  C34 POPE7 211     136.896  97.624  63.536  1.00  0.00           C
ATOM   9769  C35 POPE7 211     136.796  98.934  62.736  1.00  0.00           C
ATOM   9772  C36 POPE7 211     135.356  99.323  62.386  1.00  0.00           C
ATOM   9775  C37 POPE7 211     135.286 100.563  61.476  1.00  0.00           C
ATOM   9778  C38 POPE7 211     135.796 100.344  60.036  1.00  0.00           C
ATOM   9781  C39 POPE7 211     135.066  99.243  59.236  1.00  0.00           C
ATOM   9784 0C31 POPE7 211     133.559  99.484  59.026  1.00  0.00           C
ATOM   9787 1C31 POPE7 211     133.239 100.594  58.016  1.00  0.00           C
ATOM   9790 2C31 POPE7 211     131.949 101.374  58.346  1.00  0.00           C
ATOM   9793 3C31 POPE7 211     130.639 100.614  58.116  1.00  0.00           C
ATOM   9796 4C31 POPE7 211     130.249 100.503  56.636  1.00  0.00           C
ATOM   9799 5C31 POPE7 211     128.799 100.023  56.436  1.00  0.00           C
ATOM   9802 6C31 POPE7 211     128.299 100.143  54.996  1.00  0.00           C
ATOM   9806  NH3 POPE8 212      82.888  85.803  77.736  1.00  0.00           N
ATOM   9810  C12 POPE8 212      81.769  84.944  78.266  1.00  0.00           C
ATOM   9813  C11 POPE8 212      80.569  85.774  78.766  1.00  0.00           C
ATOM   9816  P   POPE8 212      78.339  86.493  77.506  1.00  0.00           P
ATOM   9817  O13 POPE8 212      77.668  86.323  78.806  1.00  0.00           O
ATOM   9818  O14 POPE8 212      78.019  87.754  76.796  1.00  0.00           O
ATOM   9819  O11 POPE8 212      78.009  85.254  76.596  1.00  0.00           O
ATOM   9820  O12 POPE8 212      79.918  86.384  77.656  1.00  0.00           O
ATOM   9821  C1  POPE8 212      78.329  85.224  75.206  1.00  0.00           C
ATOM   9824  C2  POPE8 212      77.059  84.894  74.386  1.00  0.00           C
ATOM   9826  O21 POPE8 212      77.409  84.664  73.006  1.00  0.00           O
ATOM   9827  C21 POPE8 212      77.709  85.694  72.226  1.00  0.00           C
ATOM   9828  O22 POPE8 212      77.729  86.874  72.546  1.00  0.00           O
ATOM   9829  C22 POPE8 212      78.098  85.163  70.846  1.00  0.00           C
ATOM   9832  C3  POPE8 212      75.909  85.923  74.596  1.00  0.00           C
ATOM   9835  O31 POPE8 212      74.889  85.724  73.596  1.00  0.00           O
ATOM   9836  C31 POPE8 212      74.119  86.773  73.386  1.00  0.00           C
ATOM   9837  O32 POPE8 212      74.108  87.814  74.026  1.00  0.00           O
ATOM   9838  C32 POPE8 212      73.329  86.533  72.106  1.00  0.00           C
ATOM   9841  C23 POPE8 212      78.079  86.273  69.776  1.00  0.00           C
ATOM   9844  C24 POPE8 212      78.479  85.803  68.366  1.00  0.00           C
ATOM   9847  C25 POPE8 212      77.428  84.984  67.596  1.00  0.00           C
ATOM   9850  C26 POPE8 212      77.909  84.624  66.186  1.00  0.00           C
ATOM   9853  C27 POPE8 212      77.019  83.624  65.436  1.00  0.00           C
ATOM   9856  C28 POPE8 212      77.619  83.244  64.076  1.00  0.00           C
ATOM   9859  C29 POPE8 212      77.629  84.424  63.136  1.00  0.00           C
ATOM   9861 0C21 POPE8 212      78.708  85.143  62.786  1.00  0.00           C
ATOM   9863 1C21 POPE8 212      80.119  84.904  63.276  1.00  0.00           C
ATOM   9866 2C21 POPE8 212      81.049  86.104  63.016  1.00  0.00           C
ATOM   9869 3C21 POPE8 212      81.269  86.404  61.526  1.00  0.00           C
ATOM   9872 4C21 POPE8 212      82.198  87.603  61.296  1.00  0.00           C
ATOM   9875 5C21 POPE8 212      82.449  87.933  59.816  1.00  0.00           C
ATOM   9878 6C21 POPE8 212      81.149  88.194  59.036  1.00  0.00           C
ATOM   9881 7C21 POPE8 212      81.409  88.713  57.616  1.00  0.00           C
ATOM   9884 8C21 POPE8 212      80.129  88.983  56.826  1.00  0.00           C
ATOM   9888  C33 POPE8 212      72.629  87.794  71.556  1.00  0.00           C
ATOM   9891  C34 POPE8 212      72.259  87.674  70.076  1.00  0.00           C
ATOM   9894  C35 POPE8 212      71.229  86.564  69.876  1.00  0.00           C
ATOM   9897  C36 POPE8 212      70.679  86.533  68.456  1.00  0.00           C
ATOM   9900  C37 POPE8 212      69.629  85.423  68.306  1.00  0.00           C
ATOM   9903  C38 POPE8 212      69.149  85.243  66.876  1.00  0.00           C
ATOM   9906  C39 POPE8 212      68.089  84.144  66.776  1.00  0.00           C
ATOM   9909 0C31 POPE8 212      67.608  83.913  65.346  1.00  0.00           C
ATOM   9912 1C31 POPE8 212      66.748  82.654  65.146  1.00  0.00           C
ATOM   9915 2C31 POPE8 212      66.468  82.444  63.646  1.00  0.00           C
ATOM   9918 3C31 POPE8 212      66.038  81.014  63.286  1.00  0.00           C
ATOM   9921 4C31 POPE8 212      65.999  80.823  61.766  1.00  0.00           C
ATOM   9924 5C31 POPE8 212      65.659  79.404  61.316  1.00  0.00           C
ATOM   9927 6C31 POPE8 212      65.789  79.234  59.806  1.00  0.00           C
ATOM   9931  NH3 POPE9 213     126.278  37.434  36.636  1.00  0.00           N
ATOM   9935  C12 POPE9 213     125.869  37.914  38.006  1.00  0.00           C
ATOM   9938  C11 POPE9 213     124.789  39.014  37.886  1.00  0.00           C
ATOM   9941  P   POPE9 213     122.769  37.414  37.726  1.00  0.00           P
ATOM   9942  O13 POPE9 213     121.329  37.744  37.636  1.00  0.00           O
ATOM   9943  O14 POPE9 213     123.179  36.154  37.066  1.00  0.00           O
ATOM   9944  O11 POPE9 213     123.209  37.334  39.246  1.00  0.00           O
ATOM   9945  O12 POPE9 213     123.649  38.594  37.136  1.00  0.00           O
ATOM   9946  C1  POPE9 213     122.289  37.674  40.276  1.00  0.00           C
ATOM   9949  C2  POPE9 213     122.809  37.214  41.676  1.00  0.00           C
ATOM   9951  O21 POPE9 213     122.499  38.204  42.676  1.00  0.00           O
ATOM   9952  C21 POPE9 213     123.039  39.393  42.546  1.00  0.00           C
ATOM   9953  O22 POPE9 213     123.909  39.724  41.766  1.00  0.00           O
ATOM   9954  C22 POPE9 213     122.418  40.344  43.566  1.00  0.00           C
ATOM   9957  C3  POPE9 213     124.299  36.744  41.716  1.00  0.00           C
ATOM   9960  O31 POPE9 213     124.529  35.884  42.846  1.00  0.00           O
ATOM   9961  C31 POPE9 213     125.139  36.224  44.006  1.00  0.00           C
ATOM   9962  O32 POPE9 213     125.299  35.424  44.906  1.00  0.00           O
ATOM   9963  C32 POPE9 213     125.639  37.664  44.156  1.00  0.00           C
ATOM   9966  C23 POPE9 213     122.239  41.744  42.936  1.00  0.00           C
ATOM   9969  C24 POPE9 213     121.189  42.604  43.646  1.00  0.00           C
ATOM   9972  C25 POPE9 213     119.769  42.004  43.576  1.00  0.00           C
ATOM   9975  C26 POPE9 213     118.699  43.103  43.626  1.00  0.00           C
ATOM   9978  C27 POPE9 213     117.248  42.584  43.686  1.00  0.00           C
ATOM   9981  C28 POPE9 213     116.249  43.693  43.326  1.00  0.00           C
ATOM   9984  C29 POPE9 213     114.799  43.334  43.556  1.00  0.00           C
ATOM   9986 0C21 POPE9 213     113.909  43.974  44.336  1.00  0.00           C
ATOM   9988 1C21 POPE9 213     114.169  45.194  45.206  1.00  0.00           C
ATOM   9991 2C21 POPE9 213     113.118  46.314  45.036  1.00  0.00           C
ATOM   9994 3C21 POPE9 213     113.428  47.313  43.916  1.00  0.00           C
ATOM   9997 4C21 POPE9 213     112.369  48.423  43.836  1.00  0.00           C
ATOM  10000 5C21 POPE9 213     112.879  49.733  43.226  1.00  0.00           C
ATOM  10003 6C21 POPE9 213     111.789  50.803  43.156  1.00  0.00           C
ATOM  10006 7C21 POPE9 213     112.219  52.183  43.676  1.00  0.00           C
ATOM  10009 8C21 POPE9 213     111.109  53.224  43.526  1.00  0.00           C
ATOM  10013  C33 POPE9 213     125.349  38.244  45.566  1.00  0.00           C
ATOM  10016  C34 POPE9 213     125.838  39.694  45.726  1.00  0.00           C
ATOM  10019  C35 POPE9 213     125.169  40.424  46.906  1.00  0.00           C
ATOM  10022  C36 POPE9 213     125.429  39.774  48.276  1.00  0.00           C
ATOM  10025  C37 POPE9 213     124.739  40.533  49.406  1.00  0.00           C
ATOM  10028  C38 POPE9 213     124.859  39.873  50.786  1.00  0.00           C
ATOM  10031  C39 POPE9 213     126.299  39.704  51.296  1.00  0.00           C
ATOM  10034 0C31 POPE9 213     127.088  41.014  51.406  1.00  0.00           C
ATOM  10037 1C31 POPE9 213     128.428  40.803  52.126  1.00  0.00           C
ATOM  10040 2C31 POPE9 213     129.248  42.084  52.326  1.00  0.00           C
ATOM  10043 3C31 POPE9 213     130.589  41.834  53.026  1.00  0.00           C
ATOM  10046 4C31 POPE9 213     130.459  41.094  54.366  1.00  0.00           C
ATOM  10049 5C31 POPE9 213     131.769  40.933  55.126  1.00  0.00           C
ATOM  10052 6C31 POPE9 213     131.588  40.194  56.466  1.00  0.00           C
ATOM  10056  NH3 POPE  214      11.429  67.484  74.606  1.00  0.00           N
ATOM  10060  C12 POPE  214      10.949  67.893  75.976  1.00  0.00           C
ATOM  10063  C11 POPE  214       9.559  68.573  75.896  1.00  0.00           C
ATOM  10066  P   POPE  214       8.279  66.393  75.126  1.00  0.00           P
ATOM  10067  O13 POPE  214       9.229  65.364  75.586  1.00  0.00           O
ATOM  10068  O14 POPE  214       6.859  65.974  75.066  1.00  0.00           O
ATOM  10069  O11 POPE  214       8.769  66.884  73.706  1.00  0.00           O
ATOM  10070  O12 POPE  214       8.449  67.674  76.006  1.00  0.00           O
ATOM  10071  C1  POPE  214       7.999  67.844  72.966  1.00  0.00           C
ATOM  10074  C2  POPE  214       8.169  67.694  71.436  1.00  0.00           C
ATOM  10076  O21 POPE  214       7.669  68.914  70.896  1.00  0.00           O
ATOM  10077  C21 POPE  214       8.529  69.754  70.326  1.00  0.00           C
ATOM  10078  O22 POPE  214       8.529  70.954  70.576  1.00  0.00           O
ATOM  10079  C22 POPE  214       9.369  69.094  69.226  1.00  0.00           C
ATOM  10082  C3  POPE  214       7.299  66.554  70.866  1.00  0.00           C
ATOM  10085  O31 POPE  214       7.419  66.393  69.436  1.00  0.00           O
ATOM  10086  C31 POPE  214       6.609  67.114  68.646  1.00  0.00           C
ATOM  10087  O32 POPE  214       5.779  67.924  69.016  1.00  0.00           O
ATOM  10088  C32 POPE  214       6.859  66.683  67.216  1.00  0.00           C
ATOM  10091  C23 POPE  214       9.219  69.834  67.876  1.00  0.00           C
ATOM  10094  C24 POPE  214      10.159  69.264  66.806  1.00  0.00           C
ATOM  10097  C25 POPE  214       9.739  69.664  65.396  1.00  0.00           C
ATOM  10100  C26 POPE  214      10.549  68.914  64.326  1.00  0.00           C
ATOM  10103  C27 POPE  214       9.919  68.953  62.926  1.00  0.00           C
ATOM  10106  C28 POPE  214       9.799  70.364  62.316  1.00  0.00           C
ATOM  10109  C29 POPE  214      11.129  70.933  61.896  1.00  0.00           C
ATOM  10111 0C21 POPE  214      11.359  71.604  60.746  1.00  0.00           C
ATOM  10113 1C21 POPE  214      10.319  71.963  59.726  1.00  0.00           C
ATOM  10116 2C21 POPE  214      10.609  73.283  58.976  1.00  0.00           C
ATOM  10119 3C21 POPE  214      10.819  74.494  59.906  1.00  0.00           C
ATOM  10122 4C21 POPE  214      10.739  75.834  59.166  1.00  0.00           C
ATOM  10125 5C21 POPE  214       9.319  76.404  59.046  1.00  0.00           C
ATOM  10128 6C21 POPE  214       8.819  77.044  60.356  1.00  0.00           C
ATOM  10131 7C21 POPE  214       7.419  77.654  60.236  1.00  0.00           C
ATOM  10134 8C21 POPE  214       6.919  78.343  61.506  1.00  0.00           C
ATOM  10138  C33 POPE  214       6.059  67.514  66.196  1.00  0.00           C
ATOM  10141  C34 POPE  214       6.419  67.084  64.776  1.00  0.00           C
ATOM  10144  C35 POPE  214       6.149  68.183  63.746  1.00  0.00           C
ATOM  10147  C36 POPE  214       4.659  68.444  63.526  1.00  0.00           C
ATOM  10150  C37 POPE  214       4.349  69.444  62.416  1.00  0.00           C
ATOM  10153  C38 POPE  214       4.499  70.923  62.786  1.00  0.00           C
ATOM  10156  C39 POPE  214       5.939  71.433  62.696  1.00  0.00           C
ATOM  10159 0C31 POPE  214       6.069  72.944  62.886  1.00  0.00           C
ATOM  10162 1C31 POPE  214       7.449  73.283  63.456  1.00  0.00           C
ATOM  10165 2C31 POPE  214       7.619  74.754  63.806  1.00  0.00           C
ATOM  10168 3C31 POPE  214       8.859  74.944  64.686  1.00  0.00           C
ATOM  10171 4C31 POPE  214      10.169  74.664  63.926  1.00  0.00           C
ATOM  10174 5C31 POPE  214      11.389  74.884  64.806  1.00  0.00           C
ATOM  10177 6C31 POPE  214      12.709  74.694  64.066  1.00  0.00           C
ATOM  10181  NH3 POPE  215      29.859  65.253  32.516  1.00  0.00           N
ATOM  10185  C12 POPE  215      29.279  66.554  32.006  1.00  0.00           C
ATOM  10188  C11 POPE  215      27.939  66.893  32.686  1.00  0.00           C
ATOM  10191  P   POPE  215      26.529  64.654  32.986  1.00  0.00           P
ATOM  10192  O13 POPE  215      26.169  63.683  31.946  1.00  0.00           O
ATOM  10193  O14 POPE  215      27.649  64.304  33.886  1.00  0.00           O
ATOM  10194  O11 POPE  215      25.239  65.084  33.796  1.00  0.00           O
ATOM  10195  O12 POPE  215      26.909  66.014  32.266  1.00  0.00           O
ATOM  10196  C1  POPE  215      25.169  65.174  35.216  1.00  0.00           C
ATOM  10199  C2  POPE  215      24.559  66.534  35.646  1.00  0.00           C
ATOM  10201  O21 POPE  215      24.859  66.804  37.036  1.00  0.00           O
ATOM  10202  C21 POPE  215      24.069  66.274  37.956  1.00  0.00           C
ATOM  10203  O22 POPE  215      23.259  65.383  37.786  1.00  0.00           O
ATOM  10204  C22 POPE  215      24.379  66.924  39.306  1.00  0.00           C
ATOM  10207  C3  POPE  215      23.059  66.704  35.256  1.00  0.00           C
ATOM  10210  O31 POPE  215      22.539  67.914  35.846  1.00  0.00           O
ATOM  10211  C31 POPE  215      21.539  67.883  36.736  1.00  0.00           C
ATOM  10212  O32 POPE  215      21.449  68.664  37.666  1.00  0.00           O
ATOM  10213  C32 POPE  215      20.439  66.874  36.476  1.00  0.00           C
ATOM  10216  C23 POPE  215      23.209  66.963  40.326  1.00  0.00           C
ATOM  10219  C24 POPE  215      23.669  67.703  41.586  1.00  0.00           C
ATOM  10222  C25 POPE  215      22.579  68.054  42.606  1.00  0.00           C
ATOM  10225  C26 POPE  215      22.649  67.213  43.886  1.00  0.00           C
ATOM  10228  C27 POPE  215      21.709  67.714  44.986  1.00  0.00           C
ATOM  10231  C28 POPE  215      21.849  66.944  46.316  1.00  0.00           C
ATOM  10234  C29 POPE  215      23.049  67.364  47.126  1.00  0.00           C
ATOM  10236 0C21 POPE  215      23.139  67.374  48.466  1.00  0.00           C
ATOM  10238 1C21 POPE  215      22.079  66.944  49.446  1.00  0.00           C
ATOM  10241 2C21 POPE  215      22.129  67.703  50.786  1.00  0.00           C
ATOM  10244 3C21 POPE  215      21.769  69.194  50.706  1.00  0.00           C
ATOM  10247 4C21 POPE  215      21.999  69.944  52.036  1.00  0.00           C
ATOM  10250 5C21 POPE  215      20.919  69.713  53.106  1.00  0.00           C
ATOM  10253 6C21 POPE  215      19.789  70.753  53.056  1.00  0.00           C
ATOM  10256 7C21 POPE  215      18.759  70.573  54.186  1.00  0.00           C
ATOM  10259 8C21 POPE  215      17.699  71.674  54.216  1.00  0.00           C
ATOM  10263  C33 POPE  215      19.289  67.134  37.476  1.00  0.00           C
ATOM  10266  C34 POPE  215      18.019  66.344  37.186  1.00  0.00           C
ATOM  10269  C35 POPE  215      18.149  64.823  37.306  1.00  0.00           C
ATOM  10272  C36 POPE  215      18.149  64.273  38.746  1.00  0.00           C
ATOM  10275  C37 POPE  215      17.939  62.743  38.736  1.00  0.00           C
ATOM  10278  C38 POPE  215      17.859  62.073  40.116  1.00  0.00           C
ATOM  10281  C39 POPE  215      16.399  61.794  40.526  1.00  0.00           C
ATOM  10284 0C31 POPE  215      16.199  60.864  41.726  1.00  0.00           C
ATOM  10287 1C31 POPE  215      14.769  60.264  41.756  1.00  0.00           C
ATOM  10290 2C31 POPE  215      14.629  59.084  42.726  1.00  0.00           C
ATOM  10293 3C31 POPE  215      14.569  59.474  44.206  1.00  0.00           C
ATOM  10296 4C31 POPE  215      14.779  58.264  45.116  1.00  0.00           C
ATOM  10299 5C31 POPE  215      14.769  58.623  46.596  1.00  0.00           C
ATOM  10302 6C31 POPE  215      15.189  57.464  47.516  1.00  0.00           C
ATOM  10306  NH3 POPE  216      39.899   9.564  36.016  1.00  0.00           N
ATOM  10310  C12 POPE  216      39.189   9.494  34.686  1.00  0.00           C
ATOM  10313  C11 POPE  216      38.799  10.884  34.236  1.00  0.00           C
ATOM  10316  P   POPE  216      39.709  13.254  34.316  1.00  0.00           P
ATOM  10317  O13 POPE  216      40.779  14.044  33.666  1.00  0.00           O
ATOM  10318  O14 POPE  216      38.299  13.514  33.916  1.00  0.00           O
ATOM  10319  O11 POPE  216      39.889  13.364  35.876  1.00  0.00           O
ATOM  10320  O12 POPE  216      39.989  11.704  34.126  1.00  0.00           O
ATOM  10321  C1  POPE  216      39.138  14.244  36.706  1.00  0.00           C
ATOM  10324  C2  POPE  216      39.549  14.074  38.196  1.00  0.00           C
ATOM  10326  O21 POPE  216      38.379  14.214  39.006  1.00  0.00           O
ATOM  10327  C21 POPE  216      37.888  13.074  39.456  1.00  0.00           C
ATOM  10328  O22 POPE  216      38.289  11.954  39.196  1.00  0.00           O
ATOM  10329  C22 POPE  216      36.759  13.374  40.446  1.00  0.00           C
ATOM  10332  C3  POPE  216      40.588  15.103  38.706  1.00  0.00           C
ATOM  10335  O31 POPE  216      40.869  14.854  40.106  1.00  0.00           O
ATOM  10336  C31 POPE  216      41.378  15.874  40.776  1.00  0.00           C
ATOM  10337  O32 POPE  216      41.669  16.964  40.316  1.00  0.00           O
ATOM  10338  C32 POPE  216      41.529  15.433  42.236  1.00  0.00           C
ATOM  10341  C23 POPE  216      36.989  12.544  41.726  1.00  0.00           C
ATOM  10344  C24 POPE  216      36.399  13.174  42.986  1.00  0.00           C
ATOM  10347  C25 POPE  216      34.878  13.284  42.966  1.00  0.00           C
ATOM  10350  C26 POPE  216      34.329  13.694  44.336  1.00  0.00           C
ATOM  10353  C27 POPE  216      32.808  13.904  44.356  1.00  0.00           C
ATOM  10356  C28 POPE  216      32.259  14.214  45.756  1.00  0.00           C
ATOM  10359  C29 POPE  216      30.829  14.693  45.726  1.00  0.00           C
ATOM  10361 0C21 POPE  216      29.799  14.244  46.476  1.00  0.00           C
ATOM  10363 1C21 POPE  216      29.839  13.154  47.516  1.00  0.00           C
ATOM  10366 2C21 POPE  216      29.349  11.824  46.926  1.00  0.00           C
ATOM  10369 3C21 POPE  216      29.379  10.654  47.926  1.00  0.00           C
ATOM  10372 4C21 POPE  216      29.169   9.314  47.216  1.00  0.00           C
ATOM  10375 5C21 POPE  216      29.159   8.094  48.156  1.00  0.00           C
ATOM  10378 6C21 POPE  216      27.829   7.944  48.916  1.00  0.00           C
ATOM  10381 7C21 POPE  216      27.839   6.734  49.856  1.00  0.00           C
ATOM  10384 8C21 POPE  216      26.558   6.584  50.666  1.00  0.00           C
ATOM  10388  C33 POPE  216      42.069  16.554  43.156  1.00  0.00           C
ATOM  10391  C34 POPE  216      41.619  16.394  44.616  1.00  0.00           C
ATOM  10394  C35 POPE  216      42.319  15.254  45.376  1.00  0.00           C
ATOM  10397  C36 POPE  216      41.879  15.194  46.846  1.00  0.00           C
ATOM  10400  C37 POPE  216      42.739  14.244  47.696  1.00  0.00           C
ATOM  10403  C38 POPE  216      42.369  14.244  49.186  1.00  0.00           C
ATOM  10406  C39 POPE  216      42.808  15.534  49.906  1.00  0.00           C
ATOM  10409 0C31 POPE  216      42.619  15.464  51.426  1.00  0.00           C
ATOM  10412 1C31 POPE  216      42.969  16.784  52.136  1.00  0.00           C
ATOM  10415 2C31 POPE  216      42.948  16.664  53.666  1.00  0.00           C
ATOM  10418 3C31 POPE  216      43.249  17.994  54.356  1.00  0.00           C
ATOM  10421 4C31 POPE  216      43.329  17.874  55.886  1.00  0.00           C
ATOM  10424 5C31 POPE  216      43.349  19.244  56.586  1.00  0.00           C
ATOM  10427 6C31 POPE  216      43.429  19.154  58.106  1.00  0.00           C
ATOM  10431  NH3 POPE  217      15.589  61.814  72.406  1.00  0.00           N
ATOM  10435  C12 POPE  217      14.099  61.954  72.526  1.00  0.00           C
ATOM  10438  C11 POPE  217      13.669  63.264  71.836  1.00  0.00           C
ATOM  10441  P   POPE  217      14.569  65.143  73.376  1.00  0.00           P
ATOM  10442  O13 POPE  217      14.719  64.143  74.446  1.00  0.00           O
ATOM  10443  O14 POPE  217      13.359  65.993  73.386  1.00  0.00           O
ATOM  10444  O11 POPE  217      15.839  66.084  73.396  1.00  0.00           O
ATOM  10445  O12 POPE  217      14.619  64.334  72.016  1.00  0.00           O
ATOM  10446  C1  POPE  217      17.089  65.634  72.866  1.00  0.00           C
ATOM  10449  C2  POPE  217      17.249  66.114  71.416  1.00  0.00           C
ATOM  10451  O21 POPE  217      18.429  65.544  70.826  1.00  0.00           O
ATOM  10452  C21 POPE  217      18.289  64.323  70.356  1.00  0.00           C
ATOM  10453  O22 POPE  217      17.439  63.504  70.656  1.00  0.00           O
ATOM  10454  C22 POPE  217      19.219  64.154  69.166  1.00  0.00           C
ATOM  10457  C3  POPE  217      17.339  67.664  71.336  1.00  0.00           C
ATOM  10460  O31 POPE  217      17.569  68.114  69.986  1.00  0.00           O
ATOM  10461  C31 POPE  217      18.599  68.933  69.796  1.00  0.00           C
ATOM  10462  O32 POPE  217      19.419  69.244  70.636  1.00  0.00           O
ATOM  10463  C32 POPE  217      18.709  69.283  68.306  1.00  0.00           C
ATOM  10466  C23 POPE  217      18.299  64.044  67.936  1.00  0.00           C
ATOM  10469  C24 POPE  217      18.999  64.213  66.606  1.00  0.00           C
ATOM  10472  C25 POPE  217      17.979  64.104  65.476  1.00  0.00           C
ATOM  10475  C26 POPE  217      18.609  64.393  64.116  1.00  0.00           C
ATOM  10478  C27 POPE  217      17.579  64.393  62.976  1.00  0.00           C
ATOM  10481  C28 POPE  217      18.209  64.654  61.596  1.00  0.00           C
ATOM  10484  C29 POPE  217      19.019  65.923  61.606  1.00  0.00           C
ATOM  10486 0C21 POPE  217      20.259  66.094  61.096  1.00  0.00           C
ATOM  10488 1C21 POPE  217      21.069  65.084  60.336  1.00  0.00           C
ATOM  10491 2C21 POPE  217      20.749  65.154  58.826  1.00  0.00           C
ATOM  10494 3C21 POPE  217      21.879  64.683  57.906  1.00  0.00           C
ATOM  10497 4C21 POPE  217      22.229  63.194  57.936  1.00  0.00           C
ATOM  10500 5C21 POPE  217      22.989  62.823  56.646  1.00  0.00           C
ATOM  10503 6C21 POPE  217      23.869  61.573  56.756  1.00  0.00           C
ATOM  10506 7C21 POPE  217      24.689  61.344  55.466  1.00  0.00           C
ATOM  10509 8C21 POPE  217      25.659  60.164  55.546  1.00  0.00           C
ATOM  10513  C33 POPE  217      20.189  69.573  67.966  1.00  0.00           C
ATOM  10516  C34 POPE  217      20.589  69.544  66.496  1.00  0.00           C
ATOM  10519  C35 POPE  217      19.909  70.564  65.566  1.00  0.00           C
ATOM  10522  C36 POPE  217      20.459  70.393  64.136  1.00  0.00           C
ATOM  10525  C37 POPE  217      19.589  70.963  63.016  1.00  0.00           C
ATOM  10528  C38 POPE  217      20.299  70.884  61.656  1.00  0.00           C
ATOM  10531  C39 POPE  217      19.549  71.503  60.466  1.00  0.00           C
ATOM  10534 0C31 POPE  217      20.579  71.884  59.386  1.00  0.00           C
ATOM  10537 1C31 POPE  217      20.009  72.294  58.016  1.00  0.00           C
ATOM  10540 2C31 POPE  217      21.159  72.404  57.006  1.00  0.00           C
ATOM  10543 3C31 POPE  217      20.949  73.404  55.866  1.00  0.00           C
ATOM  10546 4C31 POPE  217      21.169  74.874  56.276  1.00  0.00           C
ATOM  10549 5C31 POPE  217      19.939  75.764  56.036  1.00  0.00           C
ATOM  10552 6C31 POPE  217      20.159  77.213  56.446  1.00  0.00           C
ATOM  10556  NH3 POPE  218     139.386 123.764  77.656  1.00  0.00           N
ATOM  10560  C12 POPE  218     138.435 124.854  78.096  1.00  0.00           C
ATOM  10563  C11 POPE  218     137.235 125.034  77.136  1.00  0.00           C
ATOM  10566  P   POPE  218     134.815 126.094  77.646  1.00  0.00           P
ATOM  10567  O13 POPE  218     134.226 127.424  77.406  1.00  0.00           O
ATOM  10568  O14 POPE  218     134.375 125.423  78.886  1.00  0.00           O
ATOM  10569  O11 POPE  218     134.405 125.154  76.416  1.00  0.00           O
ATOM  10570  O12 POPE  218     136.416 126.124  77.566  1.00  0.00           O
ATOM  10571  C1  POPE  218     134.149 125.833  75.166  1.00  0.00           C
ATOM  10574  C2  POPE  218     134.189 124.914  73.906  1.00  0.00           C
ATOM  10576  O21 POPE  218     133.129 125.264  72.996  1.00  0.00           O
ATOM  10577  C21 POPE  218     131.879 125.003  73.376  1.00  0.00           C
ATOM  10578  O22 POPE  218     131.559 124.424  74.396  1.00  0.00           O
ATOM  10579  C22 POPE  218     130.899 125.663  72.386  1.00  0.00           C
ATOM  10582  C3  POPE  218     134.276 123.364  74.166  1.00  0.00           C
ATOM  10585  O31 POPE  218     134.079 122.624  72.936  1.00  0.00           O
ATOM  10586  C31 POPE  218     135.116 122.674  72.116  1.00  0.00           C
ATOM  10587  O32 POPE  218     136.286 122.733  72.466  1.00  0.00           O
ATOM  10588  C32 POPE  218     134.635 122.724  70.676  1.00  0.00           C
ATOM  10591  C23 POPE  218     130.088 124.713  71.446  1.00  0.00           C
ATOM  10594  C24 POPE  218     128.898 125.464  70.816  1.00  0.00           C
ATOM  10597  C25 POPE  218     128.148 124.713  69.706  1.00  0.00           C
ATOM  10600  C26 POPE  218     127.079 125.584  69.006  1.00  0.00           C
ATOM  10603  C27 POPE  218     126.069 124.754  68.196  1.00  0.00           C
ATOM  10606  C28 POPE  218     125.468 125.464  66.966  1.00  0.00           C
ATOM  10609  C29 POPE  218     124.589 126.664  67.266  1.00  0.00           C
ATOM  10611 0C21 POPE  218     123.358 126.913  66.796  1.00  0.00           C
ATOM  10613 1C21 POPE  218     122.538 126.073  65.836  1.00  0.00           C
ATOM  10616 2C21 POPE  218     123.199 125.803  64.466  1.00  0.00           C
ATOM  10619 3C21 POPE  218     122.259 125.163  63.446  1.00  0.00           C
ATOM  10622 4C21 POPE  218     123.028 124.413  62.346  1.00  0.00           C
ATOM  10625 5C21 POPE  218     123.979 125.314  61.556  1.00  0.00           C
ATOM  10628 6C21 POPE  218     124.678 124.573  60.396  1.00  0.00           C
ATOM  10631 7C21 POPE  218     125.849 125.373  59.826  1.00  0.00           C
ATOM  10634 8C21 POPE  218     126.588 124.643  58.696  1.00  0.00           C
ATOM  10638  C33 POPE  218     134.796 124.164  70.176  1.00  0.00           C
ATOM  10641  C34 POPE  218     134.526 124.344  68.686  1.00  0.00           C
ATOM  10644  C35 POPE  218     134.985 125.734  68.246  1.00  0.00           C
ATOM  10647  C36 POPE  218     134.896 125.974  66.736  1.00  0.00           C
ATOM  10650  C37 POPE  218     135.436 127.354  66.356  1.00  0.00           C
ATOM  10653  C38 POPE  218     136.235 127.333  65.036  1.00  0.00           C
ATOM  10656  C39 POPE  218     137.616 126.673  65.176  1.00  0.00           C
ATOM  10659 0C31 POPE  218     138.276 126.463  63.816  1.00  0.00           C
ATOM  10662 1C31 POPE  218     139.646 125.764  63.856  1.00  0.00           C
ATOM  10665 2C31 POPE  218     140.155 125.474  62.446  1.00  0.00           C
ATOM  10668 3C31 POPE  218     141.536 124.823  62.406  1.00  0.00           C
ATOM  10671 4C31 POPE  218     142.016 124.624  60.956  1.00  0.00           C
ATOM  10674 5C31 POPE  218     143.375 123.924  60.846  1.00  0.00           C
ATOM  10677 6C31 POPE  218     143.826 123.773  59.396  1.00  0.00           C
ATOM  10681  NH3 POPE  219      11.399  23.694  30.276  1.00  0.00           N
ATOM  10685  C12 POPE  219      11.889  22.814  29.146  1.00  0.00           C
ATOM  10688  C11 POPE  219      13.399  23.004  28.906  1.00  0.00           C
ATOM  10691  P   POPE  219      15.369  21.234  29.086  1.00  0.00           P
ATOM  10692  O13 POPE  219      15.139  19.794  29.286  1.00  0.00           O
ATOM  10693  O14 POPE  219      16.589  21.624  28.346  1.00  0.00           O
ATOM  10694  O11 POPE  219      15.399  21.933  30.496  1.00  0.00           O
ATOM  10695  O12 POPE  219      14.029  21.814  28.426  1.00  0.00           O
ATOM  10696  C1  POPE  219      15.869  21.294  31.666  1.00  0.00           C
ATOM  10699  C2  POPE  219      14.789  21.354  32.766  1.00  0.00           C
ATOM  10701  O21 POPE  219      15.139  20.523  33.886  1.00  0.00           O
ATOM  10702  C21 POPE  219      15.149  19.224  33.716  1.00  0.00           C
ATOM  10703  O22 POPE  219      14.979  18.604  32.686  1.00  0.00           O
ATOM  10704  C22 POPE  219      15.309  18.584  35.076  1.00  0.00           C
ATOM  10707  C3  POPE  219      13.339  21.064  32.276  1.00  0.00           C
ATOM  10710  O31 POPE  219      12.379  21.144  33.366  1.00  0.00           O
ATOM  10711  C31 POPE  219      11.889  22.364  33.596  1.00  0.00           C
ATOM  10712  O32 POPE  219      12.109  23.343  32.916  1.00  0.00           O
ATOM  10713  C32 POPE  219      10.969  22.284  34.816  1.00  0.00           C
ATOM  10716  C23 POPE  219      14.089  18.864  35.976  1.00  0.00           C
ATOM  10719  C24 POPE  219      14.119  17.974  37.206  1.00  0.00           C
ATOM  10722  C25 POPE  219      12.889  18.074  38.106  1.00  0.00           C
ATOM  10725  C26 POPE  219      12.839  19.374  38.926  1.00  0.00           C
ATOM  10728  C27 POPE  219      11.599  19.514  39.816  1.00  0.00           C
ATOM  10731  C28 POPE  219      11.809  19.083  41.286  1.00  0.00           C
ATOM  10734  C29 POPE  219      11.959  17.614  41.536  1.00  0.00           C
ATOM  10736 0C21 POPE  219      12.149  17.064  42.756  1.00  0.00           C
ATOM  10738 1C21 POPE  219      12.289  17.814  44.056  1.00  0.00           C
ATOM  10741 2C21 POPE  219      13.349  17.193  44.986  1.00  0.00           C
ATOM  10744 3C21 POPE  219      13.259  17.763  46.416  1.00  0.00           C
ATOM  10747 4C21 POPE  219      14.169  17.023  47.416  1.00  0.00           C
ATOM  10750 5C21 POPE  219      13.949  17.494  48.866  1.00  0.00           C
ATOM  10753 6C21 POPE  219      14.559  16.534  49.896  1.00  0.00           C
ATOM  10756 7C21 POPE  219      14.169  16.894  51.336  1.00  0.00           C
ATOM  10759 8C21 POPE  219      14.629  15.864  52.366  1.00  0.00           C
ATOM  10763  C33 POPE  219      11.039  23.513  35.766  1.00  0.00           C
ATOM  10766  C34 POPE  219       9.749  23.614  36.616  1.00  0.00           C
ATOM  10769  C35 POPE  219       9.749  22.784  37.906  1.00  0.00           C
ATOM  10772  C36 POPE  219       8.389  22.894  38.626  1.00  0.00           C
ATOM  10775  C37 POPE  219       8.459  22.374  40.066  1.00  0.00           C
ATOM  10778  C38 POPE  219       7.099  22.424  40.786  1.00  0.00           C
ATOM  10781  C39 POPE  219       7.259  22.124  42.276  1.00  0.00           C
ATOM  10784 0C31 POPE  219       5.939  21.854  43.006  1.00  0.00           C
ATOM  10787 1C31 POPE  219       6.199  21.374  44.446  1.00  0.00           C
ATOM  10790 2C31 POPE  219       4.959  20.794  45.146  1.00  0.00           C
ATOM  10793 3C31 POPE  219       3.999  21.844  45.726  1.00  0.00           C
ATOM  10796 4C31 POPE  219       4.609  22.674  46.876  1.00  0.00           C
ATOM  10799 5C31 POPE  219       3.589  23.584  47.566  1.00  0.00           C
ATOM  10802 6C31 POPE  219       4.199  24.414  48.706  1.00  0.00           C
ATOM  10806  NH3 POPE  220      14.759  38.044  73.026  1.00  0.00           N
ATOM  10810  C12 POPE  220      14.399  39.393  72.476  1.00  0.00           C
ATOM  10813  C11 POPE  220      15.629  40.104  71.896  1.00  0.00           C
ATOM  10816  P   POPE  220      17.829  39.424  73.196  1.00  0.00           P
ATOM  10817  O13 POPE  220      18.199  39.624  74.606  1.00  0.00           O
ATOM  10818  O14 POPE  220      17.489  38.044  72.786  1.00  0.00           O
ATOM  10819  O11 POPE  220      19.009  39.924  72.286  1.00  0.00           O
ATOM  10820  O12 POPE  220      16.599  40.344  72.896  1.00  0.00           O
ATOM  10821  C1  POPE  220      18.939  40.054  70.866  1.00  0.00           C
ATOM  10824  C2  POPE  220      19.649  41.344  70.416  1.00  0.00           C
ATOM  10826  O21 POPE  220      19.169  41.764  69.146  1.00  0.00           O
ATOM  10827  C21 POPE  220      17.949  42.224  69.026  1.00  0.00           C
ATOM  10828  O22 POPE  220      17.119  42.354  69.906  1.00  0.00           O
ATOM  10829  C22 POPE  220      17.769  42.624  67.556  1.00  0.00           C
ATOM  10832  C3  POPE  220      21.189  41.123  70.276  1.00  0.00           C
ATOM  10835  O31 POPE  220      21.529  40.214  69.196  1.00  0.00           O
ATOM  10836  C31 POPE  220      21.659  40.803  68.006  1.00  0.00           C
ATOM  10837  O32 POPE  220      21.459  41.974  67.756  1.00  0.00           O
ATOM  10838  C32 POPE  220      22.089  39.784  66.936  1.00  0.00           C
ATOM  10841  C23 POPE  220      16.459  42.103  66.916  1.00  0.00           C
ATOM  10844  C24 POPE  220      16.459  42.494  65.426  1.00  0.00           C
ATOM  10847  C25 POPE  220      15.139  42.214  64.696  1.00  0.00           C
ATOM  10850  C26 POPE  220      14.819  40.713  64.666  1.00  0.00           C
ATOM  10853  C27 POPE  220      13.709  40.364  63.676  1.00  0.00           C
ATOM  10856  C28 POPE  220      13.559  38.843  63.456  1.00  0.00           C
ATOM  10859  C29 POPE  220      12.629  38.434  62.346  1.00  0.00           C
ATOM  10861 0C21 POPE  220      11.749  39.244  61.736  1.00  0.00           C
ATOM  10863 1C21 POPE  220      10.919  38.854  60.546  1.00  0.00           C
ATOM  10866 2C21 POPE  220      11.229  39.803  59.376  1.00  0.00           C
ATOM  10869 3C21 POPE  220      10.609  39.343  58.056  1.00  0.00           C
ATOM  10872 4C21 POPE  220      10.789  40.364  56.916  1.00  0.00           C
ATOM  10875 5C21 POPE  220      12.259  40.724  56.596  1.00  0.00           C
ATOM  10878 6C21 POPE  220      12.639  40.444  55.136  1.00  0.00           C
ATOM  10881 7C21 POPE  220      14.029  40.974  54.746  1.00  0.00           C
ATOM  10884 8C21 POPE  220      14.109  42.503  54.676  1.00  0.00           C
ATOM  10888  C33 POPE  220      22.629  40.503  65.666  1.00  0.00           C
ATOM  10891  C34 POPE  220      22.719  39.614  64.416  1.00  0.00           C
ATOM  10894  C35 POPE  220      23.179  40.404  63.176  1.00  0.00           C
ATOM  10897  C36 POPE  220      24.629  40.884  63.286  1.00  0.00           C
ATOM  10900  C37 POPE  220      25.189  41.523  62.006  1.00  0.00           C
ATOM  10903  C38 POPE  220      26.649  41.944  62.206  1.00  0.00           C
ATOM  10906  C39 POPE  220      27.218  42.874  61.136  1.00  0.00           C
ATOM  10909 0C31 POPE  220      27.629  42.194  59.816  1.00  0.00           C
ATOM  10912 1C31 POPE  220      28.959  42.784  59.306  1.00  0.00           C
ATOM  10915 2C31 POPE  220      29.429  42.274  57.936  1.00  0.00           C
ATOM  10918 3C31 POPE  220      29.439  43.353  56.846  1.00  0.00           C
ATOM  10921 4C31 POPE  220      30.139  42.884  55.556  1.00  0.00           C
ATOM  10924 5C31 POPE  220      30.479  44.044  54.616  1.00  0.00           C
ATOM  10927 6C31 POPE  220      31.029  43.574  53.266  1.00  0.00           C
ATOM  10931  NH3 POPE  221     127.838 110.154  34.356  1.00  0.00           N
ATOM  10935  C12 POPE  221     127.879 108.753  33.826  1.00  0.00           C
ATOM  10938  C11 POPE  221     129.289 108.174  33.986  1.00  0.00           C
ATOM  10941  P   POPE  221     129.868 105.594  34.286  1.00  0.00           P
ATOM  10942  O13 POPE  221     129.858 104.503  33.296  1.00  0.00           O
ATOM  10943  O14 POPE  221     131.159 105.954  34.896  1.00  0.00           O
ATOM  10944  O11 POPE  221     128.838 105.233  35.446  1.00  0.00           O
ATOM  10945  O12 POPE  221     129.248 106.834  33.546  1.00  0.00           O
ATOM  10946  C1  POPE  221     128.909 105.834  36.736  1.00  0.00           C
ATOM  10949  C2  POPE  221     127.698 106.734  36.996  1.00  0.00           C
ATOM  10951  O21 POPE  221     127.858 107.304  38.306  1.00  0.00           O
ATOM  10952  C21 POPE  221     128.618 108.404  38.326  1.00  0.00           C
ATOM  10953  O22 POPE  221     128.838 109.103  37.356  1.00  0.00           O
ATOM  10954  C22 POPE  221     129.168 108.644  39.746  1.00  0.00           C
ATOM  10957  C3  POPE  221     126.369 105.943  36.826  1.00  0.00           C
ATOM  10960  O31 POPE  221     125.229 106.813  36.856  1.00  0.00           O
ATOM  10961  C31 POPE  221     124.368 106.883  37.886  1.00  0.00           C
ATOM  10962  O32 POPE  221     123.339 107.534  37.836  1.00  0.00           O
ATOM  10963  C32 POPE  221     124.829 106.154  39.146  1.00  0.00           C
ATOM  10966  C23 POPE  221     129.608 110.114  39.996  1.00  0.00           C
ATOM  10969  C24 POPE  221     130.418 110.303  41.286  1.00  0.00           C
ATOM  10972  C25 POPE  221     129.588 110.433  42.576  1.00  0.00           C
ATOM  10975  C26 POPE  221     128.869 111.794  42.736  1.00  0.00           C
ATOM  10978  C27 POPE  221     128.079 111.944  44.046  1.00  0.00           C
ATOM  10981  C28 POPE  221     128.939 111.893  45.316  1.00  0.00           C
ATOM  10984  C29 POPE  221     128.089 112.114  46.536  1.00  0.00           C
ATOM  10986 0C21 POPE  221     128.379 112.904  47.586  1.00  0.00           C
ATOM  10988 1C21 POPE  221     129.629 113.744  47.746  1.00  0.00           C
ATOM  10991 2C21 POPE  221     130.539 113.244  48.876  1.00  0.00           C
ATOM  10994 3C21 POPE  221     129.849 113.274  50.246  1.00  0.00           C
ATOM  10997 4C21 POPE  221     130.829 113.554  51.386  1.00  0.00           C
ATOM  11000 5C21 POPE  221     131.909 112.473  51.546  1.00  0.00           C
ATOM  11003 6C21 POPE  221     132.918 112.853  52.626  1.00  0.00           C
ATOM  11006 7C21 POPE  221     133.748 111.664  53.116  1.00  0.00           C
ATOM  11009 8C21 POPE  221     134.495 112.003  54.406  1.00  0.00           C
ATOM  11013  C33 POPE  221     124.208 106.773  40.416  1.00  0.00           C
ATOM  11016  C34 POPE  221     125.129 106.623  41.626  1.00  0.00           C
ATOM  11019  C35 POPE  221     124.619 107.374  42.846  1.00  0.00           C
ATOM  11022  C36 POPE  221     123.189 107.024  43.236  1.00  0.00           C
ATOM  11025  C37 POPE  221     122.818 107.764  44.516  1.00  0.00           C
ATOM  11028  C38 POPE  221     121.419 107.383  44.966  1.00  0.00           C
ATOM  11031  C39 POPE  221     121.068 108.063  46.286  1.00  0.00           C
ATOM  11034 0C31 POPE  221     119.669 107.674  46.756  1.00  0.00           C
ATOM  11037 1C31 POPE  221     119.418 108.203  48.156  1.00  0.00           C
ATOM  11040 2C31 POPE  221     117.978 107.993  48.626  1.00  0.00           C
ATOM  11043 3C31 POPE  221     117.949 107.433  50.056  1.00  0.00           C
ATOM  11046 4C31 POPE  221     116.549 107.364  50.646  1.00  0.00           C
ATOM  11049 5C31 POPE  221     116.599 106.874  52.096  1.00  0.00           C
ATOM  11052 6C31 POPE  221     115.218 106.623  52.696  1.00  0.00           C
ATOM  11056  NH3 POPE  222     130.719  29.523  33.806  1.00  0.00           N
ATOM  11060  C12 POPE  222     131.539  30.724  33.446  1.00  0.00           C
ATOM  11063  C11 POPE  222     132.439  30.454  32.226  1.00  0.00           C
ATOM  11066  P   POPE  222     132.539  28.304  30.676  1.00  0.00           P
ATOM  11067  O13 POPE  222     131.729  27.874  29.506  1.00  0.00           O
ATOM  11068  O14 POPE  222     133.939  28.694  30.436  1.00  0.00           O
ATOM  11069  O11 POPE  222     132.439  27.254  31.846  1.00  0.00           O
ATOM  11070  O12 POPE  222     131.819  29.564  31.296  1.00  0.00           O
ATOM  11071  C1  POPE  222     133.569  26.684  32.516  1.00  0.00           C
ATOM  11074  C2  POPE  222     133.919  27.434  33.816  1.00  0.00           C
ATOM  11076  O21 POPE  222     135.206  26.964  34.256  1.00  0.00           O
ATOM  11077  C21 POPE  222     135.856  27.844  34.986  1.00  0.00           C
ATOM  11078  O22 POPE  222     135.506  28.994  35.206  1.00  0.00           O
ATOM  11079  C22 POPE  222     137.126  27.193  35.546  1.00  0.00           C
ATOM  11082  C3  POPE  222     132.839  27.233  34.916  1.00  0.00           C
ATOM  11085  O31 POPE  222     132.629  28.443  35.666  1.00  0.00           O
ATOM  11086  C31 POPE  222     133.209  28.544  36.866  1.00  0.00           C
ATOM  11087  O32 POPE  222     133.829  27.644  37.416  1.00  0.00           O
ATOM  11088  C32 POPE  222     132.939  29.944  37.436  1.00  0.00           C
ATOM  11091  C23 POPE  222     137.186  27.254  37.086  1.00  0.00           C
ATOM  11094  C24 POPE  222     138.436  26.544  37.626  1.00  0.00           C
ATOM  11097  C25 POPE  222     138.376  26.254  39.136  1.00  0.00           C
ATOM  11100  C26 POPE  222     138.326  27.514  40.016  1.00  0.00           C
ATOM  11103  C27 POPE  222     138.926  27.254  41.406  1.00  0.00           C
ATOM  11106  C28 POPE  222     138.866  28.494  42.306  1.00  0.00           C
ATOM  11109  C29 POPE  222     139.706  28.334  43.556  1.00  0.00           C
ATOM  11111 0C21 POPE  222     139.266  28.104  44.806  1.00  0.00           C
ATOM  11113 1C21 POPE  222     137.836  27.884  45.256  1.00  0.00           C
ATOM  11116 2C21 POPE  222     137.726  26.584  46.076  1.00  0.00           C
ATOM  11119 3C21 POPE  222     136.336  26.374  46.686  1.00  0.00           C
ATOM  11122 4C21 POPE  222     136.246  25.074  47.496  1.00  0.00           C
ATOM  11125 5C21 POPE  222     134.836  24.763  48.036  1.00  0.00           C
ATOM  11128 6C21 POPE  222     133.849  24.354  46.936  1.00  0.00           C
ATOM  11131 7C21 POPE  222     132.509  23.864  47.486  1.00  0.00           C
ATOM  11134 8C21 POPE  222     131.549  23.394  46.396  1.00  0.00           C
ATOM  11138  C33 POPE  222     134.216  30.683  37.876  1.00  0.00           C
ATOM  11141  C34 POPE  222     134.496  30.523  39.376  1.00  0.00           C
ATOM  11144  C35 POPE  222     135.936  30.913  39.686  1.00  0.00           C
ATOM  11147  C36 POPE  222     136.156  31.454  41.096  1.00  0.00           C
ATOM  11150  C37 POPE  222     137.606  31.893  41.296  1.00  0.00           C
ATOM  11153  C38 POPE  222     137.986  32.154  42.766  1.00  0.00           C
ATOM  11156  C39 POPE  222     137.236  33.334  43.406  1.00  0.00           C
ATOM  11159 0C31 POPE  222     137.556  34.704  42.786  1.00  0.00           C
ATOM  11162 1C31 POPE  222     136.736  35.884  43.326  1.00  0.00           C
ATOM  11165 2C31 POPE  222     136.776  36.084  44.856  1.00  0.00           C
ATOM  11168 3C31 POPE  222     135.686  35.294  45.596  1.00  0.00           C
ATOM  11171 4C31 POPE  222     135.336  35.824  46.996  1.00  0.00           C
ATOM  11174 5C31 POPE  222     134.189  35.044  47.636  1.00  0.00           C
ATOM  11177 6C31 POPE  222     133.709  35.624  48.966  1.00  0.00           C
ATOM  11181  NH3 POPE  223     130.439  93.323  74.106  1.00  0.00           N
ATOM  11185  C12 POPE  223     129.629  94.553  74.426  1.00  0.00           C
ATOM  11188  C11 POPE  223     128.308  94.594  73.656  1.00  0.00           C
ATOM  11191  P   POPE  223     127.239  96.813  72.786  1.00  0.00           P
ATOM  11192  O13 POPE  223     126.549  98.014  73.326  1.00  0.00           O
ATOM  11193  O14 POPE  223     128.388  97.064  71.876  1.00  0.00           O
ATOM  11194  O11 POPE  223     126.168  95.904  72.106  1.00  0.00           O
ATOM  11195  O12 POPE  223     127.698  95.853  73.956  1.00  0.00           O
ATOM  11196  C1  POPE  223     125.618  96.294  70.856  1.00  0.00           C
ATOM  11199  C2  POPE  223     124.329  95.484  70.606  1.00  0.00           C
ATOM  11201  O21 POPE  223     123.448  96.273  69.816  1.00  0.00           O
ATOM  11202  C21 POPE  223     123.739  96.364  68.546  1.00  0.00           C
ATOM  11203  O22 POPE  223     124.608  95.753  67.946  1.00  0.00           O
ATOM  11204  C22 POPE  223     122.799  97.404  67.936  1.00  0.00           C
ATOM  11207  C3  POPE  223     123.609  95.134  71.946  1.00  0.00           C
ATOM  11210  O31 POPE  223     122.209  94.864  71.736  1.00  0.00           O
ATOM  11211  C31 POPE  223     121.868  93.723  71.186  1.00  0.00           C
ATOM  11212  O32 POPE  223     122.519  92.694  71.146  1.00  0.00           O
ATOM  11213  C32 POPE  223     120.468  93.904  70.576  1.00  0.00           C
ATOM  11216  C23 POPE  223     122.558  97.154  66.436  1.00  0.00           C
ATOM  11219  C24 POPE  223     121.409  98.003  65.886  1.00  0.00           C
ATOM  11222  C25 POPE  223     121.728  99.503  65.746  1.00  0.00           C
ATOM  11225  C26 POPE  223     122.629  99.823  64.536  1.00  0.00           C
ATOM  11228  C27 POPE  223     122.709 101.323  64.246  1.00  0.00           C
ATOM  11231  C28 POPE  223     123.479 101.714  62.966  1.00  0.00           C
ATOM  11234  C29 POPE  223     122.929 101.083  61.716  1.00  0.00           C
ATOM  11236 0C21 POPE  223     121.848 101.483  61.016  1.00  0.00           C
ATOM  11238 1C21 POPE  223     120.969 102.663  61.336  1.00  0.00           C
ATOM  11241 2C21 POPE  223     120.769 103.633  60.156  1.00  0.00           C
ATOM  11244 3C21 POPE  223     122.069 104.253  59.636  1.00  0.00           C
ATOM  11247 4C21 POPE  223     121.879 105.534  58.806  1.00  0.00           C
ATOM  11250 5C21 POPE  223     121.009 105.353  57.556  1.00  0.00           C
ATOM  11253 6C21 POPE  223     120.819 106.664  56.786  1.00  0.00           C
ATOM  11256 7C21 POPE  223     120.028 106.474  55.486  1.00  0.00           C
ATOM  11259 8C21 POPE  223     119.839 107.774  54.686  1.00  0.00           C
ATOM  11263  C33 POPE  223     120.499  94.573  69.176  1.00  0.00           C
ATOM  11266  C34 POPE  223     119.159  95.194  68.756  1.00  0.00           C
ATOM  11269  C35 POPE  223     117.999  94.194  68.646  1.00  0.00           C
ATOM  11272  C36 POPE  223     118.118  93.283  67.406  1.00  0.00           C
ATOM  11275  C37 POPE  223     116.988  92.254  67.326  1.00  0.00           C
ATOM  11278  C38 POPE  223     116.939  91.514  65.986  1.00  0.00           C
ATOM  11281  C39 POPE  223     118.159  90.624  65.746  1.00  0.00           C
ATOM  11284 0C31 POPE  223     118.089  89.794  64.456  1.00  0.00           C
ATOM  11287 1C31 POPE  223     119.289  88.853  64.356  1.00  0.00           C
ATOM  11290 2C31 POPE  223     119.269  87.984  63.096  1.00  0.00           C
ATOM  11293 3C31 POPE  223     120.309  86.854  63.166  1.00  0.00           C
ATOM  11296 4C31 POPE  223     121.739  87.364  63.346  1.00  0.00           C
ATOM  11299 5C31 POPE  223     122.788  86.384  62.816  1.00  0.00           C
ATOM  11302 6C31 POPE  223     124.218  86.834  63.076  1.00  0.00           C
ATOM  11306  NH3 POPE  224     129.588  45.344  78.546  1.00  0.00           N
ATOM  11310  C12 POPE  224     128.909  46.643  78.856  1.00  0.00           C
ATOM  11313  C11 POPE  224     128.898  47.564  77.636  1.00  0.00           C
ATOM  11316  P   POPE  224     128.498  49.964  78.626  1.00  0.00           P
ATOM  11317  O13 POPE  224     129.918  49.844  79.006  1.00  0.00           O
ATOM  11318  O14 POPE  224     127.528  50.314  79.686  1.00  0.00           O
ATOM  11319  O11 POPE  224     128.369  51.034  77.506  1.00  0.00           O
ATOM  11320  O12 POPE  224     128.009  48.654  77.886  1.00  0.00           O
ATOM  11321  C1  POPE  224     127.159  51.214  76.776  1.00  0.00           C
ATOM  11324  C2  POPE  224     127.519  51.514  75.306  1.00  0.00           C
ATOM  11326  O21 POPE  224     127.349  50.344  74.506  1.00  0.00           O
ATOM  11327  C21 POPE  224     128.269  49.413  74.476  1.00  0.00           C
ATOM  11328  O22 POPE  224     129.259  49.314  75.176  1.00  0.00           O
ATOM  11329  C22 POPE  224     127.959  48.524  73.276  1.00  0.00           C
ATOM  11332  C3  POPE  224     128.909  52.224  75.156  1.00  0.00           C
ATOM  11335  O31 POPE  224     129.299  52.324  73.766  1.00  0.00           O
ATOM  11336  C31 POPE  224     130.519  51.884  73.486  1.00  0.00           C
ATOM  11337  O32 POPE  224     131.269  51.284  74.236  1.00  0.00           O
ATOM  11338  C32 POPE  224     130.858  52.243  72.056  1.00  0.00           C
ATOM  11341  C23 POPE  224     128.838  48.914  72.076  1.00  0.00           C
ATOM  11344  C24 POPE  224     128.369  48.273  70.766  1.00  0.00           C
ATOM  11347  C25 POPE  224     127.159  48.964  70.096  1.00  0.00           C
ATOM  11350  C26 POPE  224     127.449  50.374  69.526  1.00  0.00           C
ATOM  11353  C27 POPE  224     128.509  50.404  68.406  1.00  0.00           C
ATOM  11356  C28 POPE  224     128.888  51.814  67.896  1.00  0.00           C
ATOM  11359  C29 POPE  224     127.759  52.814  67.756  1.00  0.00           C
ATOM  11361 0C21 POPE  224     127.608  53.724  66.776  1.00  0.00           C
ATOM  11363 1C21 POPE  224     128.558  53.954  65.626  1.00  0.00           C
ATOM  11366 2C21 POPE  224     128.069  53.264  64.346  1.00  0.00           C
ATOM  11369 3C21 POPE  224     126.939  54.003  63.626  1.00  0.00           C
ATOM  11372 4C21 POPE  224     126.448  53.254  62.376  1.00  0.00           C
ATOM  11375 5C21 POPE  224     126.329  54.164  61.146  1.00  0.00           C
ATOM  11378 6C21 POPE  224     125.718  53.423  59.946  1.00  0.00           C
ATOM  11381 7C21 POPE  224     125.449  54.353  58.766  1.00  0.00           C
ATOM  11384 8C21 POPE  224     124.698  53.674  57.606  1.00  0.00           C
ATOM  11388  C33 POPE  224     132.248  51.744  71.586  1.00  0.00           C
ATOM  11391  C34 POPE  224     132.608  52.334  70.216  1.00  0.00           C
ATOM  11394  C35 POPE  224     133.929  51.804  69.646  1.00  0.00           C
ATOM  11397  C36 POPE  224     133.729  50.764  68.536  1.00  0.00           C
ATOM  11400  C37 POPE  224     133.659  51.393  67.146  1.00  0.00           C
ATOM  11403  C38 POPE  224     133.239  50.384  66.076  1.00  0.00           C
ATOM  11406  C39 POPE  224     133.478  50.843  64.626  1.00  0.00           C
ATOM  11409 0C31 POPE  224     134.965  51.014  64.296  1.00  0.00           C
ATOM  11412 1C31 POPE  224     135.295  51.034  62.796  1.00  0.00           C
ATOM  11415 2C31 POPE  224     136.806  51.224  62.566  1.00  0.00           C
ATOM  11418 3C31 POPE  224     137.256  51.024  61.116  1.00  0.00           C
ATOM  11421 4C31 POPE  224     136.595  52.004  60.126  1.00  0.00           C
ATOM  11424 5C31 POPE  224     137.476  52.294  58.906  1.00  0.00           C
ATOM  11427 6C31 POPE  224     136.866  53.324  57.976  1.00  0.00           C
ATOM  11431  NH3 POPE  225      45.749  47.074  74.586  1.00  0.00           N
ATOM  11435  C12 POPE  225      45.049  48.134  75.396  1.00  0.00           C
ATOM  11438  C11 POPE  225      44.429  49.224  74.496  1.00  0.00           C
ATOM  11441  P   POPE  225      42.479  50.923  74.816  1.00  0.00           P
ATOM  11442  O13 POPE  225      41.308  50.024  74.866  1.00  0.00           O
ATOM  11443  O14 POPE  225      42.309  52.224  75.516  1.00  0.00           O
ATOM  11444  O11 POPE  225      42.789  51.224  73.296  1.00  0.00           O
ATOM  11445  O12 POPE  225      43.759  50.174  75.326  1.00  0.00           O
ATOM  11446  C1  POPE  225      43.319  52.484  72.866  1.00  0.00           C
ATOM  11449  C2  POPE  225      43.509  52.534  71.326  1.00  0.00           C
ATOM  11451  O21 POPE  225      42.259  52.874  70.686  1.00  0.00           O
ATOM  11452  C21 POPE  225      42.419  53.574  69.556  1.00  0.00           C
ATOM  11453  O22 POPE  225      43.489  54.014  69.156  1.00  0.00           O
ATOM  11454  C22 POPE  225      41.099  53.744  68.796  1.00  0.00           C
ATOM  11457  C3  POPE  225      44.049  51.174  70.806  1.00  0.00           C
ATOM  11460  O31 POPE  225      44.189  51.104  69.366  1.00  0.00           O
ATOM  11461  C31 POPE  225      45.289  51.713  68.906  1.00  0.00           C
ATOM  11462  O32 POPE  225      46.099  52.313  69.576  1.00  0.00           O
ATOM  11463  C32 POPE  225      45.409  51.474  67.386  1.00  0.00           C
ATOM  11466  C23 POPE  225      41.079  53.114  67.376  1.00  0.00           C
ATOM  11469  C24 POPE  225      41.838  53.904  66.296  1.00  0.00           C
ATOM  11472  C25 POPE  225      41.399  53.504  64.876  1.00  0.00           C
ATOM  11475  C26 POPE  225      41.889  54.454  63.766  1.00  0.00           C
ATOM  11478  C27 POPE  225      41.099  54.283  62.456  1.00  0.00           C
ATOM  11481  C28 POPE  225      41.308  55.414  61.426  1.00  0.00           C
ATOM  11484  C29 POPE  225      42.628  55.344  60.696  1.00  0.00           C
ATOM  11486 0C21 POPE  225      42.789  55.273  59.356  1.00  0.00           C
ATOM  11488 1C21 POPE  225      41.669  55.224  58.356  1.00  0.00           C
ATOM  11491 2C21 POPE  225      42.149  55.114  56.896  1.00  0.00           C
ATOM  11494 3C21 POPE  225      42.849  53.774  56.586  1.00  0.00           C
ATOM  11497 4C21 POPE  225      43.439  53.704  55.176  1.00  0.00           C
ATOM  11500 5C21 POPE  225      44.349  52.484  55.016  1.00  0.00           C
ATOM  11503 6C21 POPE  225      45.159  52.484  53.706  1.00  0.00           C
ATOM  11506 7C21 POPE  225      46.259  51.424  53.726  1.00  0.00           C
ATOM  11509 8C21 POPE  225      47.129  51.404  52.466  1.00  0.00           C
ATOM  11513  C33 POPE  225      46.779  50.884  66.956  1.00  0.00           C
ATOM  11516  C34 POPE  225      46.729  50.143  65.606  1.00  0.00           C
ATOM  11519  C35 POPE  225      46.129  50.964  64.456  1.00  0.00           C
ATOM  11522  C36 POPE  225      46.329  50.334  63.066  1.00  0.00           C
ATOM  11525  C37 POPE  225      47.769  50.484  62.536  1.00  0.00           C
ATOM  11528  C38 POPE  225      48.029  49.794  61.186  1.00  0.00           C
ATOM  11531  C39 POPE  225      47.369  50.463  59.976  1.00  0.00           C
ATOM  11534 0C31 POPE  225      47.818  49.813  58.656  1.00  0.00           C
ATOM  11537 1C31 POPE  225      46.889  50.114  57.466  1.00  0.00           C
ATOM  11540 2C31 POPE  225      46.409  48.834  56.756  1.00  0.00           C
ATOM  11543 3C31 POPE  225      45.369  48.054  57.576  1.00  0.00           C
ATOM  11546 4C31 POPE  225      45.169  46.624  57.076  1.00  0.00           C
ATOM  11549 5C31 POPE  225      44.039  45.904  57.816  1.00  0.00           C
ATOM  11552 6C31 POPE  225      43.949  44.404  57.506  1.00  0.00           C
ATOM  11556  NH3 POPE  226      25.279 129.334  77.046  1.00  0.00           N
ATOM  11560  C12 POPE  226      23.809 129.044  77.106  1.00  0.00           C
ATOM  11563  C11 POPE  226      23.189 129.624  78.366  1.00  0.00           C
ATOM  11566  P   POPE  226      20.669 129.713  79.136  1.00  0.00           P
ATOM  11567  O13 POPE  226      20.349 128.993  80.376  1.00  0.00           O
ATOM  11568  O14 POPE  226      20.949 131.174  79.206  1.00  0.00           O
ATOM  11569  O11 POPE  226      19.639 129.444  77.976  1.00  0.00           O
ATOM  11570  O12 POPE  226      21.929 129.004  78.526  1.00  0.00           O
ATOM  11571  C1  POPE  226      19.999 129.724  76.616  1.00  0.00           C
ATOM  11574  C2  POPE  226      19.549 128.583  75.676  1.00  0.00           C
ATOM  11576  O21 POPE  226      19.819 128.993  74.326  1.00  0.00           O
ATOM  11577  C21 POPE  226      20.289 128.064  73.536  1.00  0.00           C
ATOM  11578  O22 POPE  226      20.449 126.883  73.796  1.00  0.00           O
ATOM  11579  C22 POPE  226      20.579 128.723  72.196  1.00  0.00           C
ATOM  11582  C3  POPE  226      18.039 128.364  75.886  1.00  0.00           C
ATOM  11585  O31 POPE  226      17.349 127.693  74.796  1.00  0.00           O
ATOM  11586  C31 POPE  226      17.479 126.364  74.786  1.00  0.00           C
ATOM  11587  O32 POPE  226      18.059 125.694  75.616  1.00  0.00           O
ATOM  11588  C32 POPE  226      16.879 125.844  73.476  1.00  0.00           C
ATOM  11591  C23 POPE  226      21.299 127.734  71.276  1.00  0.00           C
ATOM  11594  C24 POPE  226      21.779 128.414  69.986  1.00  0.00           C
ATOM  11597  C25 POPE  226      21.429 127.594  68.746  1.00  0.00           C
ATOM  11600  C26 POPE  226      21.849 128.303  67.456  1.00  0.00           C
ATOM  11603  C27 POPE  226      21.679 127.404  66.226  1.00  0.00           C
ATOM  11606  C28 POPE  226      22.089 128.094  64.916  1.00  0.00           C
ATOM  11609  C29 POPE  226      23.569 128.424  64.866  1.00  0.00           C
ATOM  11611 0C21 POPE  226      24.459 128.044  63.926  1.00  0.00           C
ATOM  11613 1C21 POPE  226      24.189 127.213  62.696  1.00  0.00           C
ATOM  11616 2C21 POPE  226      24.329 128.073  61.426  1.00  0.00           C
ATOM  11619 3C21 POPE  226      23.989 127.283  60.156  1.00  0.00           C
ATOM  11622 4C21 POPE  226      24.279 128.064  58.876  1.00  0.00           C
ATOM  11625 5C21 POPE  226      24.129 127.213  57.616  1.00  0.00           C
ATOM  11628 6C21 POPE  226      24.699 127.914  56.376  1.00  0.00           C
ATOM  11631 7C21 POPE  226      24.549 127.083  55.106  1.00  0.00           C
ATOM  11634 8C21 POPE  226      25.149 127.743  53.866  1.00  0.00           C
ATOM  11638  C33 POPE  226      16.489 124.354  73.486  1.00  0.00           C
ATOM  11641  C34 POPE  226      16.179 123.834  72.066  1.00  0.00           C
ATOM  11644  C35 POPE  226      15.019 124.594  71.426  1.00  0.00           C
ATOM  11647  C36 POPE  226      14.649 124.114  70.016  1.00  0.00           C
ATOM  11650  C37 POPE  226      13.399 124.854  69.526  1.00  0.00           C
ATOM  11653  C38 POPE  226      12.979 124.494  68.096  1.00  0.00           C
ATOM  11656  C39 POPE  226      13.639 125.383  67.036  1.00  0.00           C
ATOM  11659 0C31 POPE  226      12.709 125.584  65.836  1.00  0.00           C
ATOM  11662 1C31 POPE  226      13.229 126.644  64.856  1.00  0.00           C
ATOM  11665 2C31 POPE  226      12.109 127.304  64.036  1.00  0.00           C
ATOM  11668 3C31 POPE  226      12.539 128.633  63.406  1.00  0.00           C
ATOM  11671 4C31 POPE  226      13.439 128.493  62.176  1.00  0.00           C
ATOM  11674 5C31 POPE  226      14.059 129.833  61.756  1.00  0.00           C
ATOM  11677 6C31 POPE  226      15.069 129.704  60.616  1.00  0.00           C
ATOM  11681  NH3 POPE  227     103.959 111.874  38.306  1.00  0.00           N
ATOM  11685  C12 POPE  227     103.259 112.514  37.146  1.00  0.00           C
ATOM  11688  C11 POPE  227     101.909 111.854  36.896  1.00  0.00           C
ATOM  11691  P   POPE  227      99.628 112.783  36.126  1.00  0.00           P
ATOM  11692  O13 POPE  227      99.059 113.694  35.116  1.00  0.00           O
ATOM  11693  O14 POPE  227      99.038 111.444  36.296  1.00  0.00           O
ATOM  11694  O11 POPE  227      99.619 113.563  37.506  1.00  0.00           O
ATOM  11695  O12 POPE  227     101.199 112.624  35.916  1.00  0.00           O
ATOM  11696  C1  POPE  227      98.799 113.044  38.566  1.00  0.00           C
ATOM  11699  C2  POPE  227      99.299 113.514  39.936  1.00  0.00           C
ATOM  11701  O21 POPE  227      98.279 113.104  40.866  1.00  0.00           O
ATOM  11702  C21 POPE  227      98.729 112.944  42.096  1.00  0.00           C
ATOM  11703  O22 POPE  227      99.899 112.904  42.436  1.00  0.00           O
ATOM  11704  C22 POPE  227      97.528 112.774  43.036  1.00  0.00           C
ATOM  11707  C3  POPE  227      99.468 115.054  39.996  1.00  0.00           C
ATOM  11710  O31 POPE  227      99.839 115.523  41.316  1.00  0.00           O
ATOM  11711  C31 POPE  227     101.149 115.633  41.526  1.00  0.00           C
ATOM  11712  O32 POPE  227     102.019 115.394  40.706  1.00  0.00           O
ATOM  11713  C32 POPE  227     101.419 116.124  42.956  1.00  0.00           C
ATOM  11716  C23 POPE  227      97.899 112.164  44.406  1.00  0.00           C
ATOM  11719  C24 POPE  227      96.789 111.273  44.966  1.00  0.00           C
ATOM  11722  C25 POPE  227      97.198 110.534  46.246  1.00  0.00           C
ATOM  11725  C26 POPE  227      97.108 111.404  47.506  1.00  0.00           C
ATOM  11728  C27 POPE  227      97.629 110.624  48.716  1.00  0.00           C
ATOM  11731  C28 POPE  227      97.299 111.203  50.096  1.00  0.00           C
ATOM  11734  C29 POPE  227      97.528 110.194  51.206  1.00  0.00           C
ATOM  11736 0C21 POPE  227      98.108 110.404  52.406  1.00  0.00           C
ATOM  11738 1C21 POPE  227      98.599 111.714  52.956  1.00  0.00           C
ATOM  11741 2C21 POPE  227      97.659 112.304  54.026  1.00  0.00           C
ATOM  11744 3C21 POPE  227      97.818 111.694  55.436  1.00  0.00           C
ATOM  11747 4C21 POPE  227      97.029 110.404  55.696  1.00  0.00           C
ATOM  11750 5C21 POPE  227      97.339 109.794  57.066  1.00  0.00           C
ATOM  11753 6C21 POPE  227      98.799 109.334  57.226  1.00  0.00           C
ATOM  11756 7C21 POPE  227      99.019 108.514  58.506  1.00  0.00           C
ATOM  11759 8C21 POPE  227     100.499 108.433  58.906  1.00  0.00           C
ATOM  11763  C33 POPE  227     100.928 115.134  44.046  1.00  0.00           C
ATOM  11766  C34 POPE  227     101.099 115.643  45.476  1.00  0.00           C
ATOM  11769  C35 POPE  227     100.399 114.734  46.496  1.00  0.00           C
ATOM  11772  C36 POPE  227     100.549 115.243  47.936  1.00  0.00           C
ATOM  11775  C37 POPE  227      99.909 114.294  48.966  1.00  0.00           C
ATOM  11778  C38 POPE  227     100.329 114.594  50.416  1.00  0.00           C
ATOM  11781  C39 POPE  227      99.899 115.974  50.926  1.00  0.00           C
ATOM  11784 0C31 POPE  227     100.338 116.203  52.386  1.00  0.00           C
ATOM  11787 1C31 POPE  227     100.139 117.643  52.866  1.00  0.00           C
ATOM  11790 2C31 POPE  227     100.928 117.984  54.136  1.00  0.00           C
ATOM  11793 3C31 POPE  227     100.349 119.173  54.916  1.00  0.00           C
ATOM  11796 4C31 POPE  227      99.099 118.794  55.716  1.00  0.00           C
ATOM  11799 5C31 POPE  227      98.498 119.973  56.496  1.00  0.00           C
ATOM  11802 6C31 POPE  227      97.299 119.573  57.356  1.00  0.00           C
ATOM  11806  NH3 POPE  228     127.638 127.984  37.076  1.00  0.00           N
ATOM  11810  C12 POPE  228     126.699 126.803  37.036  1.00  0.00           C
ATOM  11813  C11 POPE  228     125.599 126.974  35.956  1.00  0.00           C
ATOM  11816  P   POPE  228     123.218 126.033  35.366  1.00  0.00           P
ATOM  11817  O13 POPE  228     123.248 126.924  34.186  1.00  0.00           O
ATOM  11818  O14 POPE  228     122.538 124.734  35.206  1.00  0.00           O
ATOM  11819  O11 POPE  228     122.468 126.784  36.526  1.00  0.00           O
ATOM  11820  O12 POPE  228     124.698 125.853  35.966  1.00  0.00           O
ATOM  11821  C1  POPE  228     122.239 126.163  37.796  1.00  0.00           C
ATOM  11824  C2  POPE  228     121.288 127.083  38.586  1.00  0.00           C
ATOM  11826  O21 POPE  228     121.068 126.644  39.936  1.00  0.00           O
ATOM  11827  C21 POPE  228     120.279 125.614  40.156  1.00  0.00           C
ATOM  11828  O22 POPE  228     119.849 124.823  39.336  1.00  0.00           O
ATOM  11829  C22 POPE  228     119.909 125.594  41.646  1.00  0.00           C
ATOM  11832  C3  POPE  228     119.958 127.374  37.836  1.00  0.00           C
ATOM  11835  O31 POPE  228     119.129 128.303  38.586  1.00  0.00           O
ATOM  11836  C31 POPE  228     119.389 129.573  38.326  1.00  0.00           C
ATOM  11837  O32 POPE  228     120.058 129.984  37.396  1.00  0.00           O
ATOM  11838  C32 POPE  228     118.799 130.444  39.436  1.00  0.00           C
ATOM  11841  C23 POPE  228     118.439 125.154  41.866  1.00  0.00           C
ATOM  11844  C24 POPE  228     117.429 126.213  41.436  1.00  0.00           C
ATOM  11847  C25 POPE  228     116.218 126.364  42.386  1.00  0.00           C
ATOM  11850  C26 POPE  228     116.519 127.213  43.636  1.00  0.00           C
ATOM  11853  C27 POPE  228     115.318 127.514  44.546  1.00  0.00           C
ATOM  11856  C28 POPE  228     115.679 128.523  45.666  1.00  0.00           C
ATOM  11859  C29 POPE  228     114.488 129.353  46.066  1.00  0.00           C
ATOM  11861 0C21 POPE  228     114.009 129.603  47.296  1.00  0.00           C
ATOM  11863 1C21 POPE  228     114.589 129.164  48.616  1.00  0.00           C
ATOM  11866 2C21 POPE  228     113.788 129.833  49.746  1.00  0.00           C
ATOM  11869 3C21 POPE  228     114.309 129.573  51.156  1.00  0.00           C
ATOM  11872 4C21 POPE  228     113.299 130.064  52.196  1.00  0.00           C
ATOM  11875 5C21 POPE  228     113.889 130.323  53.586  1.00  0.00           C
ATOM  11878 6C21 POPE  228     112.809 130.764  54.576  1.00  0.00           C
ATOM  11881 7C21 POPE  228     113.349 131.194  55.946  1.00  0.00           C
ATOM  11884 8C21 POPE  228     112.248 131.603  56.926  1.00  0.00           C
ATOM  11888  C33 POPE  228     119.589 131.764  39.566  1.00  0.00           C
ATOM  11891  C34 POPE  228     119.189 132.584  40.796  1.00  0.00           C
ATOM  11894  C35 POPE  228     119.689 131.993  42.126  1.00  0.00           C
ATOM  11897  C36 POPE  228     119.299 132.864  43.326  1.00  0.00           C
ATOM  11900  C37 POPE  228     119.149 132.094  44.646  1.00  0.00           C
ATOM  11903  C38 POPE  228     118.509 132.984  45.726  1.00  0.00           C
ATOM  11906  C39 POPE  228     118.108 132.243  47.006  1.00  0.00           C
ATOM  11909 0C31 POPE  228     117.549 133.194  48.076  1.00  0.00           C
ATOM  11912 1C31 POPE  228     116.819 132.473  49.226  1.00  0.00           C
ATOM  11915 2C31 POPE  228     117.748 131.844  50.266  1.00  0.00           C
ATOM  11918 3C31 POPE  228     118.229 132.803  51.366  1.00  0.00           C
ATOM  11921 4C31 POPE  228     117.159 133.194  52.386  1.00  0.00           C
ATOM  11924 5C31 POPE  228     117.748 133.943  53.586  1.00  0.00           C
ATOM  11927 6C31 POPE  228     116.728 134.294  54.676  1.00  0.00           C
ATOM  11931  NH3 POPE  229      95.309  85.194  35.366  1.00  0.00           N
ATOM  11935  C12 POPE  229      95.218  83.823  35.956  1.00  0.00           C
ATOM  11938  C11 POPE  229      95.888  82.794  35.056  1.00  0.00           C
ATOM  11941  P   POPE  229      94.549  80.544  34.906  1.00  0.00           P
ATOM  11942  O13 POPE  229      93.308  81.264  34.536  1.00  0.00           O
ATOM  11943  O14 POPE  229      95.189  79.713  33.876  1.00  0.00           O
ATOM  11944  O11 POPE  229      94.199  79.564  36.116  1.00  0.00           O
ATOM  11945  O12 POPE  229      95.569  81.524  35.586  1.00  0.00           O
ATOM  11946  C1  POPE  229      94.309  79.904  37.506  1.00  0.00           C
ATOM  11949  C2  POPE  229      95.528  79.213  38.166  1.00  0.00           C
ATOM  11951  O21 POPE  229      95.899  79.904  39.376  1.00  0.00           O
ATOM  11952  C21 POPE  229      95.309  79.503  40.496  1.00  0.00           C
ATOM  11953  O22 POPE  229      94.409  78.683  40.556  1.00  0.00           O
ATOM  11954  C22 POPE  229      95.989  80.194  41.686  1.00  0.00           C
ATOM  11957  C3  POPE  229      96.778  79.224  37.236  1.00  0.00           C
ATOM  11960  O31 POPE  229      97.929  78.674  37.906  1.00  0.00           O
ATOM  11961  C31 POPE  229      98.889  79.564  38.186  1.00  0.00           C
ATOM  11962  O32 POPE  229      98.858  80.753  37.916  1.00  0.00           O
ATOM  11963  C32 POPE  229     100.049  78.884  38.866  1.00  0.00           C
ATOM  11966  C23 POPE  229      96.239  79.243  42.876  1.00  0.00           C
ATOM  11969  C24 POPE  229      96.949  79.933  44.046  1.00  0.00           C
ATOM  11972  C25 POPE  229      97.779  78.944  44.886  1.00  0.00           C
ATOM  11975  C26 POPE  229      97.439  78.944  46.386  1.00  0.00           C
ATOM  11978  C27 POPE  229      98.288  77.914  47.146  1.00  0.00           C
ATOM  11981  C28 POPE  229      97.949  77.823  48.646  1.00  0.00           C
ATOM  11984  C29 POPE  229      98.808  76.773  49.326  1.00  0.00           C
ATOM  11986 0C21 POPE  229      98.448  75.853  50.226  1.00  0.00           C
ATOM  11988 1C21 POPE  229      97.089  75.603  50.846  1.00  0.00           C
ATOM  11991 2C21 POPE  229      96.659  74.124  50.696  1.00  0.00           C
ATOM  11994 3C21 POPE  229      95.618  73.683  51.736  1.00  0.00           C
ATOM  11997 4C21 POPE  229      95.519  72.154  51.896  1.00  0.00           C
ATOM  12000 5C21 POPE  229      95.329  71.404  50.576  1.00  0.00           C
ATOM  12003 6C21 POPE  229      95.139  69.884  50.726  1.00  0.00           C
ATOM  12006 7C21 POPE  229      94.929  69.154  49.396  1.00  0.00           C
ATOM  12009 8C21 POPE  229      94.839  67.633  49.546  1.00  0.00           C
ATOM  12013  C33 POPE  229     100.288  79.484  40.256  1.00  0.00           C
ATOM  12016  C34 POPE  229     101.549  78.904  40.876  1.00  0.00           C
ATOM  12019  C35 POPE  229     101.468  78.954  42.396  1.00  0.00           C
ATOM  12022  C36 POPE  229     101.448  80.383  42.926  1.00  0.00           C
ATOM  12025  C37 POPE  229     101.858  80.423  44.396  1.00  0.00           C
ATOM  12028  C38 POPE  229     101.629  81.773  45.076  1.00  0.00           C
ATOM  12031  C39 POPE  229     100.229  81.883  45.686  1.00  0.00           C
ATOM  12034 0C31 POPE  229     100.218  82.794  46.916  1.00  0.00           C
ATOM  12037 1C31 POPE  229      98.979  82.584  47.796  1.00  0.00           C
ATOM  12040 2C31 POPE  229      99.138  83.264  49.156  1.00  0.00           C
ATOM  12043 3C31 POPE  229      97.958  83.014  50.086  1.00  0.00           C
ATOM  12046 4C31 POPE  229      98.269  83.384  51.546  1.00  0.00           C
ATOM  12049 5C31 POPE  229      97.029  83.834  52.326  1.00  0.00           C
ATOM  12052 6C31 POPE  229      97.278  84.033  53.816  1.00  0.00           C
ATOM  12056  NH3 POPE  230      70.318   6.314  77.436  1.00  0.00           N
ATOM  12060  C12 POPE  230      69.279   5.344  77.916  1.00  0.00           C
ATOM  12063  C11 POPE  230      69.949   4.294  78.786  1.00  0.00           C
ATOM  12066  P   POPE  230      69.468   2.424  80.396  1.00  0.00           P
ATOM  12067  O13 POPE  230      70.649   1.674  79.896  1.00  0.00           O
ATOM  12068  O14 POPE  230      69.689   3.224  81.626  1.00  0.00           O
ATOM  12069  O11 POPE  230      68.269   1.444  80.636  1.00  0.00           O
ATOM  12070  O12 POPE  230      68.949   3.414  79.276  1.00  0.00           O
ATOM  12071  C1  POPE  230      68.119   0.224  79.916  1.00  0.00           C
ATOM  12074  C2  POPE  230      67.479   0.374  78.506  1.00  0.00           C
ATOM  12076  O21 POPE  230      68.519   0.704  77.566  1.00  0.00           O
ATOM  12077  C21 POPE  230      68.359   0.204  76.346  1.00  0.00           C
ATOM  12078  O22 POPE  230      67.538  -0.616  76.006  1.00  0.00           O
ATOM  12079  C22 POPE  230      69.419   0.794  75.406  1.00  0.00           C
ATOM  12082  C3  POPE  230      66.319   1.424  78.526  1.00  0.00           C
ATOM  12085  O31 POPE  230      65.349   1.144  77.496  1.00  0.00           O
ATOM  12086  C31 POPE  230      65.608   1.694  76.326  1.00  0.00           C
ATOM  12087  O32 POPE  230      66.419   2.584  76.116  1.00  0.00           O
ATOM  12088  C32 POPE  230      64.849   0.934  75.246  1.00  0.00           C
ATOM  12091  C23 POPE  230      69.709  -0.076  74.166  1.00  0.00           C
ATOM  12094  C24 POPE  230      70.848   0.514  73.316  1.00  0.00           C
ATOM  12097  C25 POPE  230      71.389  -0.436  72.236  1.00  0.00           C
ATOM  12100  C26 POPE  230      70.399  -0.803  71.126  1.00  0.00           C
ATOM  12103  C27 POPE  230      70.869  -1.973  70.236  1.00  0.00           C
ATOM  12106  C28 POPE  230      71.979  -1.643  69.216  1.00  0.00           C
ATOM  12109  C29 POPE  230      72.049  -2.723  68.146  1.00  0.00           C
ATOM  12111 0C21 POPE  230      72.989  -3.673  67.986  1.00  0.00           C
ATOM  12113 1C21 POPE  230      74.218  -3.893  68.836  1.00  0.00           C
ATOM  12116 2C21 POPE  230      75.428  -4.413  68.026  1.00  0.00           C
ATOM  12119 3C21 POPE  230      75.899  -3.473  66.916  1.00  0.00           C
ATOM  12122 4C21 POPE  230      77.149  -4.013  66.206  1.00  0.00           C
ATOM  12125 5C21 POPE  230      77.439  -3.363  64.836  1.00  0.00           C
ATOM  12128 6C21 POPE  230      77.818  -1.883  64.896  1.00  0.00           C
ATOM  12131 7C21 POPE  230      78.009  -1.283  63.496  1.00  0.00           C
ATOM  12134 8C21 POPE  230      78.479   0.174  63.486  1.00  0.00           C
ATOM  12138  C33 POPE  230      64.218   1.864  74.196  1.00  0.00           C
ATOM  12141  C34 POPE  230      64.419   1.404  72.746  1.00  0.00           C
ATOM  12144  C35 POPE  230      65.879   1.464  72.266  1.00  0.00           C
ATOM  12147  C36 POPE  230      65.999   1.524  70.736  1.00  0.00           C
ATOM  12150  C37 POPE  230      67.449   1.634  70.256  1.00  0.00           C
ATOM  12153  C38 POPE  230      67.589   2.254  68.856  1.00  0.00           C
ATOM  12156  C39 POPE  230      67.309   3.764  68.836  1.00  0.00           C
ATOM  12159 0C31 POPE  230      67.319   4.364  67.426  1.00  0.00           C
ATOM  12162 1C31 POPE  230      67.049   5.884  67.386  1.00  0.00           C
ATOM  12165 2C31 POPE  230      65.599   6.304  67.706  1.00  0.00           C
ATOM  12168 3C31 POPE  230      65.299   6.624  69.186  1.00  0.00           C
ATOM  12171 4C31 POPE  230      66.099   7.804  69.736  1.00  0.00           C
ATOM  12174 5C31 POPE  230      65.708   8.134  71.186  1.00  0.00           C
ATOM  12177 6C31 POPE  230      66.479   9.334  71.726  1.00  0.00           C
ATOM  12181  NH3 POPE  231     115.769  -5.013  35.116  1.00  0.00           N
ATOM  12185  C12 POPE  231     115.899  -3.793  35.986  1.00  0.00           C
ATOM  12188  C11 POPE  231     116.288  -2.553  35.166  1.00  0.00           C
ATOM  12191  P   POPE  231     114.669  -0.713  36.036  1.00  0.00           P
ATOM  12192  O13 POPE  231     114.678   0.594  35.376  1.00  0.00           O
ATOM  12193  O14 POPE  231     113.689  -1.693  35.516  1.00  0.00           O
ATOM  12194  O11 POPE  231     114.538  -0.516  37.606  1.00  0.00           O
ATOM  12195  O12 POPE  231     116.119  -1.373  35.946  1.00  0.00           O
ATOM  12196  C1  POPE  231     115.169   0.624  38.226  1.00  0.00           C
ATOM  12199  C2  POPE  231     115.618   0.274  39.676  1.00  0.00           C
ATOM  12201  O21 POPE  231     115.239   1.254  40.636  1.00  0.00           O
ATOM  12202  C21 POPE  231     115.959   2.364  40.706  1.00  0.00           C
ATOM  12203  O22 POPE  231     116.829   2.714  39.936  1.00  0.00           O
ATOM  12204  C22 POPE  231     115.489   3.114  41.956  1.00  0.00           C
ATOM  12207  C3  POPE  231     117.108  -0.176  39.796  1.00  0.00           C
ATOM  12210  O31 POPE  231     117.608  -0.006  41.136  1.00  0.00           O
ATOM  12211  C31 POPE  231     117.219  -0.813  42.076  1.00  0.00           C
[truncated: 1,973,274 more chars]
