# Supplementary material for: Characterizing Membrane Association and Periplasmic Transfer of Bacterial Lipoproteins through Molecular Dynamics Simulations
Source: Structure. 2020 Apr 7;28(4):475–487.e3. doi: 10.1016/j.str.2020.01.012 (PMC7139219; doi:10.1016/j.str.2020.01.012)
Supplement: Data S3. Final Coordinates from Simulations (M–X), Related to Figure 3 [file mmc5.zip › M-X/PAL-3-atomistic.pdb]

TITLE     Protein
REMARK    THIS IS A SIMULATION BOX
CRYST1  136.483  136.483  131.038  90.00  90.00  90.00 P 1           1
MODEL        1
ATOM      1  N   CYSTA   1      61.456  65.771  75.919  1.00  0.00           N
ATOM      3  CA  CYSTA   1      61.486  67.212  76.079  1.00  0.00           C
ATOM      5  C   CYSTA   1      60.256  68.012  75.689  1.00  0.00           C
ATOM      6  O   CYSTA   1      60.165  68.682  74.659  1.00  0.00           O
ATOM      7  CB  CYSTA   1      62.786  67.913  75.629  1.00  0.00           C
ATOM     10  SG  CYSTA   1      64.286  67.331  76.479  1.00  0.00           S
ATOM     11  C1  CYSTA   1      65.266  68.812  76.039  1.00  0.00           C
ATOM     14  CA1 CYSTA   1      61.016  64.982  74.919  1.00  0.00           C
ATOM     15  OA1 CYSTA   1      61.146  63.782  75.109  1.00  0.00           O
ATOM     16  CA2 CYSTA   1      60.346  65.472  73.659  1.00  0.00           C
ATOM     19  C11 CYSTA   1      66.805  68.672  76.149  1.00  0.00           C
ATOM     21  O11 CYSTA   1      67.216  67.642  75.249  1.00  0.00           O
ATOM     22  CX1 CYSTA   1      67.315  68.002  73.999  1.00  0.00           C
ATOM     23  OX1 CYSTA   1      67.055  69.112  73.539  1.00  0.00           O
ATOM     24  CX2 CYSTA   1      67.727  66.792  73.209  1.00  0.00           C
ATOM     27  C12 CYSTA   1      67.346  68.301  77.549  1.00  0.00           C
ATOM     30  O12 CYSTA   1      68.705  67.862  77.409  1.00  0.00           O
ATOM     31  CD1 CYSTA   1      68.977  66.603  77.719  1.00  0.00           C
ATOM     32  OD1 CYSTA   1      68.296  65.842  78.359  1.00  0.00           O
ATOM     33  CD2 CYSTA   1      70.306  66.191  77.099  1.00  0.00           C
ATOM     36  CA3 CYSTA   1      61.366  65.933  72.589  1.00  0.00           C
ATOM     39  CA4 CYSTA   1      60.696  66.692  71.429  1.00  0.00           C
ATOM     42  CA5 CYSTA   1      61.696  67.032  70.309  1.00  0.00           C
ATOM     45  CA6 CYSTA   1      61.736  66.003  69.179  1.00  0.00           C
ATOM     48  CA7 CYSTA   1      60.736  66.342  68.059  1.00  0.00           C
ATOM     51  CA8 CYSTA   1      60.326  65.112  67.239  1.00  0.00           C
ATOM     54  CA9 CYSTA   1      59.656  65.432  65.899  1.00  0.00           C
ATOM     57 0CA1 CYSTA   1      58.546  66.492  65.979  1.00  0.00           C
ATOM     60 1CA1 CYSTA   1      57.766  66.603  64.669  1.00  0.00           C
ATOM     63 2CA1 CYSTA   1      56.676  67.682  64.689  1.00  0.00           C
ATOM     66 3CA1 CYSTA   1      55.706  67.581  63.489  1.00  0.00           C
ATOM     69 4CA1 CYSTA   1      56.366  67.773  62.119  1.00  0.00           C
ATOM     72 5CA1 CYSTA   1      55.365  67.622  60.959  1.00  0.00           C
ATOM     75 6CA1 CYSTA   1      55.996  67.832  59.579  1.00  0.00           C
ATOM     79  CD3 CYSTA   1      71.477  67.182  77.309  1.00  0.00           C
ATOM     82  CD4 CYSTA   1      71.337  68.472  76.489  1.00  0.00           C
ATOM     85  CD5 CYSTA   1      72.646  69.243  76.299  1.00  0.00           C
ATOM     88  CD6 CYSTA   1      72.346  70.572  75.599  1.00  0.00           C
ATOM     91  CD7 CYSTA   1      73.576  71.272  75.009  1.00  0.00           C
ATOM     94  CD8 CYSTA   1      73.266  72.732  74.649  1.00  0.00           C
ATOM     97  CD9 CYSTA   1      74.476  73.522  74.119  1.00  0.00           C
ATOM    100 0CD1 CYSTA   1      74.246  75.042  74.139  1.00  0.00           C
ATOM    103 1CD1 CYSTA   1      75.296  75.801  73.319  1.00  0.00           C
ATOM    106 2CD1 CYSTA   1      75.286  77.322  73.529  1.00  0.00           C
ATOM    109 3CD1 CYSTA   1      76.315  78.033  72.639  1.00  0.00           C
ATOM    112 4CD1 CYSTA   1      76.606  79.481  73.069  1.00  0.00           C
ATOM    115 5CD1 CYSTA   1      77.665  80.163  72.189  1.00  0.00           C
ATOM    118 6CD1 CYSTA   1      78.055  81.572  72.619  1.00  0.00           C
ATOM    122  CX3 CYSTA   1      69.036  67.062  72.459  1.00  0.00           C
ATOM    125  CX4 CYSTA   1      69.666  65.742  72.059  1.00  0.00           C
ATOM    128  CX5 CYSTA   1      70.776  65.882  71.019  1.00  0.00           C
ATOM    131  CX6 CYSTA   1      70.236  66.272  69.639  1.00  0.00           C
ATOM    134  CX7 CYSTA   1      71.345  66.323  68.589  1.00  0.00           C
ATOM    137  CX8 CYSTA   1      70.846  66.663  67.169  1.00  0.00           C
ATOM    140  CX9 CYSTA   1      70.336  68.082  67.079  1.00  0.00           C
ATOM    142 0CX1 CYSTA   1      69.336  68.551  66.319  1.00  0.00           C
ATOM    144 1CX1 CYSTA   1      68.455  67.782  65.369  1.00  0.00           C
ATOM    147 2CX1 CYSTA   1      66.996  67.862  65.859  1.00  0.00           C
ATOM    150 3CX1 CYSTA   1      65.926  67.331  64.899  1.00  0.00           C
ATOM    153 4CX1 CYSTA   1      64.536  67.412  65.539  1.00  0.00           C
ATOM    156 5CX1 CYSTA   1      63.406  66.843  64.659  1.00  0.00           C
ATOM    159 6CX1 CYSTA   1      62.906  67.832  63.609  1.00  0.00           C
ATOM    162 7CX1 CYSTA   1      61.816  67.232  62.719  1.00  0.00           C
ATOM    165 8CX1 CYSTA   1      61.166  68.252  61.779  1.00  0.00           C
ATOM    169  N   SER A   2      59.266  68.002  76.579  1.00  0.00           N
ATOM    171  CA  SER A   2      58.516  69.213  76.839  1.00  0.00           C
ATOM    173  CB  SER A   2      57.026  69.142  76.419  1.00  0.00           C
ATOM    176  OG  SER A   2      56.426  70.442  76.489  1.00  0.00           O
ATOM    178  C   SER A   2      58.606  69.243  78.329  1.00  0.00           C
ATOM    179  O   SER A   2      58.376  68.212  78.959  1.00  0.00           O
ATOM    180  N   SER A   3      58.966  70.362  78.979  1.00  0.00           N
ATOM    182  CA  SER A   3      58.915  70.362  80.439  1.00  0.00           C
ATOM    184  CB  SER A   3      59.556  71.572  81.139  1.00  0.00           C
ATOM    187  OG  SER A   3      60.926  71.771  80.809  1.00  0.00           O
ATOM    189  C   SER A   3      57.476  70.192  80.959  1.00  0.00           C
ATOM    190  O   SER A   3      56.566  70.902  80.529  1.00  0.00           O
ATOM    191  N   ASN A   4      57.266  69.213  81.869  1.00  0.00           N
ATOM    193  CA  ASN A   4      55.955  68.842  82.379  1.00  0.00           C
ATOM    195  CB  ASN A   4      56.086  67.642  83.379  1.00  0.00           C
ATOM    198  CG  ASN A   4      55.796  66.242  82.799  1.00  0.00           C
ATOM    199  OD1 ASN A   4      56.026  65.262  83.509  1.00  0.00           O
ATOM    200  ND2 ASN A   4      55.286  66.112  81.559  1.00  0.00           N
ATOM    203  C   ASN A   4      55.236  69.992  83.059  1.00  0.00           C
ATOM    204  O   ASN A   4      55.766  70.632  83.949  1.00  0.00           O
ATOM    205  N   LYS A   5      53.975  70.252  82.639  1.00  0.00           N
ATOM    207  CA  LYS A   5      53.046  71.102  83.369  1.00  0.00           C
ATOM    209  CB  LYS A   5      52.146  71.981  82.459  1.00  0.00           C
ATOM    212  CG  LYS A   5      51.536  71.292  81.219  1.00  0.00           C
ATOM    215  CD  LYS A   5      50.216  71.942  80.769  1.00  0.00           C
ATOM    218  CE  LYS A   5      49.056  70.932  80.659  1.00  0.00           C
ATOM    221  NZ  LYS A   5      47.776  71.592  80.279  1.00  0.00           N
ATOM    225  C   LYS A   5      52.156  70.202  84.199  1.00  0.00           C
ATOM    226  O   LYS A   5      51.436  69.362  83.679  1.00  0.00           O
ATOM    227  N   ASN A   6      52.166  70.262  85.539  1.00  0.00           N
ATOM    229  CA  ASN A   6      52.416  71.372  86.419  1.00  0.00           C
ATOM    231  CB  ASN A   6      51.196  71.532  87.399  1.00  0.00           C
ATOM    234  CG  ASN A   6      49.766  71.592  86.839  1.00  0.00           C
ATOM    235  OD1 ASN A   6      48.936  72.222  87.489  1.00  0.00           O
ATOM    236  ND2 ASN A   6      49.436  71.122  85.619  1.00  0.00           N
ATOM    239  C   ASN A   6      53.736  70.993  87.119  1.00  0.00           C
ATOM    240  O   ASN A   6      54.396  70.042  86.689  1.00  0.00           O
ATOM    241  N   ALA A   7      54.246  71.603  88.199  1.00  0.00           N
ATOM    243  CA  ALA A   7      53.886  72.812  88.899  1.00  0.00           C
ATOM    245  CB  ALA A   7      54.456  72.713  90.319  1.00  0.00           C
ATOM    249  C   ALA A   7      54.386  74.042  88.159  1.00  0.00           C
ATOM    250  O   ALA A   7      54.426  74.052  86.929  1.00  0.00           O
ATOM    251  N   SER A   8      54.746  75.133  88.889  1.00  0.00           N
ATOM    253  CA  SER A   8      55.446  76.352  88.449  1.00  0.00           C
ATOM    255  CB  SER A   8      56.956  76.372  88.819  1.00  0.00           C
ATOM    258  OG  SER A   8      57.146  76.412  90.239  1.00  0.00           O
ATOM    260  C   SER A   8      55.266  76.792  86.989  1.00  0.00           C
ATOM    261  O   SER A   8      56.226  77.012  86.249  1.00  0.00           O
ATOM    262  N   ASN A   9      54.006  76.932  86.539  1.00  0.00           N
ATOM    264  CA  ASN A   9      53.666  77.173  85.149  1.00  0.00           C
ATOM    266  CB  ASN A   9      53.076  75.871  84.499  1.00  0.00           C
ATOM    269  CG  ASN A   9      51.826  75.882  83.589  1.00  0.00           C
ATOM    270  OD1 ASN A   9      51.796  75.282  82.519  1.00  0.00           O
ATOM    271  ND2 ASN A   9      50.716  76.502  84.049  1.00  0.00           N
ATOM    274  C   ASN A   9      52.816  78.432  85.079  1.00  0.00           C
ATOM    275  O   ASN A   9      51.756  78.511  85.709  1.00  0.00           O
ATOM    276  N   ASP A  10      53.176  79.462  84.299  1.00  0.00           N
ATOM    278  CA  ASP A  10      54.536  79.932  84.059  1.00  0.00           C
ATOM    280  CB  ASP A  10      54.815  80.392  82.589  1.00  0.00           C
ATOM    283  CG  ASP A  10      54.635  79.322  81.509  1.00  0.00           C
ATOM    284  OD1 ASP A  10      54.526  79.682  80.309  1.00  0.00           O
ATOM    285  OD2 ASP A  10      54.686  78.103  81.839  1.00  0.00           O
ATOM    286  C   ASP A  10      54.766  81.102  85.039  1.00  0.00           C
ATOM    287  O   ASP A  10      53.836  81.842  85.369  1.00  0.00           O
ATOM    288  N   GLY A  11      55.966  81.322  85.579  1.00  0.00           N
ATOM    290  CA  GLY A  11      57.196  80.652  85.209  1.00  0.00           C
ATOM    293  C   GLY A  11      58.276  80.932  86.199  1.00  0.00           C
ATOM    294  O   GLY A  11      58.507  82.062  86.619  1.00  0.00           O
ATOM    295  N   SER A  12      59.006  79.872  86.539  1.00  0.00           N
ATOM    297  CA  SER A  12      60.276  79.952  87.219  1.00  0.00           C
ATOM    299  CB  SER A  12      60.146  80.191  88.749  1.00  0.00           C
ATOM    302  OG  SER A  12      61.406  80.413  89.399  1.00  0.00           O
ATOM    304  C   SER A  12      61.007  78.652  86.959  1.00  0.00           C
ATOM    305  O   SER A  12      61.096  77.792  87.829  1.00  0.00           O
ATOM    306  N   GLU A  13      61.566  78.452  85.759  1.00  0.00           N
ATOM    308  CA  GLU A  13      61.106  78.963  84.499  1.00  0.00           C
ATOM    310  CB  GLU A  13      62.276  79.142  83.489  1.00  0.00           C
ATOM    313  CG  GLU A  13      63.396  80.072  84.009  1.00  0.00           C
ATOM    316  CD  GLU A  13      64.565  79.301  84.599  1.00  0.00           C
ATOM    317  OE1 GLU A  13      65.665  79.362  83.999  1.00  0.00           O
ATOM    318  OE2 GLU A  13      64.356  78.662  85.669  1.00  0.00           O
ATOM    319  C   GLU A  13      60.025  78.072  83.869  1.00  0.00           C
ATOM    320  O   GLU A  13      59.696  76.981  84.309  1.00  0.00           O
ATOM    321  N   GLY A  14      59.446  78.592  82.789  1.00  0.00           N
ATOM    323  CA  GLY A  14      58.915  77.853  81.669  1.00  0.00           C
ATOM    326  C   GLY A  14      59.276  78.823  80.589  1.00  0.00           C
ATOM    327  O   GLY A  14      58.845  79.962  80.629  1.00  0.00           O
ATOM    328  N   MET A  15      60.156  78.542  79.619  1.00  0.00           N
ATOM    330  CA  MET A  15      60.976  77.402  79.329  1.00  0.00           C
ATOM    332  CB  MET A  15      60.246  76.652  78.179  1.00  0.00           C
ATOM    335  CG  MET A  15      60.456  75.142  78.049  1.00  0.00           C
ATOM    338  SD  MET A  15      59.256  74.362  76.939  1.00  0.00           S
ATOM    339  CE  MET A  15      59.926  75.142  75.459  1.00  0.00           C
ATOM    343  C   MET A  15      62.286  78.082  78.899  1.00  0.00           C
ATOM    344  O   MET A  15      62.276  79.243  78.469  1.00  0.00           O
ATOM    345  N   LEU A  16      63.486  77.502  79.069  1.00  0.00           N
ATOM    347  CA  LEU A  16      63.876  76.191  78.619  1.00  0.00           C
ATOM    349  CB  LEU A  16      65.036  76.282  77.589  1.00  0.00           C
ATOM    352  CG  LEU A  16      64.676  77.012  76.279  1.00  0.00           C
ATOM    354  CD1 LEU A  16      65.896  77.051  75.359  1.00  0.00           C
ATOM    358  CD2 LEU A  16      63.507  76.302  75.569  1.00  0.00           C
ATOM    362  C   LEU A  16      64.257  75.213  79.709  1.00  0.00           C
ATOM    363  O   LEU A  16      64.446  74.032  79.449  1.00  0.00           O
ATOM    364  N   GLY A  17      64.346  75.621  80.989  1.00  0.00           N
ATOM    366  CA  GLY A  17      64.736  74.602  81.949  1.00  0.00           C
ATOM    369  C   GLY A  17      65.106  75.172  83.279  1.00  0.00           C
ATOM    370  O   GLY A  17      65.926  76.072  83.339  1.00  0.00           O
ATOM    371  N   ALA A  18      64.596  74.652  84.409  1.00  0.00           N
ATOM    373  CA  ALA A  18      63.276  74.052  84.559  1.00  0.00           C
ATOM    375  CB  ALA A  18      63.236  72.812  85.439  1.00  0.00           C
ATOM    379  C   ALA A  18      62.385  75.202  84.929  1.00  0.00           C
ATOM    380  O   ALA A  18      62.126  75.972  84.019  1.00  0.00           O
ATOM    381  N   GLY A  19      61.856  75.451  86.159  1.00  0.00           N
ATOM    383  CA  GLY A  19      61.716  74.712  87.409  1.00  0.00           C
ATOM    386  C   GLY A  19      60.295  74.271  87.499  1.00  0.00           C
ATOM    387  O   GLY A  19      59.686  74.213  88.559  1.00  0.00           O
ATOM    388  N   THR A  20      59.716  73.932  86.319  1.00  0.00           N
ATOM    390  CA  THR A  20      58.286  73.762  86.119  1.00  0.00           C
ATOM    392  CB  THR A  20      57.876  74.152  84.689  1.00  0.00           C
ATOM    394  OG1 THR A  20      56.506  74.462  84.529  1.00  0.00           O
ATOM    396  CG2 THR A  20      58.216  73.082  83.659  1.00  0.00           C
ATOM    400  C   THR A  20      57.876  72.352  86.479  1.00  0.00           C
ATOM    401  O   THR A  20      56.716  72.002  86.439  1.00  0.00           O
ATOM    402  N   GLY A  21      58.806  71.482  86.959  1.00  0.00           N
ATOM    404  CA  GLY A  21      58.385  70.273  87.669  1.00  0.00           C
ATOM    407  C   GLY A  21      57.686  70.542  89.009  1.00  0.00           C
ATOM    408  O   GLY A  21      57.716  71.642  89.559  1.00  0.00           O
ATOM    409  N   MET A  22      57.006  69.572  89.629  1.00  0.00           N
ATOM    411  CA  MET A  22      56.796  68.243  89.139  1.00  0.00           C
ATOM    413  CB  MET A  22      57.686  67.212  89.869  1.00  0.00           C
ATOM    416  CG  MET A  22      57.665  67.191  91.419  1.00  0.00           C
ATOM    419  SD  MET A  22      58.705  68.452  92.229  1.00  0.00           S
ATOM    420  CE  MET A  22      58.586  67.721  93.879  1.00  0.00           C
ATOM    424  C   MET A  22      55.336  67.862  89.229  1.00  0.00           C
ATOM    425  O   MET A  22      54.757  67.713  90.299  1.00  0.00           O
ATOM    426  N   ASP A  23      54.696  67.642  88.079  1.00  0.00           N
ATOM    428  CA  ASP A  23      53.326  67.173  88.069  1.00  0.00           C
ATOM    430  CB  ASP A  23      52.326  68.262  88.509  1.00  0.00           C
ATOM    433  CG  ASP A  23      51.306  67.762  89.509  1.00  0.00           C
ATOM    434  OD1 ASP A  23      50.696  68.672  90.109  1.00  0.00           O
ATOM    435  OD2 ASP A  23      51.086  66.542  89.709  1.00  0.00           O
ATOM    436  C   ASP A  23      53.046  66.682  86.659  1.00  0.00           C
ATOM    437  O   ASP A  23      52.586  67.392  85.769  1.00  0.00           O
ATOM    438  N   ALA A  24      53.346  65.413  86.369  1.00  0.00           N
ATOM    440  CA  ALA A  24      53.936  64.481  87.279  1.00  0.00           C
ATOM    442  CB  ALA A  24      52.846  63.722  88.059  1.00  0.00           C
ATOM    446  C   ALA A  24      54.806  63.582  86.449  1.00  0.00           C
ATOM    447  O   ALA A  24      54.426  63.163  85.359  1.00  0.00           O
ATOM    448  N   ASN A  25      56.007  63.222  86.899  1.00  0.00           N
ATOM    450  CA  ASN A  25      56.226  62.722  88.239  1.00  0.00           C
ATOM    452  CB  ASN A  25      56.146  61.162  88.219  1.00  0.00           C
ATOM    455  CG  ASN A  25      54.726  60.593  88.299  1.00  0.00           C
ATOM    456  OD1 ASN A  25      54.366  59.932  89.269  1.00  0.00           O
ATOM    457  ND2 ASN A  25      53.926  60.762  87.219  1.00  0.00           N
ATOM    460  C   ASN A  25      57.676  63.002  88.559  1.00  0.00           C
ATOM    461  O   ASN A  25      58.496  62.492  87.819  1.00  0.00           O
ATOM    462  N   ASN A  26      58.076  63.692  89.679  1.00  0.00           N
ATOM    464  CA  ASN A  26      59.486  63.612  90.079  1.00  0.00           C
ATOM    466  CB  ASN A  26      60.346  64.922  90.199  1.00  0.00           C
ATOM    469  CG  ASN A  26      60.826  65.451  91.559  1.00  0.00           C
ATOM    470  OD1 ASN A  26      60.356  65.092  92.629  1.00  0.00           O
ATOM    471  ND2 ASN A  26      61.876  66.312  91.489  1.00  0.00           N
ATOM    474  C   ASN A  26      59.866  62.412  90.919  1.00  0.00           C
ATOM    475  O   ASN A  26      60.946  62.342  91.499  1.00  0.00           O
ATOM    476  N   GLY A  27      59.036  61.352  90.839  1.00  0.00           N
ATOM    478  CA  GLY A  27      59.556  60.003  90.899  1.00  0.00           C
ATOM    481  C   GLY A  27      58.486  59.032  90.499  1.00  0.00           C
ATOM    482  O   GLY A  27      57.446  58.953  91.139  1.00  0.00           O
ATOM    483  N   GLY A  28      58.705  58.302  89.389  1.00  0.00           N
ATOM    485  CA  GLY A  28      57.756  57.323  88.859  1.00  0.00           C
ATOM    488  C   GLY A  28      58.186  55.872  88.979  1.00  0.00           C
ATOM    489  O   GLY A  28      59.176  55.512  89.619  1.00  0.00           O
ATOM    490  N   ASN A  29      57.426  55.003  88.279  1.00  0.00           N
ATOM    492  CA  ASN A  29      57.816  53.692  87.729  1.00  0.00           C
ATOM    494  CB  ASN A  29      58.876  53.823  86.589  1.00  0.00           C
ATOM    497  CG  ASN A  29      60.336  53.622  87.009  1.00  0.00           C
ATOM    498  OD1 ASN A  29      60.976  54.512  87.549  1.00  0.00           O
ATOM    499  ND2 ASN A  29      60.926  52.453  86.669  1.00  0.00           N
ATOM    502  C   ASN A  29      57.956  52.503  88.699  1.00  0.00           C
ATOM    503  O   ASN A  29      59.026  52.173  89.199  1.00  0.00           O
ATOM    504  N   GLY A  30      56.866  51.762  88.969  1.00  0.00           N
ATOM    506  CA  GLY A  30      56.846  50.751  90.029  1.00  0.00           C
ATOM    509  C   GLY A  30      57.257  49.343  89.739  1.00  0.00           C
ATOM    510  O   GLY A  30      57.426  48.573  90.689  1.00  0.00           O
ATOM    511  N   ASN A  31      57.366  48.932  88.459  1.00  0.00           N
ATOM    513  CA  ASN A  31      57.546  47.532  88.059  1.00  0.00           C
ATOM    515  CB  ASN A  31      56.576  47.173  86.879  1.00  0.00           C
ATOM    518  CG  ASN A  31      56.766  48.062  85.629  1.00  0.00           C
ATOM    519  OD1 ASN A  31      56.796  49.292  85.729  1.00  0.00           O
ATOM    520  ND2 ASN A  31      56.906  47.432  84.449  1.00  0.00           N
ATOM    523  C   ASN A  31      58.975  47.173  87.629  1.00  0.00           C
ATOM    524  O   ASN A  31      59.266  46.022  87.309  1.00  0.00           O
ATOM    525  N   MET A  32      59.885  48.152  87.589  1.00  0.00           N
ATOM    527  CA  MET A  32      61.205  47.952  87.009  1.00  0.00           C
ATOM    529  CB  MET A  32      61.696  49.142  86.149  1.00  0.00           C
ATOM    532  CG  MET A  32      60.726  49.532  85.019  1.00  0.00           C
ATOM    535  SD  MET A  32      61.366  50.822  83.899  1.00  0.00           S
ATOM    536  CE  MET A  32      59.746  51.232  83.199  1.00  0.00           C
ATOM    540  C   MET A  32      62.236  47.582  88.059  1.00  0.00           C
ATOM    541  O   MET A  32      61.996  47.633  89.259  1.00  0.00           O
ATOM    542  N   SER A  33      63.446  47.183  87.639  1.00  0.00           N
ATOM    544  CA  SER A  33      64.586  47.082  88.539  1.00  0.00           C
ATOM    546  CB  SER A  33      65.836  46.453  87.889  1.00  0.00           C
ATOM    549  OG  SER A  33      66.376  47.292  86.859  1.00  0.00           O
ATOM    551  C   SER A  33      64.966  48.433  89.149  1.00  0.00           C
ATOM    552  O   SER A  33      64.716  49.501  88.579  1.00  0.00           O
ATOM    553  N   SER A  34      65.586  48.433  90.349  1.00  0.00           N
ATOM    555  CA  SER A  34      65.955  49.632  91.099  1.00  0.00           C
ATOM    557  CB  SER A  34      66.757  49.231  92.369  1.00  0.00           C
ATOM    560  OG  SER A  34      66.036  48.251  93.109  1.00  0.00           O
ATOM    562  C   SER A  34      66.816  50.602  90.319  1.00  0.00           C
ATOM    563  O   SER A  34      66.727  51.822  90.459  1.00  0.00           O
ATOM    564  N   GLU A  35      67.696  50.042  89.459  1.00  0.00           N
ATOM    566  CA  GLU A  35      68.507  50.751  88.489  1.00  0.00           C
ATOM    568  CB  GLU A  35      69.496  49.782  87.819  1.00  0.00           C
ATOM    571  CG  GLU A  35      70.436  50.362  86.719  1.00  0.00           C
ATOM    574  CD  GLU A  35      70.336  49.701  85.339  1.00  0.00           C
ATOM    575  OE1 GLU A  35      70.196  48.451  85.279  1.00  0.00           O
ATOM    576  OE2 GLU A  35      70.477  50.422  84.319  1.00  0.00           O
ATOM    577  C   GLU A  35      67.775  51.552  87.419  1.00  0.00           C
ATOM    578  O   GLU A  35      68.086  52.722  87.179  1.00  0.00           O
ATOM    579  N   GLU A  36      66.746  50.951  86.819  1.00  0.00           N
ATOM    581  CA  GLU A  36      65.896  51.593  85.839  1.00  0.00           C
ATOM    583  CB  GLU A  36      65.176  50.492  85.029  1.00  0.00           C
ATOM    586  CG  GLU A  36      66.146  49.662  84.129  1.00  0.00           C
ATOM    589  CD  GLU A  36      65.446  48.542  83.369  1.00  0.00           C
ATOM    590  OE1 GLU A  36      64.246  48.293  83.619  1.00  0.00           O
ATOM    591  OE2 GLU A  36      66.116  47.902  82.509  1.00  0.00           O
ATOM    592  C   GLU A  36      64.926  52.582  86.479  1.00  0.00           C
ATOM    593  O   GLU A  36      64.596  53.633  85.919  1.00  0.00           O
ATOM    594  N   GLN A  37      64.516  52.332  87.749  1.00  0.00           N
ATOM    596  CA  GLN A  37      63.876  53.312  88.609  1.00  0.00           C
ATOM    598  CB  GLN A  37      63.406  52.703  89.969  1.00  0.00           C
ATOM    601  CG  GLN A  37      62.266  51.652  89.839  1.00  0.00           C
ATOM    604  CD  GLN A  37      61.846  51.112  91.219  1.00  0.00           C
ATOM    605  OE1 GLN A  37      62.385  50.102  91.679  1.00  0.00           O
ATOM    606  NE2 GLN A  37      60.896  51.812  91.879  1.00  0.00           N
ATOM    609  C   GLN A  37      64.705  54.562  88.899  1.00  0.00           C
ATOM    610  O   GLN A  37      64.257  55.702  88.789  1.00  0.00           O
ATOM    611  N   ALA A  38      65.996  54.382  89.239  1.00  0.00           N
ATOM    613  CA  ALA A  38      66.915  55.492  89.449  1.00  0.00           C
ATOM    615  CB  ALA A  38      68.246  54.953  89.979  1.00  0.00           C
ATOM    619  C   ALA A  38      67.176  56.352  88.219  1.00  0.00           C
ATOM    620  O   ALA A  38      67.335  57.562  88.309  1.00  0.00           O
ATOM    621  N   ARG A  39      67.216  55.732  87.019  1.00  0.00           N
ATOM    623  CA  ARG A  39      67.266  56.402  85.729  1.00  0.00           C
ATOM    625  CB  ARG A  39      67.446  55.352  84.589  1.00  0.00           C
ATOM    628  CG  ARG A  39      68.826  54.662  84.619  1.00  0.00           C
ATOM    631  CD  ARG A  39      68.955  53.423  83.709  1.00  0.00           C
ATOM    634  NE  ARG A  39      68.606  53.862  82.329  1.00  0.00           N
ATOM    636  CZ  ARG A  39      68.775  53.121  81.249  1.00  0.00           C
ATOM    637  NH1 ARG A  39      69.206  51.882  81.309  1.00  0.00           N
ATOM    640  NH2 ARG A  39      68.565  53.692  80.089  1.00  0.00           N
ATOM    643  C   ARG A  39      66.076  57.292  85.399  1.00  0.00           C
ATOM    644  O   ARG A  39      66.226  58.451  85.009  1.00  0.00           O
ATOM    645  N   LEU A  40      64.846  56.801  85.609  1.00  0.00           N
ATOM    647  CA  LEU A  40      63.656  57.612  85.449  1.00  0.00           C
ATOM    649  CB  LEU A  40      62.406  56.702  85.309  1.00  0.00           C
ATOM    652  CG  LEU A  40      62.326  55.933  83.969  1.00  0.00           C
ATOM    654  CD1 LEU A  40      61.176  54.912  83.939  1.00  0.00           C
ATOM    658  CD2 LEU A  40      62.146  56.871  82.779  1.00  0.00           C
ATOM    662  C   LEU A  40      63.536  58.672  86.529  1.00  0.00           C
ATOM    663  O   LEU A  40      63.116  59.792  86.259  1.00  0.00           O
ATOM    664  N   GLN A  41      64.006  58.392  87.759  1.00  0.00           N
ATOM    666  CA  GLN A  41      64.146  59.332  88.849  1.00  0.00           C
ATOM    668  CB  GLN A  41      64.626  58.582  90.109  1.00  0.00           C
ATOM    671  CG  GLN A  41      64.815  59.422  91.389  1.00  0.00           C
ATOM    674  CD  GLN A  41      63.486  60.052  91.799  1.00  0.00           C
ATOM    675  OE1 GLN A  41      62.416  59.543  91.459  1.00  0.00           O
ATOM    676  NE2 GLN A  41      63.556  61.142  92.579  1.00  0.00           N
ATOM    679  C   GLN A  41      65.095  60.481  88.519  1.00  0.00           C
ATOM    680  O   GLN A  41      64.906  61.622  88.929  1.00  0.00           O
ATOM    681  N   MET A  42      66.176  60.182  87.769  1.00  0.00           N
ATOM    683  CA  MET A  42      67.195  61.142  87.409  1.00  0.00           C
ATOM    685  CB  MET A  42      68.336  60.422  86.639  1.00  0.00           C
ATOM    688  CG  MET A  42      69.526  61.362  86.389  1.00  0.00           C
ATOM    691  SD  MET A  42      70.165  61.972  87.949  1.00  0.00           S
ATOM    692  CE  MET A  42      71.236  60.532  88.169  1.00  0.00           C
ATOM    696  C   MET A  42      66.735  62.323  86.559  1.00  0.00           C
ATOM    697  O   MET A  42      66.986  63.472  86.909  1.00  0.00           O
ATOM    698  N   GLN A  43      65.996  62.062  85.459  1.00  0.00           N
ATOM    700  CA  GLN A  43      65.477  63.072  84.539  1.00  0.00           C
ATOM    702  CB  GLN A  43      64.616  62.352  83.469  1.00  0.00           C
ATOM    705  CG  GLN A  43      65.385  61.343  82.579  1.00  0.00           C
ATOM    708  CD  GLN A  43      66.606  61.992  81.939  1.00  0.00           C
ATOM    709  OE1 GLN A  43      66.486  62.732  80.969  1.00  0.00           O
ATOM    710  NE2 GLN A  43      67.816  61.722  82.489  1.00  0.00           N
ATOM    713  C   GLN A  43      64.565  64.062  85.239  1.00  0.00           C
ATOM    714  O   GLN A  43      64.626  65.282  85.129  1.00  0.00           O
ATOM    715  N   GLN A  44      63.726  63.472  86.059  1.00  0.00           N
ATOM    717  CA  GLN A  44      62.795  64.023  86.969  1.00  0.00           C
ATOM    719  CB  GLN A  44      62.046  62.742  87.389  1.00  0.00           C
ATOM    722  CG  GLN A  44      61.176  62.082  86.269  1.00  0.00           C
ATOM    725  CD  GLN A  44      60.146  62.972  85.549  1.00  0.00           C
ATOM    726  OE1 GLN A  44      59.926  64.122  85.909  1.00  0.00           O
ATOM    727  NE2 GLN A  44      59.466  62.392  84.519  1.00  0.00           N
ATOM    730  C   GLN A  44      63.385  64.862  88.119  1.00  0.00           C
ATOM    731  O   GLN A  44      62.836  65.911  88.469  1.00  0.00           O
ATOM    732  N   LEU A  45      64.536  64.481  88.699  1.00  0.00           N
ATOM    734  CA  LEU A  45      65.316  65.312  89.619  1.00  0.00           C
ATOM    736  CB  LEU A  45      66.466  64.512  90.289  1.00  0.00           C
ATOM    739  CG  LEU A  45      66.036  63.672  91.489  1.00  0.00           C
ATOM    741  CD1 LEU A  45      67.156  62.703  91.869  1.00  0.00           C
ATOM    745  CD2 LEU A  45      65.706  64.562  92.699  1.00  0.00           C
ATOM    749  C   LEU A  45      65.966  66.502  88.959  1.00  0.00           C
ATOM    750  O   LEU A  45      66.436  67.432  89.609  1.00  0.00           O
ATOM    751  N   GLN A  46      66.026  66.523  87.629  1.00  0.00           N
ATOM    753  CA  GLN A  46      66.735  67.562  86.919  1.00  0.00           C
ATOM    755  CB  GLN A  46      67.166  67.002  85.539  1.00  0.00           C
ATOM    758  CG  GLN A  46      68.626  67.331  85.159  1.00  0.00           C
ATOM    761  CD  GLN A  46      69.626  66.212  85.459  1.00  0.00           C
ATOM    762  OE1 GLN A  46      70.656  66.463  86.079  1.00  0.00           O
ATOM    763  NE2 GLN A  46      69.346  64.982  84.969  1.00  0.00           N
ATOM    766  C   GLN A  46      65.805  68.752  86.759  1.00  0.00           C
ATOM    767  O   GLN A  46      66.216  69.792  86.239  1.00  0.00           O
ATOM    768  N   GLN A  47      64.546  68.652  87.229  1.00  0.00           N
ATOM    770  CA  GLN A  47      63.486  69.602  86.979  1.00  0.00           C
ATOM    772  CB  GLN A  47      62.116  68.883  86.859  1.00  0.00           C
ATOM    775  CG  GLN A  47      61.936  67.932  85.649  1.00  0.00           C
ATOM    778  CD  GLN A  47      60.466  67.552  85.549  1.00  0.00           C
ATOM    779  OE1 GLN A  47      59.786  67.822  84.549  1.00  0.00           O
ATOM    780  NE2 GLN A  47      59.926  66.972  86.649  1.00  0.00           N
ATOM    783  C   GLN A  47      63.366  70.731  87.999  1.00  0.00           C
ATOM    784  O   GLN A  47      62.276  71.262  88.219  1.00  0.00           O
ATOM    785  N   ASN A  48      64.476  71.152  88.649  1.00  0.00           N
ATOM    787  CA  ASN A  48      64.446  72.252  89.589  1.00  0.00           C
ATOM    789  CB  ASN A  48      63.826  71.731  90.909  1.00  0.00           C
ATOM    792  CG  ASN A  48      63.066  72.832  91.609  1.00  0.00           C
ATOM    793  OD1 ASN A  48      63.106  74.002  91.239  1.00  0.00           O
ATOM    794  ND2 ASN A  48      62.276  72.412  92.609  1.00  0.00           N
ATOM    797  C   ASN A  48      65.866  72.742  89.839  1.00  0.00           C
ATOM    798  O   ASN A  48      66.797  71.981  89.579  1.00  0.00           O
ATOM    799  N   ILE A  49      66.106  73.992  90.299  1.00  0.00           N
ATOM    801  CA  ILE A  49      67.476  74.442  90.599  1.00  0.00           C
ATOM    803  CB  ILE A  49      68.257  75.012  89.379  1.00  0.00           C
ATOM    805  CG2 ILE A  49      68.036  76.532  89.209  1.00  0.00           C
ATOM    809  CG1 ILE A  49      67.956  74.292  88.039  1.00  0.00           C
ATOM    812  CD  ILE A  49      68.686  74.882  86.819  1.00  0.00           C
ATOM    816  C   ILE A  49      67.506  75.442  91.769  1.00  0.00           C
ATOM    817  O   ILE A  49      66.546  76.172  91.999  1.00  0.00           O
ATOM    818  N   VAL A  50      68.606  75.521  92.569  1.00  0.00           N
ATOM    820  CA  VAL A  50      68.786  76.482  93.679  1.00  0.00           C
ATOM    822  CB  VAL A  50      69.926  76.062  94.629  1.00  0.00           C
ATOM    824  CG1 VAL A  50      70.025  76.993  95.869  1.00  0.00           C
ATOM    828  CG2 VAL A  50      69.716  74.621  95.129  1.00  0.00           C
ATOM    832  C   VAL A  50      69.036  77.922  93.209  1.00  0.00           C
ATOM    833  O   VAL A  50      69.736  78.163  92.229  1.00  0.00           O
ATOM    834  N   TYR A  51      68.526  78.952  93.919  1.00  0.00           N
ATOM    836  CA  TYR A  51      68.826  80.342  93.619  1.00  0.00           C
ATOM    838  CB  TYR A  51      67.626  81.051  92.949  1.00  0.00           C
ATOM    841  CG  TYR A  51      67.406  80.512  91.569  1.00  0.00           C
ATOM    842  CD1 TYR A  51      68.176  81.002  90.509  1.00  0.00           C
ATOM    844  CE1 TYR A  51      67.936  80.562  89.199  1.00  0.00           C
ATOM    846  CZ  TYR A  51      66.915  79.642  88.949  1.00  0.00           C
ATOM    847  OH  TYR A  51      66.676  79.292  87.609  1.00  0.00           O
ATOM    849  CD2 TYR A  51      66.406  79.562  91.319  1.00  0.00           C
ATOM    851  CE2 TYR A  51      66.166  79.122  90.009  1.00  0.00           C
ATOM    853  C   TYR A  51      69.257  81.122  94.859  1.00  0.00           C
ATOM    854  O   TYR A  51      69.036  80.692  95.989  1.00  0.00           O
ATOM    855  N   PHE A  52      69.936  82.282  94.659  1.00  0.00           N
ATOM    857  CA  PHE A  52      70.606  82.993  95.739  1.00  0.00           C
ATOM    859  CB  PHE A  52      72.146  82.732  95.769  1.00  0.00           C
ATOM    862  CG  PHE A  52      72.486  81.292  96.019  1.00  0.00           C
ATOM    863  CD1 PHE A  52      72.716  80.422  94.939  1.00  0.00           C
ATOM    865  CE1 PHE A  52      73.096  79.092  95.169  1.00  0.00           C
ATOM    867  CZ  PHE A  52      73.266  78.622  96.479  1.00  0.00           C
ATOM    869  CD2 PHE A  52      72.656  80.802  97.329  1.00  0.00           C
ATOM    871  CE2 PHE A  52      73.047  79.481  97.559  1.00  0.00           C
ATOM    873  C   PHE A  52      70.466  84.523  95.689  1.00  0.00           C
ATOM    874  O   PHE A  52      70.336  85.163  94.649  1.00  0.00           O
ATOM    875  N   ASP A  53      70.516  85.173  96.869  1.00  0.00           N
ATOM    877  CA  ASP A  53      70.536  86.632  96.949  1.00  0.00           C
ATOM    879  CB  ASP A  53      70.087  87.122  98.359  1.00  0.00           C
ATOM    882  CG  ASP A  53      68.635  86.772  98.649  1.00  0.00           C
ATOM    883  OD1 ASP A  53      67.885  86.572  97.659  1.00  0.00           O
ATOM    884  OD2 ASP A  53      68.216  86.772  99.829  1.00  0.00           O
ATOM    885  C   ASP A  53      71.886  87.221  96.549  1.00  0.00           C
ATOM    886  O   ASP A  53      72.915  86.542  96.609  1.00  0.00           O
ATOM    887  N   LEU A  54      71.906  88.493  96.069  1.00  0.00           N
ATOM    889  CA  LEU A  54      73.047  89.262  95.539  1.00  0.00           C
ATOM    891  CB  LEU A  54      72.896  90.762  95.949  1.00  0.00           C
ATOM    894  CG  LEU A  54      73.955  91.792  95.499  1.00  0.00           C
ATOM    896  CD1 LEU A  54      74.586  91.493  94.129  1.00  0.00           C
ATOM    900  CD2 LEU A  54      73.305  93.191  95.459  1.00  0.00           C
ATOM    904  C   LEU A  54      74.456  88.731  95.769  1.00  0.00           C
ATOM    905  O   LEU A  54      74.986  87.981  94.959  1.00  0.00           O
ATOM    906  N   ASP A  55      75.046  89.072  96.919  1.00  0.00           N
ATOM    908  CA  ASP A  55      76.366  88.662  97.319  1.00  0.00           C
ATOM    910  CB  ASP A  55      77.146  89.902  97.829  1.00  0.00           C
ATOM    913  CG  ASP A  55      77.595  90.783  96.679  1.00  0.00           C
ATOM    914  OD1 ASP A  55      78.096  90.232  95.669  1.00  0.00           O
ATOM    915  OD2 ASP A  55      77.716  92.012  96.929  1.00  0.00           O
ATOM    916  C   ASP A  55      76.226  87.603  98.399  1.00  0.00           C
ATOM    917  O   ASP A  55      76.926  87.603  99.409  1.00  0.00           O
ATOM    918  N   LYS A  56      75.246  86.702  98.219  1.00  0.00           N
ATOM    920  CA  LYS A  56      74.906  85.722  99.219  1.00  0.00           C
ATOM    922  CB  LYS A  56      73.466  85.913  99.719  1.00  0.00           C
ATOM    925  CG  LYS A  56      73.125  87.262 100.379  1.00  0.00           C
ATOM    928  CD  LYS A  56      73.837  87.492 101.719  1.00  0.00           C
ATOM    931  CE  LYS A  56      73.007  88.372 102.659  1.00  0.00           C
ATOM    934  NZ  LYS A  56      73.656  88.551 103.979  1.00  0.00           N
ATOM    938  C   LYS A  56      75.076  84.312  98.679  1.00  0.00           C
ATOM    939  O   LYS A  56      74.835  84.012  97.499  1.00  0.00           O
ATOM    940  N   TYR A  57      75.536  83.413  99.549  1.00  0.00           N
ATOM    942  CA  TYR A  57      75.636  81.993  99.279  1.00  0.00           C
ATOM    944  CB  TYR A  57      77.116  81.552  99.109  1.00  0.00           C
ATOM    947  CG  TYR A  57      78.007  81.982 100.239  1.00  0.00           C
ATOM    948  CD1 TYR A  57      78.286  81.102 101.299  1.00  0.00           C
ATOM    950  CE1 TYR A  57      79.206  81.441 102.289  1.00  0.00           C
ATOM    952  CZ  TYR A  57      79.856  82.682 102.239  1.00  0.00           C
ATOM    953  OH  TYR A  57      80.786  83.022 103.239  1.00  0.00           O
ATOM    955  CD2 TYR A  57      78.676  83.222 100.199  1.00  0.00           C
ATOM    957  CE2 TYR A  57      79.586  83.572 101.199  1.00  0.00           C
ATOM    959  C   TYR A  57      74.916  81.172 100.329  1.00  0.00           C
ATOM    960  O   TYR A  57      75.146  79.972 100.439  1.00  0.00           O
ATOM    961  N   ASP A  58      74.006  81.783 101.139  1.00  0.00           N
ATOM    963  CA  ASP A  58      73.176  81.051 102.069  1.00  0.00           C
ATOM    965  CB  ASP A  58      72.646  81.931 103.239  1.00  0.00           C
ATOM    968  CG  ASP A  58      71.826  83.162 102.859  1.00  0.00           C
ATOM    969  OD1 ASP A  58      72.257  83.871 101.919  1.00  0.00           O
ATOM    970  OD2 ASP A  58      70.866  83.502 103.609  1.00  0.00           O
ATOM    971  C   ASP A  58      72.046  80.322 101.349  1.00  0.00           C
ATOM    972  O   ASP A  58      71.446  80.822 100.389  1.00  0.00           O
ATOM    973  N   ILE A  59      71.735  79.092 101.799  1.00  0.00           N
ATOM    975  CA  ILE A  59      70.646  78.332 101.249  1.00  0.00           C
ATOM    977  CB  ILE A  59      70.876  76.822 101.239  1.00  0.00           C
ATOM    979  CG2 ILE A  59      69.586  76.081 100.779  1.00  0.00           C
ATOM    983  CG1 ILE A  59      72.076  76.512 100.309  1.00  0.00           C
ATOM    986  CD  ILE A  59      72.536  75.062 100.379  1.00  0.00           C
ATOM    990  C   ILE A  59      69.375  78.702 101.959  1.00  0.00           C
ATOM    991  O   ILE A  59      69.196  78.551 103.179  1.00  0.00           O
ATOM    992  N   ARG A  60      68.426  79.252 101.179  1.00  0.00           N
ATOM    994  CA  ARG A  60      67.146  79.673 101.669  1.00  0.00           C
ATOM    996  CB  ARG A  60      66.406  80.522 100.609  1.00  0.00           C
ATOM    999  CG  ARG A  60      67.226  81.742 100.109  1.00  0.00           C
ATOM   1002  CD  ARG A  60      67.476  82.863 101.129  1.00  0.00           C
ATOM   1005  NE  ARG A  60      66.606  84.021 100.739  1.00  0.00           N
ATOM   1007  CZ  ARG A  60      65.316  84.113 101.029  1.00  0.00           C
ATOM   1008  NH1 ARG A  60      64.676  83.232 101.749  1.00  0.00           N
ATOM   1011  NH2 ARG A  60      64.596  85.132 100.619  1.00  0.00           N
ATOM   1014  C   ARG A  60      66.296  78.493 102.069  1.00  0.00           C
ATOM   1015  O   ARG A  60      66.436  77.382 101.559  1.00  0.00           O
ATOM   1016  N   SER A  61      65.356  78.712 102.999  1.00  0.00           N
ATOM   1018  CA  SER A  61      64.466  77.652 103.449  1.00  0.00           C
ATOM   1020  CB  SER A  61      63.526  78.112 104.579  1.00  0.00           C
ATOM   1023  OG  SER A  61      64.266  78.362 105.769  1.00  0.00           O
ATOM   1025  C   SER A  61      63.686  77.022 102.309  1.00  0.00           C
ATOM   1026  O   SER A  61      63.546  75.812 102.319  1.00  0.00           O
ATOM   1027  N   ASP A  62      63.296  77.822 101.299  1.00  0.00           N
ATOM   1029  CA  ASP A  62      62.606  77.522 100.059  1.00  0.00           C
ATOM   1031  CB  ASP A  62      62.336  78.852  99.289  1.00  0.00           C
ATOM   1034  CG  ASP A  62      61.986  80.042 100.149  1.00  0.00           C
ATOM   1035  OD1 ASP A  62      62.816  80.492 100.989  1.00  0.00           O
ATOM   1036  OD2 ASP A  62      60.866  80.592  99.959  1.00  0.00           O
ATOM   1037  C   ASP A  62      63.306  76.582  99.069  1.00  0.00           C
ATOM   1038  O   ASP A  62      62.766  76.252  98.009  1.00  0.00           O
ATOM   1039  N   PHE A  63      64.565  76.172  99.319  1.00  0.00           N
ATOM   1041  CA  PHE A  63      65.216  75.182  98.479  1.00  0.00           C
ATOM   1043  CB  PHE A  63      66.566  75.731  97.969  1.00  0.00           C
ATOM   1046  CG  PHE A  63      66.326  76.962  97.129  1.00  0.00           C
ATOM   1047  CD1 PHE A  63      65.746  76.801  95.859  1.00  0.00           C
ATOM   1049  CE1 PHE A  63      65.496  77.902  95.039  1.00  0.00           C
ATOM   1051  CZ  PHE A  63      65.757  79.192  95.509  1.00  0.00           C
ATOM   1053  CD2 PHE A  63      66.656  78.252  97.559  1.00  0.00           C
ATOM   1055  CE2 PHE A  63      66.345  79.371  96.769  1.00  0.00           C
ATOM   1057  C   PHE A  63      65.406  73.872  99.219  1.00  0.00           C
ATOM   1058  O   PHE A  63      65.786  72.853  98.639  1.00  0.00           O
ATOM   1059  N   ALA A  64      65.116  73.842 100.539  1.00  0.00           N
ATOM   1061  CA  ALA A  64      65.466  72.762 101.419  1.00  0.00           C
ATOM   1063  CB  ALA A  64      65.046  73.142 102.839  1.00  0.00           C
ATOM   1067  C   ALA A  64      64.806  71.442 101.069  1.00  0.00           C
ATOM   1068  O   ALA A  64      65.466  70.413 100.979  1.00  0.00           O
ATOM   1069  N   GLN A  65      63.507  71.471 100.789  1.00  0.00           N
ATOM   1071  CA  GLN A  65      62.746  70.302 100.399  1.00  0.00           C
ATOM   1073  CB  GLN A  65      61.266  70.682 100.329  1.00  0.00           C
ATOM   1076  CG  GLN A  65      60.326  69.512 100.029  1.00  0.00           C
ATOM   1079  CD  GLN A  65      58.896  70.002 100.239  1.00  0.00           C
ATOM   1080  OE1 GLN A  65      58.565  70.551 101.289  1.00  0.00           O
ATOM   1081  NE2 GLN A  65      58.036  69.842  99.209  1.00  0.00           N
ATOM   1084  C   GLN A  65      63.196  69.663  99.089  1.00  0.00           C
ATOM   1085  O   GLN A  65      63.346  68.452  98.999  1.00  0.00           O
ATOM   1086  N   MET A  66      63.476  70.502  98.069  1.00  0.00           N
ATOM   1088  CA  MET A  66      64.086  70.081  96.819  1.00  0.00           C
ATOM   1090  CB  MET A  66      64.136  71.302  95.859  1.00  0.00           C
ATOM   1093  CG  MET A  66      65.275  71.383  94.819  1.00  0.00           C
ATOM   1096  SD  MET A  66      66.315  72.862  95.019  1.00  0.00           S
ATOM   1097  CE  MET A  66      65.266  73.802  93.889  1.00  0.00           C
ATOM   1101  C   MET A  66      65.446  69.413  96.999  1.00  0.00           C
ATOM   1102  O   MET A  66      65.736  68.352  96.449  1.00  0.00           O
ATOM   1103  N   LEU A  67      66.315  70.012  97.829  1.00  0.00           N
ATOM   1105  CA  LEU A  67      67.606  69.452  98.179  1.00  0.00           C
ATOM   1107  CB  LEU A  67      68.416  70.502  98.929  1.00  0.00           C
ATOM   1110  CG  LEU A  67      68.736  71.713  98.059  1.00  0.00           C
ATOM   1112  CD1 LEU A  67      69.117  72.862  98.999  1.00  0.00           C
ATOM   1116  CD2 LEU A  67      69.776  71.331  96.979  1.00  0.00           C
ATOM   1120  C   LEU A  67      67.587  68.182  99.019  1.00  0.00           C
ATOM   1121  O   LEU A  67      68.396  67.282  98.809  1.00  0.00           O
ATOM   1122  N   ASP A  68      66.617  68.062  99.949  1.00  0.00           N
ATOM   1124  CA  ASP A  68      66.296  66.822 100.619  1.00  0.00           C
ATOM   1126  CB  ASP A  68      65.126  67.022 101.629  1.00  0.00           C
ATOM   1129  CG  ASP A  68      65.525  67.612 102.979  1.00  0.00           C
ATOM   1130  OD1 ASP A  68      66.727  67.951 103.199  1.00  0.00           O
ATOM   1131  OD2 ASP A  68      64.635  67.682 103.859  1.00  0.00           O
ATOM   1132  C   ASP A  68      65.955  65.722  99.599  1.00  0.00           C
ATOM   1133  O   ASP A  68      66.436  64.592  99.699  1.00  0.00           O
ATOM   1134  N   ALA A  69      65.196  66.022  98.529  1.00  0.00           N
ATOM   1136  CA  ALA A  69      64.926  65.042  97.489  1.00  0.00           C
ATOM   1138  CB  ALA A  69      63.926  65.621  96.479  1.00  0.00           C
ATOM   1142  C   ALA A  69      66.135  64.472  96.739  1.00  0.00           C
ATOM   1143  O   ALA A  69      66.266  63.262  96.569  1.00  0.00           O
ATOM   1144  N   HIS A  70      67.096  65.342  96.329  1.00  0.00           N
ATOM   1146  CA  HIS A  70      68.406  64.952  95.829  1.00  0.00           C
ATOM   1148  CB  HIS A  70      69.216  66.191  95.359  1.00  0.00           C
ATOM   1151  ND1 HIS A  70      69.106  66.471  92.829  1.00  0.00           N
ATOM   1153  CG  HIS A  70      68.656  66.792  94.099  1.00  0.00           C
ATOM   1154  CE1 HIS A  70      68.496  67.322  91.969  1.00  0.00           C
ATOM   1156  NE2 HIS A  70      67.696  68.163  92.589  1.00  0.00           N
ATOM   1157  CD2 HIS A  70      67.796  67.832  93.929  1.00  0.00           C
ATOM   1159  C   HIS A  70      69.246  64.182  96.829  1.00  0.00           C
ATOM   1160  O   HIS A  70      69.856  63.163  96.509  1.00  0.00           O
ATOM   1161  N   ALA A  71      69.266  64.642  98.099  1.00  0.00           N
ATOM   1163  CA  ALA A  71      69.926  64.002  99.219  1.00  0.00           C
ATOM   1165  CB  ALA A  71      69.686  64.872 100.469  1.00  0.00           C
ATOM   1169  C   ALA A  71      69.456  62.582  99.499  1.00  0.00           C
ATOM   1170  O   ALA A  71      70.227  61.652  99.739  1.00  0.00           O
ATOM   1171  N   ASN A  72      68.125  62.362  99.439  1.00  0.00           N
ATOM   1173  CA  ASN A  72      67.536  61.042  99.519  1.00  0.00           C
ATOM   1175  CB  ASN A  72      65.986  61.152  99.619  1.00  0.00           C
ATOM   1178  CG  ASN A  72      65.256  59.813  99.749  1.00  0.00           C
ATOM   1179  OD1 ASN A  72      64.236  59.572  99.099  1.00  0.00           O
ATOM   1180  ND2 ASN A  72      65.836  58.852 100.519  1.00  0.00           N
ATOM   1183  C   ASN A  72      67.977  60.093  98.409  1.00  0.00           C
ATOM   1184  O   ASN A  72      68.366  58.962  98.689  1.00  0.00           O
ATOM   1185  N   PHE A  73      67.956  60.542  97.149  1.00  0.00           N
ATOM   1187  CA  PHE A  73      68.376  59.762  95.999  1.00  0.00           C
ATOM   1189  CB  PHE A  73      68.125  60.642  94.729  1.00  0.00           C
ATOM   1192  CG  PHE A  73      68.626  60.023  93.459  1.00  0.00           C
ATOM   1193  CD1 PHE A  73      67.926  58.942  92.889  1.00  0.00           C
ATOM   1195  CE1 PHE A  73      68.336  58.382  91.679  1.00  0.00           C
ATOM   1197  CZ  PHE A  73      69.466  58.883  91.029  1.00  0.00           C
ATOM   1199  CD2 PHE A  73      69.766  60.512  92.789  1.00  0.00           C
ATOM   1201  CE2 PHE A  73      70.196  59.942  91.589  1.00  0.00           C
ATOM   1203  C   PHE A  73      69.815  59.272  96.079  1.00  0.00           C
ATOM   1204  O   PHE A  73      70.106  58.093  95.979  1.00  0.00           O
ATOM   1205  N   LEU A  74      70.736  60.203  96.389  1.00  0.00           N
ATOM   1207  CA  LEU A  74      72.146  59.932  96.539  1.00  0.00           C
ATOM   1209  CB  LEU A  74      72.896  61.282  96.659  1.00  0.00           C
ATOM   1212  CG  LEU A  74      72.845  62.113  95.349  1.00  0.00           C
ATOM   1214  CD1 LEU A  74      73.036  63.612  95.629  1.00  0.00           C
ATOM   1218  CD2 LEU A  74      73.876  61.582  94.339  1.00  0.00           C
ATOM   1222  C   LEU A  74      72.476  58.972  97.689  1.00  0.00           C
ATOM   1223  O   LEU A  74      73.276  58.062  97.559  1.00  0.00           O
ATOM   1224  N   ARG A  75      71.836  59.102  98.859  1.00  0.00           N
ATOM   1226  CA  ARG A  75      71.945  58.062  99.879  1.00  0.00           C
ATOM   1228  CB  ARG A  75      71.205  58.493 101.139  1.00  0.00           C
ATOM   1231  CG  ARG A  75      71.886  59.683 101.829  1.00  0.00           C
ATOM   1234  CD  ARG A  75      71.186  60.012 103.129  1.00  0.00           C
ATOM   1237  NE  ARG A  75      69.786  60.413 102.789  1.00  0.00           N
ATOM   1239  CZ  ARG A  75      68.845  60.602 103.709  1.00  0.00           C
ATOM   1240  NH1 ARG A  75      69.186  60.702 104.969  1.00  0.00           N
ATOM   1243  NH2 ARG A  75      67.587  60.782 103.379  1.00  0.00           N
ATOM   1246  C   ARG A  75      71.436  56.672  99.529  1.00  0.00           C
ATOM   1247  O   ARG A  75      72.076  55.663  99.799  1.00  0.00           O
ATOM   1248  N   SER A  76      70.246  56.622  98.899  1.00  0.00           N
ATOM   1250  CA  SER A  76      69.576  55.382  98.509  1.00  0.00           C
ATOM   1252  CB  SER A  76      68.096  55.663  98.109  1.00  0.00           C
ATOM   1255  OG  SER A  76      67.296  56.052  99.239  1.00  0.00           O
ATOM   1257  C   SER A  76      70.296  54.722  97.339  1.00  0.00           C
ATOM   1258  O   SER A  76      70.156  53.552  97.029  1.00  0.00           O
ATOM   1259  N   ASN A  77      71.126  55.492  96.629  1.00  0.00           N
ATOM   1261  CA  ASN A  77      71.856  55.012  95.479  1.00  0.00           C
ATOM   1263  CB  ASN A  77      71.216  55.593  94.189  1.00  0.00           C
ATOM   1266  CG  ASN A  77      69.766  55.112  94.029  1.00  0.00           C
ATOM   1267  OD1 ASN A  77      68.766  55.742  94.359  1.00  0.00           O
ATOM   1268  ND2 ASN A  77      69.635  53.892  93.449  1.00  0.00           N
ATOM   1271  C   ASN A  77      73.336  55.392  95.579  1.00  0.00           C
ATOM   1272  O   ASN A  77      73.756  56.302  94.869  1.00  0.00           O
ATOM   1273  N   PRO A  78      74.176  54.712  96.369  1.00  0.00           N
ATOM   1274  CD  PRO A  78      73.766  53.592  97.209  1.00  0.00           C
ATOM   1277  CA  PRO A  78      75.507  55.222  96.739  1.00  0.00           C
ATOM   1279  CB  PRO A  78      75.936  54.301  97.909  1.00  0.00           C
ATOM   1282  CG  PRO A  78      75.076  53.042  97.749  1.00  0.00           C
ATOM   1285  C   PRO A  78      76.556  55.172  95.639  1.00  0.00           C
ATOM   1286  O   PRO A  78      77.676  55.582  95.919  1.00  0.00           O
ATOM   1287  N   SER A  79      76.256  54.683  94.419  1.00  0.00           N
ATOM   1289  CA  SER A  79      77.195  54.683  93.289  1.00  0.00           C
ATOM   1291  CB  SER A  79      77.065  53.392  92.429  1.00  0.00           C
ATOM   1294  OG  SER A  79      75.716  53.142  92.049  1.00  0.00           O
ATOM   1296  C   SER A  79      76.976  55.852  92.349  1.00  0.00           C
ATOM   1297  O   SER A  79      77.606  55.972  91.299  1.00  0.00           O
ATOM   1298  N   TYR A  80      76.036  56.742  92.699  1.00  0.00           N
ATOM   1300  CA  TYR A  80      75.726  57.902  91.909  1.00  0.00           C
ATOM   1302  CB  TYR A  80      74.235  58.293  92.039  1.00  0.00           C
ATOM   1305  CG  TYR A  80      73.426  57.462  91.089  1.00  0.00           C
ATOM   1306  CD1 TYR A  80      73.206  56.092  91.299  1.00  0.00           C
ATOM   1308  CE1 TYR A  80      72.436  55.352  90.399  1.00  0.00           C
ATOM   1310  CZ  TYR A  80      71.896  55.972  89.269  1.00  0.00           C
ATOM   1311  OH  TYR A  80      71.135  55.273  88.309  1.00  0.00           O
ATOM   1313  CD2 TYR A  80      72.906  58.062  89.939  1.00  0.00           C
ATOM   1315  CE2 TYR A  80      72.156  57.323  89.029  1.00  0.00           C
ATOM   1317  C   TYR A  80      76.617  59.082  92.239  1.00  0.00           C
ATOM   1318  O   TYR A  80      77.046  59.282  93.379  1.00  0.00           O
ATOM   1319  N   LYS A  81      76.915  59.922  91.239  1.00  0.00           N
ATOM   1321  CA  LYS A  81      77.656  61.122  91.499  1.00  0.00           C
ATOM   1323  CB  LYS A  81      79.095  61.032  90.939  1.00  0.00           C
ATOM   1326  CG  LYS A  81      79.856  59.802  91.499  1.00  0.00           C
ATOM   1329  CD  LYS A  81      81.366  59.772  91.229  1.00  0.00           C
ATOM   1332  CE  LYS A  81      82.086  61.022  91.749  1.00  0.00           C
ATOM   1335  NZ  LYS A  81      83.555  60.902  91.729  1.00  0.00           N
ATOM   1339  C   LYS A  81      76.896  62.313  90.959  1.00  0.00           C
ATOM   1340  O   LYS A  81      76.106  62.201  90.019  1.00  0.00           O
ATOM   1341  N   VAL A  82      77.116  63.493  91.579  1.00  0.00           N
ATOM   1343  CA  VAL A  82      76.506  64.743  91.199  1.00  0.00           C
ATOM   1345  CB  VAL A  82      75.326  65.133  92.099  1.00  0.00           C
ATOM   1347  CG1 VAL A  82      75.766  65.502  93.519  1.00  0.00           C
ATOM   1351  CG2 VAL A  82      74.496  66.272  91.469  1.00  0.00           C
ATOM   1355  C   VAL A  82      77.565  65.822  91.209  1.00  0.00           C
ATOM   1356  O   VAL A  82      78.426  65.911  92.089  1.00  0.00           O
ATOM   1357  N   THR A  83      77.525  66.672  90.179  1.00  0.00           N
ATOM   1359  CA  THR A  83      78.416  67.812  90.039  1.00  0.00           C
ATOM   1361  CB  THR A  83      79.025  67.972  88.649  1.00  0.00           C
ATOM   1363  OG1 THR A  83      79.815  66.832  88.269  1.00  0.00           O
ATOM   1365  CG2 THR A  83      79.955  69.201  88.599  1.00  0.00           C
ATOM   1369  C   THR A  83      77.576  69.032  90.339  1.00  0.00           C
ATOM   1370  O   THR A  83      76.536  69.262  89.729  1.00  0.00           O
ATOM   1371  N   VAL A  84      77.996  69.852  91.319  1.00  0.00           N
ATOM   1373  CA  VAL A  84      77.326  71.132  91.569  1.00  0.00           C
ATOM   1375  CB  VAL A  84      77.176  71.492  93.049  1.00  0.00           C
ATOM   1377  CG1 VAL A  84      76.266  72.732  93.169  1.00  0.00           C
ATOM   1381  CG2 VAL A  84      76.576  70.292  93.819  1.00  0.00           C
ATOM   1385  C   VAL A  84      78.055  72.243  90.829  1.00  0.00           C
ATOM   1386  O   VAL A  84      79.227  72.532  91.089  1.00  0.00           O
ATOM   1387  N   GLU A  85      77.356  72.932  89.899  1.00  0.00           N
ATOM   1389  CA  GLU A  85      77.906  74.023  89.119  1.00  0.00           C
ATOM   1391  CB  GLU A  85      77.446  73.963  87.629  1.00  0.00           C
ATOM   1394  CG  GLU A  85      77.867  72.682  86.859  1.00  0.00           C
ATOM   1397  CD  GLU A  85      77.996  72.853  85.339  1.00  0.00           C
ATOM   1398  OE1 GLU A  85      77.736  73.952  84.779  1.00  0.00           O
ATOM   1399  OE2 GLU A  85      78.546  71.913  84.709  1.00  0.00           O
ATOM   1400  C   GLU A  85      77.486  75.372  89.699  1.00  0.00           C
ATOM   1401  O   GLU A  85      76.337  75.772  89.599  1.00  0.00           O
ATOM   1402  N   GLY A  86      78.436  76.102  90.329  1.00  0.00           N
ATOM   1404  CA  GLY A  86      78.176  77.412  90.909  1.00  0.00           C
ATOM   1407  C   GLY A  86      78.416  78.562  89.979  1.00  0.00           C
ATOM   1408  O   GLY A  86      79.346  78.592  89.179  1.00  0.00           O
ATOM   1409  N   HIS A  87      77.556  79.602  90.109  1.00  0.00           N
ATOM   1411  CA  HIS A  87      77.565  80.712  89.179  1.00  0.00           C
ATOM   1413  CB  HIS A  87      76.496  80.533  88.079  1.00  0.00           C
ATOM   1416  ND1 HIS A  87      77.296  79.172  86.139  1.00  0.00           N
ATOM   1417  CG  HIS A  87      76.606  79.222  87.339  1.00  0.00           C
ATOM   1418  CE1 HIS A  87      77.106  77.951  85.689  1.00  0.00           C
ATOM   1420  NE2 HIS A  87      76.296  77.232  86.499  1.00  0.00           N
ATOM   1422  CD2 HIS A  87      75.966  78.042  87.559  1.00  0.00           C
ATOM   1424  C   HIS A  87      77.266  82.012  89.919  1.00  0.00           C
ATOM   1425  O   HIS A  87      76.757  82.042  91.039  1.00  0.00           O
ATOM   1426  N   ALA A  88      77.556  83.152  89.269  1.00  0.00           N
ATOM   1428  CA  ALA A  88      77.166  84.452  89.779  1.00  0.00           C
ATOM   1430  CB  ALA A  88      78.326  85.042  90.599  1.00  0.00           C
ATOM   1434  C   ALA A  88      76.706  85.372  88.659  1.00  0.00           C
ATOM   1435  O   ALA A  88      76.867  85.072  87.469  1.00  0.00           O
ATOM   1436  N   ASP A  89      76.085  86.521  88.999  1.00  0.00           N
ATOM   1438  CA  ASP A  89      75.726  87.532  88.039  1.00  0.00           C
ATOM   1440  CB  ASP A  89      74.437  88.292  88.479  1.00  0.00           C
ATOM   1443  CG  ASP A  89      74.606  89.253  89.649  1.00  0.00           C
ATOM   1444  OD1 ASP A  89      75.606  90.012  89.689  1.00  0.00           O
ATOM   1445  OD2 ASP A  89      73.646  89.371  90.449  1.00  0.00           O
ATOM   1446  C   ASP A  89      76.956  88.392  87.749  1.00  0.00           C
ATOM   1447  O   ASP A  89      78.047  88.143  88.269  1.00  0.00           O
ATOM   1448  N   GLU A  90      76.846  89.383  86.849  1.00  0.00           N
ATOM   1450  CA  GLU A  90      78.025  89.972  86.259  1.00  0.00           C
ATOM   1452  CB  GLU A  90      77.766  90.312  84.779  1.00  0.00           C
ATOM   1455  CG  GLU A  90      76.466  91.111  84.569  1.00  0.00           C
ATOM   1458  CD  GLU A  90      76.516  91.893  83.269  1.00  0.00           C
ATOM   1459  OE1 GLU A  90      76.546  91.292  82.169  1.00  0.00           O
ATOM   1460  OE2 GLU A  90      76.516  93.152  83.379  1.00  0.00           O
ATOM   1461  C   GLU A  90      78.565  91.182  87.009  1.00  0.00           C
ATOM   1462  O   GLU A  90      79.565  91.782  86.609  1.00  0.00           O
ATOM   1463  N   ARG A  91      77.946  91.512  88.169  1.00  0.00           N
ATOM   1465  CA  ARG A  91      78.526  92.422  89.139  1.00  0.00           C
ATOM   1467  CB  ARG A  91      77.546  92.853  90.249  1.00  0.00           C
ATOM   1470  CG  ARG A  91      76.516  93.892  89.759  1.00  0.00           C
ATOM   1473  CD  ARG A  91      75.336  93.331  88.979  1.00  0.00           C
ATOM   1476  NE  ARG A  91      74.565  92.481  89.939  1.00  0.00           N
ATOM   1478  CZ  ARG A  91      73.476  92.832  90.599  1.00  0.00           C
ATOM   1479  NH1 ARG A  91      73.016  94.052  90.619  1.00  0.00           N
ATOM   1482  NH2 ARG A  91      72.775  91.893  91.189  1.00  0.00           N
ATOM   1485  C   ARG A  91      79.815  91.952  89.779  1.00  0.00           C
ATOM   1486  O   ARG A  91      79.986  90.792  90.129  1.00  0.00           O
ATOM   1487  N   GLY A  92      80.756  92.882  89.999  1.00  0.00           N
ATOM   1489  CA  GLY A  92      82.047  92.551  90.569  1.00  0.00           C
ATOM   1492  C   GLY A  92      83.035  92.002  89.569  1.00  0.00           C
ATOM   1493  O   GLY A  92      82.776  91.832  88.379  1.00  0.00           O
ATOM   1494  N   THR A  93      84.255  91.782  90.069  1.00  0.00           N
ATOM   1496  CA  THR A  93      85.385  91.242  89.339  1.00  0.00           C
ATOM   1498  CB  THR A  93      86.736  91.451  90.029  1.00  0.00           C
ATOM   1500  OG1 THR A  93      86.955  90.732  91.239  1.00  0.00           O
ATOM   1502  CG2 THR A  93      86.806  92.942  90.379  1.00  0.00           C
ATOM   1506  C   THR A  93      85.176  89.782  88.969  1.00  0.00           C
ATOM   1507  O   THR A  93      84.455  89.082  89.699  1.00  0.00           O
ATOM   1508  N   PRO A  94      85.727  89.272  87.859  1.00  0.00           N
ATOM   1509  CD  PRO A  94      86.486  90.051  86.869  1.00  0.00           C
ATOM   1512  CA  PRO A  94      85.797  87.832  87.559  1.00  0.00           C
ATOM   1514  CB  PRO A  94      86.736  87.732  86.349  1.00  0.00           C
ATOM   1517  CG  PRO A  94      86.635  89.113  85.679  1.00  0.00           C
ATOM   1520  C   PRO A  94      86.195  86.932  88.719  1.00  0.00           C
ATOM   1521  O   PRO A  94      85.466  86.002  89.039  1.00  0.00           O
ATOM   1522  N   GLU A  95      87.316  87.232  89.389  1.00  0.00           N
ATOM   1524  CA  GLU A  95      87.816  86.502  90.549  1.00  0.00           C
ATOM   1526  CB  GLU A  95      89.086  87.152  91.099  1.00  0.00           C
ATOM   1529  CG  GLU A  95      90.125  87.441  90.009  1.00  0.00           C
ATOM   1532  CD  GLU A  95      90.006  88.871  89.519  1.00  0.00           C
ATOM   1533  OE1 GLU A  95      90.336  89.782  90.319  1.00  0.00           O
ATOM   1534  OE2 GLU A  95      89.516  89.072  88.379  1.00  0.00           O
ATOM   1535  C   GLU A  95      86.876  86.471  91.729  1.00  0.00           C
ATOM   1536  O   GLU A  95      86.746  85.481  92.449  1.00  0.00           O
ATOM   1537  N   TYR A  96      86.195  87.612  92.009  1.00  0.00           N
ATOM   1539  CA  TYR A  96      85.195  87.632  93.059  1.00  0.00           C
ATOM   1541  CB  TYR A  96      84.675  89.082  93.309  1.00  0.00           C
ATOM   1544  CG  TYR A  96      83.496  89.122  94.249  1.00  0.00           C
ATOM   1545  CD1 TYR A  96      83.625  88.731  95.599  1.00  0.00           C
ATOM   1547  CE1 TYR A  96      82.496  88.652  96.429  1.00  0.00           C
ATOM   1549  CZ  TYR A  96      81.226  88.962  95.919  1.00  0.00           C
ATOM   1550  OH  TYR A  96      80.096  88.853  96.729  1.00  0.00           O
ATOM   1552  CD2 TYR A  96      82.216  89.422  93.759  1.00  0.00           C
ATOM   1554  CE2 TYR A  96      81.086  89.342  94.579  1.00  0.00           C
ATOM   1556  C   TYR A  96      84.045  86.661  92.779  1.00  0.00           C
ATOM   1557  O   TYR A  96      83.686  85.842  93.619  1.00  0.00           O
ATOM   1558  N   ASN A  97      83.536  86.712  91.549  1.00  0.00           N
ATOM   1560  CA  ASN A  97      82.466  85.862  91.069  1.00  0.00           C
ATOM   1562  CB  ASN A  97      81.977  86.331  89.679  1.00  0.00           C
ATOM   1565  CG  ASN A  97      81.236  87.642  89.929  1.00  0.00           C
ATOM   1566  OD1 ASN A  97      80.376  87.673  90.799  1.00  0.00           O
ATOM   1567  ND2 ASN A  97      81.566  88.731  89.219  1.00  0.00           N
ATOM   1570  C   ASN A  97      82.816  84.402  91.089  1.00  0.00           C
ATOM   1571  O   ASN A  97      81.996  83.562  91.459  1.00  0.00           O
ATOM   1572  N   ILE A  98      84.086  84.052  90.759  1.00  0.00           N
ATOM   1574  CA  ILE A  98      84.617  82.701  90.959  1.00  0.00           C
ATOM   1576  CB  ILE A  98      86.055  82.593  90.439  1.00  0.00           C
ATOM   1578  CG2 ILE A  98      86.685  81.242  90.859  1.00  0.00           C
ATOM   1582  CG1 ILE A  98      86.095  82.771  88.909  1.00  0.00           C
ATOM   1585  CD  ILE A  98      87.515  82.993  88.359  1.00  0.00           C
ATOM   1589  C   ILE A  98      84.547  82.232  92.409  1.00  0.00           C
ATOM   1590  O   ILE A  98      84.045  81.142  92.689  1.00  0.00           O
ATOM   1591  N   SER A  99      84.996  83.073  93.369  1.00  0.00           N
ATOM   1593  CA  SER A  99      84.915  82.771  94.789  1.00  0.00           C
ATOM   1595  CB  SER A  99      85.686  83.882  95.599  1.00  0.00           C
ATOM   1598  OG  SER A  99      85.565  83.762  97.019  1.00  0.00           O
ATOM   1600  C   SER A  99      83.496  82.603  95.319  1.00  0.00           C
ATOM   1601  O   SER A  99      83.175  81.642  96.009  1.00  0.00           O
ATOM   1602  N   LEU A 100      82.585  83.532  94.939  1.00  0.00           N
ATOM   1604  CA  LEU A 100      81.166  83.522  95.229  1.00  0.00           C
ATOM   1606  CB  LEU A 100      80.525  84.852  94.759  1.00  0.00           C
ATOM   1609  CG  LEU A 100      79.006  85.012  94.989  1.00  0.00           C
ATOM   1611  CD1 LEU A 100      78.616  84.842  96.469  1.00  0.00           C
ATOM   1615  CD2 LEU A 100      78.556  86.392  94.489  1.00  0.00           C
ATOM   1619  C   LEU A 100      80.436  82.312  94.649  1.00  0.00           C
ATOM   1620  O   LEU A 100      79.656  81.651  95.339  1.00  0.00           O
ATOM   1621  N   GLY A 101      80.716  81.962  93.379  1.00  0.00           N
ATOM   1623  CA  GLY A 101      80.187  80.751  92.749  1.00  0.00           C
ATOM   1626  C   GLY A 101      80.637  79.493  93.439  1.00  0.00           C
ATOM   1627  O   GLY A 101      79.846  78.581  93.659  1.00  0.00           O
ATOM   1628  N   GLU A 102      81.915  79.432  93.849  1.00  0.00           N
ATOM   1630  CA  GLU A 102      82.456  78.322  94.609  1.00  0.00           C
ATOM   1632  CB  GLU A 102      83.996  78.462  94.789  1.00  0.00           C
ATOM   1635  CG  GLU A 102      84.675  77.282  95.519  1.00  0.00           C
ATOM   1638  CD  GLU A 102      84.635  77.352  97.039  1.00  0.00           C
ATOM   1639  OE1 GLU A 102      85.096  78.362  97.629  1.00  0.00           O
ATOM   1640  OE2 GLU A 102      84.135  76.392  97.689  1.00  0.00           O
ATOM   1641  C   GLU A 102      81.767  78.142  95.949  1.00  0.00           C
ATOM   1642  O   GLU A 102      81.356  77.042  96.289  1.00  0.00           O
ATOM   1643  N   ARG A 103      81.516  79.231  96.699  1.00  0.00           N
ATOM   1645  CA  ARG A 103      80.777  79.163  97.959  1.00  0.00           C
ATOM   1647  CB  ARG A 103      80.726  80.512  98.709  1.00  0.00           C
ATOM   1650  CG  ARG A 103      82.095  81.082  99.099  1.00  0.00           C
ATOM   1653  CD  ARG A 103      83.157  80.032  99.459  1.00  0.00           C
ATOM   1656  NE  ARG A 103      82.695  79.312 100.679  1.00  0.00           N
ATOM   1658  CZ  ARG A 103      83.305  78.212 101.099  1.00  0.00           C
ATOM   1659  NH1 ARG A 103      84.275  77.622 100.419  1.00  0.00           N
ATOM   1662  NH2 ARG A 103      82.916  77.682 102.239  1.00  0.00           N
ATOM   1665  C   ARG A 103      79.356  78.672  97.819  1.00  0.00           C
ATOM   1666  O   ARG A 103      78.885  77.853  98.609  1.00  0.00           O
ATOM   1667  N   ARG A 104      78.656  79.142  96.779  1.00  0.00           N
ATOM   1669  CA  ARG A 104      77.326  78.672  96.429  1.00  0.00           C
ATOM   1671  CB  ARG A 104      76.786  79.472  95.209  1.00  0.00           C
ATOM   1674  CG  ARG A 104      76.366  80.913  95.549  1.00  0.00           C
ATOM   1677  CD  ARG A 104      76.036  81.742  94.309  1.00  0.00           C
ATOM   1680  NE  ARG A 104      75.477  83.032  94.829  1.00  0.00           N
ATOM   1682  CZ  ARG A 104      75.485  84.183  94.189  1.00  0.00           C
ATOM   1683  NH1 ARG A 104      75.916  84.323  92.959  1.00  0.00           N
ATOM   1686  NH2 ARG A 104      75.036  85.221  94.859  1.00  0.00           N
ATOM   1689  C   ARG A 104      77.257  77.191  96.119  1.00  0.00           C
ATOM   1690  O   ARG A 104      76.426  76.463  96.659  1.00  0.00           O
ATOM   1691  N   ALA A 105      78.165  76.682  95.269  1.00  0.00           N
ATOM   1693  CA  ALA A 105      78.326  75.273  94.989  1.00  0.00           C
ATOM   1695  CB  ALA A 105      79.346  75.081  93.849  1.00  0.00           C
ATOM   1699  C   ALA A 105      78.756  74.442  96.199  1.00  0.00           C
ATOM   1700  O   ALA A 105      78.257  73.352  96.469  1.00  0.00           O
ATOM   1701  N   ASN A 106      79.686  74.982  97.009  1.00  0.00           N
ATOM   1703  CA  ASN A 106      80.106  74.402  98.269  1.00  0.00           C
ATOM   1705  CB  ASN A 106      81.335  75.172  98.829  1.00  0.00           C
ATOM   1708  CG  ASN A 106      82.035  74.423  99.959  1.00  0.00           C
ATOM   1709  OD1 ASN A 106      82.296  74.902 101.059  1.00  0.00           O
ATOM   1710  ND2 ASN A 106      82.356  73.142  99.679  1.00  0.00           N
ATOM   1713  C   ASN A 106      78.986  74.271  99.299  1.00  0.00           C
ATOM   1714  O   ASN A 106      78.885  73.243  99.959  1.00  0.00           O
ATOM   1715  N   ALA A 107      78.106  75.292  99.429  1.00  0.00           N
ATOM   1717  CA  ALA A 107      76.937  75.282 100.289  1.00  0.00           C
ATOM   1719  CB  ALA A 107      76.216  76.642 100.159  1.00  0.00           C
ATOM   1723  C   ALA A 107      75.976  74.132  99.989  1.00  0.00           C
ATOM   1724  O   ALA A 107      75.516  73.423 100.879  1.00  0.00           O
ATOM   1725  N   VAL A 108      75.716  73.883  98.689  1.00  0.00           N
ATOM   1727  CA  VAL A 108      74.966  72.732  98.229  1.00  0.00           C
ATOM   1729  CB  VAL A 108      74.757  72.802  96.709  1.00  0.00           C
ATOM   1731  CG1 VAL A 108      73.977  71.582  96.159  1.00  0.00           C
ATOM   1735  CG2 VAL A 108      74.056  74.112  96.279  1.00  0.00           C
ATOM   1739  C   VAL A 108      75.596  71.392  98.589  1.00  0.00           C
ATOM   1740  O   VAL A 108      74.966  70.481  99.149  1.00  0.00           O
ATOM   1741  N   LYS A 109      76.915  71.272  98.359  1.00  0.00           N
ATOM   1743  CA  LYS A 109      77.705  70.122  98.759  1.00  0.00           C
ATOM   1745  CB  LYS A 109      79.165  70.292  98.259  1.00  0.00           C
ATOM   1748  CG  LYS A 109      80.187  69.222  98.729  1.00  0.00           C
ATOM   1751  CD  LYS A 109      81.626  69.562  98.309  1.00  0.00           C
ATOM   1754  CE  LYS A 109      82.746  68.551  98.689  1.00  0.00           C
ATOM   1757  NZ  LYS A 109      82.687  67.272  97.949  1.00  0.00           N
ATOM   1761  C   LYS A 109      77.676  69.852 100.259  1.00  0.00           C
ATOM   1762  O   LYS A 109      77.516  68.712 100.689  1.00  0.00           O
ATOM   1763  N   MET A 110      77.816  70.913 101.079  1.00  0.00           N
ATOM   1765  CA  MET A 110      77.665  70.862 102.509  1.00  0.00           C
ATOM   1767  CB  MET A 110      78.176  72.173 103.149  1.00  0.00           C
ATOM   1770  CG  MET A 110      79.695  72.452 103.019  1.00  0.00           C
ATOM   1773  SD  MET A 110      80.815  71.272 103.849  1.00  0.00           S
ATOM   1774  CE  MET A 110      81.306  70.402 102.329  1.00  0.00           C
ATOM   1778  C   MET A 110      76.266  70.502 102.999  1.00  0.00           C
ATOM   1779  O   MET A 110      76.116  69.632 103.869  1.00  0.00           O
ATOM   1780  N   TYR A 111      75.176  71.081 102.439  1.00  0.00           N
ATOM   1782  CA  TYR A 111      73.796  70.743 102.809  1.00  0.00           C
ATOM   1784  CB  TYR A 111      72.806  71.672 102.029  1.00  0.00           C
ATOM   1787  CG  TYR A 111      71.356  71.422 102.389  1.00  0.00           C
ATOM   1788  CD1 TYR A 111      70.706  72.222 103.349  1.00  0.00           C
ATOM   1790  CE1 TYR A 111      69.367  71.981 103.689  1.00  0.00           C
ATOM   1792  CZ  TYR A 111      68.666  70.932 103.089  1.00  0.00           C
ATOM   1793  OH  TYR A 111      67.335  70.692 103.449  1.00  0.00           O
ATOM   1795  CD2 TYR A 111      70.625  70.392 101.769  1.00  0.00           C
ATOM   1797  CE2 TYR A 111      69.297  70.122 102.139  1.00  0.00           C
ATOM   1799  C   TYR A 111      73.476  69.262 102.589  1.00  0.00           C
ATOM   1800  O   TYR A 111      72.966  68.562 103.479  1.00  0.00           O
ATOM   1801  N   LEU A 112      73.845  68.722 101.409  1.00  0.00           N
ATOM   1803  CA  LEU A 112      73.736  67.312 101.069  1.00  0.00           C
ATOM   1805  CB  LEU A 112      74.186  67.092  99.599  1.00  0.00           C
ATOM   1808  CG  LEU A 112      73.315  67.732  98.499  1.00  0.00           C
ATOM   1810  CD1 LEU A 112      73.996  67.581  97.129  1.00  0.00           C
ATOM   1814  CD2 LEU A 112      71.896  67.132  98.439  1.00  0.00           C
ATOM   1818  C   LEU A 112      74.546  66.402 101.999  1.00  0.00           C
ATOM   1819  O   LEU A 112      74.066  65.362 102.459  1.00  0.00           O
ATOM   1820  N   GLN A 113      75.786  66.792 102.329  1.00  0.00           N
ATOM   1822  CA  GLN A 113      76.606  66.112 103.319  1.00  0.00           C
ATOM   1824  CB  GLN A 113      78.047  66.642 103.329  1.00  0.00           C
ATOM   1827  CG  GLN A 113      78.815  66.132 102.099  1.00  0.00           C
ATOM   1830  CD  GLN A 113      80.165  66.822 101.979  1.00  0.00           C
ATOM   1831  OE1 GLN A 113      80.676  67.432 102.919  1.00  0.00           O
ATOM   1832  NE2 GLN A 113      80.805  66.692 100.809  1.00  0.00           N
ATOM   1835  C   GLN A 113      76.046  66.042 104.719  1.00  0.00           C
ATOM   1836  O   GLN A 113      76.226  65.022 105.389  1.00  0.00           O
ATOM   1837  N   GLY A 114      75.367  67.121 105.149  1.00  0.00           N
ATOM   1839  CA  GLY A 114      74.626  67.232 106.409  1.00  0.00           C
ATOM   1842  C   GLY A 114      73.455  66.302 106.489  1.00  0.00           C
ATOM   1843  O   GLY A 114      73.125  65.793 107.549  1.00  0.00           O
ATOM   1844  N   LYS A 115      72.826  66.022 105.329  1.00  0.00           N
ATOM   1846  CA  LYS A 115      71.766  65.042 105.209  1.00  0.00           C
ATOM   1848  CB  LYS A 115      70.846  65.413 104.009  1.00  0.00           C
ATOM   1851  CG  LYS A 115      69.966  66.663 104.239  1.00  0.00           C
ATOM   1854  CD  LYS A 115      68.845  66.402 105.269  1.00  0.00           C
ATOM   1857  CE  LYS A 115      68.496  67.562 106.209  1.00  0.00           C
ATOM   1860  NZ  LYS A 115      67.956  68.682 105.439  1.00  0.00           N
ATOM   1864  C   LYS A 115      72.266  63.612 105.069  1.00  0.00           C
ATOM   1865  O   LYS A 115      71.486  62.652 105.049  1.00  0.00           O
ATOM   1866  N   GLY A 116      73.585  63.392 104.909  1.00  0.00           N
ATOM   1868  CA  GLY A 116      74.156  62.052 104.909  1.00  0.00           C
ATOM   1871  C   GLY A 116      74.646  61.582 103.579  1.00  0.00           C
ATOM   1872  O   GLY A 116      75.135  60.462 103.459  1.00  0.00           O
ATOM   1873  N   VAL A 117      74.606  62.453 102.539  1.00  0.00           N
ATOM   1875  CA  VAL A 117      75.376  62.192 101.329  1.00  0.00           C
ATOM   1877  CB  VAL A 117      75.095  63.172 100.189  1.00  0.00           C
ATOM   1879  CG1 VAL A 117      75.786  62.732  98.889  1.00  0.00           C
ATOM   1883  CG2 VAL A 117      73.596  63.272  99.879  1.00  0.00           C
ATOM   1887  C   VAL A 117      76.867  62.142 101.669  1.00  0.00           C
ATOM   1888  O   VAL A 117      77.406  62.942 102.449  1.00  0.00           O
ATOM   1889  N   SER A 118      77.576  61.142 101.119  1.00  0.00           N
ATOM   1891  CA  SER A 118      79.025  61.082 101.069  1.00  0.00           C
ATOM   1893  CB  SER A 118      79.476  59.722 100.489  1.00  0.00           C
ATOM   1896  OG  SER A 118      80.876  59.632 100.229  1.00  0.00           O
ATOM   1898  C   SER A 118      79.716  62.232 100.349  1.00  0.00           C
ATOM   1899  O   SER A 118      79.206  62.792  99.379  1.00  0.00           O
ATOM   1900  N   ALA A 119      80.926  62.612 100.799  1.00  0.00           N
ATOM   1902  CA  ALA A 119      81.706  63.622 100.129  1.00  0.00           C
ATOM   1904  CB  ALA A 119      82.846  64.072 101.049  1.00  0.00           C
ATOM   1908  C   ALA A 119      82.257  63.152  98.799  1.00  0.00           C
ATOM   1909  O   ALA A 119      82.536  64.002  97.939  1.00  0.00           O
ATOM   1910  N   ASP A 120      82.336  61.822  98.589  1.00  0.00           N
ATOM   1912  CA  ASP A 120      82.926  61.222  97.409  1.00  0.00           C
ATOM   1914  CB  ASP A 120      83.437  59.823  97.789  1.00  0.00           C
ATOM   1917  CG  ASP A 120      84.425  59.862  98.929  1.00  0.00           C
ATOM   1918  OD1 ASP A 120      85.326  60.751  98.919  1.00  0.00           O
ATOM   1919  OD2 ASP A 120      84.325  58.962  99.819  1.00  0.00           O
ATOM   1920  C   ASP A 120      81.915  61.082  96.279  1.00  0.00           C
ATOM   1921  O   ASP A 120      82.266  60.772  95.149  1.00  0.00           O
ATOM   1922  N   GLN A 121      80.637  61.343  96.579  1.00  0.00           N
ATOM   1924  CA  GLN A 121      79.596  61.413  95.579  1.00  0.00           C
ATOM   1926  CB  GLN A 121      78.257  60.882  96.169  1.00  0.00           C
ATOM   1929  CG  GLN A 121      78.246  59.392  96.569  1.00  0.00           C
ATOM   1932  CD  GLN A 121      76.816  59.002  96.969  1.00  0.00           C
ATOM   1933  OE1 GLN A 121      75.996  58.642  96.129  1.00  0.00           O
ATOM   1934  NE2 GLN A 121      76.466  59.132  98.259  1.00  0.00           N
ATOM   1937  C   GLN A 121      79.356  62.843  95.109  1.00  0.00           C
ATOM   1938  O   GLN A 121      78.585  63.072  94.189  1.00  0.00           O
ATOM   1939  N   ILE A 122      79.996  63.852  95.729  1.00  0.00           N
ATOM   1941  CA  ILE A 122      79.716  65.242  95.369  1.00  0.00           C
ATOM   1943  CB  ILE A 122      79.146  66.122  96.499  1.00  0.00           C
ATOM   1945  CG2 ILE A 122      78.766  67.502  95.899  1.00  0.00           C
ATOM   1949  CG1 ILE A 122      77.906  65.472  97.139  1.00  0.00           C
ATOM   1952  CD  ILE A 122      77.426  66.162  98.409  1.00  0.00           C
ATOM   1956  C   ILE A 122      80.985  65.892  94.909  1.00  0.00           C
ATOM   1957  O   ILE A 122      81.965  65.951  95.649  1.00  0.00           O
ATOM   1958  N   SER A 123      80.985  66.452  93.699  1.00  0.00           N
ATOM   1960  CA  SER A 123      82.035  67.352  93.249  1.00  0.00           C
ATOM   1962  CB  SER A 123      82.756  66.882  91.969  1.00  0.00           C
ATOM   1965  OG  SER A 123      81.825  66.663  90.909  1.00  0.00           O
ATOM   1967  C   SER A 123      81.456  68.742  93.079  1.00  0.00           C
ATOM   1968  O   SER A 123      80.236  68.922  93.039  1.00  0.00           O
ATOM   1969  N   ILE A 124      82.305  69.782  93.029  1.00  0.00           N
ATOM   1971  CA  ILE A 124      81.837  71.142  92.809  1.00  0.00           C
ATOM   1973  CB  ILE A 124      81.846  72.042  94.049  1.00  0.00           C
ATOM   1975  CG2 ILE A 124      80.846  71.442  95.059  1.00  0.00           C
ATOM   1979  CG1 ILE A 124      83.246  72.252  94.679  1.00  0.00           C
ATOM   1982  CD  ILE A 124      83.227  73.192  95.899  1.00  0.00           C
ATOM   1986  C   ILE A 124      82.706  71.743  91.739  1.00  0.00           C
ATOM   1987  O   ILE A 124      83.846  71.352  91.539  1.00  0.00           O
ATOM   1988  N   VAL A 125      82.165  72.752  91.049  1.00  0.00           N
ATOM   1990  CA  VAL A 125      82.885  73.542  90.089  1.00  0.00           C
ATOM   1992  CB  VAL A 125      82.856  72.932  88.689  1.00  0.00           C
ATOM   1994  CG1 VAL A 125      81.415  72.782  88.179  1.00  0.00           C
ATOM   1998  CG2 VAL A 125      83.706  73.752  87.689  1.00  0.00           C
ATOM   2002  C   VAL A 125      82.257  74.922  90.159  1.00  0.00           C
ATOM   2003  O   VAL A 125      81.065  75.073  90.439  1.00  0.00           O
ATOM   2004  N   SER A 126      83.046  75.962  89.919  1.00  0.00           N
ATOM   2006  CA  SER A 126      82.555  77.312  89.829  1.00  0.00           C
ATOM   2008  CB  SER A 126      83.186  78.252  90.889  1.00  0.00           C
ATOM   2011  OG  SER A 126      82.795  79.621  90.739  1.00  0.00           O
ATOM   2013  C   SER A 126      82.846  77.752  88.419  1.00  0.00           C
ATOM   2014  O   SER A 126      83.875  77.412  87.849  1.00  0.00           O
ATOM   2015  N   TYR A 127      81.895  78.462  87.809  1.00  0.00           N
ATOM   2017  CA  TYR A 127      82.086  79.062  86.519  1.00  0.00           C
ATOM   2019  CB  TYR A 127      80.966  78.652  85.529  1.00  0.00           C
ATOM   2022  CG  TYR A 127      81.116  77.191  85.189  1.00  0.00           C
ATOM   2023  CD1 TYR A 127      81.986  76.771  84.169  1.00  0.00           C
ATOM   2025  CE1 TYR A 127      82.105  75.413  83.829  1.00  0.00           C
ATOM   2027  CZ  TYR A 127      81.346  74.462  84.519  1.00  0.00           C
ATOM   2028  OH  TYR A 127      81.386  73.093  84.189  1.00  0.00           O
ATOM   2030  CD2 TYR A 127      80.376  76.232  85.879  1.00  0.00           C
ATOM   2032  CE2 TYR A 127      80.516  74.882  85.559  1.00  0.00           C
ATOM   2034  C   TYR A 127      82.086  80.562  86.659  1.00  0.00           C
ATOM   2035  O   TYR A 127      82.146  81.273  85.659  1.00  0.00           O
ATOM   2036  N   GLY A 128      82.035  81.102  87.899  1.00  0.00           N
ATOM   2038  CA  GLY A 128      81.895  82.523  88.179  1.00  0.00           C
ATOM   2041  C   GLY A 128      80.786  83.191  87.419  1.00  0.00           C
ATOM   2042  O   GLY A 128      79.646  82.743  87.429  1.00  0.00           O
ATOM   2043  N   LYS A 129      81.116  84.292  86.709  1.00  0.00           N
ATOM   2045  CA  LYS A 129      80.156  84.981  85.879  1.00  0.00           C
ATOM   2047  CB  LYS A 129      80.196  86.521  86.069  1.00  0.00           C
ATOM   2050  CG  LYS A 129      81.536  87.232  85.789  1.00  0.00           C
ATOM   2053  CD  LYS A 129      81.356  88.762  85.799  1.00  0.00           C
ATOM   2056  CE  LYS A 129      82.636  89.592  85.659  1.00  0.00           C
ATOM   2059  NZ  LYS A 129      82.296  91.032  85.609  1.00  0.00           N
ATOM   2063  C   LYS A 129      80.345  84.603  84.419  1.00  0.00           C
ATOM   2064  O   LYS A 129      79.866  85.292  83.529  1.00  0.00           O
ATOM   2065  N   GLU A 130      81.026  83.471  84.139  1.00  0.00           N
ATOM   2067  CA  GLU A 130      81.475  83.162  82.799  1.00  0.00           C
ATOM   2069  CB  GLU A 130      82.865  82.472  82.849  1.00  0.00           C
ATOM   2072  CG  GLU A 130      83.945  83.182  83.709  1.00  0.00           C
ATOM   2075  CD  GLU A 130      84.255  84.592  83.259  1.00  0.00           C
ATOM   2076  OE1 GLU A 130      84.576  84.752  82.059  1.00  0.00           O
ATOM   2077  OE2 GLU A 130      84.226  85.522  84.109  1.00  0.00           O
ATOM   2078  C   GLU A 130      80.507  82.212  82.099  1.00  0.00           C
ATOM   2079  O   GLU A 130      80.676  81.861  80.939  1.00  0.00           O
ATOM   2080  N   LYS A 131      79.437  81.791  82.809  1.00  0.00           N
ATOM   2082  CA  LYS A 131      78.315  81.022  82.299  1.00  0.00           C
ATOM   2084  CB  LYS A 131      78.445  79.502  82.639  1.00  0.00           C
ATOM   2087  CG  LYS A 131      79.176  78.642  81.589  1.00  0.00           C
ATOM   2090  CD  LYS A 131      79.135  77.132  81.919  1.00  0.00           C
ATOM   2093  CE  LYS A 131      77.716  76.512  81.939  1.00  0.00           C
ATOM   2096  NZ  LYS A 131      77.676  75.102  82.399  1.00  0.00           N
ATOM   2100  C   LYS A 131      76.966  81.572  82.779  1.00  0.00           C
ATOM   2101  O   LYS A 131      76.236  80.882  83.499  1.00  0.00           O
ATOM   2102  N   PRO A 132      76.546  82.802  82.449  1.00  0.00           N
ATOM   2103  CD  PRO A 132      77.216  83.662  81.459  1.00  0.00           C
ATOM   2106  CA  PRO A 132      75.156  83.213  82.639  1.00  0.00           C
ATOM   2108  CB  PRO A 132      75.095  84.622  82.039  1.00  0.00           C
ATOM   2111  CG  PRO A 132      76.146  84.612  80.939  1.00  0.00           C
ATOM   2114  C   PRO A 132      74.156  82.262  81.989  1.00  0.00           C
ATOM   2115  O   PRO A 132      74.415  81.702  80.929  1.00  0.00           O
ATOM   2116  N   ALA A 133      72.996  82.042  82.619  1.00  0.00           N
ATOM   2118  CA  ALA A 133      71.926  81.282  82.029  1.00  0.00           C
ATOM   2120  CB  ALA A 133      70.986  80.792  83.149  1.00  0.00           C
ATOM   2124  C   ALA A 133      71.126  82.142  81.069  1.00  0.00           C
ATOM   2125  O   ALA A 133      70.596  81.663  80.079  1.00  0.00           O
ATOM   2126  N   VAL A 134      71.046  83.451  81.389  1.00  0.00           N
ATOM   2128  CA  VAL A 134      70.275  84.452  80.689  1.00  0.00           C
ATOM   2130  CB  VAL A 134      69.106  84.972  81.539  1.00  0.00           C
ATOM   2132  CG1 VAL A 134      68.216  85.913  80.699  1.00  0.00           C
ATOM   2136  CG2 VAL A 134      68.296  83.773  82.049  1.00  0.00           C
ATOM   2140  C   VAL A 134      71.216  85.602  80.449  1.00  0.00           C
ATOM   2141  O   VAL A 134      71.926  86.012  81.369  1.00  0.00           O
ATOM   2142  N   LEU A 135      71.275  86.162  79.229  1.00  0.00           N
ATOM   2144  CA  LEU A 135      72.007  87.382  78.979  1.00  0.00           C
ATOM   2146  CB  LEU A 135      72.406  87.492  77.499  1.00  0.00           C
ATOM   2149  CG  LEU A 135      73.315  86.362  76.989  1.00  0.00           C
ATOM   2151  CD1 LEU A 135      73.346  86.423  75.469  1.00  0.00           C
ATOM   2155  CD2 LEU A 135      74.726  86.451  77.589  1.00  0.00           C
ATOM   2159  C   LEU A 135      71.226  88.632  79.359  1.00  0.00           C
ATOM   2160  O   LEU A 135      70.006  88.703  79.249  1.00  0.00           O
ATOM   2161  N   GLY A 136      71.926  89.701  79.789  1.00  0.00           N
ATOM   2163  CA  GLY A 136      71.226  90.942  80.079  1.00  0.00           C
ATOM   2166  C   GLY A 136      71.867  91.702  81.179  1.00  0.00           C
ATOM   2167  O   GLY A 136      72.746  91.222  81.889  1.00  0.00           O
ATOM   2168  N   HIS A 137      71.436  92.942  81.369  1.00  0.00           N
ATOM   2170  CA  HIS A 137      72.126  93.831  82.279  1.00  0.00           C
ATOM   2172  CB  HIS A 137      72.956  94.892  81.529  1.00  0.00           C
ATOM   2175  ND1 HIS A 137      75.176  93.782  80.919  1.00  0.00           N
ATOM   2177  CG  HIS A 137      73.966  94.342  80.559  1.00  0.00           C
ATOM   2178  CE1 HIS A 137      75.866  93.522  79.779  1.00  0.00           C
ATOM   2180  NE2 HIS A 137      75.186  93.892  78.709  1.00  0.00           N
ATOM   2181  CD2 HIS A 137      73.996  94.402  79.189  1.00  0.00           C
ATOM   2183  C   HIS A 137      71.116  94.422  83.239  1.00  0.00           C
ATOM   2184  O   HIS A 137      71.196  95.573  83.669  1.00  0.00           O
ATOM   2185  N   ASP A 138      70.116  93.632  83.639  1.00  0.00           N
ATOM   2187  CA  ASP A 138      69.036  94.052  84.499  1.00  0.00           C
ATOM   2189  CB  ASP A 138      67.786  94.422  83.679  1.00  0.00           C
ATOM   2192  CG  ASP A 138      67.466  93.312  82.709  1.00  0.00           C
ATOM   2193  OD1 ASP A 138      67.126  92.212  83.219  1.00  0.00           O
ATOM   2194  OD2 ASP A 138      67.606  93.551  81.489  1.00  0.00           O
ATOM   2195  C   ASP A 138      68.845  92.972  85.559  1.00  0.00           C
ATOM   2196  O   ASP A 138      69.426  91.893  85.479  1.00  0.00           O
ATOM   2197  N   GLU A 139      68.086  93.273  86.629  1.00  0.00           N
ATOM   2199  CA  GLU A 139      67.906  92.322  87.709  1.00  0.00           C
ATOM   2201  CB  GLU A 139      67.135  92.922  88.899  1.00  0.00           C
ATOM   2204  CG  GLU A 139      68.047  93.073  90.129  1.00  0.00           C
ATOM   2207  CD  GLU A 139      68.576  91.762  90.699  1.00  0.00           C
ATOM   2208  OE1 GLU A 139      69.826  91.591  90.819  1.00  0.00           O
ATOM   2209  OE2 GLU A 139      67.766  90.913  91.139  1.00  0.00           O
ATOM   2210  C   GLU A 139      67.266  91.012  87.309  1.00  0.00           C
ATOM   2211  O   GLU A 139      67.565  89.972  87.889  1.00  0.00           O
ATOM   2212  N   ALA A 140      66.366  91.042  86.319  1.00  0.00           N
ATOM   2214  CA  ALA A 140      65.736  89.842  85.829  1.00  0.00           C
ATOM   2216  CB  ALA A 140      64.846  90.221  84.649  1.00  0.00           C
ATOM   2220  C   ALA A 140      66.656  88.782  85.279  1.00  0.00           C
ATOM   2221  O   ALA A 140      66.496  87.603  85.599  1.00  0.00           O
ATOM   2222  N   ALA A 141      67.606  89.161  84.409  1.00  0.00           N
ATOM   2224  CA  ALA A 141      68.676  88.292  83.999  1.00  0.00           C
ATOM   2226  CB  ALA A 141      69.437  88.971  82.849  1.00  0.00           C
ATOM   2230  C   ALA A 141      69.606  87.922  85.149  1.00  0.00           C
ATOM   2231  O   ALA A 141      69.946  86.753  85.359  1.00  0.00           O
ATOM   2232  N   TYR A 142      69.976  88.913  85.999  1.00  0.00           N
ATOM   2234  CA  TYR A 142      70.876  88.691  87.119  1.00  0.00           C
ATOM   2236  CB  TYR A 142      71.176  89.981  87.929  1.00  0.00           C
ATOM   2239  CG  TYR A 142      71.867  91.072  87.149  1.00  0.00           C
ATOM   2240  CD1 TYR A 142      72.536  90.862  85.939  1.00  0.00           C
ATOM   2242  CE1 TYR A 142      73.146  91.922  85.269  1.00  0.00           C
ATOM   2244  CZ  TYR A 142      73.125  93.202  85.819  1.00  0.00           C
ATOM   2245  OH  TYR A 142      73.705  94.282  85.129  1.00  0.00           O
ATOM   2247  CD2 TYR A 142      71.856  92.361  87.699  1.00  0.00           C
ATOM   2249  CE2 TYR A 142      72.496  93.423  87.049  1.00  0.00           C
ATOM   2251  C   TYR A 142      70.367  87.691  88.139  1.00  0.00           C
ATOM   2252  O   TYR A 142      71.106  86.801  88.569  1.00  0.00           O
ATOM   2253  N   SER A 143      69.086  87.762  88.529  1.00  0.00           N
ATOM   2255  CA  SER A 143      68.486  86.852  89.489  1.00  0.00           C
ATOM   2257  CB  SER A 143      67.055  87.262  89.939  1.00  0.00           C
ATOM   2260  OG  SER A 143      66.065  87.243  88.909  1.00  0.00           O
ATOM   2262  C   SER A 143      68.516  85.422  89.009  1.00  0.00           C
ATOM   2263  O   SER A 143      68.856  84.502  89.749  1.00  0.00           O
ATOM   2264  N   LYS A 144      68.266  85.201  87.719  1.00  0.00           N
ATOM   2266  CA  LYS A 144      68.346  83.902  87.099  1.00  0.00           C
ATOM   2268  CB  LYS A 144      67.626  83.962  85.729  1.00  0.00           C
ATOM   2271  CG  LYS A 144      66.135  84.362  85.859  1.00  0.00           C
ATOM   2274  CD  LYS A 144      65.496  84.562  84.469  1.00  0.00           C
ATOM   2277  CE  LYS A 144      64.045  85.062  84.449  1.00  0.00           C
ATOM   2280  NZ  LYS A 144      63.966  86.441  84.949  1.00  0.00           N
ATOM   2284  C   LYS A 144      69.776  83.392  86.949  1.00  0.00           C
ATOM   2285  O   LYS A 144      70.006  82.201  86.759  1.00  0.00           O
ATOM   2286  N   ASN A 145      70.805  84.272  87.069  1.00  0.00           N
ATOM   2288  CA  ASN A 145      72.195  83.862  87.019  1.00  0.00           C
ATOM   2290  CB  ASN A 145      73.066  84.972  86.359  1.00  0.00           C
ATOM   2293  CG  ASN A 145      72.746  85.051  84.869  1.00  0.00           C
ATOM   2294  OD1 ASN A 145      72.286  84.062  84.289  1.00  0.00           O
ATOM   2295  ND2 ASN A 145      72.996  86.203  84.209  1.00  0.00           N
ATOM   2298  C   ASN A 145      72.806  83.493  88.369  1.00  0.00           C
ATOM   2299  O   ASN A 145      73.766  82.712  88.409  1.00  0.00           O
ATOM   2300  N   ARG A 146      72.266  83.982  89.499  1.00  0.00           N
ATOM   2302  CA  ARG A 146      72.756  83.672  90.839  1.00  0.00           C
ATOM   2304  CB  ARG A 146      72.346  84.752  91.879  1.00  0.00           C
ATOM   2307  CG  ARG A 146      72.885  86.172  91.589  1.00  0.00           C
ATOM   2310  CD  ARG A 146      72.556  87.173  92.709  1.00  0.00           C
ATOM   2313  NE  ARG A 146      71.065  87.392  92.789  1.00  0.00           N
ATOM   2315  CZ  ARG A 146      70.456  88.413  92.199  1.00  0.00           C
ATOM   2316  NH1 ARG A 146      71.065  89.222  91.359  1.00  0.00           N
ATOM   2319  NH2 ARG A 146      69.196  88.691  92.449  1.00  0.00           N
ATOM   2322  C   ARG A 146      72.266  82.312  91.369  1.00  0.00           C
ATOM   2323  O   ARG A 146      71.266  82.212  92.079  1.00  0.00           O
ATOM   2324  N   ARG A 147      72.966  81.222  91.039  1.00  0.00           N
ATOM   2326  CA  ARG A 147      72.385  79.892  91.139  1.00  0.00           C
ATOM   2328  CB  ARG A 147      71.635  79.632  89.809  1.00  0.00           C
ATOM   2331  CG  ARG A 147      72.546  79.382  88.589  1.00  0.00           C
ATOM   2334  CD  ARG A 147      71.846  79.642  87.259  1.00  0.00           C
ATOM   2337  NE  ARG A 147      72.696  79.072  86.169  1.00  0.00           N
ATOM   2339  CZ  ARG A 147      73.635  79.722  85.499  1.00  0.00           C
ATOM   2340  NH1 ARG A 147      74.095  80.913  85.819  1.00  0.00           N
ATOM   2343  NH2 ARG A 147      74.206  79.132  84.469  1.00  0.00           N
ATOM   2346  C   ARG A 147      73.496  78.872  91.369  1.00  0.00           C
ATOM   2347  O   ARG A 147      74.666  79.152  91.109  1.00  0.00           O
ATOM   2348  N   ALA A 148      73.165  77.652  91.869  1.00  0.00           N
ATOM   2350  CA  ALA A 148      74.095  76.542  91.919  1.00  0.00           C
ATOM   2352  CB  ALA A 148      74.705  76.362  93.329  1.00  0.00           C
ATOM   2356  C   ALA A 148      73.406  75.252  91.519  1.00  0.00           C
ATOM   2357  O   ALA A 148      72.536  74.743  92.229  1.00  0.00           O
ATOM   2358  N   VAL A 149      73.756  74.722  90.329  1.00  0.00           N
ATOM   2360  CA  VAL A 149      72.936  73.752  89.599  1.00  0.00           C
ATOM   2362  CB  VAL A 149      73.066  73.912  88.089  1.00  0.00           C
ATOM   2364  CG1 VAL A 149      72.086  72.993  87.329  1.00  0.00           C
ATOM   2368  CG2 VAL A 149      72.816  75.392  87.729  1.00  0.00           C
ATOM   2372  C   VAL A 149      73.376  72.352  89.949  1.00  0.00           C
ATOM   2373  O   VAL A 149      74.565  72.082  90.019  1.00  0.00           O
ATOM   2374  N   LEU A 150      72.436  71.402  90.149  1.00  0.00           N
ATOM   2376  CA  LEU A 150      72.806  70.022  90.399  1.00  0.00           C
ATOM   2378  CB  LEU A 150      71.926  69.362  91.499  1.00  0.00           C
ATOM   2381  CG  LEU A 150      72.116  69.952  92.919  1.00  0.00           C
ATOM   2383  CD1 LEU A 150      71.415  71.302  93.119  1.00  0.00           C
ATOM   2387  CD2 LEU A 150      71.617  68.942  93.969  1.00  0.00           C
ATOM   2391  C   LEU A 150      72.727  69.222  89.109  1.00  0.00           C
ATOM   2392  O   LEU A 150      71.646  69.032  88.539  1.00  0.00           O
ATOM   2393  N   VAL A 151      73.906  68.782  88.619  1.00  0.00           N
ATOM   2395  CA  VAL A 151      74.106  68.252  87.279  1.00  0.00           C
ATOM   2397  CB  VAL A 151      75.196  69.012  86.529  1.00  0.00           C
ATOM   2399  CG1 VAL A 151      75.367  68.462  85.099  1.00  0.00           C
ATOM   2403  CG2 VAL A 151      74.815  70.512  86.479  1.00  0.00           C
ATOM   2407  C   VAL A 151      74.496  66.792  87.379  1.00  0.00           C
ATOM   2408  O   VAL A 151      75.415  66.422  88.109  1.00  0.00           O
ATOM   2409  N   TYR A 152      73.786  65.911  86.649  1.00  0.00           N
ATOM   2411  CA  TYR A 152      74.056  64.492  86.629  1.00  0.00           C
ATOM   2413  CB  TYR A 152      72.896  63.682  87.219  1.00  0.00           C
ATOM   2416  CG  TYR A 152      72.626  63.972  88.679  1.00  0.00           C
ATOM   2417  CD1 TYR A 152      71.757  65.012  89.049  1.00  0.00           C
ATOM   2419  CE1 TYR A 152      71.266  65.102  90.359  1.00  0.00           C
ATOM   2421  CZ  TYR A 152      71.635  64.142  91.309  1.00  0.00           C
ATOM   2422  OH  TYR A 152      71.116  64.192  92.619  1.00  0.00           O
ATOM   2424  CD2 TYR A 152      73.025  63.042  89.649  1.00  0.00           C
ATOM   2426  CE2 TYR A 152      72.516  63.111  90.949  1.00  0.00           C
ATOM   2428  C   TYR A 152      74.206  64.002  85.169  1.00  0.00           C
ATOM   2429  OT1 TYR A 152      73.286  64.262  84.349  1.00  0.00           O
ATOM   2430  OT2 TYR A 152      75.205  63.302  84.879  1.00  0.00           O
ATOM   2431  NH3 POPEB 153      93.355  43.442  80.099  1.00  0.00           N
ATOM   2435  C12 POPEB 153      93.846  42.132  80.649  1.00  0.00           C
ATOM   2438  C11 POPEB 153      94.896  41.521  79.699  1.00  0.00           C
ATOM   2441  P   POPEB 153      97.126  42.042  78.449  1.00  0.00           P
ATOM   2442  O13 POPEB 153      97.257  43.172  77.509  1.00  0.00           O
ATOM   2443  O14 POPEB 153      98.367  41.582  79.109  1.00  0.00           O
ATOM   2444  O11 POPEB 153      96.486  40.782  77.769  1.00  0.00           O
ATOM   2445  O12 POPEB 153      96.016  42.402  79.529  1.00  0.00           O
ATOM   2446  C1  POPEB 153      96.697  40.382  76.429  1.00  0.00           C
ATOM   2449  C2  POPEB 153      95.426  40.582  75.559  1.00  0.00           C
ATOM   2451  O21 POPEB 153      95.785  40.292  74.209  1.00  0.00           O
ATOM   2452  C21 POPEB 153      95.596  39.052  73.809  1.00  0.00           C
ATOM   2453  O22 POPEB 153      95.106  38.152  74.469  1.00  0.00           O
ATOM   2454  C22 POPEB 153      95.896  38.972  72.309  1.00  0.00           C
ATOM   2457  C3  POPEB 153      94.886  42.032  75.659  1.00  0.00           C
ATOM   2460  O31 POPEB 153      93.875  42.362  74.669  1.00  0.00           O
ATOM   2461  C31 POPEB 153      94.066  43.573  74.099  1.00  0.00           C
ATOM   2462  O32 POPEB 153      94.936  44.361  74.409  1.00  0.00           O
ATOM   2463  C32 POPEB 153      92.986  43.872  73.069  1.00  0.00           C
ATOM   2466  C23 POPEB 153      96.615  37.701  71.819  1.00  0.00           C
ATOM   2469  C24 POPEB 153      96.526  37.572  70.279  1.00  0.00           C
ATOM   2472  C25 POPEB 153      95.176  37.062  69.729  1.00  0.00           C
ATOM   2475  C26 POPEB 153      94.766  35.672  70.259  1.00  0.00           C
ATOM   2478  C27 POPEB 153      93.536  35.062  69.549  1.00  0.00           C
ATOM   2481  C28 POPEB 153      93.875  34.451  68.179  1.00  0.00           C
ATOM   2484  C29 POPEB 153      92.625  34.021  67.449  1.00  0.00           C
ATOM   2486 0C21 POPEB 153      92.047  34.702  66.449  1.00  0.00           C
ATOM   2488 1C21 POPEB 153      92.496  36.042  65.919  1.00  0.00           C
ATOM   2491 2C21 POPEB 153      91.305  36.862  65.369  1.00  0.00           C
ATOM   2494 3C21 POPEB 153      90.216  37.163  66.399  1.00  0.00           C
ATOM   2497 4C21 POPEB 153      88.886  37.562  65.749  1.00  0.00           C
ATOM   2500 5C21 POPEB 153      87.687  37.552  66.699  1.00  0.00           C
ATOM   2503 6C21 POPEB 153      87.246  36.142  67.119  1.00  0.00           C
ATOM   2506 7C21 POPEB 153      85.885  36.152  67.839  1.00  0.00           C
ATOM   2509 8C21 POPEB 153      85.365  34.762  68.229  1.00  0.00           C
ATOM   2513  C33 POPEB 153      93.476  44.772  71.899  1.00  0.00           C
ATOM   2516  C34 POPEB 153      94.006  44.042  70.639  1.00  0.00           C
ATOM   2519  C35 POPEB 153      95.396  43.402  70.779  1.00  0.00           C
ATOM   2522  C36 POPEB 153      95.915  42.843  69.439  1.00  0.00           C
ATOM   2525  C37 POPEB 153      97.146  41.932  69.589  1.00  0.00           C
ATOM   2528  C38 POPEB 153      97.756  41.492  68.249  1.00  0.00           C
ATOM   2531  C39 POPEB 153      98.485  42.622  67.519  1.00  0.00           C
ATOM   2534 0C31 POPEB 153      99.045  42.232  66.149  1.00  0.00           C
ATOM   2537 1C31 POPEB 153      99.646  43.462  65.429  1.00  0.00           C
ATOM   2540 2C31 POPEB 153     100.085  43.212  63.979  1.00  0.00           C
ATOM   2543 3C31 POPEB 153     101.515  42.703  63.809  1.00  0.00           C
ATOM   2546 4C31 POPEB 153     102.585  43.622  64.419  1.00  0.00           C
ATOM   2549 5C31 POPEB 153     103.926  43.552  63.679  1.00  0.00           C
ATOM   2552 6C31 POPEB 153     105.106  44.112  64.479  1.00  0.00           C
ATOM   2556  NH3 POPEC 154     123.275  12.632  77.329  1.00  0.00           N
ATOM   2560  C12 POPEC 154     122.257  13.332  78.189  1.00  0.00           C
ATOM   2563  C11 POPEC 154     121.386  12.322  78.969  1.00  0.00           C
ATOM   2566  P   POPEC 154     118.986  13.392  79.139  1.00  0.00           P
ATOM   2567  O13 POPEC 154     118.025  12.282  79.339  1.00  0.00           O
ATOM   2568  O14 POPEC 154     118.595  14.722  79.639  1.00  0.00           O
ATOM   2569  O11 POPEC 154     119.356  13.432  77.599  1.00  0.00           O
ATOM   2570  O12 POPEC 154     120.396  12.992  79.759  1.00  0.00           O
ATOM   2571  C1  POPEC 154     118.516  12.712  76.679  1.00  0.00           C
ATOM   2574  C2  POPEC 154     118.996  12.942  75.219  1.00  0.00           C
ATOM   2576  O21 POPEC 154     118.005  12.742  74.199  1.00  0.00           O
ATOM   2577  C21 POPEC 154     116.925  12.022  74.309  1.00  0.00           C
ATOM   2578  O22 POPEC 154     116.615  11.242  75.189  1.00  0.00           O
ATOM   2579  C22 POPEC 154     116.036  12.372  73.119  1.00  0.00           C
ATOM   2582  C3  POPEC 154     120.326  12.212  74.889  1.00  0.00           C
ATOM   2585  O31 POPEC 154     120.785  12.372  73.519  1.00  0.00           O
ATOM   2586  C31 POPEC 154     120.426  11.392  72.679  1.00  0.00           C
ATOM   2587  O32 POPEC 154     119.726  10.442  72.979  1.00  0.00           O
ATOM   2588  C32 POPEC 154     121.036  11.582  71.279  1.00  0.00           C
ATOM   2591  C23 POPEC 154     116.716  12.152  71.749  1.00  0.00           C
ATOM   2594  C24 POPEC 154     115.736  12.522  70.629  1.00  0.00           C
ATOM   2597  C25 POPEC 154     116.305  12.362  69.219  1.00  0.00           C
ATOM   2600  C26 POPEC 154     115.365  13.022  68.209  1.00  0.00           C
ATOM   2603  C27 POPEC 154     115.517  12.622  66.739  1.00  0.00           C
ATOM   2606  C28 POPEC 154     114.547  13.452  65.869  1.00  0.00           C
ATOM   2609  C29 POPEC 154     114.535  13.082  64.409  1.00  0.00           C
ATOM   2611 0C21 POPEC 154     114.267  13.932  63.399  1.00  0.00           C
ATOM   2613 1C21 POPEC 154     113.896  15.392  63.549  1.00  0.00           C
ATOM   2616 2C21 POPEC 154     113.215  15.952  62.289  1.00  0.00           C
ATOM   2619 3C21 POPEC 154     113.005  17.472  62.359  1.00  0.00           C
ATOM   2622 4C21 POPEC 154     112.336  18.022  61.079  1.00  0.00           C
ATOM   2625 5C21 POPEC 154     112.336  19.562  60.969  1.00  0.00           C
ATOM   2628 6C21 POPEC 154     111.606  20.272  62.119  1.00  0.00           C
ATOM   2631 7C21 POPEC 154     111.235  21.722  61.769  1.00  0.00           C
ATOM   2634 8C21 POPEC 154     110.505  22.452  62.899  1.00  0.00           C
ATOM   2638  C33 POPEC 154     120.155  12.402  70.319  1.00  0.00           C
ATOM   2641  C34 POPEC 154     120.766  12.502  68.909  1.00  0.00           C
ATOM   2644  C35 POPEC 154     120.026  13.532  68.029  1.00  0.00           C
ATOM   2647  C36 POPEC 154     120.535  13.582  66.589  1.00  0.00           C
ATOM   2650  C37 POPEC 154     119.735  14.522  65.679  1.00  0.00           C
ATOM   2653  C38 POPEC 154     120.346  14.582  64.269  1.00  0.00           C
ATOM   2656  C39 POPEC 154     119.516  15.352  63.229  1.00  0.00           C
ATOM   2659 0C31 POPEC 154     119.726  16.872  63.159  1.00  0.00           C
ATOM   2662 1C31 POPEC 154     119.206  17.422  61.829  1.00  0.00           C
ATOM   2665 2C31 POPEC 154     119.325  18.942  61.629  1.00  0.00           C
ATOM   2668 3C31 POPEC 154     120.736  19.512  61.839  1.00  0.00           C
ATOM   2671 4C31 POPEC 154     120.885  20.952  61.329  1.00  0.00           C
ATOM   2674 5C31 POPEC 154     122.216  21.592  61.759  1.00  0.00           C
ATOM   2677 6C31 POPEC 154     122.456  22.982  61.169  1.00  0.00           C
ATOM   2681  NH3 POPED 155     107.695  46.702  34.859  1.00  0.00           N
ATOM   2685  C12 POPED 155     106.426  47.442  35.199  1.00  0.00           C
ATOM   2688  C11 POPED 155     106.706  48.913  35.549  1.00  0.00           C
ATOM   2691  P   POPED 155     104.535  50.242  34.969  1.00  0.00           P
ATOM   2692  O13 POPED 155     105.225  51.383  34.339  1.00  0.00           O
ATOM   2693  O14 POPED 155     104.006  49.192  34.079  1.00  0.00           O
ATOM   2694  O11 POPED 155     103.345  50.712  35.859  1.00  0.00           O
ATOM   2695  O12 POPED 155     105.517  49.552  35.999  1.00  0.00           O
ATOM   2696  C1  POPED 155     103.406  51.112  37.219  1.00  0.00           C
ATOM   2699  C2  POPED 155     103.056  49.962  38.219  1.00  0.00           C
ATOM   2701  O21 POPED 155     102.205  50.492  39.259  1.00  0.00           O
ATOM   2702  C21 POPED 155     102.687  50.902  40.419  1.00  0.00           C
ATOM   2703  O22 POPED 155     103.856  51.073  40.709  1.00  0.00           O
ATOM   2704  C22 POPED 155     101.475  51.142  41.359  1.00  0.00           C
ATOM   2707  C3  POPED 155     104.296  49.102  38.629  1.00  0.00           C
ATOM   2710  O31 POPED 155     104.185  48.363  39.869  1.00  0.00           O
ATOM   2711  C31 POPED 155     105.195  47.503  40.009  1.00  0.00           C
ATOM   2712  O32 POPED 155     105.876  47.052  39.109  1.00  0.00           O
ATOM   2713  C32 POPED 155     105.587  47.372  41.479  1.00  0.00           C
ATOM   2716  C23 POPED 155     101.815  51.542  42.819  1.00  0.00           C
ATOM   2719  C24 POPED 155     100.546  51.582  43.679  1.00  0.00           C
ATOM   2722  C25 POPED 155     100.696  52.323  45.019  1.00  0.00           C
ATOM   2725  C26 POPED 155      99.337  52.542  45.699  1.00  0.00           C
ATOM   2728  C27 POPED 155      99.415  53.433  46.949  1.00  0.00           C
ATOM   2731  C28 POPED 155      98.035  53.722  47.549  1.00  0.00           C
ATOM   2734  C29 POPED 155      98.165  54.692  48.689  1.00  0.00           C
ATOM   2736 0C21 POPED 155      97.585  54.642  49.899  1.00  0.00           C
ATOM   2738 1C21 POPED 155      96.566  53.642  50.389  1.00  0.00           C
ATOM   2741 2C21 POPED 155      95.665  54.292  51.459  1.00  0.00           C
ATOM   2744 3C21 POPED 155      96.386  54.522  52.799  1.00  0.00           C
ATOM   2747 4C21 POPED 155      95.785  55.663  53.639  1.00  0.00           C
ATOM   2750 5C21 POPED 155      96.615  55.962  54.899  1.00  0.00           C
ATOM   2753 6C21 POPED 155      96.536  54.852  55.959  1.00  0.00           C
ATOM   2756 7C21 POPED 155      97.625  54.982  57.029  1.00  0.00           C
ATOM   2759 8C21 POPED 155      97.585  53.852  58.059  1.00  0.00           C
ATOM   2763  C33 POPED 155     104.555  47.773  42.559  1.00  0.00           C
ATOM   2766  C34 POPED 155     105.306  47.962  43.889  1.00  0.00           C
ATOM   2769  C35 POPED 155     104.415  48.051  45.139  1.00  0.00           C
ATOM   2772  C36 POPED 155     105.246  47.792  46.399  1.00  0.00           C
ATOM   2775  C37 POPED 155     104.415  47.503  47.659  1.00  0.00           C
ATOM   2778  C38 POPED 155     105.336  47.142  48.839  1.00  0.00           C
ATOM   2781  C39 POPED 155     104.617  46.523  50.039  1.00  0.00           C
ATOM   2784 0C31 POPED 155     105.587  45.951  51.089  1.00  0.00           C
ATOM   2787 1C31 POPED 155     106.396  47.022  51.839  1.00  0.00           C
ATOM   2790 2C31 POPED 155     107.496  46.453  52.749  1.00  0.00           C
ATOM   2793 3C31 POPED 155     106.977  45.532  53.869  1.00  0.00           C
ATOM   2796 4C31 POPED 155     108.096  44.862  54.669  1.00  0.00           C
ATOM   2799 5C31 POPED 155     107.585  43.832  55.669  1.00  0.00           C
ATOM   2802 6C31 POPED 155     108.616  42.782  56.099  1.00  0.00           C
ATOM   2806  NH3 POPEE 156      18.106  22.552  75.489  1.00  0.00           N
ATOM   2810  C12 POPEE 156      17.256  23.012  76.639  1.00  0.00           C
ATOM   2813  C11 POPEE 156      16.036  23.772  76.079  1.00  0.00           C
ATOM   2816  P   POPEE 156      14.466  22.022  75.079  1.00  0.00           P
ATOM   2817  O13 POPEE 156      13.166  22.622  75.409  1.00  0.00           O
ATOM   2818  O14 POPEE 156      15.086  21.062  76.029  1.00  0.00           O
ATOM   2819  O11 POPEE 156      14.386  21.282  73.679  1.00  0.00           O
ATOM   2820  O12 POPEE 156      15.536  23.152  74.869  1.00  0.00           O
ATOM   2821  C1  POPEE 156      13.176  20.592  73.329  1.00  0.00           C
ATOM   2824  C2  POPEE 156      12.486  21.332  72.169  1.00  0.00           C
ATOM   2826  O21 POPEE 156      11.226  20.712  71.849  1.00  0.00           O
ATOM   2827  C21 POPEE 156      11.026  19.962  70.769  1.00  0.00           C
ATOM   2828  O22 POPEE 156      10.116  20.122  69.979  1.00  0.00           O
ATOM   2829  C22 POPEE 156      11.956  18.742  70.729  1.00  0.00           C
ATOM   2832  C3  POPEE 156      13.476  21.572  70.999  1.00  0.00           C
ATOM   2835  O31 POPEE 156      12.836  21.872  69.729  1.00  0.00           O
ATOM   2836  C31 POPEE 156      13.506  21.412  68.659  1.00  0.00           C
ATOM   2837  O32 POPEE 156      14.486  20.692  68.709  1.00  0.00           O
ATOM   2838  C32 POPEE 156      12.866  21.922  67.379  1.00  0.00           C
ATOM   2841  C23 POPEE 156      11.306  17.542  69.989  1.00  0.00           C
ATOM   2844  C24 POPEE 156      12.226  16.312  69.949  1.00  0.00           C
ATOM   2847  C25 POPEE 156      13.246  16.322  68.799  1.00  0.00           C
ATOM   2850  C26 POPEE 156      12.566  16.102  67.439  1.00  0.00           C
ATOM   2853  C27 POPEE 156      13.526  15.862  66.259  1.00  0.00           C
ATOM   2856  C28 POPEE 156      12.786  15.602  64.919  1.00  0.00           C
ATOM   2859  C29 POPEE 156      13.676  15.292  63.739  1.00  0.00           C
ATOM   2861 0C21 POPEE 156      13.396  14.462  62.709  1.00  0.00           C
ATOM   2863 1C21 POPEE 156      12.136  13.652  62.519  1.00  0.00           C
ATOM   2866 2C21 POPEE 156      11.006  14.422  61.809  1.00  0.00           C
ATOM   2869 3C21 POPEE 156       9.736  13.572  61.629  1.00  0.00           C
ATOM   2872 4C21 POPEE 156       8.556  14.362  61.069  1.00  0.00           C
ATOM   2875 5C21 POPEE 156       7.336  13.492  60.769  1.00  0.00           C
ATOM   2878 6C21 POPEE 156       6.076  14.302  60.409  1.00  0.00           C
ATOM   2881 7C21 POPEE 156       4.926  13.422  59.899  1.00  0.00           C
ATOM   2884 8C21 POPEE 156       3.586  14.152  59.849  1.00  0.00           C
ATOM   2888  C33 POPEE 156      11.536  21.201  67.089  1.00  0.00           C
ATOM   2891  C34 POPEE 156      11.016  21.512  65.689  1.00  0.00           C
ATOM   2894  C35 POPEE 156      10.196  20.342  65.149  1.00  0.00           C
ATOM   2897  C36 POPEE 156       9.786  20.512  63.679  1.00  0.00           C
ATOM   2900  C37 POPEE 156       9.136  19.242  63.129  1.00  0.00           C
ATOM   2903  C38 POPEE 156       8.886  19.302  61.619  1.00  0.00           C
ATOM   2906  C39 POPEE 156       8.516  17.922  61.059  1.00  0.00           C
ATOM   2909 0C31 POPEE 156       8.246  17.922  59.539  1.00  0.00           C
ATOM   2912 1C31 POPEE 156       9.386  18.552  58.749  1.00  0.00           C
ATOM   2915 2C31 POPEE 156       9.366  18.252  57.249  1.00  0.00           C
ATOM   2918 3C31 POPEE 156       8.046  18.662  56.579  1.00  0.00           C
ATOM   2921 4C31 POPEE 156       8.146  18.712  55.049  1.00  0.00           C
ATOM   2924 5C31 POPEE 156       6.776  18.922  54.409  1.00  0.00           C
ATOM   2927 6C31 POPEE 156       6.806  18.912  52.879  1.00  0.00           C
ATOM   2931  NH3 POPEF 157      84.146  29.732  78.599  1.00  0.00           N
ATOM   2935  C12 POPEF 157      84.096  29.622  80.099  1.00  0.00           C
ATOM   2938  C11 POPEF 157      85.517  29.442  80.649  1.00  0.00           C
ATOM   2941  P   POPEF 157      86.936  31.572  81.279  1.00  0.00           P
ATOM   2942  O13 POPEF 157      86.396  31.332  82.639  1.00  0.00           O
ATOM   2943  O14 POPEF 157      88.415  31.502  81.149  1.00  0.00           O
ATOM   2944  O11 POPEF 157      86.437  32.972  80.709  1.00  0.00           O
ATOM   2945  O12 POPEF 157      86.316  30.552  80.249  1.00  0.00           O
ATOM   2946  C1  POPEF 157      85.256  32.972  79.879  1.00  0.00           C
ATOM   2949  C2  POPEF 157      84.906  34.382  79.309  1.00  0.00           C
ATOM   2951  O21 POPEF 157      83.616  34.422  78.649  1.00  0.00           O
ATOM   2952  C21 POPEF 157      83.525  33.782  77.489  1.00  0.00           C
ATOM   2953  O22 POPEF 157      84.226  32.852  77.139  1.00  0.00           O
ATOM   2954  C22 POPEF 157      82.375  34.332  76.639  1.00  0.00           C
ATOM   2957  C3  POPEF 157      86.016  34.932  78.379  1.00  0.00           C
ATOM   2960  O31 POPEF 157      85.556  36.062  77.609  1.00  0.00           O
ATOM   2961  C31 POPEF 157      86.305  36.361  76.549  1.00  0.00           C
ATOM   2962  O32 POPEF 157      87.326  35.762  76.249  1.00  0.00           O
ATOM   2963  C32 POPEF 157      85.705  37.572  75.829  1.00  0.00           C
ATOM   2966  C23 POPEF 157      82.546  34.052  75.119  1.00  0.00           C
ATOM   2969  C24 POPEF 157      81.626  34.902  74.209  1.00  0.00           C
ATOM   2972  C25 POPEF 157      82.025  34.823  72.719  1.00  0.00           C
ATOM   2975  C26 POPEF 157      81.326  35.852  71.809  1.00  0.00           C
ATOM   2978  C27 POPEF 157      82.336  36.792  71.109  1.00  0.00           C
ATOM   2981  C28 POPEF 157      81.686  37.812  70.149  1.00  0.00           C
ATOM   2984  C29 POPEF 157      82.625  38.962  69.889  1.00  0.00           C
ATOM   2986 0C21 POPEF 157      83.126  39.412  68.719  1.00  0.00           C
ATOM   2988 1C21 POPEF 157      82.836  38.942  67.319  1.00  0.00           C
ATOM   2991 2C21 POPEF 157      83.096  40.062  66.279  1.00  0.00           C
ATOM   2994 3C21 POPEF 157      83.345  39.542  64.849  1.00  0.00           C
ATOM   2997 4C21 POPEF 157      83.756  40.662  63.869  1.00  0.00           C
ATOM   3000 5C21 POPEF 157      84.346  40.112  62.559  1.00  0.00           C
ATOM   3003 6C21 POPEF 157      84.926  41.203  61.639  1.00  0.00           C
ATOM   3006 7C21 POPEF 157      85.696  40.612  60.449  1.00  0.00           C
ATOM   3009 8C21 POPEF 157      86.316  41.652  59.529  1.00  0.00           C
ATOM   3013  C33 POPEF 157      84.206  37.453  75.469  1.00  0.00           C
ATOM   3016  C34 POPEF 157      83.656  38.782  74.939  1.00  0.00           C
ATOM   3019  C35 POPEF 157      82.146  38.732  74.679  1.00  0.00           C
ATOM   3022  C36 POPEF 157      81.556  40.072  74.199  1.00  0.00           C
ATOM   3025  C37 POPEF 157      80.047  39.942  73.929  1.00  0.00           C
ATOM   3028  C38 POPEF 157      79.456  41.032  73.029  1.00  0.00           C
ATOM   3031  C39 POPEF 157      79.926  40.932  71.569  1.00  0.00           C
ATOM   3034 0C31 POPEF 157      79.326  42.022  70.679  1.00  0.00           C
ATOM   3037 1C31 POPEF 157      79.906  42.022  69.259  1.00  0.00           C
ATOM   3040 2C31 POPEF 157      79.367  43.152  68.379  1.00  0.00           C
ATOM   3043 3C31 POPEF 157      77.876  43.012  68.049  1.00  0.00           C
ATOM   3046 4C31 POPEF 157      77.385  44.093  67.079  1.00  0.00           C
ATOM   3049 5C31 POPEF 157      76.065  43.712  66.389  1.00  0.00           C
ATOM   3052 6C31 POPEF 157      75.547  44.813  65.459  1.00  0.00           C
ATOM   3056  NH3 POPEG 158      59.876 120.363  74.849  1.00  0.00           N
ATOM   3060  C12 POPEG 158      59.256 119.393  75.839  1.00  0.00           C
ATOM   3063  C11 POPEG 158      60.286 118.792  76.839  1.00  0.00           C
ATOM   3066  P   POPEG 158      61.556 116.862  75.549  1.00  0.00           P
ATOM   3067  O13 POPEG 158      60.256 116.471  74.969  1.00  0.00           O
ATOM   3068  O14 POPEG 158      62.135 115.882  76.489  1.00  0.00           O
ATOM   3069  O11 POPEG 158      62.616 117.092  74.419  1.00  0.00           O
ATOM   3070  O12 POPEG 158      61.466 118.312  76.199  1.00  0.00           O
ATOM   3071  C1  POPEG 158      62.296 117.312  73.049  1.00  0.00           C
ATOM   3074  C2  POPEG 158      63.266 118.362  72.459  1.00  0.00           C
ATOM   3076  O21 POPEG 158      63.336 118.133  71.039  1.00  0.00           O
ATOM   3077  C21 POPEG 158      63.246 119.231  70.329  1.00  0.00           C
ATOM   3078  O22 POPEG 158      63.116 120.363  70.759  1.00  0.00           O
ATOM   3079  C22 POPEG 158      63.446 118.882  68.869  1.00  0.00           C
ATOM   3082  C3  POPEG 158      64.686 118.273  73.079  1.00  0.00           C
ATOM   3085  O31 POPEG 158      65.646 119.222  72.519  1.00  0.00           O
ATOM   3086  C31 POPEG 158      66.635 118.712  71.779  1.00  0.00           C
ATOM   3087  O32 POPEG 158      66.875 117.532  71.649  1.00  0.00           O
ATOM   3088  C32 POPEG 158      67.455 119.822  71.139  1.00  0.00           C
ATOM   3091  C23 POPEG 158      62.926 120.012  67.959  1.00  0.00           C
ATOM   3094  C24 POPEG 158      63.546 119.912  66.559  1.00  0.00           C
ATOM   3097  C25 POPEG 158      62.996 121.002  65.649  1.00  0.00           C
ATOM   3100  C26 POPEG 158      63.606 121.162  64.239  1.00  0.00           C
ATOM   3103  C27 POPEG 158      63.446 122.603  63.709  1.00  0.00           C
ATOM   3106  C28 POPEG 158      63.966 122.853  62.279  1.00  0.00           C
ATOM   3109  C29 POPEG 158      64.246 124.312  62.039  1.00  0.00           C
ATOM   3111 0C21 POPEG 158      63.455 125.232  61.449  1.00  0.00           C
ATOM   3113 1C21 POPEG 158      62.076 125.062  60.879  1.00  0.00           C
ATOM   3116 2C21 POPEG 158      61.096 126.152  61.379  1.00  0.00           C
ATOM   3119 3C21 POPEG 158      59.846 126.252  60.489  1.00  0.00           C
ATOM   3122 4C21 POPEG 158      58.886 127.382  60.909  1.00  0.00           C
ATOM   3125 5C21 POPEG 158      58.026 126.992  62.099  1.00  0.00           C
ATOM   3128 6C21 POPEG 158      57.086 128.112  62.549  1.00  0.00           C
ATOM   3131 7C21 POPEG 158      55.976 127.572  63.459  1.00  0.00           C
ATOM   3134 8C21 POPEG 158      55.206 128.652  64.229  1.00  0.00           C
ATOM   3138  C33 POPEG 158      68.726 119.253  70.459  1.00  0.00           C
ATOM   3141  C34 POPEG 158      69.676 120.353  69.959  1.00  0.00           C
ATOM   3144  C35 POPEG 158      69.656 120.592  68.449  1.00  0.00           C
ATOM   3147  C36 POPEG 158      70.406 119.492  67.689  1.00  0.00           C
ATOM   3150  C37 POPEG 158      70.525 119.762  66.189  1.00  0.00           C
ATOM   3153  C38 POPEG 158      71.746 120.621  65.819  1.00  0.00           C
ATOM   3156  C39 POPEG 158      72.036 120.621  64.309  1.00  0.00           C
ATOM   3159 0C31 POPEG 158      72.606 119.292  63.799  1.00  0.00           C
ATOM   3162 1C31 POPEG 158      72.326 119.062  62.309  1.00  0.00           C
ATOM   3165 2C31 POPEG 158      72.756 117.663  61.859  1.00  0.00           C
ATOM   3168 3C31 POPEG 158      74.275 117.502  61.749  1.00  0.00           C
ATOM   3171 4C31 POPEG 158      74.695 116.132  61.219  1.00  0.00           C
ATOM   3174 5C31 POPEG 158      76.146 116.111  60.749  1.00  0.00           C
ATOM   3177 6C31 POPEG 158      76.546 114.801  60.069  1.00  0.00           C
ATOM   3181  NH3 POPEH 159      42.416 105.942  30.309  1.00  0.00           N
ATOM   3185  C12 POPEH 159      42.096 105.142  29.069  1.00  0.00           C
ATOM   3188  C11 POPEH 159      40.626 104.673  29.089  1.00  0.00           C
ATOM   3191  P   POPEH 159      39.876 103.902  31.489  1.00  0.00           P
ATOM   3192  O13 POPEH 159      40.176 105.322  31.809  1.00  0.00           O
ATOM   3193  O14 POPEH 159      38.486 103.423  31.609  1.00  0.00           O
ATOM   3194  O11 POPEH 159      40.856 103.003  32.309  1.00  0.00           O
ATOM   3195  O12 POPEH 159      40.416 103.622  30.039  1.00  0.00           O
ATOM   3196  C1  POPEH 159      40.536 101.852  33.089  1.00  0.00           C
ATOM   3199  C2  POPEH 159      41.446 101.902  34.339  1.00  0.00           C
ATOM   3201  O21 POPEH 159      41.266 100.822  35.269  1.00  0.00           O
ATOM   3202  C21 POPEH 159      41.826  99.692  34.899  1.00  0.00           C
ATOM   3203  O22 POPEH 159      42.266  99.441  33.789  1.00  0.00           O
ATOM   3204  C22 POPEH 159      41.916  98.731  36.079  1.00  0.00           C
ATOM   3207  C3  POPEH 159      41.196 103.242  35.089  1.00  0.00           C
ATOM   3210  O31 POPEH 159      41.956 103.312  36.309  1.00  0.00           O
ATOM   3211  C31 POPEH 159      43.266 103.442  36.129  1.00  0.00           C
ATOM   3212  O32 POPEH 159      43.796 103.773  35.069  1.00  0.00           O
ATOM   3213  C32 POPEH 159      43.966 103.191  37.479  1.00  0.00           C
ATOM   3216  C23 POPEH 159      43.366  98.302  36.399  1.00  0.00           C
ATOM   3219  C24 POPEH 159      43.466  97.441  37.669  1.00  0.00           C
ATOM   3222  C25 POPEH 159      44.796  96.712  37.869  1.00  0.00           C
ATOM   3225  C26 POPEH 159      45.966  97.682  38.009  1.00  0.00           C
ATOM   3228  C27 POPEH 159      47.286  96.972  38.349  1.00  0.00           C
ATOM   3231  C28 POPEH 159      47.406  96.582  39.829  1.00  0.00           C
ATOM   3234  C29 POPEH 159      48.796  96.082  40.089  1.00  0.00           C
ATOM   3236 0C21 POPEH 159      49.176  95.243  41.069  1.00  0.00           C
ATOM   3238 1C21 POPEH 159      48.315  94.701  42.179  1.00  0.00           C
ATOM   3241 2C21 POPEH 159      49.115  94.762  43.489  1.00  0.00           C
ATOM   3244 3C21 POPEH 159      48.286  94.362  44.719  1.00  0.00           C
ATOM   3247 4C21 POPEH 159      49.136  94.332  45.989  1.00  0.00           C
ATOM   3250 5C21 POPEH 159      48.376  93.862  47.229  1.00  0.00           C
ATOM   3253 6C21 POPEH 159      48.066  92.361  47.209  1.00  0.00           C
ATOM   3256 7C21 POPEH 159      47.406  91.862  48.509  1.00  0.00           C
ATOM   3259 8C21 POPEH 159      47.306  90.341  48.589  1.00  0.00           C
ATOM   3263  C33 POPEH 159      45.246 102.322  37.399  1.00  0.00           C
ATOM   3266  C34 POPEH 159      45.536 101.542  38.699  1.00  0.00           C
ATOM   3269  C35 POPEH 159      45.656 102.382  39.989  1.00  0.00           C
ATOM   3272  C36 POPEH 159      45.576 101.512  41.249  1.00  0.00           C
ATOM   3275  C37 POPEH 159      45.955 102.243  42.549  1.00  0.00           C
ATOM   3278  C38 POPEH 159      45.476 101.532  43.839  1.00  0.00           C
ATOM   3281  C39 POPEH 159      46.216 100.221  44.169  1.00  0.00           C
ATOM   3284 0C31 POPEH 159      45.556  99.432  45.319  1.00  0.00           C
ATOM   3287 1C31 POPEH 159      46.286  98.121  45.649  1.00  0.00           C
ATOM   3290 2C31 POPEH 159      47.436  98.252  46.679  1.00  0.00           C
ATOM   3293 3C31 POPEH 159      46.976  98.622  48.099  1.00  0.00           C
ATOM   3296 4C31 POPEH 159      48.036  98.353  49.179  1.00  0.00           C
ATOM   3299 5C31 POPEH 159      47.576  98.792  50.579  1.00  0.00           C
ATOM   3302 6C31 POPEH 159      48.546  98.413  51.699  1.00  0.00           C
ATOM   3306  NH3 POPEI 160      62.696  44.722  77.979  1.00  0.00           N
ATOM   3310  C12 POPEI 160      62.166  43.322  78.119  1.00  0.00           C
ATOM   3313  C11 POPEI 160      63.256  42.292  78.489  1.00  0.00           C
ATOM   3316  P   POPEI 160      63.036  40.082  77.089  1.00  0.00           P
ATOM   3317  O13 POPEI 160      64.426  39.582  77.169  1.00  0.00           O
ATOM   3318  O14 POPEI 160      61.916  39.132  76.909  1.00  0.00           O
ATOM   3319  O11 POPEI 160      62.976  41.203  75.969  1.00  0.00           O
ATOM   3320  O12 POPEI 160      62.725  40.962  78.379  1.00  0.00           O
ATOM   3321  C1  POPEI 160      63.106  40.802  74.609  1.00  0.00           C
ATOM   3324  C2  POPEI 160      62.956  42.032  73.679  1.00  0.00           C
ATOM   3326  O21 POPEI 160      62.566  41.512  72.389  1.00  0.00           O
ATOM   3327  C21 POPEI 160      61.275  41.672  72.109  1.00  0.00           C
ATOM   3328  O22 POPEI 160      60.516  42.412  72.689  1.00  0.00           O
ATOM   3329  C22 POPEI 160      60.856  40.712  71.009  1.00  0.00           C
ATOM   3332  C3  POPEI 160      64.257  42.892  73.619  1.00  0.00           C
ATOM   3335  O31 POPEI 160      64.416  43.642  72.399  1.00  0.00           O
ATOM   3336  C31 POPEI 160      63.705  44.772  72.329  1.00  0.00           C
ATOM   3337  O32 POPEI 160      63.056  45.262  73.239  1.00  0.00           O
ATOM   3338  C32 POPEI 160      63.656  45.172  70.839  1.00  0.00           C
ATOM   3341  C23 POPEI 160      60.456  41.422  69.699  1.00  0.00           C
ATOM   3344  C24 POPEI 160      61.466  41.203  68.569  1.00  0.00           C
ATOM   3347  C25 POPEI 160      61.007  41.782  67.229  1.00  0.00           C
ATOM   3350  C26 POPEI 160      60.826  43.302  67.249  1.00  0.00           C
ATOM   3353  C27 POPEI 160      60.396  43.862  65.879  1.00  0.00           C
ATOM   3356  C28 POPEI 160      59.955  45.343  65.949  1.00  0.00           C
ATOM   3359  C29 POPEI 160      61.036  46.212  66.539  1.00  0.00           C
ATOM   3361 0C21 POPEI 160      61.916  46.982  65.869  1.00  0.00           C
ATOM   3363 1C21 POPEI 160      61.996  47.152  64.379  1.00  0.00           C
ATOM   3366 2C21 POPEI 160      61.366  48.493  63.939  1.00  0.00           C
ATOM   3369 3C21 POPEI 160      62.096  49.722  64.509  1.00  0.00           C
ATOM   3372 4C21 POPEI 160      61.516  51.052  63.999  1.00  0.00           C
ATOM   3375 5C21 POPEI 160      62.366  52.272  64.379  1.00  0.00           C
ATOM   3378 6C21 POPEI 160      62.336  52.612  65.879  1.00  0.00           C
ATOM   3381 7C21 POPEI 160      63.376  53.692  66.239  1.00  0.00           C
ATOM   3384 8C21 POPEI 160      63.376  54.093  67.719  1.00  0.00           C
ATOM   3388  C33 POPEI 160      64.776  46.112  70.329  1.00  0.00           C
ATOM   3391  C34 POPEI 160      64.986  45.923  68.809  1.00  0.00           C
ATOM   3394  C35 POPEI 160      65.687  47.082  68.089  1.00  0.00           C
ATOM   3397  C36 POPEI 160      65.766  46.801  66.569  1.00  0.00           C
ATOM   3400  C37 POPEI 160      66.306  47.962  65.729  1.00  0.00           C
ATOM   3403  C38 POPEI 160      66.205  47.672  64.219  1.00  0.00           C
ATOM   3406  C39 POPEI 160      67.536  47.822  63.469  1.00  0.00           C
ATOM   3409 0C31 POPEI 160      67.455  47.292  62.029  1.00  0.00           C
ATOM   3412 1C31 POPEI 160      68.736  47.562  61.229  1.00  0.00           C
ATOM   3415 2C31 POPEI 160      68.756  46.942  59.829  1.00  0.00           C
ATOM   3418 3C31 POPEI 160      68.696  45.413  59.849  1.00  0.00           C
ATOM   3421 4C31 POPEI 160      69.266  44.782  58.569  1.00  0.00           C
ATOM   3424 5C31 POPEI 160      69.206  43.242  58.599  1.00  0.00           C
ATOM   3427 6C31 POPEI 160      69.986  42.593  57.459  1.00  0.00           C
ATOM   3431  NH3 POPEJ 161      23.216 128.971  72.969  1.00  0.00           N
ATOM   3435  C12 POPEJ 161      24.506 129.552  72.479  1.00  0.00           C
ATOM   3438  C11 POPEJ 161      25.416 128.471  71.849  1.00  0.00           C
ATOM   3441  P   POPEJ 161      27.056 126.521  72.549  1.00  0.00           P
ATOM   3442  O13 POPEJ 161      28.316 127.033  73.179  1.00  0.00           O
ATOM   3443  O14 POPEJ 161      26.606 125.173  72.969  1.00  0.00           O
ATOM   3444  O11 POPEJ 161      27.246 126.502  70.979  1.00  0.00           O
ATOM   3445  O12 POPEJ 161      25.936 127.612  72.849  1.00  0.00           O
ATOM   3446  C1  POPEJ 161      26.396 125.582  70.269  1.00  0.00           C
ATOM   3449  C2  POPEJ 161      26.546 125.752  68.739  1.00  0.00           C
ATOM   3451  O21 POPEJ 161      26.306 127.122  68.419  1.00  0.00           O
ATOM   3452  C21 POPEJ 161      26.776 127.721  67.329  1.00  0.00           C
ATOM   3453  O22 POPEJ 161      26.336 128.792  66.909  1.00  0.00           O
ATOM   3454  C22 POPEJ 161      27.986 127.042  66.679  1.00  0.00           C
ATOM   3457  C3  POPEJ 161      25.546 124.822  68.009  1.00  0.00           C
ATOM   3460  O31 POPEJ 161      25.406 125.173  66.619  1.00  0.00           O
ATOM   3461  C31 POPEJ 161      25.066 124.202  65.799  1.00  0.00           C
ATOM   3462  O32 POPEJ 161      25.076 123.003  66.069  1.00  0.00           O
ATOM   3463  C32 POPEJ 161      24.546 124.812  64.499  1.00  0.00           C
ATOM   3466  C23 POPEJ 161      28.586 127.942  65.559  1.00  0.00           C
ATOM   3469  C24 POPEJ 161      30.006 127.551  65.119  1.00  0.00           C
ATOM   3472  C25 POPEJ 161      30.696 128.572  64.189  1.00  0.00           C
ATOM   3475  C26 POPEJ 161      30.426 128.441  62.689  1.00  0.00           C
ATOM   3478  C27 POPEJ 161      31.526 129.133  61.849  1.00  0.00           C
ATOM   3481  C28 POPEJ 161      31.216 129.232  60.339  1.00  0.00           C
ATOM   3484  C29 POPEJ 161      30.306 130.392  59.999  1.00  0.00           C
ATOM   3486 0C21 POPEJ 161      29.646 130.562  58.839  1.00  0.00           C
ATOM   3488 1C21 POPEJ 161      29.696 129.632  57.649  1.00  0.00           C
ATOM   3491 2C21 POPEJ 161      28.946 130.182  56.409  1.00  0.00           C
ATOM   3494 3C21 POPEJ 161      29.666 131.301  55.669  1.00  0.00           C
ATOM   3497 4C21 POPEJ 161      28.816 132.002  54.579  1.00  0.00           C
ATOM   3500 5C21 POPEJ 161      28.196 131.072  53.529  1.00  0.00           C
ATOM   3503 6C21 POPEJ 161      27.606 131.842  52.339  1.00  0.00           C
ATOM   3506 7C21 POPEJ 161      27.066 130.941  51.219  1.00  0.00           C
ATOM   3509 8C21 POPEJ 161      25.586 130.562  51.379  1.00  0.00           C
ATOM   3513  C33 POPEJ 161      25.326 126.051  63.999  1.00  0.00           C
ATOM   3516  C34 POPEJ 161      24.776 126.562  62.659  1.00  0.00           C
ATOM   3519  C35 POPEJ 161      25.616 127.701  62.059  1.00  0.00           C
ATOM   3522  C36 POPEJ 161      25.576 127.663  60.529  1.00  0.00           C
ATOM   3525  C37 POPEJ 161      26.346 128.801  59.879  1.00  0.00           C
ATOM   3528  C38 POPEJ 161      25.896 129.042  58.429  1.00  0.00           C
ATOM   3531  C39 POPEJ 161      26.066 127.841  57.489  1.00  0.00           C
ATOM   3534 0C31 POPEJ 161      25.706 128.221  56.059  1.00  0.00           C
ATOM   3537 1C31 POPEJ 161      25.956 127.112  55.029  1.00  0.00           C
ATOM   3540 2C31 POPEJ 161      25.946 127.701  53.619  1.00  0.00           C
ATOM   3543 3C31 POPEJ 161      26.186 126.692  52.489  1.00  0.00           C
ATOM   3546 4C31 POPEJ 161      24.946 125.892  52.069  1.00  0.00           C
ATOM   3549 5C31 POPEJ 161      23.766 126.792  51.699  1.00  0.00           C
ATOM   3552 6C31 POPEJ 161      22.656 126.102  50.919  1.00  0.00           C
ATOM   3556  NH3 POPEK 162      62.795  90.182  38.249  1.00  0.00           N
ATOM   3560  C12 POPEK 162      61.386  90.512  38.669  1.00  0.00           C
ATOM   3563  C11 POPEK 162      60.336  90.112  37.609  1.00  0.00           C
ATOM   3566  P   POPEK 162      58.046  91.082  36.749  1.00  0.00           P
ATOM   3567  O13 POPEK 162      57.846  92.361  36.029  1.00  0.00           O
ATOM   3568  O14 POPEK 162      57.976  89.842  35.949  1.00  0.00           O
ATOM   3569  O11 POPEK 162      57.096  91.012  37.989  1.00  0.00           O
ATOM   3570  O12 POPEK 162      59.496  91.231  37.349  1.00  0.00           O
ATOM   3571  C1  POPEK 162      57.586  91.132  39.329  1.00  0.00           C
ATOM   3574  C2  POPEK 162      56.586  90.411  40.259  1.00  0.00           C
ATOM   3576  O21 POPEK 162      56.615  90.982  41.579  1.00  0.00           O
ATOM   3577  C21 POPEK 162      57.686  90.792  42.329  1.00  0.00           C
ATOM   3578  O22 POPEK 162      58.646  90.081  42.039  1.00  0.00           O
ATOM   3579  C22 POPEK 162      57.516  91.552  43.639  1.00  0.00           C
ATOM   3582  C3  POPEK 162      56.786  88.871  40.169  1.00  0.00           C
ATOM   3585  O31 POPEK 162      55.656  88.172  40.719  1.00  0.00           O
ATOM   3586  C31 POPEK 162      55.796  87.581  41.899  1.00  0.00           C
ATOM   3587  O32 POPEK 162      56.796  87.642  42.609  1.00  0.00           O
ATOM   3588  C32 POPEK 162      54.476  86.893  42.249  1.00  0.00           C
ATOM   3591  C23 POPEK 162      58.336  90.932  44.789  1.00  0.00           C
ATOM   3594  C24 POPEK 162      57.536  90.783  46.089  1.00  0.00           C
ATOM   3597  C25 POPEK 162      56.475  89.673  46.039  1.00  0.00           C
ATOM   3600  C26 POPEK 162      55.536  89.732  47.239  1.00  0.00           C
ATOM   3603  C27 POPEK 162      54.376  88.722  47.149  1.00  0.00           C
ATOM   3606  C28 POPEK 162      53.236  89.091  48.119  1.00  0.00           C
ATOM   3609  C29 POPEK 162      52.266  87.962  48.339  1.00  0.00           C
ATOM   3611 0C21 POPEK 162      51.816  87.532  49.529  1.00  0.00           C
ATOM   3613 1C21 POPEK 162      52.196  88.102  50.869  1.00  0.00           C
ATOM   3616 2C21 POPEK 162      51.486  89.432  51.209  1.00  0.00           C
ATOM   3619 3C21 POPEK 162      49.976  89.272  51.439  1.00  0.00           C
ATOM   3622 4C21 POPEK 162      49.276  90.573  51.889  1.00  0.00           C
ATOM   3625 5C21 POPEK 162      49.646  91.042  53.299  1.00  0.00           C
ATOM   3628 6C21 POPEK 162      48.856  92.292  53.719  1.00  0.00           C
ATOM   3631 7C21 POPEK 162      49.286  92.863  55.069  1.00  0.00           C
ATOM   3634 8C21 POPEK 162      48.596  94.192  55.409  1.00  0.00           C
ATOM   3638  C33 POPEK 162      54.536  85.951  43.479  1.00  0.00           C
ATOM   3641  C34 POPEK 162      53.346  84.981  43.539  1.00  0.00           C
ATOM   3644  C35 POPEK 162      53.565  83.782  44.469  1.00  0.00           C
ATOM   3647  C36 POPEK 162      54.096  84.122  45.869  1.00  0.00           C
ATOM   3650  C37 POPEK 162      54.126  82.902  46.799  1.00  0.00           C
ATOM   3653  C38 POPEK 162      55.036  83.073  48.019  1.00  0.00           C
ATOM   3656  C39 POPEK 162      54.486  84.021  49.099  1.00  0.00           C
ATOM   3659 0C31 POPEK 162      55.526  84.292  50.199  1.00  0.00           C
ATOM   3662 1C31 POPEK 162      55.146  85.472  51.109  1.00  0.00           C
ATOM   3665 2C31 POPEK 162      54.546  85.072  52.469  1.00  0.00           C
ATOM   3668 3C31 POPEK 162      55.506  84.362  53.439  1.00  0.00           C
ATOM   3671 4C31 POPEK 162      56.876  85.042  53.579  1.00  0.00           C
ATOM   3674 5C31 POPEK 162      57.566  84.762  54.919  1.00  0.00           C
ATOM   3677 6C31 POPEK 162      58.906  85.503  55.069  1.00  0.00           C
ATOM   3681  NH3 POPEL 163     130.736  87.412  34.869  1.00  0.00           N
ATOM   3685  C12 POPEL 163     131.556  87.771  33.659  1.00  0.00           C
ATOM   3688  C11 POPEL 163     133.066  87.902  33.939  1.00  0.00           C
ATOM   3691  P   POPEL 163     133.786  90.292  33.059  1.00  0.00           P
ATOM   3692  O13 POPEL 163     134.926  89.792  32.249  1.00  0.00           O
ATOM   3693  O14 POPEL 163     132.566  90.643  32.299  1.00  0.00           O
ATOM   3694  O11 POPEL 163     134.366  91.521  33.869  1.00  0.00           O
ATOM   3695  O12 POPEL 163     133.445  89.253  34.209  1.00  0.00           O
ATOM   3696  C1  POPEL 163     133.796  92.023  35.079  1.00  0.00           C
ATOM   3699  C2  POPEL 163     134.535  91.512  36.369  1.00  0.00           C
ATOM   3701  O21 POPEL 163     134.186  92.282  37.549  1.00  0.00           O
ATOM   3702  C21 POPEL 163     132.926  92.163  37.989  1.00  0.00           C
ATOM   3703  O22 POPEL 163     132.007  91.683  37.369  1.00  0.00           O
ATOM   3704  C22 POPEL 163     132.876  92.603  39.459  1.00  0.00           C
ATOM   3707  C3  POPEL 163     136.095  91.591  36.209  1.00  0.00           C
ATOM   3710  O31 POPEL 163     136.866  91.262  37.399  1.00  0.00           O
ATOM   3711  C31 POPEL 163     137.016  89.941  37.619  1.00  0.00           C
ATOM   3712  O32 POPEL 163     136.546  89.082  36.889  1.00  0.00           O
ATOM   3713  C32 POPEL 163     137.706  89.682  38.969  1.00  0.00           C
ATOM   3716  C23 POPEL 163     131.706  93.493  39.899  1.00  0.00           C
ATOM   3719  C24 POPEL 163     131.406  93.372  41.409  1.00  0.00           C
ATOM   3722  C25 POPEL 163     132.526  93.742  42.399  1.00  0.00           C
ATOM   3725  C26 POPEL 163     131.925  93.652  43.819  1.00  0.00           C
ATOM   3728  C27 POPEL 163     132.856  93.951  44.989  1.00  0.00           C
ATOM   3731  C28 POPEL 163     132.126  94.012  46.339  1.00  0.00           C
ATOM   3734  C29 POPEL 163     133.005  94.312  47.539  1.00  0.00           C
ATOM   3736 0C21 POPEL 163     132.816  93.831  48.779  1.00  0.00           C
ATOM   3738 1C21 POPEL 163     131.686  92.922  49.219  1.00  0.00           C
ATOM   3741 2C21 POPEL 163     130.686  93.562  50.199  1.00  0.00           C
ATOM   3744 3C21 POPEL 163     131.276  93.862  51.579  1.00  0.00           C
ATOM   3747 4C21 POPEL 163     130.195  94.183  52.619  1.00  0.00           C
ATOM   3750 5C21 POPEL 163     130.796  94.383  54.009  1.00  0.00           C
ATOM   3753 6C21 POPEL 163     129.727  94.712  55.069  1.00  0.00           C
ATOM   3756 7C21 POPEL 163     130.356  94.892  56.449  1.00  0.00           C
ATOM   3759 8C21 POPEL 163     129.385  95.282  57.559  1.00  0.00           C
ATOM   3763  C33 POPEL 163     136.876  88.703  39.849  1.00  0.00           C
ATOM   3766  C34 POPEL 163     137.165  88.722  41.359  1.00  0.00           C
ATOM   3769  C35 POPEL 163     136.615  89.953  42.099  1.00  0.00           C
ATOM   3772  C36 POPEL 163     136.746  89.852  43.619  1.00  0.00           C
ATOM   3775  C37 POPEL 163     136.286  91.152  44.289  1.00  0.00           C
ATOM   3778  C38 POPEL 163     136.586  91.231  45.799  1.00  0.00           C
ATOM   3781  C39 POPEL 163     135.775  90.212  46.599  1.00  0.00           C
ATOM   3784 0C31 POPEL 163     136.055  90.252  48.099  1.00  0.00           C
ATOM   3787 1C31 POPEL 163     135.316  89.113  48.779  1.00  0.00           C
ATOM   3790 2C31 POPEL 163     135.757  88.853  50.219  1.00  0.00           C
ATOM   3793 3C31 POPEL 163     135.275  89.922  51.189  1.00  0.00           C
ATOM   3796 4C31 POPEL 163     135.316  89.393  52.629  1.00  0.00           C
ATOM   3799 5C31 POPEL 163     134.826  90.422  53.639  1.00  0.00           C
ATOM   3802 6C31 POPEL 163     134.705  89.832  55.039  1.00  0.00           C
ATOM   3806  NH3 POPEM 164       1.806 122.512  33.179  1.00  0.00           N
ATOM   3810  C12 POPEM 164       2.736 123.262  32.259  1.00  0.00           C
ATOM   3813  C11 POPEM 164       2.826 124.743  32.679  1.00  0.00           C
ATOM   3816  P   POPEM 164       4.576 126.702  32.199  1.00  0.00           P
ATOM   3817  O13 POPEM 164       5.536 126.922  31.099  1.00  0.00           O
ATOM   3818  O14 POPEM 164       3.706 127.863  32.529  1.00  0.00           O
ATOM   3819  O11 POPEM 164       5.436 126.331  33.449  1.00  0.00           O
ATOM   3820  O12 POPEM 164       3.736 125.422  31.819  1.00  0.00           O
ATOM   3821  C1  POPEM 164       5.956 125.062  33.799  1.00  0.00           C
ATOM   3824  C2  POPEM 164       5.556 124.652  35.239  1.00  0.00           C
ATOM   3826  O21 POPEM 164       5.846 125.722  36.159  1.00  0.00           O
ATOM   3827  C21 POPEM 164       4.796 126.532  36.419  1.00  0.00           C
ATOM   3828  O22 POPEM 164       3.656 126.362  36.039  1.00  0.00           O
ATOM   3829  C22 POPEM 164       5.266 127.663  37.319  1.00  0.00           C
ATOM   3832  C3  POPEM 164       6.356 123.362  35.599  1.00  0.00           C
ATOM   3835  O31 POPEM 164       5.656 122.402  36.429  1.00  0.00           O
ATOM   3836  C31 POPEM 164       4.686 121.743  35.769  1.00  0.00           C
ATOM   3837  O32 POPEM 164       4.346 121.992  34.629  1.00  0.00           O
ATOM   3838  C32 POPEM 164       4.126 120.592  36.609  1.00  0.00           C
ATOM   3841  C23 POPEM 164       4.306 128.252  38.359  1.00  0.00           C
ATOM   3844  C24 POPEM 164       5.196 128.913  39.419  1.00  0.00           C
ATOM   3847  C25 POPEM 164       4.476 129.782  40.449  1.00  0.00           C
ATOM   3850  C26 POPEM 164       5.466 130.301  41.489  1.00  0.00           C
ATOM   3853  C27 POPEM 164       4.866 131.362  42.429  1.00  0.00           C
ATOM   3856  C28 POPEM 164       5.936 132.163  43.179  1.00  0.00           C
ATOM   3859  C29 POPEM 164       6.876 131.293  43.969  1.00  0.00           C
ATOM   3861 0C21 POPEM 164       6.726 130.922  45.259  1.00  0.00           C
ATOM   3863 1C21 POPEM 164       5.586 131.293  46.169  1.00  0.00           C
ATOM   3866 2C21 POPEM 164       6.036 131.941  47.489  1.00  0.00           C
ATOM   3869 3C21 POPEM 164       6.566 133.383  47.359  1.00  0.00           C
ATOM   3872 4C21 POPEM 164       6.226 134.232  48.589  1.00  0.00           C
ATOM   3875 5C21 POPEM 164       6.706 133.622  49.919  1.00  0.00           C
ATOM   3878 6C21 POPEM 164       6.196 134.391  51.139  1.00  0.00           C
ATOM   3881 7C21 POPEM 164       6.556 133.702  52.459  1.00  0.00           C
ATOM   3884 8C21 POPEM 164       5.876 134.353  53.669  1.00  0.00           C
ATOM   3888  C33 POPEM 164       3.726 120.923  38.069  1.00  0.00           C
ATOM   3891  C34 POPEM 164       4.916 120.923  39.049  1.00  0.00           C
ATOM   3894  C35 POPEM 164       4.446 120.892  40.509  1.00  0.00           C
ATOM   3897  C36 POPEM 164       5.456 120.201  41.439  1.00  0.00           C
ATOM   3900  C37 POPEM 164       4.806 119.902  42.789  1.00  0.00           C
ATOM   3903  C38 POPEM 164       5.676 119.072  43.739  1.00  0.00           C
ATOM   3906  C39 POPEM 164       4.876 118.662  44.979  1.00  0.00           C
ATOM   3909 0C31 POPEM 164       5.776 118.152  46.089  1.00  0.00           C
ATOM   3912 1C31 POPEM 164       5.006 117.792  47.359  1.00  0.00           C
ATOM   3915 2C31 POPEM 164       5.986 117.581  48.509  1.00  0.00           C
ATOM   3918 3C31 POPEM 164       5.316 117.212  49.829  1.00  0.00           C
ATOM   3921 4C31 POPEM 164       6.326 117.272  50.969  1.00  0.00           C
ATOM   3924 5C31 POPEM 164       5.786 116.743  52.289  1.00  0.00           C
ATOM   3927 6C31 POPEM 164       6.726 117.092  53.439  1.00  0.00           C
ATOM   3931  NH3 POPEN 165     107.687  94.161  38.009  1.00  0.00           N
ATOM   3935  C12 POPEN 165     108.875  93.843  37.129  1.00  0.00           C
ATOM   3938  C11 POPEN 165     109.555  95.142  36.649  1.00  0.00           C
ATOM   3941  P   POPEN 165     111.506  95.862  34.989  1.00  0.00           P
ATOM   3942  O13 POPEN 165     111.697  95.512  33.569  1.00  0.00           O
ATOM   3943  O14 POPEN 165     111.055  97.252  35.209  1.00  0.00           O
ATOM   3944  O11 POPEN 165     112.816  95.621  35.849  1.00  0.00           O
ATOM   3945  O12 POPEN 165     110.486  94.822  35.609  1.00  0.00           O
ATOM   3946  C1  POPEN 165     112.876  96.032  37.219  1.00  0.00           C
ATOM   3949  C2  POPEN 165     114.036  97.033  37.429  1.00  0.00           C
ATOM   3951  O21 POPEN 165     114.415  97.212  38.809  1.00  0.00           O
ATOM   3952  C21 POPEN 165     113.606  97.841  39.609  1.00  0.00           C
ATOM   3953  O22 POPEN 165     112.415  98.051  39.449  1.00  0.00           O
ATOM   3954  C22 POPEN 165     114.425  98.353  40.799  1.00  0.00           C
ATOM   3957  C3  POPEN 165     113.776  98.382  36.689  1.00  0.00           C
ATOM   3960  O31 POPEN 165     114.805  99.332  37.039  1.00  0.00           O
ATOM   3961  C31 POPEN 165     114.415 100.562  37.309  1.00  0.00           C
ATOM   3962  O32 POPEN 165     113.285 101.012  37.119  1.00  0.00           O
ATOM   3963  C32 POPEN 165     115.657 101.331  37.769  1.00  0.00           C
ATOM   3966  C23 POPEN 165     113.546  98.831  41.979  1.00  0.00           C
ATOM   3969  C24 POPEN 165     114.395  99.323  43.169  1.00  0.00           C
ATOM   3972  C25 POPEN 165     113.586  99.782  44.379  1.00  0.00           C
ATOM   3975  C26 POPEN 165     112.865  98.642  45.129  1.00  0.00           C
ATOM   3978  C27 POPEN 165     111.356  98.902  45.269  1.00  0.00           C
ATOM   3981  C28 POPEN 165     110.575  97.771  45.959  1.00  0.00           C
ATOM   3984  C29 POPEN 165     110.966  97.593  47.399  1.00  0.00           C
ATOM   3986 0C21 POPEN 165     110.136  97.562  48.459  1.00  0.00           C
ATOM   3988 1C21 POPEN 165     108.636  97.732  48.419  1.00  0.00           C
ATOM   3991 2C21 POPEN 165     108.025  98.032  49.799  1.00  0.00           C
ATOM   3994 3C21 POPEN 165     107.935  96.801  50.719  1.00  0.00           C
ATOM   3997 4C21 POPEN 165     107.336  97.152  52.089  1.00  0.00           C
ATOM   4000 5C21 POPEN 165     107.146  95.942  53.009  1.00  0.00           C
ATOM   4003 6C21 POPEN 165     108.466  95.292  53.439  1.00  0.00           C
ATOM   4006 7C21 POPEN 165     108.285  94.323  54.619  1.00  0.00           C
ATOM   4009 8C21 POPEN 165     109.595  93.652  55.049  1.00  0.00           C
ATOM   4013  C33 POPEN 165     115.385 102.771  38.279  1.00  0.00           C
ATOM   4016  C34 POPEN 165     116.626 103.362  38.959  1.00  0.00           C
ATOM   4019  C35 POPEN 165     116.396 104.762  39.549  1.00  0.00           C
ATOM   4022  C36 POPEN 165     117.466 105.152  40.579  1.00  0.00           C
ATOM   4025  C37 POPEN 165     117.246 106.552  41.169  1.00  0.00           C
ATOM   4028  C38 POPEN 165     117.976 106.772  42.509  1.00  0.00           C
ATOM   4031  C39 POPEN 165     117.826 108.222  42.979  1.00  0.00           C
ATOM   4034 0C31 POPEN 165     118.246 108.512  44.429  1.00  0.00           C
ATOM   4037 1C31 POPEN 165     118.025 109.992  44.769  1.00  0.00           C
ATOM   4040 2C31 POPEN 165     118.087 110.332  46.259  1.00  0.00           C
ATOM   4043 3C31 POPEN 165     117.636 111.772  46.539  1.00  0.00           C
ATOM   4046 4C31 POPEN 165     117.596 112.103  48.039  1.00  0.00           C
ATOM   4049 5C31 POPEN 165     116.977 113.482  48.319  1.00  0.00           C
ATOM   4052 6C31 POPEN 165     116.977 113.862  49.799  1.00  0.00           C
ATOM   4056  NH3 POPEO 166      79.316  19.412  80.079  1.00  0.00           N
ATOM   4060  C12 POPEO 166      78.896  18.122  80.729  1.00  0.00           C
ATOM   4063  C11 POPEO 166      79.516  16.922  80.029  1.00  0.00           C
ATOM   4066  P   POPEO 166      81.825  15.812  79.699  1.00  0.00           P
ATOM   4067  O13 POPEO 166      81.026  14.902  78.869  1.00  0.00           O
ATOM   4068  O14 POPEO 166      82.445  15.242  80.919  1.00  0.00           O
ATOM   4069  O11 POPEO 166      82.856  16.612  78.829  1.00  0.00           O
ATOM   4070  O12 POPEO 166      80.926  17.042  80.139  1.00  0.00           O
ATOM   4071  C1  POPEO 166      82.636  16.902  77.439  1.00  0.00           C
ATOM   4074  C2  POPEO 166      81.666  18.082  77.149  1.00  0.00           C
ATOM   4076  O21 POPEO 166      81.785  18.452  75.759  1.00  0.00           O
ATOM   4077  C21 POPEO 166      80.676  18.552  75.049  1.00  0.00           C
ATOM   4078  O22 POPEO 166      79.536  18.352  75.469  1.00  0.00           O
ATOM   4079  C22 POPEO 166      80.985  19.192  73.699  1.00  0.00           C
ATOM   4082  C3  POPEO 166      82.035  19.332  77.999  1.00  0.00           C
ATOM   4085  O31 POPEO 166      81.096  20.412  77.759  1.00  0.00           O
ATOM   4086  C31 POPEO 166      81.615  21.502  77.189  1.00  0.00           C
ATOM   4087  O32 POPEO 166      82.786  21.822  77.179  1.00  0.00           O
ATOM   4088  C32 POPEO 166      80.525  22.332  76.529  1.00  0.00           C
ATOM   4091  C23 POPEO 166      79.936  18.932  72.589  1.00  0.00           C
ATOM   4094  C24 POPEO 166      80.187  19.802  71.339  1.00  0.00           C
ATOM   4097  C25 POPEO 166      79.196  19.582  70.189  1.00  0.00           C
ATOM   4100  C26 POPEO 166      79.576  18.462  69.209  1.00  0.00           C
ATOM   4103  C27 POPEO 166      78.746  18.512  67.919  1.00  0.00           C
ATOM   4106  C28 POPEO 166      78.977  17.332  66.949  1.00  0.00           C
ATOM   4109  C29 POPEO 166      80.367  17.272  66.379  1.00  0.00           C
ATOM   4111 0C21 POPEO 166      81.256  16.262  66.479  1.00  0.00           C
ATOM   4113 1C21 POPEO 166      81.055  14.942  67.189  1.00  0.00           C
ATOM   4116 2C21 POPEO 166      81.446  13.742  66.299  1.00  0.00           C
ATOM   4119 3C21 POPEO 166      80.516  13.522  65.099  1.00  0.00           C
ATOM   4122 4C21 POPEO 166      81.065  12.442  64.179  1.00  0.00           C
ATOM   4125 5C21 POPEO 166      80.205  12.202  62.939  1.00  0.00           C
ATOM   4128 6C21 POPEO 166      80.926  11.312  61.929  1.00  0.00           C
ATOM   4131 7C21 POPEO 166      80.096  11.022  60.689  1.00  0.00           C
ATOM   4134 8C21 POPEO 166      80.846  10.102  59.729  1.00  0.00           C
ATOM   4138  C33 POPEO 166      81.156  23.282  75.479  1.00  0.00           C
ATOM   4141  C34 POPEO 166      80.117  24.152  74.759  1.00  0.00           C
ATOM   4144  C35 POPEO 166      80.766  25.202  73.849  1.00  0.00           C
ATOM   4147  C36 POPEO 166      81.426  26.362  74.619  1.00  0.00           C
ATOM   4150  C37 POPEO 166      82.016  27.412  73.679  1.00  0.00           C
ATOM   4153  C38 POPEO 166      82.655  28.602  74.409  1.00  0.00           C
ATOM   4156  C39 POPEO 166      83.157  29.672  73.429  1.00  0.00           C
ATOM   4159 0C31 POPEO 166      84.197  30.602  74.059  1.00  0.00           C
ATOM   4162 1C31 POPEO 166      84.796  31.592  73.049  1.00  0.00           C
ATOM   4165 2C31 POPEO 166      86.016  32.332  73.609  1.00  0.00           C
ATOM   4168 3C31 POPEO 166      86.746  33.201  72.569  1.00  0.00           C
ATOM   4171 4C31 POPEO 166      86.095  34.572  72.349  1.00  0.00           C
ATOM   4174 5C31 POPEO 166      87.025  35.552  71.619  1.00  0.00           C
ATOM   4177 6C31 POPEO 166      86.466  36.972  71.539  1.00  0.00           C
ATOM   4181  NH3 POPEP 167     117.856 104.463  77.249  1.00  0.00           N
ATOM   4185  C12 POPEP 167     119.346 104.301  77.359  1.00  0.00           C
ATOM   4188  C11 POPEP 167     119.726 102.812  77.349  1.00  0.00           C
ATOM   4191  P   POPEP 167     122.055 102.752  76.099  1.00  0.00           P
ATOM   4192  O13 POPEP 167     121.907 104.072  75.459  1.00  0.00           O
ATOM   4193  O14 POPEP 167     123.437 102.342  76.449  1.00  0.00           O
ATOM   4194  O11 POPEP 167     121.416 101.672  75.139  1.00  0.00           O
ATOM   4195  O12 POPEP 167     121.146 102.642  77.399  1.00  0.00           O
ATOM   4196  C1  POPEP 167     122.266 100.993  74.219  1.00  0.00           C
ATOM   4199  C2  POPEP 167     121.515 100.691  72.899  1.00  0.00           C
ATOM   4201  O21 POPEP 167     122.445 100.472  71.829  1.00  0.00           O
ATOM   4202  C21 POPEP 167     123.135 101.471  71.329  1.00  0.00           C
ATOM   4203  O22 POPEP 167     123.065 102.652  71.639  1.00  0.00           O
ATOM   4204  C22 POPEP 167     124.056 100.872  70.259  1.00  0.00           C
ATOM   4207  C3  POPEP 167     120.416 101.743  72.549  1.00  0.00           C
ATOM   4210  O31 POPEP 167     119.936 101.471  71.209  1.00  0.00           O
ATOM   4211  C31 POPEP 167     118.816 102.062  70.869  1.00  0.00           C
ATOM   4212  O32 POPEP 167     118.017 102.593  71.619  1.00  0.00           O
ATOM   4213  C32 POPEP 167     118.686 101.982  69.349  1.00  0.00           C
ATOM   4216  C23 POPEP 167     125.216 101.782  69.799  1.00  0.00           C
ATOM   4219  C24 POPEP 167     125.146 102.112  68.299  1.00  0.00           C
ATOM   4222  C25 POPEP 167     125.675 101.012  67.359  1.00  0.00           C
ATOM   4225  C26 POPEP 167     127.216 100.951  67.289  1.00  0.00           C
ATOM   4228  C27 POPEP 167     127.716  99.941  66.239  1.00  0.00           C
ATOM   4231  C28 POPEP 167     129.236  99.682  66.299  1.00  0.00           C
ATOM   4234  C29 POPEP 167     130.066 100.713  65.589  1.00  0.00           C
ATOM   4236 0C21 POPEP 167     131.107 100.472  64.769  1.00  0.00           C
ATOM   4238 1C21 POPEP 167     131.716  99.122  64.479  1.00  0.00           C
ATOM   4241 2C21 POPEP 167     133.216  99.192  64.159  1.00  0.00           C
ATOM   4244 3C21 POPEP 167     133.536  99.632  62.729  1.00  0.00           C
ATOM   4247 4C21 POPEP 167     135.055  99.692  62.469  1.00  0.00           C
ATOM   4250 5C21 POPEP 167     135.426  99.772  60.979  1.00  0.00           C
ATOM   4253 6C21 POPEP 167     135.236  98.432  60.269  1.00  0.00           C
ATOM   4256 7C21 POPEP 167     135.546  98.462  58.769  1.00  0.00           C
ATOM   4259 8C21 POPEP 167     135.316  97.092  58.149  1.00  0.00           C
ATOM   4263  C33 POPEP 167     120.015 102.322  68.629  1.00  0.00           C
ATOM   4266  C34 POPEP 167     119.866 102.152  67.119  1.00  0.00           C
ATOM   4269  C35 POPEP 167     121.165 102.332  66.339  1.00  0.00           C
ATOM   4272  C36 POPEP 167     120.885 102.502  64.839  1.00  0.00           C
ATOM   4275  C37 POPEP 167     122.135 102.441  63.969  1.00  0.00           C
ATOM   4278  C38 POPEP 167     121.806 102.732  62.499  1.00  0.00           C
ATOM   4281  C39 POPEP 167     122.876 102.212  61.539  1.00  0.00           C
ATOM   4284 0C31 POPEP 167     122.676 100.742  61.169  1.00  0.00           C
ATOM   4287 1C31 POPEP 167     123.896 100.163  60.449  1.00  0.00           C
ATOM   4290 2C31 POPEP 167     123.646  98.792  59.799  1.00  0.00           C
ATOM   4293 3C31 POPEP 167     124.915  98.213  59.199  1.00  0.00           C
ATOM   4296 4C31 POPEP 167     124.705  96.893  58.449  1.00  0.00           C
ATOM   4299 5C31 POPEP 167     125.966  96.471  57.689  1.00  0.00           C
ATOM   4302 6C31 POPEP 167     125.855  95.132  56.959  1.00  0.00           C
ATOM   4306  NH3 POPEQ 168      55.896  65.572  36.019  1.00  0.00           N
ATOM   4310  C12 POPEQ 168      54.416  65.642  35.759  1.00  0.00           C
ATOM   4313  C11 POPEQ 168      53.876  64.462  34.919  1.00  0.00           C
ATOM   4316  P   POPEQ 168      51.706  63.522  33.819  1.00  0.00           P
ATOM   4317  O13 POPEQ 168      50.986  64.112  32.659  1.00  0.00           O
ATOM   4318  O14 POPEQ 168      52.656  62.432  33.539  1.00  0.00           O
ATOM   4319  O11 POPEQ 168      50.576  63.093  34.829  1.00  0.00           O
ATOM   4320  O12 POPEQ 168      52.496  64.691  34.589  1.00  0.00           O
ATOM   4321  C1  POPEQ 168      50.836  62.762  36.199  1.00  0.00           C
ATOM   4324  C2  POPEQ 168      49.656  63.232  37.099  1.00  0.00           C
ATOM   4326  O21 POPEQ 168      49.656  62.573  38.389  1.00  0.00           O
ATOM   4327  C21 POPEQ 168      50.586  62.962  39.259  1.00  0.00           C
ATOM   4328  O22 POPEQ 168      51.345  63.902  39.089  1.00  0.00           O
ATOM   4329  C22 POPEQ 168      50.546  62.043  40.489  1.00  0.00           C
ATOM   4332  C3  POPEQ 168      48.326  62.882  36.349  1.00  0.00           C
ATOM   4335  O31 POPEQ 168      47.135  62.843  37.139  1.00  0.00           O
ATOM   4336  C31 POPEQ 168      46.816  63.953  37.779  1.00  0.00           C
ATOM   4337  O32 POPEQ 168      47.326  65.052  37.639  1.00  0.00           O
ATOM   4338  C32 POPEQ 168      45.746  63.622  38.809  1.00  0.00           C
ATOM   4341  C23 POPEQ 168      51.536  62.352  41.629  1.00  0.00           C
ATOM   4344  C24 POPEQ 168      51.486  61.323  42.799  1.00  0.00           C
ATOM   4347  C25 POPEQ 168      50.206  61.253  43.669  1.00  0.00           C
ATOM   4350  C26 POPEQ 168      50.126  62.272  44.819  1.00  0.00           C
ATOM   4353  C27 POPEQ 168      50.426  61.792  46.249  1.00  0.00           C
ATOM   4356  C28 POPEQ 168      51.916  61.582  46.559  1.00  0.00           C
ATOM   4359  C29 POPEQ 168      52.315  60.172  46.219  1.00  0.00           C
ATOM   4361 0C21 POPEQ 168      52.946  59.292  47.019  1.00  0.00           C
ATOM   4363 1C21 POPEQ 168      53.455  59.522  48.419  1.00  0.00           C
ATOM   4366 2C21 POPEQ 168      54.955  59.883  48.429  1.00  0.00           C
ATOM   4369 3C21 POPEQ 168      55.846  58.832  47.739  1.00  0.00           C
ATOM   4372 4C21 POPEQ 168      57.326  59.242  47.679  1.00  0.00           C
ATOM   4375 5C21 POPEQ 168      58.026  59.361  49.049  1.00  0.00           C
ATOM   4378 6C21 POPEQ 168      58.006  58.072  49.869  1.00  0.00           C
ATOM   4381 7C21 POPEQ 168      58.926  58.152  51.099  1.00  0.00           C
ATOM   4384 8C21 POPEQ 168      58.956  56.852  51.919  1.00  0.00           C
ATOM   4388  C33 POPEQ 168      45.866  64.551  40.029  1.00  0.00           C
ATOM   4391  C34 POPEQ 168      45.276  63.892  41.279  1.00  0.00           C
ATOM   4394  C35 POPEQ 168      46.266  63.002  42.049  1.00  0.00           C
ATOM   4397  C36 POPEQ 168      45.526  62.173  43.109  1.00  0.00           C
ATOM   4400  C37 POPEQ 168      46.415  61.542  44.189  1.00  0.00           C
ATOM   4403  C38 POPEQ 168      45.626  60.593  45.109  1.00  0.00           C
ATOM   4406  C39 POPEQ 168      46.486  59.802  46.109  1.00  0.00           C
ATOM   4409 0C31 POPEQ 168      46.936  60.621  47.329  1.00  0.00           C
ATOM   4412 1C31 POPEQ 168      47.876  59.842  48.259  1.00  0.00           C
ATOM   4415 2C31 POPEQ 168      48.606  60.712  49.289  1.00  0.00           C
ATOM   4418 3C31 POPEQ 168      47.756  61.082  50.509  1.00  0.00           C
ATOM   4421 4C31 POPEQ 168      48.536  61.972  51.489  1.00  0.00           C
ATOM   4424 5C31 POPEQ 168      47.725  62.313  52.749  1.00  0.00           C
ATOM   4427 6C31 POPEQ 168      48.476  63.232  53.719  1.00  0.00           C
ATOM   4431  NH3 POPER 169      84.516  73.432  43.909  1.00  0.00           N
ATOM   4435  C12 POPER 169      83.326  72.842  43.199  1.00  0.00           C
ATOM   4438  C11 POPER 169      82.035  73.402  43.819  1.00  0.00           C
ATOM   4441  P   POPER 169      79.476  73.301  43.789  1.00  0.00           P
ATOM   4442  O13 POPER 169      79.266  74.732  43.469  1.00  0.00           O
ATOM   4443  O14 POPER 169      78.426  72.372  43.329  1.00  0.00           O
ATOM   4444  O11 POPER 169      79.666  73.173  45.349  1.00  0.00           O
ATOM   4445  O12 POPER 169      80.876  72.853  43.199  1.00  0.00           O
ATOM   4446  C1  POPER 169      78.526  72.951  46.179  1.00  0.00           C
ATOM   4449  C2  POPER 169      78.955  73.002  47.659  1.00  0.00           C
ATOM   4451  O21 POPER 169      78.556  74.262  48.239  1.00  0.00           O
ATOM   4452  C21 POPER 169      77.876  74.201  49.359  1.00  0.00           C
ATOM   4453  O22 POPER 169      77.236  73.243  49.759  1.00  0.00           O
ATOM   4454  C22 POPER 169      77.996  75.562  50.049  1.00  0.00           C
ATOM   4457  C3  POPER 169      80.507  72.922  47.789  1.00  0.00           C
ATOM   4460  O31 POPER 169      80.876  72.662  49.159  1.00  0.00           O
ATOM   4461  C31 POPER 169      82.126  72.942  49.429  1.00  0.00           C
ATOM   4462  O32 POPER 169      82.935  73.382  48.619  1.00  0.00           O
ATOM   4463  C32 POPER 169      82.426  72.702  50.899  1.00  0.00           C
ATOM   4466  C23 POPER 169      77.775  75.521  51.579  1.00  0.00           C
ATOM   4469  C24 POPER 169      78.946  74.922  52.369  1.00  0.00           C
ATOM   4472  C25 POPER 169      78.646  74.912  53.879  1.00  0.00           C
ATOM   4475  C26 POPER 169      79.367  73.772  54.599  1.00  0.00           C
ATOM   4478  C27 POPER 169      78.955  73.662  56.079  1.00  0.00           C
ATOM   4481  C28 POPER 169      80.065  73.051  56.949  1.00  0.00           C
ATOM   4484  C29 POPER 169      81.156  74.072  57.219  1.00  0.00           C
ATOM   4486 0C21 POPER 169      81.486  74.621  58.399  1.00  0.00           C
ATOM   4488 1C21 POPER 169      80.896  74.312  59.749  1.00  0.00           C
ATOM   4491 2C21 POPER 169      81.986  74.132  60.819  1.00  0.00           C
ATOM   4494 3C21 POPER 169      82.706  75.442  61.179  1.00  0.00           C
ATOM   4497 4C21 POPER 169      83.566  75.312  62.439  1.00  0.00           C
ATOM   4500 5C21 POPER 169      84.385  76.572  62.779  1.00  0.00           C
ATOM   4503 6C21 POPER 169      85.476  76.882  61.739  1.00  0.00           C
ATOM   4506 7C21 POPER 169      86.456  77.951  62.229  1.00  0.00           C
ATOM   4509 8C21 POPER 169      87.606  78.212  61.239  1.00  0.00           C
ATOM   4513  C33 POPER 169      83.886  73.082  51.239  1.00  0.00           C
ATOM   4516  C34 POPER 169      84.135  73.362  52.719  1.00  0.00           C
ATOM   4519  C35 POPER 169      83.275  74.532  53.209  1.00  0.00           C
ATOM   4522  C36 POPER 169      83.786  75.202  54.489  1.00  0.00           C
ATOM   4525  C37 POPER 169      82.906  76.422  54.809  1.00  0.00           C
ATOM   4528  C38 POPER 169      83.326  77.202  56.059  1.00  0.00           C
ATOM   4531  C39 POPER 169      82.305  78.301  56.359  1.00  0.00           C
ATOM   4534 0C31 POPER 169      82.485  78.952  57.739  1.00  0.00           C
ATOM   4537 1C31 POPER 169      81.316  79.902  58.039  1.00  0.00           C
ATOM   4540 2C31 POPER 169      81.346  80.522  59.439  1.00  0.00           C
ATOM   4543 3C31 POPER 169      80.976  79.512  60.539  1.00  0.00           C
ATOM   4546 4C31 POPER 169      80.796  80.182  61.919  1.00  0.00           C
ATOM   4549 5C31 POPER 169      80.326  79.192  62.989  1.00  0.00           C
ATOM   4552 6C31 POPER 169      80.156  79.842  64.369  1.00  0.00           C
ATOM   4556  NH3 POPES 170     121.977  41.112  37.559  1.00  0.00           N
ATOM   4560  C12 POPES 170     121.656  42.302  36.679  1.00  0.00           C
ATOM   4563  C11 POPES 170     122.836  43.302  36.589  1.00  0.00           C
ATOM   4566  P   POPES 170     125.365  42.552  36.799  1.00  0.00           P
ATOM   4567  O13 POPES 170     126.216  41.642  35.999  1.00  0.00           O
ATOM   4568  O14 POPES 170     125.925  43.862  37.189  1.00  0.00           O
ATOM   4569  O11 POPES 170     124.836  41.801  38.099  1.00  0.00           O
ATOM   4570  O12 POPES 170     124.006  42.712  36.019  1.00  0.00           O
ATOM   4571  C1  POPES 170     125.517  41.922  39.349  1.00  0.00           C
ATOM   4574  C2  POPES 170     126.195  40.602  39.819  1.00  0.00           C
ATOM   4576  O21 POPES 170     126.796  40.852  41.099  1.00  0.00           O
ATOM   4577  C21 POPES 170     126.206  40.323  42.149  1.00  0.00           C
ATOM   4578  O22 POPES 170     125.085  39.842  42.179  1.00  0.00           O
ATOM   4579  C22 POPES 170     127.195  40.271  43.319  1.00  0.00           C
ATOM   4582  C3  POPES 170     127.336  40.132  38.879  1.00  0.00           C
ATOM   4585  O31 POPES 170     127.716  38.762  39.099  1.00  0.00           O
ATOM   4586  C31 POPES 170     128.636  38.542  40.049  1.00  0.00           C
ATOM   4587  O32 POPES 170     129.156  39.382  40.749  1.00  0.00           O
ATOM   4588  C32 POPES 170     128.895  37.042  40.169  1.00  0.00           C
ATOM   4591  C23 POPES 170     127.055  38.933  44.079  1.00  0.00           C
ATOM   4594  C24 POPES 170     128.296  38.472  44.859  1.00  0.00           C
ATOM   4597  C25 POPES 170     128.536  39.252  46.149  1.00  0.00           C
ATOM   4600  C26 POPES 170     129.535  38.532  47.069  1.00  0.00           C
ATOM   4603  C27 POPES 170     129.945  39.392  48.279  1.00  0.00           C
ATOM   4606  C28 POPES 170     131.007  38.712  49.159  1.00  0.00           C
ATOM   4609  C29 POPES 170     131.716  39.712  50.039  1.00  0.00           C
ATOM   4611 0C21 POPES 170     131.445  40.012  51.319  1.00  0.00           C
ATOM   4613 1C21 POPES 170     130.376  39.392  52.189  1.00  0.00           C
ATOM   4616 2C21 POPES 170     130.925  38.892  53.539  1.00  0.00           C
ATOM   4619 3C21 POPES 170     131.387  40.012  54.479  1.00  0.00           C
ATOM   4622 4C21 POPES 170     131.525  39.582  55.949  1.00  0.00           C
ATOM   4625 5C21 POPES 170     130.216  39.172  56.649  1.00  0.00           C
ATOM   4628 6C21 POPES 170     129.197  40.323  56.759  1.00  0.00           C
ATOM   4631 7C21 POPES 170     127.906  39.912  57.479  1.00  0.00           C
ATOM   4634 8C21 POPES 170     126.986  41.102  57.799  1.00  0.00           C
ATOM   4638  C33 POPES 170     128.916  36.582  41.649  1.00  0.00           C
ATOM   4641  C34 POPES 170     129.206  35.072  41.759  1.00  0.00           C
ATOM   4644  C35 POPES 170     129.477  34.593  43.199  1.00  0.00           C
ATOM   4647  C36 POPES 170     128.206  34.352  44.009  1.00  0.00           C
ATOM   4650  C37 POPES 170     128.477  33.832  45.429  1.00  0.00           C
ATOM   4653  C38 POPES 170     127.345  32.982  46.019  1.00  0.00           C
ATOM   4656  C39 POPES 170     126.125  33.762  46.529  1.00  0.00           C
ATOM   4659 0C31 POPES 170     125.046  32.802  47.069  1.00  0.00           C
ATOM   4662 1C31 POPES 170     123.996  33.482  47.959  1.00  0.00           C
ATOM   4665 2C31 POPES 170     123.087  32.452  48.639  1.00  0.00           C
ATOM   4668 3C31 POPES 170     122.117  33.062  49.669  1.00  0.00           C
ATOM   4671 4C31 POPES 170     122.816  33.532  50.949  1.00  0.00           C
ATOM   4674 5C31 POPES 170     121.846  34.172  51.949  1.00  0.00           C
ATOM   4677 6C31 POPES 170     122.536  34.532  53.269  1.00  0.00           C
ATOM   4681  NH3 POPET 171      86.146  64.952  83.759  1.00  0.00           N
ATOM   4685  C12 POPET 171      87.216  65.312  82.769  1.00  0.00           C
ATOM   4688  C11 POPET 171      87.086  66.743  82.219  1.00  0.00           C
ATOM   4691  P   POPET 171      88.046  68.452  84.019  1.00  0.00           P
ATOM   4692  O13 POPET 171      86.736  68.301  84.689  1.00  0.00           O
ATOM   4693  O14 POPET 171      89.255  68.272  84.829  1.00  0.00           O
ATOM   4694  O11 POPET 171      88.106  69.892  83.409  1.00  0.00           O
ATOM   4695  O12 POPET 171      88.135  67.552  82.729  1.00  0.00           O
ATOM   4696  C1  POPET 171      89.246  70.232  82.599  1.00  0.00           C
ATOM   4699  C2  POPET 171      88.776  71.162  81.469  1.00  0.00           C
ATOM   4701  O21 POPET 171      88.886  70.502  80.199  1.00  0.00           O
ATOM   4702  C21 POPET 171      87.765  69.912  79.769  1.00  0.00           C
ATOM   4703  O22 POPET 171      86.706  69.882  80.369  1.00  0.00           O
ATOM   4704  C22 POPET 171      88.025  69.301  78.399  1.00  0.00           C
ATOM   4707  C3  POPET 171      89.595  72.472  81.439  1.00  0.00           C
ATOM   4710  O31 POPET 171      89.206  73.322  80.339  1.00  0.00           O
ATOM   4711  C31 POPET 171      88.017  73.842  80.479  1.00  0.00           C
ATOM   4712  O32 POPET 171      87.275  73.702  81.439  1.00  0.00           O
ATOM   4713  C32 POPET 171      87.666  74.743  79.309  1.00  0.00           C
ATOM   4716  C23 POPET 171      87.947  70.332  77.239  1.00  0.00           C
ATOM   4719  C24 POPET 171      88.017  69.612  75.889  1.00  0.00           C
ATOM   4722  C25 POPET 171      88.886  70.273  74.809  1.00  0.00           C
ATOM   4725  C26 POPET 171      88.075  70.932  73.699  1.00  0.00           C
ATOM   4728  C27 POPET 171      88.926  71.191  72.439  1.00  0.00           C
ATOM   4731  C28 POPET 171      88.106  71.853  71.319  1.00  0.00           C
ATOM   4734  C29 POPET 171      88.796  71.771  69.969  1.00  0.00           C
ATOM   4736 0C21 POPET 171      88.496  70.871  69.019  1.00  0.00           C
ATOM   4738 1C21 POPET 171      87.456  69.782  69.189  1.00  0.00           C
ATOM   4741 2C21 POPET 171      87.485  68.672  68.119  1.00  0.00           C
ATOM   4744 3C21 POPET 171      86.785  69.072  66.799  1.00  0.00           C
ATOM   4747 4C21 POPET 171      87.706  69.632  65.709  1.00  0.00           C
ATOM   4750 5C21 POPET 171      88.826  68.682  65.259  1.00  0.00           C
ATOM   4753 6C21 POPET 171      88.326  67.292  64.849  1.00  0.00           C
ATOM   4756 7C21 POPET 171      89.477  66.392  64.399  1.00  0.00           C
ATOM   4759 8C21 POPET 171      88.986  65.052  63.869  1.00  0.00           C
ATOM   4763  C33 POPET 171      87.216  73.982  78.049  1.00  0.00           C
ATOM   4766  C34 POPET 171      86.456  74.922  77.109  1.00  0.00           C
ATOM   4769  C35 POPET 171      86.456  74.493  75.639  1.00  0.00           C
ATOM   4772  C36 POPET 171      86.106  75.682  74.739  1.00  0.00           C
ATOM   4775  C37 POPET 171      86.186  75.432  73.239  1.00  0.00           C
ATOM   4778  C38 POPET 171      86.095  76.762  72.469  1.00  0.00           C
ATOM   4781  C39 POPET 171      86.055  76.632  70.949  1.00  0.00           C
ATOM   4784 0C31 POPET 171      87.275  75.932  70.329  1.00  0.00           C
ATOM   4787 1C31 POPET 171      87.296  76.072  68.799  1.00  0.00           C
ATOM   4790 2C31 POPET 171      88.326  75.172  68.109  1.00  0.00           C
ATOM   4793 3C31 POPET 171      89.786  75.413  68.519  1.00  0.00           C
ATOM   4796 4C31 POPET 171      90.326  76.801  68.159  1.00  0.00           C
ATOM   4799 5C31 POPET 171      91.846  76.913  68.339  1.00  0.00           C
ATOM   4802 6C31 POPET 171      92.436  78.231  67.829  1.00  0.00           C
ATOM   4806  NH3 POPEU 172      94.766  96.132  78.279  1.00  0.00           N
ATOM   4810  C12 POPEU 172      93.625  95.652  77.429  1.00  0.00           C
ATOM   4813  C11 POPEU 172      92.476  95.212  78.349  1.00  0.00           C
ATOM   4816  P   POPEU 172      90.365  96.613  77.869  1.00  0.00           P
ATOM   4817  O13 POPEU 172      89.726  96.482  79.189  1.00  0.00           O
ATOM   4818  O14 POPEU 172      91.305  97.721  77.639  1.00  0.00           O
ATOM   4819  O11 POPEU 172      89.296  96.582  76.699  1.00  0.00           O
ATOM   4820  O12 POPEU 172      91.206  95.262  77.679  1.00  0.00           O
ATOM   4821  C1  POPEU 172      88.485  95.411  76.609  1.00  0.00           C
ATOM   4824  C2  POPEU 172      87.725  95.332  75.269  1.00  0.00           C
ATOM   4826  O21 POPEU 172      88.686  95.012  74.239  1.00  0.00           O
ATOM   4827  C21 POPEU 172      88.385  93.951  73.489  1.00  0.00           C
ATOM   4828  O22 POPEU 172      87.296  93.423  73.459  1.00  0.00           O
ATOM   4829  C22 POPEU 172      89.605  93.462  72.699  1.00  0.00           C
ATOM   4832  C3  POPEU 172      86.955  96.652  74.999  1.00  0.00           C
ATOM   4835  O31 POPEU 172      86.146  96.582  73.809  1.00  0.00           O
ATOM   4836  C31 POPEU 172      86.685  96.652  72.579  1.00  0.00           C
ATOM   4837  O32 POPEU 172      86.156  96.212  71.579  1.00  0.00           O
ATOM   4838  C32 POPEU 172      87.986  97.472  72.509  1.00  0.00           C
ATOM   4841  C23 POPEU 172      89.306  93.082  71.229  1.00  0.00           C
ATOM   4844  C24 POPEU 172      90.225  91.972  70.709  1.00  0.00           C
ATOM   4847  C25 POPEU 172      90.265  91.883  69.179  1.00  0.00           C
ATOM   4850  C26 POPEU 172      91.296  90.872  68.639  1.00  0.00           C
ATOM   4853  C27 POPEU 172      91.646  91.111  67.159  1.00  0.00           C
ATOM   4856  C28 POPEU 172      92.865  90.302  66.649  1.00  0.00           C
ATOM   4859  C29 POPEU 172      92.576  88.831  66.459  1.00  0.00           C
ATOM   4861 0C21 POPEU 172      93.485  87.853  66.339  1.00  0.00           C
ATOM   4863 1C21 POPEU 172      94.985  88.012  66.369  1.00  0.00           C
ATOM   4866 2C21 POPEU 172      95.657  87.312  67.569  1.00  0.00           C
ATOM   4869 3C21 POPEU 172      95.356  85.802  67.639  1.00  0.00           C
ATOM   4872 4C21 POPEU 172      96.305  85.002  68.539  1.00  0.00           C
ATOM   4875 5C21 POPEU 172      97.765  84.912  68.039  1.00  0.00           C
ATOM   4878 6C21 POPEU 172      97.916  84.212  66.669  1.00  0.00           C
ATOM   4881 7C21 POPEU 172      99.376  84.122  66.219  1.00  0.00           C
ATOM   4884 8C21 POPEU 172      99.547  83.413  64.869  1.00  0.00           C
ATOM   4888  C33 POPEU 172      88.765  97.201  71.199  1.00  0.00           C
ATOM   4891  C34 POPEU 172      90.046  98.042  71.109  1.00  0.00           C
ATOM   4894  C35 POPEU 172      89.826  99.422  70.449  1.00  0.00           C
ATOM   4897  C36 POPEU 172      89.856  99.332  68.919  1.00  0.00           C
ATOM   4900  C37 POPEU 172      89.486 100.643  68.239  1.00  0.00           C
ATOM   4903  C38 POPEU 172      89.906 100.652  66.759  1.00  0.00           C
ATOM   4906  C39 POPEU 172      89.506 101.922  66.019  1.00  0.00           C
ATOM   4909 0C31 POPEU 172      90.406 102.182  64.799  1.00  0.00           C
ATOM   4912 1C31 POPEU 172      90.146 103.532  64.119  1.00  0.00           C
ATOM   4915 2C31 POPEU 172      91.265 103.871  63.119  1.00  0.00           C
ATOM   4918 3C31 POPEU 172      91.286 105.341  62.699  1.00  0.00           C
ATOM   4921 4C31 POPEU 172      90.085 105.752  61.839  1.00  0.00           C
ATOM   4924 5C31 POPEU 172      90.125 107.243  61.509  1.00  0.00           C
ATOM   4927 6C31 POPEU 172      89.015 107.673  60.549  1.00  0.00           C
ATOM   4931  NH3 POPEV 173      42.956  74.152  74.159  1.00  0.00           N
ATOM   4935  C12 POPEV 173      43.446  73.842  75.539  1.00  0.00           C
ATOM   4938  C11 POPEV 173      44.306  75.002  76.059  1.00  0.00           C
ATOM   4941  P   POPEV 173      46.586  74.852  74.739  1.00  0.00           P
ATOM   4942  O13 POPEV 173      46.976  73.823  75.739  1.00  0.00           O
ATOM   4943  O14 POPEV 173      47.546  75.923  74.439  1.00  0.00           O
ATOM   4944  O11 POPEV 173      46.266  74.052  73.419  1.00  0.00           O
ATOM   4945  O12 POPEV 173      45.186  75.493  75.059  1.00  0.00           O
ATOM   4946  C1  POPEV 173      45.916  74.682  72.189  1.00  0.00           C
ATOM   4949  C2  POPEV 173      47.096  74.682  71.149  1.00  0.00           C
ATOM   4951  O21 POPEV 173      46.696  74.252  69.819  1.00  0.00           O
ATOM   4952  C21 POPEV 173      46.356  72.981  69.649  1.00  0.00           C
ATOM   4953  O22 POPEV 173      46.156  72.173  70.539  1.00  0.00           O
ATOM   4954  C22 POPEV 173      46.275  72.672  68.149  1.00  0.00           C
ATOM   4957  C3  POPEV 173      48.306  73.883  71.719  1.00  0.00           C
ATOM   4960  O31 POPEV 173      49.336  73.622  70.749  1.00  0.00           O
ATOM   4961  C31 POPEV 173      50.236  72.713  71.179  1.00  0.00           C
ATOM   4962  O32 POPEV 173      50.186  72.132  72.239  1.00  0.00           O
ATOM   4963  C32 POPEV 173      51.256  72.462  70.069  1.00  0.00           C
ATOM   4966  C23 POPEV 173      46.007  71.191  67.799  1.00  0.00           C
ATOM   4969  C24 POPEV 173      45.815  70.902  66.289  1.00  0.00           C
ATOM   4972  C25 POPEV 173      47.116  70.932  65.449  1.00  0.00           C
ATOM   4975  C26 POPEV 173      46.956  70.302  64.049  1.00  0.00           C
ATOM   4978  C27 POPEV 173      48.276  70.292  63.249  1.00  0.00           C
ATOM   4981  C28 POPEV 173      48.176  69.712  61.819  1.00  0.00           C
ATOM   4984  C29 POPEV 173      47.786  68.262  61.809  1.00  0.00           C
ATOM   4986 0C21 POPEV 173      48.536  67.202  61.449  1.00  0.00           C
ATOM   4988 1C21 POPEV 173      49.976  67.191  60.989  1.00  0.00           C
ATOM   4991 2C21 POPEV 173      50.885  66.312  61.869  1.00  0.00           C
ATOM   4994 3C21 POPEV 173      50.386  64.862  61.999  1.00  0.00           C
ATOM   4997 4C21 POPEV 173      51.345  63.922  62.729  1.00  0.00           C
ATOM   5000 5C21 POPEV 173      50.646  62.642  63.209  1.00  0.00           C
ATOM   5003 6C21 POPEV 173      49.826  61.931  62.119  1.00  0.00           C
ATOM   5006 7C21 POPEV 173      49.316  60.562  62.589  1.00  0.00           C
ATOM   5009 8C21 POPEV 173      48.286  59.922  61.659  1.00  0.00           C
ATOM   5013  C33 POPEV 173      51.766  73.762  69.409  1.00  0.00           C
ATOM   5016  C34 POPEV 173      52.525  73.482  68.099  1.00  0.00           C
ATOM   5019  C35 POPEV 173      52.896  74.752  67.309  1.00  0.00           C
ATOM   5022  C36 POPEV 173      51.686  75.642  66.969  1.00  0.00           C
ATOM   5025  C37 POPEV 173      52.006  76.743  65.949  1.00  0.00           C
ATOM   5028  C38 POPEV 173      50.766  77.612  65.669  1.00  0.00           C
ATOM   5031  C39 POPEV 173      50.955  78.551  64.469  1.00  0.00           C
ATOM   5034 0C31 POPEV 173      51.866  79.743  64.779  1.00  0.00           C
ATOM   5037 1C31 POPEV 173      52.246  80.512  63.509  1.00  0.00           C
ATOM   5040 2C31 POPEV 173      53.236  81.642  63.779  1.00  0.00           C
ATOM   5043 3C31 POPEV 173      53.726  82.262  62.469  1.00  0.00           C
ATOM   5046 4C31 POPEV 173      54.746  83.392  62.639  1.00  0.00           C
ATOM   5049 5C31 POPEV 173      55.356  83.843  61.309  1.00  0.00           C
ATOM   5052 6C31 POPEV 173      55.806  85.302  61.299  1.00  0.00           C
ATOM   5056  NH3 POPEW 174     130.137 110.173  74.979  1.00  0.00           N
ATOM   5060  C12 POPEW 174     128.686 109.782  74.759  1.00  0.00           C
ATOM   5063  C11 POPEW 174     127.836 109.812  76.049  1.00  0.00           C
ATOM   5066  P   POPEW 174     125.216 109.452  75.639  1.00  0.00           P
ATOM   5067  O13 POPEW 174     125.535 108.051  75.289  1.00  0.00           O
ATOM   5068  O14 POPEW 174     124.455 109.581  76.899  1.00  0.00           O
ATOM   5069  O11 POPEW 174     124.506 110.163  74.429  1.00  0.00           O
ATOM   5070  O12 POPEW 174     126.545 110.312  75.749  1.00  0.00           O
ATOM   5071  C1  POPEW 174     124.315 109.533  73.159  1.00  0.00           C
ATOM   5074  C2  POPEW 174     122.826 109.663  72.749  1.00  0.00           C
ATOM   5076  O21 POPEW 174     122.606 109.042  71.469  1.00  0.00           O
ATOM   5077  C21 POPEW 174     122.706 107.732  71.459  1.00  0.00           C
ATOM   5078  O22 POPEW 174     122.765 107.012  72.439  1.00  0.00           O
ATOM   5079  C22 POPEW 174     122.926 107.282  70.019  1.00  0.00           C
ATOM   5082  C3  POPEW 174     122.426 111.162  72.689  1.00  0.00           C
ATOM   5085  O31 POPEW 174     121.095 111.362  72.169  1.00  0.00           O
ATOM   5086  C31 POPEW 174     121.007 111.512  70.849  1.00  0.00           C
ATOM   5087  O32 POPEW 174     121.946 111.572  70.069  1.00  0.00           O
ATOM   5088  C32 POPEW 174     119.547 111.652  70.449  1.00  0.00           C
ATOM   5091  C23 POPEW 174     123.205 105.762  69.919  1.00  0.00           C
ATOM   5094  C24 POPEW 174     123.175 105.243  68.479  1.00  0.00           C
ATOM   5097  C25 POPEW 174     124.156 105.932  67.529  1.00  0.00           C
ATOM   5100  C26 POPEW 174     124.026 105.462  66.079  1.00  0.00           C
ATOM   5103  C27 POPEW 174     124.206 106.613  65.079  1.00  0.00           C
ATOM   5106  C28 POPEW 174     124.166 106.092  63.639  1.00  0.00           C
ATOM   5109  C29 POPEW 174     124.285 107.173  62.589  1.00  0.00           C
ATOM   5111 0C21 POPEW 174     124.555 107.012  61.279  1.00  0.00           C
ATOM   5113 1C21 POPEW 174     124.826 105.742  60.509  1.00  0.00           C
ATOM   5116 2C21 POPEW 174     125.775 104.712  61.139  1.00  0.00           C
ATOM   5119 3C21 POPEW 174     126.186 103.572  60.189  1.00  0.00           C
ATOM   5122 4C21 POPEW 174     127.035 102.512  60.909  1.00  0.00           C
ATOM   5125 5C21 POPEW 174     127.476 101.371  59.989  1.00  0.00           C
ATOM   5128 6C21 POPEW 174     128.385 100.363  60.709  1.00  0.00           C
ATOM   5131 7C21 POPEW 174     128.846  99.212  59.799  1.00  0.00           C
ATOM   5134 8C21 POPEW 174     129.906  98.322  60.439  1.00  0.00           C
ATOM   5138  C33 POPEW 174     119.407 112.062  68.969  1.00  0.00           C
ATOM   5141  C34 POPEW 174     117.966 112.402  68.579  1.00  0.00           C
ATOM   5144  C35 POPEW 174     117.806 112.572  67.059  1.00  0.00           C
ATOM   5147  C36 POPEW 174     117.366 111.282  66.359  1.00  0.00           C
ATOM   5150  C37 POPEW 174     117.406 111.371  64.829  1.00  0.00           C
ATOM   5153  C38 POPEW 174     116.856 110.112  64.129  1.00  0.00           C
ATOM   5156  C39 POPEW 174     115.336 110.173  63.909  1.00  0.00           C
ATOM   5159 0C31 POPEW 174     114.936 111.022  62.679  1.00  0.00           C
ATOM   5162 1C31 POPEW 174     114.906 110.212  61.369  1.00  0.00           C
ATOM   5165 2C31 POPEW 174     114.617 111.062  60.119  1.00  0.00           C
ATOM   5168 3C31 POPEW 174     113.196 111.652  60.079  1.00  0.00           C
ATOM   5171 4C31 POPEW 174     112.126 110.713  59.489  1.00  0.00           C
ATOM   5174 5C31 POPEW 174     111.856 110.962  57.999  1.00  0.00           C
ATOM   5177 6C31 POPEW 174     110.675 110.173  57.429  1.00  0.00           C
ATOM   5181  NH3 POPEX 175     131.257  78.823  35.619  1.00  0.00           N
ATOM   5185  C12 POPEX 175     132.365  77.913  35.159  1.00  0.00           C
ATOM   5188  C11 POPEX 175     131.947  76.432  35.149  1.00  0.00           C
ATOM   5191  P   POPEX 175     134.406  75.533  35.029  1.00  0.00           P
ATOM   5192  O13 POPEX 175     134.985  74.262  34.569  1.00  0.00           O
ATOM   5193  O14 POPEX 175     135.156  76.771  34.809  1.00  0.00           O
ATOM   5194  O11 POPEX 175     134.145  75.332  36.569  1.00  0.00           O
ATOM   5195  O12 POPEX 175     132.926  75.621  34.499  1.00  0.00           O
ATOM   5196  C1  POPEX 175     134.886  76.112  37.519  1.00  0.00           C
ATOM   5199  C2  POPEX 175     134.695  75.632  38.989  1.00  0.00           C
ATOM   5201  O21 POPEX 175     135.727  74.682  39.319  1.00  0.00           O
ATOM   5202  C21 POPEX 175     136.296  74.912  40.509  1.00  0.00           C
ATOM   5203  O22 POPEX 175     136.107  75.882  41.209  1.00  0.00           O
ATOM   5204  C22 POPEX 175     137.146  73.712  40.909  1.00  0.00           C
ATOM   5207  C3  POPEX 175     133.305  74.982  39.249  1.00  0.00           C
ATOM   5210  O31 POPEX 175     133.206  74.371  40.559  1.00  0.00           O
ATOM   5211  C31 POPEX 175     132.926  75.172  41.569  1.00  0.00           C
ATOM   5212  O32 POPEX 175     132.816  76.383  41.529  1.00  0.00           O
ATOM   5213  C32 POPEX 175     132.736  74.332  42.819  1.00  0.00           C
ATOM   5216  C23 POPEX 175     138.469  74.152  41.549  1.00  0.00           C
ATOM   5219  C24 POPEX 175     139.020  73.142  42.569  1.00  0.00           C
ATOM   5222  C25 POPEX 175     138.165  73.051  43.839  1.00  0.00           C
ATOM   5225  C26 POPEX 175     139.020  72.762  45.079  1.00  0.00           C
ATOM   5228  C27 POPEX 175     138.197  72.682  46.379  1.00  0.00           C
ATOM   5231  C28 POPEX 175     139.038  72.602  47.659  1.00  0.00           C
ATOM   5234  C29 POPEX 175     139.949  71.402  47.679  1.00  0.00           C
ATOM   5236 0C21 POPEX 175     139.938  70.362  48.539  1.00  0.00           C
ATOM   5238 1C21 POPEX 175     139.038  70.182  49.729  1.00  0.00           C
ATOM   5241 2C21 POPEX 175     139.699  69.332  50.839  1.00  0.00           C
ATOM   5244 3C21 POPEX 175     139.859  67.853  50.469  1.00  0.00           C
ATOM   5247 4C21 POPEX 175     140.679  67.042  51.489  1.00  0.00           C
ATOM   5250 5C21 POPEX 175     139.829  66.142  52.389  1.00  0.00           C
ATOM   5253 6C21 POPEX 175     140.699  65.202  53.239  1.00  0.00           C
ATOM   5256 7C21 POPEX 175     139.879  64.312  54.179  1.00  0.00           C
ATOM   5259 8C21 POPEX 175     140.708  63.222  54.869  1.00  0.00           C
ATOM   5263  C33 POPEX 175     134.086  73.712  43.249  1.00  0.00           C
ATOM   5266  C34 POPEX 175     134.056  72.932  44.559  1.00  0.00           C
ATOM   5269  C35 POPEX 175     134.126  73.812  45.809  1.00  0.00           C
ATOM   5272  C36 POPEX 175     134.366  73.021  47.099  1.00  0.00           C
ATOM   5275  C37 POPEX 175     134.357  73.922  48.339  1.00  0.00           C
ATOM   5278  C38 POPEX 175     134.285  73.121  49.649  1.00  0.00           C
ATOM   5281  C39 POPEX 175     135.656  72.702  50.209  1.00  0.00           C
ATOM   5284 0C31 POPEX 175     136.326  73.792  51.059  1.00  0.00           C
ATOM   5287 1C31 POPEX 175     137.606  73.312  51.739  1.00  0.00           C
ATOM   5290 2C31 POPEX 175     138.156  74.252  52.829  1.00  0.00           C
ATOM   5293 3C31 POPEX 175     137.165  74.502  53.979  1.00  0.00           C
ATOM   5296 4C31 POPEX 175     137.836  75.032  55.249  1.00  0.00           C
ATOM   5299 5C31 POPEX 175     136.895  75.052  56.459  1.00  0.00           C
ATOM   5302 6C31 POPEX 175     137.625  75.332  57.769  1.00  0.00           C
ATOM   5306  NH3 POPEY 176     107.515 121.353  36.559  1.00  0.00           N
ATOM   5310  C12 POPEY 176     107.195 121.652  37.999  1.00  0.00           C
ATOM   5313  C11 POPEY 176     106.335 120.493  38.509  1.00  0.00           C
ATOM   5316  P   POPEY 176     103.846 120.942  37.799  1.00  0.00           P
ATOM   5317  O13 POPEY 176     103.385 121.502  36.509  1.00  0.00           O
ATOM   5318  O14 POPEY 176     102.926 120.051  38.539  1.00  0.00           O
ATOM   5319  O11 POPEY 176     104.206 122.221  38.679  1.00  0.00           O
ATOM   5320  O12 POPEY 176     105.256 120.243  37.609  1.00  0.00           O
ATOM   5321  C1  POPEY 176     103.355 122.603  39.769  1.00  0.00           C
ATOM   5324  C2  POPEY 176     103.606 121.753  41.029  1.00  0.00           C
ATOM   5326  O21 POPEY 176     102.375 121.462  41.699  1.00  0.00           O
ATOM   5327  C21 POPEY 176     101.775 122.481  42.279  1.00  0.00           C
ATOM   5328  O22 POPEY 176     102.095 123.652  42.209  1.00  0.00           O
ATOM   5329  C22 POPEY 176     100.596 121.963  43.089  1.00  0.00           C
ATOM   5332  C3  POPEY 176     104.726 122.332  41.969  1.00  0.00           C
ATOM   5335  O31 POPEY 176     104.805 121.582  43.199  1.00  0.00           O
ATOM   5336  C31 POPEY 176     105.286 120.353  43.019  1.00  0.00           C
ATOM   5337  O32 POPEY 176     105.915 119.981  42.039  1.00  0.00           O
ATOM   5338  C32 POPEY 176     104.826 119.412  44.139  1.00  0.00           C
ATOM   5341  C23 POPEY 176     100.826 122.212  44.599  1.00  0.00           C
ATOM   5344  C24 POPEY 176      99.866 121.362  45.449  1.00  0.00           C
ATOM   5347  C25 POPEY 176     100.447 120.982  46.819  1.00  0.00           C
ATOM   5350  C26 POPEY 176      99.875 121.823  47.969  1.00  0.00           C
ATOM   5353  C27 POPEY 176     100.486 121.382  49.309  1.00  0.00           C
ATOM   5356  C28 POPEY 176      99.735 121.982  50.509  1.00  0.00           C
ATOM   5359  C29 POPEY 176     100.556 121.902  51.769  1.00  0.00           C
ATOM   5361 0C21 POPEY 176     101.046 122.972  52.419  1.00  0.00           C
ATOM   5363 1C21 POPEY 176     100.855 124.393  51.949  1.00  0.00           C
ATOM   5366 2C21 POPEY 176     101.685 125.402  52.739  1.00  0.00           C
ATOM   5369 3C21 POPEY 176     103.196 125.142  52.699  1.00  0.00           C
ATOM   5372 4C21 POPEY 176     103.966 126.322  53.269  1.00  0.00           C
ATOM   5375 5C21 POPEY 176     105.416 125.982  53.619  1.00  0.00           C
ATOM   5378 6C21 POPEY 176     106.076 127.132  54.379  1.00  0.00           C
ATOM   5381 7C21 POPEY 176     107.366 126.712  55.069  1.00  0.00           C
ATOM   5384 8C21 POPEY 176     107.776 127.712  56.149  1.00  0.00           C
ATOM   5388  C33 POPEY 176     104.275 120.072  45.439  1.00  0.00           C
ATOM   5391  C34 POPEY 176     105.316 120.142  46.579  1.00  0.00           C
ATOM   5394  C35 POPEY 176     104.687 120.121  47.979  1.00  0.00           C
ATOM   5397  C36 POPEY 176     104.106 118.752  48.359  1.00  0.00           C
ATOM   5400  C37 POPEY 176     103.507 118.712  49.769  1.00  0.00           C
ATOM   5403  C38 POPEY 176     103.046 117.301  50.169  1.00  0.00           C
ATOM   5406  C39 POPEY 176     102.765 117.152  51.669  1.00  0.00           C
ATOM   5409 0C31 POPEY 176     101.496 117.853  52.149  1.00  0.00           C
ATOM   5412 1C31 POPEY 176     101.475 117.952  53.679  1.00  0.00           C
ATOM   5415 2C31 POPEY 176     100.216 118.622  54.249  1.00  0.00           C
ATOM   5418 3C31 POPEY 176     100.295 118.892  55.769  1.00  0.00           C
ATOM   5421 4C31 POPEY 176     100.256 117.621  56.629  1.00  0.00           C
ATOM   5424 5C31 POPEY 176     101.635 117.092  57.039  1.00  0.00           C
ATOM   5427 6C31 POPEY 176     101.566 115.792  57.839  1.00  0.00           C
ATOM   5431  NH3 POPEZ 177       0.973  32.812  35.659  1.00  0.00           N
ATOM   5435  C12 POPEZ 177       2.476  32.922  35.649  1.00  0.00           C
ATOM   5438  C11 POPEZ 177       2.976  34.322  35.239  1.00  0.00           C
ATOM   5441  P   POPEZ 177       4.996  34.872  36.759  1.00  0.00           P
ATOM   5442  O13 POPEZ 177       4.126  34.332  37.829  1.00  0.00           O
ATOM   5443  O14 POPEZ 177       6.456  34.672  36.899  1.00  0.00           O
ATOM   5444  O11 POPEZ 177       4.676  36.422  36.669  1.00  0.00           O
ATOM   5445  O12 POPEZ 177       4.406  34.372  35.359  1.00  0.00           O
ATOM   5446  C1  POPEZ 177       5.706  37.412  36.609  1.00  0.00           C
ATOM   5449  C2  POPEZ 177       5.446  38.502  37.679  1.00  0.00           C
ATOM   5451  O21 POPEZ 177       4.336  39.302  37.239  1.00  0.00           O
ATOM   5452  C21 POPEZ 177       3.896  40.282  37.989  1.00  0.00           C
ATOM   5453  O22 POPEZ 177       3.746  41.442  37.639  1.00  0.00           O
ATOM   5454  C22 POPEZ 177       3.436  39.772  39.379  1.00  0.00           C
ATOM   5457  C3  POPEZ 177       6.706  39.352  38.009  1.00  0.00           C
ATOM   5460  O31 POPEZ 177       6.896  39.451  39.439  1.00  0.00           O
ATOM   5461  C31 POPEZ 177       6.836  40.632  40.009  1.00  0.00           C
ATOM   5462  O32 POPEZ 177       6.606  41.702  39.479  1.00  0.00           O
ATOM   5463  C32 POPEZ 177       6.966  40.392  41.519  1.00  0.00           C
ATOM   5466  C23 POPEZ 177       2.986  40.962  40.259  1.00  0.00           C
ATOM   5469  C24 POPEZ 177       2.416  40.592  41.639  1.00  0.00           C
ATOM   5472  C25 POPEZ 177       2.626  41.751  42.629  1.00  0.00           C
ATOM   5475  C26 POPEZ 177       1.796  41.642  43.929  1.00  0.00           C
ATOM   5478  C27 POPEZ 177       2.556  42.222  45.139  1.00  0.00           C
ATOM   5481  C28 POPEZ 177       1.663  42.622  46.329  1.00  0.00           C
ATOM   5484  C29 POPEZ 177       0.863  43.862  46.049  1.00  0.00           C
ATOM   5486 0C21 POPEZ 177       0.343  44.732  46.949  1.00  0.00           C
ATOM   5488 1C21 POPEZ 177       0.443  44.673  48.449  1.00  0.00           C
ATOM   5491 2C21 POPEZ 177      -0.907  44.402  49.159  1.00  0.00           C
ATOM   5494 3C21 POPEZ 177      -0.807  44.652  50.669  1.00  0.00           C
ATOM   5497 4C21 POPEZ 177      -2.067  44.262  51.469  1.00  0.00           C
ATOM   5500 5C21 POPEZ 177      -1.857  44.472  52.979  1.00  0.00           C
ATOM   5503 6C21 POPEZ 177      -3.007  43.962  53.869  1.00  0.00           C
ATOM   5506 7C21 POPEZ 177      -2.547  43.742  55.319  1.00  0.00           C
ATOM   5509 8C21 POPEZ 177      -3.667  43.363  56.289  1.00  0.00           C
ATOM   5513  C33 POPEZ 177       7.066  41.642  42.409  1.00  0.00           C
ATOM   5516  C34 POPEZ 177       6.686  41.312  43.859  1.00  0.00           C
ATOM   5519  C35 POPEZ 177       6.646  42.512  44.819  1.00  0.00           C
ATOM   5522  C36 POPEZ 177       6.326  42.011  46.229  1.00  0.00           C
ATOM   5525  C37 POPEZ 177       6.356  43.062  47.339  1.00  0.00           C
ATOM   5528  C38 POPEZ 177       6.116  42.402  48.709  1.00  0.00           C
ATOM   5531  C39 POPEZ 177       6.666  43.192  49.899  1.00  0.00           C
ATOM   5534 0C31 POPEZ 177       6.696  42.332  51.169  1.00  0.00           C
ATOM   5537 1C31 POPEZ 177       7.186  43.093  52.409  1.00  0.00           C
ATOM   5540 2C31 POPEZ 177       7.146  42.243  53.699  1.00  0.00           C
ATOM   5543 3C31 POPEZ 177       7.886  40.892  53.609  1.00  0.00           C
ATOM   5546 4C31 POPEZ 177       9.366  41.032  53.239  1.00  0.00           C
ATOM   5549 5C31 POPEZ 177      10.056  39.682  52.979  1.00  0.00           C
ATOM   5552 6C31 POPEZ 177      11.516  39.842  52.569  1.00  0.00           C
ATOM   5556  NH3 POPEa 178     121.246  32.452  38.169  1.00  0.00           N
ATOM   5560  C12 POPEa 178     121.496  33.892  37.789  1.00  0.00           C
ATOM   5563  C11 POPEa 178     120.525  34.862  38.479  1.00  0.00           C
ATOM   5566  P   POPEa 178     121.837  37.122  37.959  1.00  0.00           P
ATOM   5567  O13 POPEa 178     122.436  37.202  36.619  1.00  0.00           O
ATOM   5568  O14 POPEa 178     121.445  38.422  38.559  1.00  0.00           O
ATOM   5569  O11 POPEa 178     122.836  36.352  38.919  1.00  0.00           O
ATOM   5570  O12 POPEa 178     120.565  36.152  37.879  1.00  0.00           O
ATOM   5571  C1  POPEa 178     123.345  36.872  40.139  1.00  0.00           C
ATOM   5574  C2  POPEa 178     123.056  35.852  41.259  1.00  0.00           C
ATOM   5576  O21 POPEa 178     123.355  36.372  42.549  1.00  0.00           O
ATOM   5577  C21 POPEa 178     122.445  37.172  43.099  1.00  0.00           C
ATOM   5578  O22 POPEa 178     121.405  37.542  42.579  1.00  0.00           O
ATOM   5579  C22 POPEa 178     122.885  37.442  44.549  1.00  0.00           C
ATOM   5582  C3  POPEa 178     123.896  34.552  41.069  1.00  0.00           C
ATOM   5585  O31 POPEa 178     123.546  33.542  42.059  1.00  0.00           O
ATOM   5586  C31 POPEa 178     122.426  32.902  41.749  1.00  0.00           C
ATOM   5587  O32 POPEa 178     121.775  33.052  40.739  1.00  0.00           O
ATOM   5588  C32 POPEa 178     122.035  31.942  42.869  1.00  0.00           C
ATOM   5591  C23 POPEa 178     121.736  37.802  45.519  1.00  0.00           C
ATOM   5594  C24 POPEa 178     121.946  37.252  46.949  1.00  0.00           C
ATOM   5597  C25 POPEa 178     122.606  38.222  47.929  1.00  0.00           C
ATOM   5600  C26 POPEa 178     122.846  37.593  49.319  1.00  0.00           C
ATOM   5603  C27 POPEa 178     123.145  38.612  50.419  1.00  0.00           C
ATOM   5606  C28 POPEa 178     124.015  38.052  51.569  1.00  0.00           C
ATOM   5609  C29 POPEa 178     125.486  37.982  51.199  1.00  0.00           C
ATOM   5611 0C21 POPEa 178     126.466  37.453  51.949  1.00  0.00           C
ATOM   5613 1C21 POPEa 178     126.305  36.792  53.299  1.00  0.00           C
ATOM   5616 2C21 POPEa 178     127.625  36.142  53.759  1.00  0.00           C
ATOM   5619 3C21 POPEa 178     127.466  35.362  55.079  1.00  0.00           C
ATOM   5622 4C21 POPEa 178     128.766  34.722  55.579  1.00  0.00           C
ATOM   5625 5C21 POPEa 178     129.156  33.502  54.739  1.00  0.00           C
ATOM   5628 6C21 POPEa 178     130.426  32.802  55.219  1.00  0.00           C
ATOM   5631 7C21 POPEa 178     130.716  31.572  54.359  1.00  0.00           C
ATOM   5634 8C21 POPEa 178     132.046  30.922  54.669  1.00  0.00           C
ATOM   5638  C33 POPEa 178     120.565  31.502  42.679  1.00  0.00           C
ATOM   5641  C34 POPEa 178     120.106  30.372  43.599  1.00  0.00           C
ATOM   5644  C35 POPEa 178     120.166  30.712  45.099  1.00  0.00           C
ATOM   5647  C36 POPEa 178     119.506  29.642  45.979  1.00  0.00           C
ATOM   5650  C37 POPEa 178     120.026  29.532  47.419  1.00  0.00           C
ATOM   5653  C38 POPEa 178     119.126  28.642  48.289  1.00  0.00           C
ATOM   5656  C39 POPEa 178     119.716  28.242  49.649  1.00  0.00           C
ATOM   5659 0C31 POPEa 178     119.915  29.402  50.649  1.00  0.00           C
ATOM   5662 1C31 POPEa 178     120.166  28.882  52.069  1.00  0.00           C
ATOM   5665 2C31 POPEa 178     120.616  29.982  53.059  1.00  0.00           C
ATOM   5668 3C31 POPEa 178     120.766  29.452  54.499  1.00  0.00           C
ATOM   5671 4C31 POPEa 178     121.335  30.512  55.459  1.00  0.00           C
ATOM   5674 5C31 POPEa 178     121.366  30.052  56.919  1.00  0.00           C
ATOM   5677 6C31 POPEa 178     121.846  31.142  57.879  1.00  0.00           C
ATOM   5681  NH3 POPEb 179      99.477  39.252  78.209  1.00  0.00           N
ATOM   5685  C12 POPEb 179     100.336  38.582  79.249  1.00  0.00           C
ATOM   5688  C11 POPEb 179     101.515  37.872  78.569  1.00  0.00           C
ATOM   5691  P   POPEb 179     103.466  39.642  78.309  1.00  0.00           P
ATOM   5692  O13 POPEb 179     103.406  41.021  77.799  1.00  0.00           O
ATOM   5693  O14 POPEb 179     103.455  39.552  79.789  1.00  0.00           O
ATOM   5694  O11 POPEb 179     104.766  38.982  77.699  1.00  0.00           O
ATOM   5695  O12 POPEb 179     102.266  38.773  77.749  1.00  0.00           O
ATOM   5696  C1  POPEb 179     104.695  38.522  76.329  1.00  0.00           C
ATOM   5699  C2  POPEb 179     106.116  38.292  75.749  1.00  0.00           C
ATOM   5701  O21 POPEb 179     106.165  38.592  74.339  1.00  0.00           O
ATOM   5702  C21 POPEb 179     105.546  37.812  73.489  1.00  0.00           C
ATOM   5703  O22 POPEb 179     104.796  36.882  73.729  1.00  0.00           O
ATOM   5704  C22 POPEb 179     105.826  38.352  72.079  1.00  0.00           C
ATOM   5707  C3  POPEb 179     106.726  36.912  76.109  1.00  0.00           C
ATOM   5710  O31 POPEb 179     108.126  36.882  75.779  1.00  0.00           O
ATOM   5711  C31 POPEb 179     108.555  35.982  74.889  1.00  0.00           C
ATOM   5712  O32 POPEb 179     107.885  35.122  74.359  1.00  0.00           O
ATOM   5713  C32 POPEb 179     110.026  36.322  74.589  1.00  0.00           C
ATOM   5716  C23 POPEb 179     105.256  37.472  70.949  1.00  0.00           C
ATOM   5719  C24 POPEb 179     106.106  37.502  69.659  1.00  0.00           C
ATOM   5722  C25 POPEb 179     105.346  37.093  68.399  1.00  0.00           C
ATOM   5725  C26 POPEb 179     104.945  35.612  68.359  1.00  0.00           C
ATOM   5728  C27 POPEb 179     103.966  35.332  67.219  1.00  0.00           C
ATOM   5731  C28 POPEb 179     103.455  33.882  67.139  1.00  0.00           C
ATOM   5734  C29 POPEb 179     104.465  32.942  66.529  1.00  0.00           C
ATOM   5736 0C21 POPEb 179     104.576  32.662  65.219  1.00  0.00           C
ATOM   5738 1C21 POPEb 179     103.735  33.272  64.119  1.00  0.00           C
ATOM   5741 2C21 POPEb 179     104.506  33.332  62.779  1.00  0.00           C
ATOM   5744 3C21 POPEb 179     103.735  34.112  61.699  1.00  0.00           C
ATOM   5747 4C21 POPEb 179     104.506  34.182  60.369  1.00  0.00           C
ATOM   5750 5C21 POPEb 179     103.695  34.852  59.249  1.00  0.00           C
ATOM   5753 6C21 POPEb 179     104.455  34.882  57.909  1.00  0.00           C
ATOM   5756 7C21 POPEb 179     103.606  35.452  56.759  1.00  0.00           C
ATOM   5759 8C21 POPEb 179     104.376  35.532  55.439  1.00  0.00           C
ATOM   5763  C33 POPEb 179     110.686  35.432  73.499  1.00  0.00           C
ATOM   5766  C34 POPEb 179     111.915  36.112  72.859  1.00  0.00           C
ATOM   5769  C35 POPEb 179     111.596  37.362  72.019  1.00  0.00           C
ATOM   5772  C36 POPEb 179     112.856  38.112  71.589  1.00  0.00           C
ATOM   5775  C37 POPEb 179     112.646  39.622  71.379  1.00  0.00           C
ATOM   5778  C38 POPEb 179     114.006  40.292  71.209  1.00  0.00           C
ATOM   5781  C39 POPEb 179     114.045  41.812  71.359  1.00  0.00           C
ATOM   5784 0C31 POPEb 179     113.345  42.573  70.239  1.00  0.00           C
ATOM   5787 1C31 POPEb 179     113.926  42.292  68.839  1.00  0.00           C
ATOM   5790 2C31 POPEb 179     113.546  43.412  67.859  1.00  0.00           C
ATOM   5793 3C31 POPEb 179     114.015  43.251  66.419  1.00  0.00           C
ATOM   5796 4C31 POPEb 179     113.816  44.572  65.649  1.00  0.00           C
ATOM   5799 5C31 POPEb 179     114.246  44.501  64.189  1.00  0.00           C
ATOM   5802 6C31 POPEb 179     114.246  45.863  63.489  1.00  0.00           C
ATOM   5806  NH3 POPEc 180     105.085  78.612  41.219  1.00  0.00           N
ATOM   5810  C12 POPEc 180     104.166  77.592  40.599  1.00  0.00           C
ATOM   5813  C11 POPEc 180     103.476  78.152  39.329  1.00  0.00           C
ATOM   5816  P   POPEc 180     102.065  80.051  40.389  1.00  0.00           P
ATOM   5817  O13 POPEc 180     103.415  80.632  40.439  1.00  0.00           O
ATOM   5818  O14 POPEc 180     100.996  80.892  39.819  1.00  0.00           O
ATOM   5819  O11 POPEc 180     101.676  79.512  41.829  1.00  0.00           O
ATOM   5820  O12 POPEc 180     102.175  78.682  39.609  1.00  0.00           O
ATOM   5821  C1  POPEc 180     101.125  80.442  42.759  1.00  0.00           C
ATOM   5824  C2  POPEc 180     100.885  79.822  44.169  1.00  0.00           C
ATOM   5826  O21 POPEc 180     102.165  79.732  44.839  1.00  0.00           O
ATOM   5827  C21 POPEc 180     102.156  80.002  46.129  1.00  0.00           C
ATOM   5828  O22 POPEc 180     101.195  80.302  46.809  1.00  0.00           O
ATOM   5829  C22 POPEc 180     103.566  79.862  46.669  1.00  0.00           C
ATOM   5832  C3  POPEc 180     100.206  78.423  44.089  1.00  0.00           C
ATOM   5835  O31 POPEc 180      99.786  77.981  45.399  1.00  0.00           O
ATOM   5836  C31 POPEc 180      98.916  76.981  45.419  1.00  0.00           C
ATOM   5837  O32 POPEc 180      98.735  76.172  44.529  1.00  0.00           O
ATOM   5838  C32 POPEc 180      98.196  77.012  46.769  1.00  0.00           C
ATOM   5841  C23 POPEc 180     103.606  79.902  48.209  1.00  0.00           C
ATOM   5844  C24 POPEc 180     104.816  79.132  48.759  1.00  0.00           C
ATOM   5847  C25 POPEc 180     104.836  79.032  50.279  1.00  0.00           C
ATOM   5850  C26 POPEc 180     103.905  77.942  50.829  1.00  0.00           C
ATOM   5853  C27 POPEc 180     103.945  77.872  52.349  1.00  0.00           C
ATOM   5856  C28 POPEc 180     103.075  76.743  52.929  1.00  0.00           C
ATOM   5859  C29 POPEc 180     103.336  76.552  54.409  1.00  0.00           C
ATOM   5861 0C21 POPEc 180     102.996  77.412  55.389  1.00  0.00           C
ATOM   5863 1C21 POPEc 180     102.257  78.712  55.209  1.00  0.00           C
ATOM   5866 2C21 POPEc 180     103.135  79.982  55.229  1.00  0.00           C
ATOM   5869 3C21 POPEc 180     103.826  80.302  56.559  1.00  0.00           C
ATOM   5872 4C21 POPEc 180     104.866  81.432  56.469  1.00  0.00           C
ATOM   5875 5C21 POPEc 180     104.296  82.853  56.629  1.00  0.00           C
ATOM   5878 6C21 POPEc 180     103.746  83.462  55.339  1.00  0.00           C
ATOM   5881 7C21 POPEc 180     103.096  84.832  55.559  1.00  0.00           C
ATOM   5884 8C21 POPEc 180     102.205  85.252  54.399  1.00  0.00           C
ATOM   5888  C33 POPEc 180      97.806  75.612  47.289  1.00  0.00           C
ATOM   5891  C34 POPEc 180      97.205  75.632  48.709  1.00  0.00           C
ATOM   5894  C35 POPEc 180      98.126  76.282  49.749  1.00  0.00           C
ATOM   5897  C36 POPEc 180      97.725  75.993  51.199  1.00  0.00           C
ATOM   5900  C37 POPEc 180      98.576  76.792  52.209  1.00  0.00           C
ATOM   5903  C38 POPEc 180      98.555  76.222  53.639  1.00  0.00           C
ATOM   5906  C39 POPEc 180      97.146  75.892  54.139  1.00  0.00           C
ATOM   5909 0C31 POPEc 180      97.105  75.632  55.649  1.00  0.00           C
ATOM   5912 1C31 POPEc 180      95.756  75.052  56.079  1.00  0.00           C
ATOM   5915 2C31 POPEc 180      95.626  74.922  57.599  1.00  0.00           C
ATOM   5918 3C31 POPEc 180      94.395  74.092  58.009  1.00  0.00           C
ATOM   5921 4C31 POPEc 180      94.576  72.602  57.699  1.00  0.00           C
ATOM   5924 5C31 POPEc 180      93.576  71.713  58.439  1.00  0.00           C
ATOM   5927 6C31 POPEc 180      93.886  70.221  58.309  1.00  0.00           C
ATOM   5931  NH3 POPEd 181       3.466  25.902  36.169  1.00  0.00           N
ATOM   5935  C12 POPEd 181       1.976  25.932  36.159  1.00  0.00           C
ATOM   5938  C11 POPEd 181       1.423  26.882  37.239  1.00  0.00           C
ATOM   5941  P   POPEd 181       2.006  29.252  36.259  1.00  0.00           P
ATOM   5942  O13 POPEd 181       3.296  28.582  36.009  1.00  0.00           O
ATOM   5943  O14 POPEd 181       1.463  30.112  35.179  1.00  0.00           O
ATOM   5944  O11 POPEd 181       2.065  30.132  37.589  1.00  0.00           O
ATOM   5945  O12 POPEd 181       0.973  28.122  36.669  1.00  0.00           O
ATOM   5946  C1  POPEd 181       1.102  29.862  38.619  1.00  0.00           C
ATOM   5949  C2  POPEd 181       1.043  30.992  39.699  1.00  0.00           C
ATOM   5951  O21 POPEd 181       2.315  31.192  40.329  1.00  0.00           O
ATOM   5952  C21 POPEd 181       2.725  30.272  41.189  1.00  0.00           C
ATOM   5953  O22 POPEd 181       2.256  29.163  41.359  1.00  0.00           O
ATOM   5954  C22 POPEd 181       3.805  30.912  42.059  1.00  0.00           C
ATOM   5957  C3  POPEd 181      -0.108  30.762  40.729  1.00  0.00           C
ATOM   5960  O31 POPEd 181       0.053  31.542  41.939  1.00  0.00           O
ATOM   5961  C31 POPEd 181      -0.928  32.352  42.279  1.00  0.00           C
ATOM   5962  O32 POPEd 181      -1.977  32.492  41.669  1.00  0.00           O
ATOM   5963  C32 POPEd 181      -0.528  33.142  43.529  1.00  0.00           C
ATOM   5966  C23 POPEd 181       3.236  31.762  43.229  1.00  0.00           C
ATOM   5969  C24 POPEd 181       3.835  31.362  44.589  1.00  0.00           C
ATOM   5972  C25 POPEd 181       3.236  30.082  45.199  1.00  0.00           C
ATOM   5975  C26 POPEd 181       4.005  29.622  46.449  1.00  0.00           C
ATOM   5978  C27 POPEd 181       3.536  28.252  46.969  1.00  0.00           C
ATOM   5981  C28 POPEd 181       4.356  27.702  48.159  1.00  0.00           C
ATOM   5984  C29 POPEd 181       5.796  27.402  47.789  1.00  0.00           C
ATOM   5986 0C21 POPEd 181       6.686  26.663  48.489  1.00  0.00           C
ATOM   5988 1C21 POPEd 181       6.475  25.982  49.819  1.00  0.00           C
ATOM   5991 2C21 POPEd 181       7.385  24.752  49.959  1.00  0.00           C
ATOM   5994 3C21 POPEd 181       7.385  24.102  51.359  1.00  0.00           C
ATOM   5997 4C21 POPEd 181       8.416  22.962  51.459  1.00  0.00           C
ATOM   6000 5C21 POPEd 181       8.676  22.462  52.879  1.00  0.00           C
ATOM   6003 6C21 POPEd 181       9.276  23.522  53.809  1.00  0.00           C
ATOM   6006 7C21 POPEd 181       9.865  22.932  55.109  1.00  0.00           C
ATOM   6009 8C21 POPEd 181      10.376  23.992  56.079  1.00  0.00           C
ATOM   6013  C33 POPEd 181      -1.618  34.122  44.059  1.00  0.00           C
ATOM   6016  C34 POPEd 181      -2.678  33.472  44.959  1.00  0.00           C
ATOM   6019  C35 POPEd 181      -3.428  34.482  45.849  1.00  0.00           C
ATOM   6022  C36 POPEd 181      -4.297  33.802  46.929  1.00  0.00           C
ATOM   6025  C37 POPEd 181      -4.747  34.742  48.059  1.00  0.00           C
ATOM   6028  C38 POPEd 181      -5.398  34.012  49.249  1.00  0.00           C
ATOM   6031  C39 POPEd 181      -6.878  33.662  49.049  1.00  0.00           C
ATOM   6034 0C31 POPEd 181      -7.527  33.042  50.299  1.00  0.00           C
ATOM   6037 1C31 POPEd 181      -9.068  33.012  50.239  1.00  0.00           C
ATOM   6040 2C31 POPEd 181      -9.728  32.841  51.619  1.00  0.00           C
ATOM   6043 3C31 POPEd 181      -9.787  31.392  52.129  1.00  0.00           C
ATOM   6046 4C31 POPEd 181     -11.098  30.682  51.749  1.00  0.00           C
ATOM   6049 5C31 POPEd 181     -11.088  29.172  52.049  1.00  0.00           C
ATOM   6052 6C31 POPEd 181     -12.427  28.492  51.759  1.00  0.00           C
ATOM   6056  NH3 POPEe 182       8.636  71.902  36.619  1.00  0.00           N
ATOM   6060  C12 POPEe 182       8.576  72.622  35.309  1.00  0.00           C
ATOM   6063  C11 POPEe 182       9.236  74.002  35.389  1.00  0.00           C
ATOM   6066  P   POPEe 182      10.316  75.322  33.389  1.00  0.00           P
ATOM   6067  O13 POPEe 182      11.286  74.283  32.959  1.00  0.00           O
ATOM   6068  O14 POPEe 182       9.776  76.232  32.349  1.00  0.00           O
ATOM   6069  O11 POPEe 182      10.966  76.152  34.579  1.00  0.00           O
ATOM   6070  O12 POPEe 182       9.116  74.592  34.109  1.00  0.00           O
ATOM   6071  C1  POPEe 182      12.396  76.172  34.749  1.00  0.00           C
ATOM   6074  C2  POPEe 182      12.726  76.632  36.189  1.00  0.00           C
ATOM   6076  O21 POPEe 182      14.156  76.652  36.339  1.00  0.00           O
ATOM   6077  C21 POPEe 182      14.606  77.502  37.239  1.00  0.00           C
ATOM   6078  O22 POPEe 182      13.946  78.362  37.799  1.00  0.00           O
ATOM   6079  C22 POPEe 182      16.066  77.222  37.539  1.00  0.00           C
ATOM   6082  C3  POPEe 182      12.066  75.663  37.219  1.00  0.00           C
ATOM   6085  O31 POPEe 182      12.156  76.132  38.579  1.00  0.00           O
ATOM   6086  C31 POPEe 182      11.496  75.382  39.459  1.00  0.00           C
ATOM   6087  O32 POPEe 182      11.066  74.252  39.259  1.00  0.00           O
ATOM   6088  C32 POPEe 182      11.356  76.191  40.759  1.00  0.00           C
ATOM   6091  C23 POPEe 182      16.326  77.173  39.059  1.00  0.00           C
ATOM   6094  C24 POPEe 182      15.396  76.172  39.779  1.00  0.00           C
ATOM   6097  C25 POPEe 182      16.066  75.463  40.969  1.00  0.00           C
ATOM   6100  C26 POPEe 182      16.406  76.342  42.169  1.00  0.00           C
ATOM   6103  C27 POPEe 182      17.496  75.673  43.019  1.00  0.00           C
ATOM   6106  C28 POPEe 182      17.766  76.372  44.359  1.00  0.00           C
ATOM   6109  C29 POPEe 182      18.986  75.772  45.009  1.00  0.00           C
ATOM   6111 0C21 POPEe 182      19.966  76.463  45.619  1.00  0.00           C
ATOM   6113 1C21 POPEe 182      19.956  77.951  45.849  1.00  0.00           C
ATOM   6116 2C21 POPEe 182      20.986  78.413  46.909  1.00  0.00           C
ATOM   6119 3C21 POPEe 182      22.376  78.672  46.319  1.00  0.00           C
ATOM   6122 4C21 POPEe 182      23.316  79.371  47.299  1.00  0.00           C
ATOM   6125 5C21 POPEe 182      24.676  79.722  46.669  1.00  0.00           C
ATOM   6128 6C21 POPEe 182      25.666  80.322  47.679  1.00  0.00           C
ATOM   6131 7C21 POPEe 182      26.956  80.862  47.049  1.00  0.00           C
ATOM   6134 8C21 POPEe 182      27.956  81.383  48.079  1.00  0.00           C
ATOM   6138  C33 POPEe 182      10.946  75.342  41.979  1.00  0.00           C
ATOM   6141  C34 POPEe 182      11.066  76.122  43.289  1.00  0.00           C
ATOM   6144  C35 POPEe 182      10.656  75.342  44.549  1.00  0.00           C
ATOM   6147  C36 POPEe 182      11.176  73.892  44.579  1.00  0.00           C
ATOM   6150  C37 POPEe 182      11.006  73.202  45.939  1.00  0.00           C
ATOM   6153  C38 POPEe 182      10.986  71.672  45.809  1.00  0.00           C
ATOM   6156  C39 POPEe 182      11.756  70.902  46.899  1.00  0.00           C
ATOM   6159 0C31 POPEe 182      11.206  71.122  48.309  1.00  0.00           C
ATOM   6162 1C31 POPEe 182      11.736  70.073  49.289  1.00  0.00           C
ATOM   6165 2C31 POPEe 182      11.216  70.252  50.729  1.00  0.00           C
ATOM   6168 3C31 POPEe 182      12.086  71.191  51.579  1.00  0.00           C
ATOM   6171 4C31 POPEe 182      11.556  71.312  53.019  1.00  0.00           C
ATOM   6174 5C31 POPEe 182      12.426  72.212  53.899  1.00  0.00           C
ATOM   6177 6C31 POPEe 182      11.966  72.261  55.359  1.00  0.00           C
ATOM   6181  NH3 POPEf 183      48.845  55.012  34.809  1.00  0.00           N
ATOM   6185  C12 POPEf 183      49.136  54.402  33.469  1.00  0.00           C
ATOM   6188  C11 POPEf 183      49.406  52.892  33.599  1.00  0.00           C
ATOM   6191  P   POPEf 183      48.236  50.663  34.239  1.00  0.00           P
ATOM   6192  O13 POPEf 183      47.626  50.322  32.939  1.00  0.00           O
ATOM   6193  O14 POPEf 183      49.576  50.082  34.509  1.00  0.00           O
ATOM   6194  O11 POPEf 183      47.246  50.282  35.409  1.00  0.00           O
ATOM   6195  O12 POPEf 183      48.336  52.253  34.309  1.00  0.00           O
ATOM   6196  C1  POPEf 183      46.566  49.023  35.389  1.00  0.00           C
ATOM   6199  C2  POPEf 183      46.996  48.121  36.579  1.00  0.00           C
ATOM   6201  O21 POPEf 183      45.885  47.882  37.459  1.00  0.00           O
ATOM   6202  C21 POPEf 183      45.466  48.843  38.269  1.00  0.00           C
ATOM   6203  O22 POPEf 183      45.916  49.962  38.379  1.00  0.00           O
ATOM   6204  C22 POPEf 183      44.286  48.312  39.089  1.00  0.00           C
ATOM   6207  C3  POPEf 183      48.296  48.563  37.319  1.00  0.00           C
ATOM   6210  O31 POPEf 183      48.546  47.642  38.399  1.00  0.00           O
ATOM   6211  C31 POPEf 183      49.486  46.722  38.209  1.00  0.00           C
ATOM   6212  O32 POPEf 183      50.436  46.822  37.449  1.00  0.00           O
ATOM   6213  C32 POPEf 183      49.126  45.492  39.029  1.00  0.00           C
ATOM   6216  C23 POPEf 183      44.056  49.142  40.379  1.00  0.00           C
ATOM   6219  C24 POPEf 183      43.366  48.342  41.499  1.00  0.00           C
ATOM   6222  C25 POPEf 183      42.736  49.252  42.559  1.00  0.00           C
ATOM   6225  C26 POPEf 183      43.716  49.842  43.579  1.00  0.00           C
ATOM   6228  C27 POPEf 183      43.966  48.913  44.789  1.00  0.00           C
ATOM   6231  C28 POPEf 183      44.576  49.673  45.979  1.00  0.00           C
ATOM   6234  C29 POPEf 183      44.757  48.762  47.169  1.00  0.00           C
ATOM   6236 0C21 POPEf 183      44.246  48.932  48.409  1.00  0.00           C
ATOM   6238 1C21 POPEf 183      43.416  50.112  48.879  1.00  0.00           C
ATOM   6241 2C21 POPEf 183      43.536  50.282  50.409  1.00  0.00           C
ATOM   6244 3C21 POPEf 183      42.746  51.492  50.929  1.00  0.00           C
ATOM   6247 4C21 POPEf 183      42.496  51.482  52.439  1.00  0.00           C
ATOM   6250 5C21 POPEf 183      41.415  50.462  52.849  1.00  0.00           C
ATOM   6253 6C21 POPEf 183      41.135  50.422  54.359  1.00  0.00           C
ATOM   6256 7C21 POPEf 183      40.036  49.413  54.719  1.00  0.00           C
ATOM   6259 8C21 POPEf 183      39.916  49.132  56.219  1.00  0.00           C
ATOM   6263  C33 POPEf 183      50.316  44.582  39.419  1.00  0.00           C
ATOM   6266  C34 POPEf 183      51.086  45.032  40.669  1.00  0.00           C
ATOM   6269  C35 POPEf 183      52.046  43.953  41.259  1.00  0.00           C
ATOM   6272  C36 POPEf 183      51.306  42.792  41.959  1.00  0.00           C
ATOM   6275  C37 POPEf 183      52.126  41.832  42.859  1.00  0.00           C
ATOM   6278  C38 POPEf 183      53.006  42.482  43.929  1.00  0.00           C
ATOM   6281  C39 POPEf 183      53.705  41.451  44.849  1.00  0.00           C
ATOM   6284 0C31 POPEf 183      54.866  40.691  44.169  1.00  0.00           C
ATOM   6287 1C31 POPEf 183      55.626  39.732  45.109  1.00  0.00           C
ATOM   6290 2C31 POPEf 183      56.916  39.182  44.479  1.00  0.00           C
ATOM   6293 3C31 POPEf 183      56.666  37.972  43.559  1.00  0.00           C
ATOM   6296 4C31 POPEf 183      57.936  37.462  42.879  1.00  0.00           C
ATOM   6299 5C31 POPEf 183      57.656  36.312  41.909  1.00  0.00           C
ATOM   6302 6C31 POPEf 183      58.906  35.732  41.259  1.00  0.00           C
ATOM   6306  NH3 POPEg 184      94.735  13.692  41.279  1.00  0.00           N
ATOM   6310  C12 POPEg 184      95.125  14.642  40.179  1.00  0.00           C
ATOM   6313  C11 POPEg 184      94.605  14.152  38.819  1.00  0.00           C
ATOM   6316  P   POPEg 184      95.525  11.692  38.669  1.00  0.00           P
ATOM   6317  O13 POPEg 184      94.197  11.362  39.199  1.00  0.00           O
ATOM   6318  O14 POPEg 184      96.076  10.882  37.559  1.00  0.00           O
ATOM   6319  O11 POPEg 184      96.496  11.832  39.929  1.00  0.00           O
ATOM   6320  O12 POPEg 184      95.505  13.212  38.219  1.00  0.00           O
ATOM   6321  C1  POPEg 184      97.896  12.082  39.919  1.00  0.00           C
ATOM   6324  C2  POPEg 184      98.406  12.962  41.119  1.00  0.00           C
ATOM   6326  O21 POPEg 184      99.866  12.922  41.139  1.00  0.00           O
ATOM   6327  C21 POPEg 184     100.466  13.602  42.119  1.00  0.00           C
ATOM   6328  O22 POPEg 184      99.906  14.282  42.959  1.00  0.00           O
ATOM   6329  C22 POPEg 184     101.977  13.432  42.029  1.00  0.00           C
ATOM   6332  C3  POPEg 184      97.756  12.482  42.459  1.00  0.00           C
ATOM   6335  O31 POPEg 184      97.035  13.572  43.059  1.00  0.00           O
ATOM   6336  C31 POPEg 184      97.235  14.052  44.309  1.00  0.00           C
ATOM   6337  O32 POPEg 184      96.656  15.052  44.709  1.00  0.00           O
ATOM   6338  C32 POPEg 184      98.005  13.112  45.239  1.00  0.00           C
ATOM   6341  C23 POPEg 184     102.636  13.342  43.429  1.00  0.00           C
ATOM   6344  C24 POPEg 184     104.176  13.382  43.339  1.00  0.00           C
ATOM   6347  C25 POPEg 184     104.886  13.532  44.699  1.00  0.00           C
ATOM   6350  C26 POPEg 184     104.436  14.772  45.469  1.00  0.00           C
ATOM   6353  C27 POPEg 184     105.316  15.152  46.669  1.00  0.00           C
ATOM   6356  C28 POPEg 184     104.836  16.482  47.269  1.00  0.00           C
ATOM   6359  C29 POPEg 184     105.705  17.002  48.379  1.00  0.00           C
ATOM   6361 0C21 POPEg 184     105.246  17.522  49.539  1.00  0.00           C
ATOM   6363 1C21 POPEg 184     103.796  17.702  49.929  1.00  0.00           C
ATOM   6366 2C21 POPEg 184     103.186  16.432  50.559  1.00  0.00           C
ATOM   6369 3C21 POPEg 184     103.896  15.962  51.839  1.00  0.00           C
ATOM   6372 4C21 POPEg 184     103.227  14.762  52.509  1.00  0.00           C
ATOM   6375 5C21 POPEg 184     102.226  15.112  53.629  1.00  0.00           C
ATOM   6378 6C21 POPEg 184     101.046  15.992  53.179  1.00  0.00           C
ATOM   6381 7C21 POPEg 184      99.985  16.182  54.269  1.00  0.00           C
ATOM   6384 8C21 POPEg 184      98.926  17.222  53.909  1.00  0.00           C
ATOM   6388  C33 POPEg 184      97.916  13.622  46.699  1.00  0.00           C
ATOM   6391  C34 POPEg 184      98.236  12.572  47.759  1.00  0.00           C
ATOM   6394  C35 POPEg 184      98.116  13.212  49.149  1.00  0.00           C
ATOM   6397  C36 POPEg 184      98.297  12.252  50.319  1.00  0.00           C
ATOM   6400  C37 POPEg 184      97.956  12.962  51.639  1.00  0.00           C
ATOM   6403  C38 POPEg 184      98.035  12.072  52.879  1.00  0.00           C
ATOM   6406  C39 POPEg 184      99.477  11.882  53.359  1.00  0.00           C
ATOM   6409 0C31 POPEg 184      99.525  10.962  54.589  1.00  0.00           C
ATOM   6412 1C31 POPEg 184     100.966  10.692  55.039  1.00  0.00           C
ATOM   6415 2C31 POPEg 184     101.025   9.622  56.129  1.00  0.00           C
ATOM   6418 3C31 POPEg 184     102.466   9.262  56.509  1.00  0.00           C
ATOM   6421 4C31 POPEg 184     102.536   8.222  57.629  1.00  0.00           C
ATOM   6424 5C31 POPEg 184     103.975   8.032  58.139  1.00  0.00           C
ATOM   6427 6C31 POPEg 184     104.126   7.092  59.329  1.00  0.00           C
ATOM   6431  NH3 POPEh 185      14.076 116.362  74.629  1.00  0.00           N
ATOM   6435  C12 POPEh 185      12.706 116.441  73.989  1.00  0.00           C
ATOM   6438  C11 POPEh 185      11.606 116.893  74.989  1.00  0.00           C
ATOM   6441  P   POPEh 185       9.366 116.941  73.539  1.00  0.00           P
ATOM   6442  O13 POPEh 185       8.306 115.982  73.159  1.00  0.00           O
ATOM   6443  O14 POPEh 185       8.936 118.322  73.909  1.00  0.00           O
ATOM   6444  O11 POPEh 185      10.396 116.941  72.359  1.00  0.00           O
ATOM   6445  O12 POPEh 185      10.306 116.353  74.689  1.00  0.00           O
ATOM   6446  C1  POPEh 185      10.086 117.173  70.989  1.00  0.00           C
ATOM   6449  C2  POPEh 185      10.456 115.971  70.069  1.00  0.00           C
ATOM   6451  O21 POPEh 185      10.046 116.301  68.729  1.00  0.00           O
ATOM   6452  C21 POPEh 185      10.936 117.023  68.069  1.00  0.00           C
ATOM   6453  O22 POPEh 185      12.036 117.342  68.479  1.00  0.00           O
ATOM   6454  C22 POPEh 185      10.366 117.322  66.679  1.00  0.00           C
ATOM   6457  C3  POPEh 185       9.736 114.663  70.459  1.00  0.00           C
ATOM   6460  O31 POPEh 185      10.156 113.542  69.629  1.00  0.00           O
ATOM   6461  C31 POPEh 185       9.186 112.882  69.019  1.00  0.00           C
ATOM   6462  O32 POPEh 185       7.996 113.092  69.139  1.00  0.00           O
ATOM   6463  C32 POPEh 185       9.786 111.753  68.179  1.00  0.00           C
ATOM   6466  C23 POPEh 185      11.346 118.162  65.829  1.00  0.00           C
ATOM   6469  C24 POPEh 185      11.116 118.003  64.319  1.00  0.00           C
ATOM   6472  C25 POPEh 185      12.216 118.712  63.499  1.00  0.00           C
ATOM   6475  C26 POPEh 185      12.506 118.012  62.169  1.00  0.00           C
ATOM   6478  C27 POPEh 185      13.366 118.862  61.219  1.00  0.00           C
ATOM   6481  C28 POPEh 185      14.136 118.032  60.159  1.00  0.00           C
ATOM   6484  C29 POPEh 185      13.346 116.922  59.529  1.00  0.00           C
ATOM   6486 0C21 POPEh 185      12.696 116.972  58.349  1.00  0.00           C
ATOM   6488 1C21 POPEh 185      12.576 118.172  57.439  1.00  0.00           C
ATOM   6491 2C21 POPEh 185      13.676 118.213  56.369  1.00  0.00           C
ATOM   6494 3C21 POPEh 185      13.536 119.432  55.439  1.00  0.00           C
ATOM   6497 4C21 POPEh 185      14.586 119.441  54.319  1.00  0.00           C
ATOM   6500 5C21 POPEh 185      14.506 120.682  53.419  1.00  0.00           C
ATOM   6503 6C21 POPEh 185      15.216 120.462  52.069  1.00  0.00           C
ATOM   6506 7C21 POPEh 185      15.346 121.753  51.239  1.00  0.00           C
ATOM   6509 8C21 POPEh 185      15.806 121.493  49.799  1.00  0.00           C
ATOM   6513  C33 POPEh 185       8.736 110.773  67.589  1.00  0.00           C
ATOM   6516  C34 POPEh 185       9.236 109.323  67.479  1.00  0.00           C
ATOM   6519  C35 POPEh 185       9.436 108.652  68.849  1.00  0.00           C
ATOM   6522  C36 POPEh 185       8.916 107.212  68.929  1.00  0.00           C
ATOM   6525  C37 POPEh 185       8.836 106.712  70.389  1.00  0.00           C
ATOM   6528  C38 POPEh 185       8.106 105.363  70.559  1.00  0.00           C
ATOM   6531  C39 POPEh 185       6.616 105.433  70.179  1.00  0.00           C
ATOM   6534 0C31 POPEh 185       5.826 104.152  70.459  1.00  0.00           C
ATOM   6537 1C31 POPEh 185       4.316 104.383  70.299  1.00  0.00           C
ATOM   6540 2C31 POPEh 185       3.436 103.162  70.579  1.00  0.00           C
ATOM   6543 3C31 POPEh 185       3.516 102.112  69.479  1.00  0.00           C
ATOM   6546 4C31 POPEh 185       2.306 101.162  69.499  1.00  0.00           C
ATOM   6549 5C31 POPEh 185       2.256 100.232  68.289  1.00  0.00           C
ATOM   6552 6C31 POPEh 185       0.913  99.512  68.159  1.00  0.00           C
ATOM   6556  NH3 POPEi 186     123.805 105.951  74.649  1.00  0.00           N
ATOM   6560  C12 POPEi 186     124.836 104.902  74.289  1.00  0.00           C
ATOM   6563  C11 POPEi 186     125.937 105.411  73.329  1.00  0.00           C
ATOM   6566  P   POPEi 186     128.206 104.042  73.719  1.00  0.00           P
ATOM   6567  O13 POPEi 186     128.087 104.432  75.139  1.00  0.00           O
ATOM   6568  O14 POPEi 186     128.636 102.652  73.469  1.00  0.00           O
ATOM   6569  O11 POPEi 186     129.296 104.941  73.019  1.00  0.00           O
ATOM   6570  O12 POPEi 186     126.846 104.362  72.979  1.00  0.00           O
ATOM   6571  C1  POPEi 186     129.206 106.331  72.689  1.00  0.00           C
ATOM   6574  C2  POPEi 186     128.856 106.642  71.189  1.00  0.00           C
ATOM   6576  O21 POPEi 186     129.766 105.942  70.319  1.00  0.00           O
ATOM   6577  C21 POPEi 186     129.395 105.932  69.049  1.00  0.00           C
ATOM   6578  O22 POPEi 186     128.246 105.971  68.639  1.00  0.00           O
ATOM   6579  C22 POPEi 186     130.645 106.051  68.169  1.00  0.00           C
ATOM   6582  C3  POPEi 186     129.005 108.172  70.889  1.00  0.00           C
ATOM   6585  O31 POPEi 186     128.445 108.582  69.609  1.00  0.00           O
ATOM   6586  C31 POPEi 186     127.117 108.731  69.669  1.00  0.00           C
ATOM   6587  O32 POPEi 186     126.475 108.682  70.699  1.00  0.00           O
ATOM   6588  C32 POPEi 186     126.466 109.002  68.299  1.00  0.00           C
ATOM   6591  C23 POPEi 186     130.885 104.892  67.179  1.00  0.00           C
ATOM   6594  C24 POPEi 186     132.396 104.772  66.899  1.00  0.00           C
ATOM   6597  C25 POPEi 186     132.755 104.012  65.619  1.00  0.00           C
ATOM   6600  C26 POPEi 186     132.445 104.832  64.349  1.00  0.00           C
ATOM   6603  C27 POPEi 186     132.765 104.091  63.049  1.00  0.00           C
ATOM   6606  C28 POPEi 186     132.365 104.882  61.779  1.00  0.00           C
ATOM   6609  C29 POPEi 186     130.876 105.023  61.609  1.00  0.00           C
ATOM   6611 0C21 POPEi 186     130.225 105.363  60.479  1.00  0.00           C
ATOM   6613 1C21 POPEi 186     130.885 105.713  59.169  1.00  0.00           C
ATOM   6616 2C21 POPEi 186     129.865 105.951  58.039  1.00  0.00           C
ATOM   6619 3C21 POPEi 186     129.126 104.682  57.569  1.00  0.00           C
ATOM   6622 4C21 POPEi 186     127.876 105.023  56.739  1.00  0.00           C
ATOM   6625 5C21 POPEi 186     126.977 103.801  56.489  1.00  0.00           C
ATOM   6628 6C21 POPEi 186     125.486 104.152  56.539  1.00  0.00           C
ATOM   6631 7C21 POPEi 186     124.576 102.922  56.629  1.00  0.00           C
ATOM   6634 8C21 POPEi 186     123.116 103.232  56.979  1.00  0.00           C
ATOM   6638  C33 POPEi 186     127.366 108.932  67.039  1.00  0.00           C
ATOM   6641  C34 POPEi 186     127.676 110.332  66.479  1.00  0.00           C
ATOM   6644  C35 POPEi 186     128.516 110.312  65.189  1.00  0.00           C
ATOM   6647  C36 POPEi 186     127.956 109.383  64.109  1.00  0.00           C
ATOM   6650  C37 POPEi 186     128.585 109.612  62.729  1.00  0.00           C
ATOM   6653  C38 POPEi 186     128.175 108.512  61.739  1.00  0.00           C
ATOM   6656  C39 POPEi 186     128.156 108.971  60.269  1.00  0.00           C
ATOM   6659 0C31 POPEi 186     127.035 109.992  59.999  1.00  0.00           C
ATOM   6662 1C31 POPEi 186     126.936 110.422  58.529  1.00  0.00           C
ATOM   6665 2C31 POPEi 186     125.686 111.282  58.319  1.00  0.00           C
ATOM   6668 3C31 POPEi 186     125.535 111.801  56.889  1.00  0.00           C
ATOM   6671 4C31 POPEi 186     124.115 112.312  56.609  1.00  0.00           C
ATOM   6674 5C31 POPEi 186     123.945 112.752  55.159  1.00  0.00           C
ATOM   6677 6C31 POPEi 186     122.496 112.962  54.749  1.00  0.00           C
ATOM   6681  NH3 POPEj 187     124.285  32.652  77.079  1.00  0.00           N
ATOM   6685  C12 POPEj 187     125.736  32.342  77.369  1.00  0.00           C
ATOM   6688  C11 POPEj 187     126.496  33.632  77.719  1.00  0.00           C
ATOM   6691  P   POPEj 187     129.005  34.372  78.129  1.00  0.00           P
ATOM   6692  O13 POPEj 187     128.555  35.782  78.159  1.00  0.00           O
ATOM   6693  O14 POPEj 187     130.066  33.912  79.049  1.00  0.00           O
ATOM   6694  O11 POPEj 187     129.395  33.962  76.649  1.00  0.00           O
ATOM   6695  O12 POPEj 187     127.776  33.372  78.299  1.00  0.00           O
ATOM   6696  C1  POPEj 187     128.906  34.732  75.549  1.00  0.00           C
ATOM   6699  C2  POPEj 187     129.626  34.362  74.229  1.00  0.00           C
ATOM   6701  O21 POPEj 187     129.077  35.102  73.139  1.00  0.00           O
ATOM   6702  C21 POPEj 187     129.115  36.413  73.219  1.00  0.00           C
ATOM   6703  O22 POPEj 187     129.766  37.072  74.009  1.00  0.00           O
ATOM   6704  C22 POPEj 187     128.206  36.951  72.119  1.00  0.00           C
ATOM   6707  C3  POPEj 187     129.486  32.841  73.939  1.00  0.00           C
ATOM   6710  O31 POPEj 187     129.936  32.482  72.619  1.00  0.00           O
ATOM   6711  C31 POPEj 187     129.056  32.532  71.629  1.00  0.00           C
ATOM   6712  O32 POPEj 187     127.876  32.812  71.739  1.00  0.00           O
ATOM   6713  C32 POPEj 187     129.746  32.102  70.329  1.00  0.00           C
ATOM   6716  C23 POPEj 187     128.945  36.942  70.769  1.00  0.00           C
ATOM   6719  C24 POPEj 187     127.996  36.962  69.569  1.00  0.00           C
ATOM   6722  C25 POPEj 187     128.445  37.962  68.509  1.00  0.00           C
ATOM   6725  C26 POPEj 187     127.476  38.072  67.329  1.00  0.00           C
ATOM   6728  C27 POPEj 187     127.515  39.472  66.709  1.00  0.00           C
ATOM   6731  C28 POPEj 187     126.946  39.532  65.289  1.00  0.00           C
ATOM   6734  C29 POPEj 187     126.697  40.951  64.869  1.00  0.00           C
ATOM   6736 0C21 POPEj 187     125.836  41.362  63.929  1.00  0.00           C
ATOM   6738 1C21 POPEj 187     125.036  40.452  63.029  1.00  0.00           C
ATOM   6741 2C21 POPEj 187     123.735  39.922  63.679  1.00  0.00           C
ATOM   6744 3C21 POPEj 187     122.706  41.021  63.989  1.00  0.00           C
ATOM   6747 4C21 POPEj 187     121.305  40.431  64.189  1.00  0.00           C
ATOM   6750 5C21 POPEj 187     120.265  41.462  64.649  1.00  0.00           C
ATOM   6753 6C21 POPEj 187     119.845  42.432  63.539  1.00  0.00           C
ATOM   6756 7C21 POPEj 187     118.796  43.451  63.999  1.00  0.00           C
ATOM   6759 8C21 POPEj 187     118.275  44.322  62.859  1.00  0.00           C
ATOM   6763  C33 POPEj 187     129.596  33.112  69.159  1.00  0.00           C
ATOM   6766  C34 POPEj 187     130.007  32.482  67.809  1.00  0.00           C
ATOM   6769  C35 POPEj 187     130.426  33.472  66.719  1.00  0.00           C
ATOM   6772  C36 POPEj 187     129.326  34.442  66.279  1.00  0.00           C
ATOM   6775  C37 POPEj 187     129.835  35.542  65.329  1.00  0.00           C
ATOM   6778  C38 POPEj 187     129.197  35.532  63.919  1.00  0.00           C
ATOM   6781  C39 POPEj 187     129.736  34.422  62.999  1.00  0.00           C
ATOM   6784 0C31 POPEj 187     131.216  34.612  62.609  1.00  0.00           C
ATOM   6787 1C31 POPEj 187     131.736  33.492  61.699  1.00  0.00           C
ATOM   6790 2C31 POPEj 187     131.505  33.722  60.189  1.00  0.00           C
ATOM   6793 3C31 POPEj 187     132.475  34.742  59.579  1.00  0.00           C
ATOM   6796 4C31 POPEj 187     132.326  34.862  58.049  1.00  0.00           C
ATOM   6799 5C31 POPEj 187     133.236  35.932  57.439  1.00  0.00           C
ATOM   6802 6C31 POPEj 187     133.107  36.032  55.919  1.00  0.00           C
ATOM   6806  NH3 POPEk 188      67.845  77.202  40.059  1.00  0.00           N
ATOM   6810  C12 POPEk 188      67.046  76.331  40.979  1.00  0.00           C
ATOM   6813  C11 POPEk 188      66.836  74.932  40.379  1.00  0.00           C
ATOM   6816  P   POPEk 188      64.266  74.632  40.059  1.00  0.00           P
ATOM   6817  O13 POPEk 188      64.536  75.402  38.819  1.00  0.00           O
ATOM   6818  O14 POPEk 188      63.546  73.371  39.749  1.00  0.00           O
ATOM   6819  O11 POPEk 188      63.406  75.493  41.049  1.00  0.00           O
ATOM   6820  O12 POPEk 188      65.617  74.362  40.839  1.00  0.00           O
ATOM   6821  C1  POPEk 188      62.646  74.862  42.089  1.00  0.00           C
ATOM   6824  C2  POPEk 188      61.246  75.512  42.179  1.00  0.00           C
ATOM   6826  O21 POPEk 188      60.326  74.602  42.799  1.00  0.00           O
ATOM   6827  C21 POPEk 188      60.486  74.423  44.079  1.00  0.00           C
ATOM   6828  O22 POPEk 188      61.326  74.962  44.779  1.00  0.00           O
ATOM   6829  C22 POPEk 188      59.426  73.432  44.559  1.00  0.00           C
ATOM   6832  C3  POPEk 188      60.656  75.842  40.789  1.00  0.00           C
ATOM   6835  O31 POPEk 188      59.246  76.062  40.859  1.00  0.00           O
ATOM   6836  C31 POPEk 188      58.856  77.232  41.339  1.00  0.00           C
ATOM   6837  O32 POPEk 188      59.606  78.163  41.619  1.00  0.00           O
ATOM   6838  C32 POPEk 188      57.346  77.152  41.519  1.00  0.00           C
ATOM   6841  C23 POPEk 188      59.776  72.802  45.919  1.00  0.00           C
ATOM   6844  C24 POPEk 188      59.526  73.722  47.129  1.00  0.00           C
ATOM   6847  C25 POPEk 188      58.076  73.722  47.619  1.00  0.00           C
ATOM   6850  C26 POPEk 188      57.746  72.532  48.529  1.00  0.00           C
ATOM   6853  C27 POPEk 188      56.415  72.692  49.279  1.00  0.00           C
ATOM   6856  C28 POPEk 188      56.286  71.701  50.449  1.00  0.00           C
ATOM   6859  C29 POPEk 188      55.156  72.022  51.389  1.00  0.00           C
ATOM   6861 0C21 POPEk 188      54.006  71.342  51.549  1.00  0.00           C
ATOM   6863 1C21 POPEk 188      53.556  70.112  50.799  1.00  0.00           C
ATOM   6866 2C21 POPEk 188      52.706  69.142  51.629  1.00  0.00           C
ATOM   6869 3C21 POPEk 188      53.496  68.292  52.639  1.00  0.00           C
ATOM   6872 4C21 POPEk 188      52.546  67.392  53.449  1.00  0.00           C
ATOM   6875 5C21 POPEk 188      53.246  66.331  54.309  1.00  0.00           C
ATOM   6878 6C21 POPEk 188      52.226  65.472  55.079  1.00  0.00           C
ATOM   6881 7C21 POPEk 188      52.876  64.392  55.949  1.00  0.00           C
ATOM   6884 8C21 POPEk 188      51.876  63.703  56.899  1.00  0.00           C
ATOM   6888  C33 POPEk 188      56.696  78.382  42.189  1.00  0.00           C
ATOM   6891  C34 POPEk 188      56.166  79.382  41.149  1.00  0.00           C
ATOM   6894  C35 POPEk 188      55.196  80.432  41.699  1.00  0.00           C
ATOM   6897  C36 POPEk 188      53.775  79.872  41.859  1.00  0.00           C
ATOM   6900  C37 POPEk 188      52.776  80.882  42.419  1.00  0.00           C
ATOM   6903  C38 POPEk 188      51.366  80.292  42.499  1.00  0.00           C
ATOM   6906  C39 POPEk 188      50.336  81.273  43.059  1.00  0.00           C
ATOM   6909 0C31 POPEk 188      48.906  80.722  42.979  1.00  0.00           C
ATOM   6912 1C31 POPEk 188      47.826  81.772  43.299  1.00  0.00           C
ATOM   6915 2C31 POPEk 188      46.456  81.402  42.729  1.00  0.00           C
ATOM   6918 3C31 POPEk 188      45.826  80.133  43.339  1.00  0.00           C
ATOM   6921 4C31 POPEk 188      45.596  80.252  44.849  1.00  0.00           C
ATOM   6924 5C31 POPEk 188      44.726  79.122  45.409  1.00  0.00           C
ATOM   6927 6C31 POPEk 188      44.556  79.182  46.929  1.00  0.00           C
ATOM   6931  NH3 POPEl 189      25.816  72.232  74.039  1.00  0.00           N
ATOM   6935  C12 POPEl 189      25.016  71.062  74.499  1.00  0.00           C
ATOM   6938  C11 POPEl 189      23.566  71.442  74.789  1.00  0.00           C
ATOM   6941  P   POPEl 189      21.336  70.221  74.059  1.00  0.00           P
ATOM   6942  O13 POPEl 189      20.806  68.892  74.399  1.00  0.00           O
ATOM   6943  O14 POPEl 189      20.616  71.432  74.559  1.00  0.00           O
ATOM   6944  O11 POPEl 189      21.506  70.332  72.499  1.00  0.00           O
ATOM   6945  O12 POPEl 189      22.806  70.282  74.579  1.00  0.00           O
ATOM   6946  C1  POPEl 189      21.556  71.592  71.849  1.00  0.00           C
ATOM   6949  C2  POPEl 189      20.786  71.542  70.519  1.00  0.00           C
ATOM   6951  O21 POPEl 189      20.316  72.882  70.299  1.00  0.00           O
ATOM   6952  C21 POPEl 189      20.326  73.262  69.039  1.00  0.00           C
ATOM   6953  O22 POPEl 189      20.876  72.692  68.109  1.00  0.00           O
ATOM   6954  C22 POPEl 189      19.496  74.551  68.939  1.00  0.00           C
ATOM   6957  C3  POPEl 189      19.586  70.542  70.559  1.00  0.00           C
ATOM   6960  O31 POPEl 189      18.616  70.952  69.589  1.00  0.00           O
ATOM   6961  C31 POPEl 189      18.256  70.302  68.489  1.00  0.00           C
ATOM   6962  O32 POPEl 189      17.676  70.842  67.559  1.00  0.00           O
ATOM   6963  C32 POPEl 189      18.566  68.812  68.479  1.00  0.00           C
ATOM   6966  C23 POPEl 189      20.246  75.743  68.279  1.00  0.00           C
ATOM   6969  C24 POPEl 189      19.346  76.993  68.189  1.00  0.00           C
ATOM   6972  C25 POPEl 189      19.996  78.152  67.429  1.00  0.00           C
ATOM   6975  C26 POPEl 189      19.036  79.322  67.189  1.00  0.00           C
ATOM   6978  C27 POPEl 189      19.676  80.401  66.309  1.00  0.00           C
ATOM   6981  C28 POPEl 189      18.726  81.152  65.349  1.00  0.00           C
ATOM   6984  C29 POPEl 189      18.216  80.221  64.279  1.00  0.00           C
ATOM   6986 0C21 POPEl 189      18.246  80.422  62.949  1.00  0.00           C
ATOM   6988 1C21 POPEl 189      18.726  81.651  62.229  1.00  0.00           C
ATOM   6991 2C21 POPEl 189      18.136  81.783  60.809  1.00  0.00           C
ATOM   6994 3C21 POPEl 189      18.886  80.892  59.799  1.00  0.00           C
ATOM   6997 4C21 POPEl 189      18.196  80.732  58.439  1.00  0.00           C
ATOM   7000 5C21 POPEl 189      17.896  82.062  57.709  1.00  0.00           C
ATOM   7003 6C21 POPEl 189      18.326  82.052  56.239  1.00  0.00           C
ATOM   7006 7C21 POPEl 189      17.756  83.232  55.439  1.00  0.00           C
ATOM   7009 8C21 POPEl 189      18.326  83.353  54.019  1.00  0.00           C
ATOM   7013  C33 POPEl 189      17.896  68.152  67.239  1.00  0.00           C
ATOM   7016  C34 POPEl 189      18.536  66.822  66.849  1.00  0.00           C
ATOM   7019  C35 POPEl 189      18.056  66.292  65.479  1.00  0.00           C
ATOM   7022  C36 POPEl 189      16.536  66.212  65.269  1.00  0.00           C
ATOM   7025  C37 POPEl 189      16.156  65.432  63.999  1.00  0.00           C
ATOM   7028  C38 POPEl 189      14.716  64.892  63.979  1.00  0.00           C
ATOM   7031  C39 POPEl 189      13.766  65.562  62.969  1.00  0.00           C
ATOM   7034 0C31 POPEl 189      14.136  65.312  61.489  1.00  0.00           C
ATOM   7037 1C31 POPEl 189      12.956  65.562  60.539  1.00  0.00           C
ATOM   7040 2C31 POPEl 189      13.266  65.122  59.089  1.00  0.00           C
ATOM   7043 3C31 POPEl 189      12.096  65.302  58.109  1.00  0.00           C
ATOM   7046 4C31 POPEl 189      11.786  66.771  57.779  1.00  0.00           C
ATOM   7049 5C31 POPEl 189      10.776  66.932  56.639  1.00  0.00           C
ATOM   7052 6C31 POPEl 189      10.486  68.402  56.299  1.00  0.00           C
ATOM   7056  NH3 POPEm 190     108.415  12.162  35.199  1.00  0.00           N
ATOM   7060  C12 POPEm 190     107.095  12.882  35.019  1.00  0.00           C
ATOM   7063  C11 POPEm 190     107.257  14.402  34.909  1.00  0.00           C
ATOM   7066  P   POPEm 190     105.686  16.462  34.569  1.00  0.00           P
ATOM   7067  O13 POPEm 190     106.586  17.162  33.639  1.00  0.00           O
ATOM   7068  O14 POPEm 190     104.226  16.632  34.359  1.00  0.00           O
ATOM   7069  O11 POPEm 190     105.996  16.842  36.079  1.00  0.00           O
ATOM   7070  O12 POPEm 190     105.996  14.912  34.529  1.00  0.00           O
ATOM   7071  C1  POPEm 190     105.316  16.192  37.149  1.00  0.00           C
ATOM   7074  C2  POPEm 190     105.867  16.692  38.509  1.00  0.00           C
ATOM   7076  O21 POPEm 190     104.766  17.252  39.259  1.00  0.00           O
ATOM   7077  C21 POPEm 190     104.726  16.972  40.549  1.00  0.00           C
ATOM   7078  O22 POPEm 190     105.496  16.232  41.139  1.00  0.00           O
ATOM   7079  C22 POPEm 190     103.566  17.732  41.189  1.00  0.00           C
ATOM   7082  C3  POPEm 190     107.025  17.732  38.359  1.00  0.00           C
ATOM   7085  O31 POPEm 190     107.716  17.932  39.609  1.00  0.00           O
ATOM   7086  C31 POPEm 190     107.526  19.112  40.219  1.00  0.00           C
ATOM   7087  O32 POPEm 190     106.876  20.042  39.769  1.00  0.00           O
ATOM   7088  C32 POPEm 190     108.126  19.032  41.609  1.00  0.00           C
ATOM   7091  C23 POPEm 190     103.576  17.632  42.729  1.00  0.00           C
ATOM   7094  C24 POPEm 190     102.466  18.482  43.359  1.00  0.00           C
ATOM   7097  C25 POPEm 190     102.636  18.732  44.869  1.00  0.00           C
ATOM   7100  C26 POPEm 190     101.866  17.772  45.789  1.00  0.00           C
ATOM   7103  C27 POPEm 190     100.385  18.172  45.969  1.00  0.00           C
ATOM   7106  C28 POPEm 190      99.555  17.332  46.949  1.00  0.00           C
ATOM   7109  C29 POPEm 190     100.146  17.252  48.329  1.00  0.00           C
ATOM   7111 0C21 POPEm 190      99.687  17.842  49.449  1.00  0.00           C
ATOM   7113 1C21 POPEm 190      98.476  18.722  49.629  1.00  0.00           C
ATOM   7116 2C21 POPEm 190      98.826  20.122  50.169  1.00  0.00           C
ATOM   7119 3C21 POPEm 190      97.746  20.662  51.119  1.00  0.00           C
ATOM   7122 4C21 POPEm 190      97.976  22.132  51.499  1.00  0.00           C
ATOM   7125 5C21 POPEm 190      97.616  22.472  52.949  1.00  0.00           C
ATOM   7128 6C21 POPEm 190      96.125  22.342  53.279  1.00  0.00           C
ATOM   7131 7C21 POPEm 190      95.855  22.482  54.779  1.00  0.00           C
ATOM   7134 8C21 POPEm 190      94.395  22.272  55.169  1.00  0.00           C
ATOM   7138  C33 POPEm 190     108.455  20.402  42.239  1.00  0.00           C
ATOM   7141  C34 POPEm 190     108.175  20.402  43.749  1.00  0.00           C
ATOM   7144  C35 POPEm 190     106.697  20.722  44.029  1.00  0.00           C
ATOM   7147  C36 POPEm 190     106.256  20.412  45.469  1.00  0.00           C
ATOM   7150  C37 POPEm 190     105.116  21.322  45.939  1.00  0.00           C
ATOM   7153  C38 POPEm 190     104.746  21.162  47.419  1.00  0.00           C
ATOM   7156  C39 POPEm 190     103.706  22.202  47.869  1.00  0.00           C
ATOM   7159 0C31 POPEm 190     103.385  22.212  49.369  1.00  0.00           C
ATOM   7162 1C31 POPEm 190     102.257  23.202  49.679  1.00  0.00           C
ATOM   7165 2C31 POPEm 190     101.767  23.192  51.129  1.00  0.00           C
ATOM   7168 3C31 POPEm 190     102.636  23.992  52.129  1.00  0.00           C
ATOM   7171 4C31 POPEm 190     103.776  23.182  52.759  1.00  0.00           C
ATOM   7174 5C31 POPEm 190     104.056  23.602  54.209  1.00  0.00           C
ATOM   7177 6C31 POPEm 190     104.936  22.632  54.989  1.00  0.00           C
ATOM   7181  NH3 POPEn 191     116.907 123.191  38.589  1.00  0.00           N
ATOM   7185  C12 POPEn 191     117.035 124.482  37.789  1.00  0.00           C
ATOM   7188  C11 POPEn 191     115.736 125.332  37.729  1.00  0.00           C
ATOM   7191  P   POPEn 191     116.025 126.963  35.639  1.00  0.00           P
ATOM   7192  O13 POPEn 191     117.257 127.712  35.319  1.00  0.00           O
ATOM   7193  O14 POPEn 191     115.775 125.742  34.839  1.00  0.00           O
ATOM   7194  O11 POPEn 191     114.796 127.972  35.519  1.00  0.00           O
ATOM   7195  O12 POPEn 191     116.016 126.613  37.179  1.00  0.00           O
ATOM   7196  C1  POPEn 191     115.006 129.342  35.889  1.00  0.00           C
ATOM   7199  C2  POPEn 191     115.136 129.533  37.429  1.00  0.00           C
ATOM   7201  O21 POPEn 191     114.337 130.641  37.839  1.00  0.00           O
ATOM   7202  C21 POPEn 191     113.816 130.732  39.059  1.00  0.00           C
ATOM   7203  O22 POPEn 191     113.415 131.792  39.539  1.00  0.00           O
ATOM   7204  C22 POPEn 191     113.665 129.393  39.749  1.00  0.00           C
ATOM   7207  C3  POPEn 191     116.606 129.732  37.929  1.00  0.00           C
ATOM   7210  O31 POPEn 191     116.907 128.992  39.149  1.00  0.00           O
ATOM   7211  C31 POPEn 191     117.976 128.182  39.119  1.00  0.00           C
ATOM   7212  O32 POPEn 191     118.686 127.993  38.139  1.00  0.00           O
ATOM   7213  C32 POPEn 191     118.215 127.492  40.469  1.00  0.00           C
ATOM   7216  C23 POPEn 191     113.096 129.422  41.179  1.00  0.00           C
ATOM   7219  C24 POPEn 191     113.285 128.031  41.779  1.00  0.00           C
ATOM   7222  C25 POPEn 191     112.195 127.612  42.759  1.00  0.00           C
ATOM   7225  C26 POPEn 191     112.336 128.322  44.109  1.00  0.00           C
ATOM   7228  C27 POPEn 191     111.726 127.512  45.259  1.00  0.00           C
ATOM   7231  C28 POPEn 191     112.555 127.593  46.539  1.00  0.00           C
ATOM   7234  C29 POPEn 191     112.616 129.001  47.049  1.00  0.00           C
ATOM   7236 0C21 POPEn 191     111.907 129.523  48.059  1.00  0.00           C
ATOM   7238 1C21 POPEn 191     110.876 128.812  48.899  1.00  0.00           C
ATOM   7241 2C21 POPEn 191     111.326 128.663  50.359  1.00  0.00           C
ATOM   7244 3C21 POPEn 191     111.755 129.992  51.009  1.00  0.00           C
ATOM   7247 4C21 POPEn 191     111.907 129.861  52.529  1.00  0.00           C
ATOM   7250 5C21 POPEn 191     113.025 130.712  53.129  1.00  0.00           C
ATOM   7253 6C21 POPEn 191     113.135 130.501  54.649  1.00  0.00           C
ATOM   7256 7C21 POPEn 191     114.285 131.312  55.269  1.00  0.00           C
ATOM   7259 8C21 POPEn 191     114.446 131.062  56.769  1.00  0.00           C
ATOM   7263  C33 POPEn 191     117.305 127.911  41.639  1.00  0.00           C
ATOM   7266  C34 POPEn 191     117.765 127.453  43.039  1.00  0.00           C
ATOM   7269  C35 POPEn 191     118.735 128.441  43.699  1.00  0.00           C
ATOM   7272  C36 POPEn 191     119.135 128.051  45.129  1.00  0.00           C
ATOM   7275  C37 POPEn 191     120.225 128.971  45.709  1.00  0.00           C
ATOM   7278  C38 POPEn 191     120.805 128.482  47.049  1.00  0.00           C
ATOM   7281  C39 POPEn 191     120.006 128.913  48.289  1.00  0.00           C
ATOM   7284 0C31 POPEn 191     120.626 128.392  49.599  1.00  0.00           C
ATOM   7287 1C31 POPEn 191     119.886 128.882  50.849  1.00  0.00           C
ATOM   7290 2C31 POPEn 191     120.306 128.143  52.139  1.00  0.00           C
ATOM   7293 3C31 POPEn 191     121.796 128.292  52.499  1.00  0.00           C
ATOM   7296 4C31 POPEn 191     122.195 127.441  53.719  1.00  0.00           C
ATOM   7299 5C31 POPEn 191     123.706 127.472  53.989  1.00  0.00           C
ATOM   7302 6C31 POPEn 191     124.126 126.552  55.139  1.00  0.00           C
ATOM   7306  NH3 POPEo 192      51.856  48.832  34.009  1.00  0.00           N
ATOM   7310  C12 POPEo 192      51.205  47.802  33.119  1.00  0.00           C
ATOM   7313  C11 POPEo 192      50.246  46.892  33.919  1.00  0.00           C
ATOM   7316  P   POPEo 192      49.976  44.662  32.549  1.00  0.00           P
ATOM   7317  O13 POPEo 192      48.806  43.862  32.119  1.00  0.00           O
ATOM   7318  O14 POPEo 192      51.056  44.912  31.549  1.00  0.00           O
ATOM   7319  O11 POPEo 192      50.526  43.972  33.859  1.00  0.00           O
ATOM   7320  O12 POPEo 192      49.466  46.063  33.059  1.00  0.00           O
ATOM   7321  C1  POPEo 192      51.926  43.802  34.059  1.00  0.00           C
ATOM   7324  C2  POPEo 192      52.226  42.952  35.319  1.00  0.00           C
ATOM   7326  O21 POPEo 192      53.606  43.212  35.619  1.00  0.00           O
ATOM   7327  C21 POPEo 192      54.236  42.582  36.589  1.00  0.00           C
ATOM   7328  O22 POPEo 192      53.775  41.762  37.349  1.00  0.00           O
ATOM   7329  C22 POPEo 192      55.656  43.181  36.669  1.00  0.00           C
ATOM   7332  C3  POPEo 192      51.866  41.442  35.079  1.00  0.00           C
ATOM   7335  O31 POPEo 192      51.236  40.782  36.209  1.00  0.00           O
ATOM   7336  C31 POPEo 192      49.996  40.332  36.079  1.00  0.00           C
ATOM   7337  O32 POPEo 192      49.246  40.582  35.149  1.00  0.00           O
ATOM   7338  C32 POPEo 192      49.635  39.572  37.369  1.00  0.00           C
ATOM   7341  C23 POPEo 192      56.526  42.633  37.809  1.00  0.00           C
ATOM   7344  C24 POPEo 192      56.146  43.142  39.199  1.00  0.00           C
ATOM   7347  C25 POPEo 192      56.586  44.562  39.569  1.00  0.00           C
ATOM   7350  C26 POPEo 192      56.135  44.932  40.999  1.00  0.00           C
ATOM   7353  C27 POPEo 192      57.246  44.712  42.049  1.00  0.00           C
ATOM   7356  C28 POPEo 192      56.846  45.133  43.469  1.00  0.00           C
ATOM   7359  C29 POPEo 192      58.046  45.142  44.389  1.00  0.00           C
ATOM   7361 0C21 POPEo 192      58.056  45.402  45.709  1.00  0.00           C
ATOM   7363 1C21 POPEo 192      56.846  45.663  46.579  1.00  0.00           C
ATOM   7366 2C21 POPEo 192      56.475  47.152  46.729  1.00  0.00           C
ATOM   7369 3C21 POPEo 192      57.476  48.012  47.519  1.00  0.00           C
ATOM   7372 4C21 POPEo 192      56.946  49.442  47.739  1.00  0.00           C
ATOM   7375 5C21 POPEo 192      57.725  50.192  48.829  1.00  0.00           C
ATOM   7378 6C21 POPEo 192      57.106  51.552  49.229  1.00  0.00           C
ATOM   7381 7C21 POPEo 192      57.756  52.762  48.549  1.00  0.00           C
ATOM   7384 8C21 POPEo 192      57.266  54.112  49.069  1.00  0.00           C
ATOM   7388  C33 POPEo 192      49.556  38.042  37.209  1.00  0.00           C
ATOM   7391  C34 POPEo 192      49.476  37.292  38.549  1.00  0.00           C
ATOM   7394  C35 POPEo 192      48.266  37.683  39.409  1.00  0.00           C
ATOM   7397  C36 POPEo 192      48.646  38.452  40.689  1.00  0.00           C
ATOM   7400  C37 POPEo 192      47.416  38.792  41.559  1.00  0.00           C
ATOM   7403  C38 POPEo 192      47.736  39.802  42.669  1.00  0.00           C
ATOM   7406  C39 POPEo 192      48.686  39.252  43.729  1.00  0.00           C
ATOM   7409 0C31 POPEo 192      49.056  40.332  44.749  1.00  0.00           C
ATOM   7412 1C31 POPEo 192      50.146  39.872  45.729  1.00  0.00           C
ATOM   7415 2C31 POPEo 192      50.616  41.012  46.639  1.00  0.00           C
ATOM   7418 3C31 POPEo 192      49.616  41.312  47.759  1.00  0.00           C
ATOM   7421 4C31 POPEo 192      49.757  40.282  48.869  1.00  0.00           C
ATOM   7424 5C31 POPEo 192      48.626  40.323  49.889  1.00  0.00           C
ATOM   7427 6C31 POPEo 192      48.926  39.302  50.979  1.00  0.00           C
ATOM   7431  NH3 POPEp 193      89.775  -3.251  36.309  1.00  0.00           N
ATOM   7435  C12 POPEp 193      89.996  -2.551  34.989  1.00  0.00           C
ATOM   7438  C11 POPEp 193      89.805  -1.011  35.069  1.00  0.00           C
ATOM   7441  P   POPEp 193      92.095  -0.031  35.989  1.00  0.00           P
ATOM   7442  O13 POPEp 193      93.087   0.989  35.589  1.00  0.00           O
ATOM   7443  O14 POPEp 193      92.655  -1.320  36.429  1.00  0.00           O
ATOM   7444  O11 POPEp 193      91.235   0.458  37.209  1.00  0.00           O
ATOM   7445  O12 POPEp 193      91.025  -0.311  34.839  1.00  0.00           O
ATOM   7446  C1  POPEp 193      91.977   0.489  38.429  1.00  0.00           C
ATOM   7449  C2  POPEp 193      91.346   1.510  39.389  1.00  0.00           C
ATOM   7451  O21 POPEp 193      92.257   1.840  40.449  1.00  0.00           O
ATOM   7452  C21 POPEp 193      92.636   0.859  41.249  1.00  0.00           C
ATOM   7453  O22 POPEp 193      92.175  -0.281  41.249  1.00  0.00           O
ATOM   7454  C22 POPEp 193      93.756   1.409  42.149  1.00  0.00           C
ATOM   7457  C3  POPEp 193      89.956   1.060  39.879  1.00  0.00           C
ATOM   7460  O31 POPEp 193      89.407   2.133  40.659  1.00  0.00           O
ATOM   7461  C31 POPEp 193      88.256   1.948  41.309  1.00  0.00           C
ATOM   7462  O32 POPEp 193      87.366   2.781  41.289  1.00  0.00           O
ATOM   7463  C32 POPEp 193      88.266   0.649  42.119  1.00  0.00           C
ATOM   7466  C23 POPEp 193      93.555   1.079  43.639  1.00  0.00           C
ATOM   7469  C24 POPEp 193      92.706   2.102  44.419  1.00  0.00           C
ATOM   7472  C25 POPEp 193      91.176   1.999  44.239  1.00  0.00           C
ATOM   7475  C26 POPEp 193      90.435   2.741  45.369  1.00  0.00           C
ATOM   7478  C27 POPEp 193      90.216   1.878  46.629  1.00  0.00           C
ATOM   7481  C28 POPEp 193      89.915   2.722  47.899  1.00  0.00           C
ATOM   7484  C29 POPEp 193      89.056   2.009  48.909  1.00  0.00           C
ATOM   7486 0C21 POPEp 193      89.376   1.620  50.159  1.00  0.00           C
ATOM   7488 1C21 POPEp 193      90.696   1.790  50.869  1.00  0.00           C
ATOM   7491 2C21 POPEp 193      90.575   2.422  52.269  1.00  0.00           C
ATOM   7494 3C21 POPEp 193      89.996   1.469  53.329  1.00  0.00           C
ATOM   7497 4C21 POPEp 193      90.036   2.059  54.749  1.00  0.00           C
ATOM   7500 5C21 POPEp 193      89.516   1.068  55.789  1.00  0.00           C
ATOM   7503 6C21 POPEp 193      89.547   1.620  57.219  1.00  0.00           C
ATOM   7506 7C21 POPEp 193      88.996   0.609  58.229  1.00  0.00           C
ATOM   7509 8C21 POPEp 193      89.086   1.060  59.679  1.00  0.00           C
ATOM   7513  C33 POPEp 193      87.336   0.730  43.349  1.00  0.00           C
ATOM   7516  C34 POPEp 193      87.596  -0.412  44.339  1.00  0.00           C
ATOM   7519  C35 POPEp 193      86.506  -0.501  45.419  1.00  0.00           C
ATOM   7522  C36 POPEp 193      86.176   0.819  46.139  1.00  0.00           C
ATOM   7525  C37 POPEp 193      85.365   0.569  47.419  1.00  0.00           C
ATOM   7528  C38 POPEp 193      85.006   1.848  48.189  1.00  0.00           C
ATOM   7531  C39 POPEp 193      84.705   1.539  49.659  1.00  0.00           C
ATOM   7534 0C31 POPEp 193      84.236   2.741  50.469  1.00  0.00           C
ATOM   7537 1C31 POPEp 193      84.255   2.443  51.979  1.00  0.00           C
ATOM   7540 2C31 POPEp 193      83.726   3.603  52.829  1.00  0.00           C
ATOM   7543 3C31 POPEp 193      83.816   3.333  54.339  1.00  0.00           C
ATOM   7546 4C31 POPEp 193      82.806   2.282  54.829  1.00  0.00           C
ATOM   7549 5C31 POPEp 193      82.806   2.102  56.349  1.00  0.00           C
ATOM   7552 6C31 POPEp 193      81.697   1.180  56.849  1.00  0.00           C
ATOM   7556  NH3 POPEq 194      42.116  52.052  73.309  1.00  0.00           N
ATOM   7560  C12 POPEq 194      43.016  53.111  73.899  1.00  0.00           C
ATOM   7563  C11 POPEq 194      42.966  54.482  73.199  1.00  0.00           C
ATOM   7566  P   POPEq 194      43.886  56.902  73.489  1.00  0.00           P
ATOM   7567  O13 POPEq 194      42.936  57.152  72.379  1.00  0.00           O
ATOM   7568  O14 POPEq 194      43.556  57.562  74.759  1.00  0.00           O
ATOM   7569  O11 POPEq 194      45.346  57.342  73.019  1.00  0.00           O
ATOM   7570  O12 POPEq 194      43.986  55.343  73.739  1.00  0.00           O
ATOM   7571  C1  POPEq 194      46.016  56.512  72.069  1.00  0.00           C
ATOM   7574  C2  POPEq 194      47.226  57.201  71.369  1.00  0.00           C
ATOM   7576  O21 POPEq 194      47.736  56.362  70.289  1.00  0.00           O
ATOM   7577  C21 POPEq 194      47.076  56.332  69.139  1.00  0.00           C
ATOM   7578  O22 POPEq 194      46.176  57.072  68.799  1.00  0.00           O
ATOM   7579  C22 POPEq 194      47.616  55.192  68.259  1.00  0.00           C
ATOM   7582  C3  POPEq 194      48.356  57.422  72.419  1.00  0.00           C
ATOM   7585  O31 POPEq 194      49.106  56.203  72.629  1.00  0.00           O
ATOM   7586  C31 POPEq 194      50.246  56.182  71.929  1.00  0.00           C
ATOM   7587  O32 POPEq 194      50.946  57.152  71.689  1.00  0.00           O
ATOM   7588  C32 POPEq 194      50.466  54.772  71.349  1.00  0.00           C
ATOM   7591  C23 POPEq 194      46.626  54.683  67.169  1.00  0.00           C
ATOM   7594  C24 POPEq 194      47.296  53.722  66.159  1.00  0.00           C
ATOM   7597  C25 POPEq 194      46.466  53.451  64.879  1.00  0.00           C
ATOM   7600  C26 POPEq 194      47.186  52.542  63.869  1.00  0.00           C
ATOM   7603  C27 POPEq 194      47.056  52.962  62.399  1.00  0.00           C
ATOM   7606  C28 POPEq 194      47.916  52.082  61.459  1.00  0.00           C
ATOM   7609  C29 POPEq 194      48.126  52.682  60.089  1.00  0.00           C
ATOM   7611 0C21 POPEq 194      48.486  52.022  58.969  1.00  0.00           C
ATOM   7613 1C21 POPEq 194      48.766  50.542  58.839  1.00  0.00           C
ATOM   7616 2C21 POPEq 194      50.236  50.252  58.449  1.00  0.00           C
ATOM   7619 3C21 POPEq 194      50.496  48.753  58.209  1.00  0.00           C
ATOM   7622 4C21 POPEq 194      51.906  48.503  57.649  1.00  0.00           C
ATOM   7625 5C21 POPEq 194      52.205  47.012  57.389  1.00  0.00           C
ATOM   7628 6C21 POPEq 194      53.507  46.822  56.589  1.00  0.00           C
ATOM   7631 7C21 POPEq 194      53.746  45.362  56.189  1.00  0.00           C
ATOM   7634 8C21 POPEq 194      55.046  45.172  55.399  1.00  0.00           C
ATOM   7638  C33 POPEq 194      51.526  54.762  70.209  1.00  0.00           C
ATOM   7641  C34 POPEq 194      51.166  53.872  69.009  1.00  0.00           C
ATOM   7644  C35 POPEq 194      51.266  52.362  69.279  1.00  0.00           C
ATOM   7647  C36 POPEq 194      50.076  51.572  68.719  1.00  0.00           C
ATOM   7650  C37 POPEq 194      50.306  50.052  68.719  1.00  0.00           C
ATOM   7653  C38 POPEq 194      49.036  49.262  68.359  1.00  0.00           C
ATOM   7656  C39 POPEq 194      49.326  47.892  67.739  1.00  0.00           C
ATOM   7659 0C31 POPEq 194      49.836  46.843  68.739  1.00  0.00           C
ATOM   7662 1C31 POPEq 194      50.276  45.551  68.039  1.00  0.00           C
ATOM   7665 2C31 POPEq 194      50.126  44.282  68.889  1.00  0.00           C
ATOM   7668 3C31 POPEq 194      50.896  44.292  70.209  1.00  0.00           C
ATOM   7671 4C31 POPEq 194      52.426  44.413  70.059  1.00  0.00           C
ATOM   7674 5C31 POPEq 194      53.136  44.072  71.369  1.00  0.00           C
ATOM   7677 6C31 POPEq 194      54.666  44.093  71.279  1.00  0.00           C
ATOM   7681  NH3 POPEr 195      21.246  73.712  32.369  1.00  0.00           N
ATOM   7685  C12 POPEr 195      20.216  74.442  31.549  1.00  0.00           C
ATOM   7688  C11 POPEr 195      19.716  73.581  30.369  1.00  0.00           C
ATOM   7691  P   POPEr 195      17.096  73.922  30.219  1.00  0.00           P
ATOM   7692  O13 POPEr 195      16.226  75.073  29.859  1.00  0.00           O
ATOM   7693  O14 POPEr 195      16.666  72.581  29.779  1.00  0.00           O
ATOM   7694  O11 POPEr 195      17.246  73.902  31.779  1.00  0.00           O
ATOM   7695  O12 POPEr 195      18.596  74.213  29.739  1.00  0.00           O
ATOM   7696  C1  POPEr 195      16.116  73.581  32.589  1.00  0.00           C
ATOM   7699  C2  POPEr 195      16.466  72.342  33.439  1.00  0.00           C
ATOM   7701  O21 POPEr 195      15.356  71.942  34.259  1.00  0.00           O
ATOM   7702  C21 POPEr 195      15.106  72.562  35.399  1.00  0.00           C
ATOM   7703  O22 POPEr 195      15.676  73.542  35.839  1.00  0.00           O
ATOM   7704  C22 POPEr 195      13.996  71.812  36.129  1.00  0.00           C
ATOM   7707  C3  POPEr 195      17.826  72.573  34.169  1.00  0.00           C
ATOM   7710  O31 POPEr 195      18.046  71.663  35.269  1.00  0.00           O
ATOM   7711  C31 POPEr 195      18.826  72.182  36.219  1.00  0.00           C
ATOM   7712  O32 POPEr 195      19.496  73.202  36.099  1.00  0.00           O
ATOM   7713  C32 POPEr 195      18.596  71.412  37.519  1.00  0.00           C
ATOM   7716  C23 POPEr 195      14.176  71.853  37.669  1.00  0.00           C
ATOM   7719  C24 POPEr 195      13.766  70.542  38.369  1.00  0.00           C
ATOM   7722  C25 POPEr 195      12.266  70.413  38.679  1.00  0.00           C
ATOM   7725  C26 POPEr 195      12.006  69.283  39.689  1.00  0.00           C
ATOM   7728  C27 POPEr 195      10.526  68.912  39.859  1.00  0.00           C
ATOM   7731  C28 POPEr 195      10.276  67.913  41.019  1.00  0.00           C
ATOM   7734  C29 POPEr 195       8.926  67.243  40.949  1.00  0.00           C
ATOM   7736 0C21 POPEr 195       8.046  67.032  41.959  1.00  0.00           C
ATOM   7738 1C21 POPEr 195       8.206  67.402  43.409  1.00  0.00           C
ATOM   7741 2C21 POPEr 195       8.106  66.191  44.359  1.00  0.00           C
ATOM   7744 3C21 POPEr 195       8.306  66.612  45.819  1.00  0.00           C
ATOM   7747 4C21 POPEr 195       8.106  65.472  46.829  1.00  0.00           C
ATOM   7750 5C21 POPEr 195       8.306  65.962  48.269  1.00  0.00           C
ATOM   7753 6C21 POPEr 195       8.026  64.892  49.329  1.00  0.00           C
ATOM   7756 7C21 POPEr 195       8.346  65.372  50.749  1.00  0.00           C
ATOM   7759 8C21 POPEr 195       7.956  64.371  51.849  1.00  0.00           C
ATOM   7763  C33 POPEr 195      19.286  72.002  38.759  1.00  0.00           C
ATOM   7766  C34 POPEr 195      18.486  71.672  40.039  1.00  0.00           C
ATOM   7769  C35 POPEr 195      18.966  72.412  41.289  1.00  0.00           C
ATOM   7772  C36 POPEr 195      20.386  72.012  41.729  1.00  0.00           C
ATOM   7775  C37 POPEr 195      20.886  72.842  42.909  1.00  0.00           C
ATOM   7778  C38 POPEr 195      22.386  72.642  43.169  1.00  0.00           C
ATOM   7781  C39 POPEr 195      22.946  73.622  44.209  1.00  0.00           C
ATOM   7784 0C31 POPEr 195      22.696  73.173  45.649  1.00  0.00           C
ATOM   7787 1C31 POPEr 195      23.206  74.201  46.659  1.00  0.00           C
ATOM   7790 2C31 POPEr 195      22.926  73.852  48.129  1.00  0.00           C
ATOM   7793 3C31 POPEr 195      23.746  72.662  48.619  1.00  0.00           C
ATOM   7796 4C31 POPEr 195      23.746  72.512  50.149  1.00  0.00           C
ATOM   7799 5C31 POPEr 195      24.756  71.463  50.639  1.00  0.00           C
ATOM   7802 6C31 POPEr 195      24.746  71.262  52.159  1.00  0.00           C
ATOM   7806  NH3 POPEs 196      85.236  64.301  41.369  1.00  0.00           N
ATOM   7810  C12 POPEs 196      85.845  65.672  41.279  1.00  0.00           C
ATOM   7813  C11 POPEs 196      87.305  65.621  40.849  1.00  0.00           C
ATOM   7816  P   POPEs 196      89.096  67.502  41.199  1.00  0.00           P
ATOM   7817  O13 POPEs 196      90.096  66.422  41.209  1.00  0.00           O
ATOM   7818  O14 POPEs 196      89.465  68.702  40.409  1.00  0.00           O
ATOM   7819  O11 POPEs 196      88.776  67.981  42.669  1.00  0.00           O
ATOM   7820  O12 POPEs 196      87.746  66.952  40.639  1.00  0.00           O
ATOM   7821  C1  POPEs 196      88.816  67.072  43.779  1.00  0.00           C
ATOM   7824  C2  POPEs 196      88.046  67.642  45.019  1.00  0.00           C
ATOM   7826  O21 POPEs 196      87.625  66.652  45.979  1.00  0.00           O
ATOM   7827  C21 POPEs 196      88.525  65.852  46.519  1.00  0.00           C
ATOM   7828  O22 POPEs 196      89.726  65.902  46.309  1.00  0.00           O
ATOM   7829  C22 POPEs 196      87.856  64.892  47.519  1.00  0.00           C
ATOM   7832  C3  POPEs 196      86.755  68.423  44.619  1.00  0.00           C
ATOM   7835  O31 POPEs 196      86.755  69.772  45.139  1.00  0.00           O
ATOM   7836  C31 POPEs 196      86.666  69.982  46.479  1.00  0.00           C
ATOM   7837  O32 POPEs 196      87.296  70.862  47.039  1.00  0.00           O
ATOM   7838  C32 POPEs 196      85.775  68.971  47.239  1.00  0.00           C
ATOM   7841  C23 POPEs 196      88.536  64.962  48.899  1.00  0.00           C
ATOM   7844  C24 POPEs 196      87.655  64.422  50.039  1.00  0.00           C
ATOM   7847  C25 POPEs 196      88.376  64.402  51.409  1.00  0.00           C
ATOM   7850  C26 POPEs 196      88.996  65.752  51.789  1.00  0.00           C
ATOM   7853  C27 POPEs 196      89.687  65.771  53.159  1.00  0.00           C
ATOM   7856  C28 POPEs 196      88.765  65.502  54.369  1.00  0.00           C
ATOM   7859  C29 POPEs 196      87.716  66.562  54.609  1.00  0.00           C
ATOM   7861 0C21 POPEs 196      87.146  66.792  55.799  1.00  0.00           C
ATOM   7863 1C21 POPEs 196      87.406  65.972  57.049  1.00  0.00           C
ATOM   7866 2C21 POPEs 196      86.125  65.731  57.869  1.00  0.00           C
ATOM   7869 3C21 POPEs 196      85.736  66.923  58.749  1.00  0.00           C
ATOM   7872 4C21 POPEs 196      84.455  66.652  59.539  1.00  0.00           C
ATOM   7875 5C21 POPEs 196      84.395  67.342  60.899  1.00  0.00           C
ATOM   7878 6C21 POPEs 196      84.586  68.872  60.859  1.00  0.00           C
ATOM   7881 7C21 POPEs 196      83.875  69.572  62.019  1.00  0.00           C
ATOM   7884 8C21 POPEs 196      84.096  71.081  62.039  1.00  0.00           C
ATOM   7888  C33 POPEs 196      85.166  69.572  48.529  1.00  0.00           C
ATOM   7891  C34 POPEs 196      85.076  68.602  49.719  1.00  0.00           C
ATOM   7894  C35 POPEs 196      84.565  69.362  50.949  1.00  0.00           C
ATOM   7897  C36 POPEs 196      84.366  68.532  52.229  1.00  0.00           C
ATOM   7900  C37 POPEs 196      83.706  69.402  53.309  1.00  0.00           C
ATOM   7903  C38 POPEs 196      83.406  68.691  54.639  1.00  0.00           C
ATOM   7906  C39 POPEs 196      82.546  69.592  55.539  1.00  0.00           C
ATOM   7909 0C31 POPEs 196      82.366  69.072  56.979  1.00  0.00           C
ATOM   7912 1C31 POPEs 196      81.586  70.092  57.819  1.00  0.00           C
ATOM   7915 2C31 POPEs 196      81.306  69.663  59.269  1.00  0.00           C
ATOM   7918 3C31 POPEs 196      79.846  69.252  59.479  1.00  0.00           C
ATOM   7921 4C31 POPEs 196      79.536  68.883  60.929  1.00  0.00           C
ATOM   7924 5C31 POPEs 196      78.125  68.301  61.079  1.00  0.00           C
ATOM   7927 6C31 POPEs 196      77.786  67.832  62.499  1.00  0.00           C
ATOM   7931  NH3 POPEt 197       4.686  74.262  77.799  1.00  0.00           N
ATOM   7935  C12 POPEt 197       4.146  74.801  79.079  1.00  0.00           C
ATOM   7938  C11 POPEt 197       3.606  76.242  78.919  1.00  0.00           C
ATOM   7941  P   POPEt 197       1.703  76.222  77.129  1.00  0.00           P
ATOM   7942  O13 POPEt 197       2.426  75.152  76.419  1.00  0.00           O
ATOM   7943  O14 POPEt 197       0.223  76.242  77.129  1.00  0.00           O
ATOM   7944  O11 POPEt 197       2.236  77.633  76.669  1.00  0.00           O
ATOM   7945  O12 POPEt 197       2.196  76.252  78.629  1.00  0.00           O
ATOM   7946  C1  POPEt 197       3.026  77.773  75.479  1.00  0.00           C
ATOM   7949  C2  POPEt 197       2.316  78.632  74.399  1.00  0.00           C
ATOM   7951  O21 POPEt 197       1.133  77.922  73.989  1.00  0.00           O
ATOM   7952  C21 POPEt 197       0.383  78.542  73.109  1.00  0.00           C
ATOM   7953  O22 POPEt 197       0.523  79.691  72.729  1.00  0.00           O
ATOM   7954  C22 POPEt 197      -0.657  77.552  72.539  1.00  0.00           C
ATOM   7957  C3  POPEt 197       3.276  78.971  73.209  1.00  0.00           C
ATOM   7960  O31 POPEt 197       3.576  77.832  72.379  1.00  0.00           O
ATOM   7961  C31 POPEt 197       3.146  77.882  71.109  1.00  0.00           C
ATOM   7962  O32 POPEt 197       2.536  78.812  70.609  1.00  0.00           O
ATOM   7963  C32 POPEt 197       3.486  76.582  70.369  1.00  0.00           C
ATOM   7966  C23 POPEt 197      -0.917  77.822  71.049  1.00  0.00           C
ATOM   7969  C24 POPEt 197      -1.707  76.682  70.379  1.00  0.00           C
ATOM   7972  C25 POPEt 197      -1.587  76.663  68.849  1.00  0.00           C
ATOM   7975  C26 POPEt 197      -2.677  77.462  68.109  1.00  0.00           C
ATOM   7978  C27 POPEt 197      -2.587  77.252  66.589  1.00  0.00           C
ATOM   7981  C28 POPEt 197      -3.947  77.152  65.859  1.00  0.00           C
ATOM   7984  C29 POPEt 197      -4.737  75.913  66.219  1.00  0.00           C
ATOM   7986 0C21 POPEt 197      -5.177  74.941  65.399  1.00  0.00           C
ATOM   7988 1C21 POPEt 197      -4.967  74.842  63.909  1.00  0.00           C
ATOM   7991 2C21 POPEt 197      -5.047  73.392  63.389  1.00  0.00           C
ATOM   7994 3C21 POPEt 197      -4.897  73.301  61.859  1.00  0.00           C
ATOM   7997 4C21 POPEt 197      -5.187  71.882  61.309  1.00  0.00           C
ATOM   8000 5C21 POPEt 197      -4.027  71.262  60.519  1.00  0.00           C
ATOM   8003 6C21 POPEt 197      -3.747  71.942  59.169  1.00  0.00           C
ATOM   8006 7C21 POPEt 197      -2.547  71.331  58.429  1.00  0.00           C
ATOM   8009 8C21 POPEt 197      -2.197  72.082  57.139  1.00  0.00           C
ATOM   8013  C33 POPEt 197       3.046  76.663  68.889  1.00  0.00           C
ATOM   8016  C34 POPEt 197       3.466  75.442  68.049  1.00  0.00           C
ATOM   8019  C35 POPEt 197       3.486  75.743  66.539  1.00  0.00           C
ATOM   8022  C36 POPEt 197       4.746  76.492  66.119  1.00  0.00           C
ATOM   8025  C37 POPEt 197       4.636  77.202  64.759  1.00  0.00           C
ATOM   8028  C38 POPEt 197       5.816  78.142  64.499  1.00  0.00           C
ATOM   8031  C39 POPEt 197       7.156  77.422  64.269  1.00  0.00           C
ATOM   8034 0C31 POPEt 197       8.346  78.392  64.159  1.00  0.00           C
ATOM   8037 1C31 POPEt 197       9.626  77.702  63.679  1.00  0.00           C
ATOM   8040 2C31 POPEt 197      10.886  78.551  63.909  1.00  0.00           C
ATOM   8043 3C31 POPEt 197      12.136  77.922  63.259  1.00  0.00           C
ATOM   8046 4C31 POPEt 197      12.676  76.722  64.049  1.00  0.00           C
ATOM   8049 5C31 POPEt 197      13.136  75.562  63.149  1.00  0.00           C
ATOM   8052 6C31 POPEt 197      13.596  74.332  63.939  1.00  0.00           C
ATOM   8056  NH3 POPEu 198      63.536   2.582  76.229  1.00  0.00           N
ATOM   8060  C12 POPEu 198      63.166   3.732  77.139  1.00  0.00           C
ATOM   8063  C11 POPEu 198      61.626   3.932  77.159  1.00  0.00           C
ATOM   8066  P   POPEu 198      61.496   6.512  77.549  1.00  0.00           P
ATOM   8067  O13 POPEu 198      60.266   7.332  77.729  1.00  0.00           O
ATOM   8068  O14 POPEu 198      62.676   6.882  78.359  1.00  0.00           O
ATOM   8069  O11 POPEu 198      61.816   6.312  76.029  1.00  0.00           O
ATOM   8070  O12 POPEu 198      61.196   5.032  77.989  1.00  0.00           O
ATOM   8071  C1  POPEu 198      62.356   7.292  75.149  1.00  0.00           C
ATOM   8074  C2  POPEu 198      61.686   7.162  73.749  1.00  0.00           C
ATOM   8076  O21 POPEu 198      62.156   8.212  72.899  1.00  0.00           O
ATOM   8077  C21 POPEu 198      62.996   7.882  71.959  1.00  0.00           C
ATOM   8078  O22 POPEu 198      63.586   6.812  71.839  1.00  0.00           O
ATOM   8079  C22 POPEu 198      63.096   9.082  71.009  1.00  0.00           C
ATOM   8082  C3  POPEu 198      60.136   7.302  73.809  1.00  0.00           C
ATOM   8085  O31 POPEu 198      59.516   6.582  72.719  1.00  0.00           O
ATOM   8086  C31 POPEu 198      58.656   5.612  73.009  1.00  0.00           C
ATOM   8087  O32 POPEu 198      58.376   5.242  74.139  1.00  0.00           O
ATOM   8088  C32 POPEu 198      58.096   4.982  71.729  1.00  0.00           C
ATOM   8091  C23 POPEu 198      63.416   8.652  69.569  1.00  0.00           C
ATOM   8094  C24 POPEu 198      62.976   9.682  68.519  1.00  0.00           C
ATOM   8097  C25 POPEu 198      63.036   9.102  67.099  1.00  0.00           C
ATOM   8100  C26 POPEu 198      64.466   8.782  66.649  1.00  0.00           C
ATOM   8103  C27 POPEu 198      64.556   8.282  65.199  1.00  0.00           C
ATOM   8106  C28 POPEu 198      66.016   8.232  64.699  1.00  0.00           C
ATOM   8109  C29 POPEu 198      66.315   8.102  63.229  1.00  0.00           C
ATOM   8111 0C21 POPEu 198      65.536   7.802  62.169  1.00  0.00           C
ATOM   8113 1C21 POPEu 198      64.076   7.422  62.119  1.00  0.00           C
ATOM   8116 2C21 POPEu 198      63.166   8.542  61.579  1.00  0.00           C
ATOM   8119 3C21 POPEu 198      63.546   9.032  60.169  1.00  0.00           C
ATOM   8122 4C21 POPEu 198      62.366   9.682  59.429  1.00  0.00           C
ATOM   8125 5C21 POPEu 198      62.716  10.062  57.989  1.00  0.00           C
ATOM   8128 6C21 POPEu 198      61.506  10.592  57.199  1.00  0.00           C
ATOM   8131 7C21 POPEu 198      61.846  10.922  55.739  1.00  0.00           C
ATOM   8134 8C21 POPEu 198      60.656  11.442  54.929  1.00  0.00           C
ATOM   8138  C33 POPEu 198      57.926   5.932  70.509  1.00  0.00           C
ATOM   8141  C34 POPEu 198      58.726   5.412  69.299  1.00  0.00           C
ATOM   8144  C35 POPEu 198      58.466   6.152  67.969  1.00  0.00           C
ATOM   8147  C36 POPEu 198      59.126   7.532  67.899  1.00  0.00           C
ATOM   8150  C37 POPEu 198      58.946   8.212  66.539  1.00  0.00           C
ATOM   8153  C38 POPEu 198      59.456   9.662  66.519  1.00  0.00           C
ATOM   8156  C39 POPEu 198      59.926  10.122  65.129  1.00  0.00           C
ATOM   8159 0C31 POPEu 198      58.806  10.102  64.089  1.00  0.00           C
ATOM   8162 1C31 POPEu 198      59.296  10.292  62.639  1.00  0.00           C
ATOM   8165 2C31 POPEu 198      58.136  10.082  61.659  1.00  0.00           C
ATOM   8168 3C31 POPEu 198      58.496  10.332  60.189  1.00  0.00           C
ATOM   8171 4C31 POPEu 198      58.786  11.802  59.849  1.00  0.00           C
ATOM   8174 5C31 POPEu 198      58.276  12.172  58.449  1.00  0.00           C
ATOM   8177 6C31 POPEu 198      58.626  13.602  58.019  1.00  0.00           C
ATOM   8181  NH3 POPEv 199      72.346 118.831  36.849  1.00  0.00           N
ATOM   8185  C12 POPEv 199      72.156 117.682  35.899  1.00  0.00           C
ATOM   8188  C11 POPEv 199      70.687 117.392  35.579  1.00  0.00           C
ATOM   8191  P   POPEv 199      69.326 115.783  33.969  1.00  0.00           P
ATOM   8192  O13 POPEv 199      68.326 116.871  33.959  1.00  0.00           O
ATOM   8193  O14 POPEv 199      69.616 115.081  32.699  1.00  0.00           O
ATOM   8194  O11 POPEv 199      68.786 114.701  34.989  1.00  0.00           O
ATOM   8195  O12 POPEv 199      70.646 116.343  34.629  1.00  0.00           O
ATOM   8196  C1  POPEv 199      68.236 115.081  36.259  1.00  0.00           C
ATOM   8199  C2  POPEv 199      68.815 114.142  37.319  1.00  0.00           C
ATOM   8201  O21 POPEv 199      68.195 114.342  38.609  1.00  0.00           O
ATOM   8202  C21 POPEv 199      68.775 115.142  39.469  1.00  0.00           C
ATOM   8203  O22 POPEv 199      69.565 116.042  39.199  1.00  0.00           O
ATOM   8204  C22 POPEv 199      68.346 114.743  40.879  1.00  0.00           C
ATOM   8207  C3  POPEv 199      70.376 114.021  37.339  1.00  0.00           C
ATOM   8210  O31 POPEv 199      70.726 113.003  38.299  1.00  0.00           O
ATOM   8211  C31 POPEv 199      71.846 113.152  38.969  1.00  0.00           C
ATOM   8212  O32 POPEv 199      72.656 114.052  38.839  1.00  0.00           O
ATOM   8213  C32 POPEv 199      71.875 112.081  40.059  1.00  0.00           C
ATOM   8216  C23 POPEv 199      69.176 115.411  42.009  1.00  0.00           C
ATOM   8219  C24 POPEv 199      68.516 115.292  43.409  1.00  0.00           C
ATOM   8222  C25 POPEv 199      68.806 116.493  44.329  1.00  0.00           C
ATOM   8225  C26 POPEv 199      68.036 116.451  45.649  1.00  0.00           C
ATOM   8228  C27 POPEv 199      67.826 117.832  46.289  1.00  0.00           C
ATOM   8231  C28 POPEv 199      67.176 117.762  47.689  1.00  0.00           C
ATOM   8234  C29 POPEv 199      66.896 119.132  48.259  1.00  0.00           C
ATOM   8236 0C21 POPEv 199      66.996 119.502  49.559  1.00  0.00           C
ATOM   8238 1C21 POPEv 199      67.366 118.622  50.729  1.00  0.00           C
ATOM   8241 2C21 POPEv 199      68.775 118.913  51.279  1.00  0.00           C
ATOM   8244 3C21 POPEv 199      68.926 120.302  51.919  1.00  0.00           C
ATOM   8247 4C21 POPEv 199      70.326 120.551  52.519  1.00  0.00           C
ATOM   8250 5C21 POPEv 199      70.736 119.592  53.649  1.00  0.00           C
ATOM   8253 6C21 POPEv 199      69.796 119.632  54.869  1.00  0.00           C
ATOM   8256 7C21 POPEv 199      70.256 118.652  55.959  1.00  0.00           C
ATOM   8259 8C21 POPEv 199      69.445 118.742  57.259  1.00  0.00           C
ATOM   8263  C33 POPEv 199      72.806 112.502  41.219  1.00  0.00           C
ATOM   8266  C34 POPEv 199      72.856 111.441  42.339  1.00  0.00           C
ATOM   8269  C35 POPEv 199      71.686 111.532  43.319  1.00  0.00           C
ATOM   8272  C36 POPEv 199      72.076 112.272  44.599  1.00  0.00           C
ATOM   8275  C37 POPEv 199      70.906 112.432  45.569  1.00  0.00           C
ATOM   8278  C38 POPEv 199      71.315 113.102  46.879  1.00  0.00           C
ATOM   8281  C39 POPEv 199      70.135 113.222  47.849  1.00  0.00           C
ATOM   8284 0C31 POPEv 199      70.507 113.913  49.169  1.00  0.00           C
ATOM   8287 1C31 POPEv 199      69.336 113.913  50.149  1.00  0.00           C
ATOM   8290 2C31 POPEv 199      69.626 114.592  51.499  1.00  0.00           C
ATOM   8293 3C31 POPEv 199      68.356 114.652  52.359  1.00  0.00           C
ATOM   8296 4C31 POPEv 199      68.536 115.302  53.729  1.00  0.00           C
ATOM   8299 5C31 POPEv 199      67.226 115.312  54.529  1.00  0.00           C
ATOM   8302 6C31 POPEv 199      67.346 115.993  55.899  1.00  0.00           C
ATOM   8306  NH3 POPEw 200       2.416  94.562  33.449  1.00  0.00           N
ATOM   8310  C12 POPEw 200       3.356  93.392  33.399  1.00  0.00           C
ATOM   8313  C11 POPEw 200       4.676  93.773  34.049  1.00  0.00           C
ATOM   8316  P   POPEw 200       6.896  92.603  34.749  1.00  0.00           P
ATOM   8317  O13 POPEw 200       8.166  92.342  34.029  1.00  0.00           O
ATOM   8318  O14 POPEw 200       6.946  93.752  35.689  1.00  0.00           O
ATOM   8319  O11 POPEw 200       6.436  91.322  35.569  1.00  0.00           O
ATOM   8320  O12 POPEw 200       5.676  92.782  33.759  1.00  0.00           O
ATOM   8321  C1  POPEw 200       6.036  91.512  36.939  1.00  0.00           C
ATOM   8324  C2  POPEw 200       7.236  91.842  37.879  1.00  0.00           C
ATOM   8326  O21 POPEw 200       7.856  90.621  38.299  1.00  0.00           O
ATOM   8327  C21 POPEw 200       9.126  90.503  37.949  1.00  0.00           C
ATOM   8328  O22 POPEw 200       9.796  91.362  37.379  1.00  0.00           O
ATOM   8329  C22 POPEw 200       9.676  89.192  38.469  1.00  0.00           C
ATOM   8332  C3  POPEw 200       6.756  92.663  39.099  1.00  0.00           C
ATOM   8335  O31 POPEw 200       7.736  92.872  40.139  1.00  0.00           O
ATOM   8336  C31 POPEw 200       8.716  93.722  39.849  1.00  0.00           C
ATOM   8337  O32 POPEw 200       9.016  94.132  38.739  1.00  0.00           O
ATOM   8338  C32 POPEw 200       9.376  94.172  41.159  1.00  0.00           C
ATOM   8341  C23 POPEw 200      10.146  89.312  39.929  1.00  0.00           C
ATOM   8344  C24 POPEw 200      10.496  87.933  40.489  1.00  0.00           C
ATOM   8347  C25 POPEw 200      11.316  87.972  41.779  1.00  0.00           C
ATOM   8350  C26 POPEw 200      10.506  88.172  43.069  1.00  0.00           C
ATOM   8353  C27 POPEw 200      11.356  87.782  44.289  1.00  0.00           C
ATOM   8356  C28 POPEw 200      10.626  87.782  45.639  1.00  0.00           C
ATOM   8359  C29 POPEw 200      11.526  87.182  46.679  1.00  0.00           C
ATOM   8361 0C21 POPEw 200      11.146  86.451  47.749  1.00  0.00           C
ATOM   8363 1C21 POPEw 200       9.726  86.162  48.179  1.00  0.00           C
ATOM   8366 2C21 POPEw 200       9.516  86.493  49.669  1.00  0.00           C
ATOM   8369 3C21 POPEw 200      10.206  85.503  50.629  1.00  0.00           C
ATOM   8372 4C21 POPEw 200      10.076  85.882  52.109  1.00  0.00           C
ATOM   8375 5C21 POPEw 200      10.766  87.212  52.459  1.00  0.00           C
ATOM   8378 6C21 POPEw 200      10.886  87.453  53.969  1.00  0.00           C
ATOM   8381 7C21 POPEw 200      11.796  88.652  54.279  1.00  0.00           C
ATOM   8384 8C21 POPEw 200      12.036  88.862  55.779  1.00  0.00           C
ATOM   8388  C33 POPEw 200      10.156  93.073  41.909  1.00  0.00           C
ATOM   8391  C34 POPEw 200       9.906  93.042  43.429  1.00  0.00           C
ATOM   8394  C35 POPEw 200      10.386  94.301  44.179  1.00  0.00           C
ATOM   8397  C36 POPEw 200       9.846  94.362  45.619  1.00  0.00           C
ATOM   8400  C37 POPEw 200      10.716  95.173  46.599  1.00  0.00           C
ATOM   8403  C38 POPEw 200      10.236  95.002  48.049  1.00  0.00           C
ATOM   8406  C39 POPEw 200      11.246  95.442  49.119  1.00  0.00           C
ATOM   8409 0C31 POPEw 200      10.816  95.032  50.539  1.00  0.00           C
ATOM   8412 1C31 POPEw 200      11.926  95.182  51.589  1.00  0.00           C
ATOM   8415 2C31 POPEw 200      11.486  94.663  52.969  1.00  0.00           C
ATOM   8418 3C31 POPEw 200      12.556  94.801  54.059  1.00  0.00           C
ATOM   8421 4C31 POPEw 200      13.676  93.742  53.999  1.00  0.00           C
ATOM   8424 5C31 POPEw 200      14.726  93.951  55.099  1.00  0.00           C
ATOM   8427 6C31 POPEw 200      15.816  92.872  55.139  1.00  0.00           C
ATOM   8431  NH3 POPEx 201      19.776 114.732  73.819  1.00  0.00           N
ATOM   8435  C12 POPEx 201      18.976 113.792  74.679  1.00  0.00           C
ATOM   8438  C11 POPEx 201      17.576 114.362  74.939  1.00  0.00           C
ATOM   8441  P   POPEx 201      15.526 112.822  75.499  1.00  0.00           P
ATOM   8442  O13 POPEx 201      15.356 111.661  76.389  1.00  0.00           O
ATOM   8443  O14 POPEx 201      14.426 113.831  75.469  1.00  0.00           O
ATOM   8444  O11 POPEx 201      15.796 112.342  74.019  1.00  0.00           O
ATOM   8445  O12 POPEx 201      16.876 113.551  75.879  1.00  0.00           O
ATOM   8446  C1  POPEx 201      15.066 111.203  73.529  1.00  0.00           C
ATOM   8449  C2  POPEx 201      15.696 110.682  72.209  1.00  0.00           C
ATOM   8451  O21 POPEx 201      14.806 109.812  71.489  1.00  0.00           O
ATOM   8452  C21 POPEx 201      14.666 108.602  71.999  1.00  0.00           C
ATOM   8453  O22 POPEx 201      14.756 108.302  73.169  1.00  0.00           O
ATOM   8454  C22 POPEx 201      14.426 107.581  70.899  1.00  0.00           C
ATOM   8457  C3  POPEx 201      17.116 110.062  72.419  1.00  0.00           C
ATOM   8460  O31 POPEx 201      17.526 109.222  71.309  1.00  0.00           O
ATOM   8461  C31 POPEx 201      17.916 109.882  70.219  1.00  0.00           C
ATOM   8462  O32 POPEx 201      17.956 111.092  70.119  1.00  0.00           O
ATOM   8463  C32 POPEx 201      18.256 108.853  69.139  1.00  0.00           C
ATOM   8466  C23 POPEx 201      13.006 106.992  70.939  1.00  0.00           C
ATOM   8469  C24 POPEx 201      12.776 105.902  69.879  1.00  0.00           C
ATOM   8472  C25 POPEx 201      12.966 106.432  68.449  1.00  0.00           C
ATOM   8475  C26 POPEx 201      12.566 105.411  67.369  1.00  0.00           C
ATOM   8478  C27 POPEx 201      12.646 106.032  65.959  1.00  0.00           C
ATOM   8481  C28 POPEx 201      12.366 105.051  64.799  1.00  0.00           C
ATOM   8484  C29 POPEx 201      12.616 105.551  63.399  1.00  0.00           C
ATOM   8486 0C21 POPEx 201      13.656 105.243  62.599  1.00  0.00           C
ATOM   8488 1C21 POPEx 201      14.816 104.342  62.929  1.00  0.00           C
ATOM   8491 2C21 POPEx 201      14.876 103.162  61.939  1.00  0.00           C
ATOM   8494 3C21 POPEx 201      15.966 102.152  62.319  1.00  0.00           C
ATOM   8497 4C21 POPEx 201      16.056 100.982  61.319  1.00  0.00           C
ATOM   8500 5C21 POPEx 201      17.186  99.992  61.629  1.00  0.00           C
ATOM   8503 6C21 POPEx 201      17.076  99.371  63.029  1.00  0.00           C
ATOM   8506 7C21 POPEx 201      18.086  98.242  63.269  1.00  0.00           C
ATOM   8509 8C21 POPEx 201      18.056  97.732  64.709  1.00  0.00           C
ATOM   8513  C33 POPEx 201      17.376 108.923  67.869  1.00  0.00           C
ATOM   8516  C34 POPEx 201      17.536 107.663  66.999  1.00  0.00           C
ATOM   8519  C35 POPEx 201      16.466 107.523  65.919  1.00  0.00           C
ATOM   8522  C36 POPEx 201      16.546 108.582  64.809  1.00  0.00           C
ATOM   8525  C37 POPEx 201      15.626 108.262  63.619  1.00  0.00           C
ATOM   8528  C38 POPEx 201      15.386 109.463  62.679  1.00  0.00           C
ATOM   8531  C39 POPEx 201      14.286 109.222  61.629  1.00  0.00           C
ATOM   8534 0C31 POPEx 201      14.646 108.182  60.549  1.00  0.00           C
ATOM   8537 1C31 POPEx 201      13.426 107.632  59.789  1.00  0.00           C
ATOM   8540 2C31 POPEx 201      12.816 108.602  58.759  1.00  0.00           C
ATOM   8543 3C31 POPEx 201      11.596 107.981  58.059  1.00  0.00           C
ATOM   8546 4C31 POPEx 201      11.076 108.812  56.879  1.00  0.00           C
ATOM   8549 5C31 POPEx 201       9.776 108.242  56.299  1.00  0.00           C
ATOM   8552 6C31 POPEx 201       9.246 108.993  55.069  1.00  0.00           C
ATOM   8556  NH3 POPEy 202      94.617  82.832  83.279  1.00  0.00           N
ATOM   8560  C12 POPEy 202      93.455  82.673  84.239  1.00  0.00           C
ATOM   8563  C11 POPEy 202      92.095  82.792  83.529  1.00  0.00           C
ATOM   8566  P   POPEy 202      90.635  81.663  85.469  1.00  0.00           P
ATOM   8567  O13 POPEy 202      91.726  81.552  86.459  1.00  0.00           O
ATOM   8568  O14 POPEy 202      89.267  81.952  85.949  1.00  0.00           O
ATOM   8569  O11 POPEy 202      90.606  80.352  84.589  1.00  0.00           O
ATOM   8570  O12 POPEy 202      90.996  82.792  84.439  1.00  0.00           O
ATOM   8571  C1  POPEy 202      89.757  80.093  83.469  1.00  0.00           C
ATOM   8574  C2  POPEy 202      90.587  79.252  82.459  1.00  0.00           C
ATOM   8576  O21 POPEy 202      90.206  79.332  81.079  1.00  0.00           O
ATOM   8577  C21 POPEy 202      88.966  79.122  80.699  1.00  0.00           C
ATOM   8578  O22 POPEy 202      88.035  78.752  81.389  1.00  0.00           O
ATOM   8579  C22 POPEy 202      88.875  79.301  79.179  1.00  0.00           C
ATOM   8582  C3  POPEy 202      90.876  77.802  82.949  1.00  0.00           C
ATOM   8585  O31 POPEy 202      92.175  77.362  82.489  1.00  0.00           O
ATOM   8586  C31 POPEy 202      92.175  76.722  81.329  1.00  0.00           C
ATOM   8587  O32 POPEy 202      91.176  76.412  80.699  1.00  0.00           O
ATOM   8588  C32 POPEy 202      93.616  76.492  80.869  1.00  0.00           C
ATOM   8591  C23 POPEy 202      87.536  79.922  78.729  1.00  0.00           C
ATOM   8594  C24 POPEy 202      87.105  79.432  77.339  1.00  0.00           C
ATOM   8597  C25 POPEy 202      85.715  79.962  76.959  1.00  0.00           C
ATOM   8600  C26 POPEy 202      85.146  79.292  75.699  1.00  0.00           C
ATOM   8603  C27 POPEy 202      83.716  79.761  75.379  1.00  0.00           C
ATOM   8606  C28 POPEy 202      83.466  80.081  73.889  1.00  0.00           C
ATOM   8609  C29 POPEy 202      84.285  81.252  73.409  1.00  0.00           C
ATOM   8611 0C21 POPEy 202      84.296  81.742  72.159  1.00  0.00           C
ATOM   8613 1C21 POPEy 202      83.476  81.222  70.999  1.00  0.00           C
ATOM   8616 2C21 POPEy 202      84.086  79.952  70.379  1.00  0.00           C
ATOM   8619 3C21 POPEy 202      83.437  79.562  69.049  1.00  0.00           C
ATOM   8622 4C21 POPEy 202      84.076  78.301  68.449  1.00  0.00           C
ATOM   8625 5C21 POPEy 202      83.516  77.902  67.069  1.00  0.00           C
ATOM   8628 6C21 POPEy 202      82.076  77.372  67.159  1.00  0.00           C
ATOM   8631 7C21 POPEy 202      81.656  76.603  65.899  1.00  0.00           C
ATOM   8634 8C21 POPEy 202      80.236  76.042  66.009  1.00  0.00           C
ATOM   8638  C33 POPEy 202      94.346  77.792  80.459  1.00  0.00           C
ATOM   8641  C34 POPEy 202      93.576  78.632  79.439  1.00  0.00           C
ATOM   8644  C35 POPEy 202      94.216  80.012  79.199  1.00  0.00           C
ATOM   8647  C36 POPEy 202      93.846  80.621  77.839  1.00  0.00           C
ATOM   8650  C37 POPEy 202      92.396  81.102  77.709  1.00  0.00           C
ATOM   8653  C38 POPEy 202      91.977  81.301  76.239  1.00  0.00           C
ATOM   8656  C39 POPEy 202      92.816  82.322  75.459  1.00  0.00           C
ATOM   8659 0C31 POPEy 202      92.736  82.152  73.939  1.00  0.00           C
ATOM   8662 1C31 POPEy 202      93.496  83.262  73.199  1.00  0.00           C
ATOM   8665 2C31 POPEy 202      93.805  82.972  71.729  1.00  0.00           C
ATOM   8668 3C31 POPEy 202      92.566  82.762  70.839  1.00  0.00           C
ATOM   8671 4C31 POPEy 202      92.865  83.051  69.359  1.00  0.00           C
ATOM   8674 5C31 POPEy 202      91.666  82.822  68.439  1.00  0.00           C
ATOM   8677 6C31 POPEy 202      91.936  83.232  66.989  1.00  0.00           C
ATOM   8681  NH3 POPEz 203     115.736 135.572  80.819  1.00  0.00           N
ATOM   8685  C12 POPEz 203     115.326 136.732  81.689  1.00  0.00           C
ATOM   8688  C11 POPEz 203     114.726 136.281  83.029  1.00  0.00           C
ATOM   8691  P   POPEz 203     112.296 137.263  83.309  1.00  0.00           P
ATOM   8692  O13 POPEz 203     111.646 136.551  84.419  1.00  0.00           O
ATOM   8693  O14 POPEz 203     111.825 138.646  83.049  1.00  0.00           O
ATOM   8694  O11 POPEz 203     112.165 136.402  81.969  1.00  0.00           O
ATOM   8695  O12 POPEz 203     113.856 137.301  83.529  1.00  0.00           O
ATOM   8696  C1  POPEz 203     111.676 137.023  80.779  1.00  0.00           C
ATOM   8699  C2  POPEz 203     111.466 135.982  79.629  1.00  0.00           C
ATOM   8701  O21 POPEz 203     111.596 136.642  78.359  1.00  0.00           O
ATOM   8702  C21 POPEz 203     112.836 136.781  77.929  1.00  0.00           C
ATOM   8703  O22 POPEz 203     113.835 136.423  78.539  1.00  0.00           O
ATOM   8704  C22 POPEz 203     112.765 137.301  76.489  1.00  0.00           C
ATOM   8707  C3  POPEz 203     110.096 135.242  79.699  1.00  0.00           C
ATOM   8710  O31 POPEz 203     109.547 134.922  78.409  1.00  0.00           O
ATOM   8711  C31 POPEz 203     109.886 133.932  77.599  1.00  0.00           C
ATOM   8712  O32 POPEz 203     109.455 133.781  76.479  1.00  0.00           O
ATOM   8713  C32 POPEz 203     110.797 132.892  78.239  1.00  0.00           C
ATOM   8716  C23 POPEz 203     113.996 138.103  75.989  1.00  0.00           C
ATOM   8719  C24 POPEz 203     114.255 137.853  74.489  1.00  0.00           C
ATOM   8722  C25 POPEz 203     113.046 138.092  73.569  1.00  0.00           C
ATOM   8725  C26 POPEz 203     113.056 139.465  72.889  1.00  0.00           C
ATOM   8728  C27 POPEz 203     111.815 139.676  71.999  1.00  0.00           C
ATOM   8731  C28 POPEz 203     112.117 140.556  70.779  1.00  0.00           C
ATOM   8734  C29 POPEz 203     110.836 141.006  70.129  1.00  0.00           C
ATOM   8736 0C21 POPEz 203     110.525 141.055  68.829  1.00  0.00           C
ATOM   8738 1C21 POPEz 203     111.375 140.665  67.659  1.00  0.00           C
ATOM   8741 2C21 POPEz 203     110.546 139.835  66.669  1.00  0.00           C
ATOM   8744 3C21 POPEz 203     111.296 139.635  65.349  1.00  0.00           C
ATOM   8747 4C21 POPEz 203     110.456 138.905  64.299  1.00  0.00           C
ATOM   8750 5C21 POPEz 203     111.305 138.513  63.099  1.00  0.00           C
ATOM   8753 6C21 POPEz 203     110.645 137.413  62.269  1.00  0.00           C
ATOM   8756 7C21 POPEz 203     111.496 137.002  61.079  1.00  0.00           C
ATOM   8759 8C21 POPEz 203     110.815 135.932  60.239  1.00  0.00           C
ATOM   8763  C33 POPEz 203     111.656 132.133  77.199  1.00  0.00           C
ATOM   8766  C34 POPEz 203     112.906 132.922  76.789  1.00  0.00           C
ATOM   8769  C35 POPEz 203     113.805 132.152  75.809  1.00  0.00           C
ATOM   8772  C36 POPEz 203     113.285 132.172  74.359  1.00  0.00           C
ATOM   8775  C37 POPEz 203     114.246 131.423  73.419  1.00  0.00           C
ATOM   8778  C38 POPEz 203     113.866 131.452  71.929  1.00  0.00           C
ATOM   8781  C39 POPEz 203     112.466 130.902  71.639  1.00  0.00           C
ATOM   8784 0C31 POPEz 203     112.105 130.883  70.149  1.00  0.00           C
ATOM   8787 1C31 POPEz 203     112.996 129.941  69.329  1.00  0.00           C
ATOM   8790 2C31 POPEz 203     112.375 129.502  67.989  1.00  0.00           C
ATOM   8793 3C31 POPEz 203     113.126 128.311  67.379  1.00  0.00           C
ATOM   8796 4C31 POPEz 203     112.415 127.682  66.169  1.00  0.00           C
ATOM   8799 5C31 POPEz 203     112.916 126.252  65.889  1.00  0.00           C
ATOM   8802 6C31 POPEz 203     112.126 125.522  64.799  1.00  0.00           C
ATOM   8806  NH3 POPE0 204     125.036 122.221  34.239  1.00  0.00           N
ATOM   8810  C12 POPE0 204     125.885 123.162  33.429  1.00  0.00           C
ATOM   8813  C11 POPE0 204     126.925 122.372  32.619  1.00  0.00           C
ATOM   8816  P   POPE0 204     128.996 122.771  31.099  1.00  0.00           P
ATOM   8817  O13 POPE0 204     129.516 121.451  31.539  1.00  0.00           O
ATOM   8818  O14 POPE0 204     128.486 122.892  29.719  1.00  0.00           O
ATOM   8819  O11 POPE0 204     130.115 123.853  31.269  1.00  0.00           O
ATOM   8820  O12 POPE0 204     127.856 123.283  32.069  1.00  0.00           O
ATOM   8821  C1  POPE0 204     130.746 124.082  32.529  1.00  0.00           C
ATOM   8824  C2  POPE0 204     130.505 125.512  33.069  1.00  0.00           C
ATOM   8826  O21 POPE0 204     130.855 125.532  34.469  1.00  0.00           O
ATOM   8827  C21 POPE0 204     132.165 125.573  34.669  1.00  0.00           C
ATOM   8828  O22 POPE0 204     133.025 125.773  33.839  1.00  0.00           O
ATOM   8829  C22 POPE0 204     132.445 125.382  36.159  1.00  0.00           C
ATOM   8832  C3  POPE0 204     129.077 126.062  32.849  1.00  0.00           C
ATOM   8835  O31 POPE0 204     129.015 127.472  33.119  1.00  0.00           O
ATOM   8836  C31 POPE0 204     128.936 127.993  34.339  1.00  0.00           C
ATOM   8837  O32 POPE0 204     129.305 129.133  34.609  1.00  0.00           O
ATOM   8838  C32 POPE0 204     128.227 127.092  35.349  1.00  0.00           C
ATOM   8841  C23 POPE0 204     133.945 125.163  36.479  1.00  0.00           C
ATOM   8844  C24 POPE0 204     134.186 125.012  37.989  1.00  0.00           C
ATOM   8847  C25 POPE0 204     135.496 125.633  38.499  1.00  0.00           C
ATOM   8850  C26 POPE0 204     136.546 124.603  38.969  1.00  0.00           C
ATOM   8853  C27 POPE0 204     137.456 125.191  40.059  1.00  0.00           C
ATOM   8856  C28 POPE0 204     138.408 124.183  40.729  1.00  0.00           C
ATOM   8859  C29 POPE0 204     138.968 124.792  41.979  1.00  0.00           C
ATOM   8861 0C21 POPE0 204     140.218 125.232  42.249  1.00  0.00           C
ATOM   8863 1C21 POPE0 204     141.449 125.163  41.379  1.00  0.00           C
ATOM   8866 2C21 POPE0 204     142.729 124.981  42.239  1.00  0.00           C
ATOM   8869 3C21 POPE0 204     143.059 126.182  43.159  1.00  0.00           C
ATOM   8872 4C21 POPE0 204     144.518 126.203  43.639  1.00  0.00           C
ATOM   8875 5C21 POPE0 204     144.788 127.332  44.649  1.00  0.00           C
ATOM   8878 6C21 POPE0 204     146.270 127.481  45.009  1.00  0.00           C
ATOM   8881 7C21 POPE0 204     146.509 128.602  46.039  1.00  0.00           C
ATOM   8884 8C21 POPE0 204     147.988 128.913  46.279  1.00  0.00           C
ATOM   8888  C33 POPE0 204     128.275 127.721  36.749  1.00  0.00           C
ATOM   8891  C34 POPE0 204     129.695 127.612  37.299  1.00  0.00           C
ATOM   8894  C35 POPE0 204     129.845 128.122  38.729  1.00  0.00           C
ATOM   8897  C36 POPE0 204     131.186 127.673  39.309  1.00  0.00           C
ATOM   8900  C37 POPE0 204     131.305 128.042  40.789  1.00  0.00           C
ATOM   8903  C38 POPE0 204     132.305 127.142  41.509  1.00  0.00           C
ATOM   8906  C39 POPE0 204     132.236 127.301  43.029  1.00  0.00           C
ATOM   8909 0C31 POPE0 204     132.856 128.602  43.559  1.00  0.00           C
ATOM   8912 1C31 POPE0 204     132.986 128.542  45.089  1.00  0.00           C
ATOM   8915 2C31 POPE0 204     133.826 129.673  45.709  1.00  0.00           C
ATOM   8918 3C31 POPE0 204     133.145 131.051  45.649  1.00  0.00           C
ATOM   8921 4C31 POPE0 204     133.826 132.061  46.589  1.00  0.00           C
ATOM   8924 5C31 POPE0 204     133.116 133.413  46.649  1.00  0.00           C
ATOM   8927 6C31 POPE0 204     133.757 134.383  47.649  1.00  0.00           C
ATOM   8931  NH3 POPE1 205      36.996  78.982  71.849  1.00  0.00           N
ATOM   8935  C12 POPE1 205      38.366  78.971  72.489  1.00  0.00           C
ATOM   8938  C11 POPE1 205      38.856  77.542  72.799  1.00  0.00           C
ATOM   8941  P   POPE1 205      41.406  77.152  72.189  1.00  0.00           P
ATOM   8942  O13 POPE1 205      42.616  77.993  72.319  1.00  0.00           O
ATOM   8943  O14 POPE1 205      41.636  75.743  72.529  1.00  0.00           O
ATOM   8944  O11 POPE1 205      40.746  77.272  70.749  1.00  0.00           O
ATOM   8945  O12 POPE1 205      40.236  77.573  73.179  1.00  0.00           O
ATOM   8946  C1  POPE1 205      41.176  78.252  69.799  1.00  0.00           C
ATOM   8949  C2  POPE1 205      39.966  78.852  69.029  1.00  0.00           C
ATOM   8951  O21 POPE1 205      39.876  78.432  67.639  1.00  0.00           O
ATOM   8952  C21 POPE1 205      40.736  78.971  66.779  1.00  0.00           C
ATOM   8953  O22 POPE1 205      41.736  79.602  67.069  1.00  0.00           O
ATOM   8954  C22 POPE1 205      40.336  78.592  65.329  1.00  0.00           C
ATOM   8957  C3  POPE1 205      39.896  80.413  69.209  1.00  0.00           C
ATOM   8960  O31 POPE1 205      38.956  81.082  68.339  1.00  0.00           O
ATOM   8961  C31 POPE1 205      37.686  80.872  68.629  1.00  0.00           C
ATOM   8962  O32 POPE1 205      37.256  80.062  69.439  1.00  0.00           O
ATOM   8963  C32 POPE1 205      36.846  81.891  67.879  1.00  0.00           C
ATOM   8966  C23 POPE1 205      40.896  79.532  64.219  1.00  0.00           C
ATOM   8969  C24 POPE1 205      41.026  78.912  62.799  1.00  0.00           C
ATOM   8972  C25 POPE1 205      39.726  78.732  61.979  1.00  0.00           C
ATOM   8975  C26 POPE1 205      39.926  77.832  60.729  1.00  0.00           C
ATOM   8978  C27 POPE1 205      38.726  77.782  59.749  1.00  0.00           C
ATOM   8981  C28 POPE1 205      38.246  76.352  59.379  1.00  0.00           C
ATOM   8984  C29 POPE1 205      37.396  75.722  60.449  1.00  0.00           C
ATOM   8986 0C21 POPE1 205      36.536  74.691  60.289  1.00  0.00           C
ATOM   8988 1C21 POPE1 205      36.256  73.922  59.019  1.00  0.00           C
ATOM   8991 2C21 POPE1 205      37.136  72.662  58.909  1.00  0.00           C
ATOM   8994 3C21 POPE1 205      36.736  71.743  57.749  1.00  0.00           C
ATOM   8997 4C21 POPE1 205      37.706  70.562  57.539  1.00  0.00           C
ATOM   9000 5C21 POPE1 205      37.306  69.252  58.229  1.00  0.00           C
ATOM   9003 6C21 POPE1 205      37.276  69.271  59.769  1.00  0.00           C
ATOM   9006 7C21 POPE1 205      37.176  67.862  60.359  1.00  0.00           C
ATOM   9009 8C21 POPE1 205      37.156  67.822  61.879  1.00  0.00           C
ATOM   9013  C33 POPE1 205      37.006  81.902  66.339  1.00  0.00           C
ATOM   9016  C34 POPE1 205      36.256  83.102  65.769  1.00  0.00           C
ATOM   9019  C35 POPE1 205      36.086  83.112  64.249  1.00  0.00           C
ATOM   9022  C36 POPE1 205      37.396  83.322  63.469  1.00  0.00           C
ATOM   9025  C37 POPE1 205      37.116  83.812  62.039  1.00  0.00           C
ATOM   9028  C38 POPE1 205      38.336  83.731  61.129  1.00  0.00           C
ATOM   9031  C39 POPE1 205      38.056  84.282  59.729  1.00  0.00           C
ATOM   9034 0C31 POPE1 205      39.296  84.202  58.839  1.00  0.00           C
ATOM   9037 1C31 POPE1 205      39.056  84.721  57.419  1.00  0.00           C
ATOM   9040 2C31 POPE1 205      40.326  84.663  56.569  1.00  0.00           C
ATOM   9043 3C31 POPE1 205      40.076  85.032  55.109  1.00  0.00           C
ATOM   9046 4C31 POPE1 205      41.356  84.953  54.259  1.00  0.00           C
ATOM   9049 5C31 POPE1 205      41.106  85.332  52.799  1.00  0.00           C
ATOM   9052 6C31 POPE1 205      42.385  85.363  51.959  1.00  0.00           C
ATOM   9056  NH3 POPE2 206      25.706  13.412  76.119  1.00  0.00           N
ATOM   9060  C12 POPE2 206      26.316  12.142  75.559  1.00  0.00           C
ATOM   9063  C11 POPE2 206      27.196  11.412  76.589  1.00  0.00           C
ATOM   9066  P   POPE2 206      28.946   9.932  75.249  1.00  0.00           P
ATOM   9067  O13 POPE2 206      29.146   8.462  75.169  1.00  0.00           O
ATOM   9068  O14 POPE2 206      30.036  10.792  75.739  1.00  0.00           O
ATOM   9069  O11 POPE2 206      28.486  10.502  73.859  1.00  0.00           O
ATOM   9070  O12 POPE2 206      27.616  10.142  76.089  1.00  0.00           O
ATOM   9071  C1  POPE2 206      28.666   9.802  72.629  1.00  0.00           C
ATOM   9074  C2  POPE2 206      27.296   9.442  72.009  1.00  0.00           C
ATOM   9076  O21 POPE2 206      27.506   8.422  71.009  1.00  0.00           O
ATOM   9077  C21 POPE2 206      26.826   8.352  69.889  1.00  0.00           C
ATOM   9078  O22 POPE2 206      26.016   9.142  69.439  1.00  0.00           O
ATOM   9079  C22 POPE2 206      27.216   7.042  69.179  1.00  0.00           C
ATOM   9082  C3  POPE2 206      26.496  10.732  71.629  1.00  0.00           C
ATOM   9085  O31 POPE2 206      27.026  11.402  70.459  1.00  0.00           O
ATOM   9086  C31 POPE2 206      26.086  12.102  69.809  1.00  0.00           C
ATOM   9087  O32 POPE2 206      25.016  12.432  70.299  1.00  0.00           O
ATOM   9088  C32 POPE2 206      26.576  12.472  68.409  1.00  0.00           C
ATOM   9091  C23 POPE2 206      26.966   7.042  67.639  1.00  0.00           C
ATOM   9094  C24 POPE2 206      28.226   7.392  66.829  1.00  0.00           C
ATOM   9097  C25 POPE2 206      28.116   7.022  65.339  1.00  0.00           C
ATOM   9100  C26 POPE2 206      27.256   8.002  64.519  1.00  0.00           C
ATOM   9103  C27 POPE2 206      27.096   7.542  63.059  1.00  0.00           C
ATOM   9106  C28 POPE2 206      26.216   8.492  62.239  1.00  0.00           C
ATOM   9109  C29 POPE2 206      25.646   7.792  61.029  1.00  0.00           C
ATOM   9111 0C21 POPE2 206      25.556   8.272  59.779  1.00  0.00           C
ATOM   9113 1C21 POPE2 206      26.006   9.622  59.309  1.00  0.00           C
ATOM   9116 2C21 POPE2 206      25.866   9.762  57.789  1.00  0.00           C
ATOM   9119 3C21 POPE2 206      24.416   9.602  57.279  1.00  0.00           C
ATOM   9122 4C21 POPE2 206      24.216  10.112  55.849  1.00  0.00           C
ATOM   9125 5C21 POPE2 206      25.236   9.542  54.849  1.00  0.00           C
ATOM   9128 6C21 POPE2 206      25.166   8.012  54.739  1.00  0.00           C
ATOM   9131 7C21 POPE2 206      26.196   7.462  53.759  1.00  0.00           C
ATOM   9134 8C21 POPE2 206      25.966   5.992  53.409  1.00  0.00           C
ATOM   9138  C33 POPE2 206      25.726  11.852  67.269  1.00  0.00           C
ATOM   9141  C34 POPE2 206      26.096  12.452  65.909  1.00  0.00           C
ATOM   9144  C35 POPE2 206      25.476  11.732  64.689  1.00  0.00           C
ATOM   9147  C36 POPE2 206      23.936  11.782  64.679  1.00  0.00           C
ATOM   9150  C37 POPE2 206      23.336  11.352  63.339  1.00  0.00           C
ATOM   9153  C38 POPE2 206      21.796  11.362  63.369  1.00  0.00           C
ATOM   9156  C39 POPE2 206      21.126  11.862  62.079  1.00  0.00           C
ATOM   9159 0C31 POPE2 206      21.396  10.992  60.839  1.00  0.00           C
ATOM   9162 1C31 POPE2 206      20.426  11.342  59.699  1.00  0.00           C
ATOM   9165 2C31 POPE2 206      20.776  10.642  58.379  1.00  0.00           C
ATOM   9168 3C31 POPE2 206      19.746  10.922  57.269  1.00  0.00           C
ATOM   9171 4C31 POPE2 206      20.246  10.502  55.879  1.00  0.00           C
ATOM   9174 5C31 POPE2 206      19.236  10.832  54.769  1.00  0.00           C
ATOM   9177 6C31 POPE2 206      19.716  10.522  53.349  1.00  0.00           C
ATOM   9181  NH3 POPE3 207     115.505  83.112  38.819  1.00  0.00           N
ATOM   9185  C12 POPE3 207     116.515  84.231  38.949  1.00  0.00           C
ATOM   9188  C11 POPE3 207     116.586  85.182  37.739  1.00  0.00           C
ATOM   9191  P   POPE3 207     117.906  87.392  37.129  1.00  0.00           P
ATOM   9192  O13 POPE3 207     118.975  87.342  36.119  1.00  0.00           O
ATOM   9193  O14 POPE3 207     116.576  87.832  36.679  1.00  0.00           O
ATOM   9194  O11 POPE3 207     118.376  88.322  38.319  1.00  0.00           O
ATOM   9195  O12 POPE3 207     117.765  85.993  37.859  1.00  0.00           O
ATOM   9196  C1  POPE3 207     117.506  88.442  39.459  1.00  0.00           C
ATOM   9199  C2  POPE3 207     117.786  89.762  40.219  1.00  0.00           C
ATOM   9201  O21 POPE3 207     116.895  89.732  41.339  1.00  0.00           O
ATOM   9202  C21 POPE3 207     117.135  90.621  42.259  1.00  0.00           C
ATOM   9203  O22 POPE3 207     118.035  91.441  42.279  1.00  0.00           O
ATOM   9204  C22 POPE3 207     116.086  90.462  43.349  1.00  0.00           C
ATOM   9207  C3  POPE3 207     117.616  91.022  39.309  1.00  0.00           C
ATOM   9210  O31 POPE3 207     116.335  91.683  39.509  1.00  0.00           O
ATOM   9211  C31 POPE3 207     116.396  92.952  39.859  1.00  0.00           C
ATOM   9212  O32 POPE3 207     117.396  93.652  39.899  1.00  0.00           O
ATOM   9213  C32 POPE3 207     114.976  93.482  40.099  1.00  0.00           C
ATOM   9216  C23 POPE3 207     116.556  91.032  44.689  1.00  0.00           C
ATOM   9219  C24 POPE3 207     115.645  90.602  45.839  1.00  0.00           C
ATOM   9222  C25 POPE3 207     116.375  90.722  47.179  1.00  0.00           C
ATOM   9225  C26 POPE3 207     115.476  90.312  48.349  1.00  0.00           C
ATOM   9228  C27 POPE3 207     116.125  90.612  49.699  1.00  0.00           C
ATOM   9231  C28 POPE3 207     115.055  90.621  50.809  1.00  0.00           C
ATOM   9234  C29 POPE3 207     115.606  90.932  52.179  1.00  0.00           C
ATOM   9236 0C21 POPE3 207     115.376  90.243  53.309  1.00  0.00           C
ATOM   9238 1C21 POPE3 207     114.525  88.993  53.469  1.00  0.00           C
ATOM   9241 2C21 POPE3 207     113.246  89.253  54.289  1.00  0.00           C
ATOM   9244 3C21 POPE3 207     112.506  87.942  54.609  1.00  0.00           C
ATOM   9247 4C21 POPE3 207     111.066  88.121  55.139  1.00  0.00           C
ATOM   9250 5C21 POPE3 207     110.925  89.103  56.309  1.00  0.00           C
ATOM   9253 6C21 POPE3 207     109.455  89.253  56.769  1.00  0.00           C
ATOM   9256 7C21 POPE3 207     109.226  90.493  57.649  1.00  0.00           C
ATOM   9259 8C21 POPE3 207     107.765  90.923  57.779  1.00  0.00           C
ATOM   9263  C33 POPE3 207     114.866  94.492  41.279  1.00  0.00           C
ATOM   9266  C34 POPE3 207     114.126  93.902  42.479  1.00  0.00           C
ATOM   9269  C35 POPE3 207     114.106  94.792  43.729  1.00  0.00           C
ATOM   9272  C36 POPE3 207     115.505  95.152  44.239  1.00  0.00           C
ATOM   9275  C37 POPE3 207     115.587  95.243  45.769  1.00  0.00           C
ATOM   9278  C38 POPE3 207     116.965  95.752  46.219  1.00  0.00           C
ATOM   9281  C39 POPE3 207     117.076  96.002  47.729  1.00  0.00           C
ATOM   9284 0C31 POPE3 207     117.366  94.732  48.549  1.00  0.00           C
ATOM   9287 1C31 POPE3 207     117.716  95.062  50.009  1.00  0.00           C
ATOM   9290 2C31 POPE3 207     118.415  93.902  50.729  1.00  0.00           C
ATOM   9293 3C31 POPE3 207     118.746  94.183  52.209  1.00  0.00           C
ATOM   9296 4C31 POPE3 207     119.555  95.462  52.439  1.00  0.00           C
ATOM   9299 5C31 POPE3 207     120.096  95.573  53.879  1.00  0.00           C
ATOM   9302 6C31 POPE3 207     120.736  96.922  54.179  1.00  0.00           C
ATOM   9306  NH3 POPE4 208     129.966  52.001  39.239  1.00  0.00           N
ATOM   9310  C12 POPE4 208     128.816  52.712  38.559  1.00  0.00           C
ATOM   9313  C11 POPE4 208     128.385  52.012  37.249  1.00  0.00           C
ATOM   9316  P   POPE4 208     125.906  52.822  36.709  1.00  0.00           P
ATOM   9317  O13 POPE4 208     126.346  54.212  36.909  1.00  0.00           O
ATOM   9318  O14 POPE4 208     125.385  52.492  35.359  1.00  0.00           O
ATOM   9319  O11 POPE4 208     124.735  52.582  37.729  1.00  0.00           O
ATOM   9320  O12 POPE4 208     126.977  51.782  37.209  1.00  0.00           O
ATOM   9321  C1  POPE4 208     124.896  52.822  39.129  1.00  0.00           C
ATOM   9324  C2  POPE4 208     124.565  51.542  39.929  1.00  0.00           C
ATOM   9326  O21 POPE4 208     124.056  51.892  41.229  1.00  0.00           O
ATOM   9327  C21 POPE4 208     124.856  52.453  42.109  1.00  0.00           C
ATOM   9328  O22 POPE4 208     126.066  52.573  42.049  1.00  0.00           O
ATOM   9329  C22 POPE4 208     123.996  52.981  43.249  1.00  0.00           C
ATOM   9332  C3  POPE4 208     125.696  50.462  39.929  1.00  0.00           C
ATOM   9335  O31 POPE4 208     125.195  49.252  40.539  1.00  0.00           O
ATOM   9336  C31 POPE4 208     126.106  48.322  40.689  1.00  0.00           C
ATOM   9337  O32 POPE4 208     127.266  48.382  40.309  1.00  0.00           O
ATOM   9338  C32 POPE4 208     125.505  47.183  41.509  1.00  0.00           C
ATOM   9341  C23 POPE4 208     124.366  52.372  44.619  1.00  0.00           C
ATOM   9344  C24 POPE4 208     123.455  52.962  45.709  1.00  0.00           C
ATOM   9347  C25 POPE4 208     123.805  52.552  47.139  1.00  0.00           C
ATOM   9350  C26 POPE4 208     123.536  51.063  47.429  1.00  0.00           C
ATOM   9353  C27 POPE4 208     123.586  50.793  48.939  1.00  0.00           C
ATOM   9356  C28 POPE4 208     123.437  49.301  49.299  1.00  0.00           C
ATOM   9359  C29 POPE4 208     124.705  48.503  49.089  1.00  0.00           C
ATOM   9361 0C21 POPE4 208     125.756  48.503  49.929  1.00  0.00           C
ATOM   9363 1C21 POPE4 208     125.876  49.301  51.199  1.00  0.00           C
ATOM   9366 2C21 POPE4 208     125.966  48.442  52.469  1.00  0.00           C
ATOM   9369 3C21 POPE4 208     124.695  47.612  52.759  1.00  0.00           C
ATOM   9372 4C21 POPE4 208     124.875  46.702  53.989  1.00  0.00           C
ATOM   9375 5C21 POPE4 208     124.716  47.442  55.319  1.00  0.00           C
ATOM   9378 6C21 POPE4 208     125.306  46.663  56.509  1.00  0.00           C
ATOM   9381 7C21 POPE4 208     125.136  47.372  57.849  1.00  0.00           C
ATOM   9384 8C21 POPE4 208     125.867  46.672  58.999  1.00  0.00           C
ATOM   9388  C33 POPE4 208     125.187  47.593  42.969  1.00  0.00           C
ATOM   9391  C34 POPE4 208     124.026  46.772  43.529  1.00  0.00           C
ATOM   9394  C35 POPE4 208     123.656  47.113  44.979  1.00  0.00           C
ATOM   9397  C36 POPE4 208     122.426  46.292  45.389  1.00  0.00           C
ATOM   9400  C37 POPE4 208     122.006  46.442  46.859  1.00  0.00           C
ATOM   9403  C38 POPE4 208     120.727  45.632  47.149  1.00  0.00           C
ATOM   9406  C39 POPE4 208     120.426  45.442  48.639  1.00  0.00           C
ATOM   9409 0C31 POPE4 208     120.496  46.731  49.469  1.00  0.00           C
ATOM   9412 1C31 POPE4 208     120.085  46.542  50.929  1.00  0.00           C
ATOM   9415 2C31 POPE4 208     120.385  47.792  51.769  1.00  0.00           C
ATOM   9418 3C31 POPE4 208     119.966  47.692  53.239  1.00  0.00           C
ATOM   9421 4C31 POPE4 208     120.715  46.622  54.049  1.00  0.00           C
ATOM   9424 5C31 POPE4 208     120.396  46.702  55.539  1.00  0.00           C
ATOM   9427 6C31 POPE4 208     121.095  45.642  56.389  1.00  0.00           C
ATOM   9431  NH3 POPE5 209      77.346  61.502  82.649  1.00  0.00           N
ATOM   9435  C12 POPE5 209      78.576  60.593  82.699  1.00  0.00           C
ATOM   9438  C11 POPE5 209      78.416  59.252  83.459  1.00  0.00           C
ATOM   9441  P   POPE5 209      80.426  57.882  82.459  1.00  0.00           P
ATOM   9442  O13 POPE5 209      81.216  58.962  81.839  1.00  0.00           O
ATOM   9443  O14 POPE5 209      81.216  56.702  82.919  1.00  0.00           O
ATOM   9444  O11 POPE5 209      79.275  57.392  81.499  1.00  0.00           O
ATOM   9445  O12 POPE5 209      79.656  58.532  83.679  1.00  0.00           O
ATOM   9446  C1  POPE5 209      79.437  56.343  80.539  1.00  0.00           C
ATOM   9449  C2  POPE5 209      80.246  56.792  79.289  1.00  0.00           C
ATOM   9451  O21 POPE5 209      79.716  56.323  78.039  1.00  0.00           O
ATOM   9452  C21 POPE5 209      79.716  55.023  77.809  1.00  0.00           C
ATOM   9453  O22 POPE5 209      79.757  54.132  78.649  1.00  0.00           O
ATOM   9454  C22 POPE5 209      79.746  54.802  76.279  1.00  0.00           C
ATOM   9457  C3  POPE5 209      81.796  56.552  79.379  1.00  0.00           C
ATOM   9460  O31 POPE5 209      82.546  56.902  78.199  1.00  0.00           O
ATOM   9461  C31 POPE5 209      82.526  58.163  77.809  1.00  0.00           C
ATOM   9462  O32 POPE5 209      81.746  59.023  78.159  1.00  0.00           O
ATOM   9463  C32 POPE5 209      83.676  58.442  76.819  1.00  0.00           C
ATOM   9466  C23 POPE5 209      81.036  55.392  75.629  1.00  0.00           C
ATOM   9469  C24 POPE5 209      81.256  54.992  74.159  1.00  0.00           C
ATOM   9472  C25 POPE5 209      80.566  55.892  73.119  1.00  0.00           C
ATOM   9475  C26 POPE5 209      80.766  55.372  71.679  1.00  0.00           C
ATOM   9478  C27 POPE5 209      80.165  56.273  70.579  1.00  0.00           C
ATOM   9481  C28 POPE5 209      80.246  55.642  69.169  1.00  0.00           C
ATOM   9484  C29 POPE5 209      79.766  56.572  68.069  1.00  0.00           C
ATOM   9486 0C21 POPE5 209      78.915  56.292  67.059  1.00  0.00           C
ATOM   9488 1C21 POPE5 209      78.246  54.972  66.759  1.00  0.00           C
ATOM   9491 2C21 POPE5 209      76.746  55.112  66.369  1.00  0.00           C
ATOM   9494 3C21 POPE5 209      76.496  55.751  64.989  1.00  0.00           C
ATOM   9497 4C21 POPE5 209      75.016  55.712  64.589  1.00  0.00           C
ATOM   9500 5C21 POPE5 209      74.716  56.462  63.279  1.00  0.00           C
ATOM   9503 6C21 POPE5 209      75.056  55.663  62.009  1.00  0.00           C
ATOM   9506 7C21 POPE5 209      75.786  56.512  60.959  1.00  0.00           C
ATOM   9509 8C21 POPE5 209      76.016  55.793  59.629  1.00  0.00           C
ATOM   9513  C33 POPE5 209      84.246  57.302  75.939  1.00  0.00           C
ATOM   9516  C34 POPE5 209      85.535  57.802  75.259  1.00  0.00           C
ATOM   9519  C35 POPE5 209      86.226  56.843  74.279  1.00  0.00           C
ATOM   9522  C36 POPE5 209      85.286  56.292  73.209  1.00  0.00           C
ATOM   9525  C37 POPE5 209      86.046  55.782  71.969  1.00  0.00           C
ATOM   9528  C38 POPE5 209      85.096  55.192  70.919  1.00  0.00           C
ATOM   9531  C39 POPE5 209      85.797  54.832  69.609  1.00  0.00           C
ATOM   9534 0C31 POPE5 209      84.985  55.262  68.379  1.00  0.00           C
ATOM   9537 1C31 POPE5 209      85.635  54.862  67.049  1.00  0.00           C
ATOM   9540 2C31 POPE5 209      85.336  55.882  65.949  1.00  0.00           C
ATOM   9543 3C31 POPE5 209      85.867  55.481  64.569  1.00  0.00           C
ATOM   9546 4C31 POPE5 209      85.727  56.632  63.559  1.00  0.00           C
ATOM   9549 5C31 POPE5 209      85.925  56.172  62.109  1.00  0.00           C
ATOM   9552 6C31 POPE5 209      85.626  57.272  61.089  1.00  0.00           C
ATOM   9556  NH3 POPE6 210      10.736  47.703  79.009  1.00  0.00           N
ATOM   9560  C12 POPE6 210      12.026  46.931  78.999  1.00  0.00           C
ATOM   9563  C11 POPE6 210      13.186  47.802  78.509  1.00  0.00           C
ATOM   9566  P   POPE6 210      15.226  46.622  79.669  1.00  0.00           P
ATOM   9567  O13 POPE6 210      14.816  47.462  80.819  1.00  0.00           O
ATOM   9568  O14 POPE6 210      15.176  45.163  79.849  1.00  0.00           O
ATOM   9569  O11 POPE6 210      16.696  46.982  79.179  1.00  0.00           O
ATOM   9570  O12 POPE6 210      14.356  47.022  78.409  1.00  0.00           O
ATOM   9571  C1  POPE6 210      17.026  47.762  78.009  1.00  0.00           C
ATOM   9574  C2  POPE6 210      17.356  46.962  76.699  1.00  0.00           C
ATOM   9576  O21 POPE6 210      17.726  47.882  75.639  1.00  0.00           O
ATOM   9577  C21 POPE6 210      19.006  48.212  75.569  1.00  0.00           C
ATOM   9578  O22 POPE6 210      19.906  47.722  76.239  1.00  0.00           O
ATOM   9579  C22 POPE6 210      19.206  49.382  74.589  1.00  0.00           C
ATOM   9582  C3  POPE6 210      16.166  46.092  76.209  1.00  0.00           C
ATOM   9585  O31 POPE6 210      16.426  45.442  74.929  1.00  0.00           O
ATOM   9586  C31 POPE6 210      15.636  45.822  73.929  1.00  0.00           C
ATOM   9587  O32 POPE6 210      14.826  46.722  73.959  1.00  0.00           O
ATOM   9588  C32 POPE6 210      15.916  44.992  72.679  1.00  0.00           C
ATOM   9591  C23 POPE6 210      18.816  49.182  73.109  1.00  0.00           C
ATOM   9594  C24 POPE6 210      17.316  49.371  72.809  1.00  0.00           C
ATOM   9597  C25 POPE6 210      17.076  49.922  71.389  1.00  0.00           C
ATOM   9600  C26 POPE6 210      15.706  49.592  70.779  1.00  0.00           C
ATOM   9603  C27 POPE6 210      15.646  50.073  69.309  1.00  0.00           C
ATOM   9606  C28 POPE6 210      14.326  49.762  68.579  1.00  0.00           C
ATOM   9609  C29 POPE6 210      13.206  50.702  68.939  1.00  0.00           C
ATOM   9611 0C21 POPE6 210      12.866  51.812  68.259  1.00  0.00           C
ATOM   9613 1C21 POPE6 210      13.586  52.302  67.029  1.00  0.00           C
ATOM   9616 2C21 POPE6 210      12.916  53.532  66.389  1.00  0.00           C
ATOM   9619 3C21 POPE6 210      13.666  54.052  65.149  1.00  0.00           C
ATOM   9622 4C21 POPE6 210      13.146  55.422  64.699  1.00  0.00           C
ATOM   9625 5C21 POPE6 210      13.476  55.762  63.239  1.00  0.00           C
ATOM   9628 6C21 POPE6 210      12.586  54.982  62.259  1.00  0.00           C
ATOM   9631 7C21 POPE6 210      12.716  55.452  60.809  1.00  0.00           C
ATOM   9634 8C21 POPE6 210      11.646  54.832  59.919  1.00  0.00           C
ATOM   9638  C33 POPE6 210      14.616  44.343  72.149  1.00  0.00           C
ATOM   9641  C34 POPE6 210      14.666  43.972  70.659  1.00  0.00           C
ATOM   9644  C35 POPE6 210      14.536  45.192  69.739  1.00  0.00           C
ATOM   9647  C36 POPE6 210      14.626  44.802  68.249  1.00  0.00           C
ATOM   9650  C37 POPE6 210      14.996  45.982  67.349  1.00  0.00           C
ATOM   9653  C38 POPE6 210      15.796  45.542  66.109  1.00  0.00           C
ATOM   9656  C39 POPE6 210      16.596  46.702  65.489  1.00  0.00           C
ATOM   9659 0C31 POPE6 210      15.736  47.692  64.709  1.00  0.00           C
ATOM   9662 1C31 POPE6 210      15.496  47.253  63.259  1.00  0.00           C
ATOM   9665 2C31 POPE6 210      14.556  48.202  62.509  1.00  0.00           C
ATOM   9668 3C31 POPE6 210      14.646  48.082  60.979  1.00  0.00           C
ATOM   9671 4C31 POPE6 210      14.506  46.642  60.469  1.00  0.00           C
ATOM   9674 5C31 POPE6 210      13.966  46.602  59.039  1.00  0.00           C
ATOM   9677 6C31 POPE6 210      13.946  45.182  58.469  1.00  0.00           C
ATOM   9681  NH3 POPE7 211      23.966 138.163  73.949  1.00  0.00           N
ATOM   9685  C12 POPE7 211      23.466 136.812  74.379  1.00  0.00           C
ATOM   9688  C11 POPE7 211      24.586 135.762  74.269  1.00  0.00           C
ATOM   9691  P   POPE7 211      23.276 133.682  73.339  1.00  0.00           P
ATOM   9692  O13 POPE7 211      23.416 132.221  73.589  1.00  0.00           O
ATOM   9693  O14 POPE7 211      21.896 134.222  73.329  1.00  0.00           O
ATOM   9694  O11 POPE7 211      24.026 134.061  71.989  1.00  0.00           O
ATOM   9695  O12 POPE7 211      24.086 134.441  74.459  1.00  0.00           O
ATOM   9696  C1  POPE7 211      23.456 134.941  71.009  1.00  0.00           C
ATOM   9699  C2  POPE7 211      23.126 134.152  69.729  1.00  0.00           C
ATOM   9701  O21 POPE7 211      22.486 134.993  68.759  1.00  0.00           O
ATOM   9702  C21 POPE7 211      23.246 135.702  67.959  1.00  0.00           C
ATOM   9703  O22 POPE7 211      24.426 135.941  68.109  1.00  0.00           O
ATOM   9704  C22 POPE7 211      22.376 136.122  66.759  1.00  0.00           C
ATOM   9707  C3  POPE7 211      22.156 132.962  70.009  1.00  0.00           C
ATOM   9710  O31 POPE7 211      22.116 132.073  68.889  1.00  0.00           O
ATOM   9711  C31 POPE7 211      21.356 132.402  67.879  1.00  0.00           C
ATOM   9712  O32 POPE7 211      20.516 133.281  67.839  1.00  0.00           O
ATOM   9713  C32 POPE7 211      21.726 131.501  66.699  1.00  0.00           C
ATOM   9716  C23 POPE7 211      22.626 135.311  65.439  1.00  0.00           C
ATOM   9719  C24 POPE7 211      21.396 135.292  64.509  1.00  0.00           C
ATOM   9722  C25 POPE7 211      21.626 134.812  63.059  1.00  0.00           C
ATOM   9725  C26 POPE7 211      22.556 135.721  62.229  1.00  0.00           C
ATOM   9728  C27 POPE7 211      22.606 135.392  60.729  1.00  0.00           C
ATOM   9731  C28 POPE7 211      23.556 136.353  59.989  1.00  0.00           C
ATOM   9734  C29 POPE7 211      23.706 136.042  58.519  1.00  0.00           C
ATOM   9736 0C21 POPE7 211      23.446 136.842  57.469  1.00  0.00           C
ATOM   9738 1C21 POPE7 211      22.916 138.252  57.489  1.00  0.00           C
ATOM   9741 2C21 POPE7 211      21.636 138.413  56.649  1.00  0.00           C
ATOM   9744 3C21 POPE7 211      21.796 138.001  55.179  1.00  0.00           C
ATOM   9747 4C21 POPE7 211      20.706 138.555  54.249  1.00  0.00           C
ATOM   9750 5C21 POPE7 211      19.266 138.183  54.649  1.00  0.00           C
ATOM   9753 6C21 POPE7 211      18.236 138.896  53.769  1.00  0.00           C
ATOM   9756 7C21 POPE7 211      16.786 138.513  54.119  1.00  0.00           C
ATOM   9759 8C21 POPE7 211      15.746 139.055  53.139  1.00  0.00           C
ATOM   9763  C33 POPE7 211      23.256 131.452  66.459  1.00  0.00           C
ATOM   9766  C34 POPE7 211      23.666 130.752  65.159  1.00  0.00           C
ATOM   9769  C35 POPE7 211      23.076 131.413  63.919  1.00  0.00           C
ATOM   9772  C36 POPE7 211      23.426 130.652  62.639  1.00  0.00           C
ATOM   9775  C37 POPE7 211      22.506 131.023  61.469  1.00  0.00           C
ATOM   9778  C38 POPE7 211      22.826 130.142  60.259  1.00  0.00           C
ATOM   9781  C39 POPE7 211      21.776 130.152  59.159  1.00  0.00           C
ATOM   9784 0C31 POPE7 211      21.456 131.532  58.579  1.00  0.00           C
ATOM   9787 1C31 POPE7 211      20.496 131.383  57.399  1.00  0.00           C
ATOM   9790 2C31 POPE7 211      19.846 132.682  56.919  1.00  0.00           C
ATOM   9793 3C31 POPE7 211      18.626 132.342  56.049  1.00  0.00           C
ATOM   9796 4C31 POPE7 211      17.776 133.542  55.629  1.00  0.00           C
ATOM   9799 5C31 POPE7 211      16.526 133.092  54.869  1.00  0.00           C
ATOM   9802 6C31 POPE7 211      15.716 134.243  54.299  1.00  0.00           C
ATOM   9806  NH3 POPE8 212       6.076  52.852  76.399  1.00  0.00           N
ATOM   9810  C12 POPE8 212       4.576  52.913  76.269  1.00  0.00           C
ATOM   9813  C11 POPE8 212       3.956  54.072  77.069  1.00  0.00           C
ATOM   9816  P   POPE8 212       1.653  53.172  77.899  1.00  0.00           P
ATOM   9817  O13 POPE8 212       2.556  52.352  78.709  1.00  0.00           O
ATOM   9818  O14 POPE8 212       0.683  54.032  78.619  1.00  0.00           O
ATOM   9819  O11 POPE8 212       0.813  52.292  76.889  1.00  0.00           O
ATOM   9820  O12 POPE8 212       2.536  54.093  76.939  1.00  0.00           O
ATOM   9821  C1  POPE8 212       1.553  51.672  75.839  1.00  0.00           C
ATOM   9824  C2  POPE8 212       0.663  51.032  74.749  1.00  0.00           C
ATOM   9826  O21 POPE8 212       1.353  50.772  73.519  1.00  0.00           O
ATOM   9827  C21 POPE8 212       2.646  50.562  73.429  1.00  0.00           C
ATOM   9828  O22 POPE8 212       3.526  50.802  74.239  1.00  0.00           O
ATOM   9829  C22 POPE8 212       2.956  49.932  72.069  1.00  0.00           C
ATOM   9832  C3  POPE8 212      -0.577  51.931  74.479  1.00  0.00           C
ATOM   9835  O31 POPE8 212      -1.427  51.453  73.419  1.00  0.00           O
ATOM   9836  C31 POPE8 212      -1.187  51.952  72.209  1.00  0.00           C
ATOM   9837  O32 POPE8 212      -0.317  52.752  71.929  1.00  0.00           O
ATOM   9838  C32 POPE8 212      -2.187  51.362  71.229  1.00  0.00           C
ATOM   9841  C23 POPE8 212       4.156  48.953  72.149  1.00  0.00           C
ATOM   9844  C24 POPE8 212       5.336  49.382  71.279  1.00  0.00           C
ATOM   9847  C25 POPE8 212       5.066  49.112  69.799  1.00  0.00           C
ATOM   9850  C26 POPE8 212       6.146  49.683  68.869  1.00  0.00           C
ATOM   9853  C27 POPE8 212       5.776  49.431  67.409  1.00  0.00           C
ATOM   9856  C28 POPE8 212       6.836  49.902  66.399  1.00  0.00           C
ATOM   9859  C29 POPE8 212       6.166  50.093  65.069  1.00  0.00           C
ATOM   9861 0C21 POPE8 212       6.106  49.222  64.049  1.00  0.00           C
ATOM   9863 1C21 POPE8 212       6.736  47.852  63.939  1.00  0.00           C
ATOM   9866 2C21 POPE8 212       7.746  47.782  62.769  1.00  0.00           C
ATOM   9869 3C21 POPE8 212       7.196  48.342  61.449  1.00  0.00           C
ATOM   9872 4C21 POPE8 212       8.136  48.152  60.259  1.00  0.00           C
ATOM   9875 5C21 POPE8 212       7.706  48.992  59.049  1.00  0.00           C
ATOM   9878 6C21 POPE8 212       8.806  49.052  57.979  1.00  0.00           C
ATOM   9881 7C21 POPE8 212       8.466  49.982  56.809  1.00  0.00           C
ATOM   9884 8C21 POPE8 212       9.666  50.172  55.869  1.00  0.00           C
ATOM   9888  C33 POPE8 212      -1.527  51.003  69.889  1.00  0.00           C
ATOM   9891  C34 POPE8 212      -2.587  50.582  68.869  1.00  0.00           C
ATOM   9894  C35 POPE8 212      -1.997  50.163  67.519  1.00  0.00           C
ATOM   9897  C36 POPE8 212      -1.427  51.332  66.709  1.00  0.00           C
ATOM   9900  C37 POPE8 212      -1.297  50.993  65.219  1.00  0.00           C
ATOM   9903  C38 POPE8 212      -0.687  52.142  64.389  1.00  0.00           C
ATOM   9906  C39 POPE8 212      -0.877  51.931  62.879  1.00  0.00           C
ATOM   9909 0C31 POPE8 212      -0.087  52.942  62.049  1.00  0.00           C
ATOM   9912 1C31 POPE8 212      -0.717  53.222  60.679  1.00  0.00           C
ATOM   9915 2C31 POPE8 212       0.263  53.902  59.709  1.00  0.00           C
ATOM   9918 3C31 POPE8 212      -0.367  54.552  58.469  1.00  0.00           C
ATOM   9921 4C31 POPE8 212      -1.537  53.762  57.859  1.00  0.00           C
ATOM   9924 5C31 POPE8 212      -2.027  54.352  56.529  1.00  0.00           C
ATOM   9927 6C31 POPE8 212      -3.297  53.712  55.959  1.00  0.00           C
ATOM   9931  NH3 POPE9 213      96.907  62.922  40.009  1.00  0.00           N
ATOM   9935  C12 POPE9 213      95.727  63.363  39.189  1.00  0.00           C
ATOM   9938  C11 POPE9 213      94.436  63.402  40.019  1.00  0.00           C
ATOM   9941  P   POPE9 213      92.526  61.812  39.199  1.00  0.00           P
ATOM   9942  O13 POPE9 213      92.305  61.292  37.829  1.00  0.00           O
ATOM   9943  O14 POPE9 213      93.205  60.852  40.089  1.00  0.00           O
ATOM   9944  O11 POPE9 213      91.116  62.152  39.849  1.00  0.00           O
ATOM   9945  O12 POPE9 213      93.305  63.172  39.179  1.00  0.00           O
ATOM   9946  C1  POPE9 213      91.106  62.852  41.099  1.00  0.00           C
ATOM   9949  C2  POPE9 213      89.735  62.732  41.829  1.00  0.00           C
ATOM   9951  O21 POPE9 213      89.816  63.142  43.229  1.00  0.00           O
ATOM   9952  C21 POPE9 213      90.635  62.412  43.999  1.00  0.00           C
ATOM   9953  O22 POPE9 213      90.996  61.282  43.739  1.00  0.00           O
ATOM   9954  C22 POPE9 213      90.985  63.152  45.299  1.00  0.00           C
ATOM   9957  C3  POPE9 213      89.006  61.362  41.629  1.00  0.00           C
ATOM   9960  O31 POPE9 213      87.576  61.562  41.609  1.00  0.00           O
ATOM   9961  C31 POPE9 213      86.876  61.402  42.729  1.00  0.00           C
ATOM   9962  O32 POPE9 213      86.076  62.232  43.129  1.00  0.00           O
ATOM   9963  C32 POPE9 213      87.117  60.052  43.409  1.00  0.00           C
ATOM   9966  C23 POPE9 213      92.345  62.703  45.899  1.00  0.00           C
ATOM   9969  C24 POPE9 213      92.426  62.752  47.439  1.00  0.00           C
ATOM   9972  C25 POPE9 213      92.606  64.152  48.029  1.00  0.00           C
ATOM   9975  C26 POPE9 213      92.786  64.152  49.559  1.00  0.00           C
ATOM   9978  C27 POPE9 213      93.157  65.532  50.119  1.00  0.00           C
ATOM   9981  C28 POPE9 213      93.326  65.532  51.649  1.00  0.00           C
ATOM   9984  C29 POPE9 213      93.796  66.853  52.199  1.00  0.00           C
ATOM   9986 0C21 POPE9 213      94.026  67.102  53.499  1.00  0.00           C
ATOM   9988 1C21 POPE9 213      93.846  66.112  54.619  1.00  0.00           C
ATOM   9991 2C21 POPE9 213      94.626  66.542  55.879  1.00  0.00           C
ATOM   9994 3C21 POPE9 213      94.337  65.632  57.079  1.00  0.00           C
ATOM   9997 4C21 POPE9 213      95.076  66.092  58.339  1.00  0.00           C
ATOM  10000 5C21 POPE9 213      94.836  65.192  59.549  1.00  0.00           C
ATOM  10003 6C21 POPE9 213      95.575  63.852  59.439  1.00  0.00           C
ATOM  10006 7C21 POPE9 213      95.546  63.093  60.769  1.00  0.00           C
ATOM  10009 8C21 POPE9 213      96.375  61.812  60.779  1.00  0.00           C
ATOM  10013  C33 POPE9 213      87.776  60.133  44.799  1.00  0.00           C
ATOM  10016  C34 POPE9 213      87.906  58.742  45.429  1.00  0.00           C
ATOM  10019  C35 POPE9 213      88.215  58.753  46.929  1.00  0.00           C
ATOM  10022  C36 POPE9 213      87.175  59.532  47.739  1.00  0.00           C
ATOM  10025  C37 POPE9 213      86.846  58.883  49.089  1.00  0.00           C
ATOM  10028  C38 POPE9 213      85.736  59.642  49.829  1.00  0.00           C
ATOM  10031  C39 POPE9 213      86.246  60.672  50.849  1.00  0.00           C
ATOM  10034 0C31 POPE9 213      86.256  60.152  52.299  1.00  0.00           C
ATOM  10037 1C31 POPE9 213      84.926  60.332  53.059  1.00  0.00           C
ATOM  10040 2C31 POPE9 213      83.716  59.662  52.399  1.00  0.00           C
ATOM  10043 3C31 POPE9 213      82.466  59.652  53.289  1.00  0.00           C
ATOM  10046 4C31 POPE9 213      81.226  59.212  52.489  1.00  0.00           C
ATOM  10049 5C31 POPE9 213      79.976  59.122  53.359  1.00  0.00           C
ATOM  10052 6C31 POPE9 213      78.726  58.782  52.549  1.00  0.00           C
ATOM  10056  NH3 POPE  214      45.556 101.062  72.659  1.00  0.00           N
ATOM  10060  C12 POPE  214      46.226 101.413  73.959  1.00  0.00           C
ATOM  10063  C11 POPE  214      47.376 102.412  73.739  1.00  0.00           C
ATOM  10066  P   POPE  214      48.746 104.172  75.139  1.00  0.00           P
ATOM  10067  O13 POPE  214      47.846 105.302  75.369  1.00  0.00           O
ATOM  10068  O14 POPE  214      49.936 103.993  75.989  1.00  0.00           O
ATOM  10069  O11 POPE  214      49.376 104.383  73.709  1.00  0.00           O
ATOM  10070  O12 POPE  214      47.926 102.822  74.999  1.00  0.00           O
ATOM  10071  C1  POPE  214      49.686 105.732  73.319  1.00  0.00           C
ATOM  10074  C2  POPE  214      50.056 105.713  71.819  1.00  0.00           C
ATOM  10076  O21 POPE  214      50.436 107.023  71.339  1.00  0.00           O
ATOM  10077  C21 POPE  214      51.716 107.282  71.569  1.00  0.00           C
ATOM  10078  O22 POPE  214      52.426 106.672  72.359  1.00  0.00           O
ATOM  10079  C22 POPE  214      52.216 108.322  70.579  1.00  0.00           C
ATOM  10082  C3  POPE  214      48.856 105.191  70.979  1.00  0.00           C
ATOM  10085  O31 POPE  214      49.056 105.322  69.559  1.00  0.00           O
ATOM  10086  C31 POPE  214      49.976 104.482  69.079  1.00  0.00           C
ATOM  10087  O32 POPE  214      50.636 103.703  69.739  1.00  0.00           O
ATOM  10088  C32 POPE  214      50.066 104.663  67.569  1.00  0.00           C
ATOM  10091  C23 POPE  214      51.426 109.652  70.589  1.00  0.00           C
ATOM  10094  C24 POPE  214      51.536 110.422  69.259  1.00  0.00           C
ATOM  10097  C25 POPE  214      52.966 110.713  68.769  1.00  0.00           C
ATOM  10100  C26 POPE  214      53.845 111.432  69.789  1.00  0.00           C
ATOM  10103  C27 POPE  214      55.146 112.012  69.189  1.00  0.00           C
ATOM  10106  C28 POPE  214      54.955 113.162  68.179  1.00  0.00           C
ATOM  10109  C29 POPE  214      54.186 114.312  68.779  1.00  0.00           C
ATOM  10111 0C21 POPE  214      54.486 115.621  68.889  1.00  0.00           C
ATOM  10113 1C21 POPE  214      55.666 116.423  68.379  1.00  0.00           C
ATOM  10116 2C21 POPE  214      56.466 115.923  67.159  1.00  0.00           C
ATOM  10119 3C21 POPE  214      57.306 117.042  66.529  1.00  0.00           C
ATOM  10122 4C21 POPE  214      58.116 116.582  65.309  1.00  0.00           C
ATOM  10125 5C21 POPE  214      59.276 117.532  64.999  1.00  0.00           C
ATOM  10128 6C21 POPE  214      60.156 117.062  63.829  1.00  0.00           C
ATOM  10131 7C21 POPE  214      61.475 117.841  63.769  1.00  0.00           C
ATOM  10134 8C21 POPE  214      62.426 117.382  62.669  1.00  0.00           C
ATOM  10138  C33 POPE  214      50.906 103.572  66.889  1.00  0.00           C
ATOM  10141  C34 POPE  214      50.586 103.482  65.389  1.00  0.00           C
ATOM  10144  C35 POPE  214      51.446 102.472  64.619  1.00  0.00           C
ATOM  10147  C36 POPE  214      51.135 102.462  63.109  1.00  0.00           C
ATOM  10150  C37 POPE  214      52.126 101.603  62.329  1.00  0.00           C
ATOM  10153  C38 POPE  214      51.936 101.692  60.809  1.00  0.00           C
ATOM  10156  C39 POPE  214      53.166 101.222  60.019  1.00  0.00           C
ATOM  10159 0C31 POPE  214      53.576  99.792  60.359  1.00  0.00           C
ATOM  10162 1C31 POPE  214      54.676  99.253  59.449  1.00  0.00           C
ATOM  10165 2C31 POPE  214      54.757  97.721  59.449  1.00  0.00           C
ATOM  10168 3C31 POPE  214      55.106  97.081  60.799  1.00  0.00           C
ATOM  10171 4C31 POPE  214      56.486  97.492  61.339  1.00  0.00           C
ATOM  10174 5C31 POPE  214      57.086  96.441  62.279  1.00  0.00           C
ATOM  10177 6C31 POPE  214      58.466  96.812  62.829  1.00  0.00           C
ATOM  10181  NH3 POPE  215      68.246 119.502  32.749  1.00  0.00           N
ATOM  10185  C12 POPE  215      69.646 119.941  32.419  1.00  0.00           C
ATOM  10188  C11 POPE  215      69.946 121.331  32.999  1.00  0.00           C
ATOM  10191  P   POPE  215      70.706 122.262  35.329  1.00  0.00           P
ATOM  10192  O13 POPE  215      71.566 121.292  36.069  1.00  0.00           O
ATOM  10193  O14 POPE  215      71.366 123.302  34.509  1.00  0.00           O
ATOM  10194  O11 POPE  215      69.705 122.911  36.379  1.00  0.00           O
ATOM  10195  O12 POPE  215      69.786 121.353  34.419  1.00  0.00           O
ATOM  10196  C1  POPE  215      69.896 124.282  36.759  1.00  0.00           C
ATOM  10199  C2  POPE  215      68.926 124.692  37.899  1.00  0.00           C
ATOM  10201  O21 POPE  215      69.227 126.062  38.219  1.00  0.00           O
ATOM  10202  C21 POPE  215      68.296 126.963  38.589  1.00  0.00           C
ATOM  10203  O22 POPE  215      68.576 128.031  39.089  1.00  0.00           O
ATOM  10204  C22 POPE  215      66.846 126.502  38.329  1.00  0.00           C
ATOM  10207  C3  POPE  215      69.117 123.831  39.179  1.00  0.00           C
ATOM  10210  O31 POPE  215      68.176 124.212  40.199  1.00  0.00           O
ATOM  10211  C31 POPE  215      68.507 124.592  41.439  1.00  0.00           C
ATOM  10212  O32 POPE  215      67.686 124.981  42.259  1.00  0.00           O
ATOM  10213  C32 POPE  215      69.976 124.452  41.819  1.00  0.00           C
ATOM  10216  C23 POPE  215      65.716 127.502  38.739  1.00  0.00           C
ATOM  10219  C24 POPE  215      64.446 126.722  39.129  1.00  0.00           C
ATOM  10222  C25 POPE  215      63.136 127.542  39.139  1.00  0.00           C
ATOM  10225  C26 POPE  215      61.916 126.613  39.289  1.00  0.00           C
ATOM  10228  C27 POPE  215      60.576 127.342  39.349  1.00  0.00           C
ATOM  10231  C28 POPE  215      59.856 127.221  40.709  1.00  0.00           C
ATOM  10234  C29 POPE  215      60.596 127.902  41.839  1.00  0.00           C
ATOM  10236 0C21 POPE  215      60.116 128.871  42.639  1.00  0.00           C
ATOM  10238 1C21 POPE  215      58.756 129.512  42.559  1.00  0.00           C
ATOM  10241 2C21 POPE  215      57.716 128.781  43.429  1.00  0.00           C
ATOM  10244 3C21 POPE  215      58.026 128.801  44.939  1.00  0.00           C
ATOM  10247 4C21 POPE  215      56.996 128.003  45.739  1.00  0.00           C
ATOM  10250 5C21 POPE  215      57.146 128.133  47.269  1.00  0.00           C
ATOM  10253 6C21 POPE  215      58.496 127.642  47.799  1.00  0.00           C
ATOM  10256 7C21 POPE  215      58.576 127.691  49.329  1.00  0.00           C
ATOM  10259 8C21 POPE  215      59.986 127.422  49.879  1.00  0.00           C
ATOM  10263  C33 POPE  215      70.156 124.663  43.349  1.00  0.00           C
ATOM  10266  C34 POPE  215      71.617 124.762  43.809  1.00  0.00           C
ATOM  10269  C35 POPE  215      71.786 125.032  45.309  1.00  0.00           C
ATOM  10272  C36 POPE  215      71.376 123.862  46.199  1.00  0.00           C
ATOM  10275  C37 POPE  215      71.226 124.272  47.669  1.00  0.00           C
ATOM  10278  C38 POPE  215      70.876 123.073  48.559  1.00  0.00           C
ATOM  10281  C39 POPE  215      70.726 123.462  50.039  1.00  0.00           C
ATOM  10284 0C31 POPE  215      69.386 124.132  50.369  1.00  0.00           C
ATOM  10287 1C31 POPE  215      69.176 124.312  51.879  1.00  0.00           C
ATOM  10290 2C31 POPE  215      67.796 124.882  52.229  1.00  0.00           C
ATOM  10293 3C31 POPE  215      67.525 124.932  53.739  1.00  0.00           C
ATOM  10296 4C31 POPE  215      68.486 125.802  54.549  1.00  0.00           C
ATOM  10299 5C31 POPE  215      68.266 125.652  56.059  1.00  0.00           C
ATOM  10302 6C31 POPE  215      69.117 126.603  56.899  1.00  0.00           C
ATOM  10306  NH3 POPE  216      77.606  15.002  36.659  1.00  0.00           N
ATOM  10310  C12 POPE  216      78.906  15.482  36.069  1.00  0.00           C
ATOM  10313  C11 POPE  216      79.437  14.492  35.029  1.00  0.00           C
ATOM  10316  P   POPE  216      78.136  13.232  33.119  1.00  0.00           P
ATOM  10317  O13 POPE  216      77.186  13.652  32.069  1.00  0.00           O
ATOM  10318  O14 POPE  216      79.336  12.472  32.739  1.00  0.00           O
ATOM  10319  O11 POPE  216      77.286  12.422  34.179  1.00  0.00           O
ATOM  10320  O12 POPE  216      78.536  14.502  33.929  1.00  0.00           O
ATOM  10321  C1  POPE  216      77.466  11.002  34.279  1.00  0.00           C
ATOM  10324  C2  POPE  216      76.966  10.482  35.649  1.00  0.00           C
ATOM  10326  O21 POPE  216      75.586  10.122  35.499  1.00  0.00           O
ATOM  10327  C21 POPE  216      74.966   9.952  36.659  1.00  0.00           C
ATOM  10328  O22 POPE  216      74.286  10.792  37.219  1.00  0.00           O
ATOM  10329  C22 POPE  216      75.246   8.532  37.159  1.00  0.00           C
ATOM  10332  C3  POPE  216      77.266  11.562  36.719  1.00  0.00           C
ATOM  10335  O31 POPE  216      77.205  11.072  38.069  1.00  0.00           O
ATOM  10336  C31 POPE  216      77.716  11.962  38.919  1.00  0.00           C
ATOM  10337  O32 POPE  216      78.216  13.042  38.599  1.00  0.00           O
ATOM  10338  C32 POPE  216      77.366  11.572  40.349  1.00  0.00           C
ATOM  10341  C23 POPE  216      74.076   7.852  37.919  1.00  0.00           C
ATOM  10344  C24 POPE  216      73.866   8.412  39.329  1.00  0.00           C
ATOM  10347  C25 POPE  216      72.406   8.362  39.809  1.00  0.00           C
ATOM  10350  C26 POPE  216      72.216   9.112  41.139  1.00  0.00           C
ATOM  10353  C27 POPE  216      71.867   8.162  42.289  1.00  0.00           C
ATOM  10356  C28 POPE  216      71.766   8.892  43.649  1.00  0.00           C
ATOM  10359  C29 POPE  216      71.856   7.902  44.769  1.00  0.00           C
ATOM  10361 0C21 POPE  216      71.007   7.732  45.799  1.00  0.00           C
ATOM  10363 1C21 POPE  216      69.776   8.542  46.089  1.00  0.00           C
ATOM  10366 2C21 POPE  216      69.415   8.512  47.589  1.00  0.00           C
ATOM  10369 3C21 POPE  216      68.055   9.162  47.849  1.00  0.00           C
ATOM  10372 4C21 POPE  216      67.595   9.052  49.309  1.00  0.00           C
ATOM  10375 5C21 POPE  216      66.196   9.632  49.519  1.00  0.00           C
ATOM  10378 6C21 POPE  216      65.625   9.322  50.909  1.00  0.00           C
ATOM  10381 7C21 POPE  216      64.146   9.702  51.029  1.00  0.00           C
ATOM  10384 8C21 POPE  216      63.416   8.982  52.169  1.00  0.00           C
ATOM  10388  C33 POPE  216      76.036  12.272  40.719  1.00  0.00           C
ATOM  10391  C34 POPE  216      75.625  12.172  42.189  1.00  0.00           C
ATOM  10394  C35 POPE  216      76.696  12.682  43.169  1.00  0.00           C
ATOM  10397  C36 POPE  216      76.126  12.952  44.559  1.00  0.00           C
ATOM  10400  C37 POPE  216      77.186  13.132  45.659  1.00  0.00           C
ATOM  10403  C38 POPE  216      76.586  13.732  46.929  1.00  0.00           C
ATOM  10406  C39 POPE  216      77.396  13.392  48.189  1.00  0.00           C
ATOM  10409 0C31 POPE  216      76.686  13.912  49.449  1.00  0.00           C
ATOM  10412 1C31 POPE  216      77.326  13.412  50.749  1.00  0.00           C
ATOM  10415 2C31 POPE  216      76.356  13.452  51.939  1.00  0.00           C
ATOM  10418 3C31 POPE  216      75.385  12.262  51.899  1.00  0.00           C
ATOM  10421 4C31 POPE  216      74.346  12.322  53.019  1.00  0.00           C
ATOM  10424 5C31 POPE  216      73.266  11.242  52.889  1.00  0.00           C
ATOM  10427 6C31 POPE  216      72.266  11.262  54.059  1.00  0.00           C
ATOM  10431  NH3 POPE  217      83.186  14.542  83.389  1.00  0.00           N
ATOM  10435  C12 POPE  217      84.356  14.082  84.239  1.00  0.00           C
ATOM  10438  C11 POPE  217      84.525  14.932  85.559  1.00  0.00           C
ATOM  10441  P   POPE  217      85.015  17.072  84.119  1.00  0.00           P
ATOM  10442  O13 POPE  217      86.016  16.412  83.259  1.00  0.00           O
ATOM  10443  O14 POPE  217      83.606  17.132  83.679  1.00  0.00           O
ATOM  10444  O11 POPE  217      85.486  18.562  84.369  1.00  0.00           O
ATOM  10445  O12 POPE  217      85.006  16.292  85.469  1.00  0.00           O
ATOM  10446  C1  POPE  217      85.076  19.542  83.369  1.00  0.00           C
ATOM  10449  C2  POPE  217      85.826  19.412  81.999  1.00  0.00           C
ATOM  10451  O21 POPE  217      86.136  20.692  81.429  1.00  0.00           O
ATOM  10452  C21 POPE  217      85.166  21.502  81.049  1.00  0.00           C
ATOM  10453  O22 POPE  217      83.975  21.372  81.289  1.00  0.00           O
ATOM  10454  C22 POPE  217      85.785  22.642  80.269  1.00  0.00           C
ATOM  10457  C3  POPE  217      85.216  18.462  80.919  1.00  0.00           C
ATOM  10460  O31 POPE  217      86.176  18.242  79.859  1.00  0.00           O
ATOM  10461  C31 POPE  217      86.335  17.002  79.409  1.00  0.00           C
ATOM  10462  O32 POPE  217      85.785  16.002  79.829  1.00  0.00           O
ATOM  10463  C32 POPE  217      87.526  16.992  78.419  1.00  0.00           C
ATOM  10466  C23 POPE  217      85.945  22.312  78.769  1.00  0.00           C
ATOM  10469  C24 POPE  217      86.706  23.452  78.089  1.00  0.00           C
ATOM  10472  C25 POPE  217      86.785  23.392  76.559  1.00  0.00           C
ATOM  10475  C26 POPE  217      87.205  24.782  76.069  1.00  0.00           C
ATOM  10478  C27 POPE  217      87.506  24.902  74.579  1.00  0.00           C
ATOM  10481  C28 POPE  217      87.666  26.392  74.219  1.00  0.00           C
ATOM  10484  C29 POPE  217      88.305  26.632  72.879  1.00  0.00           C
ATOM  10486 0C21 POPE  217      87.836  27.402  71.879  1.00  0.00           C
ATOM  10488 1C21 POPE  217      86.536  28.162  71.839  1.00  0.00           C
ATOM  10491 2C21 POPE  217      85.715  27.772  70.599  1.00  0.00           C
ATOM  10494 3C21 POPE  217      86.305  28.312  69.289  1.00  0.00           C
ATOM  10497 4C21 POPE  217      85.466  27.902  68.069  1.00  0.00           C
ATOM  10500 5C21 POPE  217      85.915  26.612  67.389  1.00  0.00           C
ATOM  10503 6C21 POPE  217      87.226  26.782  66.619  1.00  0.00           C
ATOM  10506 7C21 POPE  217      87.566  25.552  65.759  1.00  0.00           C
ATOM  10509 8C21 POPE  217      88.896  25.712  65.029  1.00  0.00           C
ATOM  10513  C33 POPE  217      87.876  18.322  77.689  1.00  0.00           C
ATOM  10516  C34 POPE  217      87.375  18.382  76.239  1.00  0.00           C
ATOM  10519  C35 POPE  217      86.305  19.442  75.939  1.00  0.00           C
ATOM  10522  C36 POPE  217      86.025  19.532  74.439  1.00  0.00           C
ATOM  10525  C37 POPE  217      84.866  20.472  74.089  1.00  0.00           C
ATOM  10528  C38 POPE  217      84.656  20.602  72.579  1.00  0.00           C
ATOM  10531  C39 POPE  217      83.566  21.632  72.229  1.00  0.00           C
ATOM  10534 0C31 POPE  217      83.376  21.842  70.729  1.00  0.00           C
ATOM  10537 1C31 POPE  217      82.316  22.922  70.439  1.00  0.00           C
ATOM  10540 2C31 POPE  217      81.946  23.032  68.959  1.00  0.00           C
ATOM  10543 3C31 POPE  217      80.686  23.872  68.709  1.00  0.00           C
ATOM  10546 4C31 POPE  217      80.815  25.352  69.069  1.00  0.00           C
ATOM  10549 5C31 POPE  217      79.516  26.122  68.789  1.00  0.00           C
ATOM  10552 6C31 POPE  217      79.626  27.632  69.029  1.00  0.00           C
ATOM  10556  NH3 POPE  218      96.606   9.672  80.179  1.00  0.00           N
ATOM  10560  C12 POPE  218      98.065   9.432  79.889  1.00  0.00           C
ATOM  10563  C11 POPE  218      98.856  10.752  80.039  1.00  0.00           C
ATOM  10566  P   POPE  218     100.836  11.172  78.339  1.00  0.00           P
ATOM  10567  O13 POPE  218     102.126  10.482  78.099  1.00  0.00           O
ATOM  10568  O14 POPE  218     100.885  12.652  78.409  1.00  0.00           O
ATOM  10569  O11 POPE  218      99.766  10.742  77.239  1.00  0.00           O
ATOM  10570  O12 POPE  218     100.206  10.572  79.649  1.00  0.00           O
ATOM  10571  C1  POPE  218      99.796   9.492  76.569  1.00  0.00           C
ATOM  10574  C2  POPE  218      98.425   9.222  75.869  1.00  0.00           C
ATOM  10576  O21 POPE  218      98.396   7.892  75.289  1.00  0.00           O
ATOM  10577  C21 POPE  218      98.616   7.712  73.999  1.00  0.00           C
ATOM  10578  O22 POPE  218      99.146   8.512  73.249  1.00  0.00           O
ATOM  10579  C22 POPE  218      98.157   6.312  73.549  1.00  0.00           C
ATOM  10582  C3  POPE  218      98.005  10.402  74.949  1.00  0.00           C
ATOM  10585  O31 POPE  218      96.825  10.062  74.199  1.00  0.00           O
ATOM  10586  C31 POPE  218      96.596  10.492  72.959  1.00  0.00           C
ATOM  10587  O32 POPE  218      95.746  10.002  72.229  1.00  0.00           O
ATOM  10588  C32 POPE  218      97.476  11.662  72.509  1.00  0.00           C
ATOM  10591  C23 POPE  218      97.865   6.312  72.029  1.00  0.00           C
ATOM  10594  C24 POPE  218      97.146   5.102  71.419  1.00  0.00           C
ATOM  10597  C25 POPE  218      97.257   5.092  69.879  1.00  0.00           C
ATOM  10600  C26 POPE  218      96.086   4.402  69.159  1.00  0.00           C
ATOM  10603  C27 POPE  218      96.256   4.302  67.629  1.00  0.00           C
ATOM  10606  C28 POPE  218      94.956   3.822  66.959  1.00  0.00           C
ATOM  10609  C29 POPE  218      95.026   3.832  65.449  1.00  0.00           C
ATOM  10611 0C21 POPE  218      94.496   2.932  64.609  1.00  0.00           C
ATOM  10613 1C21 POPE  218      93.695   1.709  64.979  1.00  0.00           C
ATOM  10616 2C21 POPE  218      93.956   0.519  64.019  1.00  0.00           C
ATOM  10619 3C21 POPE  218      95.346  -0.111  64.149  1.00  0.00           C
ATOM  10622 4C21 POPE  218      95.517  -1.371  63.289  1.00  0.00           C
ATOM  10625 5C21 POPE  218      96.876  -2.051  63.469  1.00  0.00           C
ATOM  10628 6C21 POPE  218      97.035  -3.341  62.639  1.00  0.00           C
ATOM  10631 7C21 POPE  218      98.415  -3.981  62.809  1.00  0.00           C
ATOM  10634 8C21 POPE  218      98.625  -5.261  61.989  1.00  0.00           C
ATOM  10638  C33 POPE  218      97.016  12.302  71.169  1.00  0.00           C
ATOM  10641  C34 POPE  218      98.157  12.612  70.179  1.00  0.00           C
ATOM  10644  C35 POPE  218      98.765  11.332  69.589  1.00  0.00           C
ATOM  10647  C36 POPE  218      99.525  11.452  68.249  1.00  0.00           C
ATOM  10650  C37 POPE  218      99.906  10.042  67.759  1.00  0.00           C
ATOM  10653  C38 POPE  218     100.665   9.972  66.419  1.00  0.00           C
ATOM  10656  C39 POPE  218      99.757  10.182  65.199  1.00  0.00           C
ATOM  10659 0C31 POPE  218      99.006   8.922  64.739  1.00  0.00           C
ATOM  10662 1C31 POPE  218      99.875   7.992  63.869  1.00  0.00           C
ATOM  10665 2C31 POPE  218      99.166   6.712  63.409  1.00  0.00           C
ATOM  10668 3C31 POPE  218      97.976   6.972  62.469  1.00  0.00           C
ATOM  10671 4C31 POPE  218      97.266   5.682  62.029  1.00  0.00           C
ATOM  10674 5C31 POPE  218      96.206   5.932  60.949  1.00  0.00           C
ATOM  10677 6C31 POPE  218      95.456   4.672  60.529  1.00  0.00           C
ATOM  10681  NH3 POPE  219      85.055  81.343  40.749  1.00  0.00           N
ATOM  10685  C12 POPE  219      86.195  82.163  41.279  1.00  0.00           C
ATOM  10688  C11 POPE  219      87.436  82.103  40.369  1.00  0.00           C
ATOM  10691  P   POPE  219      89.425  82.012  42.009  1.00  0.00           P
ATOM  10692  O13 POPE  219      88.595  80.962  42.629  1.00  0.00           O
ATOM  10693  O14 POPE  219      90.686  81.611  41.339  1.00  0.00           O
ATOM  10694  O11 POPE  219      89.695  83.133  43.099  1.00  0.00           O
ATOM  10695  O12 POPE  219      88.516  82.812  40.979  1.00  0.00           O
ATOM  10696  C1  POPE  219      90.556  84.231  42.799  1.00  0.00           C
ATOM  10699  C2  POPE  219      90.076  85.562  43.459  1.00  0.00           C
ATOM  10701  O21 POPE  219      90.365  85.551  44.869  1.00  0.00           O
ATOM  10702  C21 POPE  219      90.466  86.762  45.399  1.00  0.00           C
ATOM  10703  O22 POPE  219      90.606  87.802  44.769  1.00  0.00           O
ATOM  10704  C22 POPE  219      90.385  86.652  46.919  1.00  0.00           C
ATOM  10707  C3  POPE  219      88.546  85.802  43.239  1.00  0.00           C
ATOM  10710  O31 POPE  219      88.236  87.103  42.709  1.00  0.00           O
ATOM  10711  C31 POPE  219      87.706  87.993  43.539  1.00  0.00           C
ATOM  10712  O32 POPE  219      87.706  87.933  44.759  1.00  0.00           O
ATOM  10713  C32 POPE  219      87.047  89.082  42.709  1.00  0.00           C
ATOM  10716  C23 POPE  219      90.496  88.042  47.549  1.00  0.00           C
ATOM  10719  C24 POPE  219      90.406  88.051  49.079  1.00  0.00           C
ATOM  10722  C25 POPE  219      91.726  87.882  49.839  1.00  0.00           C
ATOM  10725  C26 POPE  219      91.986  86.441  50.329  1.00  0.00           C
ATOM  10728  C27 POPE  219      93.256  86.343  51.189  1.00  0.00           C
ATOM  10731  C28 POPE  219      93.625  84.892  51.549  1.00  0.00           C
ATOM  10734  C29 POPE  219      94.746  84.832  52.559  1.00  0.00           C
ATOM  10736 0C21 POPE  219      94.605  84.642  53.889  1.00  0.00           C
ATOM  10738 1C21 POPE  219      93.285  84.482  54.609  1.00  0.00           C
ATOM  10741 2C21 POPE  219      93.215  85.163  55.989  1.00  0.00           C
ATOM  10744 3C21 POPE  219      93.886  84.352  57.119  1.00  0.00           C
ATOM  10747 4C21 POPE  219      93.636  84.953  58.509  1.00  0.00           C
ATOM  10750 5C21 POPE  219      94.006  83.993  59.649  1.00  0.00           C
ATOM  10753 6C21 POPE  219      93.805  84.603  61.049  1.00  0.00           C
ATOM  10756 7C21 POPE  219      94.006  83.572  62.169  1.00  0.00           C
ATOM  10759 8C21 POPE  219      94.045  84.172  63.579  1.00  0.00           C
ATOM  10763  C33 POPE  219      86.356  90.142  43.599  1.00  0.00           C
ATOM  10766  C34 POPE  219      85.416  91.042  42.789  1.00  0.00           C
ATOM  10769  C35 POPE  219      84.115  90.353  42.349  1.00  0.00           C
ATOM  10772  C36 POPE  219      83.396  89.701  43.539  1.00  0.00           C
ATOM  10775  C37 POPE  219      81.955  89.262  43.259  1.00  0.00           C
ATOM  10778  C38 POPE  219      81.226  88.731  44.499  1.00  0.00           C
ATOM  10781  C39 POPE  219      81.466  89.592  45.749  1.00  0.00           C
ATOM  10784 0C31 POPE  219      80.507  89.282  46.879  1.00  0.00           C
ATOM  10787 1C31 POPE  219      80.885  89.972  48.199  1.00  0.00           C
ATOM  10790 2C31 POPE  219      79.656  90.081  49.099  1.00  0.00           C
ATOM  10793 3C31 POPE  219      79.916  90.792  50.429  1.00  0.00           C
ATOM  10796 4C31 POPE  219      78.626  90.882  51.239  1.00  0.00           C
ATOM  10799 5C31 POPE  219      78.826  91.532  52.609  1.00  0.00           C
ATOM  10802 6C31 POPE  219      77.506  91.712  53.379  1.00  0.00           C
ATOM  10806  NH3 POPE  220     136.126  78.702  78.179  1.00  0.00           N
ATOM  10810  C12 POPE  220     135.195  79.222  79.249  1.00  0.00           C
ATOM  10813  C11 POPE  220     133.735  79.442  78.789  1.00  0.00           C
ATOM  10816  P   POPE  220     132.426  77.352  79.729  1.00  0.00           P
ATOM  10817  O13 POPE  220     132.406  76.923  81.149  1.00  0.00           O
ATOM  10818  O14 POPE  220     131.206  77.152  78.919  1.00  0.00           O
ATOM  10819  O11 POPE  220     133.676  76.752  78.979  1.00  0.00           O
ATOM  10820  O12 POPE  220     132.775  78.902  79.699  1.00  0.00           O
ATOM  10821  C1  POPE  220     133.555  75.722  77.989  1.00  0.00           C
ATOM  10824  C2  POPE  220     133.415  76.292  76.549  1.00  0.00           C
ATOM  10826  O21 POPE  220     132.096  76.853  76.409  1.00  0.00           O
ATOM  10827  C21 POPE  220     132.046  78.021  75.819  1.00  0.00           C
ATOM  10828  O22 POPE  220     133.016  78.642  75.379  1.00  0.00           O
ATOM  10829  C22 POPE  220     130.616  78.522  75.709  1.00  0.00           C
ATOM  10832  C3  POPE  220     133.656  75.182  75.479  1.00  0.00           C
ATOM  10835  O31 POPE  220     132.966  75.472  74.239  1.00  0.00           O
ATOM  10836  C31 POPE  220     133.346  74.761  73.199  1.00  0.00           C
ATOM  10837  O32 POPE  220     134.415  74.192  73.059  1.00  0.00           O
ATOM  10838  C32 POPE  220     132.156  74.722  72.229  1.00  0.00           C
ATOM  10841  C23 POPE  220     130.356  79.032  74.279  1.00  0.00           C
ATOM  10844  C24 POPE  220     129.156  78.402  73.569  1.00  0.00           C
ATOM  10847  C25 POPE  220     129.385  78.371  72.039  1.00  0.00           C
ATOM  10850  C26 POPE  220     128.215  77.721  71.299  1.00  0.00           C
ATOM  10853  C27 POPE  220     128.215  78.021  69.789  1.00  0.00           C
ATOM  10856  C28 POPE  220     127.006  77.402  69.059  1.00  0.00           C
ATOM  10859  C29 POPE  220     126.866  77.872  67.639  1.00  0.00           C
ATOM  10861 0C21 POPE  220     127.025  77.142  66.519  1.00  0.00           C
ATOM  10863 1C21 POPE  220     127.356  75.673  66.429  1.00  0.00           C
ATOM  10866 2C21 POPE  220     126.876  75.081  65.099  1.00  0.00           C
ATOM  10869 3C21 POPE  220     127.406  73.662  64.839  1.00  0.00           C
ATOM  10872 4C21 POPE  220     126.996  73.072  63.489  1.00  0.00           C
ATOM  10875 5C21 POPE  220     127.526  73.842  62.259  1.00  0.00           C
ATOM  10878 6C21 POPE  220     127.216  73.112  60.939  1.00  0.00           C
ATOM  10881 7C21 POPE  220     127.795  73.812  59.709  1.00  0.00           C
ATOM  10884 8C21 POPE  220     127.466  73.093  58.399  1.00  0.00           C
ATOM  10888  C33 POPE  220     132.426  73.922  70.939  1.00  0.00           C
ATOM  10891  C34 POPE  220     131.146  73.691  70.139  1.00  0.00           C
ATOM  10894  C35 POPE  220     131.395  73.231  68.689  1.00  0.00           C
ATOM  10897  C36 POPE  220     132.065  71.853  68.549  1.00  0.00           C
ATOM  10900  C37 POPE  220     132.126  71.392  67.089  1.00  0.00           C
ATOM  10903  C38 POPE  220     133.107  70.242  66.829  1.00  0.00           C
ATOM  10906  C39 POPE  220     133.025  69.722  65.379  1.00  0.00           C
ATOM  10909 0C31 POPE  220     134.326  69.092  64.869  1.00  0.00           C
ATOM  10912 1C31 POPE  220     134.675  67.742  65.499  1.00  0.00           C
ATOM  10915 2C31 POPE  220     136.186  67.432  65.439  1.00  0.00           C
ATOM  10918 3C31 POPE  220     136.977  68.212  66.489  1.00  0.00           C
ATOM  10921 4C31 POPE  220     137.257  67.382  67.759  1.00  0.00           C
ATOM  10924 5C31 POPE  220     137.686  68.252  68.949  1.00  0.00           C
ATOM  10927 6C31 POPE  220     138.208  67.432  70.129  1.00  0.00           C
ATOM  10931  NH3 POPE  221       2.816 107.112  33.659  1.00  0.00           N
ATOM  10935  C12 POPE  221       3.756 108.172  33.179  1.00  0.00           C
ATOM  10938  C11 POPE  221       3.246 109.552  33.599  1.00  0.00           C
ATOM  10941  P   POPE  221       4.016 110.902  35.749  1.00  0.00           P
ATOM  10942  O13 POPE  221       4.796 111.692  34.769  1.00  0.00           O
ATOM  10943  O14 POPE  221       2.966 111.572  36.549  1.00  0.00           O
ATOM  10944  O11 POPE  221       5.006 110.232  36.769  1.00  0.00           O
ATOM  10945  O12 POPE  221       3.316 109.673  35.029  1.00  0.00           O
ATOM  10946  C1  POPE  221       5.806 111.122  37.569  1.00  0.00           C
ATOM  10949  C2  POPE  221       5.406 111.072  39.059  1.00  0.00           C
ATOM  10951  O21 POPE  221       6.196 112.072  39.709  1.00  0.00           O
ATOM  10952  C21 POPE  221       5.866 112.572  40.859  1.00  0.00           C
ATOM  10953  O22 POPE  221       4.846 112.382  41.509  1.00  0.00           O
ATOM  10954  C22 POPE  221       7.036 113.451  41.319  1.00  0.00           C
ATOM  10957  C3  POPE  221       5.706 109.663  39.609  1.00  0.00           C
ATOM  10960  O31 POPE  221       5.606 109.622  41.049  1.00  0.00           O
ATOM  10961  C31 POPE  221       4.666 108.853  41.569  1.00  0.00           C
ATOM  10962  O32 POPE  221       3.886 108.162  40.929  1.00  0.00           O
ATOM  10963  C32 POPE  221       4.766 108.962  43.079  1.00  0.00           C
ATOM  10966  C23 POPE  221       6.966 113.773  42.829  1.00  0.00           C
ATOM  10969  C24 POPE  221       8.296 114.292  43.379  1.00  0.00           C
ATOM  10972  C25 POPE  221       8.146 114.752  44.839  1.00  0.00           C
ATOM  10975  C26 POPE  221       9.476 114.861  45.569  1.00  0.00           C
ATOM  10978  C27 POPE  221       9.306 115.353  47.019  1.00  0.00           C
ATOM  10981  C28 POPE  221      10.346 114.782  47.999  1.00  0.00           C
ATOM  10984  C29 POPE  221      10.046 113.331  48.309  1.00  0.00           C
ATOM  10986 0C21 POPE  221      10.036 112.762  49.529  1.00  0.00           C
ATOM  10988 1C21 POPE  221      10.406 113.442  50.829  1.00  0.00           C
ATOM  10991 2C21 POPE  221      11.176 112.481  51.759  1.00  0.00           C
ATOM  10994 3C21 POPE  221      11.686 113.191  53.019  1.00  0.00           C
ATOM  10997 4C21 POPE  221      12.716 112.352  53.789  1.00  0.00           C
ATOM  11000 5C21 POPE  221      13.466 113.152  54.879  1.00  0.00           C
ATOM  11003 6C21 POPE  221      12.606 113.451  56.109  1.00  0.00           C
ATOM  11006 7C21 POPE  221      12.956 112.562  57.309  1.00  0.00           C
ATOM  11009 8C21 POPE  221      12.026 112.771  58.509  1.00  0.00           C
ATOM  11013  C33 POPE  221       3.616 108.262  43.839  1.00  0.00           C
ATOM  11016  C34 POPE  221       3.956 106.823  44.269  1.00  0.00           C
ATOM  11019  C35 POPE  221       3.356 106.482  45.629  1.00  0.00           C
ATOM  11022  C36 POPE  221       4.086 105.353  46.369  1.00  0.00           C
ATOM  11025  C37 POPE  221       3.546 105.201  47.789  1.00  0.00           C
ATOM  11028  C38 POPE  221       4.336 104.212  48.659  1.00  0.00           C
ATOM  11031  C39 POPE  221       4.026 104.383  50.159  1.00  0.00           C
ATOM  11034 0C31 POPE  221       2.536 104.292  50.499  1.00  0.00           C
ATOM  11037 1C31 POPE  221       2.226 104.612  51.969  1.00  0.00           C
ATOM  11040 2C31 POPE  221       0.723 104.562  52.249  1.00  0.00           C
ATOM  11043 3C31 POPE  221       0.373 104.772  53.729  1.00  0.00           C
ATOM  11046 4C31 POPE  221       0.413 106.242  54.169  1.00  0.00           C
ATOM  11049 5C31 POPE  221       0.003 106.413  55.639  1.00  0.00           C
ATOM  11052 6C31 POPE  221      -0.197 107.863  56.069  1.00  0.00           C
ATOM  11056  NH3 POPE  222      53.296 131.013  33.999  1.00  0.00           N
ATOM  11060  C12 POPE  222      52.826 131.573  35.299  1.00  0.00           C
ATOM  11063  C11 POPE  222      51.896 130.603  36.029  1.00  0.00           C
ATOM  11066  P   POPE  222      50.186 129.432  34.439  1.00  0.00           P
ATOM  11067  O13 POPE  222      48.806 129.732  33.959  1.00  0.00           O
ATOM  11068  O14 POPE  222      51.256 129.393  33.419  1.00  0.00           O
ATOM  11069  O11 POPE  222      50.176 128.163  35.379  1.00  0.00           O
ATOM  11070  O12 POPE  222      50.586 130.562  35.459  1.00  0.00           O
ATOM  11071  C1  POPE  222      51.086 127.072  35.309  1.00  0.00           C
ATOM  11074  C2  POPE  222      51.766 126.801  36.689  1.00  0.00           C
ATOM  11076  O21 POPE  222      52.566 125.612  36.599  1.00  0.00           O
ATOM  11077  C21 POPE  222      53.626 125.602  37.419  1.00  0.00           C
ATOM  11078  O22 POPE  222      54.045 126.572  38.029  1.00  0.00           O
ATOM  11079  C22 POPE  222      54.176 124.172  37.499  1.00  0.00           C
ATOM  11082  C3  POPE  222      50.726 126.642  37.829  1.00  0.00           C
ATOM  11085  O31 POPE  222      51.415 126.331  39.059  1.00  0.00           O
ATOM  11086  C31 POPE  222      50.626 126.042  40.079  1.00  0.00           C
ATOM  11087  O32 POPE  222      49.416 126.191  40.109  1.00  0.00           O
ATOM  11088  C32 POPE  222      51.466 125.573  41.259  1.00  0.00           C
ATOM  11091  C23 POPE  222      55.486 124.052  38.329  1.00  0.00           C
ATOM  11094  C24 POPE  222      55.626 122.673  38.989  1.00  0.00           C
ATOM  11097  C25 POPE  222      56.906 122.523  39.829  1.00  0.00           C
ATOM  11100  C26 POPE  222      56.726 121.562  41.019  1.00  0.00           C
ATOM  11103  C27 POPE  222      58.066 121.132  41.639  1.00  0.00           C
ATOM  11106  C28 POPE  222      57.926 120.433  43.009  1.00  0.00           C
ATOM  11109  C29 POPE  222      57.766 121.432  44.129  1.00  0.00           C
ATOM  11111 0C21 POPE  222      58.666 121.702  45.109  1.00  0.00           C
ATOM  11113 1C21 POPE  222      59.996 121.032  45.319  1.00  0.00           C
ATOM  11116 2C21 POPE  222      60.336 120.682  46.779  1.00  0.00           C
ATOM  11119 3C21 POPE  222      60.906 121.852  47.599  1.00  0.00           C
ATOM  11122 4C21 POPE  222      59.856 122.581  48.449  1.00  0.00           C
ATOM  11125 5C21 POPE  222      60.436 123.691  49.339  1.00  0.00           C
ATOM  11128 6C21 POPE  222      61.376 123.182  50.439  1.00  0.00           C
ATOM  11131 7C21 POPE  222      61.766 124.301  51.419  1.00  0.00           C
ATOM  11134 8C21 POPE  222      62.665 123.812  52.549  1.00  0.00           C
ATOM  11138  C33 POPE  222      51.686 126.731  42.259  1.00  0.00           C
ATOM  11141  C34 POPE  222      52.126 126.273  43.649  1.00  0.00           C
ATOM  11144  C35 POPE  222      53.546 125.722  43.749  1.00  0.00           C
ATOM  11147  C36 POPE  222      53.836 125.032  45.089  1.00  0.00           C
ATOM  11150  C37 POPE  222      55.176 124.282  45.099  1.00  0.00           C
ATOM  11153  C38 POPE  222      55.406 123.482  46.389  1.00  0.00           C
ATOM  11156  C39 POPE  222      55.826 124.371  47.569  1.00  0.00           C
ATOM  11159 0C31 POPE  222      56.036 123.522  48.829  1.00  0.00           C
ATOM  11162 1C31 POPE  222      56.106 124.352  50.119  1.00  0.00           C
ATOM  11165 2C31 POPE  222      55.856 123.451  51.339  1.00  0.00           C
ATOM  11168 3C31 POPE  222      55.766 124.192  52.669  1.00  0.00           C
ATOM  11171 4C31 POPE  222      55.136 123.292  53.749  1.00  0.00           C
ATOM  11174 5C31 POPE  222      54.976 124.002  55.099  1.00  0.00           C
ATOM  11177 6C31 POPE  222      54.276 123.143  56.159  1.00  0.00           C
ATOM  11181  NH3 POPE  223      57.746  88.342  75.849  1.00  0.00           N
ATOM  11185  C12 POPE  223      56.806  88.292  77.009  1.00  0.00           C
ATOM  11188  C11 POPE  223      56.116  86.922  77.139  1.00  0.00           C
ATOM  11191  P   POPE  223      56.686  84.463  77.519  1.00  0.00           P
ATOM  11192  O13 POPE  223      56.786  84.782  78.959  1.00  0.00           O
ATOM  11193  O14 POPE  223      55.396  83.932  77.009  1.00  0.00           O
ATOM  11194  O11 POPE  223      57.856  83.512  77.079  1.00  0.00           O
ATOM  11195  O12 POPE  223      56.976  85.822  76.769  1.00  0.00           O
ATOM  11196  C1  POPE  223      59.216  83.752  77.449  1.00  0.00           C
ATOM  11199  C2  POPE  223      60.156  82.942  76.549  1.00  0.00           C
ATOM  11201  O21 POPE  223      60.156  83.632  75.289  1.00  0.00           O
ATOM  11202  C21 POPE  223      61.286  83.662  74.639  1.00  0.00           C
ATOM  11203  O22 POPE  223      62.246  82.942  74.829  1.00  0.00           O
ATOM  11204  C22 POPE  223      61.256  84.882  73.719  1.00  0.00           C
ATOM  11207  C3  POPE  223      59.686  81.462  76.439  1.00  0.00           C
ATOM  11210  O31 POPE  223      60.716  80.652  75.829  1.00  0.00           O
ATOM  11211  C31 POPE  223      60.276  79.602  75.149  1.00  0.00           C
ATOM  11212  O32 POPE  223      59.126  79.192  75.119  1.00  0.00           O
ATOM  11213  C32 POPE  223      61.446  79.023  74.359  1.00  0.00           C
ATOM  11216  C23 POPE  223      62.276  84.792  72.569  1.00  0.00           C
ATOM  11219  C24 POPE  223      62.296  86.051  71.699  1.00  0.00           C
ATOM  11222  C25 POPE  223      63.416  86.002  70.649  1.00  0.00           C
ATOM  11225  C26 POPE  223      63.746  87.361  70.029  1.00  0.00           C
ATOM  11228  C27 POPE  223      64.836  87.252  68.949  1.00  0.00           C
ATOM  11231  C28 POPE  223      65.367  88.592  68.399  1.00  0.00           C
ATOM  11234  C29 POPE  223      64.257  89.562  68.079  1.00  0.00           C
ATOM  11236 0C21 POPE  223      63.766  89.932  66.889  1.00  0.00           C
ATOM  11238 1C21 POPE  223      64.156  89.432  65.519  1.00  0.00           C
ATOM  11241 2C21 POPE  223      62.896  89.082  64.699  1.00  0.00           C
ATOM  11244 3C21 POPE  223      63.026  89.393  63.199  1.00  0.00           C
ATOM  11247 4C21 POPE  223      61.666  89.352  62.479  1.00  0.00           C
ATOM  11250 5C21 POPE  223      61.656  90.093  61.129  1.00  0.00           C
ATOM  11253 6C21 POPE  223      61.496  91.622  61.249  1.00  0.00           C
ATOM  11256 7C21 POPE  223      60.076  92.062  61.649  1.00  0.00           C
ATOM  11259 8C21 POPE  223      59.916  93.582  61.769  1.00  0.00           C
ATOM  11263  C33 POPE  223      61.056  77.892  73.369  1.00  0.00           C
ATOM  11266  C34 POPE  223      61.766  78.042  72.019  1.00  0.00           C
ATOM  11269  C35 POPE  223      61.596  76.843  71.079  1.00  0.00           C
ATOM  11272  C36 POPE  223      61.916  77.222  69.629  1.00  0.00           C
ATOM  11275  C37 POPE  223      61.646  76.092  68.619  1.00  0.00           C
ATOM  11278  C38 POPE  223      61.466  76.603  67.179  1.00  0.00           C
ATOM  11281  C39 POPE  223      62.706  77.282  66.569  1.00  0.00           C
ATOM  11284 0C31 POPE  223      63.736  76.252  66.089  1.00  0.00           C
ATOM  11287 1C31 POPE  223      65.056  76.871  65.609  1.00  0.00           C
ATOM  11290 2C31 POPE  223      65.896  75.913  64.749  1.00  0.00           C
ATOM  11293 3C31 POPE  223      66.186  74.551  65.419  1.00  0.00           C
ATOM  11296 4C31 POPE  223      66.586  73.493  64.389  1.00  0.00           C
ATOM  11299 5C31 POPE  223      66.586  72.082  64.969  1.00  0.00           C
ATOM  11302 6C31 POPE  223      66.805  71.042  63.869  1.00  0.00           C
ATOM  11306  NH3 POPE  224       0.343  42.981  77.389  1.00  0.00           N
ATOM  11310  C12 POPE  224       1.603  42.243  77.159  1.00  0.00           C
ATOM  11313  C11 POPE  224       1.503  40.882  77.829  1.00  0.00           C
ATOM  11316  P   POPE  224       2.496  38.802  76.699  1.00  0.00           P
ATOM  11317  O13 POPE  224       1.726  37.872  77.539  1.00  0.00           O
ATOM  11318  O14 POPE  224       3.826  38.292  76.279  1.00  0.00           O
ATOM  11319  O11 POPE  224       1.613  39.262  75.479  1.00  0.00           O
ATOM  11320  O12 POPE  224       2.676  40.132  77.499  1.00  0.00           O
ATOM  11321  C1  POPE  224       1.413  38.413  74.339  1.00  0.00           C
ATOM  11324  C2  POPE  224       0.783  37.042  74.709  1.00  0.00           C
ATOM  11326  O21 POPE  224       0.693  36.242  73.519  1.00  0.00           O
ATOM  11327  C21 POPE  224       1.543  35.222  73.409  1.00  0.00           C
ATOM  11328  O22 POPE  224       2.356  34.892  74.239  1.00  0.00           O
ATOM  11329  C22 POPE  224       1.423  34.632  72.009  1.00  0.00           C
ATOM  11332  C3  POPE  224      -0.627  37.262  75.349  1.00  0.00           C
ATOM  11335  O31 POPE  224      -1.627  37.532  74.339  1.00  0.00           O
ATOM  11336  C31 POPE  224      -2.097  36.402  73.809  1.00  0.00           C
ATOM  11337  O32 POPE  224      -1.927  35.282  74.259  1.00  0.00           O
ATOM  11338  C32 POPE  224      -2.777  36.722  72.479  1.00  0.00           C
ATOM  11341  C23 POPE  224       2.056  35.552  70.939  1.00  0.00           C
ATOM  11344  C24 POPE  224       1.573  35.222  69.519  1.00  0.00           C
ATOM  11347  C25 POPE  224       1.936  36.292  68.489  1.00  0.00           C
ATOM  11350  C26 POPE  224       3.406  36.242  68.029  1.00  0.00           C
ATOM  11353  C27 POPE  224       3.696  37.222  66.869  1.00  0.00           C
ATOM  11356  C28 POPE  224       5.156  37.212  66.369  1.00  0.00           C
ATOM  11359  C29 POPE  224       5.626  35.843  65.929  1.00  0.00           C
ATOM  11361 0C21 POPE  224       5.896  35.402  64.679  1.00  0.00           C
ATOM  11363 1C21 POPE  224       5.776  36.172  63.389  1.00  0.00           C
ATOM  11366 2C21 POPE  224       7.066  36.102  62.539  1.00  0.00           C
ATOM  11369 3C21 POPE  224       7.106  37.172  61.439  1.00  0.00           C
ATOM  11372 4C21 POPE  224       8.476  37.312  60.769  1.00  0.00           C
ATOM  11375 5C21 POPE  224       8.716  38.682  60.119  1.00  0.00           C
ATOM  11378 6C21 POPE  224       7.626  39.112  59.119  1.00  0.00           C
ATOM  11381 7C21 POPE  224       7.936  40.472  58.469  1.00  0.00           C
ATOM  11384 8C21 POPE  224       6.786  41.012  57.609  1.00  0.00           C
ATOM  11388  C33 POPE  224      -2.937  35.462  71.609  1.00  0.00           C
ATOM  11391  C34 POPE  224      -2.747  35.712  70.119  1.00  0.00           C
ATOM  11394  C35 POPE  224      -2.777  34.382  69.339  1.00  0.00           C
ATOM  11397  C36 POPE  224      -2.197  34.442  67.929  1.00  0.00           C
ATOM  11400  C37 POPE  224      -2.237  33.082  67.229  1.00  0.00           C
ATOM  11403  C38 POPE  224      -1.797  33.122  65.769  1.00  0.00           C
ATOM  11406  C39 POPE  224      -0.297  33.392  65.619  1.00  0.00           C
ATOM  11409 0C31 POPE  224       0.073  33.772  64.189  1.00  0.00           C
ATOM  11412 1C31 POPE  224       1.583  33.882  63.999  1.00  0.00           C
ATOM  11415 2C31 POPE  224       1.966  34.593  62.689  1.00  0.00           C
ATOM  11418 3C31 POPE  224       1.736  36.112  62.759  1.00  0.00           C
ATOM  11421 4C31 POPE  224       2.286  36.862  61.549  1.00  0.00           C
ATOM  11424 5C31 POPE  224       2.266  38.382  61.749  1.00  0.00           C
ATOM  11427 6C31 POPE  224       3.476  39.091  61.139  1.00  0.00           C
ATOM  11431  NH3 POPE  225     122.216  83.273  78.699  1.00  0.00           N
ATOM  11435  C12 POPE  225     120.715  83.382  78.829  1.00  0.00           C
ATOM  11438  C11 POPE  225     120.246  83.551  80.279  1.00  0.00           C
ATOM  11441  P   POPE  225     117.947  83.242  81.549  1.00  0.00           P
ATOM  11442  O13 POPE  225     117.326  81.993  82.029  1.00  0.00           O
ATOM  11443  O14 POPE  225     118.507  84.172  82.559  1.00  0.00           O
ATOM  11444  O11 POPE  225     116.825  84.012  80.739  1.00  0.00           O
ATOM  11445  O12 POPE  225     118.996  82.882  80.419  1.00  0.00           O
ATOM  11446  C1  POPE  225     116.305  83.423  79.529  1.00  0.00           C
ATOM  11449  C2  POPE  225     115.496  84.512  78.789  1.00  0.00           C
ATOM  11451  O21 POPE  225     114.646  84.021  77.739  1.00  0.00           O
ATOM  11452  C21 POPE  225     113.625  83.242  78.039  1.00  0.00           C
ATOM  11453  O22 POPE  225     113.336  82.802  79.139  1.00  0.00           O
ATOM  11454  C22 POPE  225     112.765  83.042  76.779  1.00  0.00           C
ATOM  11457  C3  POPE  225     116.445  85.602  78.199  1.00  0.00           C
ATOM  11460  O31 POPE  225     115.855  86.912  78.339  1.00  0.00           O
ATOM  11461  C31 POPE  225     115.565  87.593  77.249  1.00  0.00           C
ATOM  11462  O32 POPE  225     115.616  87.192  76.099  1.00  0.00           O
ATOM  11463  C32 POPE  225     115.125  88.982  77.679  1.00  0.00           C
ATOM  11466  C23 POPE  225     112.806  81.602  76.229  1.00  0.00           C
ATOM  11469  C24 POPE  225     113.805  81.452  75.079  1.00  0.00           C
ATOM  11472  C25 POPE  225     113.256  81.791  73.689  1.00  0.00           C
ATOM  11475  C26 POPE  225     114.346  82.112  72.669  1.00  0.00           C
ATOM  11478  C27 POPE  225     113.816  82.062  71.229  1.00  0.00           C
ATOM  11481  C28 POPE  225     114.805  82.691  70.239  1.00  0.00           C
ATOM  11484  C29 POPE  225     114.455  82.352  68.819  1.00  0.00           C
ATOM  11486 0C21 POPE  225     115.336  82.052  67.849  1.00  0.00           C
ATOM  11488 1C21 POPE  225     116.837  82.012  67.999  1.00  0.00           C
ATOM  11491 2C21 POPE  225     117.526  81.112  66.949  1.00  0.00           C
ATOM  11494 3C21 POPE  225     117.356  81.642  65.529  1.00  0.00           C
ATOM  11497 4C21 POPE  225     118.017  80.781  64.439  1.00  0.00           C
ATOM  11500 5C21 POPE  225     117.585  81.312  63.069  1.00  0.00           C
ATOM  11503 6C21 POPE  225     118.186  80.572  61.879  1.00  0.00           C
ATOM  11506 7C21 POPE  225     118.116  81.462  60.629  1.00  0.00           C
ATOM  11509 8C21 POPE  225     118.646  80.822  59.359  1.00  0.00           C
ATOM  11513  C33 POPE  225     115.136  89.992  76.519  1.00  0.00           C
ATOM  11516  C34 POPE  225     114.735  91.371  77.039  1.00  0.00           C
ATOM  11519  C35 POPE  225     114.836  92.492  76.019  1.00  0.00           C
ATOM  11522  C36 POPE  225     113.776  92.402  74.919  1.00  0.00           C
ATOM  11525  C37 POPE  225     113.826  93.632  74.009  1.00  0.00           C
ATOM  11528  C38 POPE  225     112.765  93.592  72.909  1.00  0.00           C
ATOM  11531  C39 POPE  225     113.145  92.691  71.729  1.00  0.00           C
ATOM  11534 0C31 POPE  225     114.115  93.362  70.739  1.00  0.00           C
ATOM  11537 1C31 POPE  225     114.547  92.432  69.599  1.00  0.00           C
ATOM  11540 2C31 POPE  225     115.326  93.182  68.519  1.00  0.00           C
ATOM  11543 3C31 POPE  225     115.775  92.262  67.369  1.00  0.00           C
ATOM  11546 4C31 POPE  225     116.286  93.062  66.159  1.00  0.00           C
ATOM  11549 5C31 POPE  225     116.685  92.182  64.979  1.00  0.00           C
ATOM  11552 6C31 POPE  225     117.226  93.003  63.799  1.00  0.00           C
ATOM  11556  NH3 POPE  226     112.336  75.081  80.659  1.00  0.00           N
ATOM  11560  C12 POPE  226     112.655  73.622  80.439  1.00  0.00           C
ATOM  11563  C11 POPE  226     113.485  73.482  79.159  1.00  0.00           C
ATOM  11566  P   POPE  226     114.936  71.362  79.509  1.00  0.00           P
ATOM  11567  O13 POPE  226     115.116  71.812  80.899  1.00  0.00           O
ATOM  11568  O14 POPE  226     114.926  69.902  79.279  1.00  0.00           O
ATOM  11569  O11 POPE  226     116.146  71.981  78.689  1.00  0.00           O
ATOM  11570  O12 POPE  226     113.686  72.102  78.839  1.00  0.00           O
ATOM  11571  C1  POPE  226     116.066  72.082  77.259  1.00  0.00           C
ATOM  11574  C2  POPE  226     117.436  71.871  76.569  1.00  0.00           C
ATOM  11576  O21 POPE  226     117.195  72.092  75.169  1.00  0.00           O
ATOM  11577  C21 POPE  226     118.186  72.573  74.439  1.00  0.00           C
ATOM  11578  O22 POPE  226     119.346  72.713  74.799  1.00  0.00           O
ATOM  11579  C22 POPE  226     117.625  72.951  73.059  1.00  0.00           C
ATOM  11582  C3  POPE  226     118.025  70.451  76.839  1.00  0.00           C
ATOM  11585  O31 POPE  226     119.395  70.282  76.409  1.00  0.00           O
ATOM  11586  C31 POPE  226     119.576  69.761  75.209  1.00  0.00           C
ATOM  11587  O32 POPE  226     118.695  69.452  74.409  1.00  0.00           O
ATOM  11588  C32 POPE  226     121.066  69.673  74.909  1.00  0.00           C
ATOM  11591  C23 POPE  226     118.025  74.371  72.579  1.00  0.00           C
ATOM  11594  C24 POPE  226     119.275  74.402  71.689  1.00  0.00           C
ATOM  11597  C25 POPE  226     119.086  73.772  70.299  1.00  0.00           C
ATOM  11600  C26 POPE  226     118.096  74.522  69.389  1.00  0.00           C
ATOM  11603  C27 POPE  226     118.376  74.262  67.899  1.00  0.00           C
ATOM  11606  C28 POPE  226     117.506  75.122  66.969  1.00  0.00           C
ATOM  11609  C29 POPE  226     118.035  75.122  65.559  1.00  0.00           C
ATOM  11611 0C21 POPE  226     117.506  75.792  64.519  1.00  0.00           C
ATOM  11613 1C21 POPE  226     116.265  76.652  64.579  1.00  0.00           C
ATOM  11616 2C21 POPE  226     115.176  76.142  63.619  1.00  0.00           C
ATOM  11619 3C21 POPE  226     113.926  77.032  63.669  1.00  0.00           C
ATOM  11622 4C21 POPE  226     112.846  76.652  62.649  1.00  0.00           C
ATOM  11625 5C21 POPE  226     112.016  75.422  63.049  1.00  0.00           C
ATOM  11628 6C21 POPE  226     110.815  75.192  62.119  1.00  0.00           C
ATOM  11631 7C21 POPE  226     109.826  74.172  62.689  1.00  0.00           C
ATOM  11634 8C21 POPE  226     108.595  73.952  61.799  1.00  0.00           C
ATOM  11638  C33 POPE  226     121.506  68.301  74.359  1.00  0.00           C
ATOM  11641  C34 POPE  226     122.986  68.292  73.969  1.00  0.00           C
ATOM  11644  C35 POPE  226     123.266  68.802  72.539  1.00  0.00           C
ATOM  11647  C36 POPE  226     123.227  67.642  71.549  1.00  0.00           C
ATOM  11650  C37 POPE  226     123.525  67.981  70.079  1.00  0.00           C
ATOM  11653  C38 POPE  226     123.476  66.692  69.249  1.00  0.00           C
ATOM  11656  C39 POPE  226     123.636  66.843  67.729  1.00  0.00           C
ATOM  11659 0C31 POPE  226     124.936  67.522  67.309  1.00  0.00           C
ATOM  11662 1C31 POPE  226     125.316  67.202  65.859  1.00  0.00           C
ATOM  11665 2C31 POPE  226     126.666  67.812  65.449  1.00  0.00           C
ATOM  11668 3C31 POPE  226     127.086  67.432  64.029  1.00  0.00           C
ATOM  11671 4C31 POPE  226     128.425  68.072  63.629  1.00  0.00           C
ATOM  11674 5C31 POPE  226     128.916  67.581  62.259  1.00  0.00           C
ATOM  11677 6C31 POPE  226     130.085  68.402  61.719  1.00  0.00           C
ATOM  11681  NH3 POPE  227       1.033 108.611  37.469  1.00  0.00           N
ATOM  11685  C12 POPE  227       1.573 107.221  37.649  1.00  0.00           C
ATOM  11688  C11 POPE  227       3.106 107.173  37.509  1.00  0.00           C
ATOM  11691  P   POPE  227       4.566 105.532  36.029  1.00  0.00           P
ATOM  11692  O13 POPE  227       3.856 105.002  34.839  1.00  0.00           O
ATOM  11693  O14 POPE  227       5.376 106.743  35.809  1.00  0.00           O
ATOM  11694  O11 POPE  227       5.506 104.422  36.639  1.00  0.00           O
ATOM  11695  O12 POPE  227       3.486 105.853  37.139  1.00  0.00           O
ATOM  11696  C1  POPE  227       5.226 103.682  37.829  1.00  0.00           C
ATOM  11699  C2  POPE  227       6.406 103.752  38.849  1.00  0.00           C
ATOM  11701  O21 POPE  227       6.136 103.012  40.059  1.00  0.00           O
ATOM  11702  C21 POPE  227       5.126 103.362  40.839  1.00  0.00           C
ATOM  11703  O22 POPE  227       4.326 104.262  40.659  1.00  0.00           O
ATOM  11704  C22 POPE  227       5.196 102.492  42.089  1.00  0.00           C
ATOM  11707  C3  POPE  227       6.926 105.173  39.199  1.00  0.00           C
ATOM  11710  O31 POPE  227       8.086 105.042  40.059  1.00  0.00           O
ATOM  11711  C31 POPE  227       7.896 105.271  41.359  1.00  0.00           C
ATOM  11712  O32 POPE  227       6.916 105.783  41.869  1.00  0.00           O
ATOM  11713  C32 POPE  227       9.086 104.743  42.139  1.00  0.00           C
ATOM  11716  C23 POPE  227       5.126 103.322  43.399  1.00  0.00           C
ATOM  11719  C24 POPE  227       6.126 102.841  44.459  1.00  0.00           C
ATOM  11722  C25 POPE  227       5.846 101.432  44.999  1.00  0.00           C
ATOM  11725  C26 POPE  227       4.466 101.301  45.639  1.00  0.00           C
ATOM  11728  C27 POPE  227       4.326 100.072  46.529  1.00  0.00           C
ATOM  11731  C28 POPE  227       2.856  99.682  46.749  1.00  0.00           C
ATOM  11734  C29 POPE  227       2.106 100.722  47.549  1.00  0.00           C
ATOM  11736 0C21 POPE  227       1.926 100.702  48.879  1.00  0.00           C
ATOM  11738 1C21 POPE  227       2.426  99.652  49.839  1.00  0.00           C
ATOM  11741 2C21 POPE  227       1.233  98.941  50.499  1.00  0.00           C
ATOM  11744 3C21 POPE  227       1.683  97.812  51.429  1.00  0.00           C
ATOM  11747 4C21 POPE  227       0.483  97.112  52.079  1.00  0.00           C
ATOM  11750 5C21 POPE  227       0.883  95.853  52.849  1.00  0.00           C
ATOM  11753 6C21 POPE  227      -0.287  95.292  53.659  1.00  0.00           C
ATOM  11756 7C21 POPE  227       0.053  93.951  54.299  1.00  0.00           C
ATOM  11759 8C21 POPE  227      -0.957  93.522  55.359  1.00  0.00           C
ATOM  11763  C33 POPE  227       9.186 105.382  43.549  1.00  0.00           C
ATOM  11766  C34 POPE  227      10.316 104.752  44.349  1.00  0.00           C
ATOM  11769  C35 POPE  227      10.566 105.411  45.719  1.00  0.00           C
ATOM  11772  C36 POPE  227       9.656 104.842  46.809  1.00  0.00           C
ATOM  11775  C37 POPE  227      10.056 105.312  48.219  1.00  0.00           C
ATOM  11778  C38 POPE  227       9.136 104.743  49.299  1.00  0.00           C
ATOM  11781  C39 POPE  227       9.576 105.142  50.719  1.00  0.00           C
ATOM  11784 0C31 POPE  227       8.746 104.452  51.799  1.00  0.00           C
ATOM  11787 1C31 POPE  227       9.186 104.822  53.219  1.00  0.00           C
ATOM  11790 2C31 POPE  227       8.426 104.002  54.269  1.00  0.00           C
ATOM  11793 3C31 POPE  227       8.846 104.282  55.719  1.00  0.00           C
ATOM  11796 4C31 POPE  227      10.336 104.072  55.979  1.00  0.00           C
ATOM  11799 5C31 POPE  227      10.666 103.932  57.469  1.00  0.00           C
ATOM  11802 6C31 POPE  227      12.106 103.482  57.729  1.00  0.00           C
ATOM  11806  NH3 POPE  228      63.216  10.312  32.029  1.00  0.00           N
ATOM  11810  C12 POPE  228      61.726  10.412  31.809  1.00  0.00           C
ATOM  11813  C11 POPE  228      61.166   9.102  31.239  1.00  0.00           C
ATOM  11816  P   POPE  228      58.966   7.752  31.049  1.00  0.00           P
ATOM  11817  O13 POPE  228      58.186   7.992  29.809  1.00  0.00           O
ATOM  11818  O14 POPE  228      59.826   6.542  31.099  1.00  0.00           O
ATOM  11819  O11 POPE  228      57.946   7.682  32.249  1.00  0.00           O
ATOM  11820  O12 POPE  228      59.757   9.042  31.469  1.00  0.00           O
ATOM  11821  C1  POPE  228      58.216   6.742  33.299  1.00  0.00           C
ATOM  11824  C2  POPE  228      57.326   6.982  34.549  1.00  0.00           C
ATOM  11826  O21 POPE  228      57.586   8.302  35.069  1.00  0.00           O
ATOM  11827  C21 POPE  228      56.666   8.732  35.919  1.00  0.00           C
ATOM  11828  O22 POPE  228      55.876   8.042  36.539  1.00  0.00           O
ATOM  11829  C22 POPE  228      56.626  10.272  35.889  1.00  0.00           C
ATOM  11832  C3  POPE  228      57.516   5.842  35.569  1.00  0.00           C
ATOM  11835  O31 POPE  228      57.056   4.592  35.009  1.00  0.00           O
ATOM  11836  C31 POPE  228      55.836   4.072  35.179  1.00  0.00           C
ATOM  11837  O32 POPE  228      55.516   2.982  34.739  1.00  0.00           O
ATOM  11838  C32 POPE  228      54.846   5.002  35.879  1.00  0.00           C
ATOM  11841  C23 POPE  228      55.966  10.912  37.149  1.00  0.00           C
ATOM  11844  C24 POPE  228      56.986  11.472  38.129  1.00  0.00           C
ATOM  11847  C25 POPE  228      57.876  10.382  38.739  1.00  0.00           C
ATOM  11850  C26 POPE  228      58.896  11.002  39.699  1.00  0.00           C
ATOM  11853  C27 POPE  228      59.856   9.982  40.309  1.00  0.00           C
ATOM  11856  C28 POPE  228      60.846  10.622  41.299  1.00  0.00           C
ATOM  11859  C29 POPE  228      61.786  11.602  40.639  1.00  0.00           C
ATOM  11861 0C21 POPE  228      62.906  12.112  41.189  1.00  0.00           C
ATOM  11863 1C21 POPE  228      63.426  11.812  42.579  1.00  0.00           C
ATOM  11866 2C21 POPE  228      63.376  13.022  43.529  1.00  0.00           C
ATOM  11869 3C21 POPE  228      64.446  14.082  43.219  1.00  0.00           C
ATOM  11872 4C21 POPE  228      64.466  15.272  44.209  1.00  0.00           C
ATOM  11875 5C21 POPE  228      63.266  16.232  44.089  1.00  0.00           C
ATOM  11878 6C21 POPE  228      63.206  16.982  42.749  1.00  0.00           C
ATOM  11881 7C21 POPE  228      61.866  17.692  42.499  1.00  0.00           C
ATOM  11884 8C21 POPE  228      61.626  17.962  41.009  1.00  0.00           C
ATOM  11888  C33 POPE  228      53.476   4.322  36.149  1.00  0.00           C
ATOM  11891  C34 POPE  228      53.536   3.392  37.369  1.00  0.00           C
ATOM  11894  C35 POPE  228      52.306   3.452  38.279  1.00  0.00           C
ATOM  11897  C36 POPE  228      52.556   2.622  39.539  1.00  0.00           C
ATOM  11900  C37 POPE  228      51.545   2.832  40.679  1.00  0.00           C
ATOM  11903  C38 POPE  228      51.996   1.989  41.879  1.00  0.00           C
ATOM  11906  C39 POPE  228      51.007   1.859  43.039  1.00  0.00           C
ATOM  11909 0C31 POPE  228      51.516   0.779  44.009  1.00  0.00           C
ATOM  11912 1C31 POPE  228      50.526   0.299  45.079  1.00  0.00           C
ATOM  11915 2C31 POPE  228      51.135  -0.881  45.849  1.00  0.00           C
ATOM  11918 3C31 POPE  228      50.176  -1.601  46.809  1.00  0.00           C
ATOM  11921 4C31 POPE  228      49.846  -0.811  48.089  1.00  0.00           C
ATOM  11924 5C31 POPE  228      49.276  -1.721  49.179  1.00  0.00           C
ATOM  11927 6C31 POPE  228      48.936  -0.991  50.479  1.00  0.00           C
ATOM  11931  NH3 POPE  229     101.316  62.952  37.659  1.00  0.00           N
ATOM  11935  C12 POPE  229     101.697  63.082  36.209  1.00  0.00           C
ATOM  11938  C11 POPE  229     102.305  61.801  35.599  1.00  0.00           C
ATOM  11941  P   POPE  229     104.366  60.212  35.719  1.00  0.00           P
ATOM  11942  O13 POPE  229     104.045  59.982  34.299  1.00  0.00           O
ATOM  11943  O14 POPE  229     105.756  60.602  36.069  1.00  0.00           O
ATOM  11944  O11 POPE  229     104.006  58.942  36.569  1.00  0.00           O
ATOM  11945  O12 POPE  229     103.406  61.312  36.369  1.00  0.00           O
ATOM  11946  C1  POPE  229     103.376  59.112  37.839  1.00  0.00           C
ATOM  11949  C2  POPE  229     103.455  57.802  38.649  1.00  0.00           C
ATOM  11951  O21 POPE  229     103.425  58.093  40.049  1.00  0.00           O
ATOM  11952  C21 POPE  229     102.375  58.672  40.579  1.00  0.00           C
ATOM  11953  O22 POPE  229     101.346  59.002  40.019  1.00  0.00           O
ATOM  11954  C22 POPE  229     102.616  58.762  42.099  1.00  0.00           C
ATOM  11957  C3  POPE  229     104.766  57.043  38.319  1.00  0.00           C
ATOM  11960  O31 POPE  229     104.985  55.902  39.179  1.00  0.00           O
ATOM  11961  C31 POPE  229     105.645  56.162  40.309  1.00  0.00           C
ATOM  11962  O32 POPE  229     106.136  57.243  40.609  1.00  0.00           O
ATOM  11963  C32 POPE  229     105.686  54.922  41.199  1.00  0.00           C
ATOM  11966  C23 POPE  229     101.626  57.882  42.889  1.00  0.00           C
ATOM  11969  C24 POPE  229     101.676  58.132  44.399  1.00  0.00           C
ATOM  11972  C25 POPE  229     100.575  57.362  45.129  1.00  0.00           C
ATOM  11975  C26 POPE  229     100.336  57.882  46.549  1.00  0.00           C
ATOM  11978  C27 POPE  229     101.426  57.432  47.539  1.00  0.00           C
ATOM  11981  C28 POPE  229     101.437  58.251  48.839  1.00  0.00           C
ATOM  11984  C29 POPE  229     100.106  58.272  49.549  1.00  0.00           C
ATOM  11986 0C21 POPE  229      99.746  57.453  50.549  1.00  0.00           C
ATOM  11988 1C21 POPE  229     100.596  56.343  51.119  1.00  0.00           C
ATOM  11991 2C21 POPE  229     101.445  56.852  52.299  1.00  0.00           C
ATOM  11994 3C21 POPE  229     100.616  57.253  53.519  1.00  0.00           C
ATOM  11997 4C21 POPE  229     101.475  57.782  54.669  1.00  0.00           C
ATOM  12000 5C21 POPE  229     100.657  58.072  55.939  1.00  0.00           C
ATOM  12003 6C21 POPE  229      99.675  59.242  55.769  1.00  0.00           C
ATOM  12006 7C21 POPE  229      98.735  59.392  56.969  1.00  0.00           C
ATOM  12009 8C21 POPE  229      97.966  60.712  56.979  1.00  0.00           C
ATOM  12013  C33 POPE  229     105.096  55.182  42.599  1.00  0.00           C
ATOM  12016  C34 POPE  229     105.125  53.953  43.519  1.00  0.00           C
ATOM  12019  C35 POPE  229     106.536  53.433  43.809  1.00  0.00           C
ATOM  12022  C36 POPE  229     106.566  52.422  44.959  1.00  0.00           C
ATOM  12025  C37 POPE  229     107.996  51.972  45.299  1.00  0.00           C
ATOM  12028  C38 POPE  229     108.087  51.112  46.559  1.00  0.00           C
ATOM  12031  C39 POPE  229     107.655  51.861  47.829  1.00  0.00           C
ATOM  12034 0C31 POPE  229     108.227  51.242  49.119  1.00  0.00           C
ATOM  12037 1C31 POPE  229     107.456  51.722  50.359  1.00  0.00           C
ATOM  12040 2C31 POPE  229     107.947  51.092  51.669  1.00  0.00           C
ATOM  12043 3C31 POPE  229     106.785  50.772  52.609  1.00  0.00           C
ATOM  12046 4C31 POPE  229     107.246  50.402  54.019  1.00  0.00           C
ATOM  12049 5C31 POPE  229     106.076  50.093  54.949  1.00  0.00           C
ATOM  12052 6C31 POPE  229     106.515  49.772  56.379  1.00  0.00           C
ATOM  12056  NH3 POPE  230      24.756  79.852  75.849  1.00  0.00           N
ATOM  12060  C12 POPE  230      23.936  79.691  77.109  1.00  0.00           C
ATOM  12063  C11 POPE  230      23.176  78.362  77.089  1.00  0.00           C
ATOM  12066  P   POPE  230      23.496  76.302  75.479  1.00  0.00           P
ATOM  12067  O13 POPE  230      24.656  75.663  74.829  1.00  0.00           O
ATOM  12068  O14 POPE  230      22.506  75.402  76.119  1.00  0.00           O
ATOM  12069  O11 POPE  230      22.736  77.222  74.419  1.00  0.00           O
ATOM  12070  O12 POPE  230      24.006  77.342  76.539  1.00  0.00           O
ATOM  12071  C1  POPE  230      22.066  76.552  73.339  1.00  0.00           C
ATOM  12074  C2  POPE  230      23.006  76.252  72.139  1.00  0.00           C
ATOM  12076  O21 POPE  230      22.666  77.142  71.049  1.00  0.00           O
ATOM  12077  C21 POPE  230      23.696  77.872  70.629  1.00  0.00           C
ATOM  12078  O22 POPE  230      24.646  78.182  71.319  1.00  0.00           O
ATOM  12079  C22 POPE  230      23.516  78.192  69.149  1.00  0.00           C
ATOM  12082  C3  POPE  230      22.826  74.801  71.619  1.00  0.00           C
ATOM  12085  O31 POPE  230      23.636  74.542  70.449  1.00  0.00           O
ATOM  12086  C31 POPE  230      24.606  73.632  70.529  1.00  0.00           C
ATOM  12087  O32 POPE  230      24.886  72.993  71.529  1.00  0.00           O
ATOM  12088  C32 POPE  230      25.346  73.581  69.189  1.00  0.00           C
ATOM  12091  C23 POPE  230      24.716  77.732  68.279  1.00  0.00           C
ATOM  12094  C24 POPE  230      24.276  77.112  66.939  1.00  0.00           C
ATOM  12097  C25 POPE  230      23.776  78.142  65.919  1.00  0.00           C
ATOM  12100  C26 POPE  230      23.326  77.482  64.609  1.00  0.00           C
ATOM  12103  C27 POPE  230      23.056  78.493  63.489  1.00  0.00           C
ATOM  12106  C28 POPE  230      22.716  77.812  62.149  1.00  0.00           C
ATOM  12109  C29 POPE  230      22.456  78.823  61.059  1.00  0.00           C
ATOM  12111 0C21 POPE  230      21.646  78.632  59.999  1.00  0.00           C
ATOM  12113 1C21 POPE  230      20.946  77.342  59.679  1.00  0.00           C
ATOM  12116 2C21 POPE  230      20.726  77.182  58.159  1.00  0.00           C
ATOM  12119 3C21 POPE  230      20.456  75.731  57.739  1.00  0.00           C
ATOM  12122 4C21 POPE  230      19.956  75.603  56.289  1.00  0.00           C
ATOM  12125 5C21 POPE  230      20.726  76.442  55.259  1.00  0.00           C
ATOM  12128 6C21 POPE  230      22.186  76.022  55.039  1.00  0.00           C
ATOM  12131 7C21 POPE  230      22.876  77.002  54.079  1.00  0.00           C
ATOM  12134 8C21 POPE  230      24.286  76.572  53.639  1.00  0.00           C
ATOM  12138  C33 POPE  230      26.016  72.212  68.949  1.00  0.00           C
ATOM  12141  C34 POPE  230      26.866  72.132  67.669  1.00  0.00           C
ATOM  12144  C35 POPE  230      26.066  72.292  66.369  1.00  0.00           C
ATOM  12147  C36 POPE  230      26.916  71.981  65.129  1.00  0.00           C
ATOM  12150  C37 POPE  230      26.206  72.301  63.809  1.00  0.00           C
ATOM  12153  C38 POPE  230      25.236  71.202  63.339  1.00  0.00           C
ATOM  12156  C39 POPE  230      24.546  71.612  62.029  1.00  0.00           C
ATOM  12159 0C31 POPE  230      23.296  72.462  62.269  1.00  0.00           C
ATOM  12162 1C31 POPE  230      22.816  73.282  61.059  1.00  0.00           C
ATOM  12165 2C31 POPE  230      22.126  72.472  59.949  1.00  0.00           C
ATOM  12168 3C31 POPE  230      23.056  71.862  58.889  1.00  0.00           C
ATOM  12171 4C31 POPE  230      23.846  72.892  58.069  1.00  0.00           C
ATOM  12174 5C31 POPE  230      24.596  72.252  56.899  1.00  0.00           C
ATOM  12177 6C31 POPE  230      25.436  73.252  56.099  1.00  0.00           C
ATOM  12181  NH3 POPE  231      35.306  67.102  28.349  1.00  0.00           N
ATOM  12185  C12 POPE  231      36.696  67.512  28.749  1.00  0.00           C
ATOM  12188  C11 POPE  231      37.815  66.682  28.099  1.00  0.00           C
ATOM  12191  P   POPE  231      40.396  67.212  27.759  1.00  0.00           P
ATOM  12192  O13 POPE  231      40.656  66.342  26.589  1.00  0.00           O
ATOM  12193  O14 POPE  231      41.146  68.493  27.799  1.00  0.00           O
ATOM  12194  O11 POPE  231      40.636  66.463  29.119  1.00  0.00           O
ATOM  12195  O12 POPE  231      38.866  67.592  27.799  1.00  0.00           O
ATOM  12196  C1  POPE  231      40.806  65.052  29.139  1.00  0.00           C
ATOM  12199  C2  POPE  231      40.866  64.521  30.579  1.00  0.00           C
ATOM  12201  O21 POPE  231      39.586  64.743  31.199  1.00  0.00           O
ATOM  12202  C21 POPE  231      39.096  63.722  31.869  1.00  0.00           C
ATOM  12203  O22 POPE  231      39.676  62.672  32.109  1.00  0.00           O
ATOM  12204  C22 POPE  231      37.656  64.062  32.279  1.00  0.00           C
ATOM  12207  C3  POPE  231      41.976  65.273  31.369  1.00  0.00           C
ATOM  12210  O31 POPE  231      42.156  64.712  32.689  1.00  0.00           O
ATOM  12211  C31 POPE  231      41.485  65.372  33.649  1.00  0.00           C
[truncated: 1,973,274 more chars]
