# Supplementary material for: Characterizing Membrane Association and Periplasmic Transfer of Bacterial Lipoproteins through Molecular Dynamics Simulations
Source: Structure. 2020 Apr 7;28(4):475–487.e3. doi: 10.1016/j.str.2020.01.012 (PMC7139219; doi:10.1016/j.str.2020.01.012)
Supplement: Data S3. Final Coordinates from Simulations (M–X), Related to Figure 3 [file mmc5.zip › M-X/PAL-4-atomistic.pdb]

TITLE     Protein
REMARK    THIS IS A SIMULATION BOX
CRYST1  136.406  136.406  131.141  90.00  90.00  90.00 P 1           1
MODEL        1
ATOM      1  N   CYSTA   1      61.333  78.543  71.311  1.00  0.00           N
ATOM      3  CA  CYSTA   1      61.703  79.073  72.621  1.00  0.00           C
ATOM      5  C   CYSTA   1      60.513  79.403  73.561  1.00  0.00           C
ATOM      6  O   CYSTA   1      59.353  79.153  73.251  1.00  0.00           O
ATOM      7  CB  CYSTA   1      62.863  78.263  73.311  1.00  0.00           C
ATOM     10  SG  CYSTA   1      64.563  78.483  72.641  1.00  0.00           S
ATOM     11  C1  CYSTA   1      64.433  78.003  70.891  1.00  0.00           C
ATOM     14  CA1 CYSTA   1      61.043  77.243  71.081  1.00  0.00           C
ATOM     15  OA1 CYSTA   1      60.773  76.513  72.011  1.00  0.00           O
ATOM     16  CA2 CYSTA   1      61.103  76.623  69.711  1.00  0.00           C
ATOM     19  C11 CYSTA   1      65.743  77.573  70.171  1.00  0.00           C
ATOM     21  O11 CYSTA   1      66.293  76.443  70.821  1.00  0.00           O
ATOM     22  CX1 CYSTA   1      65.913  75.183  70.621  1.00  0.00           C
ATOM     23  OX1 CYSTA   1      66.353  74.253  71.271  1.00  0.00           O
ATOM     24  CX2 CYSTA   1      64.893  74.943  69.481  1.00  0.00           C
ATOM     27  C12 CYSTA   1      66.823  78.703  70.111  1.00  0.00           C
ATOM     30  O12 CYSTA   1      68.193  78.253  70.251  1.00  0.00           O
ATOM     31  CD1 CYSTA   1      68.933  77.623  69.351  1.00  0.00           C
ATOM     32  OD1 CYSTA   1      70.133  77.413  69.461  1.00  0.00           O
ATOM     33  CD2 CYSTA   1      68.173  77.123  68.121  1.00  0.00           C
ATOM     36  CA3 CYSTA   1      61.513  77.613  68.611  1.00  0.00           C
ATOM     39  CA4 CYSTA   1      60.463  78.663  68.251  1.00  0.00           C
ATOM     42  CA5 CYSTA   1      61.093  79.993  67.801  1.00  0.00           C
ATOM     45  CA6 CYSTA   1      61.933  79.893  66.521  1.00  0.00           C
ATOM     48  CA7 CYSTA   1      63.403  79.483  66.731  1.00  0.00           C
ATOM     51  CA8 CYSTA   1      64.243  79.633  65.461  1.00  0.00           C
ATOM     54  CA9 CYSTA   1      65.743  79.623  65.771  1.00  0.00           C
ATOM     57 0CA1 CYSTA   1      66.453  80.893  65.271  1.00  0.00           C
ATOM     60 1CA1 CYSTA   1      66.763  80.863  63.771  1.00  0.00           C
ATOM     63 2CA1 CYSTA   1      67.703  81.993  63.341  1.00  0.00           C
ATOM     66 3CA1 CYSTA   1      68.623  81.633  62.161  1.00  0.00           C
ATOM     69 4CA1 CYSTA   1      67.933  81.083  60.911  1.00  0.00           C
ATOM     72 5CA1 CYSTA   1      66.933  82.053  60.261  1.00  0.00           C
ATOM     75 6CA1 CYSTA   1      66.383  81.533  58.931  1.00  0.00           C
ATOM     79  CD3 CYSTA   1      69.033  77.333  66.871  1.00  0.00           C
ATOM     82  CD4 CYSTA   1      69.283  78.823  66.631  1.00  0.00           C
ATOM     85  CD5 CYSTA   1      69.673  79.123  65.191  1.00  0.00           C
ATOM     88  CD6 CYSTA   1      71.003  78.453  64.821  1.00  0.00           C
ATOM     91  CD7 CYSTA   1      71.303  78.473  63.331  1.00  0.00           C
ATOM     94  CD8 CYSTA   1      72.593  77.703  63.041  1.00  0.00           C
ATOM     97  CD9 CYSTA   1      72.803  77.393  61.561  1.00  0.00           C
ATOM    100 0CD1 CYSTA   1      71.733  76.453  60.991  1.00  0.00           C
ATOM    103 1CD1 CYSTA   1      72.233  75.713  59.751  1.00  0.00           C
ATOM    106 2CD1 CYSTA   1      71.163  74.813  59.121  1.00  0.00           C
ATOM    109 3CD1 CYSTA   1      71.743  73.813  58.111  1.00  0.00           C
ATOM    112 4CD1 CYSTA   1      72.653  74.453  57.051  1.00  0.00           C
ATOM    115 5CD1 CYSTA   1      71.913  75.483  56.181  1.00  0.00           C
ATOM    118 6CD1 CYSTA   1      72.783  76.183  55.141  1.00  0.00           C
ATOM    122  CX3 CYSTA   1      65.503  74.803  68.051  1.00  0.00           C
ATOM    125  CX4 CYSTA   1      64.613  73.973  67.111  1.00  0.00           C
ATOM    128  CX5 CYSTA   1      63.733  74.803  66.161  1.00  0.00           C
ATOM    131  CX6 CYSTA   1      64.503  75.343  64.951  1.00  0.00           C
ATOM    134  CX7 CYSTA   1      63.573  75.753  63.801  1.00  0.00           C
ATOM    137  CX8 CYSTA   1      64.283  75.973  62.451  1.00  0.00           C
ATOM    140  CX9 CYSTA   1      65.103  77.243  62.391  1.00  0.00           C
ATOM    142 0CX1 CYSTA   1      64.703  78.423  61.871  1.00  0.00           C
ATOM    144 1CX1 CYSTA   1      63.343  78.743  61.301  1.00  0.00           C
ATOM    147 2CX1 CYSTA   1      62.683  79.913  62.051  1.00  0.00           C
ATOM    150 3CX1 CYSTA   1      61.303  80.273  61.461  1.00  0.00           C
ATOM    153 4CX1 CYSTA   1      60.673  81.513  62.101  1.00  0.00           C
ATOM    156 5CX1 CYSTA   1      60.533  81.423  63.621  1.00  0.00           C
ATOM    159 6CX1 CYSTA   1      59.643  82.533  64.191  1.00  0.00           C
ATOM    162 7CX1 CYSTA   1      59.423  82.453  65.701  1.00  0.00           C
ATOM    165 8CX1 CYSTA   1      58.483  83.533  66.231  1.00  0.00           C
ATOM    169  N   SER A   2      60.733  80.073  74.711  1.00  0.00           N
ATOM    171  CA  SER A   2      59.703  80.523  75.651  1.00  0.00           C
ATOM    173  CB  SER A   2      59.853  79.943  77.091  1.00  0.00           C
ATOM    176  OG  SER A   2      61.183  80.043  77.611  1.00  0.00           O
ATOM    178  C   SER A   2      59.603  82.033  75.781  1.00  0.00           C
ATOM    179  O   SER A   2      60.573  82.733  76.081  1.00  0.00           O
ATOM    180  N   SER A   3      58.383  82.623  75.611  1.00  0.00           N
ATOM    182  CA  SER A   3      58.093  84.003  75.991  1.00  0.00           C
ATOM    184  CB  SER A   3      56.923  84.693  75.251  1.00  0.00           C
ATOM    187  OG  SER A   3      57.383  85.223  74.001  1.00  0.00           O
ATOM    189  C   SER A   3      57.953  84.203  77.481  1.00  0.00           C
ATOM    190  O   SER A   3      56.873  84.273  78.061  1.00  0.00           O
ATOM    191  N   ASN A   4      59.123  84.313  78.111  1.00  0.00           N
ATOM    193  CA  ASN A   4      59.363  84.373  79.531  1.00  0.00           C
ATOM    195  CB  ASN A   4      60.633  83.493  79.771  1.00  0.00           C
ATOM    198  CG  ASN A   4      60.973  83.083  81.201  1.00  0.00           C
ATOM    199  OD1 ASN A   4      61.523  81.993  81.391  1.00  0.00           O
ATOM    200  ND2 ASN A   4      60.653  83.893  82.221  1.00  0.00           N
ATOM    203  C   ASN A   4      59.473  85.833  79.961  1.00  0.00           C
ATOM    204  O   ASN A   4      60.013  86.193  81.001  1.00  0.00           O
ATOM    205  N   LYS A   5      58.883  86.763  79.181  1.00  0.00           N
ATOM    207  CA  LYS A   5      58.463  88.043  79.711  1.00  0.00           C
ATOM    209  CB  LYS A   5      58.133  89.093  78.621  1.00  0.00           C
ATOM    212  CG  LYS A   5      59.433  89.763  78.111  1.00  0.00           C
ATOM    215  CD  LYS A   5      59.313  90.533  76.781  1.00  0.00           C
ATOM    218  CE  LYS A   5      59.913  89.743  75.611  1.00  0.00           C
ATOM    221  NZ  LYS A   5      59.933  90.523  74.361  1.00  0.00           N
ATOM    225  C   LYS A   5      57.433  87.923  80.821  1.00  0.00           C
ATOM    226  O   LYS A   5      56.613  87.003  80.881  1.00  0.00           O
ATOM    227  N   ASN A   6      57.553  88.813  81.801  1.00  0.00           N
ATOM    229  CA  ASN A   6      56.963  88.623  83.111  1.00  0.00           C
ATOM    231  CB  ASN A   6      57.733  89.373  84.241  1.00  0.00           C
ATOM    234  CG  ASN A   6      58.073  90.843  84.001  1.00  0.00           C
ATOM    235  OD1 ASN A   6      58.993  91.393  84.621  1.00  0.00           O
ATOM    236  ND2 ASN A   6      57.373  91.513  83.061  1.00  0.00           N
ATOM    239  C   ASN A   6      55.453  88.883  83.121  1.00  0.00           C
ATOM    240  O   ASN A   6      54.983  89.953  82.731  1.00  0.00           O
ATOM    241  N   ALA A   7      54.603  87.933  83.571  1.00  0.00           N
ATOM    243  CA  ALA A   7      54.903  86.583  84.011  1.00  0.00           C
ATOM    245  CB  ALA A   7      54.873  86.523  85.551  1.00  0.00           C
ATOM    249  C   ALA A   7      53.923  85.593  83.381  1.00  0.00           C
ATOM    250  O   ALA A   7      52.733  85.573  83.651  1.00  0.00           O
ATOM    251  N   SER A   8      54.463  84.733  82.501  1.00  0.00           N
ATOM    253  CA  SER A   8      53.723  83.913  81.551  1.00  0.00           C
ATOM    255  CB  SER A   8      54.523  83.743  80.231  1.00  0.00           C
ATOM    258  OG  SER A   8      54.263  84.803  79.321  1.00  0.00           O
ATOM    260  C   SER A   8      53.303  82.553  82.081  1.00  0.00           C
ATOM    261  O   SER A   8      53.233  81.583  81.341  1.00  0.00           O
ATOM    262  N   ASN A   9      53.033  82.433  83.391  1.00  0.00           N
ATOM    264  CA  ASN A   9      52.573  81.263  84.101  1.00  0.00           C
ATOM    266  CB  ASN A   9      52.113  81.683  85.521  1.00  0.00           C
ATOM    269  CG  ASN A   9      50.953  82.693  85.541  1.00  0.00           C
ATOM    270  OD1 ASN A   9      50.913  83.523  86.441  1.00  0.00           O
ATOM    271  ND2 ASN A   9      50.033  82.683  84.551  1.00  0.00           N
ATOM    274  C   ASN A   9      51.523  80.313  83.481  1.00  0.00           C
ATOM    275  O   ASN A   9      50.793  80.683  82.571  1.00  0.00           O
ATOM    276  N   ASP A  10      51.373  79.103  84.051  1.00  0.00           N
ATOM    278  CA  ASP A  10      52.453  78.353  84.651  1.00  0.00           C
ATOM    280  CB  ASP A  10      52.043  77.113  85.511  1.00  0.00           C
ATOM    283  CG  ASP A  10      51.053  77.343  86.621  1.00  0.00           C
ATOM    284  OD1 ASP A  10      50.723  76.333  87.301  1.00  0.00           O
ATOM    285  OD2 ASP A  10      50.583  78.483  86.851  1.00  0.00           O
ATOM    286  C   ASP A  10      53.363  77.863  83.551  1.00  0.00           C
ATOM    287  O   ASP A  10      52.973  77.633  82.401  1.00  0.00           O
ATOM    288  N   GLY A  11      54.643  77.623  83.880  1.00  0.00           N
ATOM    290  CA  GLY A  11      55.283  76.423  83.391  1.00  0.00           C
ATOM    293  C   GLY A  11      54.693  75.243  84.151  1.00  0.00           C
ATOM    294  O   GLY A  11      54.703  75.193  85.381  1.00  0.00           O
ATOM    295  N   SER A  12      54.173  74.253  83.441  1.00  0.00           N
ATOM    297  CA  SER A  12      54.983  73.643  82.421  1.00  0.00           C
ATOM    299  CB  SER A  12      55.543  72.303  82.921  1.00  0.00           C
ATOM    302  OG  SER A  12      54.533  71.413  83.431  1.00  0.00           O
ATOM    304  C   SER A  12      54.413  73.373  81.071  1.00  0.00           C
ATOM    305  O   SER A  12      53.233  73.163  80.851  1.00  0.00           O
ATOM    306  N   GLU A  13      55.393  73.273  80.161  1.00  0.00           N
ATOM    308  CA  GLU A  13      55.453  72.343  79.061  1.00  0.00           C
ATOM    310  CB  GLU A  13      54.813  70.933  79.241  1.00  0.00           C
ATOM    313  CG  GLU A  13      53.923  70.363  78.091  1.00  0.00           C
ATOM    316  CD  GLU A  13      52.463  70.123  78.481  1.00  0.00           C
ATOM    317  OE1 GLU A  13      51.653  69.813  77.571  1.00  0.00           O
ATOM    318  OE2 GLU A  13      52.113  70.183  79.691  1.00  0.00           O
ATOM    319  C   GLU A  13      55.273  73.033  77.741  1.00  0.00           C
ATOM    320  O   GLU A  13      54.313  73.753  77.481  1.00  0.00           O
ATOM    321  N   GLY A  14      56.243  72.903  76.821  1.00  0.00           N
ATOM    323  CA  GLY A  14      57.433  72.053  76.851  1.00  0.00           C
ATOM    326  C   GLY A  14      57.613  71.533  75.461  1.00  0.00           C
ATOM    327  O   GLY A  14      56.983  70.563  75.081  1.00  0.00           O
ATOM    328  N   MET A  15      58.413  72.173  74.601  1.00  0.00           N
ATOM    330  CA  MET A  15      59.613  72.983  74.821  1.00  0.00           C
ATOM    332  CB  MET A  15      60.523  72.573  73.641  1.00  0.00           C
ATOM    335  CG  MET A  15      62.043  72.803  73.731  1.00  0.00           C
ATOM    338  SD  MET A  15      62.913  71.443  72.871  1.00  0.00           S
ATOM    339  CE  MET A  15      64.313  72.423  72.331  1.00  0.00           C
ATOM    343  C   MET A  15      59.323  74.463  74.841  1.00  0.00           C
ATOM    344  O   MET A  15      60.193  75.333  74.761  1.00  0.00           O
ATOM    345  N   LEU A  16      58.043  74.743  75.011  1.00  0.00           N
ATOM    347  CA  LEU A  16      57.363  75.923  74.611  1.00  0.00           C
ATOM    349  CB  LEU A  16      57.713  76.413  73.181  1.00  0.00           C
ATOM    352  CG  LEU A  16      57.813  75.403  72.011  1.00  0.00           C
ATOM    354  CD1 LEU A  16      57.713  76.213  70.721  1.00  0.00           C
ATOM    358  CD2 LEU A  16      56.783  74.273  71.971  1.00  0.00           C
ATOM    362  C   LEU A  16      55.893  75.603  74.731  1.00  0.00           C
ATOM    363  O   LEU A  16      55.513  74.433  74.691  1.00  0.00           O
ATOM    364  N   GLY A  17      55.003  76.573  74.971  1.00  0.00           N
ATOM    366  CA  GLY A  17      55.183  78.003  74.941  1.00  0.00           C
ATOM    369  C   GLY A  17      55.863  78.553  76.141  1.00  0.00           C
ATOM    370  O   GLY A  17      57.083  78.663  76.211  1.00  0.00           O
ATOM    371  N   ALA A  18      55.093  78.973  77.131  1.00  0.00           N
ATOM    373  CA  ALA A  18      55.623  79.903  78.071  1.00  0.00           C
ATOM    375  CB  ALA A  18      55.493  81.313  77.441  1.00  0.00           C
ATOM    379  C   ALA A  18      54.843  79.813  79.351  1.00  0.00           C
ATOM    380  O   ALA A  18      53.673  79.423  79.381  1.00  0.00           O
ATOM    381  N   GLY A  19      55.453  80.223  80.461  1.00  0.00           N
ATOM    383  CA  GLY A  19      56.823  80.743  80.501  1.00  0.00           C
ATOM    386  C   GLY A  19      57.103  81.533  81.721  1.00  0.00           C
ATOM    387  O   GLY A  19      57.853  82.493  81.691  1.00  0.00           O
ATOM    388  N   THR A  20      56.533  81.113  82.851  1.00  0.00           N
ATOM    390  CA  THR A  20      57.203  81.323  84.111  1.00  0.00           C
ATOM    392  CB  THR A  20      56.333  81.763  85.291  1.00  0.00           C
ATOM    394  OG1 THR A  20      56.483  83.163  85.451  1.00  0.00           O
ATOM    396  CG2 THR A  20      56.723  81.153  86.651  1.00  0.00           C
ATOM    400  C   THR A  20      57.733  79.953  84.331  1.00  0.00           C
ATOM    401  O   THR A  20      56.963  79.013  84.471  1.00  0.00           O
ATOM    402  N   GLY A  21      59.063  79.763  84.271  1.00  0.00           N
ATOM    404  CA  GLY A  21      59.583  78.443  84.561  1.00  0.00           C
ATOM    407  C   GLY A  21      59.513  78.203  86.041  1.00  0.00           C
ATOM    408  O   GLY A  21      58.493  78.323  86.711  1.00  0.00           O
ATOM    409  N   MET A  22      60.673  77.923  86.581  1.00  0.00           N
ATOM    411  CA  MET A  22      61.073  77.813  87.951  1.00  0.00           C
ATOM    413  CB  MET A  22      62.563  77.773  87.630  1.00  0.00           C
ATOM    416  CG  MET A  22      63.443  77.613  88.810  1.00  0.00           C
ATOM    419  SD  MET A  22      65.103  77.293  88.281  1.00  0.00           S
ATOM    420  CE  MET A  22      65.523  77.123  90.021  1.00  0.00           C
ATOM    424  C   MET A  22      60.703  78.923  88.941  1.00  0.00           C
ATOM    425  O   MET A  22      61.103  78.933  90.101  1.00  0.00           O
ATOM    426  N   ASP A  23      59.933  79.913  88.451  1.00  0.00           N
ATOM    428  CA  ASP A  23      60.333  81.293  88.341  1.00  0.00           C
ATOM    430  CB  ASP A  23      60.493  82.073  89.681  1.00  0.00           C
ATOM    433  CG  ASP A  23      59.213  82.173  90.481  1.00  0.00           C
ATOM    434  OD1 ASP A  23      59.173  83.033  91.411  1.00  0.00           O
ATOM    435  OD2 ASP A  23      58.243  81.413  90.221  1.00  0.00           O
ATOM    436  C   ASP A  23      61.603  81.363  87.511  1.00  0.00           C
ATOM    437  O   ASP A  23      62.663  81.013  87.981  1.00  0.00           O
ATOM    438  N   ALA A  24      61.583  81.923  86.291  1.00  0.00           N
ATOM    440  CA  ALA A  24      62.763  82.653  85.861  1.00  0.00           C
ATOM    442  CB  ALA A  24      62.983  82.633  84.341  1.00  0.00           C
ATOM    446  C   ALA A  24      62.663  84.043  86.481  1.00  0.00           C
ATOM    447  O   ALA A  24      62.483  85.063  85.831  1.00  0.00           O
ATOM    448  N   ASN A  25      62.683  84.063  87.831  1.00  0.00           N
ATOM    450  CA  ASN A  25      63.773  84.523  88.651  1.00  0.00           C
ATOM    452  CB  ASN A  25      63.253  85.303  89.881  1.00  0.00           C
ATOM    455  CG  ASN A  25      62.213  86.373  89.490  1.00  0.00           C
ATOM    456  OD1 ASN A  25      62.533  87.563  89.531  1.00  0.00           O
ATOM    457  ND2 ASN A  25      60.953  86.023  89.160  1.00  0.00           N
ATOM    460  C   ASN A  25      64.723  83.343  88.961  1.00  0.00           C
ATOM    461  O   ASN A  25      65.323  82.853  88.011  1.00  0.00           O
ATOM    462  N   ASN A  26      65.023  82.883  90.211  1.00  0.00           N
ATOM    464  CA  ASN A  26      66.403  82.623  90.691  1.00  0.00           C
ATOM    466  CB  ASN A  26      67.083  81.193  90.671  1.00  0.00           C
ATOM    469  CG  ASN A  26      66.513  80.143  91.660  1.00  0.00           C
ATOM    470  OD1 ASN A  26      65.543  80.343  92.401  1.00  0.00           O
ATOM    471  ND2 ASN A  26      67.223  78.993  91.781  1.00  0.00           N
ATOM    474  C   ASN A  26      67.333  83.793  90.331  1.00  0.00           C
ATOM    475  O   ASN A  26      67.723  84.503  91.251  1.00  0.00           O
ATOM    476  N   GLY A  27      67.573  84.093  89.020  1.00  0.00           N
ATOM    478  CA  GLY A  27      67.733  85.493  88.591  1.00  0.00           C
ATOM    481  C   GLY A  27      68.233  85.793  87.181  1.00  0.00           C
ATOM    482  O   GLY A  27      69.283  85.313  86.761  1.00  0.00           O
ATOM    483  N   GLY A  28      67.543  86.703  86.450  1.00  0.00           N
ATOM    485  CA  GLY A  28      68.113  87.513  85.361  1.00  0.00           C
ATOM    488  C   GLY A  28      67.553  87.463  83.941  1.00  0.00           C
ATOM    489  O   GLY A  28      66.873  86.533  83.521  1.00  0.00           O
ATOM    490  N   ASN A  29      67.903  88.513  83.141  1.00  0.00           N
ATOM    492  CA  ASN A  29      68.143  88.503  81.691  1.00  0.00           C
ATOM    494  CB  ASN A  29      69.083  87.323  81.271  1.00  0.00           C
ATOM    497  CG  ASN A  29      68.453  86.123  80.551  1.00  0.00           C
ATOM    498  OD1 ASN A  29      67.673  85.343  81.091  1.00  0.00           O
ATOM    499  ND2 ASN A  29      68.863  85.923  79.271  1.00  0.00           N
ATOM    502  C   ASN A  29      67.073  88.793  80.621  1.00  0.00           C
ATOM    503  O   ASN A  29      67.273  88.423  79.461  1.00  0.00           O
ATOM    504  N   GLY A  30      65.963  89.523  80.871  1.00  0.00           N
ATOM    506  CA  GLY A  30      64.803  89.473  79.941  1.00  0.00           C
ATOM    509  C   GLY A  30      64.833  90.013  78.521  1.00  0.00           C
ATOM    510  O   GLY A  30      63.763  90.273  77.971  1.00  0.00           O
ATOM    511  N   ASN A  31      66.003  90.233  77.871  1.00  0.00           N
ATOM    513  CA  ASN A  31      66.093  90.723  76.501  1.00  0.00           C
ATOM    515  CB  ASN A  31      67.123  91.903  76.411  1.00  0.00           C
ATOM    518  CG  ASN A  31      68.563  91.543  76.811  1.00  0.00           C
ATOM    519  OD1 ASN A  31      68.853  91.273  77.981  1.00  0.00           O
ATOM    520  ND2 ASN A  31      69.503  91.623  75.851  1.00  0.00           N
ATOM    523  C   ASN A  31      66.493  89.673  75.471  1.00  0.00           C
ATOM    524  O   ASN A  31      66.453  89.943  74.271  1.00  0.00           O
ATOM    525  N   MET A  32      66.933  88.473  75.901  1.00  0.00           N
ATOM    527  CA  MET A  32      67.663  87.563  75.031  1.00  0.00           C
ATOM    529  CB  MET A  32      68.783  86.813  75.791  1.00  0.00           C
ATOM    532  CG  MET A  32      69.833  87.753  76.421  1.00  0.00           C
ATOM    535  SD  MET A  32      71.263  86.873  77.121  1.00  0.00           S
ATOM    536  CE  MET A  32      72.043  88.333  77.871  1.00  0.00           C
ATOM    540  C   MET A  32      66.733  86.593  74.331  1.00  0.00           C
ATOM    541  O   MET A  32      65.513  86.593  74.521  1.00  0.00           O
ATOM    542  N   SER A  33      67.303  85.693  73.521  1.00  0.00           N
ATOM    544  CA  SER A  33      66.623  84.473  73.151  1.00  0.00           C
ATOM    546  CB  SER A  33      67.313  83.733  71.990  1.00  0.00           C
ATOM    549  OG  SER A  33      68.443  82.963  72.431  1.00  0.00           O
ATOM    551  C   SER A  33      66.423  83.533  74.331  1.00  0.00           C
ATOM    552  O   SER A  33      67.143  83.553  75.341  1.00  0.00           O
ATOM    553  N   SER A  34      65.403  82.673  74.261  1.00  0.00           N
ATOM    555  CA  SER A  34      65.003  81.853  75.381  1.00  0.00           C
ATOM    557  CB  SER A  34      63.663  81.193  75.061  1.00  0.00           C
ATOM    560  OG  SER A  34      62.743  82.103  74.451  1.00  0.00           O
ATOM    562  C   SER A  34      65.993  80.723  75.691  1.00  0.00           C
ATOM    563  O   SER A  34      66.063  80.243  76.821  1.00  0.00           O
ATOM    564  N   GLU A  35      66.813  80.303  74.691  1.00  0.00           N
ATOM    566  CA  GLU A  35      67.983  79.443  74.871  1.00  0.00           C
ATOM    568  CB  GLU A  35      68.543  79.103  73.461  1.00  0.00           C
ATOM    571  CG  GLU A  35      69.943  78.423  73.381  1.00  0.00           C
ATOM    574  CD  GLU A  35      71.123  79.353  73.081  1.00  0.00           C
ATOM    575  OE1 GLU A  35      71.043  80.103  72.081  1.00  0.00           O
ATOM    576  OE2 GLU A  35      72.123  79.303  73.841  1.00  0.00           O
ATOM    577  C   GLU A  35      69.063  80.063  75.740  1.00  0.00           C
ATOM    578  O   GLU A  35      69.513  79.503  76.741  1.00  0.00           O
ATOM    579  N   GLU A  36      69.413  81.323  75.431  1.00  0.00           N
ATOM    581  CA  GLU A  36      70.303  82.103  76.241  1.00  0.00           C
ATOM    583  CB  GLU A  36      70.723  83.353  75.451  1.00  0.00           C
ATOM    586  CG  GLU A  36      71.473  82.983  74.151  1.00  0.00           C
ATOM    589  CD  GLU A  36      71.893  84.233  73.441  1.00  0.00           C
ATOM    590  OE1 GLU A  36      71.043  85.153  73.251  1.00  0.00           O
ATOM    591  OE2 GLU A  36      73.113  84.383  73.161  1.00  0.00           O
ATOM    592  C   GLU A  36      69.743  82.473  77.611  1.00  0.00           C
ATOM    593  O   GLU A  36      70.473  82.533  78.601  1.00  0.00           O
ATOM    594  N   GLN A  37      68.413  82.663  77.721  1.00  0.00           N
ATOM    596  CA  GLN A  37      67.723  82.733  79.001  1.00  0.00           C
ATOM    598  CB  GLN A  37      66.203  83.033  78.811  1.00  0.00           C
ATOM    601  CG  GLN A  37      65.883  84.483  78.341  1.00  0.00           C
ATOM    604  CD  GLN A  37      64.423  84.883  78.601  1.00  0.00           C
ATOM    605  OE1 GLN A  37      63.633  85.153  77.691  1.00  0.00           O
ATOM    606  NE2 GLN A  37      64.083  84.993  79.911  1.00  0.00           N
ATOM    609  C   GLN A  37      67.883  81.493  79.891  1.00  0.00           C
ATOM    610  O   GLN A  37      68.203  81.603  81.071  1.00  0.00           O
ATOM    611  N   ALA A  38      67.693  80.303  79.301  1.00  0.00           N
ATOM    613  CA  ALA A  38      67.923  79.033  79.961  1.00  0.00           C
ATOM    615  CB  ALA A  38      67.433  77.913  79.031  1.00  0.00           C
ATOM    619  C   ALA A  38      69.363  78.833  80.411  1.00  0.00           C
ATOM    620  O   ALA A  38      69.623  78.323  81.501  1.00  0.00           O
ATOM    621  N   ARG A  39      70.353  79.263  79.631  1.00  0.00           N
ATOM    623  CA  ARG A  39      71.743  79.273  80.071  1.00  0.00           C
ATOM    625  CB  ARG A  39      72.643  79.723  78.921  1.00  0.00           C
ATOM    628  CG  ARG A  39      72.663  78.673  77.811  1.00  0.00           C
ATOM    631  CD  ARG A  39      73.243  79.163  76.501  1.00  0.00           C
ATOM    634  NE  ARG A  39      74.643  79.573  76.791  1.00  0.00           N
ATOM    636  CZ  ARG A  39      75.503  79.893  75.831  1.00  0.00           C
ATOM    637  NH1 ARG A  39      75.093  79.993  74.591  1.00  0.00           N
ATOM    640  NH2 ARG A  39      76.763  80.093  76.141  1.00  0.00           N
ATOM    643  C   ARG A  39      72.093  80.083  81.311  1.00  0.00           C
ATOM    644  O   ARG A  39      72.803  79.613  82.201  1.00  0.00           O
ATOM    645  N   LEU A  40      71.583  81.323  81.441  1.00  0.00           N
ATOM    647  CA  LEU A  40      71.723  82.113  82.651  1.00  0.00           C
ATOM    649  CB  LEU A  40      71.323  83.583  82.391  1.00  0.00           C
ATOM    652  CG  LEU A  40      72.293  84.243  81.391  1.00  0.00           C
ATOM    654  CD1 LEU A  40      71.933  85.693  81.051  1.00  0.00           C
ATOM    658  CD2 LEU A  40      73.713  84.263  81.911  1.00  0.00           C
ATOM    662  C   LEU A  40      71.003  81.513  83.841  1.00  0.00           C
ATOM    663  O   LEU A  40      71.533  81.413  84.951  1.00  0.00           O
ATOM    664  N   GLN A  41      69.793  81.003  83.561  1.00  0.00           N
ATOM    666  CA  GLN A  41      68.983  80.243  84.490  1.00  0.00           C
ATOM    668  CB  GLN A  41      67.643  79.833  83.841  1.00  0.00           C
ATOM    671  CG  GLN A  41      66.603  79.273  84.821  1.00  0.00           C
ATOM    674  CD  GLN A  41      66.533  80.233  86.001  1.00  0.00           C
ATOM    675  OE1 GLN A  41      66.333  81.423  85.811  1.00  0.00           O
ATOM    676  NE2 GLN A  41      66.753  79.743  87.221  1.00  0.00           N
ATOM    679  C   GLN A  41      69.683  79.013  85.031  1.00  0.00           C
ATOM    680  O   GLN A  41      69.593  78.693  86.221  1.00  0.00           O
ATOM    681  N   MET A  42      70.463  78.303  84.191  1.00  0.00           N
ATOM    683  CA  MET A  42      71.233  77.143  84.611  1.00  0.00           C
ATOM    685  CB  MET A  42      71.993  76.543  83.401  1.00  0.00           C
ATOM    688  CG  MET A  42      72.613  75.183  83.731  1.00  0.00           C
ATOM    691  SD  MET A  42      71.333  73.983  84.191  1.00  0.00           S
ATOM    692  CE  MET A  42      70.853  73.683  82.471  1.00  0.00           C
ATOM    696  C   MET A  42      72.243  77.393  85.721  1.00  0.00           C
ATOM    697  O   MET A  42      72.383  76.603  86.660  1.00  0.00           O
ATOM    698  N   GLN A  43      72.973  78.513  85.681  1.00  0.00           N
ATOM    700  CA  GLN A  43      73.873  78.893  86.751  1.00  0.00           C
ATOM    702  CB  GLN A  43      74.683  80.103  86.261  1.00  0.00           C
ATOM    705  CG  GLN A  43      75.483  79.803  84.971  1.00  0.00           C
ATOM    708  CD  GLN A  43      76.373  78.573  85.151  1.00  0.00           C
ATOM    709  OE1 GLN A  43      77.253  78.533  86.011  1.00  0.00           O
ATOM    710  NE2 GLN A  43      76.173  77.543  84.291  1.00  0.00           N
ATOM    713  C   GLN A  43      73.173  79.193  88.061  1.00  0.00           C
ATOM    714  O   GLN A  43      73.523  78.703  89.131  1.00  0.00           O
ATOM    715  N   GLN A  44      72.063  79.943  87.971  1.00  0.00           N
ATOM    717  CA  GLN A  44      71.133  80.253  89.041  1.00  0.00           C
ATOM    719  CB  GLN A  44      70.083  81.263  88.511  1.00  0.00           C
ATOM    722  CG  GLN A  44      70.643  82.683  88.271  1.00  0.00           C
ATOM    725  CD  GLN A  44      71.273  83.253  89.541  1.00  0.00           C
ATOM    726  OE1 GLN A  44      70.673  83.233  90.621  1.00  0.00           O
ATOM    727  NE2 GLN A  44      72.523  83.743  89.431  1.00  0.00           N
ATOM    730  C   GLN A  44      70.443  79.073  89.721  1.00  0.00           C
ATOM    731  O   GLN A  44      70.153  79.093  90.921  1.00  0.00           O
ATOM    732  N   LEU A  45      70.183  77.993  88.961  1.00  0.00           N
ATOM    734  CA  LEU A  45      69.853  76.673  89.461  1.00  0.00           C
ATOM    736  CB  LEU A  45      69.573  75.723  88.271  1.00  0.00           C
ATOM    739  CG  LEU A  45      68.103  75.783  87.851  1.00  0.00           C
ATOM    741  CD1 LEU A  45      67.863  75.383  86.411  1.00  0.00           C
ATOM    745  CD2 LEU A  45      67.303  74.833  88.740  1.00  0.00           C
ATOM    749  C   LEU A  45      70.903  76.043  90.361  1.00  0.00           C
ATOM    750  O   LEU A  45      70.603  75.433  91.380  1.00  0.00           O
ATOM    751  N   GLN A  46      72.193  76.223  90.031  1.00  0.00           N
ATOM    753  CA  GLN A  46      73.283  75.423  90.561  1.00  0.00           C
ATOM    755  CB  GLN A  46      74.423  75.413  89.511  1.00  0.00           C
ATOM    758  CG  GLN A  46      75.103  74.033  89.321  1.00  0.00           C
ATOM    761  CD  GLN A  46      74.883  73.423  87.921  1.00  0.00           C
ATOM    762  OE1 GLN A  46      74.493  72.263  87.791  1.00  0.00           O
ATOM    763  NE2 GLN A  46      75.103  74.243  86.871  1.00  0.00           N
ATOM    766  C   GLN A  46      73.763  76.023  91.871  1.00  0.00           C
ATOM    767  O   GLN A  46      74.743  75.593  92.471  1.00  0.00           O
ATOM    768  N   GLN A  47      73.003  76.993  92.401  1.00  0.00           N
ATOM    770  CA  GLN A  47      73.303  77.693  93.621  1.00  0.00           C
ATOM    772  CB  GLN A  47      72.713  79.143  93.551  1.00  0.00           C
ATOM    775  CG  GLN A  47      73.523  80.083  92.601  1.00  0.00           C
ATOM    778  CD  GLN A  47      73.203  81.593  92.591  1.00  0.00           C
ATOM    779  OE1 GLN A  47      74.073  82.423  92.341  1.00  0.00           O
ATOM    780  NE2 GLN A  47      71.943  81.993  92.901  1.00  0.00           N
ATOM    783  C   GLN A  47      72.833  76.933  94.861  1.00  0.00           C
ATOM    784  O   GLN A  47      72.883  77.503  95.951  1.00  0.00           O
ATOM    785  N   ASN A  48      72.333  75.663  94.751  1.00  0.00           N
ATOM    787  CA  ASN A  48      71.643  74.983  95.851  1.00  0.00           C
ATOM    789  CB  ASN A  48      70.193  75.583  95.961  1.00  0.00           C
ATOM    792  CG  ASN A  48      69.603  75.643  97.361  1.00  0.00           C
ATOM    793  OD1 ASN A  48      70.083  75.053  98.331  1.00  0.00           O
ATOM    794  ND2 ASN A  48      68.493  76.423  97.501  1.00  0.00           N
ATOM    797  C   ASN A  48      71.653  73.433  95.691  1.00  0.00           C
ATOM    798  O   ASN A  48      71.903  72.933  94.591  1.00  0.00           O
ATOM    799  N   ILE A  49      71.423  72.623  96.791  1.00  0.00           N
ATOM    801  CA  ILE A  49      71.383  71.143  96.771  1.00  0.00           C
ATOM    803  CB  ILE A  49      72.763  70.393  96.811  1.00  0.00           C
ATOM    805  CG2 ILE A  49      73.163  69.933  98.240  1.00  0.00           C
ATOM    809  CG1 ILE A  49      73.913  71.193  96.131  1.00  0.00           C
ATOM    812  CD  ILE A  49      75.303  70.573  96.281  1.00  0.00           C
ATOM    816  C   ILE A  49      70.503  70.583  97.901  1.00  0.00           C
ATOM    817  O   ILE A  49      70.343  71.213  98.951  1.00  0.00           O
ATOM    818  N   VAL A  50      69.953  69.353  97.751  1.00  0.00           N
ATOM    820  CA  VAL A  50      69.153  68.663  98.771  1.00  0.00           C
ATOM    822  CB  VAL A  50      68.193  67.663  98.141  1.00  0.00           C
ATOM    824  CG1 VAL A  50      67.213  67.073  99.181  1.00  0.00           C
ATOM    828  CG2 VAL A  50      67.363  68.273  97.001  1.00  0.00           C
ATOM    832  C   VAL A  50      70.003  67.873  99.781  1.00  0.00           C
ATOM    833  O   VAL A  50      71.003  67.233  99.420  1.00  0.00           O
ATOM    834  N   TYR A  51      69.563  67.843 101.061  1.00  0.00           N
ATOM    836  CA  TYR A  51      70.163  67.083 102.151  1.00  0.00           C
ATOM    838  CB  TYR A  51      70.753  68.003 103.261  1.00  0.00           C
ATOM    841  CG  TYR A  51      71.893  68.763 102.691  1.00  0.00           C
ATOM    842  CD1 TYR A  51      73.153  68.153 102.631  1.00  0.00           C
ATOM    844  CE1 TYR A  51      74.233  68.813 102.041  1.00  0.00           C
ATOM    846  CZ  TYR A  51      74.053  70.093 101.521  1.00  0.00           C
ATOM    847  OH  TYR A  51      75.143  70.683 100.871  1.00  0.00           O
ATOM    849  CD2 TYR A  51      71.733  70.063 102.201  1.00  0.00           C
ATOM    851  CE2 TYR A  51      72.813  70.743 101.611  1.00  0.00           C
ATOM    853  C   TYR A  51      69.173  66.163 102.831  1.00  0.00           C
ATOM    854  O   TYR A  51      67.963  66.293 102.681  1.00  0.00           O
ATOM    855  N   PHE A  52      69.703  65.193 103.611  1.00  0.00           N
ATOM    857  CA  PHE A  52      68.963  64.123 104.240  1.00  0.00           C
ATOM    859  CB  PHE A  52      69.083  62.773 103.480  1.00  0.00           C
ATOM    862  CG  PHE A  52      68.543  62.853 102.081  1.00  0.00           C
ATOM    863  CD1 PHE A  52      69.393  63.063 100.980  1.00  0.00           C
ATOM    865  CE1 PHE A  52      68.923  62.963  99.671  1.00  0.00           C
ATOM    867  CZ  PHE A  52      67.573  62.623  99.450  1.00  0.00           C
ATOM    869  CD2 PHE A  52      67.183  62.583 101.831  1.00  0.00           C
ATOM    871  CE2 PHE A  52      66.703  62.473 100.520  1.00  0.00           C
ATOM    873  C   PHE A  52      69.463  63.853 105.651  1.00  0.00           C
ATOM    874  O   PHE A  52      70.653  63.883 105.961  1.00  0.00           O
ATOM    875  N   ASP A  53      68.523  63.533 106.541  1.00  0.00           N
ATOM    877  CA  ASP A  53      68.713  62.813 107.771  1.00  0.00           C
ATOM    879  CB  ASP A  53      67.383  62.803 108.561  1.00  0.00           C
ATOM    882  CG  ASP A  53      66.943  64.233 108.830  1.00  0.00           C
ATOM    883  OD1 ASP A  53      67.723  65.023 109.410  1.00  0.00           O
ATOM    884  OD2 ASP A  53      65.783  64.593 108.491  1.00  0.00           O
ATOM    885  C   ASP A  53      69.323  61.413 107.591  1.00  0.00           C
ATOM    886  O   ASP A  53      69.283  60.813 106.521  1.00  0.00           O
ATOM    887  N   LEU A  54      69.983  60.933 108.661  1.00  0.00           N
ATOM    889  CA  LEU A  54      70.743  59.683 108.821  1.00  0.00           C
ATOM    891  CB  LEU A  54      70.493  59.203 110.281  1.00  0.00           C
ATOM    894  CG  LEU A  54      71.253  57.953 110.781  1.00  0.00           C
ATOM    896  CD1 LEU A  54      72.583  57.723 110.080  1.00  0.00           C
ATOM    900  CD2 LEU A  54      71.583  58.053 112.261  1.00  0.00           C
ATOM    904  C   LEU A  54      70.613  58.563 107.771  1.00  0.00           C
ATOM    905  O   LEU A  54      71.213  58.623 106.701  1.00  0.00           O
ATOM    906  N   ASP A  55      69.803  57.543 108.081  1.00  0.00           N
ATOM    908  CA  ASP A  55      69.533  56.363 107.271  1.00  0.00           C
ATOM    910  CB  ASP A  55      69.343  55.143 108.200  1.00  0.00           C
ATOM    913  CG  ASP A  55      70.683  54.703 108.751  1.00  0.00           C
ATOM    914  OD1 ASP A  55      71.603  54.523 107.921  1.00  0.00           O
ATOM    915  OD2 ASP A  55      70.783  54.423 109.981  1.00  0.00           O
ATOM    916  C   ASP A  55      68.273  56.603 106.441  1.00  0.00           C
ATOM    917  O   ASP A  55      67.403  55.753 106.291  1.00  0.00           O
ATOM    918  N   LYS A  56      68.123  57.843 105.961  1.00  0.00           N
ATOM    920  CA  LYS A  56      66.883  58.343 105.411  1.00  0.00           C
ATOM    922  CB  LYS A  56      66.293  59.453 106.291  1.00  0.00           C
ATOM    925  CG  LYS A  56      66.023  59.003 107.740  1.00  0.00           C
ATOM    928  CD  LYS A  56      64.813  58.063 107.861  1.00  0.00           C
ATOM    931  CE  LYS A  56      63.963  58.363 109.101  1.00  0.00           C
ATOM    934  NZ  LYS A  56      62.873  57.393 109.261  1.00  0.00           N
ATOM    938  C   LYS A  56      67.073  58.853 103.990  1.00  0.00           C
ATOM    939  O   LYS A  56      68.113  59.373 103.601  1.00  0.00           O
ATOM    940  N   TYR A  57      66.023  58.673 103.181  1.00  0.00           N
ATOM    942  CA  TYR A  57      66.013  59.123 101.810  1.00  0.00           C
ATOM    944  CB  TYR A  57      66.383  57.963 100.840  1.00  0.00           C
ATOM    947  CG  TYR A  57      65.533  56.733 101.061  1.00  0.00           C
ATOM    948  CD1 TYR A  57      64.263  56.673 100.490  1.00  0.00           C
ATOM    950  CE1 TYR A  57      63.513  55.493 100.560  1.00  0.00           C
ATOM    952  CZ  TYR A  57      64.033  54.363 101.190  1.00  0.00           C
ATOM    953  OH  TYR A  57      63.243  53.203 101.211  1.00  0.00           O
ATOM    955  CD2 TYR A  57      66.043  55.603 101.721  1.00  0.00           C
ATOM    957  CE2 TYR A  57      65.303  54.413 101.761  1.00  0.00           C
ATOM    959  C   TYR A  57      64.663  59.743 101.521  1.00  0.00           C
ATOM    960  O   TYR A  57      64.243  59.883 100.380  1.00  0.00           O
ATOM    961  N   ASP A  58      63.943  60.193 102.571  1.00  0.00           N
ATOM    963  CA  ASP A  58      62.733  60.963 102.361  1.00  0.00           C
ATOM    965  CB  ASP A  58      61.663  60.753 103.461  1.00  0.00           C
ATOM    968  CG  ASP A  58      62.053  61.263 104.830  1.00  0.00           C
ATOM    969  OD1 ASP A  58      63.103  60.833 105.351  1.00  0.00           O
ATOM    970  OD2 ASP A  58      61.223  61.963 105.471  1.00  0.00           O
ATOM    971  C   ASP A  58      63.073  62.433 102.141  1.00  0.00           C
ATOM    972  O   ASP A  58      64.013  62.993 102.691  1.00  0.00           O
ATOM    973  N   ILE A  59      62.293  63.073 101.271  1.00  0.00           N
ATOM    975  CA  ILE A  59      62.513  64.453 100.940  1.00  0.00           C
ATOM    977  CB  ILE A  59      62.243  64.683  99.461  1.00  0.00           C
ATOM    979  CG2 ILE A  59      62.323  66.183  99.191  1.00  0.00           C
ATOM    983  CG1 ILE A  59      63.273  63.933  98.591  1.00  0.00           C
ATOM    986  CD  ILE A  59      63.033  64.093  97.081  1.00  0.00           C
ATOM    990  C   ILE A  59      61.723  65.353 101.880  1.00  0.00           C
ATOM    991  O   ILE A  59      60.493  65.293 102.011  1.00  0.00           O
ATOM    992  N   ARG A  60      62.443  66.233 102.601  1.00  0.00           N
ATOM    994  CA  ARG A  60      61.893  67.103 103.611  1.00  0.00           C
ATOM    996  CB  ARG A  60      63.043  67.603 104.531  1.00  0.00           C
ATOM    999  CG  ARG A  60      63.863  66.473 105.211  1.00  0.00           C
ATOM   1002  CD  ARG A  60      63.093  65.663 106.260  1.00  0.00           C
ATOM   1005  NE  ARG A  60      63.623  66.003 107.621  1.00  0.00           N
ATOM   1007  CZ  ARG A  60      63.433  67.143 108.261  1.00  0.00           C
ATOM   1008  NH1 ARG A  60      62.603  68.093 107.890  1.00  0.00           N
ATOM   1011  NH2 ARG A  60      64.093  67.333 109.380  1.00  0.00           N
ATOM   1014  C   ARG A  60      61.253  68.333 102.990  1.00  0.00           C
ATOM   1015  O   ARG A  60      61.783  68.853 102.011  1.00  0.00           O
ATOM   1016  N   SER A  61      60.133  68.853 103.580  1.00  0.00           N
ATOM   1018  CA  SER A  61      59.403  70.063 103.170  1.00  0.00           C
ATOM   1020  CB  SER A  61      58.553  70.683 104.321  1.00  0.00           C
ATOM   1023  OG  SER A  61      57.623  69.763 104.881  1.00  0.00           O
ATOM   1025  C   SER A  61      60.283  71.203 102.681  1.00  0.00           C
ATOM   1026  O   SER A  61      59.993  71.843 101.671  1.00  0.00           O
ATOM   1027  N   ASP A  62      61.393  71.423 103.401  1.00  0.00           N
ATOM   1029  CA  ASP A  62      62.413  72.443 103.261  1.00  0.00           C
ATOM   1031  CB  ASP A  62      63.593  72.073 104.201  1.00  0.00           C
ATOM   1034  CG  ASP A  62      63.103  71.843 105.621  1.00  0.00           C
ATOM   1035  OD1 ASP A  62      62.383  70.823 105.851  1.00  0.00           O
ATOM   1036  OD2 ASP A  62      63.363  72.713 106.471  1.00  0.00           O
ATOM   1037  C   ASP A  62      62.943  72.603 101.841  1.00  0.00           C
ATOM   1038  O   ASP A  62      63.283  73.703 101.411  1.00  0.00           O
ATOM   1039  N   PHE A  63      63.033  71.513 101.071  1.00  0.00           N
ATOM   1041  CA  PHE A  63      63.643  71.503  99.761  1.00  0.00           C
ATOM   1043  CB  PHE A  63      64.473  70.203  99.601  1.00  0.00           C
ATOM   1046  CG  PHE A  63      65.523  70.143 100.681  1.00  0.00           C
ATOM   1047  CD1 PHE A  63      66.633  70.983 100.611  1.00  0.00           C
ATOM   1049  CE1 PHE A  63      67.643  70.943 101.581  1.00  0.00           C
ATOM   1051  CZ  PHE A  63      67.533  70.043 102.651  1.00  0.00           C
ATOM   1053  CD2 PHE A  63      65.433  69.233 101.740  1.00  0.00           C
ATOM   1055  CE2 PHE A  63      66.423  69.183 102.721  1.00  0.00           C
ATOM   1057  C   PHE A  63      62.613  71.583  98.641  1.00  0.00           C
ATOM   1058  O   PHE A  63      62.963  71.623  97.461  1.00  0.00           O
ATOM   1059  N   ALA A  64      61.293  71.603  98.971  1.00  0.00           N
ATOM   1061  CA  ALA A  64      60.213  71.383  98.021  1.00  0.00           C
ATOM   1063  CB  ALA A  64      58.853  71.363  98.731  1.00  0.00           C
ATOM   1067  C   ALA A  64      60.163  72.423  96.951  1.00  0.00           C
ATOM   1068  O   ALA A  64      60.163  72.133  95.761  1.00  0.00           O
ATOM   1069  N   GLN A  65      60.243  73.663  97.421  1.00  0.00           N
ATOM   1071  CA  GLN A  65      60.293  74.863  96.641  1.00  0.00           C
ATOM   1073  CB  GLN A  65      60.363  75.973  97.711  1.00  0.00           C
ATOM   1076  CG  GLN A  65      60.103  77.373  97.171  1.00  0.00           C
ATOM   1079  CD  GLN A  65      59.893  78.353  98.321  1.00  0.00           C
ATOM   1080  OE1 GLN A  65      59.103  78.083  99.240  1.00  0.00           O
ATOM   1081  NE2 GLN A  65      60.663  79.463  98.341  1.00  0.00           N
ATOM   1084  C   GLN A  65      61.483  74.913  95.701  1.00  0.00           C
ATOM   1085  O   GLN A  65      61.363  75.233  94.521  1.00  0.00           O
ATOM   1086  N   MET A  66      62.673  74.513  96.181  1.00  0.00           N
ATOM   1088  CA  MET A  66      63.833  74.263  95.351  1.00  0.00           C
ATOM   1090  CB  MET A  66      65.033  73.993  96.301  1.00  0.00           C
ATOM   1093  CG  MET A  66      66.243  73.243  95.731  1.00  0.00           C
ATOM   1096  SD  MET A  66      66.773  71.843  96.771  1.00  0.00           S
ATOM   1097  CE  MET A  66      67.843  72.913  97.741  1.00  0.00           C
ATOM   1101  C   MET A  66      63.653  73.173  94.281  1.00  0.00           C
ATOM   1102  O   MET A  66      64.023  73.343  93.121  1.00  0.00           O
ATOM   1103  N   LEU A  67      63.073  72.013  94.621  1.00  0.00           N
ATOM   1105  CA  LEU A  67      62.823  70.963  93.661  1.00  0.00           C
ATOM   1107  CB  LEU A  67      62.593  69.603  94.351  1.00  0.00           C
ATOM   1110  CG  LEU A  67      63.833  69.003  95.060  1.00  0.00           C
ATOM   1112  CD1 LEU A  67      63.443  67.673  95.711  1.00  0.00           C
ATOM   1116  CD2 LEU A  67      64.993  68.773  94.081  1.00  0.00           C
ATOM   1120  C   LEU A  67      61.683  71.233  92.691  1.00  0.00           C
ATOM   1121  O   LEU A  67      61.763  70.843  91.520  1.00  0.00           O
ATOM   1122  N   ASP A  68      60.643  71.963  93.121  1.00  0.00           N
ATOM   1124  CA  ASP A  68      59.573  72.523  92.301  1.00  0.00           C
ATOM   1126  CB  ASP A  68      58.573  73.353  93.161  1.00  0.00           C
ATOM   1129  CG  ASP A  68      57.593  72.503  93.941  1.00  0.00           C
ATOM   1130  OD1 ASP A  68      57.543  71.273  93.681  1.00  0.00           O
ATOM   1131  OD2 ASP A  68      56.823  73.043  94.771  1.00  0.00           O
ATOM   1132  C   ASP A  68      60.173  73.423  91.240  1.00  0.00           C
ATOM   1133  O   ASP A  68      59.853  73.313  90.060  1.00  0.00           O
ATOM   1134  N   ALA A  69      61.123  74.273  91.651  1.00  0.00           N
ATOM   1136  CA  ALA A  69      61.933  75.083  90.791  1.00  0.00           C
ATOM   1138  CB  ALA A  69      62.813  75.943  91.721  1.00  0.00           C
ATOM   1142  C   ALA A  69      62.783  74.323  89.751  1.00  0.00           C
ATOM   1143  O   ALA A  69      62.673  74.563  88.541  1.00  0.00           O
ATOM   1144  N   HIS A  70      63.593  73.323  90.161  1.00  0.00           N
ATOM   1146  CA  HIS A  70      64.293  72.433  89.231  1.00  0.00           C
ATOM   1148  CB  HIS A  70      65.203  71.363  89.891  1.00  0.00           C
ATOM   1151  ND1 HIS A  70      67.713  71.713  89.641  1.00  0.00           N
ATOM   1153  CG  HIS A  70      66.533  71.893  90.340  1.00  0.00           C
ATOM   1154  CE1 HIS A  70      68.713  72.253  90.391  1.00  0.00           C
ATOM   1156  NE2 HIS A  70      68.253  72.733  91.531  1.00  0.00           N
ATOM   1157  CD2 HIS A  70      66.893  72.483  91.511  1.00  0.00           C
ATOM   1159  C   HIS A  70      63.363  71.693  88.301  1.00  0.00           C
ATOM   1160  O   HIS A  70      63.643  71.583  87.101  1.00  0.00           O
ATOM   1161  N   ALA A  71      62.213  71.203  88.801  1.00  0.00           N
ATOM   1163  CA  ALA A  71      61.223  70.553  87.971  1.00  0.00           C
ATOM   1165  CB  ALA A  71      60.023  70.083  88.821  1.00  0.00           C
ATOM   1169  C   ALA A  71      60.733  71.483  86.901  1.00  0.00           C
ATOM   1170  O   ALA A  71      60.663  71.163  85.731  1.00  0.00           O
ATOM   1171  N   ASN A  72      60.413  72.723  87.281  1.00  0.00           N
ATOM   1173  CA  ASN A  72      59.733  73.633  86.421  1.00  0.00           C
ATOM   1175  CB  ASN A  72      59.133  74.673  87.371  1.00  0.00           C
ATOM   1178  CG  ASN A  72      57.923  75.423  86.891  1.00  0.00           C
ATOM   1179  OD1 ASN A  72      57.083  75.743  87.721  1.00  0.00           O
ATOM   1180  ND2 ASN A  72      57.743  75.583  85.561  1.00  0.00           N
ATOM   1183  C   ASN A  72      60.623  74.243  85.340  1.00  0.00           C
ATOM   1184  O   ASN A  72      60.113  74.593  84.281  1.00  0.00           O
ATOM   1185  N   PHE A  73      61.953  74.333  85.541  1.00  0.00           N
ATOM   1187  CA  PHE A  73      62.903  74.563  84.451  1.00  0.00           C
ATOM   1189  CB  PHE A  73      64.303  74.813  85.071  1.00  0.00           C
ATOM   1192  CG  PHE A  73      65.413  74.883  84.051  1.00  0.00           C
ATOM   1193  CD1 PHE A  73      65.603  76.053  83.301  1.00  0.00           C
ATOM   1195  CE1 PHE A  73      66.643  76.143  82.361  1.00  0.00           C
ATOM   1197  CZ  PHE A  73      67.493  75.053  82.171  1.00  0.00           C
ATOM   1199  CD2 PHE A  73      66.293  73.803  83.861  1.00  0.00           C
ATOM   1201  CE2 PHE A  73      67.333  73.883  82.921  1.00  0.00           C
ATOM   1203  C   PHE A  73      62.933  73.443  83.411  1.00  0.00           C
ATOM   1204  O   PHE A  73      62.743  73.653  82.221  1.00  0.00           O
ATOM   1205  N   LEU A  74      63.103  72.183  83.871  1.00  0.00           N
ATOM   1207  CA  LEU A  74      63.193  71.013  83.001  1.00  0.00           C
ATOM   1209  CB  LEU A  74      63.443  69.793  83.911  1.00  0.00           C
ATOM   1212  CG  LEU A  74      64.883  69.713  84.441  1.00  0.00           C
ATOM   1214  CD1 LEU A  74      64.943  68.833  85.701  1.00  0.00           C
ATOM   1218  CD2 LEU A  74      65.823  69.163  83.351  1.00  0.00           C
ATOM   1222  C   LEU A  74      61.943  70.773  82.171  1.00  0.00           C
ATOM   1223  O   LEU A  74      61.953  70.553  80.971  1.00  0.00           O
ATOM   1224  N   ARG A  75      60.783  70.893  82.831  1.00  0.00           N
ATOM   1226  CA  ARG A  75      59.473  70.653  82.281  1.00  0.00           C
ATOM   1228  CB  ARG A  75      58.573  70.753  83.521  1.00  0.00           C
ATOM   1231  CG  ARG A  75      57.393  69.793  83.651  1.00  0.00           C
ATOM   1234  CD  ARG A  75      56.773  69.763  85.060  1.00  0.00           C
ATOM   1237  NE  ARG A  75      56.853  71.113  85.740  1.00  0.00           N
ATOM   1239  CZ  ARG A  75      55.843  71.743  86.341  1.00  0.00           C
ATOM   1240  NH1 ARG A  75      54.693  71.193  86.660  1.00  0.00           N
ATOM   1243  NH2 ARG A  75      55.963  73.003  86.731  1.00  0.00           N
ATOM   1246  C   ARG A  75      59.083  71.683  81.201  1.00  0.00           C
ATOM   1247  O   ARG A  75      58.423  71.383  80.211  1.00  0.00           O
ATOM   1248  N   SER A  76      59.553  72.933  81.361  1.00  0.00           N
ATOM   1250  CA  SER A  76      59.443  73.963  80.321  1.00  0.00           C
ATOM   1252  CB  SER A  76      59.673  75.383  80.901  1.00  0.00           C
ATOM   1255  OG  SER A  76      58.593  75.753  81.771  1.00  0.00           O
ATOM   1257  C   SER A  76      60.393  73.753  79.151  1.00  0.00           C
ATOM   1258  O   SER A  76      60.153  74.243  78.051  1.00  0.00           O
ATOM   1259  N   ASN A  77      61.473  72.983  79.371  1.00  0.00           N
ATOM   1261  CA  ASN A  77      62.603  72.843  78.471  1.00  0.00           C
ATOM   1263  CB  ASN A  77      63.803  73.683  78.991  1.00  0.00           C
ATOM   1266  CG  ASN A  77      63.563  75.193  79.091  1.00  0.00           C
ATOM   1267  OD1 ASN A  77      62.833  75.733  79.921  1.00  0.00           O
ATOM   1268  ND2 ASN A  77      64.263  75.953  78.211  1.00  0.00           N
ATOM   1271  C   ASN A  77      63.043  71.353  78.351  1.00  0.00           C
ATOM   1272  O   ASN A  77      64.093  71.003  78.871  1.00  0.00           O
ATOM   1273  N   PRO A  78      62.323  70.443  77.681  1.00  0.00           N
ATOM   1274  CD  PRO A  78      61.203  70.783  76.831  1.00  0.00           C
ATOM   1277  CA  PRO A  78      62.573  69.003  77.691  1.00  0.00           C
ATOM   1279  CB  PRO A  78      61.293  68.443  77.041  1.00  0.00           C
ATOM   1282  CG  PRO A  78      60.913  69.523  76.031  1.00  0.00           C
ATOM   1285  C   PRO A  78      63.783  68.563  76.871  1.00  0.00           C
ATOM   1286  O   PRO A  78      64.053  67.373  76.801  1.00  0.00           O
ATOM   1287  N   SER A  79      64.553  69.483  76.271  1.00  0.00           N
ATOM   1289  CA  SER A  79      65.833  69.143  75.661  1.00  0.00           C
ATOM   1291  CB  SER A  79      66.183  70.093  74.481  1.00  0.00           C
ATOM   1294  OG  SER A  79      66.223  71.463  74.881  1.00  0.00           O
ATOM   1296  C   SER A  79      66.953  69.213  76.691  1.00  0.00           C
ATOM   1297  O   SER A  79      68.083  68.823  76.431  1.00  0.00           O
ATOM   1298  N   TYR A  80      66.633  69.683  77.901  1.00  0.00           N
ATOM   1300  CA  TYR A  80      67.563  69.693  79.011  1.00  0.00           C
ATOM   1302  CB  TYR A  80      67.303  70.863  79.991  1.00  0.00           C
ATOM   1305  CG  TYR A  80      67.783  72.143  79.371  1.00  0.00           C
ATOM   1306  CD1 TYR A  80      67.063  72.793  78.361  1.00  0.00           C
ATOM   1308  CE1 TYR A  80      67.503  74.013  77.821  1.00  0.00           C
ATOM   1310  CZ  TYR A  80      68.713  74.553  78.271  1.00  0.00           C
ATOM   1311  OH  TYR A  80      69.283  75.683  77.661  1.00  0.00           O
ATOM   1313  CD2 TYR A  80      68.993  72.693  79.791  1.00  0.00           C
ATOM   1315  CE2 TYR A  80      69.453  73.893  79.251  1.00  0.00           C
ATOM   1317  C   TYR A  80      67.533  68.403  79.801  1.00  0.00           C
ATOM   1318  O   TYR A  80      66.473  67.923  80.211  1.00  0.00           O
ATOM   1319  N   LYS A  81      68.723  67.833  80.061  1.00  0.00           N
ATOM   1321  CA  LYS A  81      68.843  66.653  80.881  1.00  0.00           C
ATOM   1323  CB  LYS A  81      69.613  65.523  80.151  1.00  0.00           C
ATOM   1326  CG  LYS A  81      68.903  65.113  78.851  1.00  0.00           C
ATOM   1329  CD  LYS A  81      69.413  63.813  78.221  1.00  0.00           C
ATOM   1332  CE  LYS A  81      69.023  62.563  79.001  1.00  0.00           C
ATOM   1335  NZ  LYS A  81      69.373  61.353  78.231  1.00  0.00           N
ATOM   1339  C   LYS A  81      69.573  66.953  82.171  1.00  0.00           C
ATOM   1340  O   LYS A  81      70.533  67.713  82.211  1.00  0.00           O
ATOM   1341  N   VAL A  82      69.133  66.323  83.271  1.00  0.00           N
ATOM   1343  CA  VAL A  82      69.763  66.473  84.571  1.00  0.00           C
ATOM   1345  CB  VAL A  82      68.823  67.133  85.581  1.00  0.00           C
ATOM   1347  CG1 VAL A  82      67.603  66.243  85.901  1.00  0.00           C
ATOM   1351  CG2 VAL A  82      69.583  67.553  86.851  1.00  0.00           C
ATOM   1355  C   VAL A  82      70.253  65.113  85.031  1.00  0.00           C
ATOM   1356  O   VAL A  82      69.663  64.053  84.781  1.00  0.00           O
ATOM   1357  N   THR A  83      71.403  65.093  85.731  1.00  0.00           N
ATOM   1359  CA  THR A  83      71.863  63.903  86.431  1.00  0.00           C
ATOM   1361  CB  THR A  83      73.253  63.443  86.051  1.00  0.00           C
ATOM   1363  OG1 THR A  83      73.253  62.983  84.701  1.00  0.00           O
ATOM   1365  CG2 THR A  83      73.713  62.243  86.901  1.00  0.00           C
ATOM   1369  C   THR A  83      71.753  64.173  87.910  1.00  0.00           C
ATOM   1370  O   THR A  83      72.233  65.183  88.431  1.00  0.00           O
ATOM   1371  N   VAL A  84      71.073  63.283  88.651  1.00  0.00           N
ATOM   1373  CA  VAL A  84      71.043  63.353  90.101  1.00  0.00           C
ATOM   1375  CB  VAL A  84      69.693  62.993  90.701  1.00  0.00           C
ATOM   1377  CG1 VAL A  84      69.723  63.243  92.221  1.00  0.00           C
ATOM   1381  CG2 VAL A  84      68.583  63.833  90.041  1.00  0.00           C
ATOM   1385  C   VAL A  84      72.143  62.463  90.661  1.00  0.00           C
ATOM   1386  O   VAL A  84      72.163  61.243  90.471  1.00  0.00           O
ATOM   1387  N   GLU A  85      73.113  63.063  91.371  1.00  0.00           N
ATOM   1389  CA  GLU A  85      74.193  62.333  91.990  1.00  0.00           C
ATOM   1391  CB  GLU A  85      75.543  63.113  91.921  1.00  0.00           C
ATOM   1394  CG  GLU A  85      76.103  63.433  90.501  1.00  0.00           C
ATOM   1397  CD  GLU A  85      77.623  63.693  90.491  1.00  0.00           C
ATOM   1398  OE1 GLU A  85      78.233  63.803  91.590  1.00  0.00           O
ATOM   1399  OE2 GLU A  85      78.233  63.663  89.391  1.00  0.00           O
ATOM   1400  C   GLU A  85      73.843  62.073  93.451  1.00  0.00           C
ATOM   1401  O   GLU A  85      73.693  63.023  94.211  1.00  0.00           O
ATOM   1402  N   GLY A  86      73.703  60.793  93.871  1.00  0.00           N
ATOM   1404  CA  GLY A  86      73.333  60.413  95.231  1.00  0.00           C
ATOM   1407  C   GLY A  86      74.483  59.893  96.061  1.00  0.00           C
ATOM   1408  O   GLY A  86      75.363  59.183  95.581  1.00  0.00           O
ATOM   1409  N   HIS A  87      74.493  60.263  97.351  1.00  0.00           N
ATOM   1411  CA  HIS A  87      75.633  60.063  98.221  1.00  0.00           C
ATOM   1413  CB  HIS A  87      76.513  61.333  98.311  1.00  0.00           C
ATOM   1416  ND1 HIS A  87      78.243  61.563  96.511  1.00  0.00           N
ATOM   1417  CG  HIS A  87      76.963  61.803  96.951  1.00  0.00           C
ATOM   1418  CE1 HIS A  87      78.273  62.013  95.270  1.00  0.00           C
ATOM   1420  NE2 HIS A  87      77.093  62.553  94.911  1.00  0.00           N
ATOM   1422  CD2 HIS A  87      76.253  62.453  95.991  1.00  0.00           C
ATOM   1424  C   HIS A  87      75.173  59.733  99.631  1.00  0.00           C
ATOM   1425  O   HIS A  87      74.023  59.953 100.010  1.00  0.00           O
ATOM   1426  N   ALA A  88      76.083  59.213 100.451  1.00  0.00           N
ATOM   1428  CA  ALA A  88      75.853  58.993 101.861  1.00  0.00           C
ATOM   1430  CB  ALA A  88      75.463  57.523 102.090  1.00  0.00           C
ATOM   1434  C   ALA A  88      77.093  59.383 102.651  1.00  0.00           C
ATOM   1435  O   ALA A  88      78.163  59.593 102.090  1.00  0.00           O
ATOM   1436  N   ASP A  89      76.963  59.513 103.990  1.00  0.00           N
ATOM   1438  CA  ASP A  89      78.083  59.623 104.911  1.00  0.00           C
ATOM   1440  CB  ASP A  89      77.643  60.303 106.251  1.00  0.00           C
ATOM   1443  CG  ASP A  89      76.713  59.513 107.151  1.00  0.00           C
ATOM   1444  OD1 ASP A  89      76.903  58.283 107.330  1.00  0.00           O
ATOM   1445  OD2 ASP A  89      75.883  60.183 107.831  1.00  0.00           O
ATOM   1446  C   ASP A  89      78.823  58.293 105.021  1.00  0.00           C
ATOM   1447  O   ASP A  89      78.503  57.333 104.331  1.00  0.00           O
ATOM   1448  N   GLU A  90      79.913  58.233 105.811  1.00  0.00           N
ATOM   1450  CA  GLU A  90      80.843  57.123 105.711  1.00  0.00           C
ATOM   1452  CB  GLU A  90      82.323  57.523 105.951  1.00  0.00           C
ATOM   1455  CG  GLU A  90      82.633  58.123 107.351  1.00  0.00           C
ATOM   1458  CD  GLU A  90      84.123  58.083 107.721  1.00  0.00           C
ATOM   1459  OE1 GLU A  90      85.003  58.253 106.831  1.00  0.00           O
ATOM   1460  OE2 GLU A  90      84.383  57.893 108.941  1.00  0.00           O
ATOM   1461  C   GLU A  90      80.503  55.993 106.651  1.00  0.00           C
ATOM   1462  O   GLU A  90      81.163  54.963 106.651  1.00  0.00           O
ATOM   1463  N   ARG A  91      79.433  56.123 107.451  1.00  0.00           N
ATOM   1465  CA  ARG A  91      78.923  55.003 108.221  1.00  0.00           C
ATOM   1467  CB  ARG A  91      77.933  55.463 109.301  1.00  0.00           C
ATOM   1470  CG  ARG A  91      78.513  56.173 110.541  1.00  0.00           C
ATOM   1473  CD  ARG A  91      78.963  57.633 110.380  1.00  0.00           C
ATOM   1476  NE  ARG A  91      77.753  58.473 110.091  1.00  0.00           N
ATOM   1478  CZ  ARG A  91      77.013  59.143 110.971  1.00  0.00           C
ATOM   1479  NH1 ARG A  91      77.273  59.153 112.251  1.00  0.00           N
ATOM   1482  NH2 ARG A  91      75.983  59.853 110.571  1.00  0.00           N
ATOM   1485  C   ARG A  91      78.293  53.863 107.401  1.00  0.00           C
ATOM   1486  O   ARG A  91      77.653  54.043 106.371  1.00  0.00           O
ATOM   1487  N   GLY A  92      78.453  52.633 107.921  1.00  0.00           N
ATOM   1489  CA  GLY A  92      77.983  51.403 107.291  1.00  0.00           C
ATOM   1492  C   GLY A  92      78.893  50.873 106.220  1.00  0.00           C
ATOM   1493  O   GLY A  92      79.983  51.413 105.980  1.00  0.00           O
ATOM   1494  N   THR A  93      78.503  49.753 105.560  1.00  0.00           N
ATOM   1496  CA  THR A  93      79.233  49.133 104.450  1.00  0.00           C
ATOM   1498  CB  THR A  93      78.833  47.693 104.091  1.00  0.00           C
ATOM   1500  OG1 THR A  93      77.473  47.533 103.701  1.00  0.00           O
ATOM   1502  CG2 THR A  93      79.033  46.793 105.301  1.00  0.00           C
ATOM   1506  C   THR A  93      79.183  49.963 103.181  1.00  0.00           C
ATOM   1507  O   THR A  93      78.143  50.593 102.931  1.00  0.00           O
ATOM   1508  N   PRO A  94      80.193  50.033 102.311  1.00  0.00           N
ATOM   1509  CD  PRO A  94      81.503  49.403 102.510  1.00  0.00           C
ATOM   1512  CA  PRO A  94      80.083  50.553 100.951  1.00  0.00           C
ATOM   1514  CB  PRO A  94      81.383  50.123 100.261  1.00  0.00           C
ATOM   1517  CG  PRO A  94      82.373  50.033 101.431  1.00  0.00           C
ATOM   1520  C   PRO A  94      78.823  50.173 100.191  1.00  0.00           C
ATOM   1521  O   PRO A  94      78.203  51.063  99.611  1.00  0.00           O
ATOM   1522  N   GLU A  95      78.423  48.893 100.211  1.00  0.00           N
ATOM   1524  CA  GLU A  95      77.243  48.383  99.520  1.00  0.00           C
ATOM   1526  CB  GLU A  95      77.143  46.853  99.741  1.00  0.00           C
ATOM   1529  CG  GLU A  95      78.493  46.113  99.511  1.00  0.00           C
ATOM   1532  CD  GLU A  95      79.233  45.893 100.831  1.00  0.00           C
ATOM   1533  OE1 GLU A  95      78.703  45.163 101.691  1.00  0.00           O
ATOM   1534  OE2 GLU A  95      80.323  46.513 100.991  1.00  0.00           O
ATOM   1535  C   GLU A  95      75.933  49.023  99.981  1.00  0.00           C
ATOM   1536  O   GLU A  95      75.103  49.443  99.171  1.00  0.00           O
ATOM   1537  N   TYR A  96      75.753  49.183 101.321  1.00  0.00           N
ATOM   1539  CA  TYR A  96      74.633  49.893 101.931  1.00  0.00           C
ATOM   1541  CB  TYR A  96      74.713  49.783 103.491  1.00  0.00           C
ATOM   1544  CG  TYR A  96      73.653  50.593 104.231  1.00  0.00           C
ATOM   1545  CD1 TYR A  96      72.313  50.493 103.821  1.00  0.00           C
ATOM   1547  CE1 TYR A  96      71.323  51.313 104.391  1.00  0.00           C
ATOM   1549  CZ  TYR A  96      71.653  52.243 105.371  1.00  0.00           C
ATOM   1550  OH  TYR A  96      70.653  53.103 105.881  1.00  0.00           O
ATOM   1552  CD2 TYR A  96      73.963  51.483 105.271  1.00  0.00           C
ATOM   1554  CE2 TYR A  96      72.983  52.323 105.821  1.00  0.00           C
ATOM   1556  C   TYR A  96      74.553  51.343 101.481  1.00  0.00           C
ATOM   1557  O   TYR A  96      73.503  51.873 101.120  1.00  0.00           O
ATOM   1558  N   ASN A  97      75.723  52.013 101.461  1.00  0.00           N
ATOM   1560  CA  ASN A  97      75.863  53.383 101.021  1.00  0.00           C
ATOM   1562  CB  ASN A  97      77.253  53.923 101.401  1.00  0.00           C
ATOM   1565  CG  ASN A  97      77.283  54.083 102.911  1.00  0.00           C
ATOM   1566  OD1 ASN A  97      76.723  55.043 103.421  1.00  0.00           O
ATOM   1567  ND2 ASN A  97      77.953  53.183 103.651  1.00  0.00           N
ATOM   1570  C   ASN A  97      75.523  53.563  99.571  1.00  0.00           C
ATOM   1571  O   ASN A  97      74.853  54.523  99.191  1.00  0.00           O
ATOM   1572  N   ILE A  98      75.903  52.623  98.691  1.00  0.00           N
ATOM   1574  CA  ILE A  98      75.443  52.633  97.311  1.00  0.00           C
ATOM   1576  CB  ILE A  98      76.133  51.543  96.491  1.00  0.00           C
ATOM   1578  CG2 ILE A  98      75.473  51.363  95.101  1.00  0.00           C
ATOM   1582  CG1 ILE A  98      77.633  51.893  96.351  1.00  0.00           C
ATOM   1585  CD  ILE A  98      78.463  50.773  95.740  1.00  0.00           C
ATOM   1589  C   ILE A  98      73.933  52.543  97.191  1.00  0.00           C
ATOM   1590  O   ILE A  98      73.303  53.333  96.471  1.00  0.00           O
ATOM   1591  N   SER A  99      73.293  51.613  97.931  1.00  0.00           N
ATOM   1593  CA  SER A  99      71.833  51.453  97.951  1.00  0.00           C
ATOM   1595  CB  SER A  99      71.433  50.163  98.751  1.00  0.00           C
ATOM   1598  OG  SER A  99      70.043  49.843  98.621  1.00  0.00           O
ATOM   1600  C   SER A  99      71.113  52.693  98.491  1.00  0.00           C
ATOM   1601  O   SER A  99      70.193  53.223  97.871  1.00  0.00           O
ATOM   1602  N   LEU A 100      71.573  53.273  99.621  1.00  0.00           N
ATOM   1604  CA  LEU A 100      71.073  54.523 100.171  1.00  0.00           C
ATOM   1606  CB  LEU A 100      71.703  54.783 101.551  1.00  0.00           C
ATOM   1609  CG  LEU A 100      71.213  56.023 102.341  1.00  0.00           C
ATOM   1611  CD1 LEU A 100      69.693  56.043 102.531  1.00  0.00           C
ATOM   1615  CD2 LEU A 100      71.873  56.073 103.720  1.00  0.00           C
ATOM   1619  C   LEU A 100      71.253  55.743  99.270  1.00  0.00           C
ATOM   1620  O   LEU A 100      70.333  56.543  99.111  1.00  0.00           O
ATOM   1621  N   GLY A 101      72.433  55.883  98.621  1.00  0.00           N
ATOM   1623  CA  GLY A 101      72.673  56.923  97.630  1.00  0.00           C
ATOM   1626  C   GLY A 101      71.733  56.823  96.450  1.00  0.00           C
ATOM   1627  O   GLY A 101      71.213  57.833  95.981  1.00  0.00           O
ATOM   1628  N   GLU A 102      71.473  55.593  95.971  1.00  0.00           N
ATOM   1630  CA  GLU A 102      70.513  55.353  94.901  1.00  0.00           C
ATOM   1632  CB  GLU A 102      70.583  53.903  94.351  1.00  0.00           C
ATOM   1635  CG  GLU A 102      69.643  53.653  93.131  1.00  0.00           C
ATOM   1638  CD  GLU A 102      68.293  53.023  93.461  1.00  0.00           C
ATOM   1639  OE1 GLU A 102      68.103  52.503  94.581  1.00  0.00           O
ATOM   1640  OE2 GLU A 102      67.393  53.053  92.571  1.00  0.00           O
ATOM   1641  C   GLU A 102      69.093  55.723  95.301  1.00  0.00           C
ATOM   1642  O   GLU A 102      68.433  56.463  94.581  1.00  0.00           O
ATOM   1643  N   ARG A 103      68.633  55.303  96.501  1.00  0.00           N
ATOM   1645  CA  ARG A 103      67.333  55.703  97.041  1.00  0.00           C
ATOM   1647  CB  ARG A 103      67.003  55.083  98.431  1.00  0.00           C
ATOM   1650  CG  ARG A 103      66.933  53.543  98.541  1.00  0.00           C
ATOM   1653  CD  ARG A 103      66.463  52.823  97.281  1.00  0.00           C
ATOM   1656  NE  ARG A 103      65.073  53.283  96.951  1.00  0.00           N
ATOM   1658  CZ  ARG A 103      64.593  53.213  95.711  1.00  0.00           C
ATOM   1659  NH1 ARG A 103      65.323  52.913  94.661  1.00  0.00           N
ATOM   1662  NH2 ARG A 103      63.303  53.363  95.491  1.00  0.00           N
ATOM   1665  C   ARG A 103      67.193  57.213  97.171  1.00  0.00           C
ATOM   1666  O   ARG A 103      66.153  57.783  96.841  1.00  0.00           O
ATOM   1667  N   ARG A 104      68.243  57.903  97.621  1.00  0.00           N
ATOM   1669  CA  ARG A 104      68.303  59.353  97.661  1.00  0.00           C
ATOM   1671  CB  ARG A 104      69.613  59.793  98.361  1.00  0.00           C
ATOM   1674  CG  ARG A 104      69.543  59.603  99.881  1.00  0.00           C
ATOM   1677  CD  ARG A 104      70.873  59.943 100.551  1.00  0.00           C
ATOM   1680  NE  ARG A 104      70.563  59.973 102.011  1.00  0.00           N
ATOM   1682  CZ  ARG A 104      71.393  59.663 102.981  1.00  0.00           C
ATOM   1683  NH1 ARG A 104      72.673  59.453 102.811  1.00  0.00           N
ATOM   1686  NH2 ARG A 104      70.843  59.543 104.171  1.00  0.00           N
ATOM   1689  C   ARG A 104      68.213  60.073  96.321  1.00  0.00           C
ATOM   1690  O   ARG A 104      67.443  61.023  96.161  1.00  0.00           O
ATOM   1691  N   ALA A 105      68.973  59.613  95.311  1.00  0.00           N
ATOM   1693  CA  ALA A 105      68.913  60.103  93.950  1.00  0.00           C
ATOM   1695  CB  ALA A 105      70.073  59.493  93.151  1.00  0.00           C
ATOM   1699  C   ALA A 105      67.593  59.813  93.251  1.00  0.00           C
ATOM   1700  O   ALA A 105      67.003  60.633  92.531  1.00  0.00           O
ATOM   1701  N   ASN A 106      67.073  58.593  93.471  1.00  0.00           N
ATOM   1703  CA  ASN A 106      65.783  58.113  93.031  1.00  0.00           C
ATOM   1705  CB  ASN A 106      65.623  56.603  93.381  1.00  0.00           C
ATOM   1708  CG  ASN A 106      64.353  55.993  92.811  1.00  0.00           C
ATOM   1709  OD1 ASN A 106      63.483  55.513  93.531  1.00  0.00           O
ATOM   1710  ND2 ASN A 106      64.233  56.013  91.471  1.00  0.00           N
ATOM   1713  C   ASN A 106      64.643  58.943  93.581  1.00  0.00           C
ATOM   1714  O   ASN A 106      63.723  59.293  92.851  1.00  0.00           O
ATOM   1715  N   ALA A 107      64.683  59.343  94.861  1.00  0.00           N
ATOM   1717  CA  ALA A 107      63.693  60.193  95.471  1.00  0.00           C
ATOM   1719  CB  ALA A 107      64.083  60.433  96.941  1.00  0.00           C
ATOM   1723  C   ALA A 107      63.513  61.533  94.761  1.00  0.00           C
ATOM   1724  O   ALA A 107      62.393  61.983  94.511  1.00  0.00           O
ATOM   1725  N   VAL A 108      64.633  62.193  94.381  1.00  0.00           N
ATOM   1727  CA  VAL A 108      64.633  63.423  93.591  1.00  0.00           C
ATOM   1729  CB  VAL A 108      66.043  63.973  93.431  1.00  0.00           C
ATOM   1731  CG1 VAL A 108      66.053  65.293  92.621  1.00  0.00           C
ATOM   1735  CG2 VAL A 108      66.613  64.253  94.821  1.00  0.00           C
ATOM   1739  C   VAL A 108      64.053  63.233  92.211  1.00  0.00           C
ATOM   1740  O   VAL A 108      63.183  63.993  91.781  1.00  0.00           O
ATOM   1741  N   LYS A 109      64.483  62.163  91.511  1.00  0.00           N
ATOM   1743  CA  LYS A 109      63.953  61.773  90.211  1.00  0.00           C
ATOM   1745  CB  LYS A 109      64.683  60.473  89.721  1.00  0.00           C
ATOM   1748  CG  LYS A 109      64.223  59.863  88.381  1.00  0.00           C
ATOM   1751  CD  LYS A 109      64.823  58.473  88.071  1.00  0.00           C
ATOM   1754  CE  LYS A 109      64.253  57.733  86.841  1.00  0.00           C
ATOM   1757  NZ  LYS A 109      64.603  58.373  85.551  1.00  0.00           N
ATOM   1761  C   LYS A 109      62.433  61.573  90.270  1.00  0.00           C
ATOM   1762  O   LYS A 109      61.683  62.083  89.441  1.00  0.00           O
ATOM   1763  N   MET A 110      61.973  60.853  91.310  1.00  0.00           N
ATOM   1765  CA  MET A 110      60.583  60.633  91.660  1.00  0.00           C
ATOM   1767  CB  MET A 110      60.413  59.513  92.731  1.00  0.00           C
ATOM   1770  CG  MET A 110      60.843  58.103  92.231  1.00  0.00           C
ATOM   1773  SD  MET A 110      59.873  57.433  90.861  1.00  0.00           S
ATOM   1774  CE  MET A 110      61.263  56.763  89.901  1.00  0.00           C
ATOM   1778  C   MET A 110      59.783  61.873  92.001  1.00  0.00           C
ATOM   1779  O   MET A 110      58.673  62.053  91.501  1.00  0.00           O
ATOM   1780  N   TYR A 111      60.353  62.813  92.801  1.00  0.00           N
ATOM   1782  CA  TYR A 111      59.753  64.123  93.031  1.00  0.00           C
ATOM   1784  CB  TYR A 111      60.563  64.883  94.131  1.00  0.00           C
ATOM   1787  CG  TYR A 111      59.873  66.163  94.561  1.00  0.00           C
ATOM   1788  CD1 TYR A 111      59.093  66.193  95.731  1.00  0.00           C
ATOM   1790  CE1 TYR A 111      58.473  67.383  96.141  1.00  0.00           C
ATOM   1792  CZ  TYR A 111      58.633  68.553  95.391  1.00  0.00           C
ATOM   1793  OH  TYR A 111      58.013  69.743  95.821  1.00  0.00           O
ATOM   1795  CD2 TYR A 111      60.023  67.353  93.821  1.00  0.00           C
ATOM   1797  CE2 TYR A 111      59.383  68.533  94.221  1.00  0.00           C
ATOM   1799  C   TYR A 111      59.603  64.963  91.761  1.00  0.00           C
ATOM   1800  O   TYR A 111      58.513  65.483  91.481  1.00  0.00           O
ATOM   1801  N   LEU A 112      60.653  65.063  90.921  1.00  0.00           N
ATOM   1803  CA  LEU A 112      60.623  65.783  89.651  1.00  0.00           C
ATOM   1805  CB  LEU A 112      62.023  65.783  88.991  1.00  0.00           C
ATOM   1808  CG  LEU A 112      63.143  66.543  89.751  1.00  0.00           C
ATOM   1810  CD1 LEU A 112      64.503  66.313  89.061  1.00  0.00           C
ATOM   1814  CD2 LEU A 112      62.883  68.043  89.871  1.00  0.00           C
ATOM   1818  C   LEU A 112      59.603  65.223  88.661  1.00  0.00           C
ATOM   1819  O   LEU A 112      58.813  65.973  88.081  1.00  0.00           O
ATOM   1820  N   GLN A 113      59.533  63.883  88.511  1.00  0.00           N
ATOM   1822  CA  GLN A 113      58.483  63.203  87.751  1.00  0.00           C
ATOM   1824  CB  GLN A 113      58.743  61.693  87.531  1.00  0.00           C
ATOM   1827  CG  GLN A 113      59.693  61.423  86.331  1.00  0.00           C
ATOM   1830  CD  GLN A 113      60.083  59.963  86.221  1.00  0.00           C
ATOM   1831  OE1 GLN A 113      59.303  59.033  86.361  1.00  0.00           O
ATOM   1832  NE2 GLN A 113      61.403  59.693  86.071  1.00  0.00           N
ATOM   1835  C   GLN A 113      57.073  63.433  88.231  1.00  0.00           C
ATOM   1836  O   GLN A 113      56.153  63.623  87.441  1.00  0.00           O
ATOM   1837  N   GLY A 114      56.863  63.473  89.561  1.00  0.00           N
ATOM   1839  CA  GLY A 114      55.573  63.813  90.161  1.00  0.00           C
ATOM   1842  C   GLY A 114      55.143  65.223  89.961  1.00  0.00           C
ATOM   1843  O   GLY A 114      53.983  65.573  90.151  1.00  0.00           O
ATOM   1844  N   LYS A 115      56.073  66.093  89.551  1.00  0.00           N
ATOM   1846  CA  LYS A 115      55.733  67.423  89.111  1.00  0.00           C
ATOM   1848  CB  LYS A 115      56.823  68.413  89.591  1.00  0.00           C
ATOM   1851  CG  LYS A 115      56.743  68.683  91.101  1.00  0.00           C
ATOM   1854  CD  LYS A 115      55.493  69.523  91.461  1.00  0.00           C
ATOM   1857  CE  LYS A 115      54.803  69.163  92.781  1.00  0.00           C
ATOM   1860  NZ  LYS A 115      55.723  69.373  93.901  1.00  0.00           N
ATOM   1864  C   LYS A 115      55.533  67.493  87.621  1.00  0.00           C
ATOM   1865  O   LYS A 115      55.103  68.513  87.101  1.00  0.00           O
ATOM   1866  N   GLY A 116      55.743  66.383  86.891  1.00  0.00           N
ATOM   1868  CA  GLY A 116      55.533  66.283  85.461  1.00  0.00           C
ATOM   1871  C   GLY A 116      56.783  66.413  84.651  1.00  0.00           C
ATOM   1872  O   GLY A 116      56.693  66.563  83.441  1.00  0.00           O
ATOM   1873  N   VAL A 117      57.983  66.393  85.261  1.00  0.00           N
ATOM   1875  CA  VAL A 117      59.233  66.263  84.501  1.00  0.00           C
ATOM   1877  CB  VAL A 117      60.513  66.503  85.301  1.00  0.00           C
ATOM   1879  CG1 VAL A 117      61.793  66.343  84.451  1.00  0.00           C
ATOM   1883  CG2 VAL A 117      60.493  67.923  85.861  1.00  0.00           C
ATOM   1887  C   VAL A 117      59.313  64.863  83.941  1.00  0.00           C
ATOM   1888  O   VAL A 117      59.103  63.893  84.661  1.00  0.00           O
ATOM   1889  N   SER A 118      59.643  64.713  82.661  1.00  0.00           N
ATOM   1891  CA  SER A 118      59.783  63.403  82.061  1.00  0.00           C
ATOM   1893  CB  SER A 118      59.993  63.463  80.541  1.00  0.00           C
ATOM   1896  OG  SER A 118      60.303  62.213  79.901  1.00  0.00           O
ATOM   1898  C   SER A 118      60.873  62.563  82.671  1.00  0.00           C
ATOM   1899  O   SER A 118      61.933  63.003  83.111  1.00  0.00           O
ATOM   1900  N   ALA A 119      60.593  61.263  82.651  1.00  0.00           N
ATOM   1902  CA  ALA A 119      61.513  60.243  83.011  1.00  0.00           C
ATOM   1904  CB  ALA A 119      60.753  58.903  82.971  1.00  0.00           C
ATOM   1908  C   ALA A 119      62.793  60.203  82.221  1.00  0.00           C
ATOM   1909  O   ALA A 119      63.853  59.953  82.801  1.00  0.00           O
ATOM   1910  N   ASP A 120      62.713  60.483  80.911  1.00  0.00           N
ATOM   1912  CA  ASP A 120      63.803  60.543  79.971  1.00  0.00           C
ATOM   1914  CB  ASP A 120      63.223  60.793  78.551  1.00  0.00           C
ATOM   1917  CG  ASP A 120      62.373  59.593  78.181  1.00  0.00           C
ATOM   1918  OD1 ASP A 120      62.853  58.443  78.371  1.00  0.00           O
ATOM   1919  OD2 ASP A 120      61.233  59.763  77.691  1.00  0.00           O
ATOM   1920  C   ASP A 120      64.853  61.583  80.351  1.00  0.00           C
ATOM   1921  O   ASP A 120      66.043  61.283  80.331  1.00  0.00           O
ATOM   1922  N   GLN A 121      64.413  62.773  80.831  1.00  0.00           N
ATOM   1924  CA  GLN A 121      65.243  63.923  81.151  1.00  0.00           C
ATOM   1926  CB  GLN A 121      64.363  65.183  81.421  1.00  0.00           C
ATOM   1929  CG  GLN A 121      63.493  65.663  80.221  1.00  0.00           C
ATOM   1932  CD  GLN A 121      62.633  66.863  80.631  1.00  0.00           C
ATOM   1933  OE1 GLN A 121      63.113  67.783  81.291  1.00  0.00           O
ATOM   1934  NE2 GLN A 121      61.333  66.883  80.261  1.00  0.00           N
ATOM   1937  C   GLN A 121      66.123  63.733  82.381  1.00  0.00           C
ATOM   1938  O   GLN A 121      67.003  64.533  82.691  1.00  0.00           O
ATOM   1939  N   ILE A 122      65.893  62.663  83.171  1.00  0.00           N
ATOM   1941  CA  ILE A 122      66.523  62.483  84.461  1.00  0.00           C
ATOM   1943  CB  ILE A 122      65.523  62.473  85.611  1.00  0.00           C
ATOM   1945  CG2 ILE A 122      66.313  62.423  86.941  1.00  0.00           C
ATOM   1949  CG1 ILE A 122      64.563  63.693  85.561  1.00  0.00           C
ATOM   1952  CD  ILE A 122      63.433  63.613  86.590  1.00  0.00           C
ATOM   1956  C   ILE A 122      67.263  61.163  84.490  1.00  0.00           C
ATOM   1957  O   ILE A 122      66.663  60.093  84.381  1.00  0.00           O
ATOM   1958  N   SER A 123      68.583  61.203  84.721  1.00  0.00           N
ATOM   1960  CA  SER A 123      69.333  59.983  85.031  1.00  0.00           C
ATOM   1962  CB  SER A 123      70.443  59.643  83.981  1.00  0.00           C
ATOM   1965  OG  SER A 123      71.603  60.473  84.031  1.00  0.00           O
ATOM   1967  C   SER A 123      69.843  60.083  86.450  1.00  0.00           C
ATOM   1968  O   SER A 123      69.843  61.153  87.061  1.00  0.00           O
ATOM   1969  N   ILE A 124      70.213  58.953  87.071  1.00  0.00           N
ATOM   1971  CA  ILE A 124      70.603  58.953  88.471  1.00  0.00           C
ATOM   1973  CB  ILE A 124      69.553  58.403  89.461  1.00  0.00           C
ATOM   1975  CG2 ILE A 124      68.323  59.323  89.401  1.00  0.00           C
ATOM   1979  CG1 ILE A 124      69.173  56.913  89.261  1.00  0.00           C
ATOM   1982  CD  ILE A 124      68.153  56.393  90.291  1.00  0.00           C
ATOM   1986  C   ILE A 124      71.863  58.153  88.581  1.00  0.00           C
ATOM   1987  O   ILE A 124      72.113  57.243  87.791  1.00  0.00           O
ATOM   1988  N   VAL A 125      72.713  58.483  89.561  1.00  0.00           N
ATOM   1990  CA  VAL A 125      73.933  57.753  89.781  1.00  0.00           C
ATOM   1992  CB  VAL A 125      75.093  58.353  88.971  1.00  0.00           C
ATOM   1994  CG1 VAL A 125      75.313  59.833  89.351  1.00  0.00           C
ATOM   1998  CG2 VAL A 125      76.383  57.543  89.151  1.00  0.00           C
ATOM   2002  C   VAL A 125      74.213  57.733  91.271  1.00  0.00           C
ATOM   2003  O   VAL A 125      73.963  58.693  91.990  1.00  0.00           O
ATOM   2004  N   SER A 126      74.703  56.593  91.791  1.00  0.00           N
ATOM   2006  CA  SER A 126      75.013  56.513  93.211  1.00  0.00           C
ATOM   2008  CB  SER A 126      74.343  55.323  93.921  1.00  0.00           C
ATOM   2011  OG  SER A 126      74.703  55.283  95.301  1.00  0.00           O
ATOM   2013  C   SER A 126      76.493  56.413  93.391  1.00  0.00           C
ATOM   2014  O   SER A 126      77.133  55.493  92.891  1.00  0.00           O
ATOM   2015  N   TYR A 127      77.083  57.353  94.141  1.00  0.00           N
ATOM   2017  CA  TYR A 127      78.493  57.293  94.490  1.00  0.00           C
ATOM   2019  CB  TYR A 127      79.143  58.683  94.431  1.00  0.00           C
ATOM   2022  CG  TYR A 127      79.183  59.193  93.021  1.00  0.00           C
ATOM   2023  CD1 TYR A 127      80.263  58.883  92.181  1.00  0.00           C
ATOM   2025  CE1 TYR A 127      80.363  59.433  90.891  1.00  0.00           C
ATOM   2027  CZ  TYR A 127      79.363  60.293  90.431  1.00  0.00           C
ATOM   2028  OH  TYR A 127      79.473  60.913  89.160  1.00  0.00           O
ATOM   2030  CD2 TYR A 127      78.173  60.043  92.531  1.00  0.00           C
ATOM   2032  CE2 TYR A 127      78.263  60.563  91.240  1.00  0.00           C
ATOM   2034  C   TYR A 127      78.703  56.753  95.881  1.00  0.00           C
ATOM   2035  O   TYR A 127      79.823  56.723  96.371  1.00  0.00           O
ATOM   2036  N   GLY A 128      77.633  56.273  96.551  1.00  0.00           N
ATOM   2038  CA  GLY A 128      77.693  55.783  97.931  1.00  0.00           C
ATOM   2041  C   GLY A 128      78.423  56.663  98.911  1.00  0.00           C
ATOM   2042  O   GLY A 128      78.143  57.853  99.061  1.00  0.00           O
ATOM   2043  N   LYS A 129      79.413  56.073  99.611  1.00  0.00           N
ATOM   2045  CA  LYS A 129      80.283  56.803 100.501  1.00  0.00           C
ATOM   2047  CB  LYS A 129      80.403  56.163 101.910  1.00  0.00           C
ATOM   2050  CG  LYS A 129      80.903  54.713 102.001  1.00  0.00           C
ATOM   2053  CD  LYS A 129      81.223  54.393 103.480  1.00  0.00           C
ATOM   2056  CE  LYS A 129      81.903  53.043 103.751  1.00  0.00           C
ATOM   2059  NZ  LYS A 129      82.163  52.863 105.191  1.00  0.00           N
ATOM   2063  C   LYS A 129      81.653  57.073  99.861  1.00  0.00           C
ATOM   2064  O   LYS A 129      82.643  57.333 100.541  1.00  0.00           O
ATOM   2065  N   GLU A 130      81.723  57.023  98.521  1.00  0.00           N
ATOM   2067  CA  GLU A 130      82.983  57.033  97.791  1.00  0.00           C
ATOM   2069  CB  GLU A 130      82.923  56.023  96.611  1.00  0.00           C
ATOM   2072  CG  GLU A 130      82.633  54.563  97.021  1.00  0.00           C
ATOM   2075  CD  GLU A 130      83.563  54.093  98.121  1.00  0.00           C
ATOM   2076  OE1 GLU A 130      84.813  54.153  97.931  1.00  0.00           O
ATOM   2077  OE2 GLU A 130      83.053  53.653  99.191  1.00  0.00           O
ATOM   2078  C   GLU A 130      83.303  58.403  97.221  1.00  0.00           C
ATOM   2079  O   GLU A 130      84.363  58.603  96.651  1.00  0.00           O
ATOM   2080  N   LYS A 131      82.403  59.393  97.421  1.00  0.00           N
ATOM   2082  CA  LYS A 131      82.573  60.793  97.041  1.00  0.00           C
ATOM   2084  CB  LYS A 131      81.913  61.103  95.661  1.00  0.00           C
ATOM   2087  CG  LYS A 131      82.883  61.193  94.461  1.00  0.00           C
ATOM   2090  CD  LYS A 131      82.213  61.733  93.181  1.00  0.00           C
ATOM   2093  CE  LYS A 131      81.653  63.163  93.281  1.00  0.00           C
ATOM   2096  NZ  LYS A 131      81.013  63.623  92.031  1.00  0.00           N
ATOM   2100  C   LYS A 131      82.053  61.763  98.131  1.00  0.00           C
ATOM   2101  O   LYS A 131      81.073  62.483  97.921  1.00  0.00           O
ATOM   2102  N   PRO A 132      82.583  61.813  99.351  1.00  0.00           N
ATOM   2103  CD  PRO A 132      83.753  61.073  99.781  1.00  0.00           C
ATOM   2106  CA  PRO A 132      82.233  62.843 100.311  1.00  0.00           C
ATOM   2108  CB  PRO A 132      83.053  62.473 101.551  1.00  0.00           C
ATOM   2111  CG  PRO A 132      84.323  61.873 100.951  1.00  0.00           C
ATOM   2114  C   PRO A 132      82.553  64.233  99.791  1.00  0.00           C
ATOM   2115  O   PRO A 132      83.563  64.413  99.101  1.00  0.00           O
ATOM   2116  N   ALA A 133      81.703  65.233 100.080  1.00  0.00           N
ATOM   2118  CA  ALA A 133      81.983  66.623  99.821  1.00  0.00           C
ATOM   2120  CB  ALA A 133      80.683  67.423  99.931  1.00  0.00           C
ATOM   2124  C   ALA A 133      82.973  67.163 100.831  1.00  0.00           C
ATOM   2125  O   ALA A 133      83.763  68.063 100.560  1.00  0.00           O
ATOM   2126  N   VAL A 134      82.863  66.603 102.050  1.00  0.00           N
ATOM   2128  CA  VAL A 134      83.563  67.033 103.231  1.00  0.00           C
ATOM   2130  CB  VAL A 134      82.643  67.723 104.231  1.00  0.00           C
ATOM   2132  CG1 VAL A 134      83.473  68.323 105.380  1.00  0.00           C
ATOM   2136  CG2 VAL A 134      81.853  68.833 103.501  1.00  0.00           C
ATOM   2140  C   VAL A 134      84.173  65.803 103.871  1.00  0.00           C
ATOM   2141  O   VAL A 134      83.473  64.913 104.351  1.00  0.00           O
ATOM   2142  N   LEU A 135      85.513  65.723 103.891  1.00  0.00           N
ATOM   2144  CA  LEU A 135      86.233  64.773 104.711  1.00  0.00           C
ATOM   2146  CB  LEU A 135      87.733  64.823 104.380  1.00  0.00           C
ATOM   2149  CG  LEU A 135      88.093  64.603 102.901  1.00  0.00           C
ATOM   2151  CD1 LEU A 135      89.573  64.923 102.691  1.00  0.00           C
ATOM   2155  CD2 LEU A 135      87.813  63.153 102.470  1.00  0.00           C
ATOM   2159  C   LEU A 135      86.073  65.053 106.201  1.00  0.00           C
ATOM   2160  O   LEU A 135      86.213  66.183 106.651  1.00  0.00           O
ATOM   2161  N   GLY A 136      85.853  64.023 107.031  1.00  0.00           N
ATOM   2163  CA  GLY A 136      85.813  64.223 108.471  1.00  0.00           C
ATOM   2166  C   GLY A 136      84.943  63.213 109.130  1.00  0.00           C
ATOM   2167  O   GLY A 136      83.943  62.763 108.580  1.00  0.00           O
ATOM   2168  N   HIS A 137      85.343  62.813 110.341  1.00  0.00           N
ATOM   2170  CA  HIS A 137      84.713  61.733 111.061  1.00  0.00           C
ATOM   2172  CB  HIS A 137      85.773  60.813 111.711  1.00  0.00           C
ATOM   2175  ND1 HIS A 137      86.403  59.463 109.681  1.00  0.00           N
ATOM   2177  CG  HIS A 137      86.763  60.323 110.691  1.00  0.00           C
ATOM   2178  CE1 HIS A 137      87.523  59.163 108.990  1.00  0.00           C
ATOM   2180  NE2 HIS A 137      88.583  59.773 109.490  1.00  0.00           N
ATOM   2181  CD2 HIS A 137      88.103  60.503 110.571  1.00  0.00           C
ATOM   2183  C   HIS A 137      83.823  62.323 112.131  1.00  0.00           C
ATOM   2184  O   HIS A 137      84.093  62.173 113.321  1.00  0.00           O
ATOM   2185  N   ASP A 138      82.803  63.083 111.751  1.00  0.00           N
ATOM   2187  CA  ASP A 138      81.983  63.753 112.731  1.00  0.00           C
ATOM   2189  CB  ASP A 138      82.693  64.973 113.371  1.00  0.00           C
ATOM   2192  CG  ASP A 138      83.143  65.953 112.300  1.00  0.00           C
ATOM   2193  OD1 ASP A 138      82.283  66.733 111.831  1.00  0.00           O
ATOM   2194  OD2 ASP A 138      84.333  65.903 111.910  1.00  0.00           O
ATOM   2195  C   ASP A 138      80.703  64.173 112.061  1.00  0.00           C
ATOM   2196  O   ASP A 138      80.613  64.243 110.840  1.00  0.00           O
ATOM   2197  N   GLU A 139      79.663  64.493 112.851  1.00  0.00           N
ATOM   2199  CA  GLU A 139      78.343  64.803 112.330  1.00  0.00           C
ATOM   2201  CB  GLU A 139      77.323  65.063 113.471  1.00  0.00           C
ATOM   2204  CG  GLU A 139      76.083  64.123 113.451  1.00  0.00           C
ATOM   2207  CD  GLU A 139      75.453  63.853 112.081  1.00  0.00           C
ATOM   2208  OE1 GLU A 139      75.743  62.783 111.481  1.00  0.00           O
ATOM   2209  OE2 GLU A 139      74.613  64.663 111.611  1.00  0.00           O
ATOM   2210  C   GLU A 139      78.343  65.983 111.381  1.00  0.00           C
ATOM   2211  O   GLU A 139      77.583  66.043 110.421  1.00  0.00           O
ATOM   2212  N   ALA A 140      79.213  66.973 111.651  1.00  0.00           N
ATOM   2214  CA  ALA A 140      79.263  68.193 110.861  1.00  0.00           C
ATOM   2216  CB  ALA A 140      80.053  69.303 111.571  1.00  0.00           C
ATOM   2220  C   ALA A 140      79.783  67.993 109.450  1.00  0.00           C
ATOM   2221  O   ALA A 140      79.233  68.583 108.511  1.00  0.00           O
ATOM   2222  N   ALA A 141      80.823  67.153 109.251  1.00  0.00           N
ATOM   2224  CA  ALA A 141      81.123  66.563 107.951  1.00  0.00           C
ATOM   2226  CB  ALA A 141      82.453  65.793 108.051  1.00  0.00           C
ATOM   2230  C   ALA A 141      80.043  65.633 107.401  1.00  0.00           C
ATOM   2231  O   ALA A 141      79.643  65.713 106.241  1.00  0.00           O
ATOM   2232  N   TYR A 142      79.503  64.713 108.231  1.00  0.00           N
ATOM   2234  CA  TYR A 142      78.543  63.693 107.831  1.00  0.00           C
ATOM   2236  CB  TYR A 142      78.173  62.743 109.011  1.00  0.00           C
ATOM   2239  CG  TYR A 142      79.323  61.943 109.581  1.00  0.00           C
ATOM   2240  CD1 TYR A 142      80.513  61.703 108.881  1.00  0.00           C
ATOM   2242  CE1 TYR A 142      81.523  60.903 109.431  1.00  0.00           C
ATOM   2244  CZ  TYR A 142      81.373  60.343 110.691  1.00  0.00           C
ATOM   2245  OH  TYR A 142      82.433  59.593 111.241  1.00  0.00           O
ATOM   2247  CD2 TYR A 142      79.213  61.423 110.881  1.00  0.00           C
ATOM   2249  CE2 TYR A 142      80.223  60.623 111.441  1.00  0.00           C
ATOM   2251  C   TYR A 142      77.233  64.233 107.261  1.00  0.00           C
ATOM   2252  O   TYR A 142      76.753  63.763 106.231  1.00  0.00           O
ATOM   2253  N   SER A 143      76.653  65.273 107.871  1.00  0.00           N
ATOM   2255  CA  SER A 143      75.453  65.943 107.411  1.00  0.00           C
ATOM   2257  CB  SER A 143      74.993  67.043 108.410  1.00  0.00           C
ATOM   2260  OG  SER A 143      75.883  68.163 108.461  1.00  0.00           O
ATOM   2262  C   SER A 143      75.603  66.543 106.031  1.00  0.00           C
ATOM   2263  O   SER A 143      74.713  66.463 105.181  1.00  0.00           O
ATOM   2264  N   LYS A 144      76.793  67.093 105.761  1.00  0.00           N
ATOM   2266  CA  LYS A 144      77.193  67.643 104.490  1.00  0.00           C
ATOM   2268  CB  LYS A 144      78.453  68.543 104.641  1.00  0.00           C
ATOM   2271  CG  LYS A 144      78.173  69.793 105.490  1.00  0.00           C
ATOM   2274  CD  LYS A 144      79.383  70.713 105.670  1.00  0.00           C
ATOM   2277  CE  LYS A 144      79.133  71.863 106.640  1.00  0.00           C
ATOM   2280  NZ  LYS A 144      79.263  71.383 108.030  1.00  0.00           N
ATOM   2284  C   LYS A 144      77.413  66.583 103.431  1.00  0.00           C
ATOM   2285  O   LYS A 144      77.433  66.903 102.251  1.00  0.00           O
ATOM   2286  N   ASN A 145      77.563  65.293 103.791  1.00  0.00           N
ATOM   2288  CA  ASN A 145      77.753  64.213 102.841  1.00  0.00           C
ATOM   2290  CB  ASN A 145      78.773  63.183 103.391  1.00  0.00           C
ATOM   2293  CG  ASN A 145      80.163  63.823 103.410  1.00  0.00           C
ATOM   2294  OD1 ASN A 145      80.483  64.653 102.561  1.00  0.00           O
ATOM   2295  ND2 ASN A 145      81.003  63.463 104.401  1.00  0.00           N
ATOM   2298  C   ASN A 145      76.443  63.513 102.491  1.00  0.00           C
ATOM   2299  O   ASN A 145      76.303  62.973 101.391  1.00  0.00           O
ATOM   2300  N   ARG A 146      75.433  63.553 103.391  1.00  0.00           N
ATOM   2302  CA  ARG A 146      74.103  62.993 103.181  1.00  0.00           C
ATOM   2304  CB  ARG A 146      73.323  62.803 104.511  1.00  0.00           C
ATOM   2307  CG  ARG A 146      73.943  61.813 105.511  1.00  0.00           C
ATOM   2310  CD  ARG A 146      73.033  61.523 106.711  1.00  0.00           C
ATOM   2313  NE  ARG A 146      72.833  62.773 107.521  1.00  0.00           N
ATOM   2315  CZ  ARG A 146      73.573  63.083 108.571  1.00  0.00           C
ATOM   2316  NH1 ARG A 146      74.693  62.473 108.881  1.00  0.00           N
ATOM   2319  NH2 ARG A 146      73.183  64.063 109.371  1.00  0.00           N
ATOM   2322  C   ARG A 146      73.213  63.813 102.251  1.00  0.00           C
ATOM   2323  O   ARG A 146      72.363  64.603 102.681  1.00  0.00           O
ATOM   2324  N   ARG A 147      73.393  63.653 100.921  1.00  0.00           N
ATOM   2326  CA  ARG A 147      72.913  64.623  99.961  1.00  0.00           C
ATOM   2328  CB  ARG A 147      74.003  65.703  99.741  1.00  0.00           C
ATOM   2331  CG  ARG A 147      75.283  65.223  99.011  1.00  0.00           C
ATOM   2334  CD  ARG A 147      76.513  66.063  99.380  1.00  0.00           C
ATOM   2337  NE  ARG A 147      77.643  65.793  98.451  1.00  0.00           N
ATOM   2339  CZ  ARG A 147      78.523  64.803  98.531  1.00  0.00           C
ATOM   2340  NH1 ARG A 147      78.493  63.813  99.391  1.00  0.00           N
ATOM   2343  NH2 ARG A 147      79.513  64.773  97.661  1.00  0.00           N
ATOM   2346  C   ARG A 147      72.613  63.923  98.651  1.00  0.00           C
ATOM   2347  O   ARG A 147      73.203  62.883  98.341  1.00  0.00           O
ATOM   2348  N   ALA A 148      71.743  64.513  97.811  1.00  0.00           N
ATOM   2350  CA  ALA A 148      71.713  64.233  96.401  1.00  0.00           C
ATOM   2352  CB  ALA A 148      70.523  63.363  95.961  1.00  0.00           C
ATOM   2356  C   ALA A 148      71.753  65.543  95.641  1.00  0.00           C
ATOM   2357  O   ALA A 148      71.153  66.543  96.051  1.00  0.00           O
ATOM   2358  N   VAL A 149      72.543  65.603  94.561  1.00  0.00           N
ATOM   2360  CA  VAL A 149      72.923  66.853  93.921  1.00  0.00           C
ATOM   2362  CB  VAL A 149      74.433  67.043  93.921  1.00  0.00           C
ATOM   2364  CG1 VAL A 149      74.833  68.373  93.261  1.00  0.00           C
ATOM   2368  CG2 VAL A 149      74.913  66.993  95.381  1.00  0.00           C
ATOM   2372  C   VAL A 149      72.423  66.853  92.501  1.00  0.00           C
ATOM   2373  O   VAL A 149      72.593  65.873  91.781  1.00  0.00           O
ATOM   2374  N   LEU A 150      71.813  67.973  92.051  1.00  0.00           N
ATOM   2376  CA  LEU A 150      71.263  68.103  90.721  1.00  0.00           C
ATOM   2378  CB  LEU A 150      69.923  68.883  90.721  1.00  0.00           C
ATOM   2381  CG  LEU A 150      68.773  68.163  91.461  1.00  0.00           C
ATOM   2383  CD1 LEU A 150      68.763  68.403  92.981  1.00  0.00           C
ATOM   2387  CD2 LEU A 150      67.413  68.623  90.901  1.00  0.00           C
ATOM   2391  C   LEU A 150      72.293  68.763  89.801  1.00  0.00           C
ATOM   2392  O   LEU A 150      72.633  69.943  89.941  1.00  0.00           O
ATOM   2393  N   VAL A 151      72.833  67.973  88.861  1.00  0.00           N
ATOM   2395  CA  VAL A 151      74.013  68.293  88.071  1.00  0.00           C
ATOM   2397  CB  VAL A 151      75.113  67.233  88.240  1.00  0.00           C
ATOM   2399  CG1 VAL A 151      76.343  67.563  87.371  1.00  0.00           C
ATOM   2403  CG2 VAL A 151      75.513  67.153  89.731  1.00  0.00           C
ATOM   2407  C   VAL A 151      73.643  68.393  86.611  1.00  0.00           C
ATOM   2408  O   VAL A 151      72.993  67.513  86.041  1.00  0.00           O
ATOM   2409  N   TYR A 152      74.073  69.493  85.971  1.00  0.00           N
ATOM   2411  CA  TYR A 152      73.843  69.793  84.581  1.00  0.00           C
ATOM   2413  CB  TYR A 152      72.883  70.993  84.461  1.00  0.00           C
ATOM   2416  CG  TYR A 152      71.513  70.783  85.051  1.00  0.00           C
ATOM   2417  CD1 TYR A 152      71.293  71.003  86.421  1.00  0.00           C
ATOM   2419  CE1 TYR A 152      70.003  71.083  86.941  1.00  0.00           C
ATOM   2421  CZ  TYR A 152      68.903  70.953  86.091  1.00  0.00           C
ATOM   2422  OH  TYR A 152      67.603  71.053  86.611  1.00  0.00           O
ATOM   2424  CD2 TYR A 152      70.393  70.633  84.211  1.00  0.00           C
ATOM   2426  CE2 TYR A 152      69.103  70.733  84.721  1.00  0.00           C
ATOM   2428  C   TYR A 152      75.213  70.173  83.950  1.00  0.00           C
ATOM   2429  OT1 TYR A 152      75.873  71.123  84.471  1.00  0.00           O
ATOM   2430  OT2 TYR A 152      75.593  69.583  82.910  1.00  0.00           O
ATOM   2431  NH3 POPEB 153      86.073  80.553  72.641  1.00  0.00           N
ATOM   2435  C12 POPEB 153      85.163  81.623  73.201  1.00  0.00           C
ATOM   2438  C11 POPEB 153      84.803  81.393  74.681  1.00  0.00           C
ATOM   2441  P   POPEB 153      82.653  82.033  76.001  1.00  0.00           P
ATOM   2442  O13 POPEB 153      83.083  80.953  76.901  1.00  0.00           O
ATOM   2443  O14 POPEB 153      82.013  83.203  76.651  1.00  0.00           O
ATOM   2444  O11 POPEB 153      81.733  81.483  74.851  1.00  0.00           O
ATOM   2445  O12 POPEB 153      83.953  82.463  75.191  1.00  0.00           O
ATOM   2446  C1  POPEB 153      80.893  82.403  74.141  1.00  0.00           C
ATOM   2449  C2  POPEB 153      80.573  81.843  72.731  1.00  0.00           C
ATOM   2451  O21 POPEB 153      81.223  82.653  71.761  1.00  0.00           O
ATOM   2452  C21 POPEB 153      81.943  82.043  70.851  1.00  0.00           C
ATOM   2453  O22 POPEB 153      82.193  80.843  70.821  1.00  0.00           O
ATOM   2454  C22 POPEB 153      82.353  83.083  69.811  1.00  0.00           C
ATOM   2457  C3  POPEB 153      79.063  81.833  72.411  1.00  0.00           C
ATOM   2460  O31 POPEB 153      78.773  80.853  71.391  1.00  0.00           O
ATOM   2461  C31 POPEB 153      78.813  81.253  70.141  1.00  0.00           C
ATOM   2462  O32 POPEB 153      79.053  82.393  69.751  1.00  0.00           O
ATOM   2463  C32 POPEB 153      78.563  80.043  69.251  1.00  0.00           C
ATOM   2466  C23 POPEB 153      83.553  82.703  68.921  1.00  0.00           C
ATOM   2469  C24 POPEB 153      83.593  83.493  67.601  1.00  0.00           C
ATOM   2472  C25 POPEB 153      83.983  84.973  67.781  1.00  0.00           C
ATOM   2475  C26 POPEB 153      84.153  85.733  66.451  1.00  0.00           C
ATOM   2478  C27 POPEB 153      85.303  85.183  65.601  1.00  0.00           C
ATOM   2481  C28 POPEB 153      85.663  86.053  64.391  1.00  0.00           C
ATOM   2484  C29 POPEB 153      86.803  85.443  63.621  1.00  0.00           C
ATOM   2486 0C21 POPEB 153      86.733  84.713  62.481  1.00  0.00           C
ATOM   2488 1C21 POPEB 153      85.483  84.403  61.701  1.00  0.00           C
ATOM   2491 2C21 POPEB 153      85.843  84.203  60.211  1.00  0.00           C
ATOM   2494 3C21 POPEB 153      84.603  83.913  59.341  1.00  0.00           C
ATOM   2497 4C21 POPEB 153      84.983  83.613  57.881  1.00  0.00           C
ATOM   2500 5C21 POPEB 153      83.763  83.413  56.971  1.00  0.00           C
ATOM   2503 6C21 POPEB 153      82.873  82.223  57.381  1.00  0.00           C
ATOM   2506 7C21 POPEB 153      81.653  82.063  56.471  1.00  0.00           C
ATOM   2509 8C21 POPEB 153      80.663  81.003  56.961  1.00  0.00           C
ATOM   2513  C33 POPEB 153      79.033  80.253  67.811  1.00  0.00           C
ATOM   2516  C34 POPEB 153      78.203  79.423  66.831  1.00  0.00           C
ATOM   2519  C35 POPEB 153      78.673  79.653  65.401  1.00  0.00           C
ATOM   2522  C36 POPEB 153      77.683  79.143  64.351  1.00  0.00           C
ATOM   2525  C37 POPEB 153      78.173  79.423  62.931  1.00  0.00           C
ATOM   2528  C38 POPEB 153      77.143  79.123  61.851  1.00  0.00           C
ATOM   2531  C39 POPEB 153      76.083  80.223  61.691  1.00  0.00           C
ATOM   2534 0C31 POPEB 153      75.343  80.123  60.351  1.00  0.00           C
ATOM   2537 1C31 POPEB 153      74.463  81.353  60.071  1.00  0.00           C
ATOM   2540 2C31 POPEB 153      73.803  81.333  58.681  1.00  0.00           C
ATOM   2543 3C31 POPEB 153      72.553  80.453  58.651  1.00  0.00           C
ATOM   2546 4C31 POPEB 153      71.883  80.433  57.271  1.00  0.00           C
ATOM   2549 5C31 POPEB 153      70.663  79.513  57.241  1.00  0.00           C
ATOM   2552 6C31 POPEB 153      70.043  79.373  55.851  1.00  0.00           C
ATOM   2556  NH3 POPEC 154      85.453  52.203  70.281  1.00  0.00           N
ATOM   2560  C12 POPEC 154      86.823  51.803  69.811  1.00  0.00           C
ATOM   2563  C11 POPEC 154      87.933  52.723  70.361  1.00  0.00           C
ATOM   2566  P   POPEC 154      88.563  55.253  70.271  1.00  0.00           P
ATOM   2567  O13 POPEC 154      89.853  54.953  70.931  1.00  0.00           O
ATOM   2568  O14 POPEC 154      87.933  56.573  70.551  1.00  0.00           O
ATOM   2569  O11 POPEC 154      88.683  55.133  68.711  1.00  0.00           O
ATOM   2570  O12 POPEC 154      87.513  54.093  70.561  1.00  0.00           O
ATOM   2571  C1  POPEC 154      89.763  55.843  68.101  1.00  0.00           C
ATOM   2574  C2  POPEC 154      89.673  55.633  66.581  1.00  0.00           C
ATOM   2576  O21 POPEC 154      88.643  56.503  66.071  1.00  0.00           O
ATOM   2577  C21 POPEC 154      88.873  56.863  64.811  1.00  0.00           C
ATOM   2578  O22 POPEC 154      89.883  56.593  64.191  1.00  0.00           O
ATOM   2579  C22 POPEC 154      87.723  57.703  64.281  1.00  0.00           C
ATOM   2582  C3  POPEC 154      89.343  54.143  66.281  1.00  0.00           C
ATOM   2585  O31 POPEC 154      89.523  53.833  64.891  1.00  0.00           O
ATOM   2586  C31 POPEC 154      90.263  52.793  64.591  1.00  0.00           C
ATOM   2587  O32 POPEC 154      90.773  52.013  65.371  1.00  0.00           O
ATOM   2588  C32 POPEC 154      90.293  52.643  63.071  1.00  0.00           C
ATOM   2591  C23 POPEC 154      87.533  57.443  62.781  1.00  0.00           C
ATOM   2594  C24 POPEC 154      86.523  58.373  62.131  1.00  0.00           C
ATOM   2597  C25 POPEC 154      86.423  58.153  60.611  1.00  0.00           C
ATOM   2600  C26 POPEC 154      85.593  59.273  59.981  1.00  0.00           C
ATOM   2603  C27 POPEC 154      85.703  59.353  58.451  1.00  0.00           C
ATOM   2606  C28 POPEC 154      85.023  60.623  57.901  1.00  0.00           C
ATOM   2609  C29 POPEC 154      85.763  61.883  58.291  1.00  0.00           C
ATOM   2611 0C21 POPEC 154      86.163  62.873  57.471  1.00  0.00           C
ATOM   2613 1C21 POPEC 154      85.943  62.983  55.991  1.00  0.00           C
ATOM   2616 2C21 POPEC 154      84.713  63.863  55.701  1.00  0.00           C
ATOM   2619 3C21 POPEC 154      84.873  65.333  56.091  1.00  0.00           C
ATOM   2622 4C21 POPEC 154      83.593  66.133  55.831  1.00  0.00           C
ATOM   2625 5C21 POPEC 154      83.533  67.443  56.611  1.00  0.00           C
ATOM   2628 6C21 POPEC 154      82.133  68.063  56.591  1.00  0.00           C
ATOM   2631 7C21 POPEC 154      82.033  69.323  57.471  1.00  0.00           C
ATOM   2634 8C21 POPEC 154      80.643  69.953  57.471  1.00  0.00           C
ATOM   2638  C33 POPEC 154      91.343  53.483  62.331  1.00  0.00           C
ATOM   2641  C34 POPEC 154      91.273  53.103  60.841  1.00  0.00           C
ATOM   2644  C35 POPEC 154      92.323  53.773  59.951  1.00  0.00           C
ATOM   2647  C36 POPEC 154      92.343  55.303  59.911  1.00  0.00           C
ATOM   2650  C37 POPEC 154      93.573  55.723  59.101  1.00  0.00           C
ATOM   2653  C38 POPEC 154      93.623  57.163  58.581  1.00  0.00           C
ATOM   2656  C39 POPEC 154      92.603  57.393  57.471  1.00  0.00           C
ATOM   2659 0C31 POPEC 154      92.673  58.783  56.811  1.00  0.00           C
ATOM   2662 1C31 POPEC 154      91.663  58.863  55.671  1.00  0.00           C
ATOM   2665 2C31 POPEC 154      91.243  60.273  55.251  1.00  0.00           C
ATOM   2668 3C31 POPEC 154      90.173  60.203  54.151  1.00  0.00           C
ATOM   2671 4C31 POPEC 154      89.713  61.573  53.641  1.00  0.00           C
ATOM   2674 5C31 POPEC 154      88.973  61.473  52.301  1.00  0.00           C
ATOM   2677 6C31 POPEC 154      88.453  62.813  51.781  1.00  0.00           C
ATOM   2681  NH3 POPED 155      -0.383  41.063  28.241  1.00  0.00           N
ATOM   2685  C12 POPED 155      -0.673  41.613  26.871  1.00  0.00           C
ATOM   2688  C11 POPED 155       0.547  41.553  25.931  1.00  0.00           C
ATOM   2691  P   POPED 155       1.883  43.733  26.531  1.00  0.00           P
ATOM   2692  O13 POPED 155       3.133  44.153  25.841  1.00  0.00           O
ATOM   2693  O14 POPED 155       0.617  44.363  26.111  1.00  0.00           O
ATOM   2694  O11 POPED 155       2.053  43.923  28.081  1.00  0.00           O
ATOM   2695  O12 POPED 155       1.733  42.163  26.441  1.00  0.00           O
ATOM   2696  C1  POPED 155       3.203  43.483  28.791  1.00  0.00           C
ATOM   2699  C2  POPED 155       2.753  42.633  30.011  1.00  0.00           C
ATOM   2701  O21 POPED 155       2.103  43.503  30.941  1.00  0.00           O
ATOM   2702  C21 POPED 155       0.847  43.213  31.221  1.00  0.00           C
ATOM   2703  O22 POPED 155       0.157  42.383  30.641  1.00  0.00           O
ATOM   2704  C22 POPED 155       0.397  44.043  32.421  1.00  0.00           C
ATOM   2707  C3  POPED 155       3.973  41.993  30.711  1.00  0.00           C
ATOM   2710  O31 POPED 155       3.743  41.703  32.101  1.00  0.00           O
ATOM   2711  C31 POPED 155       3.413  40.463  32.411  1.00  0.00           C
ATOM   2712  O32 POPED 155       3.113  39.573  31.641  1.00  0.00           O
ATOM   2713  C32 POPED 155       3.493  40.293  33.931  1.00  0.00           C
ATOM   2716  C23 POPED 155       1.197  43.653  33.691  1.00  0.00           C
ATOM   2719  C24 POPED 155       0.727  44.403  34.941  1.00  0.00           C
ATOM   2722  C25 POPED 155       0.137  43.473  36.001  1.00  0.00           C
ATOM   2725  C26 POPED 155       1.197  42.733  36.831  1.00  0.00           C
ATOM   2728  C27 POPED 155       0.567  41.683  37.751  1.00  0.00           C
ATOM   2731  C28 POPED 155       1.583  40.983  38.671  1.00  0.00           C
ATOM   2734  C29 POPED 155       0.877  40.123  39.691  1.00  0.00           C
ATOM   2736 0C21 POPED 155       1.217  39.973  40.981  1.00  0.00           C
ATOM   2738 1C21 POPED 155       2.403  40.613  41.661  1.00  0.00           C
ATOM   2741 2C21 POPED 155       2.243  40.643  43.201  1.00  0.00           C
ATOM   2744 3C21 POPED 155       1.067  41.493  43.711  1.00  0.00           C
ATOM   2747 4C21 POPED 155       0.807  41.223  45.191  1.00  0.00           C
ATOM   2750 5C21 POPED 155      -0.263  42.143  45.811  1.00  0.00           C
ATOM   2753 6C21 POPED 155      -0.523  41.783  47.281  1.00  0.00           C
ATOM   2756 7C21 POPED 155      -1.523  42.713  47.991  1.00  0.00           C
ATOM   2759 8C21 POPED 155      -1.743  42.323  49.451  1.00  0.00           C
ATOM   2763  C33 POPED 155       4.673  41.033  34.591  1.00  0.00           C
ATOM   2766  C34 POPED 155       4.733  40.753  36.091  1.00  0.00           C
ATOM   2769  C35 POPED 155       5.493  41.823  36.881  1.00  0.00           C
ATOM   2772  C36 POPED 155       4.683  43.103  37.031  1.00  0.00           C
ATOM   2775  C37 POPED 155       5.453  44.223  37.721  1.00  0.00           C
ATOM   2778  C38 POPED 155       4.493  45.283  38.261  1.00  0.00           C
ATOM   2781  C39 POPED 155       3.873  44.883  39.601  1.00  0.00           C
ATOM   2784 0C31 POPED 155       2.893  45.903  40.211  1.00  0.00           C
ATOM   2787 1C31 POPED 155       2.473  45.423  41.601  1.00  0.00           C
ATOM   2790 2C31 POPED 155       1.543  46.373  42.381  1.00  0.00           C
ATOM   2793 3C31 POPED 155       1.303  45.823  43.791  1.00  0.00           C
ATOM   2796 4C31 POPED 155       0.857  46.873  44.821  1.00  0.00           C
ATOM   2799 5C31 POPED 155       0.857  46.293  46.241  1.00  0.00           C
ATOM   2802 6C31 POPED 155       0.467  47.293  47.331  1.00  0.00           C
ATOM   2806  NH3 POPEE 156     109.593  92.123  74.490  1.00  0.00           N
ATOM   2810  C12 POPEE 156     109.903  92.553  75.891  1.00  0.00           C
ATOM   2813  C11 POPEE 156     111.023  91.663  76.481  1.00  0.00           C
ATOM   2816  P   POPEE 156     113.493  90.933  75.901  1.00  0.00           P
ATOM   2817  O13 POPEE 156     113.873  91.343  77.271  1.00  0.00           O
ATOM   2818  O14 POPEE 156     113.543  89.513  75.541  1.00  0.00           O
ATOM   2819  O11 POPEE 156     114.483  91.683  74.921  1.00  0.00           O
ATOM   2820  O12 POPEE 156     112.063  91.533  75.521  1.00  0.00           O
ATOM   2821  C1  POPEE 156     114.143  92.953  74.361  1.00  0.00           C
ATOM   2824  C2  POPEE 156     113.243  92.803  73.101  1.00  0.00           C
ATOM   2826  O21 POPEE 156     113.823  91.923  72.121  1.00  0.00           O
ATOM   2827  C21 POPEE 156     114.863  92.333  71.431  1.00  0.00           C
ATOM   2828  O22 POPEE 156     115.533  93.333  71.641  1.00  0.00           O
ATOM   2829  C22 POPEE 156     115.053  91.423  70.211  1.00  0.00           C
ATOM   2832  C3  POPEE 156     112.773  94.163  72.511  1.00  0.00           C
ATOM   2835  O31 POPEE 156     112.013  93.973  71.301  1.00  0.00           O
ATOM   2836  C31 POPEE 156     110.693  93.783  71.431  1.00  0.00           C
ATOM   2837  O32 POPEE 156     110.083  93.883  72.481  1.00  0.00           O
ATOM   2838  C32 POPEE 156     110.123  93.333  70.081  1.00  0.00           C
ATOM   2841  C23 POPEE 156     114.983  92.283  68.921  1.00  0.00           C
ATOM   2844  C24 POPEE 156     115.243  91.553  67.601  1.00  0.00           C
ATOM   2847  C25 POPEE 156     116.183  92.373  66.701  1.00  0.00           C
ATOM   2850  C26 POPEE 156     116.283  91.903  65.241  1.00  0.00           C
ATOM   2853  C27 POPEE 156     117.353  92.703  64.481  1.00  0.00           C
ATOM   2856  C28 POPEE 156     117.473  92.383  62.971  1.00  0.00           C
ATOM   2859  C29 POPEE 156     116.643  93.273  62.081  1.00  0.00           C
ATOM   2861 0C21 POPEE 156     117.053  94.453  61.561  1.00  0.00           C
ATOM   2863 1C21 POPEE 156     118.383  95.123  61.831  1.00  0.00           C
ATOM   2866 2C21 POPEE 156     119.383  94.993  60.661  1.00  0.00           C
ATOM   2869 3C21 POPEE 156     119.063  95.893  59.461  1.00  0.00           C
ATOM   2872 4C21 POPEE 156     120.083  95.723  58.331  1.00  0.00           C
ATOM   2875 5C21 POPEE 156     119.843  96.643  57.131  1.00  0.00           C
ATOM   2878 6C21 POPEE 156     120.743  96.283  55.941  1.00  0.00           C
ATOM   2881 7C21 POPEE 156     120.653  97.253  54.761  1.00  0.00           C
ATOM   2884 8C21 POPEE 156     121.433  96.763  53.541  1.00  0.00           C
ATOM   2888  C33 POPEE 156     108.793  94.003  69.651  1.00  0.00           C
ATOM   2891  C34 POPEE 156     108.413  93.603  68.211  1.00  0.00           C
ATOM   2894  C35 POPEE 156     107.273  94.433  67.601  1.00  0.00           C
ATOM   2897  C36 POPEE 156     107.163  94.333  66.071  1.00  0.00           C
ATOM   2900  C37 POPEE 156     106.383  93.113  65.531  1.00  0.00           C
ATOM   2903  C38 POPEE 156     106.323  93.103  64.001  1.00  0.00           C
ATOM   2906  C39 POPEE 156     105.163  92.303  63.381  1.00  0.00           C
ATOM   2909 0C31 POPEE 156     105.183  90.793  63.681  1.00  0.00           C
ATOM   2912 1C31 POPEE 156     104.053  90.053  62.941  1.00  0.00           C
ATOM   2915 2C31 POPEE 156     104.223  88.533  62.991  1.00  0.00           C
ATOM   2918 3C31 POPEE 156     103.243  87.763  62.091  1.00  0.00           C
ATOM   2921 4C31 POPEE 156     103.943  86.743  61.191  1.00  0.00           C
ATOM   2924 5C31 POPEE 156     103.013  86.073  60.171  1.00  0.00           C
ATOM   2927 6C31 POPEE 156     103.763  85.243  59.131  1.00  0.00           C
ATOM   2931  NH3 POPEF 157      20.333 107.923  71.411  1.00  0.00           N
ATOM   2935  C12 POPEF 157      21.383 107.033  72.011  1.00  0.00           C
ATOM   2938  C11 POPEF 157      20.803 106.093  73.071  1.00  0.00           C
ATOM   2941  P   POPEF 157      18.503 106.683  74.221  1.00  0.00           P
ATOM   2942  O13 POPEF 157      18.093 105.323  73.811  1.00  0.00           O
ATOM   2943  O14 POPEF 157      18.083 107.083  75.581  1.00  0.00           O
ATOM   2944  O11 POPEF 157      18.023 107.703  73.101  1.00  0.00           O
ATOM   2945  O12 POPEF 157      20.073 106.793  74.071  1.00  0.00           O
ATOM   2946  C1  POPEF 157      16.703 107.533  72.581  1.00  0.00           C
ATOM   2949  C2  POPEF 157      16.743 106.583  71.361  1.00  0.00           C
ATOM   2951  O21 POPEF 157      16.963 107.343  70.161  1.00  0.00           O
ATOM   2952  C21 POPEF 157      15.893 107.623  69.431  1.00  0.00           C
ATOM   2953  O22 POPEF 157      14.763 107.813  69.861  1.00  0.00           O
ATOM   2954  C22 POPEF 157      16.313 107.493  67.971  1.00  0.00           C
ATOM   2957  C3  POPEF 157      15.603 105.513  71.301  1.00  0.00           C
ATOM   2960  O31 POPEF 157      15.573 104.923  69.981  1.00  0.00           O
ATOM   2961  C31 POPEF 157      15.153 103.683  69.871  1.00  0.00           C
ATOM   2962  O32 POPEF 157      14.813 102.943  70.771  1.00  0.00           O
ATOM   2963  C32 POPEF 157      15.323 103.273  68.421  1.00  0.00           C
ATOM   2966  C23 POPEF 157      15.133 107.553  66.990  1.00  0.00           C
ATOM   2969  C24 POPEF 157      15.603 107.163  65.591  1.00  0.00           C
ATOM   2972  C25 POPEF 157      14.513 107.363  64.551  1.00  0.00           C
ATOM   2975  C26 POPEF 157      14.953 107.033  63.121  1.00  0.00           C
ATOM   2978  C27 POPEF 157      14.613 105.593  62.701  1.00  0.00           C
ATOM   2981  C28 POPEF 157      15.053 105.313  61.251  1.00  0.00           C
ATOM   2984  C29 POPEF 157      15.053 103.843  60.911  1.00  0.00           C
ATOM   2986 0C21 POPEF 157      14.293 103.223  59.981  1.00  0.00           C
ATOM   2988 1C21 POPEF 157      13.213 103.873  59.141  1.00  0.00           C
ATOM   2991 2C21 POPEF 157      13.733 104.573  57.871  1.00  0.00           C
ATOM   2994 3C21 POPEF 157      14.123 103.613  56.721  1.00  0.00           C
ATOM   2997 4C21 POPEF 157      14.693 104.363  55.511  1.00  0.00           C
ATOM   3000 5C21 POPEF 157      15.033 103.473  54.311  1.00  0.00           C
ATOM   3003 6C21 POPEF 157      16.353 102.703  54.451  1.00  0.00           C
ATOM   3006 7C21 POPEF 157      16.773 101.983  53.171  1.00  0.00           C
ATOM   3009 8C21 POPEF 157      18.103 101.223  53.291  1.00  0.00           C
ATOM   3013  C33 POPEF 157      14.053 102.653  67.851  1.00  0.00           C
ATOM   3016  C34 POPEF 157      14.353 102.083  66.471  1.00  0.00           C
ATOM   3019  C35 POPEF 157      13.133 101.463  65.811  1.00  0.00           C
ATOM   3022  C36 POPEF 157      13.503 100.933  64.421  1.00  0.00           C
ATOM   3025  C37 POPEF 157      12.283 100.553  63.601  1.00  0.00           C
ATOM   3028  C38 POPEF 157      12.633 100.403  62.111  1.00  0.00           C
ATOM   3031  C39 POPEF 157      11.403 100.083  61.261  1.00  0.00           C
ATOM   3034 0C31 POPEF 157      10.483 101.303  61.151  1.00  0.00           C
ATOM   3037 1C31 POPEF 157       9.233 101.043  60.301  1.00  0.00           C
ATOM   3040 2C31 POPEF 157       8.723 102.333  59.671  1.00  0.00           C
ATOM   3043 3C31 POPEF 157       7.453 102.153  58.831  1.00  0.00           C
ATOM   3046 4C31 POPEF 157       7.583 101.053  57.771  1.00  0.00           C
ATOM   3049 5C31 POPEF 157       6.563 101.223  56.641  1.00  0.00           C
ATOM   3052 6C31 POPEF 157       6.653 100.123  55.581  1.00  0.00           C
ATOM   3056  NH3 POPEG 158       6.173   5.253  69.671  1.00  0.00           N
ATOM   3060  C12 POPEG 158       6.363   6.583  70.341  1.00  0.00           C
ATOM   3063  C11 POPEG 158       6.283   7.773  69.361  1.00  0.00           C
ATOM   3066  P   POPEG 158       5.813   9.763  71.031  1.00  0.00           P
ATOM   3067  O13 POPEG 158       4.613   9.953  71.871  1.00  0.00           O
ATOM   3068  O14 POPEG 158       7.123   9.423  71.631  1.00  0.00           O
ATOM   3069  O11 POPEG 158       6.043  11.163  70.301  1.00  0.00           O
ATOM   3070  O12 POPEG 158       5.433   8.793  69.851  1.00  0.00           O
ATOM   3071  C1  POPEG 158       5.913  11.283  68.881  1.00  0.00           C
ATOM   3074  C2  POPEG 158       6.543  12.593  68.351  1.00  0.00           C
ATOM   3076  O21 POPEG 158       6.223  12.743  66.951  1.00  0.00           O
ATOM   3077  C21 POPEG 158       5.013  13.233  66.701  1.00  0.00           C
ATOM   3078  O22 POPEG 158       4.163  13.473  67.541  1.00  0.00           O
ATOM   3079  C22 POPEG 158       4.893  13.553  65.211  1.00  0.00           C
ATOM   3082  C3  POPEG 158       8.103  12.573  68.531  1.00  0.00           C
ATOM   3085  O31 POPEG 158       8.813  12.993  67.351  1.00  0.00           O
ATOM   3086  C31 POPEG 158       8.993  14.313  67.241  1.00  0.00           C
ATOM   3087  O32 POPEG 158       8.853  15.123  68.131  1.00  0.00           O
ATOM   3088  C32 POPEG 158       9.283  14.663  65.771  1.00  0.00           C
ATOM   3091  C23 POPEG 158       3.523  14.163  64.831  1.00  0.00           C
ATOM   3094  C24 POPEG 158       3.473  14.733  63.401  1.00  0.00           C
ATOM   3097  C25 POPEG 158       4.423  15.923  63.141  1.00  0.00           C
ATOM   3100  C26 POPEG 158       4.083  16.703  61.861  1.00  0.00           C
ATOM   3103  C27 POPEG 158       4.963  17.953  61.681  1.00  0.00           C
ATOM   3106  C28 POPEG 158       4.203  19.193  61.191  1.00  0.00           C
ATOM   3109  C29 POPEG 158       3.633  19.053  59.801  1.00  0.00           C
ATOM   3111 0C21 POPEG 158       2.813  19.933  59.201  1.00  0.00           C
ATOM   3113 1C21 POPEG 158       2.293  21.213  59.801  1.00  0.00           C
ATOM   3116 2C21 POPEG 158       0.777  21.423  59.611  1.00  0.00           C
ATOM   3119 3C21 POPEG 158      -0.093  20.283  60.161  1.00  0.00           C
ATOM   3122 4C21 POPEG 158      -1.603  20.483  59.991  1.00  0.00           C
ATOM   3125 5C21 POPEG 158      -2.213  21.453  61.021  1.00  0.00           C
ATOM   3128 6C21 POPEG 158      -3.563  22.023  60.581  1.00  0.00           C
ATOM   3131 7C21 POPEG 158      -4.043  23.163  61.501  1.00  0.00           C
ATOM   3134 8C21 POPEG 158      -5.293  23.873  60.961  1.00  0.00           C
ATOM   3138  C33 POPEG 158      10.513  13.943  65.181  1.00  0.00           C
ATOM   3141  C34 POPEG 158      10.643  14.143  63.661  1.00  0.00           C
ATOM   3144  C35 POPEG 158       9.563  13.373  62.871  1.00  0.00           C
ATOM   3147  C36 POPEG 158       9.753  13.373  61.351  1.00  0.00           C
ATOM   3150  C37 POPEG 158       9.433  14.723  60.681  1.00  0.00           C
ATOM   3153  C38 POPEG 158       9.143  14.543  59.181  1.00  0.00           C
ATOM   3156  C39 POPEG 158       8.793  15.853  58.461  1.00  0.00           C
ATOM   3159 0C31 POPEG 158       9.953  16.433  57.651  1.00  0.00           C
ATOM   3162 1C31 POPEG 158       9.523  17.623  56.791  1.00  0.00           C
ATOM   3165 2C31 POPEG 158      10.623  18.093  55.831  1.00  0.00           C
ATOM   3168 3C31 POPEG 158      10.373  19.523  55.331  1.00  0.00           C
ATOM   3171 4C31 POPEG 158      11.623  20.203  54.731  1.00  0.00           C
ATOM   3174 5C31 POPEG 158      11.443  21.713  54.591  1.00  0.00           C
ATOM   3177 6C31 POPEG 158      12.743  22.433  54.231  1.00  0.00           C
ATOM   3181  NH3 POPEH 159      98.843  77.843  32.461  1.00  0.00           N
ATOM   3185  C12 POPEH 159      97.713  78.413  31.661  1.00  0.00           C
ATOM   3188  C11 POPEH 159      96.423  77.603  31.861  1.00  0.00           C
ATOM   3191  P   POPEH 159      96.173  76.723  34.311  1.00  0.00           P
ATOM   3192  O13 POPEH 159      95.383  75.513  34.101  1.00  0.00           O
ATOM   3193  O14 POPEH 159      97.643  76.593  34.441  1.00  0.00           O
ATOM   3194  O11 POPEH 159      95.553  77.383  35.601  1.00  0.00           O
ATOM   3195  O12 POPEH 159      95.903  77.783  33.191  1.00  0.00           O
ATOM   3196  C1  POPEH 159      96.183  78.483  36.241  1.00  0.00           C
ATOM   3199  C2  POPEH 159      97.373  77.993  37.121  1.00  0.00           C
ATOM   3201  O21 POPEH 159      97.193  78.263  38.511  1.00  0.00           O
ATOM   3202  C21 POPEH 159      96.173  77.673  39.101  1.00  0.00           C
ATOM   3203  O22 POPEH 159      95.453  76.823  38.611  1.00  0.00           O
ATOM   3204  C22 POPEH 159      96.033  78.143  40.561  1.00  0.00           C
ATOM   3207  C3  POPEH 159      98.723  78.593  36.631  1.00  0.00           C
ATOM   3210  O31 POPEH 159      99.803  77.693  36.971  1.00  0.00           O
ATOM   3211  C31 POPEH 159     100.513  78.013  38.031  1.00  0.00           C
ATOM   3212  O32 POPEH 159     100.433  79.043  38.661  1.00  0.00           O
ATOM   3213  C32 POPEH 159     101.463  76.893  38.381  1.00  0.00           C
ATOM   3216  C23 POPEH 159      96.983  79.293  40.931  1.00  0.00           C
ATOM   3219  C24 POPEH 159      96.773  79.913  42.331  1.00  0.00           C
ATOM   3222  C25 POPEH 159      97.563  79.243  43.461  1.00  0.00           C
ATOM   3225  C26 POPEH 159      97.443  80.043  44.771  1.00  0.00           C
ATOM   3228  C27 POPEH 159      97.923  79.253  46.001  1.00  0.00           C
ATOM   3231  C28 POPEH 159      97.843  80.003  47.341  1.00  0.00           C
ATOM   3234  C29 POPEH 159      96.493  80.613  47.641  1.00  0.00           C
ATOM   3236 0C21 POPEH 159      95.733  80.423  48.741  1.00  0.00           C
ATOM   3238 1C21 POPEH 159      96.043  79.533  49.921  1.00  0.00           C
ATOM   3241 2C21 POPEH 159      94.983  78.433  50.111  1.00  0.00           C
ATOM   3244 3C21 POPEH 159      95.583  77.143  50.691  1.00  0.00           C
ATOM   3247 4C21 POPEH 159      94.533  76.043  50.861  1.00  0.00           C
ATOM   3250 5C21 POPEH 159      95.133  74.683  51.231  1.00  0.00           C
ATOM   3253 6C21 POPEH 159      94.083  73.563  51.241  1.00  0.00           C
ATOM   3256 7C21 POPEH 159      93.473  73.323  52.631  1.00  0.00           C
ATOM   3259 8C21 POPEH 159      92.343  72.283  52.621  1.00  0.00           C
ATOM   3263  C33 POPEH 159     101.283  76.493  39.861  1.00  0.00           C
ATOM   3266  C34 POPEH 159     102.513  76.763  40.731  1.00  0.00           C
ATOM   3269  C35 POPEH 159     102.893  78.243  40.891  1.00  0.00           C
ATOM   3272  C36 POPEH 159     103.823  78.433  42.101  1.00  0.00           C
ATOM   3275  C37 POPEH 159     104.393  79.853  42.231  1.00  0.00           C
ATOM   3278  C38 POPEH 159     105.103  80.093  43.581  1.00  0.00           C
ATOM   3281  C39 POPEH 159     104.113  80.193  44.741  1.00  0.00           C
ATOM   3284 0C31 POPEH 159     104.723  80.643  46.071  1.00  0.00           C
ATOM   3287 1C31 POPEH 159     103.643  81.243  46.981  1.00  0.00           C
ATOM   3290 2C31 POPEH 159     104.123  81.543  48.411  1.00  0.00           C
ATOM   3293 3C31 POPEH 159     103.033  82.223  49.251  1.00  0.00           C
ATOM   3296 4C31 POPEH 159     103.433  82.393  50.721  1.00  0.00           C
ATOM   3299 5C31 POPEH 159     102.273  82.923  51.571  1.00  0.00           C
ATOM   3302 6C31 POPEH 159     102.583  83.003  53.061  1.00  0.00           C
ATOM   3306  NH3 POPEI 160      21.883  38.833  71.471  1.00  0.00           N
ATOM   3310  C12 POPEI 160      22.533  40.103  71.961  1.00  0.00           C
ATOM   3313  C11 POPEI 160      21.513  41.253  72.091  1.00  0.00           C
ATOM   3316  P   POPEI 160      23.183  43.293  72.201  1.00  0.00           P
ATOM   3317  O13 POPEI 160      22.903  44.743  72.331  1.00  0.00           O
ATOM   3318  O14 POPEI 160      24.503  42.873  72.701  1.00  0.00           O
ATOM   3319  O11 POPEI 160      23.143  42.943  70.661  1.00  0.00           O
ATOM   3320  O12 POPEI 160      22.043  42.373  72.811  1.00  0.00           O
ATOM   3321  C1  POPEI 160      23.513  43.873  69.651  1.00  0.00           C
ATOM   3324  C2  POPEI 160      24.633  43.283  68.761  1.00  0.00           C
ATOM   3326  O21 POPEI 160      24.913  44.193  67.691  1.00  0.00           O
ATOM   3327  C21 POPEI 160      24.063  44.343  66.691  1.00  0.00           C
ATOM   3328  O22 POPEI 160      23.053  43.693  66.471  1.00  0.00           O
ATOM   3329  C22 POPEI 160      24.483  45.573  65.891  1.00  0.00           C
ATOM   3332  C3  POPEI 160      24.283  41.823  68.321  1.00  0.00           C
ATOM   3335  O31 POPEI 160      24.743  41.503  66.990  1.00  0.00           O
ATOM   3336  C31 POPEI 160      25.943  41.013  66.851  1.00  0.00           C
ATOM   3337  O32 POPEI 160      26.713  40.703  67.751  1.00  0.00           O
ATOM   3338  C32 POPEI 160      26.223  40.823  65.351  1.00  0.00           C
ATOM   3341  C23 POPEI 160      23.523  45.893  64.741  1.00  0.00           C
ATOM   3344  C24 POPEI 160      23.983  47.083  63.891  1.00  0.00           C
ATOM   3347  C25 POPEI 160      23.533  48.433  64.461  1.00  0.00           C
ATOM   3350  C26 POPEI 160      22.483  49.123  63.571  1.00  0.00           C
ATOM   3353  C27 POPEI 160      21.933  50.393  64.221  1.00  0.00           C
ATOM   3356  C28 POPEI 160      20.943  51.163  63.321  1.00  0.00           C
ATOM   3359  C29 POPEI 160      20.493  52.393  64.061  1.00  0.00           C
ATOM   3361 0C21 POPEI 160      19.293  53.003  64.021  1.00  0.00           C
ATOM   3363 1C21 POPEI 160      18.103  52.633  63.171  1.00  0.00           C
ATOM   3366 2C21 POPEI 160      18.283  52.933  61.671  1.00  0.00           C
ATOM   3369 3C21 POPEI 160      16.943  53.203  60.971  1.00  0.00           C
ATOM   3372 4C21 POPEI 160      17.043  53.363  59.441  1.00  0.00           C
ATOM   3375 5C21 POPEI 160      17.293  52.053  58.681  1.00  0.00           C
ATOM   3378 6C21 POPEI 160      16.063  51.143  58.571  1.00  0.00           C
ATOM   3381 7C21 POPEI 160      16.433  49.763  57.991  1.00  0.00           C
ATOM   3384 8C21 POPEI 160      15.253  48.803  57.821  1.00  0.00           C
ATOM   3388  C33 POPEI 160      25.483  41.793  64.401  1.00  0.00           C
ATOM   3391  C34 POPEI 160      25.283  41.273  62.971  1.00  0.00           C
ATOM   3394  C35 POPEI 160      26.553  40.823  62.221  1.00  0.00           C
ATOM   3397  C36 POPEI 160      27.383  41.923  61.551  1.00  0.00           C
ATOM   3400  C37 POPEI 160      26.713  42.583  60.341  1.00  0.00           C
ATOM   3403  C38 POPEI 160      27.683  43.413  59.481  1.00  0.00           C
ATOM   3406  C39 POPEI 160      28.483  42.553  58.491  1.00  0.00           C
ATOM   3409 0C31 POPEI 160      29.463  43.353  57.621  1.00  0.00           C
ATOM   3412 1C31 POPEI 160      30.283  42.443  56.681  1.00  0.00           C
ATOM   3415 2C31 POPEI 160      30.943  43.153  55.491  1.00  0.00           C
ATOM   3418 3C31 POPEI 160      29.953  43.483  54.361  1.00  0.00           C
ATOM   3421 4C31 POPEI 160      30.663  43.663  53.011  1.00  0.00           C
ATOM   3424 5C31 POPEI 160      29.683  43.833  51.841  1.00  0.00           C
ATOM   3427 6C31 POPEI 160      30.363  43.983  50.481  1.00  0.00           C
ATOM   3431  NH3 POPEJ 161      26.043  45.383  72.281  1.00  0.00           N
ATOM   3435  C12 POPEJ 161      26.993  44.413  72.931  1.00  0.00           C
ATOM   3438  C11 POPEJ 161      27.703  43.543  71.861  1.00  0.00           C
ATOM   3441  P   POPEJ 161      30.053  44.693  71.771  1.00  0.00           P
ATOM   3442  O13 POPEJ 161      30.923  44.833  72.961  1.00  0.00           O
ATOM   3443  O14 POPEJ 161      30.733  44.583  70.471  1.00  0.00           O
ATOM   3444  O11 POPEJ 161      28.983  45.843  71.741  1.00  0.00           O
ATOM   3445  O12 POPEJ 161      29.113  43.453  72.081  1.00  0.00           O
ATOM   3446  C1  POPEJ 161      29.333  47.203  71.631  1.00  0.00           C
ATOM   3449  C2  POPEJ 161      28.203  48.043  70.961  1.00  0.00           C
ATOM   3451  O21 POPEJ 161      27.213  47.173  70.341  1.00  0.00           O
ATOM   3452  C21 POPEJ 161      26.893  47.273  69.051  1.00  0.00           C
ATOM   3453  O22 POPEJ 161      25.743  47.353  68.651  1.00  0.00           O
ATOM   3454  C22 POPEJ 161      28.103  47.053  68.131  1.00  0.00           C
ATOM   3457  C3  POPEJ 161      28.783  49.263  70.151  1.00  0.00           C
ATOM   3460  O31 POPEJ 161      27.793  49.953  69.361  1.00  0.00           O
ATOM   3461  C31 POPEJ 161      28.213  51.123  68.861  1.00  0.00           C
ATOM   3462  O32 POPEJ 161      29.273  51.653  69.121  1.00  0.00           O
ATOM   3463  C32 POPEJ 161      27.223  51.603  67.801  1.00  0.00           C
ATOM   3466  C23 POPEJ 161      27.713  46.393  66.781  1.00  0.00           C
ATOM   3469  C24 POPEJ 161      28.863  46.403  65.761  1.00  0.00           C
ATOM   3472  C25 POPEJ 161      28.493  45.793  64.401  1.00  0.00           C
ATOM   3475  C26 POPEJ 161      28.353  46.833  63.281  1.00  0.00           C
ATOM   3478  C27 POPEJ 161      28.333  46.203  61.871  1.00  0.00           C
ATOM   3481  C28 POPEJ 161      27.733  47.103  60.781  1.00  0.00           C
ATOM   3484  C29 POPEJ 161      26.253  47.323  60.931  1.00  0.00           C
ATOM   3486 0C21 POPEJ 161      25.483  48.123  60.171  1.00  0.00           C
ATOM   3488 1C21 POPEJ 161      25.973  48.943  59.001  1.00  0.00           C
ATOM   3491 2C21 POPEJ 161      25.893  48.143  57.691  1.00  0.00           C
ATOM   3494 3C21 POPEJ 161      26.523  48.893  56.521  1.00  0.00           C
ATOM   3497 4C21 POPEJ 161      26.823  47.973  55.331  1.00  0.00           C
ATOM   3500 5C21 POPEJ 161      27.923  48.543  54.431  1.00  0.00           C
ATOM   3503 6C21 POPEJ 161      28.233  47.643  53.221  1.00  0.00           C
ATOM   3506 7C21 POPEJ 161      29.153  48.333  52.211  1.00  0.00           C
ATOM   3509 8C21 POPEJ 161      29.503  47.453  51.021  1.00  0.00           C
ATOM   3513  C33 POPEJ 161      27.713  51.243  66.371  1.00  0.00           C
ATOM   3516  C34 POPEJ 161      26.623  51.413  65.301  1.00  0.00           C
ATOM   3519  C35 POPEJ 161      27.043  50.843  63.931  1.00  0.00           C
ATOM   3522  C36 POPEJ 161      28.143  51.643  63.231  1.00  0.00           C
ATOM   3525  C37 POPEJ 161      28.633  50.973  61.931  1.00  0.00           C
ATOM   3528  C38 POPEJ 161      29.623  51.863  61.171  1.00  0.00           C
ATOM   3531  C39 POPEJ 161      30.683  51.083  60.371  1.00  0.00           C
ATOM   3534 0C31 POPEJ 161      30.133  50.163  59.271  1.00  0.00           C
ATOM   3537 1C31 POPEJ 161      31.193  49.163  58.781  1.00  0.00           C
ATOM   3540 2C31 POPEJ 161      30.663  48.143  57.761  1.00  0.00           C
ATOM   3543 3C31 POPEJ 161      31.503  46.853  57.711  1.00  0.00           C
ATOM   3546 4C31 POPEJ 161      32.953  47.043  57.251  1.00  0.00           C
ATOM   3549 5C31 POPEJ 161      33.763  45.733  57.311  1.00  0.00           C
ATOM   3552 6C31 POPEJ 161      35.173  45.853  56.721  1.00  0.00           C
ATOM   3556  NH3 POPEK 162     112.433 127.483  26.491  1.00  0.00           N
ATOM   3560  C12 POPEK 162     113.863 127.163  26.131  1.00  0.00           C
ATOM   3563  C11 POPEK 162     114.673 128.413  25.741  1.00  0.00           C
ATOM   3566  P   POPEK 162     117.203 127.993  26.201  1.00  0.00           P
ATOM   3567  O13 POPEK 162     117.803 129.323  26.411  1.00  0.00           O
ATOM   3568  O14 POPEK 162     118.163 126.963  25.771  1.00  0.00           O
ATOM   3569  O11 POPEK 162     116.573 127.533  27.571  1.00  0.00           O
ATOM   3570  O12 POPEK 162     115.963 128.073  25.221  1.00  0.00           O
ATOM   3571  C1  POPEK 162     117.303 127.683  28.811  1.00  0.00           C
ATOM   3574  C2  POPEK 162     116.543 128.643  29.771  1.00  0.00           C
ATOM   3576  O21 POPEK 162     116.913 128.463  31.151  1.00  0.00           O
ATOM   3577  C21 POPEK 162     116.413 127.393  31.741  1.00  0.00           C
ATOM   3578  O22 POPEK 162     116.093 126.353  31.201  1.00  0.00           O
ATOM   3579  C22 POPEK 162     116.263 127.703  33.231  1.00  0.00           C
ATOM   3582  C3  POPEK 162     115.003 128.593  29.551  1.00  0.00           C
ATOM   3585  O31 POPEK 162     114.283 129.293  30.591  1.00  0.00           O
ATOM   3586  C31 POPEK 162     112.973 129.293  30.361  1.00  0.00           C
ATOM   3587  O32 POPEK 162     112.433 128.893  29.341  1.00  0.00           O
ATOM   3588  C32 POPEK 162     112.243 129.883  31.561  1.00  0.00           C
ATOM   3591  C23 POPEK 162     115.343 126.703  33.961  1.00  0.00           C
ATOM   3594  C24 POPEK 162     115.293 126.983  35.461  1.00  0.00           C
ATOM   3597  C25 POPEK 162     114.093 126.343  36.171  1.00  0.00           C
ATOM   3600  C26 POPEK 162     113.893 126.983  37.541  1.00  0.00           C
ATOM   3603  C27 POPEK 162     112.783 126.343  38.391  1.00  0.00           C
ATOM   3606  C28 POPEK 162     112.353 127.233  39.571  1.00  0.00           C
ATOM   3609  C29 POPEK 162     113.523 127.653  40.431  1.00  0.00           C
ATOM   3611 0C21 POPEK 162     113.643 127.553  41.761  1.00  0.00           C
ATOM   3613 1C21 POPEK 162     112.593 127.043  42.721  1.00  0.00           C
ATOM   3616 2C21 POPEK 162     112.973 125.723  43.401  1.00  0.00           C
ATOM   3619 3C21 POPEK 162     111.823 125.223  44.281  1.00  0.00           C
ATOM   3622 4C21 POPEK 162     112.183 123.963  45.081  1.00  0.00           C
ATOM   3625 5C21 POPEK 162     111.093 123.523  46.081  1.00  0.00           C
ATOM   3628 6C21 POPEK 162     110.833 124.583  47.151  1.00  0.00           C
ATOM   3631 7C21 POPEK 162     109.853 124.163  48.251  1.00  0.00           C
ATOM   3634 8C21 POPEK 162     109.443 125.333  49.161  1.00  0.00           C
ATOM   3638  C33 POPEK 162     112.213 128.923  32.761  1.00  0.00           C
ATOM   3641  C34 POPEK 162     111.573 129.573  34.001  1.00  0.00           C
ATOM   3644  C35 POPEK 162     112.563 130.423  34.811  1.00  0.00           C
ATOM   3647  C36 POPEK 162     111.853 131.383  35.791  1.00  0.00           C
ATOM   3650  C37 POPEK 162     112.473 131.383  37.191  1.00  0.00           C
ATOM   3653  C38 POPEK 162     112.023 132.583  38.041  1.00  0.00           C
ATOM   3656  C39 POPEK 162     112.813 132.743  39.341  1.00  0.00           C
ATOM   3659 0C31 POPEK 162     112.523 131.663  40.391  1.00  0.00           C
ATOM   3662 1C31 POPEK 162     113.323 131.833  41.691  1.00  0.00           C
ATOM   3665 2C31 POPEK 162     112.713 130.983  42.811  1.00  0.00           C
ATOM   3668 3C31 POPEK 162     113.633 130.623  43.981  1.00  0.00           C
ATOM   3671 4C31 POPEK 162     113.963 131.813  44.881  1.00  0.00           C
ATOM   3674 5C31 POPEK 162     114.913 131.423  46.031  1.00  0.00           C
ATOM   3677 6C31 POPEK 162     115.343 132.583  46.931  1.00  0.00           C
ATOM   3681  NH3 POPEL 163     116.953  90.523  34.261  1.00  0.00           N
ATOM   3685  C12 POPEL 163     117.303  91.933  33.911  1.00  0.00           C
ATOM   3688  C11 POPEL 163     116.153  92.643  33.191  1.00  0.00           C
ATOM   3691  P   POPEL 163     113.773  93.623  33.551  1.00  0.00           P
ATOM   3692  O13 POPEL 163     114.163  95.023  33.231  1.00  0.00           O
ATOM   3693  O14 POPEL 163     113.123  92.773  32.531  1.00  0.00           O
ATOM   3694  O11 POPEL 163     112.923  93.553  34.881  1.00  0.00           O
ATOM   3695  O12 POPEL 163     115.053  92.843  34.081  1.00  0.00           O
ATOM   3696  C1  POPEL 163     111.943  94.543  35.191  1.00  0.00           C
ATOM   3699  C2  POPEL 163     112.193  95.083  36.621  1.00  0.00           C
ATOM   3701  O21 POPEL 163     110.983  95.713  37.061  1.00  0.00           O
ATOM   3702  C21 POPEL 163     110.733  95.613  38.361  1.00  0.00           C
ATOM   3703  O22 POPEL 163     111.393  94.973  39.161  1.00  0.00           O
ATOM   3704  C22 POPEL 163     109.483  96.433  38.671  1.00  0.00           C
ATOM   3707  C3  POPEL 163     113.373  96.093  36.631  1.00  0.00           C
ATOM   3710  O31 POPEL 163     114.013  96.173  37.931  1.00  0.00           O
ATOM   3711  C31 POPEL 163     113.513  97.123  38.731  1.00  0.00           C
ATOM   3712  O32 POPEL 163     112.673  97.943  38.401  1.00  0.00           O
ATOM   3713  C32 POPEL 163     114.103  96.963  40.131  1.00  0.00           C
ATOM   3716  C23 POPEL 163     108.853  96.133  40.051  1.00  0.00           C
ATOM   3719  C24 POPEL 163     107.553  96.913  40.261  1.00  0.00           C
ATOM   3722  C25 POPEL 163     107.123  97.083  41.731  1.00  0.00           C
ATOM   3725  C26 POPEL 163     106.803  95.783  42.471  1.00  0.00           C
ATOM   3728  C27 POPEL 163     106.173  96.063  43.841  1.00  0.00           C
ATOM   3731  C28 POPEL 163     105.923  94.803  44.691  1.00  0.00           C
ATOM   3734  C29 POPEL 163     107.213  94.243  45.261  1.00  0.00           C
ATOM   3736 0C21 POPEL 163     107.453  93.973  46.551  1.00  0.00           C
ATOM   3738 1C21 POPEL 163     106.483  94.133  47.691  1.00  0.00           C
ATOM   3741 2C21 POPEL 163     107.133  93.893  49.071  1.00  0.00           C
ATOM   3744 3C21 POPEL 163     108.073  95.033  49.521  1.00  0.00           C
ATOM   3747 4C21 POPEL 163     109.523  94.603  49.821  1.00  0.00           C
ATOM   3750 5C21 POPEL 163     109.643  93.483  50.871  1.00  0.00           C
ATOM   3753 6C21 POPEL 163     111.063  93.333  51.431  1.00  0.00           C
ATOM   3756 7C21 POPEL 163     111.203  92.133  52.381  1.00  0.00           C
ATOM   3759 8C21 POPEL 163     112.613  91.993  52.971  1.00  0.00           C
ATOM   3763  C33 POPEL 163     113.513  97.953  41.171  1.00  0.00           C
ATOM   3766  C34 POPEL 163     112.003  97.773  41.391  1.00  0.00           C
ATOM   3769  C35 POPEL 163     111.603  97.493  42.841  1.00  0.00           C
ATOM   3772  C36 POPEL 163     111.853  98.673  43.791  1.00  0.00           C
ATOM   3775  C37 POPEL 163     111.613  98.273  45.241  1.00  0.00           C
ATOM   3778  C38 POPEL 163     112.093  99.343  46.231  1.00  0.00           C
ATOM   3781  C39 POPEL 163     112.463  98.733  47.591  1.00  0.00           C
ATOM   3784 0C31 POPEL 163     111.263  98.193  48.391  1.00  0.00           C
ATOM   3787 1C31 POPEL 163     110.543  99.313  49.141  1.00  0.00           C
ATOM   3790 2C31 POPEL 163     109.383  98.823  50.011  1.00  0.00           C
ATOM   3793 3C31 POPEL 163     108.993  99.863  51.071  1.00  0.00           C
ATOM   3796 4C31 POPEL 163     107.693  99.513  51.811  1.00  0.00           C
ATOM   3799 5C31 POPEL 163     107.653 100.103  53.221  1.00  0.00           C
ATOM   3802 6C31 POPEL 163     106.363  99.813  53.991  1.00  0.00           C
ATOM   3806  NH3 POPEM 164      64.223  50.343  27.351  1.00  0.00           N
ATOM   3810  C12 POPEM 164      62.863  49.853  27.741  1.00  0.00           C
ATOM   3813  C11 POPEM 164      62.293  49.053  26.571  1.00  0.00           C
ATOM   3816  P   POPEM 164      62.803  46.843  25.311  1.00  0.00           P
ATOM   3817  O13 POPEM 164      62.123  47.243  24.061  1.00  0.00           O
ATOM   3818  O14 POPEM 164      63.943  45.913  25.181  1.00  0.00           O
ATOM   3819  O11 POPEM 164      61.743  46.263  26.341  1.00  0.00           O
ATOM   3820  O12 POPEM 164      63.283  48.123  26.091  1.00  0.00           O
ATOM   3821  C1  POPEM 164      61.693  44.853  26.531  1.00  0.00           C
ATOM   3824  C2  POPEM 164      60.893  44.463  27.801  1.00  0.00           C
ATOM   3826  O21 POPEM 164      61.443  45.123  28.961  1.00  0.00           O
ATOM   3827  C21 POPEM 164      60.603  45.253  29.991  1.00  0.00           C
ATOM   3828  O22 POPEM 164      59.403  45.043  29.951  1.00  0.00           O
ATOM   3829  C22 POPEM 164      61.433  45.453  31.271  1.00  0.00           C
ATOM   3832  C3  POPEM 164      60.993  42.913  27.931  1.00  0.00           C
ATOM   3835  O31 POPEM 164      59.943  42.303  28.711  1.00  0.00           O
ATOM   3836  C31 POPEM 164      60.233  42.053  29.981  1.00  0.00           C
ATOM   3837  O32 POPEM 164      61.253  42.423  30.551  1.00  0.00           O
ATOM   3838  C32 POPEM 164      59.133  41.183  30.571  1.00  0.00           C
ATOM   3841  C23 POPEM 164      61.233  46.763  32.081  1.00  0.00           C
ATOM   3844  C24 POPEM 164      62.093  46.693  33.371  1.00  0.00           C
ATOM   3847  C25 POPEM 164      61.803  47.783  34.411  1.00  0.00           C
ATOM   3850  C26 POPEM 164      62.303  47.443  35.831  1.00  0.00           C
ATOM   3853  C27 POPEM 164      63.823  47.233  36.001  1.00  0.00           C
ATOM   3856  C28 POPEM 164      64.183  46.323  37.191  1.00  0.00           C
ATOM   3859  C29 POPEM 164      63.743  46.853  38.531  1.00  0.00           C
ATOM   3861 0C21 POPEM 164      64.513  47.493  39.431  1.00  0.00           C
ATOM   3863 1C21 POPEM 164      65.953  47.903  39.261  1.00  0.00           C
ATOM   3866 2C21 POPEM 164      66.163  49.363  39.691  1.00  0.00           C
ATOM   3869 3C21 POPEM 164      67.533  49.933  39.281  1.00  0.00           C
ATOM   3872 4C21 POPEM 164      67.833  51.273  39.971  1.00  0.00           C
ATOM   3875 5C21 POPEM 164      69.163  51.893  39.531  1.00  0.00           C
ATOM   3878 6C21 POPEM 164      69.513  53.143  40.351  1.00  0.00           C
ATOM   3881 7C21 POPEM 164      70.943  53.623  40.081  1.00  0.00           C
ATOM   3884 8C21 POPEM 164      71.363  54.813  40.951  1.00  0.00           C
ATOM   3888  C33 POPEM 164      59.633  40.343  31.761  1.00  0.00           C
ATOM   3891  C34 POPEM 164      59.763  41.193  33.041  1.00  0.00           C
ATOM   3894  C35 POPEM 164      61.163  41.203  33.651  1.00  0.00           C
ATOM   3897  C36 POPEM 164      61.173  42.163  34.851  1.00  0.00           C
ATOM   3900  C37 POPEM 164      62.383  42.033  35.781  1.00  0.00           C
ATOM   3903  C38 POPEM 164      62.183  42.843  37.071  1.00  0.00           C
ATOM   3906  C39 POPEM 164      61.203  42.173  38.041  1.00  0.00           C
ATOM   3909 0C31 POPEM 164      60.503  43.153  39.001  1.00  0.00           C
ATOM   3912 1C31 POPEM 164      61.513  43.793  39.961  1.00  0.00           C
ATOM   3915 2C31 POPEM 164      60.893  44.503  41.161  1.00  0.00           C
ATOM   3918 3C31 POPEM 164      62.013  44.943  42.121  1.00  0.00           C
ATOM   3921 4C31 POPEM 164      61.533  45.283  43.531  1.00  0.00           C
ATOM   3924 5C31 POPEM 164      62.733  45.403  44.481  1.00  0.00           C
ATOM   3927 6C31 POPEM 164      62.353  45.383  45.961  1.00  0.00           C
ATOM   3931  NH3 POPEN 165      78.093  67.613  30.571  1.00  0.00           N
ATOM   3935  C12 POPEN 165      77.043  68.663  30.511  1.00  0.00           C
ATOM   3938  C11 POPEN 165      77.543  69.903  29.781  1.00  0.00           C
ATOM   3941  P   POPEN 165      75.883  71.673  30.791  1.00  0.00           P
ATOM   3942  O13 POPEN 165      76.083  73.093  30.421  1.00  0.00           O
ATOM   3943  O14 POPEN 165      74.453  71.293  30.921  1.00  0.00           O
ATOM   3944  O11 POPEN 165      76.703  71.273  32.091  1.00  0.00           O
ATOM   3945  O12 POPEN 165      76.453  70.783  29.641  1.00  0.00           O
ATOM   3946  C1  POPEN 165      77.453  72.213  32.861  1.00  0.00           C
ATOM   3949  C2  POPEN 165      76.983  72.343  34.341  1.00  0.00           C
ATOM   3951  O21 POPEN 165      78.113  72.773  35.101  1.00  0.00           O
ATOM   3952  C21 POPEN 165      77.853  73.353  36.251  1.00  0.00           C
ATOM   3953  O22 POPEN 165      76.833  73.963  36.531  1.00  0.00           O
ATOM   3954  C22 POPEN 165      79.103  73.273  37.101  1.00  0.00           C
ATOM   3957  C3  POPEN 165      76.403  71.073  35.011  1.00  0.00           C
ATOM   3960  O31 POPEN 165      75.813  71.383  36.291  1.00  0.00           O
ATOM   3961  C31 POPEN 165      75.813  70.423  37.201  1.00  0.00           C
ATOM   3962  O32 POPEN 165      76.093  69.253  37.011  1.00  0.00           O
ATOM   3963  C32 POPEN 165      75.343  70.983  38.551  1.00  0.00           C
ATOM   3966  C23 POPEN 165      78.893  73.693  38.561  1.00  0.00           C
ATOM   3969  C24 POPEN 165      79.773  72.833  39.471  1.00  0.00           C
ATOM   3972  C25 POPEN 165      79.653  73.173  40.961  1.00  0.00           C
ATOM   3975  C26 POPEN 165      80.083  74.603  41.271  1.00  0.00           C
ATOM   3978  C27 POPEN 165      79.963  74.923  42.761  1.00  0.00           C
ATOM   3981  C28 POPEN 165      80.333  76.393  43.061  1.00  0.00           C
ATOM   3984  C29 POPEN 165      80.293  76.873  44.491  1.00  0.00           C
ATOM   3986 0C21 POPEN 165      79.643  76.383  45.571  1.00  0.00           C
ATOM   3988 1C21 POPEN 165      78.723  75.183  45.681  1.00  0.00           C
ATOM   3991 2C21 POPEN 165      78.413  74.823  47.151  1.00  0.00           C
ATOM   3994 3C21 POPEN 165      77.613  75.893  47.901  1.00  0.00           C
ATOM   3997 4C21 POPEN 165      77.423  75.543  49.381  1.00  0.00           C
ATOM   4000 5C21 POPEN 165      76.953  76.753  50.211  1.00  0.00           C
ATOM   4003 6C21 POPEN 165      78.103  77.423  50.971  1.00  0.00           C
ATOM   4006 7C21 POPEN 165      77.633  78.563  51.881  1.00  0.00           C
ATOM   4009 8C21 POPEN 165      78.783  79.243  52.621  1.00  0.00           C
ATOM   4013  C33 POPEN 165      75.983  70.273  39.761  1.00  0.00           C
ATOM   4016  C34 POPEN 165      76.433  71.233  40.881  1.00  0.00           C
ATOM   4019  C35 POPEN 165      75.423  71.333  42.021  1.00  0.00           C
ATOM   4022  C36 POPEN 165      75.923  72.133  43.241  1.00  0.00           C
ATOM   4025  C37 POPEN 165      74.963  71.963  44.431  1.00  0.00           C
ATOM   4028  C38 POPEN 165      75.403  72.663  45.721  1.00  0.00           C
ATOM   4031  C39 POPEN 165      74.433  72.333  46.871  1.00  0.00           C
ATOM   4034 0C31 POPEN 165      74.653  73.173  48.131  1.00  0.00           C
ATOM   4037 1C31 POPEN 165      73.703  72.773  49.271  1.00  0.00           C
ATOM   4040 2C31 POPEN 165      73.583  73.853  50.361  1.00  0.00           C
ATOM   4043 3C31 POPEN 165      72.603  73.493  51.491  1.00  0.00           C
ATOM   4046 4C31 POPEN 165      73.083  72.373  52.421  1.00  0.00           C
ATOM   4049 5C31 POPEN 165      72.043  72.003  53.491  1.00  0.00           C
ATOM   4052 6C31 POPEN 165      72.573  71.113  54.621  1.00  0.00           C
ATOM   4056  NH3 POPEO 166      87.153  66.503  73.371  1.00  0.00           N
ATOM   4060  C12 POPEO 166      88.603  66.903  73.291  1.00  0.00           C
ATOM   4063  C11 POPEO 166      89.433  65.883  74.071  1.00  0.00           C
ATOM   4066  P   POPEO 166      91.703  64.643  73.791  1.00  0.00           P
ATOM   4067  O13 POPEO 166      93.083  64.973  74.151  1.00  0.00           O
ATOM   4068  O14 POPEO 166      91.003  63.643  74.651  1.00  0.00           O
ATOM   4069  O11 POPEO 166      91.693  64.063  72.321  1.00  0.00           O
ATOM   4070  O12 POPEO 166      90.803  65.943  73.681  1.00  0.00           O
ATOM   4071  C1  POPEO 166      90.513  63.433  71.821  1.00  0.00           C
ATOM   4074  C2  POPEO 166      90.843  62.723  70.491  1.00  0.00           C
ATOM   4076  O21 POPEO 166      89.643  62.093  69.991  1.00  0.00           O
ATOM   4077  C21 POPEO 166      89.063  62.743  69.001  1.00  0.00           C
ATOM   4078  O22 POPEO 166      89.413  63.803  68.531  1.00  0.00           O
ATOM   4079  C22 POPEO 166      87.953  61.873  68.441  1.00  0.00           C
ATOM   4082  C3  POPEO 166      91.953  61.653  70.701  1.00  0.00           C
ATOM   4085  O31 POPEO 166      91.673  60.413  70.021  1.00  0.00           O
ATOM   4086  C31 POPEO 166      91.913  60.223  68.711  1.00  0.00           C
ATOM   4087  O32 POPEO 166      91.483  59.233  68.131  1.00  0.00           O
ATOM   4088  C32 POPEO 166      92.723  61.333  68.031  1.00  0.00           C
ATOM   4091  C23 POPEO 166      87.843  62.063  66.911  1.00  0.00           C
ATOM   4094  C24 POPEO 166      86.673  61.283  66.311  1.00  0.00           C
ATOM   4097  C25 POPEO 166      86.553  61.473  64.791  1.00  0.00           C
ATOM   4100  C26 POPEO 166      86.493  62.953  64.371  1.00  0.00           C
ATOM   4103  C27 POPEO 166      86.213  63.133  62.881  1.00  0.00           C
ATOM   4106  C28 POPEO 166      86.323  64.613  62.451  1.00  0.00           C
ATOM   4109  C29 POPEO 166      86.093  64.793  60.971  1.00  0.00           C
ATOM   4111 0C21 POPEO 166      84.893  64.843  60.371  1.00  0.00           C
ATOM   4113 1C21 POPEO 166      83.563  64.753  61.071  1.00  0.00           C
ATOM   4116 2C21 POPEO 166      82.413  65.423  60.301  1.00  0.00           C
ATOM   4119 3C21 POPEO 166      81.093  65.303  61.081  1.00  0.00           C
ATOM   4122 4C21 POPEO 166      79.863  65.793  60.311  1.00  0.00           C
ATOM   4125 5C21 POPEO 166      79.883  67.293  59.981  1.00  0.00           C
ATOM   4128 6C21 POPEO 166      79.733  68.223  61.211  1.00  0.00           C
ATOM   4131 7C21 POPEO 166      79.443  69.673  60.801  1.00  0.00           C
ATOM   4134 8C21 POPEO 166      78.873  70.533  61.931  1.00  0.00           C
ATOM   4138  C33 POPEO 166      93.043  61.063  66.531  1.00  0.00           C
ATOM   4141  C34 POPEO 166      94.123  62.023  66.031  1.00  0.00           C
ATOM   4144  C35 POPEO 166      94.363  62.053  64.511  1.00  0.00           C
ATOM   4147  C36 POPEO 166      93.153  62.613  63.741  1.00  0.00           C
ATOM   4150  C37 POPEO 166      93.523  63.583  62.611  1.00  0.00           C
ATOM   4153  C38 POPEO 166      92.273  64.103  61.881  1.00  0.00           C
ATOM   4156  C39 POPEO 166      92.523  65.293  60.941  1.00  0.00           C
ATOM   4159 0C31 POPEO 166      93.163  64.923  59.591  1.00  0.00           C
ATOM   4162 1C31 POPEO 166      93.193  66.113  58.631  1.00  0.00           C
ATOM   4165 2C31 POPEO 166      93.503  65.733  57.171  1.00  0.00           C
ATOM   4168 3C31 POPEO 166      94.963  65.993  56.771  1.00  0.00           C
ATOM   4171 4C31 POPEO 166      95.233  65.613  55.301  1.00  0.00           C
ATOM   4174 5C31 POPEO 166      96.633  66.003  54.831  1.00  0.00           C
ATOM   4177 6C31 POPEO 166      96.983  65.433  53.461  1.00  0.00           C
ATOM   4181  NH3 POPEP 167      33.233  43.523  72.231  1.00  0.00           N
ATOM   4185  C12 POPEP 167      33.793  42.593  73.271  1.00  0.00           C
ATOM   4188  C11 POPEP 167      34.463  43.333  74.451  1.00  0.00           C
ATOM   4191  P   POPEP 167      36.983  43.723  75.221  1.00  0.00           P
ATOM   4192  O13 POPEP 167      36.583  44.413  76.461  1.00  0.00           O
ATOM   4193  O14 POPEP 167      38.143  42.813  75.391  1.00  0.00           O
ATOM   4194  O11 POPEP 167      37.363  44.793  74.181  1.00  0.00           O
ATOM   4195  O12 POPEP 167      35.793  42.863  74.621  1.00  0.00           O
ATOM   4196  C1  POPEP 167      36.613  45.093  73.021  1.00  0.00           C
ATOM   4199  C2  POPEP 167      37.563  45.813  72.071  1.00  0.00           C
ATOM   4201  O21 POPEP 167      37.043  46.063  70.761  1.00  0.00           O
ATOM   4202  C21 POPEP 167      35.823  45.873  70.341  1.00  0.00           C
ATOM   4203  O22 POPEP 167      34.833  45.543  70.981  1.00  0.00           O
ATOM   4204  C22 POPEP 167      35.813  46.203  68.851  1.00  0.00           C
ATOM   4207  C3  POPEP 167      38.873  44.963  71.961  1.00  0.00           C
ATOM   4210  O31 POPEP 167      39.943  45.683  71.341  1.00  0.00           O
ATOM   4211  C31 POPEP 167      39.903  45.643  70.021  1.00  0.00           C
ATOM   4212  O32 POPEP 167      39.063  45.083  69.341  1.00  0.00           O
ATOM   4213  C32 POPEP 167      41.193  46.253  69.501  1.00  0.00           C
ATOM   4216  C23 POPEP 167      36.003  44.943  67.981  1.00  0.00           C
ATOM   4219  C24 POPEP 167      36.503  45.273  66.571  1.00  0.00           C
ATOM   4222  C25 POPEP 167      36.683  43.993  65.751  1.00  0.00           C
ATOM   4225  C26 POPEP 167      37.123  44.243  64.301  1.00  0.00           C
ATOM   4228  C27 POPEP 167      37.243  42.933  63.531  1.00  0.00           C
ATOM   4231  C28 POPEP 167      37.723  43.093  62.071  1.00  0.00           C
ATOM   4234  C29 POPEP 167      36.633  43.593  61.151  1.00  0.00           C
ATOM   4236 0C21 POPEP 167      36.513  43.283  59.851  1.00  0.00           C
ATOM   4238 1C21 POPEP 167      37.503  42.453  59.051  1.00  0.00           C
ATOM   4241 2C21 POPEP 167      37.083  40.993  58.821  1.00  0.00           C
ATOM   4244 3C21 POPEP 167      38.143  40.273  57.981  1.00  0.00           C
ATOM   4247 4C21 POPEP 167      37.723  38.863  57.551  1.00  0.00           C
ATOM   4250 5C21 POPEP 167      38.813  38.173  56.711  1.00  0.00           C
ATOM   4253 6C21 POPEP 167      38.243  37.433  55.491  1.00  0.00           C
ATOM   4256 7C21 POPEP 167      39.343  36.853  54.601  1.00  0.00           C
ATOM   4259 8C21 POPEP 167      38.793  36.063  53.411  1.00  0.00           C
ATOM   4263  C33 POPEP 167      41.283  46.063  67.981  1.00  0.00           C
ATOM   4266  C34 POPEP 167      42.693  46.323  67.461  1.00  0.00           C
ATOM   4269  C35 POPEP 167      42.943  45.673  66.101  1.00  0.00           C
ATOM   4272  C36 POPEP 167      41.923  46.133  65.071  1.00  0.00           C
ATOM   4275  C37 POPEP 167      42.143  45.513  63.701  1.00  0.00           C
ATOM   4278  C38 POPEP 167      41.153  46.133  62.721  1.00  0.00           C
ATOM   4281  C39 POPEP 167      41.243  45.553  61.311  1.00  0.00           C
ATOM   4284 0C31 POPEP 167      40.133  46.143  60.451  1.00  0.00           C
ATOM   4287 1C31 POPEP 167      39.833  45.283  59.221  1.00  0.00           C
ATOM   4290 2C31 POPEP 167      38.673  45.853  58.401  1.00  0.00           C
ATOM   4293 3C31 POPEP 167      39.153  46.723  57.241  1.00  0.00           C
ATOM   4296 4C31 POPEP 167      39.783  45.883  56.131  1.00  0.00           C
ATOM   4299 5C31 POPEP 167      40.153  46.743  54.931  1.00  0.00           C
ATOM   4302 6C31 POPEP 167      40.883  45.963  53.851  1.00  0.00           C
ATOM   4306  NH3 POPEQ 168      15.133  54.223  28.031  1.00  0.00           N
ATOM   4310  C12 POPEQ 168      15.033  54.583  29.481  1.00  0.00           C
ATOM   4313  C11 POPEQ 168      14.913  56.113  29.671  1.00  0.00           C
ATOM   4316  P   POPEQ 168      17.183  56.893  28.561  1.00  0.00           P
ATOM   4317  O13 POPEQ 168      17.673  55.513  28.811  1.00  0.00           O
ATOM   4318  O14 POPEQ 168      17.493  57.473  27.231  1.00  0.00           O
ATOM   4319  O11 POPEQ 168      17.603  57.853  29.741  1.00  0.00           O
ATOM   4320  O12 POPEQ 168      15.593  56.863  28.661  1.00  0.00           O
ATOM   4321  C1  POPEQ 168      18.933  57.803  30.271  1.00  0.00           C
ATOM   4324  C2  POPEQ 168      18.963  57.023  31.621  1.00  0.00           C
ATOM   4326  O21 POPEQ 168      18.103  57.613  32.621  1.00  0.00           O
ATOM   4327  C21 POPEQ 168      18.523  58.743  33.141  1.00  0.00           C
ATOM   4328  O22 POPEQ 168      19.333  59.523  32.661  1.00  0.00           O
ATOM   4329  C22 POPEQ 168      17.943  58.873  34.541  1.00  0.00           C
ATOM   4332  C3  POPEQ 168      20.373  56.723  32.221  1.00  0.00           C
ATOM   4335  O31 POPEQ 168      20.163  55.983  33.451  1.00  0.00           O
ATOM   4336  C31 POPEQ 168      21.073  55.083  33.781  1.00  0.00           C
ATOM   4337  O32 POPEQ 168      22.263  55.163  33.541  1.00  0.00           O
ATOM   4338  C32 POPEQ 168      20.333  53.883  34.361  1.00  0.00           C
ATOM   4341  C23 POPEQ 168      18.323  60.233  35.171  1.00  0.00           C
ATOM   4344  C24 POPEQ 168      17.853  60.373  36.621  1.00  0.00           C
ATOM   4347  C25 POPEQ 168      18.193  61.763  37.201  1.00  0.00           C
ATOM   4350  C26 POPEQ 168      17.433  62.093  38.491  1.00  0.00           C
ATOM   4353  C27 POPEQ 168      17.873  61.293  39.731  1.00  0.00           C
ATOM   4356  C28 POPEQ 168      19.203  61.803  40.331  1.00  0.00           C
ATOM   4359  C29 POPEQ 168      19.483  61.163  41.671  1.00  0.00           C
ATOM   4361 0C21 POPEQ 168      19.463  61.763  42.881  1.00  0.00           C
ATOM   4363 1C21 POPEQ 168      19.183  63.213  43.161  1.00  0.00           C
ATOM   4366 2C21 POPEQ 168      20.173  63.833  44.171  1.00  0.00           C
ATOM   4369 3C21 POPEQ 168      19.853  63.483  45.631  1.00  0.00           C
ATOM   4372 4C21 POPEQ 168      21.063  62.923  46.381  1.00  0.00           C
ATOM   4375 5C21 POPEQ 168      20.783  62.573  47.851  1.00  0.00           C
ATOM   4378 6C21 POPEQ 168      19.703  61.503  48.021  1.00  0.00           C
ATOM   4381 7C21 POPEQ 168      19.533  61.033  49.461  1.00  0.00           C
ATOM   4384 8C21 POPEQ 168      18.443  59.973  49.621  1.00  0.00           C
ATOM   4388  C33 POPEQ 168      20.263  53.853  35.901  1.00  0.00           C
ATOM   4391  C34 POPEQ 168      19.613  52.553  36.381  1.00  0.00           C
ATOM   4394  C35 POPEQ 168      19.423  52.433  37.901  1.00  0.00           C
ATOM   4397  C36 POPEQ 168      20.723  52.463  38.721  1.00  0.00           C
ATOM   4400  C37 POPEQ 168      21.043  53.853  39.301  1.00  0.00           C
ATOM   4403  C38 POPEQ 168      22.223  53.863  40.301  1.00  0.00           C
ATOM   4406  C39 POPEQ 168      22.053  52.923  41.511  1.00  0.00           C
ATOM   4409 0C31 POPEQ 168      20.713  53.083  42.251  1.00  0.00           C
ATOM   4412 1C31 POPEQ 168      20.703  52.313  43.571  1.00  0.00           C
ATOM   4415 2C31 POPEQ 168      19.323  52.293  44.251  1.00  0.00           C
ATOM   4418 3C31 POPEQ 168      19.443  52.133  45.771  1.00  0.00           C
ATOM   4421 4C31 POPEQ 168      18.103  52.133  46.511  1.00  0.00           C
ATOM   4424 5C31 POPEQ 168      18.283  52.003  48.031  1.00  0.00           C
ATOM   4427 6C31 POPEQ 168      16.983  51.683  48.771  1.00  0.00           C
ATOM   4431  NH3 POPER 169      24.043 117.693  29.251  1.00  0.00           N
ATOM   4435  C12 POPER 169      22.573 117.873  29.361  1.00  0.00           C
ATOM   4438  C11 POPER 169      22.283 119.353  29.501  1.00  0.00           C
ATOM   4441  P   POPER 169      20.323 120.933  29.931  1.00  0.00           P
ATOM   4442  O13 POPER 169      21.303 121.983  29.581  1.00  0.00           O
ATOM   4443  O14 POPER 169      18.993 121.083  29.301  1.00  0.00           O
ATOM   4444  O11 POPER 169      20.063 121.023  31.491  1.00  0.00           O
ATOM   4445  O12 POPER 169      20.893 119.483  29.711  1.00  0.00           O
ATOM   4446  C1  POPER 169      21.133 121.253  32.411  1.00  0.00           C
ATOM   4449  C2  POPER 169      20.713 120.863  33.841  1.00  0.00           C
ATOM   4451  O21 POPER 169      21.773 121.113  34.791  1.00  0.00           O
ATOM   4452  C21 POPER 169      21.743 122.323  35.311  1.00  0.00           C
ATOM   4453  O22 POPER 169      20.873 123.153  35.131  1.00  0.00           O
ATOM   4454  C22 POPER 169      22.963 122.543  36.211  1.00  0.00           C
ATOM   4457  C3  POPER 169      20.313 119.373  33.941  1.00  0.00           C
ATOM   4460  O31 POPER 169      19.983 119.043  35.301  1.00  0.00           O
ATOM   4461  C31 POPER 169      18.853 119.603  35.691  1.00  0.00           C
ATOM   4462  O32 POPER 169      17.963 119.993  34.941  1.00  0.00           O
ATOM   4463  C32 POPER 169      18.883 119.823  37.201  1.00  0.00           C
ATOM   4466  C23 POPER 169      23.333 121.423  37.221  1.00  0.00           C
ATOM   4469  C24 POPER 169      24.733 121.643  37.831  1.00  0.00           C
ATOM   4472  C25 POPER 169      24.913 121.113  39.271  1.00  0.00           C
ATOM   4475  C26 POPER 169      24.923 119.583  39.411  1.00  0.00           C
ATOM   4478  C27 POPER 169      25.023 119.143  40.891  1.00  0.00           C
ATOM   4481  C28 POPER 169      23.953 118.123  41.331  1.00  0.00           C
ATOM   4484  C29 POPER 169      22.573 118.733  41.431  1.00  0.00           C
ATOM   4486 0C21 POPER 169      21.463 118.103  41.871  1.00  0.00           C
ATOM   4488 1C21 POPER 169      21.373 116.673  42.341  1.00  0.00           C
ATOM   4491 2C21 POPER 169      20.173 115.893  41.781  1.00  0.00           C
ATOM   4494 3C21 POPER 169      18.813 116.373  42.331  1.00  0.00           C
ATOM   4497 4C21 POPER 169      17.643 115.443  41.971  1.00  0.00           C
ATOM   4500 5C21 POPER 169      17.033 115.733  40.591  1.00  0.00           C
ATOM   4503 6C21 POPER 169      15.843 114.803  40.301  1.00  0.00           C
ATOM   4506 7C21 POPER 169      15.123 115.103  38.981  1.00  0.00           C
ATOM   4509 8C21 POPER 169      13.863 114.253  38.811  1.00  0.00           C
ATOM   4513  C33 POPER 169      18.833 121.323  37.541  1.00  0.00           C
ATOM   4516  C34 POPER 169      18.283 121.573  38.941  1.00  0.00           C
ATOM   4519  C35 POPER 169      19.273 121.353  40.091  1.00  0.00           C
ATOM   4522  C36 POPER 169      18.513 121.323  41.421  1.00  0.00           C
ATOM   4525  C37 POPER 169      19.413 121.453  42.661  1.00  0.00           C
ATOM   4528  C38 POPER 169      18.673 121.153  43.971  1.00  0.00           C
ATOM   4531  C39 POPER 169      18.333 119.663  44.151  1.00  0.00           C
ATOM   4534 0C31 POPER 169      17.433 119.433  45.371  1.00  0.00           C
ATOM   4537 1C31 POPER 169      16.893 117.993  45.451  1.00  0.00           C
ATOM   4540 2C31 POPER 169      15.733 117.883  46.441  1.00  0.00           C
ATOM   4543 3C31 POPER 169      15.093 116.493  46.531  1.00  0.00           C
ATOM   4546 4C31 POPER 169      14.493 115.993  45.211  1.00  0.00           C
ATOM   4549 5C31 POPER 169      13.613 114.753  45.381  1.00  0.00           C
ATOM   4552 6C31 POPER 169      13.073 114.213  44.051  1.00  0.00           C
ATOM   4556  NH3 POPES 170      99.013  90.273  31.191  1.00  0.00           N
ATOM   4560  C12 POPES 170      99.413  89.583  29.911  1.00  0.00           C
ATOM   4563  C11 POPES 170      99.913  88.173  30.281  1.00  0.00           C
ATOM   4566  P   POPES 170     102.213  88.133  31.631  1.00  0.00           P
ATOM   4567  O13 POPES 170     102.883  88.683  30.421  1.00  0.00           O
ATOM   4568  O14 POPES 170     102.603  86.793  32.111  1.00  0.00           O
ATOM   4569  O11 POPES 170     102.393  89.203  32.791  1.00  0.00           O
ATOM   4570  O12 POPES 170     100.633  88.183  31.521  1.00  0.00           O
ATOM   4571  C1  POPES 170     101.393  89.303  33.811  1.00  0.00           C
ATOM   4574  C2  POPES 170     101.953  89.993  35.091  1.00  0.00           C
ATOM   4576  O21 POPES 170     100.963  90.593  35.961  1.00  0.00           O
ATOM   4577  C21 POPES 170      99.733  90.183  36.111  1.00  0.00           C
ATOM   4578  O22 POPES 170      99.143  89.323  35.471  1.00  0.00           O
ATOM   4579  C22 POPES 170      99.073  91.053  37.191  1.00  0.00           C
ATOM   4582  C3  POPES 170     103.003  91.083  34.701  1.00  0.00           C
ATOM   4585  O31 POPES 170     103.173  92.073  35.741  1.00  0.00           O
ATOM   4586  C31 POPES 170     103.823  91.583  36.791  1.00  0.00           C
ATOM   4587  O32 POPES 170     104.503  90.573  36.781  1.00  0.00           O
ATOM   4588  C32 POPES 170     103.483  92.423  38.011  1.00  0.00           C
ATOM   4591  C23 POPES 170      99.683  90.853  38.601  1.00  0.00           C
ATOM   4594  C24 POPES 170      99.283  91.933  39.601  1.00  0.00           C
ATOM   4597  C25 POPES 170      97.863  91.803  40.171  1.00  0.00           C
ATOM   4600  C26 POPES 170      97.693  90.763  41.301  1.00  0.00           C
ATOM   4603  C27 POPES 170      96.363  90.993  42.041  1.00  0.00           C
ATOM   4606  C28 POPES 170      95.763  89.743  42.701  1.00  0.00           C
ATOM   4609  C29 POPES 170      96.613  89.183  43.811  1.00  0.00           C
ATOM   4611 0C21 POPES 170      96.153  88.463  44.851  1.00  0.00           C
ATOM   4613 1C21 POPES 170      94.713  88.083  45.061  1.00  0.00           C
ATOM   4616 2C21 POPES 170      94.533  87.023  46.171  1.00  0.00           C
ATOM   4619 3C21 POPES 170      94.843  87.553  47.581  1.00  0.00           C
ATOM   4622 4C21 POPES 170      93.593  87.853  48.431  1.00  0.00           C
ATOM   4625 5C21 POPES 170      92.823  86.603  48.871  1.00  0.00           C
ATOM   4628 6C21 POPES 170      91.693  86.933  49.861  1.00  0.00           C
ATOM   4631 7C21 POPES 170      90.993  85.693  50.411  1.00  0.00           C
ATOM   4634 8C21 POPES 170      89.833  86.023  51.361  1.00  0.00           C
ATOM   4638  C33 POPES 170     104.053  91.813  39.311  1.00  0.00           C
ATOM   4641  C34 POPES 170     103.943  92.743  40.531  1.00  0.00           C
ATOM   4644  C35 POPES 170     102.513  92.813  41.081  1.00  0.00           C
ATOM   4647  C36 POPES 170     102.433  93.143  42.571  1.00  0.00           C
ATOM   4650  C37 POPES 170     101.033  92.873  43.141  1.00  0.00           C
ATOM   4653  C38 POPES 170     101.023  92.833  44.681  1.00  0.00           C
ATOM   4656  C39 POPES 170      99.633  92.563  45.271  1.00  0.00           C
ATOM   4659 0C31 POPES 170      99.693  92.423  46.801  1.00  0.00           C
ATOM   4662 1C31 POPES 170      98.323  92.243  47.471  1.00  0.00           C
ATOM   4665 2C31 POPES 170      98.463  92.193  49.011  1.00  0.00           C
ATOM   4668 3C31 POPES 170      97.413  91.323  49.711  1.00  0.00           C
ATOM   4671 4C31 POPES 170      95.963  91.793  49.511  1.00  0.00           C
ATOM   4674 5C31 POPES 170      94.983  90.933  50.331  1.00  0.00           C
ATOM   4677 6C31 POPES 170      93.503  91.133  49.991  1.00  0.00           C
ATOM   4681  NH3 POPET 171      37.393 112.143  72.151  1.00  0.00           N
ATOM   4685  C12 POPET 171      38.203 112.213  73.421  1.00  0.00           C
ATOM   4688  C11 POPET 171      37.443 112.863  74.611  1.00  0.00           C
ATOM   4691  P   POPET 171      38.663 115.173  75.001  1.00  0.00           P
ATOM   4692  O13 POPET 171      38.443 115.653  76.381  1.00  0.00           O
ATOM   4693  O14 POPET 171      39.933 114.413  74.741  1.00  0.00           O
ATOM   4694  O11 POPET 171      38.583 116.333  73.931  1.00  0.00           O
ATOM   4695  O12 POPET 171      37.433 114.283  74.541  1.00  0.00           O
ATOM   4696  C1  POPET 171      37.393 116.903  73.371  1.00  0.00           C
ATOM   4699  C2  POPET 171      37.113 116.363  71.921  1.00  0.00           C
ATOM   4701  O21 POPET 171      36.863 117.373  70.901  1.00  0.00           O
ATOM   4702  C21 POPET 171      35.863 118.233  71.081  1.00  0.00           C
ATOM   4703  O22 POPET 171      35.303 118.483  72.131  1.00  0.00           O
ATOM   4704  C22 POPET 171      35.633 119.033  69.791  1.00  0.00           C
ATOM   4707  C3  POPET 171      36.003 115.273  71.881  1.00  0.00           C
ATOM   4710  O31 POPET 171      36.013 114.633  70.581  1.00  0.00           O
ATOM   4711  C31 POPET 171      35.113 115.133  69.731  1.00  0.00           C
ATOM   4712  O32 POPET 171      34.203 115.873  70.041  1.00  0.00           O
ATOM   4713  C32 POPET 171      35.503 114.793  68.291  1.00  0.00           C
ATOM   4716  C23 POPET 171      34.243 118.943  69.111  1.00  0.00           C
ATOM   4719  C24 POPET 171      34.273 119.513  67.681  1.00  0.00           C
ATOM   4722  C25 POPET 171      34.433 121.033  67.651  1.00  0.00           C
ATOM   4725  C26 POPET 171      34.823 121.593  66.281  1.00  0.00           C
ATOM   4728  C27 POPET 171      35.063 123.103  66.371  1.00  0.00           C
ATOM   4731  C28 POPET 171      35.283 123.763  65.011  1.00  0.00           C
ATOM   4734  C29 POPET 171      35.213 125.263  65.151  1.00  0.00           C
ATOM   4736 0C21 POPET 171      36.173 126.143  64.851  1.00  0.00           C
ATOM   4738 1C21 POPET 171      37.533 125.783  64.311  1.00  0.00           C
ATOM   4741 2C21 POPET 171      38.613 126.843  64.611  1.00  0.00           C
ATOM   4744 3C21 POPET 171      39.803 126.713  63.651  1.00  0.00           C
ATOM   4747 4C21 POPET 171      40.523 128.043  63.431  1.00  0.00           C
ATOM   4750 5C21 POPET 171      41.623 127.903  62.381  1.00  0.00           C
ATOM   4753 6C21 POPET 171      42.013 129.253  61.771  1.00  0.00           C
ATOM   4756 7C21 POPET 171      43.213 129.153  60.821  1.00  0.00           C
ATOM   4759 8C21 POPET 171      43.493 130.453  60.081  1.00  0.00           C
ATOM   4763  C33 POPET 171      35.043 115.923  67.351  1.00  0.00           C
ATOM   4766  C34 POPET 171      35.543 115.823  65.901  1.00  0.00           C
ATOM   4769  C35 POPET 171      36.823 116.653  65.631  1.00  0.00           C
ATOM   4772  C36 POPET 171      37.003 117.003  64.141  1.00  0.00           C
ATOM   4775  C37 POPET 171      38.003 118.143  63.901  1.00  0.00           C
ATOM   4778  C38 POPET 171      37.793 118.873  62.561  1.00  0.00           C
ATOM   4781  C39 POPET 171      36.513 119.733  62.561  1.00  0.00           C
ATOM   4784 0C31 POPET 171      36.233 120.423  61.221  1.00  0.00           C
ATOM   4787 1C31 POPET 171      34.903 121.183  61.261  1.00  0.00           C
ATOM   4790 2C31 POPET 171      34.513 121.823  59.921  1.00  0.00           C
ATOM   4793 3C31 POPET 171      33.433 122.893  60.111  1.00  0.00           C
ATOM   4796 4C31 POPET 171      33.013 123.573  58.801  1.00  0.00           C
ATOM   4799 5C31 POPET 171      32.343 124.933  59.061  1.00  0.00           C
ATOM   4802 6C31 POPET 171      31.803 125.613  57.801  1.00  0.00           C
ATOM   4806  NH3 POPEU 172      31.613   1.683  72.571  1.00  0.00           N
ATOM   4810  C12 POPEU 172      30.383   2.083  71.791  1.00  0.00           C
ATOM   4813  C11 POPEU 172      29.923   1.023  70.771  1.00  0.00           C
ATOM   4816  P   POPEU 172      29.013   2.543  68.791  1.00  0.00           P
ATOM   4817  O13 POPEU 172      28.023   2.193  67.741  1.00  0.00           O
ATOM   4818  O14 POPEU 172      28.943   3.913  69.341  1.00  0.00           O
ATOM   4819  O11 POPEU 172      30.493   2.273  68.281  1.00  0.00           O
ATOM   4820  O12 POPEU 172      28.833   1.523  69.981  1.00  0.00           O
ATOM   4821  C1  POPEU 172      30.883   2.873  67.031  1.00  0.00           C
ATOM   4824  C2  POPEU 172      32.373   2.543  66.761  1.00  0.00           C
ATOM   4826  O21 POPEU 172      32.903   3.153  65.581  1.00  0.00           O
ATOM   4827  C21 POPEU 172      32.463   2.753  64.411  1.00  0.00           C
ATOM   4828  O22 POPEU 172      31.503   2.023  64.201  1.00  0.00           O
ATOM   4829  C22 POPEU 172      33.393   3.263  63.301  1.00  0.00           C
ATOM   4832  C3  POPEU 172      32.643   1.013  66.841  1.00  0.00           C
ATOM   4835  O31 POPEU 172      34.003   0.663  66.531  1.00  0.00           O
ATOM   4836  C31 POPEU 172      34.903   1.023  67.431  1.00  0.00           C
ATOM   4837  O32 POPEU 172      34.683   1.483  68.541  1.00  0.00           O
ATOM   4838  C32 POPEU 172      36.273   0.893  66.791  1.00  0.00           C
ATOM   4841  C23 POPEU 172      33.613   2.173  62.241  1.00  0.00           C
ATOM   4844  C24 POPEU 172      34.793   2.433  61.301  1.00  0.00           C
ATOM   4847  C25 POPEU 172      34.543   3.513  60.251  1.00  0.00           C
ATOM   4850  C26 POPEU 172      35.743   3.683  59.311  1.00  0.00           C
ATOM   4853  C27 POPEU 172      35.373   4.303  57.951  1.00  0.00           C
ATOM   4856  C28 POPEU 172      36.593   4.573  57.051  1.00  0.00           C
ATOM   4859  C29 POPEU 172      37.393   3.343  56.681  1.00  0.00           C
ATOM   4861 0C21 POPEU 172      38.733   3.283  56.571  1.00  0.00           C
ATOM   4863 1C21 POPEU 172      39.683   4.443  56.761  1.00  0.00           C
ATOM   4866 2C21 POPEU 172      41.083   4.213  56.171  1.00  0.00           C
ATOM   4869 3C21 POPEU 172      41.873   3.073  56.831  1.00  0.00           C
ATOM   4872 4C21 POPEU 172      43.403   3.263  56.791  1.00  0.00           C
ATOM   4875 5C21 POPEU 172      43.973   3.653  55.421  1.00  0.00           C
ATOM   4878 6C21 POPEU 172      45.503   3.573  55.391  1.00  0.00           C
ATOM   4881 7C21 POPEU 172      46.113   4.003  54.041  1.00  0.00           C
ATOM   4884 8C21 POPEU 172      47.593   3.653  53.921  1.00  0.00           C
ATOM   4888  C33 POPEU 172      36.523   2.063  65.811  1.00  0.00           C
ATOM   4891  C34 POPEU 172      37.933   2.053  65.211  1.00  0.00           C
ATOM   4894  C35 POPEU 172      38.113   1.093  64.031  1.00  0.00           C
ATOM   4897  C36 POPEU 172      38.683   1.813  62.811  1.00  0.00           C
ATOM   4900  C37 POPEU 172      39.063   0.863  61.671  1.00  0.00           C
ATOM   4903  C38 POPEU 172      38.633   1.383  60.301  1.00  0.00           C
ATOM   4906  C39 POPEU 172      38.893   0.413  59.141  1.00  0.00           C
ATOM   4909 0C31 POPEU 172      40.373   0.043  58.961  1.00  0.00           C
ATOM   4912 1C31 POPEU 172      40.583  -0.963  57.821  1.00  0.00           C
ATOM   4915 2C31 POPEU 172      41.443  -2.183  58.211  1.00  0.00           C
ATOM   4918 3C31 POPEU 172      41.073  -3.473  57.471  1.00  0.00           C
ATOM   4921 4C31 POPEU 172      41.063  -3.353  55.941  1.00  0.00           C
ATOM   4924 5C31 POPEU 172      40.643  -4.663  55.261  1.00  0.00           C
ATOM   4927 6C31 POPEU 172      40.663  -4.623  53.731  1.00  0.00           C
ATOM   4931  NH3 POPEV 173      98.493 120.013  69.891  1.00  0.00           N
ATOM   4935  C12 POPEV 173      99.153 121.153  70.621  1.00  0.00           C
ATOM   4938  C11 POPEV 173     100.653 120.873  70.701  1.00  0.00           C
ATOM   4941  P   POPEV 173     102.673 121.193  72.301  1.00  0.00           P
ATOM   4942  O13 POPEV 173     103.283 122.253  71.441  1.00  0.00           O
ATOM   4943  O14 POPEV 173     102.813 121.283  73.761  1.00  0.00           O
ATOM   4944  O11 POPEV 173     103.143 119.753  71.771  1.00  0.00           O
ATOM   4945  O12 POPEV 173     101.123 121.183  72.001  1.00  0.00           O
ATOM   4946  C1  POPEV 173     103.753 119.733  70.461  1.00  0.00           C
ATOM   4949  C2  POPEV 173     104.183 118.333  70.011  1.00  0.00           C
ATOM   4951  O21 POPEV 173     104.993 118.503  68.831  1.00  0.00           O
ATOM   4952  C21 POPEV 173     104.433 118.593  67.641  1.00  0.00           C
ATOM   4953  O22 POPEV 173     103.243 118.693  67.401  1.00  0.00           O
ATOM   4954  C22 POPEV 173     105.553 118.733  66.591  1.00  0.00           C
ATOM   4957  C3  POPEV 173     102.963 117.363  69.891  1.00  0.00           C
ATOM   4960  O31 POPEV 173     103.233 116.273  68.981  1.00  0.00           O
ATOM   4961  C31 POPEV 173     102.183 115.843  68.311  1.00  0.00           C
ATOM   4962  O32 POPEV 173     101.033 115.913  68.691  1.00  0.00           O
ATOM   4963  C32 POPEV 173     102.573 115.433  66.901  1.00  0.00           C
ATOM   4966  C23 POPEV 173     105.403 117.813  65.351  1.00  0.00           C
ATOM   4969  C24 POPEV 173     106.733 117.523  64.631  1.00  0.00           C
ATOM   4972  C25 POPEV 173     106.993 118.313  63.341  1.00  0.00           C
ATOM   4975  C26 POPEV 173     106.093 117.893  62.161  1.00  0.00           C
ATOM   4978  C27 POPEV 173     106.423 118.653  60.861  1.00  0.00           C
ATOM   4981  C28 POPEV 173     105.623 118.173  59.621  1.00  0.00           C
ATOM   4984  C29 POPEV 173     106.163 116.893  59.031  1.00  0.00           C
ATOM   4986 0C21 POPEV 173     106.303 116.603  57.721  1.00  0.00           C
ATOM   4988 1C21 POPEV 173     105.893 117.463  56.561  1.00  0.00           C
ATOM   4991 2C21 POPEV 173     105.273 116.663  55.391  1.00  0.00           C
ATOM   4994 3C21 POPEV 173     104.653 117.583  54.321  1.00  0.00           C
ATOM   4997 4C21 POPEV 173     104.003 116.803  53.161  1.00  0.00           C
ATOM   5000 5C21 POPEV 173     102.853 117.573  52.471  1.00  0.00           C
ATOM   5003 6C21 POPEV 173     101.583 117.643  53.341  1.00  0.00           C
ATOM   5006 7C21 POPEV 173     100.403 118.313  52.621  1.00  0.00           C
ATOM   5009 8C21 POPEV 173      99.173 118.493  53.521  1.00  0.00           C
ATOM   5013  C33 POPEV 173     101.653 116.173  65.911  1.00  0.00           C
ATOM   5016  C34 POPEV 173     102.193 116.263  64.481  1.00  0.00           C
ATOM   5019  C35 POPEV 173     102.803 114.963  63.941  1.00  0.00           C
ATOM   5022  C36 POPEV 173     103.193 115.143  62.481  1.00  0.00           C
ATOM   5025  C37 POPEV 173     103.523 113.813  61.791  1.00  0.00           C
ATOM   5028  C38 POPEV 173     103.813 113.983  60.291  1.00  0.00           C
ATOM   5031  C39 POPEV 173     102.613 114.543  59.531  1.00  0.00           C
ATOM   5034 0C31 POPEV 173     102.763 114.453  58.011  1.00  0.00           C
ATOM   5037 1C31 POPEV 173     101.453 114.753  57.281  1.00  0.00           C
ATOM   5040 2C31 POPEV 173     101.483 114.313  55.811  1.00  0.00           C
ATOM   5043 3C31 POPEV 173     100.113 114.393  55.141  1.00  0.00           C
ATOM   5046 4C31 POPEV 173     100.103 113.813  53.721  1.00  0.00           C
ATOM   5049 5C31 POPEV 173      98.693 113.703  53.151  1.00  0.00           C
ATOM   5052 6C31 POPEV 173      98.653 113.203  51.701  1.00  0.00           C
ATOM   5056  NH3 POPEW 174      14.083  26.483  70.241  1.00  0.00           N
ATOM   5060  C12 POPEW 174      13.083  25.453  70.661  1.00  0.00           C
ATOM   5063  C11 POPEW 174      13.573  24.673  71.891  1.00  0.00           C
ATOM   5066  P   POPEW 174      13.593  22.043  72.241  1.00  0.00           P
ATOM   5067  O13 POPEW 174      14.783  22.263  73.091  1.00  0.00           O
ATOM   5068  O14 POPEW 174      12.553  21.093  72.711  1.00  0.00           O
ATOM   5069  O11 POPEW 174      14.113  21.603  70.811  1.00  0.00           O
ATOM   5070  O12 POPEW 174      12.883  23.423  71.961  1.00  0.00           O
ATOM   5071  C1  POPEW 174      13.283  21.793  69.661  1.00  0.00           C
ATOM   5074  C2  POPEW 174      12.173  20.733  69.541  1.00  0.00           C
ATOM   5076  O21 POPEW 174      12.763  19.603  68.881  1.00  0.00           O
ATOM   5077  C21 POPEW 174      12.023  18.533  68.901  1.00  0.00           C
ATOM   5078  O22 POPEW 174      10.963  18.403  69.501  1.00  0.00           O
ATOM   5079  C22 POPEW 174      12.663  17.483  68.001  1.00  0.00           C
ATOM   5082  C3  POPEW 174      10.893  21.273  68.801  1.00  0.00           C
ATOM   5085  O31 POPEW 174      10.763  20.743  67.471  1.00  0.00           O
ATOM   5086  C31 POPEW 174      10.983  21.433  66.341  1.00  0.00           C
ATOM   5087  O32 POPEW 174      11.153  20.903  65.251  1.00  0.00           O
ATOM   5088  C32 POPEW 174      10.953  22.953  66.511  1.00  0.00           C
ATOM   5091  C23 POPEW 174      11.903  17.373  66.651  1.00  0.00           C
ATOM   5094  C24 POPEW 174      12.793  16.993  65.461  1.00  0.00           C
ATOM   5097  C25 POPEW 174      13.543  18.203  64.871  1.00  0.00           C
ATOM   5100  C26 POPEW 174      14.223  17.893  63.531  1.00  0.00           C
ATOM   5103  C27 POPEW 174      14.763  19.163  62.851  1.00  0.00           C
ATOM   5106  C28 POPEW 174      16.033  18.963  62.001  1.00  0.00           C
ATOM   5109  C29 POPEW 174      17.243  18.743  62.881  1.00  0.00           C
ATOM   5111 0C21 POPEW 174      18.433  18.223  62.541  1.00  0.00           C
ATOM   5113 1C21 POPEW 174      18.883  17.733  61.191  1.00  0.00           C
ATOM   5116 2C21 POPEW 174      20.243  18.343  60.861  1.00  0.00           C
ATOM   5119 3C21 POPEW 174      20.153  19.863  60.741  1.00  0.00           C
ATOM   5122 4C21 POPEW 174      21.463  20.503  60.281  1.00  0.00           C
ATOM   5125 5C21 POPEW 174      21.263  22.013  60.201  1.00  0.00           C
ATOM   5128 6C21 POPEW 174      22.413  22.753  59.531  1.00  0.00           C
ATOM   5131 7C21 POPEW 174      22.103  24.243  59.501  1.00  0.00           C
ATOM   5134 8C21 POPEW 174      23.303  25.103  59.111  1.00  0.00           C
ATOM   5138  C33 POPEW 174      11.113  23.653  65.141  1.00  0.00           C
ATOM   5141  C34 POPEW 174      11.373  25.153  65.271  1.00  0.00           C
ATOM   5144  C35 POPEW 174      11.793  25.803  63.941  1.00  0.00           C
ATOM   5147  C36 POPEW 174      10.653  25.883  62.921  1.00  0.00           C
ATOM   5150  C37 POPEW 174      11.113  26.453  61.571  1.00  0.00           C
ATOM   5153  C38 POPEW 174      10.003  26.403  60.511  1.00  0.00           C
ATOM   5156  C39 POPEW 174      10.513  26.683  59.091  1.00  0.00           C
ATOM   5159 0C31 POPEW 174       9.463  26.273  58.041  1.00  0.00           C
ATOM   5162 1C31 POPEW 174      10.023  26.243  56.611  1.00  0.00           C
ATOM   5165 2C31 POPEW 174       9.043  25.603  55.611  1.00  0.00           C
ATOM   5168 3C31 POPEW 174       9.693  25.213  54.281  1.00  0.00           C
ATOM   5171 4C31 POPEW 174       9.983  26.393  53.351  1.00  0.00           C
ATOM   5174 5C31 POPEW 174      10.773  25.973  52.101  1.00  0.00           C
ATOM   5177 6C31 POPEW 174      10.853  27.053  51.021  1.00  0.00           C
ATOM   5181  NH3 POPEX 175      61.663   6.113  24.491  1.00  0.00           N
ATOM   5185  C12 POPEX 175      61.333   5.943  25.961  1.00  0.00           C
ATOM   5188  C11 POPEX 175      59.923   5.333  26.211  1.00  0.00           C
ATOM   5191  P   POPEX 175      59.213   6.443  28.491  1.00  0.00           P
ATOM   5192  O13 POPEX 175      60.263   7.483  28.351  1.00  0.00           O
ATOM   5193  O14 POPEX 175      57.813   6.853  28.281  1.00  0.00           O
ATOM   5194  O11 POPEX 175      59.333   5.813  29.941  1.00  0.00           O
ATOM   5195  O12 POPEX 175      59.623   5.193  27.601  1.00  0.00           O
ATOM   5196  C1  POPEX 175      58.663   6.383  31.081  1.00  0.00           C
ATOM   5199  C2  POPEX 175      59.653   7.103  32.041  1.00  0.00           C
ATOM   5201  O21 POPEX 175      59.063   7.413  33.301  1.00  0.00           O
ATOM   5202  C21 POPEX 175      58.113   8.303  33.411  1.00  0.00           C
ATOM   5203  O22 POPEX 175      57.573   8.933  32.511  1.00  0.00           O
ATOM   5204  C22 POPEX 175      57.793   8.383  34.921  1.00  0.00           C
ATOM   5207  C3  POPEX 175      60.323   8.353  31.401  1.00  0.00           C
ATOM   5210  O31 POPEX 175      61.393   8.913  32.191  1.00  0.00           O
ATOM   5211  C31 POPEX 175      62.543   8.253  32.081  1.00  0.00           C
ATOM   5212  O32 POPEX 175      62.703   7.183  31.521  1.00  0.00           O
ATOM   5213  C32 POPEX 175      63.643   8.973  32.821  1.00  0.00           C
ATOM   5216  C23 POPEX 175      56.763   9.433  35.371  1.00  0.00           C
ATOM   5219  C24 POPEX 175      57.083  10.083  36.731  1.00  0.00           C
ATOM   5222  C25 POPEX 175      56.073  11.193  37.091  1.00  0.00           C
ATOM   5225  C26 POPEX 175      56.593  12.193  38.121  1.00  0.00           C
ATOM   5228  C27 POPEX 175      55.553  13.243  38.531  1.00  0.00           C
ATOM   5231  C28 POPEX 175      56.153  14.633  38.851  1.00  0.00           C
ATOM   5234  C29 POPEX 175      57.343  14.573  39.781  1.00  0.00           C
ATOM   5236 0C21 POPEX 175      58.063  15.623  40.191  1.00  0.00           C
ATOM   5238 1C21 POPEX 175      57.793  17.073  39.891  1.00  0.00           C
ATOM   5241 2C21 POPEX 175      57.933  17.953  41.151  1.00  0.00           C
ATOM   5244 3C21 POPEX 175      59.373  18.043  41.711  1.00  0.00           C
ATOM   5247 4C21 POPEX 175      59.623  17.183  42.961  1.00  0.00           C
ATOM   5250 5C21 POPEX 175      61.093  17.203  43.391  1.00  0.00           C
ATOM   5253 6C21 POPEX 175      61.373  16.293  44.591  1.00  0.00           C
ATOM   5256 7C21 POPEX 175      62.863  16.263  44.981  1.00  0.00           C
ATOM   5259 8C21 POPEX 175      63.243  15.063  45.841  1.00  0.00           C
ATOM   5263  C33 POPEX 175      63.883   8.233  34.151  1.00  0.00           C
ATOM   5266  C34 POPEX 175      62.883   8.643  35.241  1.00  0.00           C
ATOM   5269  C35 POPEX 175      63.563   9.393  36.391  1.00  0.00           C
ATOM   5272  C36 POPEX 175      64.473   8.473  37.211  1.00  0.00           C
ATOM   5275  C37 POPEX 175      65.233   9.183  38.331  1.00  0.00           C
ATOM   5278  C38 POPEX 175      66.693   8.733  38.341  1.00  0.00           C
ATOM   5281  C39 POPEX 175      67.513   9.273  39.521  1.00  0.00           C
ATOM   5284 0C31 POPEX 175      67.193   8.593  40.851  1.00  0.00           C
ATOM   5287 1C31 POPEX 175      68.413   8.563  41.791  1.00  0.00           C
ATOM   5290 2C31 POPEX 175      68.013   8.673  43.261  1.00  0.00           C
ATOM   5293 3C31 POPEX 175      67.823  10.143  43.661  1.00  0.00           C
ATOM   5296 4C31 POPEX 175      67.253  10.323  45.071  1.00  0.00           C
ATOM   5299 5C31 POPEX 175      67.443  11.743  45.591  1.00  0.00           C
ATOM   5302 6C31 POPEX 175      66.733  11.993  46.911  1.00  0.00           C
ATOM   5306  NH3 POPEY 176      62.213  21.943  29.861  1.00  0.00           N
ATOM   5310  C12 POPEY 176      63.153  21.093  29.041  1.00  0.00           C
ATOM   5313  C11 POPEY 176      62.533  19.723  28.781  1.00  0.00           C
ATOM   5316  P   POPEY 176      63.243  17.433  27.721  1.00  0.00           P
ATOM   5317  O13 POPEY 176      61.813  17.333  27.321  1.00  0.00           O
ATOM   5318  O14 POPEY 176      64.283  17.093  26.731  1.00  0.00           O
ATOM   5319  O11 POPEY 176      63.473  16.473  28.961  1.00  0.00           O
ATOM   5320  O12 POPEY 176      63.563  18.833  28.371  1.00  0.00           O
ATOM   5321  C1  POPEY 176      62.703  16.583  30.171  1.00  0.00           C
ATOM   5324  C2  POPEY 176      63.583  17.063  31.381  1.00  0.00           C
ATOM   5326  O21 POPEY 176      64.183  15.963  32.091  1.00  0.00           O
ATOM   5327  C21 POPEY 176      63.373  15.143  32.741  1.00  0.00           C
ATOM   5328  O22 POPEY 176      62.153  15.123  32.691  1.00  0.00           O
ATOM   5329  C22 POPEY 176      64.223  14.123  33.491  1.00  0.00           C
ATOM   5332  C3  POPEY 176      62.913  18.093  32.351  1.00  0.00           C
ATOM   5335  O31 POPEY 176      63.893  18.993  32.921  1.00  0.00           O
ATOM   5336  C31 POPEY 176      64.643  18.513  33.911  1.00  0.00           C
ATOM   5337  O32 POPEY 176      64.393  17.503  34.551  1.00  0.00           O
ATOM   5338  C32 POPEY 176      65.923  19.343  34.021  1.00  0.00           C
ATOM   5341  C23 POPEY 176      63.453  13.383  34.601  1.00  0.00           C
ATOM   5344  C24 POPEY 176      63.513  14.153  35.921  1.00  0.00           C
ATOM   5347  C25 POPEY 176      62.233  14.093  36.751  1.00  0.00           C
ATOM   5350  C26 POPEY 176      61.923  12.693  37.291  1.00  0.00           C
ATOM   5353  C27 POPEY 176      60.973  12.723  38.491  1.00  0.00           C
ATOM   5356  C28 POPEY 176      61.073  11.463  39.361  1.00  0.00           C
ATOM   5359  C29 POPEY 176      60.523  10.283  38.621  1.00  0.00           C
ATOM   5361 0C21 POPEY 176      59.853   9.253  39.141  1.00  0.00           C
ATOM   5363 1C21 POPEY 176      59.513   8.993  40.591  1.00  0.00           C
ATOM   5366 2C21 POPEY 176      60.213   7.773  41.231  1.00  0.00           C
ATOM   5369 3C21 POPEY 176      61.753   7.823  41.231  1.00  0.00           C
ATOM   5372 4C21 POPEY 176      62.353   6.953  42.341  1.00  0.00           C
ATOM   5375 5C21 POPEY 176      63.813   6.543  42.111  1.00  0.00           C
ATOM   5378 6C21 POPEY 176      64.373   5.853  43.351  1.00  0.00           C
ATOM   5381 7C21 POPEY 176      65.643   5.043  43.091  1.00  0.00           C
ATOM   5384 8C21 POPEY 176      66.143   4.353  44.351  1.00  0.00           C
ATOM   5388  C33 POPEY 176      66.753  19.043  35.281  1.00  0.00           C
ATOM   5391  C34 POPEY 176      68.273  19.063  35.061  1.00  0.00           C
ATOM   5394  C35 POPEY 176      68.873  20.453  34.801  1.00  0.00           C
ATOM   5397  C36 POPEY 176      68.723  21.463  35.951  1.00  0.00           C
ATOM   5400  C37 POPEY 176      67.643  22.523  35.681  1.00  0.00           C
ATOM   5403  C38 POPEY 176      67.793  23.823  36.491  1.00  0.00           C
ATOM   5406  C39 POPEY 176      67.423  23.713  37.971  1.00  0.00           C
ATOM   5409 0C31 POPEY 176      67.423  25.093  38.661  1.00  0.00           C
ATOM   5412 1C31 POPEY 176      67.373  25.003  40.191  1.00  0.00           C
ATOM   5415 2C31 POPEY 176      67.643  26.323  40.931  1.00  0.00           C
ATOM   5418 3C31 POPEY 176      67.033  26.343  42.351  1.00  0.00           C
ATOM   5421 4C31 POPEY 176      67.453  25.163  43.241  1.00  0.00           C
ATOM   5424 5C31 POPEY 176      66.843  25.243  44.651  1.00  0.00           C
ATOM   5427 6C31 POPEY 176      67.413  24.203  45.611  1.00  0.00           C
ATOM   5431  NH3 POPEZ 177     132.893  26.043  29.451  1.00  0.00           N
ATOM   5435  C12 POPEZ 177     133.953  25.253  28.731  1.00  0.00           C
ATOM   5438  C11 POPEZ 177     133.353  24.243  27.761  1.00  0.00           C
ATOM   5441  P   POPEZ 177     134.763  22.053  27.501  1.00  0.00           P
ATOM   5442  O13 POPEZ 177     133.683  21.113  27.111  1.00  0.00           O
ATOM   5443  O14 POPEZ 177     136.153  21.683  27.111  1.00  0.00           O
ATOM   5444  O11 POPEZ 177     134.703  22.123  29.071  1.00  0.00           O
ATOM   5445  O12 POPEZ 177     134.423  23.543  27.101  1.00  0.00           O
ATOM   5446  C1  POPEZ 177     135.913  22.033  29.821  1.00  0.00           C
ATOM   5449  C2  POPEZ 177     135.593  21.563  31.241  1.00  0.00           C
ATOM   5451  O21 POPEZ 177     134.873  22.573  31.971  1.00  0.00           O
ATOM   5452  C21 POPEZ 177     135.553  23.583  32.461  1.00  0.00           C
ATOM   5453  O22 POPEZ 177     136.713  23.893  32.191  1.00  0.00           O
ATOM   5454  C22 POPEZ 177     134.703  24.333  33.471  1.00  0.00           C
ATOM   5457  C3  POPEZ 177     136.863  21.013  31.951  1.00  0.00           C
ATOM   5460  O31 POPEZ 177     136.563  20.713  33.321  1.00  0.00           O
ATOM   5461  C31 POPEZ 177     137.503  20.013  33.931  1.00  0.00           C
ATOM   5462  O32 POPEZ 177     138.539  19.613  33.411  1.00  0.00           O
ATOM   5463  C32 POPEZ 177     137.013  19.673  35.331  1.00  0.00           C
ATOM   5466  C23 POPEZ 177     135.073  23.963  34.931  1.00  0.00           C
ATOM   5469  C24 POPEZ 177     133.933  24.293  35.901  1.00  0.00           C
ATOM   5472  C25 POPEZ 177     134.323  25.223  37.061  1.00  0.00           C
ATOM   5475  C26 POPEZ 177     135.073  24.533  38.211  1.00  0.00           C
ATOM   5478  C27 POPEZ 177     135.323  25.533  39.361  1.00  0.00           C
ATOM   5481  C28 POPEZ 177     136.063  24.963  40.591  1.00  0.00           C
ATOM   5484  C29 POPEZ 177     135.183  24.083  41.441  1.00  0.00           C
ATOM   5486 0C21 POPEZ 177     134.863  24.243  42.741  1.00  0.00           C
ATOM   5488 1C21 POPEZ 177     135.283  25.353  43.671  1.00  0.00           C
ATOM   5491 2C21 POPEZ 177     134.123  25.833  44.571  1.00  0.00           C
ATOM   5494 3C21 POPEZ 177     133.773  24.873  45.721  1.00  0.00           C
ATOM   5497 4C21 POPEZ 177     132.423  25.203  46.371  1.00  0.00           C
ATOM   5500 5C21 POPEZ 177     132.033  24.283  47.541  1.00  0.00           C
ATOM   5503 6C21 POPEZ 177     131.863  22.813  47.141  1.00  0.00           C
ATOM   5506 7C21 POPEZ 177     131.343  21.923  48.281  1.00  0.00           C
ATOM   5509 8C21 POPEZ 177     131.523  20.433  48.001  1.00  0.00           C
ATOM   5513  C33 POPEZ 177     137.393  20.703  36.421  1.00  0.00           C
ATOM   5516  C34 POPEZ 177     136.893  20.223  37.791  1.00  0.00           C
ATOM   5519  C35 POPEZ 177     137.343  21.073  38.981  1.00  0.00           C
ATOM   5522  C36 POPEZ 177     136.653  20.633  40.281  1.00  0.00           C
ATOM   5525  C37 POPEZ 177     137.303  21.213  41.541  1.00  0.00           C
ATOM   5528  C38 POPEZ 177     136.503  20.933  42.821  1.00  0.00           C
ATOM   5531  C39 POPEZ 177     137.163  21.593  44.041  1.00  0.00           C
ATOM   5534 0C31 POPEZ 177     136.293  21.643  45.311  1.00  0.00           C
ATOM   5537 1C31 POPEZ 177     136.953  22.523  46.381  1.00  0.00           C
ATOM   5540 2C31 POPEZ 177     136.713  22.083  47.841  1.00  0.00           C
ATOM   5543 3C31 POPEZ 177     135.383  22.503  48.471  1.00  0.00           C
ATOM   5546 4C31 POPEZ 177     135.483  22.523  50.011  1.00  0.00           C
ATOM   5549 5C31 POPEZ 177     134.163  22.793  50.731  1.00  0.00           C
ATOM   5552 6C31 POPEZ 177     134.333  23.003  52.241  1.00  0.00           C
ATOM   5556  NH3 POPEa 178      28.933  73.453  29.741  1.00  0.00           N
ATOM   5560  C12 POPEa 178      28.313  72.083  29.681  1.00  0.00           C
ATOM   5563  C11 POPEa 178      28.743  71.143  30.821  1.00  0.00           C
ATOM   5566  P   POPEa 178      28.313  68.543  30.421  1.00  0.00           P
ATOM   5567  O13 POPEa 178      27.203  67.973  29.651  1.00  0.00           O
ATOM   5568  O14 POPEa 178      29.653  68.613  29.801  1.00  0.00           O
ATOM   5569  O11 POPEa 178      28.443  67.793  31.821  1.00  0.00           O
ATOM   5570  O12 POPEa 178      27.873  70.003  30.871  1.00  0.00           O
ATOM   5571  C1  POPEa 178      27.373  67.823  32.781  1.00  0.00           C
ATOM   5574  C2  POPEa 178      27.913  68.363  34.121  1.00  0.00           C
ATOM   5576  O21 POPEa 178      26.943  68.223  35.181  1.00  0.00           O
ATOM   5577  C21 POPEa 178      27.513  67.983  36.351  1.00  0.00           C
ATOM   5578  O22 POPEa 178      28.633  67.533  36.521  1.00  0.00           O
ATOM   5579  C22 POPEa 178      26.613  68.453  37.481  1.00  0.00           C
ATOM   5582  C3  POPEa 178      28.363  69.843  33.951  1.00  0.00           C
ATOM   5585  O31 POPEa 178      28.753  70.473  35.201  1.00  0.00           O
ATOM   5586  C31 POPEa 178      29.643  71.453  35.041  1.00  0.00           C
ATOM   5587  O32 POPEa 178      30.133  71.803  33.981  1.00  0.00           O
ATOM   5588  C32 POPEa 178      29.943  72.083  36.401  1.00  0.00           C
ATOM   5591  C23 POPEa 178      27.433  69.323  38.471  1.00  0.00           C
ATOM   5594  C24 POPEa 178      26.543  70.173  39.401  1.00  0.00           C
ATOM   5597  C25 POPEa 178      25.453  69.373  40.131  1.00  0.00           C
ATOM   5600  C26 POPEa 178      25.963  68.283  41.071  1.00  0.00           C
ATOM   5603  C27 POPEa 178      24.803  67.503  41.691  1.00  0.00           C
ATOM   5606  C28 POPEa 178      25.273  66.583  42.831  1.00  0.00           C
ATOM   5609  C29 POPEa 178      24.063  66.053  43.561  1.00  0.00           C
ATOM   5611 0C21 POPEa 178      24.073  65.513  44.781  1.00  0.00           C
ATOM   5613 1C21 POPEa 178      25.293  65.223  45.611  1.00  0.00           C
ATOM   5616 2C21 POPEa 178      25.163  63.833  46.261  1.00  0.00           C
ATOM   5619 3C21 POPEa 178      24.973  62.683  45.261  1.00  0.00           C
ATOM   5622 4C21 POPEa 178      25.143  61.293  45.901  1.00  0.00           C
ATOM   5625 5C21 POPEa 178      24.183  61.073  47.081  1.00  0.00           C
ATOM   5628 6C21 POPEa 178      24.243  59.693  47.711  1.00  0.00           C
ATOM   5631 7C21 POPEa 178      23.243  59.583  48.871  1.00  0.00           C
ATOM   5634 8C21 POPEa 178      23.343  58.283  49.681  1.00  0.00           C
ATOM   5638  C33 POPEa 178      30.913  73.273  36.241  1.00  0.00           C
ATOM   5641  C34 POPEa 178      31.503  73.763  37.571  1.00  0.00           C
ATOM   5644  C35 POPEa 178      32.213  72.653  38.351  1.00  0.00           C
ATOM   5647  C36 POPEa 178      33.233  73.193  39.351  1.00  0.00           C
ATOM   5650  C37 POPEa 178      33.623  72.153  40.411  1.00  0.00           C
ATOM   5653  C38 POPEa 178      34.873  72.543  41.201  1.00  0.00           C
ATOM   5656  C39 POPEa 178      35.153  71.643  42.401  1.00  0.00           C
ATOM   5659 0C31 POPEa 178      34.283  72.003  43.611  1.00  0.00           C
ATOM   5662 1C31 POPEa 178      34.563  71.163  44.851  1.00  0.00           C
ATOM   5665 2C31 POPEa 178      34.103  71.883  46.131  1.00  0.00           C
ATOM   5668 3C31 POPEa 178      34.063  70.983  47.371  1.00  0.00           C
ATOM   5671 4C31 POPEa 178      32.833  70.063  47.371  1.00  0.00           C
ATOM   5674 5C31 POPEa 178      32.653  69.293  48.681  1.00  0.00           C
ATOM   5677 6C31 POPEa 178      31.303  68.593  48.761  1.00  0.00           C
ATOM   5681  NH3 POPEb 179     133.253  57.673  73.861  1.00  0.00           N
ATOM   5685  C12 POPEb 179     134.093  57.243  72.701  1.00  0.00           C
ATOM   5688  C11 POPEb 179     135.543  57.023  73.161  1.00  0.00           C
ATOM   5691  P   POPEb 179     136.423  55.183  71.601  1.00  0.00           P
ATOM   5692  O13 POPEb 179     137.689  54.543  72.021  1.00  0.00           O
ATOM   5693  O14 POPEb 179     135.153  54.523  71.971  1.00  0.00           O
ATOM   5694  O11 POPEb 179     136.463  55.313  70.031  1.00  0.00           O
ATOM   5695  O12 POPEb 179     136.363  56.693  72.041  1.00  0.00           O
ATOM   5696  C1  POPEb 179     135.453  56.063  69.361  1.00  0.00           C
ATOM   5699  C2  POPEb 179     135.633  55.873  67.831  1.00  0.00           C
ATOM   5701  O21 POPEb 179     134.793  56.703  67.001  1.00  0.00           O
ATOM   5702  C21 POPEb 179     133.503  56.913  67.291  1.00  0.00           C
ATOM   5703  O22 POPEb 179     132.913  56.593  68.291  1.00  0.00           O
ATOM   5704  C22 POPEb 179     132.873  57.633  66.111  1.00  0.00           C
ATOM   5707  C3  POPEb 179     135.573  54.373  67.391  1.00  0.00           C
ATOM   5710  O31 POPEb 179     134.223  53.853  67.361  1.00  0.00           O
ATOM   5711  C31 POPEb 179     133.473  53.833  66.231  1.00  0.00           C
ATOM   5712  O32 POPEb 179     132.283  53.593  66.241  1.00  0.00           O
ATOM   5713  C32 POPEb 179     134.243  54.163  64.941  1.00  0.00           C
ATOM   5716  C23 POPEb 179     131.323  57.623  66.141  1.00  0.00           C
ATOM   5719  C24 POPEb 179     130.753  58.543  65.041  1.00  0.00           C
ATOM   5722  C25 POPEb 179     129.333  59.033  65.321  1.00  0.00           C
ATOM   5725  C26 POPEb 179     128.933  60.273  64.511  1.00  0.00           C
ATOM   5728  C27 POPEb 179     128.573  60.003  63.041  1.00  0.00           C
ATOM   5731  C28 POPEb 179     128.013  61.263  62.341  1.00  0.00           C
ATOM   5734  C29 POPEb 179     128.973  61.883  61.361  1.00  0.00           C
ATOM   5736 0C21 POPEb 179     128.663  62.413  60.151  1.00  0.00           C
ATOM   5738 1C21 POPEb 179     127.283  62.583  59.571  1.00  0.00           C
ATOM   5741 2C21 POPEb 179     126.593  61.313  59.021  1.00  0.00           C
ATOM   5744 3C21 POPEb 179     127.173  60.733  57.731  1.00  0.00           C
ATOM   5747 4C21 POPEb 179     128.463  59.923  57.941  1.00  0.00           C
ATOM   5750 5C21 POPEb 179     128.733  58.983  56.751  1.00  0.00           C
ATOM   5753 6C21 POPEb 179     130.113  58.323  56.811  1.00  0.00           C
ATOM   5756 7C21 POPEb 179     130.373  57.443  55.581  1.00  0.00           C
ATOM   5759 8C21 POPEb 179     131.793  56.873  55.511  1.00  0.00           C
ATOM   5763  C33 POPEb 179     133.383  54.313  63.651  1.00  0.00           C
ATOM   5766  C34 POPEb 179     134.283  54.663  62.461  1.00  0.00           C
ATOM   5769  C35 POPEb 179     133.583  55.023  61.131  1.00  0.00           C
ATOM   5772  C36 POPEb 179     134.623  55.383  60.051  1.00  0.00           C
ATOM   5775  C37 POPEb 179     134.363  56.713  59.311  1.00  0.00           C
ATOM   5778  C38 POPEb 179     135.453  57.003  58.251  1.00  0.00           C
ATOM   5781  C39 POPEb 179     135.423  58.453  57.721  1.00  0.00           C
ATOM   5784 0C31 POPEb 179     136.073  58.613  56.331  1.00  0.00           C
ATOM   5787 1C31 POPEb 179     136.343  60.073  55.971  1.00  0.00           C
ATOM   5790 2C31 POPEb 179     136.653  60.323  54.491  1.00  0.00           C
ATOM   5793 3C31 POPEb 179     137.233  61.723  54.241  1.00  0.00           C
ATOM   5796 4C31 POPEb 179     137.033  62.243  52.801  1.00  0.00           C
ATOM   5799 5C31 POPEb 179     135.613  62.763  52.561  1.00  0.00           C
ATOM   5802 6C31 POPEb 179     135.383  63.313  51.151  1.00  0.00           C
ATOM   5806  NH3 POPEc 180      60.063  87.743  31.171  1.00  0.00           N
ATOM   5810  C12 POPEc 180      59.403  86.393  31.301  1.00  0.00           C
ATOM   5813  C11 POPEc 180      57.953  86.383  30.771  1.00  0.00           C
ATOM   5816  P   POPEc 180      55.963  87.993  30.471  1.00  0.00           P
ATOM   5817  O13 POPEc 180      56.633  88.783  29.411  1.00  0.00           O
ATOM   5818  O14 POPEc 180      55.073  86.893  29.991  1.00  0.00           O
ATOM   5819  O11 POPEc 180      55.183  89.033  31.361  1.00  0.00           O
ATOM   5820  O12 POPEc 180      57.103  87.383  31.381  1.00  0.00           O
ATOM   5821  C1  POPEc 180      54.513  88.823  32.591  1.00  0.00           C
ATOM   5824  C2  POPEc 180      54.203  90.213  33.241  1.00  0.00           C
ATOM   5826  O21 POPEc 180      54.833  90.273  34.541  1.00  0.00           O
ATOM   5827  C21 POPEc 180      55.003  91.503  35.001  1.00  0.00           C
ATOM   5828  O22 POPEc 180      54.733  92.533  34.421  1.00  0.00           O
ATOM   5829  C22 POPEc 180      55.533  91.433  36.441  1.00  0.00           C
ATOM   5832  C3  POPEc 180      52.683  90.593  33.301  1.00  0.00           C
ATOM   5835  O31 POPEc 180      52.003  90.083  34.491  1.00  0.00           O
ATOM   5836  C31 POPEc 180      51.403  91.013  35.251  1.00  0.00           C
ATOM   5837  O32 POPEc 180      51.403  92.203  35.051  1.00  0.00           O
ATOM   5838  C32 POPEc 180      50.733  90.353  36.461  1.00  0.00           C
ATOM   5841  C23 POPEc 180      54.963  92.483  37.421  1.00  0.00           C
ATOM   5844  C24 POPEc 180      54.603  91.903  38.811  1.00  0.00           C
ATOM   5847  C25 POPEc 180      55.713  91.053  39.441  1.00  0.00           C
ATOM   5850  C26 POPEc 180      56.443  91.623  40.671  1.00  0.00           C
ATOM   5853  C27 POPEc 180      56.343  90.663  41.881  1.00  0.00           C
ATOM   5856  C28 POPEc 180      57.253  91.073  43.051  1.00  0.00           C
ATOM   5859  C29 POPEc 180      57.113  90.113  44.211  1.00  0.00           C
ATOM   5861 0C21 POPEc 180      57.263  90.393  45.511  1.00  0.00           C
ATOM   5863 1C21 POPEc 180      57.613  91.733  46.111  1.00  0.00           C
ATOM   5866 2C21 POPEc 180      56.823  92.043  47.401  1.00  0.00           C
ATOM   5869 3C21 POPEc 180      57.213  91.183  48.611  1.00  0.00           C
ATOM   5872 4C21 POPEc 180      57.243  92.003  49.911  1.00  0.00           C
ATOM   5875 5C21 POPEc 180      57.693  91.193  51.141  1.00  0.00           C
ATOM   5878 6C21 POPEc 180      57.783  92.063  52.401  1.00  0.00           C
ATOM   5881 7C21 POPEc 180      58.513  91.393  53.581  1.00  0.00           C
ATOM   5884 8C21 POPEc 180      58.813  92.363  54.731  1.00  0.00           C
ATOM   5888  C33 POPEc 180      50.373  91.383  37.561  1.00  0.00           C
ATOM   5891  C34 POPEc 180      49.953  90.713  38.871  1.00  0.00           C
ATOM   5894  C35 POPEc 180      49.593  91.723  39.971  1.00  0.00           C
ATOM   5897  C36 POPEc 180      50.833  92.343  40.651  1.00  0.00           C
ATOM   5900  C37 POPEc 180      50.843  92.103  42.161  1.00  0.00           C
ATOM   5903  C38 POPEc 180      52.233  92.243  42.791  1.00  0.00           C
ATOM   5906  C39 POPEc 180      52.583  93.663  43.241  1.00  0.00           C
ATOM   5909 0C31 POPEc 180      54.013  93.723  43.791  1.00  0.00           C
ATOM   5912 1C31 POPEc 180      54.643  95.113  43.681  1.00  0.00           C
ATOM   5915 2C31 POPEc 180      55.933  95.243  44.501  1.00  0.00           C
ATOM   5918 3C31 POPEc 180      55.683  95.533  45.991  1.00  0.00           C
ATOM   5921 4C31 POPEc 180      57.003  95.793  46.721  1.00  0.00           C
ATOM   5924 5C31 POPEc 180      56.823  95.963  48.231  1.00  0.00           C
ATOM   5927 6C31 POPEc 180      58.143  95.923  49.001  1.00  0.00           C
ATOM   5931  NH3 POPEd 181      78.163  50.423  27.571  1.00  0.00           N
ATOM   5935  C12 POPEd 181      78.663  49.003  27.401  1.00  0.00           C
ATOM   5938  C11 POPEd 181      80.203  48.943  27.301  1.00  0.00           C
ATOM   5941  P   POPEd 181      80.503  46.383  27.981  1.00  0.00           P
ATOM   5942  O13 POPEd 181      79.053  46.103  27.991  1.00  0.00           O
ATOM   5943  O14 POPEd 181      81.413  45.273  27.591  1.00  0.00           O
ATOM   5944  O11 POPEd 181      80.933  46.883  29.401  1.00  0.00           O
ATOM   5945  O12 POPEd 181      80.743  47.643  27.071  1.00  0.00           O
ATOM   5946  C1  POPEd 181      82.133  47.613  29.611  1.00  0.00           C
ATOM   5949  C2  POPEd 181      82.563  47.553  31.091  1.00  0.00           C
ATOM   5951  O21 POPEd 181      81.463  47.923  31.951  1.00  0.00           O
ATOM   5952  C21 POPEd 181      81.493  47.313  33.121  1.00  0.00           C
ATOM   5953  O22 POPEd 181      82.293  46.453  33.441  1.00  0.00           O
ATOM   5954  C22 POPEd 181      80.443  47.883  34.061  1.00  0.00           C
ATOM   5957  C3  POPEd 181      83.763  48.503  31.321  1.00  0.00           C
ATOM   5960  O31 POPEd 181      84.633  48.063  32.391  1.00  0.00           O
ATOM   5961  C31 POPEd 181      84.423  48.673  33.571  1.00  0.00           C
ATOM   5962  O32 POPEd 181      83.683  49.613  33.751  1.00  0.00           O
ATOM   5963  C32 POPEd 181      85.213  47.923  34.631  1.00  0.00           C
ATOM   5966  C23 POPEd 181      80.523  47.173  35.431  1.00  0.00           C
ATOM   5969  C24 POPEd 181      79.643  47.833  36.491  1.00  0.00           C
ATOM   5972  C25 POPEd 181      80.253  49.103  37.111  1.00  0.00           C
ATOM   5975  C26 POPEd 181      79.373  49.713  38.211  1.00  0.00           C
ATOM   5978  C27 POPEd 181      80.063  50.773  39.081  1.00  0.00           C
ATOM   5981  C28 POPEd 181      79.333  50.973  40.431  1.00  0.00           C
ATOM   5984  C29 POPEd 181      80.083  51.923  41.331  1.00  0.00           C
ATOM   5986 0C21 POPEd 181      80.523  51.693  42.591  1.00  0.00           C
ATOM   5988 1C21 POPEd 181      80.343  50.433  43.391  1.00  0.00           C
ATOM   5991 2C21 POPEd 181      79.913  50.643  44.851  1.00  0.00           C
ATOM   5994 3C21 POPEd 181      80.963  51.383  45.701  1.00  0.00           C
ATOM   5997 4C21 POPEd 181      80.673  51.263  47.211  1.00  0.00           C
ATOM   6000 5C21 POPEd 181      81.123  49.903  47.771  1.00  0.00           C
ATOM   6003 6C21 POPEd 181      81.043  49.813  49.301  1.00  0.00           C
ATOM   6006 7C21 POPEd 181      81.343  48.403  49.811  1.00  0.00           C
ATOM   6009 8C21 POPEd 181      81.373  48.273  51.331  1.00  0.00           C
ATOM   6013  C33 POPEd 181      85.083  48.583  36.031  1.00  0.00           C
ATOM   6016  C34 POPEd 181      85.443  47.603  37.161  1.00  0.00           C
ATOM   6019  C35 POPEd 181      84.373  46.513  37.371  1.00  0.00           C
ATOM   6022  C36 POPEd 181      83.303  46.893  38.401  1.00  0.00           C
ATOM   6025  C37 POPEd 181      83.593  46.273  39.781  1.00  0.00           C
ATOM   6028  C38 POPEd 181      82.733  46.853  40.901  1.00  0.00           C
ATOM   6031  C39 POPEd 181      81.273  46.373  40.901  1.00  0.00           C
ATOM   6034 0C31 POPEd 181      80.483  47.073  42.021  1.00  0.00           C
ATOM   6037 1C31 POPEd 181      79.073  46.513  42.241  1.00  0.00           C
ATOM   6040 2C31 POPEd 181      78.283  47.373  43.251  1.00  0.00           C
ATOM   6043 3C31 POPEd 181      76.943  46.783  43.721  1.00  0.00           C
ATOM   6046 4C31 POPEd 181      77.083  45.393  44.351  1.00  0.00           C
ATOM   6049 5C31 POPEd 181      75.803  44.923  45.061  1.00  0.00           C
ATOM   6052 6C31 POPEd 181      75.993  43.573  45.771  1.00  0.00           C
ATOM   6056  NH3 POPEe 182      10.573  94.413  25.941  1.00  0.00           N
ATOM   6060  C12 POPEe 182       9.383  94.833  26.761  1.00  0.00           C
ATOM   6063  C11 POPEe 182       8.803  93.623  27.531  1.00  0.00           C
ATOM   6066  P   POPEe 182       6.503  92.823  28.451  1.00  0.00           P
ATOM   6067  O13 POPEe 182       6.013  92.273  27.161  1.00  0.00           O
ATOM   6068  O14 POPEe 182       7.093  91.823  29.341  1.00  0.00           O
ATOM   6069  O11 POPEe 182       5.333  93.593  29.191  1.00  0.00           O
ATOM   6070  O12 POPEe 182       7.563  93.973  28.131  1.00  0.00           O
ATOM   6071  C1  POPEe 182       5.373  93.873  30.591  1.00  0.00           C
ATOM   6074  C2  POPEe 182       4.183  93.203  31.351  1.00  0.00           C
ATOM   6076  O21 POPEe 182       4.603  92.853  32.681  1.00  0.00           O
ATOM   6077  C21 POPEe 182       4.653  93.893  33.491  1.00  0.00           C
ATOM   6078  O22 POPEe 182       4.403  95.053  33.211  1.00  0.00           O
ATOM   6079  C22 POPEe 182       5.093  93.403  34.871  1.00  0.00           C
ATOM   6082  C3  POPEe 182       3.673  91.913  30.631  1.00  0.00           C
ATOM   6085  O31 POPEe 182       2.743  91.163  31.441  1.00  0.00           O
ATOM   6086  C31 POPEe 182       3.173  90.323  32.411  1.00  0.00           C
ATOM   6087  O32 POPEe 182       2.563  90.163  33.451  1.00  0.00           O
ATOM   6088  C32 POPEe 182       4.443  89.523  32.111  1.00  0.00           C
ATOM   6091  C23 POPEe 182       5.313  94.563  35.861  1.00  0.00           C
ATOM   6094  C24 POPEe 182       5.823  94.043  37.201  1.00  0.00           C
ATOM   6097  C25 POPEe 182       6.343  95.093  38.191  1.00  0.00           C
ATOM   6100  C26 POPEe 182       7.063  94.393  39.351  1.00  0.00           C
ATOM   6103  C27 POPEe 182       7.293  95.273  40.581  1.00  0.00           C
ATOM   6106  C28 POPEe 182       7.343  94.463  41.901  1.00  0.00           C
ATOM   6109  C29 POPEe 182       6.003  93.903  42.291  1.00  0.00           C
ATOM   6111 0C21 POPEe 182       5.643  93.493  43.521  1.00  0.00           C
ATOM   6113 1C21 POPEe 182       6.503  93.473  44.751  1.00  0.00           C
ATOM   6116 2C21 POPEe 182       7.163  92.083  44.871  1.00  0.00           C
ATOM   6119 3C21 POPEe 182       8.033  91.883  46.111  1.00  0.00           C
ATOM   6122 4C21 POPEe 182       7.243  91.743  47.421  1.00  0.00           C
ATOM   6125 5C21 POPEe 182       7.843  90.693  48.371  1.00  0.00           C
ATOM   6128 6C21 POPEe 182       9.343  90.863  48.631  1.00  0.00           C
ATOM   6131 7C21 POPEe 182       9.903  89.863  49.651  1.00  0.00           C
ATOM   6134 8C21 POPEe 182      11.423  89.913  49.751  1.00  0.00           C
ATOM   6138  C33 POPEe 182       5.583  89.823  33.111  1.00  0.00           C
ATOM   6141  C34 POPEe 182       6.393  88.563  33.431  1.00  0.00           C
ATOM   6144  C35 POPEe 182       7.513  88.753  34.471  1.00  0.00           C
ATOM   6147  C36 POPEe 182       7.103  89.593  35.691  1.00  0.00           C
ATOM   6150  C37 POPEe 182       8.123  89.513  36.841  1.00  0.00           C
ATOM   6153  C38 POPEe 182       7.533  89.933  38.181  1.00  0.00           C
ATOM   6156  C39 POPEe 182       8.433  89.583  39.371  1.00  0.00           C
ATOM   6159 0C31 POPEe 182       9.103  90.803  40.021  1.00  0.00           C
ATOM   6162 1C31 POPEe 182       9.693  90.403  41.371  1.00  0.00           C
ATOM   6165 2C31 POPEe 182      10.393  91.523  42.161  1.00  0.00           C
ATOM   6168 3C31 POPEe 182      10.973  90.933  43.451  1.00  0.00           C
ATOM   6171 4C31 POPEe 182      11.583  91.953  44.411  1.00  0.00           C
ATOM   6174 5C31 POPEe 182      12.243  91.243  45.601  1.00  0.00           C
ATOM   6177 6C31 POPEe 182      12.873  92.183  46.611  1.00  0.00           C
ATOM   6181  NH3 POPEf 183      95.673  16.153  21.901  1.00  0.00           N
ATOM   6185  C12 POPEf 183      96.013  17.243  22.861  1.00  0.00           C
ATOM   6188  C11 POPEf 183      96.773  16.653  24.061  1.00  0.00           C
ATOM   6191  P   POPEf 183      99.273  15.923  23.611  1.00  0.00           P
ATOM   6192  O13 POPEf 183      99.943  14.833  22.861  1.00  0.00           O
ATOM   6193  O14 POPEf 183      99.483  17.303  23.171  1.00  0.00           O
ATOM   6194  O11 POPEf 183      99.673  15.763  25.111  1.00  0.00           O
ATOM   6195  O12 POPEf 183      97.723  15.663  23.631  1.00  0.00           O
ATOM   6196  C1  POPEf 183      99.423  16.623  26.211  1.00  0.00           C
ATOM   6199  C2  POPEf 183      99.473  15.783  27.521  1.00  0.00           C
ATOM   6201  O21 POPEf 183     100.223  16.363  28.571  1.00  0.00           O
ATOM   6202  C21 POPEf 183     101.503  16.563  28.391  1.00  0.00           C
ATOM   6203  O22 POPEf 183     102.113  16.663  27.341  1.00  0.00           O
ATOM   6204  C22 POPEf 183     102.183  16.603  29.761  1.00  0.00           C
ATOM   6207  C3  POPEf 183      99.963  14.313  27.271  1.00  0.00           C
ATOM   6210  O31 POPEf 183     100.203  13.523  28.451  1.00  0.00           O
ATOM   6211  C31 POPEf 183      99.123  13.223  29.161  1.00  0.00           C
ATOM   6212  O32 POPEf 183      98.033  13.763  29.081  1.00  0.00           O
ATOM   6213  C32 POPEf 183      99.443  12.053  30.101  1.00  0.00           C
ATOM   6216  C23 POPEf 183     101.673  15.603  30.821  1.00  0.00           C
ATOM   6219  C24 POPEf 183     102.773  14.993  31.711  1.00  0.00           C
ATOM   6222  C25 POPEf 183     103.493  15.973  32.651  1.00  0.00           C
ATOM   6225  C26 POPEf 183     103.703  15.383  34.051  1.00  0.00           C
ATOM   6228  C27 POPEf 183     104.423  16.363  34.991  1.00  0.00           C
ATOM   6231  C28 POPEf 183     104.683  15.793  36.411  1.00  0.00           C
ATOM   6234  C29 POPEf 183     103.443  15.683  37.251  1.00  0.00           C
ATOM   6236 0C21 POPEf 183     103.203  16.303  38.421  1.00  0.00           C
ATOM   6238 1C21 POPEf 183     104.153  17.223  39.161  1.00  0.00           C
ATOM   6241 2C21 POPEf 183     103.983  17.153  40.701  1.00  0.00           C
ATOM   6244 3C21 POPEf 183     105.013  18.023  41.441  1.00  0.00           C
ATOM   6247 4C21 POPEf 183     104.853  17.963  42.971  1.00  0.00           C
ATOM   6250 5C21 POPEf 183     105.913  18.793  43.711  1.00  0.00           C
ATOM   6253 6C21 POPEf 183     105.613  18.923  45.221  1.00  0.00           C
ATOM   6256 7C21 POPEf 183     106.523  19.933  45.921  1.00  0.00           C
ATOM   6259 8C21 POPEf 183     106.293  19.993  47.431  1.00  0.00           C
ATOM   6263  C33 POPEf 183      99.923  12.453  31.521  1.00  0.00           C
ATOM   6266  C34 POPEf 183      98.853  12.363  32.621  1.00  0.00           C
ATOM   6269  C35 POPEf 183      99.403  12.883  33.961  1.00  0.00           C
ATOM   6272  C36 POPEf 183      98.483  12.583  35.161  1.00  0.00           C
ATOM   6275  C37 POPEf 183      98.973  13.243  36.461  1.00  0.00           C
ATOM   6278  C38 POPEf 183      98.073  12.883  37.651  1.00  0.00           C
ATOM   6281  C39 POPEf 183      98.373  13.663  38.941  1.00  0.00           C
ATOM   6284 0C31 POPEf 183      98.083  15.173  38.821  1.00  0.00           C
ATOM   6287 1C31 POPEf 183      97.583  15.793  40.141  1.00  0.00           C
ATOM   6290 2C31 POPEf 183      96.983  17.193  39.941  1.00  0.00           C
ATOM   6293 3C31 POPEf 183      96.093  17.643  41.111  1.00  0.00           C
ATOM   6296 4C31 POPEf 183      96.863  18.083  42.371  1.00  0.00           C
ATOM   6299 5C31 POPEf 183      95.913  18.543  43.481  1.00  0.00           C
ATOM   6302 6C31 POPEf 183      96.623  19.123  44.701  1.00  0.00           C
ATOM   6306  NH3 POPEg 184      92.833 107.473  29.821  1.00  0.00           N
ATOM   6310  C12 POPEg 184      93.333 106.083  29.491  1.00  0.00           C
ATOM   6313  C11 POPEg 184      92.193 105.043  29.301  1.00  0.00           C
ATOM   6316  P   POPEg 184      91.993 102.403  29.141  1.00  0.00           P
ATOM   6317  O13 POPEg 184      90.543 102.583  29.021  1.00  0.00           O
ATOM   6318  O14 POPEg 184      92.633 101.383  28.261  1.00  0.00           O
ATOM   6319  O11 POPEg 184      92.373 101.983  30.621  1.00  0.00           O
ATOM   6320  O12 POPEg 184      92.753 103.773  28.981  1.00  0.00           O
ATOM   6321  C1  POPEg 184      91.433 101.463  31.571  1.00  0.00           C
ATOM   6324  C2  POPEg 184      91.583 102.153  32.951  1.00  0.00           C
ATOM   6326  O21 POPEg 184      90.373 101.923  33.701  1.00  0.00           O
ATOM   6327  C21 POPEg 184      90.463 101.213  34.801  1.00  0.00           C
ATOM   6328  O22 POPEg 184      91.443 100.603  35.191  1.00  0.00           O
ATOM   6329  C22 POPEg 184      89.143 101.343  35.551  1.00  0.00           C
ATOM   6332  C3  POPEg 184      91.753 103.683  32.751  1.00  0.00           C
ATOM   6335  O31 POPEg 184      91.903 104.433  33.981  1.00  0.00           O
ATOM   6336  C31 POPEg 184      90.763 104.973  34.421  1.00  0.00           C
ATOM   6337  O32 POPEg 184      89.653 104.753  33.961  1.00  0.00           O
ATOM   6338  C32 POPEg 184      91.053 106.023  35.511  1.00  0.00           C
ATOM   6341  C23 POPEg 184      89.283 101.073  37.061  1.00  0.00           C
ATOM   6344  C24 POPEg 184      87.913 100.763  37.681  1.00  0.00           C
ATOM   6347  C25 POPEg 184      87.873 100.893  39.211  1.00  0.00           C
ATOM   6350  C26 POPEg 184      87.763 102.353  39.661  1.00  0.00           C
ATOM   6353  C27 POPEg 184      87.503 102.483  41.171  1.00  0.00           C
ATOM   6356  C28 POPEg 184      87.513 103.963  41.601  1.00  0.00           C
ATOM   6359  C29 POPEg 184      87.083 104.123  43.041  1.00  0.00           C
ATOM   6361 0C21 POPEg 184      85.873 104.523  43.471  1.00  0.00           C
ATOM   6363 1C21 POPEg 184      84.693 104.923  42.621  1.00  0.00           C
ATOM   6366 2C21 POPEg 184      84.023 106.243  43.051  1.00  0.00           C
ATOM   6369 3C21 POPEg 184      84.983 107.433  43.191  1.00  0.00           C
ATOM   6372 4C21 POPEg 184      84.233 108.753  43.431  1.00  0.00           C
ATOM   6375 5C21 POPEg 184      85.153 109.963  43.731  1.00  0.00           C
ATOM   6378 6C21 POPEg 184      86.113 109.773  44.911  1.00  0.00           C
ATOM   6381 7C21 POPEg 184      85.413 109.363  46.221  1.00  0.00           C
ATOM   6384 8C21 POPEg 184      86.403 109.143  47.371  1.00  0.00           C
ATOM   6388  C33 POPEg 184      91.853 105.503  36.731  1.00  0.00           C
ATOM   6391  C34 POPEg 184      92.183 106.603  37.771  1.00  0.00           C
ATOM   6394  C35 POPEg 184      90.983 107.233  38.511  1.00  0.00           C
ATOM   6397  C36 POPEg 184      90.713 106.633  39.911  1.00  0.00           C
ATOM   6400  C37 POPEg 184      89.723 107.493  40.721  1.00  0.00           C
ATOM   6403  C38 POPEg 184      89.603 107.093  42.211  1.00  0.00           C
ATOM   6406  C39 POPEg 184      90.803 107.503  43.081  1.00  0.00           C
ATOM   6409 0C31 POPEg 184      90.913 106.683  44.391  1.00  0.00           C
ATOM   6412 1C31 POPEg 184      89.673 106.733  45.311  1.00  0.00           C
ATOM   6415 2C31 POPEg 184      89.893 105.883  46.571  1.00  0.00           C
ATOM   6418 3C31 POPEg 184      88.723 105.843  47.561  1.00  0.00           C
ATOM   6421 4C31 POPEg 184      87.393 105.343  46.981  1.00  0.00           C
ATOM   6424 5C31 POPEg 184      86.353 105.083  48.081  1.00  0.00           C
ATOM   6427 6C31 POPEg 184      84.973 104.683  47.561  1.00  0.00           C
ATOM   6431  NH3 POPEh 185      -0.323  32.323  71.161  1.00  0.00           N
ATOM   6435  C12 POPEh 185      -0.003  31.723  69.821  1.00  0.00           C
ATOM   6438  C11 POPEh 185       0.567  32.773  68.841  1.00  0.00           C
ATOM   6441  P   POPEh 185       1.783  34.753  69.951  1.00  0.00           P
ATOM   6442  O13 POPEh 185       3.033  34.983  70.701  1.00  0.00           O
ATOM   6443  O14 POPEh 185       0.497  34.913  70.681  1.00  0.00           O
ATOM   6444  O11 POPEh 185       1.663  35.653  68.641  1.00  0.00           O
ATOM   6445  O12 POPEh 185       1.793  33.303  69.361  1.00  0.00           O
ATOM   6446  C1  POPEh 185       2.843  35.893  67.861  1.00  0.00           C
ATOM   6449  C2  POPEh 185       2.523  36.853  66.681  1.00  0.00           C
ATOM   6451  O21 POPEh 185       3.693  36.903  65.841  1.00  0.00           O
ATOM   6452  C21 POPEh 185       3.563  37.603  64.741  1.00  0.00           C
ATOM   6453  O22 POPEh 185       3.683  38.813  64.621  1.00  0.00           O
ATOM   6454  C22 POPEh 185       3.233  36.633  63.601  1.00  0.00           C
ATOM   6457  C3  POPEh 185       2.023  38.253  67.191  1.00  0.00           C
ATOM   6460  O31 POPEh 185       1.443  39.153  66.221  1.00  0.00           O
ATOM   6461  C31 POPEh 185       0.307  38.793  65.651  1.00  0.00           C
ATOM   6462  O32 POPEh 185      -0.213  37.683  65.731  1.00  0.00           O
ATOM   6463  C32 POPEh 185      -0.323  39.983  64.901  1.00  0.00           C
ATOM   6466  C23 POPEh 185       3.173  37.323  62.211  1.00  0.00           C
ATOM   6469  C24 POPEh 185       3.333  36.303  61.081  1.00  0.00           C
ATOM   6472  C25 POPEh 185       3.393  36.923  59.681  1.00  0.00           C
ATOM   6475  C26 POPEh 185       4.683  37.703  59.441  1.00  0.00           C
ATOM   6478  C27 POPEh 185       4.823  38.193  57.991  1.00  0.00           C
ATOM   6481  C28 POPEh 185       5.933  39.253  57.831  1.00  0.00           C
ATOM   6484  C29 POPEh 185       5.883  39.903  56.471  1.00  0.00           C
ATOM   6486 0C21 POPEh 185       6.443  39.443  55.341  1.00  0.00           C
ATOM   6488 1C21 POPEh 185       7.263  38.193  55.231  1.00  0.00           C
ATOM   6491 2C21 POPEh 185       8.023  38.103  53.891  1.00  0.00           C
ATOM   6494 3C21 POPEh 185       7.293  37.283  52.821  1.00  0.00           C
ATOM   6497 4C21 POPEh 185       8.103  37.223  51.521  1.00  0.00           C
ATOM   6500 5C21 POPEh 185       7.553  36.253  50.471  1.00  0.00           C
ATOM   6503 6C21 POPEh 185       8.543  36.053  49.321  1.00  0.00           C
ATOM   6506 7C21 POPEh 185       7.903  35.413  48.091  1.00  0.00           C
ATOM   6509 8C21 POPEh 185       8.883  35.243  46.931  1.00  0.00           C
ATOM   6513  C33 POPEh 185       0.197  40.183  63.451  1.00  0.00           C
ATOM   6516  C34 POPEh 185       1.443  41.063  63.431  1.00  0.00           C
ATOM   6519  C35 POPEh 185       2.143  41.173  62.061  1.00  0.00           C
ATOM   6522  C36 POPEh 185       3.493  41.883  62.241  1.00  0.00           C
ATOM   6525  C37 POPEh 185       4.393  41.913  61.001  1.00  0.00           C
ATOM   6528  C38 POPEh 185       5.663  42.743  61.271  1.00  0.00           C
ATOM   6531  C39 POPEh 185       6.763  42.573  60.221  1.00  0.00           C
ATOM   6534 0C31 POPEh 185       6.343  43.073  58.831  1.00  0.00           C
ATOM   6537 1C31 POPEh 185       7.463  42.933  57.791  1.00  0.00           C
ATOM   6540 2C31 POPEh 185       7.073  43.593  56.461  1.00  0.00           C
ATOM   6543 3C31 POPEh 185       8.223  43.693  55.461  1.00  0.00           C
ATOM   6546 4C31 POPEh 185       8.093  44.943  54.581  1.00  0.00           C
ATOM   6549 5C31 POPEh 185       9.263  45.143  53.621  1.00  0.00           C
ATOM   6552 6C31 POPEh 185       9.243  46.543  52.991  1.00  0.00           C
ATOM   6556  NH3 POPEi 186      89.823 101.493  69.671  1.00  0.00           N
ATOM   6560  C12 POPEi 186      91.323 101.443  69.841  1.00  0.00           C
ATOM   6563  C11 POPEi 186      91.703 101.353  71.331  1.00  0.00           C
ATOM   6566  P   POPEi 186      94.243 100.673  71.281  1.00  0.00           P
ATOM   6567  O13 POPEi 186      94.753 101.823  72.071  1.00  0.00           O
ATOM   6568  O14 POPEi 186      95.053  99.433  71.421  1.00  0.00           O
ATOM   6569  O11 POPEi 186      94.193 100.983  69.741  1.00  0.00           O
ATOM   6570  O12 POPEi 186      92.733 100.403  71.591  1.00  0.00           O
ATOM   6571  C1  POPEi 186      94.953 101.953  69.051  1.00  0.00           C
ATOM   6574  C2  POPEi 186      95.563 101.353  67.741  1.00  0.00           C
ATOM   6576  O21 POPEi 186      96.453 102.293  67.131  1.00  0.00           O
ATOM   6577  C21 POPEi 186      97.603 102.483  67.761  1.00  0.00           C
ATOM   6578  O22 POPEi 186      97.933 101.933  68.801  1.00  0.00           O
ATOM   6579  C22 POPEi 186      98.353 103.603  67.051  1.00  0.00           C
ATOM   6582  C3  POPEi 186      94.443 100.963  66.721  1.00  0.00           C
ATOM   6585  O31 POPEi 186      94.953 100.503  65.461  1.00  0.00           O
ATOM   6586  C31 POPEi 186      95.153 101.233  64.341  1.00  0.00           C
ATOM   6587  O32 POPEi 186      95.683 100.763  63.341  1.00  0.00           O
ATOM   6588  C32 POPEi 186      94.843 102.733  64.421  1.00  0.00           C
ATOM   6591  C23 POPEi 186      99.863 103.483  67.271  1.00  0.00           C
ATOM   6594  C24 POPEi 186     100.653 104.603  66.591  1.00  0.00           C
ATOM   6597  C25 POPEi 186     102.133 104.223  66.491  1.00  0.00           C
ATOM   6600  C26 POPEi 186     102.433 103.353  65.251  1.00  0.00           C
ATOM   6603  C27 POPEi 186     102.903 104.213  64.081  1.00  0.00           C
ATOM   6606  C28 POPEi 186     103.043 103.453  62.751  1.00  0.00           C
ATOM   6609  C29 POPEi 186     104.213 102.503  62.651  1.00  0.00           C
ATOM   6611 0C21 POPEi 186     104.373 101.633  61.631  1.00  0.00           C
ATOM   6613 1C21 POPEi 186     103.413 101.513  60.471  1.00  0.00           C
ATOM   6616 2C21 POPEi 186     104.093 101.293  59.101  1.00  0.00           C
ATOM   6619 3C21 POPEi 186     103.123 101.593  57.951  1.00  0.00           C
ATOM   6622 4C21 POPEi 186     103.633 101.113  56.591  1.00  0.00           C
ATOM   6625 5C21 POPEi 186     102.973 101.843  55.411  1.00  0.00           C
ATOM   6628 6C21 POPEi 186     101.473 101.523  55.221  1.00  0.00           C
ATOM   6631 7C21 POPEi 186     100.943 102.093  53.901  1.00  0.00           C
ATOM   6634 8C21 POPEi 186      99.503 101.683  53.561  1.00  0.00           C
ATOM   6638  C33 POPEi 186      94.393 103.303  63.051  1.00  0.00           C
ATOM   6641  C34 POPEi 186      94.233 104.833  63.051  1.00  0.00           C
ATOM   6644  C35 POPEi 186      93.043 105.333  62.221  1.00  0.00           C
ATOM   6647  C36 POPEi 186      93.063 104.883  60.751  1.00  0.00           C
ATOM   6650  C37 POPEi 186      91.763 105.223  60.001  1.00  0.00           C
ATOM   6653  C38 POPEi 186      91.523 104.393  58.711  1.00  0.00           C
ATOM   6656  C39 POPEi 186      92.083 104.993  57.411  1.00  0.00           C
ATOM   6659 0C31 POPEi 186      93.613 105.043  57.331  1.00  0.00           C
ATOM   6662 1C31 POPEi 186      94.113 105.563  55.981  1.00  0.00           C
ATOM   6665 2C31 POPEi 186      95.643 105.673  55.931  1.00  0.00           C
ATOM   6668 3C31 POPEi 186      96.163 106.383  54.681  1.00  0.00           C
ATOM   6671 4C31 POPEi 186      95.973 105.603  53.371  1.00  0.00           C
ATOM   6674 5C31 POPEi 186      96.723 106.253  52.201  1.00  0.00           C
ATOM   6677 6C31 POPEi 186      96.513 105.533  50.871  1.00  0.00           C
ATOM   6681  NH3 POPEj 187     105.963  31.233  64.941  1.00  0.00           N
ATOM   6685  C12 POPEj 187     106.943  32.343  65.261  1.00  0.00           C
ATOM   6688  C11 POPEj 187     106.943  33.503  64.241  1.00  0.00           C
ATOM   6691  P   POPEj 187     104.403  34.253  64.521  1.00  0.00           P
ATOM   6692  O13 POPEj 187     104.123  33.173  65.491  1.00  0.00           O
ATOM   6693  O14 POPEj 187     104.523  35.643  64.991  1.00  0.00           O
ATOM   6694  O11 POPEj 187     103.293  34.193  63.421  1.00  0.00           O
ATOM   6695  O12 POPEj 187     105.663  33.833  63.701  1.00  0.00           O
ATOM   6696  C1  POPEj 187     103.383  33.403  62.251  1.00  0.00           C
ATOM   6699  C2  POPEj 187     103.633  34.313  61.031  1.00  0.00           C
ATOM   6701  O21 POPEj 187     103.303  33.543  59.851  1.00  0.00           O
ATOM   6702  C21 POPEj 187     102.763  34.273  58.881  1.00  0.00           C
ATOM   6703  O22 POPEj 187     102.573  35.473  58.951  1.00  0.00           O
ATOM   6704  C22 POPEj 187     102.323  33.423  57.691  1.00  0.00           C
ATOM   6707  C3  POPEj 187     105.083  34.883  61.021  1.00  0.00           C
ATOM   6710  O31 POPEj 187     105.433  35.673  59.861  1.00  0.00           O
ATOM   6711  C31 POPEj 187     104.863  36.873  59.831  1.00  0.00           C
ATOM   6712  O32 POPEj 187     104.173  37.353  60.711  1.00  0.00           O
ATOM   6713  C32 POPEj 187     105.283  37.603  58.581  1.00  0.00           C
ATOM   6716  C23 POPEj 187     100.843  33.733  57.321  1.00  0.00           C
ATOM   6719  C24 POPEj 187     100.473  33.483  55.851  1.00  0.00           C
ATOM   6722  C25 POPEj 187     100.933  34.613  54.901  1.00  0.00           C
ATOM   6725  C26 POPEj 187     100.483  34.383  53.441  1.00  0.00           C
ATOM   6728  C27 POPEj 187     100.733  35.603  52.541  1.00  0.00           C
ATOM   6731  C28 POPEj 187     100.103  35.483  51.131  1.00  0.00           C
ATOM   6734  C29 POPEj 187     100.943  34.753  50.121  1.00  0.00           C
ATOM   6736 0C21 POPEj 187     101.813  35.323  49.261  1.00  0.00           C
ATOM   6738 1C21 POPEj 187     102.143  36.803  49.221  1.00  0.00           C
ATOM   6741 2C21 POPEj 187     101.313  37.633  48.221  1.00  0.00           C
ATOM   6744 3C21 POPEj 187     101.923  37.733  46.821  1.00  0.00           C
ATOM   6747 4C21 POPEj 187     101.253  38.843  45.991  1.00  0.00           C
ATOM   6750 5C21 POPEj 187     101.473  38.723  44.481  1.00  0.00           C
ATOM   6753 6C21 POPEj 187     100.143  38.473  43.741  1.00  0.00           C
ATOM   6756 7C21 POPEj 187     100.293  38.373  42.211  1.00  0.00           C
ATOM   6759 8C21 POPEj 187      98.953  38.163  41.511  1.00  0.00           C
ATOM   6763  C33 POPEj 187     106.663  38.253  58.781  1.00  0.00           C
ATOM   6766  C34 POPEj 187     106.823  39.513  57.931  1.00  0.00           C
ATOM   6769  C35 POPEj 187     107.043  39.223  56.441  1.00  0.00           C
ATOM   6772  C36 POPEj 187     107.253  40.533  55.681  1.00  0.00           C
ATOM   6775  C37 POPEj 187     107.743  40.333  54.251  1.00  0.00           C
ATOM   6778  C38 POPEj 187     108.153  41.673  53.641  1.00  0.00           C
ATOM   6781  C39 POPEj 187     107.533  41.953  52.271  1.00  0.00           C
ATOM   6784 0C31 POPEj 187     107.883  43.363  51.821  1.00  0.00           C
ATOM   6787 1C31 POPEj 187     107.333  43.713  50.441  1.00  0.00           C
ATOM   6790 2C31 POPEj 187     107.683  45.133  49.991  1.00  0.00           C
ATOM   6793 3C31 POPEj 187     109.163  45.323  49.631  1.00  0.00           C
ATOM   6796 4C31 POPEj 187     110.013  46.003  50.721  1.00  0.00           C
ATOM   6799 5C31 POPEj 187     111.393  46.403  50.191  1.00  0.00           C
ATOM   6802 6C31 POPEj 187     112.253  47.183  51.181  1.00  0.00           C
ATOM   6806  NH3 POPEk 188      22.803  13.913  29.591  1.00  0.00           N
ATOM   6810  C12 POPEk 188      22.613  14.533  28.231  1.00  0.00           C
ATOM   6813  C11 POPEk 188      21.713  15.793  28.301  1.00  0.00           C
ATOM   6816  P   POPEk 188      19.093  16.203  28.311  1.00  0.00           P
ATOM   6817  O13 POPEk 188      18.013  15.213  28.141  1.00  0.00           O
ATOM   6818  O14 POPEk 188      19.393  17.043  27.131  1.00  0.00           O
ATOM   6819  O11 POPEk 188      18.663  17.153  29.511  1.00  0.00           O
ATOM   6820  O12 POPEk 188      20.413  15.453  28.801  1.00  0.00           O
ATOM   6821  C1  POPEk 188      19.483  17.573  30.591  1.00  0.00           C
ATOM   6824  C2  POPEk 188      18.723  17.503  31.961  1.00  0.00           C
ATOM   6826  O21 POPEk 188      19.113  16.393  32.791  1.00  0.00           O
ATOM   6827  C21 POPEk 188      20.403  16.273  33.071  1.00  0.00           C
ATOM   6828  O22 POPEk 188      21.213  15.613  32.451  1.00  0.00           O
ATOM   6829  C22 POPEk 188      20.713  17.073  34.341  1.00  0.00           C
ATOM   6832  C3  POPEk 188      17.173  17.483  31.781  1.00  0.00           C
ATOM   6835  O31 POPEk 188      16.483  18.013  32.941  1.00  0.00           O
ATOM   6836  C31 POPEk 188      15.703  17.303  33.781  1.00  0.00           C
ATOM   6837  O32 POPEk 188      15.063  17.803  34.681  1.00  0.00           O
ATOM   6838  C32 POPEk 188      15.713  15.793  33.511  1.00  0.00           C
ATOM   6841  C23 POPEk 188      20.623  16.263  35.661  1.00  0.00           C
ATOM   6844  C24 POPEk 188      21.153  17.103  36.831  1.00  0.00           C
ATOM   6847  C25 POPEk 188      21.173  16.413  38.201  1.00  0.00           C
ATOM   6850  C26 POPEk 188      22.053  17.203  39.181  1.00  0.00           C
ATOM   6853  C27 POPEk 188      22.553  16.363  40.371  1.00  0.00           C
ATOM   6856  C28 POPEk 188      23.723  17.063  41.091  1.00  0.00           C
ATOM   6859  C29 POPEk 188      24.393  16.223  42.141  1.00  0.00           C
ATOM   6861 0C21 POPEk 188      24.093  16.203  43.451  1.00  0.00           C
ATOM   6863 1C21 POPEk 188      22.963  16.963  44.101  1.00  0.00           C
ATOM   6866 2C21 POPEk 188      23.043  17.063  45.641  1.00  0.00           C
ATOM   6869 3C21 POPEk 188      23.843  18.263  46.171  1.00  0.00           C
ATOM   6872 4C21 POPEk 188      25.363  18.043  46.251  1.00  0.00           C
ATOM   6875 5C21 POPEk 188      26.083  19.283  46.821  1.00  0.00           C
ATOM   6878 6C21 POPEk 188      26.213  20.433  45.801  1.00  0.00           C
ATOM   6881 7C21 POPEk 188      26.043  21.823  46.431  1.00  0.00           C
ATOM   6884 8C21 POPEk 188      24.573  22.233  46.591  1.00  0.00           C
ATOM   6888  C33 POPEk 188      15.013  14.963  34.611  1.00  0.00           C
ATOM   6891  C34 POPEk 188      15.583  13.543  34.691  1.00  0.00           C
ATOM   6894  C35 POPEk 188      15.403  12.893  36.071  1.00  0.00           C
ATOM   6897  C36 POPEk 188      13.943  12.573  36.391  1.00  0.00           C
ATOM   6900  C37 POPEk 188      13.783  11.803  37.701  1.00  0.00           C
ATOM   6903  C38 POPEk 188      12.313  11.643  38.081  1.00  0.00           C
ATOM   6906  C39 POPEk 188      11.723  12.883  38.771  1.00  0.00           C
ATOM   6909 0C31 POPEk 188      11.613  12.703  40.291  1.00  0.00           C
ATOM   6912 1C31 POPEk 188      10.883  13.873  40.971  1.00  0.00           C
ATOM   6915 2C31 POPEk 188      10.293  13.473  42.331  1.00  0.00           C
ATOM   6918 3C31 POPEk 188      11.343  13.023  43.351  1.00  0.00           C
ATOM   6921 4C31 POPEk 188      10.693  12.483  44.631  1.00  0.00           C
ATOM   6924 5C31 POPEk 188      11.713  11.763  45.521  1.00  0.00           C
ATOM   6927 6C31 POPEk 188      11.073  11.103  46.751  1.00  0.00           C
ATOM   6931  NH3 POPEl 189      71.493 110.653  70.081  1.00  0.00           N
ATOM   6935  C12 POPEl 189      72.503 110.303  71.131  1.00  0.00           C
ATOM   6938  C11 POPEl 189      72.653 108.793  71.301  1.00  0.00           C
ATOM   6941  P   POPEl 189      74.563 107.593  72.681  1.00  0.00           P
ATOM   6942  O13 POPEl 189      75.283 107.933  73.931  1.00  0.00           O
ATOM   6943  O14 POPEl 189      74.063 106.213  72.601  1.00  0.00           O
ATOM   6944  O11 POPEl 189      75.413 107.913  71.371  1.00  0.00           O
ATOM   6945  O12 POPEl 189      73.323 108.553  72.541  1.00  0.00           O
ATOM   6946  C1  POPEl 189      75.583 106.903  70.351  1.00  0.00           C
ATOM   6949  C2  POPEl 189      75.743 107.503  68.931  1.00  0.00           C
ATOM   6951  O21 POPEl 189      76.293 106.523  68.011  1.00  0.00           O
ATOM   6952  C21 POPEl 189      75.543 106.263  66.951  1.00  0.00           C
ATOM   6953  O22 POPEl 189      74.323 106.293  66.921  1.00  0.00           O
ATOM   6954  C22 POPEl 189      76.423 106.033  65.711  1.00  0.00           C
ATOM   6957  C3  POPEl 189      76.713 108.723  68.931  1.00  0.00           C
ATOM   6960  O31 POPEl 189      76.913 109.173  67.571  1.00  0.00           O
ATOM   6961  C31 POPEl 189      77.593 110.313  67.471  1.00  0.00           C
ATOM   6962  O32 POPEl 189      77.853 111.063  68.391  1.00  0.00           O
ATOM   6963  C32 POPEl 189      77.893 110.553  66.001  1.00  0.00           C
ATOM   6966  C23 POPEl 189      75.613 105.403  64.551  1.00  0.00           C
ATOM   6969  C24 POPEl 189      76.053 105.823  63.141  1.00  0.00           C
ATOM   6972  C25 POPEl 189      75.103 105.273  62.071  1.00  0.00           C
ATOM   6975  C26 POPEl 189      75.543 105.513  60.611  1.00  0.00           C
ATOM   6978  C27 POPEl 189      74.613 106.463  59.841  1.00  0.00           C
ATOM   6981  C28 POPEl 189      74.963 106.593  58.341  1.00  0.00           C
ATOM   6984  C29 POPEl 189      74.623 105.363  57.551  1.00  0.00           C
ATOM   6986 0C21 POPEl 189      73.673 105.243  56.601  1.00  0.00           C
ATOM   6988 1C21 POPEl 189      72.733 106.313  56.111  1.00  0.00           C
ATOM   6991 2C21 POPEl 189      73.203 106.913  54.771  1.00  0.00           C
ATOM   6994 3C21 POPEl 189      72.073 107.583  53.981  1.00  0.00           C
ATOM   6997 4C21 POPEl 189      72.533 108.333  52.721  1.00  0.00           C
ATOM   7000 5C21 POPEl 189      73.503 107.553  51.811  1.00  0.00           C
ATOM   7003 6C21 POPEl 189      73.883 108.313  50.531  1.00  0.00           C
ATOM   7006 7C21 POPEl 189      75.153 107.793  49.841  1.00  0.00           C
ATOM   7009 8C21 POPEl 189      76.223 108.873  49.641  1.00  0.00           C
ATOM   7013  C33 POPEl 189      78.883 109.553  65.361  1.00  0.00           C
ATOM   7016  C34 POPEl 189      78.903 109.693  63.831  1.00  0.00           C
ATOM   7019  C35 POPEl 189      79.213 111.133  63.381  1.00  0.00           C
ATOM   7022  C36 POPEl 189      79.523 111.273  61.891  1.00  0.00           C
ATOM   7025  C37 POPEl 189      79.653 112.753  61.491  1.00  0.00           C
ATOM   7028  C38 POPEl 189      80.493 113.003  60.231  1.00  0.00           C
ATOM   7031  C39 POPEl 189      79.923 112.373  58.951  1.00  0.00           C
ATOM   7034 0C31 POPEl 189      80.883 112.543  57.771  1.00  0.00           C
ATOM   7037 1C31 POPEl 189      80.353 111.963  56.461  1.00  0.00           C
ATOM   7040 2C31 POPEl 189      81.343 112.193  55.311  1.00  0.00           C
ATOM   7043 3C31 POPEl 189      81.213 111.183  54.171  1.00  0.00           C
ATOM   7046 4C31 POPEl 189      82.263 111.453  53.081  1.00  0.00           C
ATOM   7049 5C31 POPEl 189      82.393 110.283  52.111  1.00  0.00           C
ATOM   7052 6C31 POPEl 189      83.423 110.563  51.001  1.00  0.00           C
ATOM   7056  NH3 POPEm 190      52.593  85.823  29.691  1.00  0.00           N
ATOM   7060  C12 POPEm 190      51.923  87.173  29.611  1.00  0.00           C
ATOM   7063  C11 POPEm 190      50.443  87.013  29.251  1.00  0.00           C
ATOM   7066  P   POPEm 190      49.693  89.483  28.641  1.00  0.00           P
ATOM   7067  O13 POPEm 190      48.373  89.523  27.971  1.00  0.00           O
ATOM   7068  O14 POPEm 190      50.893  89.523  27.801  1.00  0.00           O
ATOM   7069  O11 POPEm 190      49.703  90.543  29.821  1.00  0.00           O
ATOM   7070  O12 POPEm 190      49.643  88.163  29.491  1.00  0.00           O
ATOM   7071  C1  POPEm 190      48.573  90.753  30.691  1.00  0.00           C
ATOM   7074  C2  POPEm 190      48.243  89.573  31.671  1.00  0.00           C
ATOM   7076  O21 POPEm 190      47.073  89.913  32.451  1.00  0.00           O
ATOM   7077  C21 POPEm 190      46.283  88.893  32.781  1.00  0.00           C
ATOM   7078  O22 POPEm 190      46.423  87.733  32.411  1.00  0.00           O
ATOM   7079  C22 POPEm 190      45.133  89.463  33.631  1.00  0.00           C
ATOM   7082  C3  POPEm 190      49.433  89.243  32.621  1.00  0.00           C
ATOM   7085  O31 POPEm 190      49.063  88.213  33.561  1.00  0.00           O
ATOM   7086  C31 POPEm 190      49.473  86.983  33.261  1.00  0.00           C
ATOM   7087  O32 POPEm 190      50.383  86.703  32.511  1.00  0.00           O
ATOM   7088  C32 POPEm 190      48.623  85.953  34.001  1.00  0.00           C
ATOM   7091  C23 POPEm 190      43.873  88.583  33.801  1.00  0.00           C
ATOM   7094  C24 POPEm 190      43.923  87.623  34.991  1.00  0.00           C
ATOM   7097  C25 POPEm 190      42.523  87.183  35.431  1.00  0.00           C
ATOM   7100  C26 POPEm 190      42.553  86.133  36.551  1.00  0.00           C
ATOM   7103  C27 POPEm 190      41.153  85.823  37.101  1.00  0.00           C
ATOM   7106  C28 POPEm 190      41.183  84.753  38.211  1.00  0.00           C
ATOM   7109  C29 POPEm 190      39.813  84.543  38.811  1.00  0.00           C
ATOM   7111 0C21 POPEm 190      39.493  84.393  40.111  1.00  0.00           C
ATOM   7113 1C21 POPEm 190      40.433  84.373  41.291  1.00  0.00           C
ATOM   7116 2C21 POPEm 190      39.903  85.193  42.491  1.00  0.00           C
ATOM   7119 3C21 POPEm 190      40.713  84.923  43.771  1.00  0.00           C
ATOM   7122 4C21 POPEm 190      40.053  85.473  45.041  1.00  0.00           C
ATOM   7125 5C21 POPEm 190      40.903  85.243  46.291  1.00  0.00           C
ATOM   7128 6C21 POPEm 190      40.153  85.543  47.601  1.00  0.00           C
ATOM   7131 7C21 POPEm 190      41.093  85.803  48.781  1.00  0.00           C
ATOM   7134 8C21 POPEm 190      40.353  86.053  50.101  1.00  0.00           C
ATOM   7138  C33 POPEm 190      48.093  86.403  35.381  1.00  0.00           C
ATOM   7141  C34 POPEm 190      47.123  85.393  36.001  1.00  0.00           C
ATOM   7144  C35 POPEm 190      46.363  85.973  37.201  1.00  0.00           C
ATOM   7147  C36 POPEm 190      47.233  86.193  38.441  1.00  0.00           C
ATOM   7150  C37 POPEm 190      46.563  87.113  39.461  1.00  0.00           C
ATOM   7153  C38 POPEm 190      47.553  87.563  40.541  1.00  0.00           C
ATOM   7156  C39 POPEm 190      46.993  88.643  41.461  1.00  0.00           C
ATOM   7159 0C31 POPEm 190      47.993  88.973  42.571  1.00  0.00           C
ATOM   7162 1C31 POPEm 190      47.523  90.073  43.521  1.00  0.00           C
ATOM   7165 2C31 POPEm 190      48.553  90.303  44.631  1.00  0.00           C
ATOM   7168 3C31 POPEm 190      48.403  91.653  45.351  1.00  0.00           C
ATOM   7171 4C31 POPEm 190      47.103  91.793  46.141  1.00  0.00           C
ATOM   7174 5C31 POPEm 190      47.233  92.793  47.281  1.00  0.00           C
ATOM   7177 6C31 POPEm 190      45.963  92.893  48.131  1.00  0.00           C
ATOM   7181  NH3 POPEn 191      23.843  86.023  27.281  1.00  0.00           N
ATOM   7185  C12 POPEn 191      24.683  85.063  28.091  1.00  0.00           C
ATOM   7188  C11 POPEn 191      26.003  84.673  27.381  1.00  0.00           C
ATOM   7191  P   POPEn 191      28.453  85.303  28.221  1.00  0.00           P
ATOM   7192  O13 POPEn 191      28.873  83.943  27.821  1.00  0.00           O
ATOM   7193  O14 POPEn 191      29.413  86.413  27.961  1.00  0.00           O
ATOM   7194  O11 POPEn 191      28.153  85.203  29.781  1.00  0.00           O
ATOM   7195  O12 POPEn 191      27.033  85.633  27.591  1.00  0.00           O
ATOM   7196  C1  POPEn 191      28.993  85.883  30.731  1.00  0.00           C
ATOM   7199  C2  POPEn 191      29.943  84.923  31.491  1.00  0.00           C
ATOM   7201  O21 POPEn 191      29.863  85.173  32.901  1.00  0.00           O
ATOM   7202  C21 POPEn 191      30.563  86.173  33.431  1.00  0.00           C
ATOM   7203  O22 POPEn 191      31.313  86.923  32.851  1.00  0.00           O
ATOM   7204  C22 POPEn 191      30.273  86.233  34.931  1.00  0.00           C
ATOM   7207  C3  POPEn 191      31.403  84.853  30.911  1.00  0.00           C
ATOM   7210  O31 POPEn 191      32.343  84.153  31.781  1.00  0.00           O
ATOM   7211  C31 POPEn 191      32.183  82.843  31.801  1.00  0.00           C
ATOM   7212  O32 POPEn 191      31.293  82.233  31.251  1.00  0.00           O
ATOM   7213  C32 POPEn 191      33.323  82.193  32.601  1.00  0.00           C
ATOM   7216  C23 POPEn 191      31.573  86.163  35.751  1.00  0.00           C
ATOM   7219  C24 POPEn 191      31.333  86.543  37.211  1.00  0.00           C
ATOM   7222  C25 POPEn 191      32.573  86.323  38.071  1.00  0.00           C
ATOM   7225  C26 POPEn 191      32.333  86.733  39.521  1.00  0.00           C
ATOM   7228  C27 POPEn 191      33.563  86.513  40.411  1.00  0.00           C
ATOM   7231  C28 POPEn 191      33.393  87.103  41.821  1.00  0.00           C
ATOM   7234  C29 POPEn 191      32.333  86.403  42.631  1.00  0.00           C
ATOM   7236 0C21 POPEn 191      32.243  86.433  43.971  1.00  0.00           C
ATOM   7238 1C21 POPEn 191      33.183  87.153  44.911  1.00  0.00           C
ATOM   7241 2C21 POPEn 191      33.523  86.303  46.141  1.00  0.00           C
ATOM   7244 3C21 POPEn 191      34.603  86.973  47.001  1.00  0.00           C
ATOM   7247 4C21 POPEn 191      34.743  86.323  48.381  1.00  0.00           C
ATOM   7250 5C21 POPEn 191      35.863  86.933  49.221  1.00  0.00           C
ATOM   7253 6C21 POPEn 191      35.703  86.553  50.701  1.00  0.00           C
ATOM   7256 7C21 POPEn 191      36.983  86.743  51.521  1.00  0.00           C
ATOM   7259 8C21 POPEn 191      36.743  86.633  53.021  1.00  0.00           C
ATOM   7263  C33 POPEn 191      32.903  80.863  33.271  1.00  0.00           C
ATOM   7266  C34 POPEn 191      32.993  80.853  34.801  1.00  0.00           C
ATOM   7269  C35 POPEn 191      32.043  81.813  35.521  1.00  0.00           C
ATOM   7272  C36 POPEn 191      31.913  81.453  37.011  1.00  0.00           C
ATOM   7275  C37 POPEn 191      30.843  82.273  37.741  1.00  0.00           C
ATOM   7278  C38 POPEn 191      30.503  81.683  39.121  1.00  0.00           C
ATOM   7281  C39 POPEn 191      31.523  82.033  40.221  1.00  0.00           C
ATOM   7284 0C31 POPEn 191      31.333  81.183  41.481  1.00  0.00           C
ATOM   7287 1C31 POPEn 191      32.223  81.633  42.641  1.00  0.00           C
ATOM   7290 2C31 POPEn 191      32.393  80.563  43.731  1.00  0.00           C
ATOM   7293 3C31 POPEn 191      33.663  79.723  43.531  1.00  0.00           C
ATOM   7296 4C31 POPEn 191      33.933  78.783  44.721  1.00  0.00           C
ATOM   7299 5C31 POPEn 191      35.343  78.183  44.691  1.00  0.00           C
ATOM   7302 6C31 POPEn 191      35.843  77.783  46.071  1.00  0.00           C
ATOM   7306  NH3 POPEo 192      18.673  36.953  26.311  1.00  0.00           N
ATOM   7310  C12 POPEo 192      18.163  36.493  27.631  1.00  0.00           C
ATOM   7313  C11 POPEo 192      16.653  36.283  27.521  1.00  0.00           C
ATOM   7316  P   POPEo 192      14.893  34.493  27.031  1.00  0.00           P
ATOM   7317  O13 POPEo 192      14.603  34.713  25.601  1.00  0.00           O
ATOM   7318  O14 POPEo 192      14.703  33.143  27.601  1.00  0.00           O
ATOM   7319  O11 POPEo 192      14.173  35.533  27.981  1.00  0.00           O
ATOM   7320  O12 POPEo 192      16.393  34.893  27.281  1.00  0.00           O
ATOM   7321  C1  POPEo 192      13.243  35.163  29.011  1.00  0.00           C
ATOM   7324  C2  POPEo 192      13.903  35.083  30.441  1.00  0.00           C
ATOM   7326  O21 POPEo 192      12.933  34.583  31.391  1.00  0.00           O
ATOM   7327  C21 POPEo 192      12.673  33.273  31.301  1.00  0.00           C
ATOM   7328  O22 POPEo 192      13.393  32.463  30.741  1.00  0.00           O
ATOM   7329  C22 POPEo 192      11.323  32.963  31.921  1.00  0.00           C
ATOM   7332  C3  POPEo 192      14.473  36.463  30.921  1.00  0.00           C
ATOM   7335  O31 POPEo 192      15.363  36.393  32.071  1.00  0.00           O
ATOM   7336  C31 POPEo 192      16.663  36.233  31.801  1.00  0.00           C
ATOM   7337  O32 POPEo 192      17.113  35.843  30.741  1.00  0.00           O
ATOM   7338  C32 POPEo 192      17.523  36.563  33.021  1.00  0.00           C
ATOM   7341  C23 POPEo 192      11.253  31.633  32.711  1.00  0.00           C
ATOM   7344  C24 POPEo 192       9.933  31.533  33.501  1.00  0.00           C
ATOM   7347  C25 POPEo 192      10.033  30.643  34.741  1.00  0.00           C
ATOM   7350  C26 POPEo 192      10.013  31.423  36.071  1.00  0.00           C
ATOM   7353  C27 POPEo 192      11.273  32.263  36.311  1.00  0.00           C
ATOM   7356  C28 POPEo 192      11.283  32.953  37.691  1.00  0.00           C
ATOM   7359  C29 POPEo 192      10.673  34.333  37.741  1.00  0.00           C
ATOM   7361 0C21 POPEo 192      10.613  35.103  38.841  1.00  0.00           C
ATOM   7363 1C21 POPEo 192      11.063  34.723  40.231  1.00  0.00           C
ATOM   7366 2C21 POPEo 192      12.443  35.313  40.601  1.00  0.00           C
ATOM   7369 3C21 POPEo 192      12.793  35.063  42.081  1.00  0.00           C
ATOM   7372 4C21 POPEo 192      14.263  35.383  42.411  1.00  0.00           C
ATOM   7375 5C21 POPEo 192      14.613  36.883  42.361  1.00  0.00           C
ATOM   7378 6C21 POPEo 192      16.123  37.163  42.291  1.00  0.00           C
ATOM   7381 7C21 POPEo 192      16.783  36.653  41.001  1.00  0.00           C
ATOM   7384 8C21 POPEo 192      18.223  37.113  40.811  1.00  0.00           C
ATOM   7388  C33 POPEo 192      18.383  35.353  33.441  1.00  0.00           C
ATOM   7391  C34 POPEo 192      19.823  35.693  33.881  1.00  0.00           C
ATOM   7394  C35 POPEo 192      19.913  36.383  35.251  1.00  0.00           C
ATOM   7397  C36 POPEo 192      21.353  36.463  35.791  1.00  0.00           C
ATOM   7400  C37 POPEo 192      22.243  37.453  35.031  1.00  0.00           C
ATOM   7403  C38 POPEo 192      23.713  37.413  35.491  1.00  0.00           C
ATOM   7406  C39 POPEo 192      24.643  38.423  34.781  1.00  0.00           C
ATOM   7409 0C31 POPEo 192      24.503  39.863  35.311  1.00  0.00           C
ATOM   7412 1C31 POPEo 192      25.673  40.773  34.891  1.00  0.00           C
ATOM   7415 2C31 POPEo 192      25.543  42.193  35.461  1.00  0.00           C
ATOM   7418 3C31 POPEo 192      26.873  42.953  35.491  1.00  0.00           C
ATOM   7421 4C31 POPEo 192      26.743  44.403  36.001  1.00  0.00           C
ATOM   7424 5C31 POPEo 192      28.103  45.103  36.071  1.00  0.00           C
ATOM   7427 6C31 POPEo 192      28.053  46.473  36.751  1.00  0.00           C
ATOM   7431  NH3 POPEp 193       6.203  68.053  30.031  1.00  0.00           N
ATOM   7435  C12 POPEp 193       7.393  67.153  30.231  1.00  0.00           C
ATOM   7438  C11 POPEp 193       7.783  66.553  28.871  1.00  0.00           C
ATOM   7441  P   POPEp 193      10.413  66.683  29.011  1.00  0.00           P
ATOM   7442  O13 POPEp 193      11.473  65.913  28.331  1.00  0.00           O
ATOM   7443  O14 POPEp 193      10.203  68.103  28.621  1.00  0.00           O
ATOM   7444  O11 POPEp 193      10.663  66.633  30.581  1.00  0.00           O
ATOM   7445  O12 POPEp 193       9.043  65.893  28.881  1.00  0.00           O
ATOM   7446  C1  POPEp 193      10.623  65.353  31.221  1.00  0.00           C
ATOM   7449  C2  POPEp 193      11.433  65.303  32.561  1.00  0.00           C
ATOM   7451  O21 POPEp 193      10.623  64.913  33.681  1.00  0.00           O
ATOM   7452  C21 POPEp 193       9.703  65.733  34.111  1.00  0.00           C
ATOM   7453  O22 POPEp 193       9.193  66.663  33.511  1.00  0.00           O
ATOM   7454  C22 POPEp 193       9.413  65.403  35.571  1.00  0.00           C
ATOM   7457  C3  POPEp 193      12.303  66.533  32.881  1.00  0.00           C
ATOM   7460  O31 POPEp 193      13.153  66.203  34.011  1.00  0.00           O
ATOM   7461  C31 POPEp 193      14.043  67.143  34.261  1.00  0.00           C
ATOM   7462  O32 POPEp 193      14.103  68.213  33.691  1.00  0.00           O
ATOM   7463  C32 POPEp 193      15.003  66.773  35.391  1.00  0.00           C
ATOM   7466  C23 POPEp 193      10.683  65.293  36.441  1.00  0.00           C
ATOM   7469  C24 POPEp 193      10.423  65.213  37.961  1.00  0.00           C
ATOM   7472  C25 POPEp 193      10.183  66.583  38.611  1.00  0.00           C
ATOM   7475  C26 POPEp 193      10.113  66.483  40.141  1.00  0.00           C
ATOM   7478  C27 POPEp 193       9.863  67.833  40.841  1.00  0.00           C
ATOM   7481  C28 POPEp 193       9.763  67.723  42.381  1.00  0.00           C
ATOM   7484  C29 POPEp 193      11.063  67.353  43.061  1.00  0.00           C
ATOM   7486 0C21 POPEp 193      11.433  66.113  43.451  1.00  0.00           C
ATOM   7488 1C21 POPEp 193      10.663  64.833  43.251  1.00  0.00           C
ATOM   7491 2C21 POPEp 193      10.223  64.153  44.561  1.00  0.00           C
ATOM   7494 3C21 POPEp 193      11.383  63.573  45.381  1.00  0.00           C
ATOM   7497 4C21 POPEp 193      10.893  62.783  46.601  1.00  0.00           C
ATOM   7500 5C21 POPEp 193      12.033  62.363  47.541  1.00  0.00           C
ATOM   7503 6C21 POPEp 193      11.503  61.823  48.881  1.00  0.00           C
ATOM   7506 7C21 POPEp 193      12.603  61.713  49.951  1.00  0.00           C
ATOM   7509 8C21 POPEp 193      12.043  61.453  51.351  1.00  0.00           C
ATOM   7513  C33 POPEp 193      15.113  65.263  35.741  1.00  0.00           C
ATOM   7516  C34 POPEp 193      14.473  64.913  37.091  1.00  0.00           C
ATOM   7519  C35 POPEp 193      15.083  65.693  38.271  1.00  0.00           C
ATOM   7522  C36 POPEp 193      14.703  65.053  39.601  1.00  0.00           C
ATOM   7525  C37 POPEp 193      15.373  65.733  40.801  1.00  0.00           C
ATOM   7528  C38 POPEp 193      15.073  64.993  42.091  1.00  0.00           C
ATOM   7531  C39 POPEp 193      15.573  65.743  43.321  1.00  0.00           C
ATOM   7534 0C31 POPEp 193      15.513  64.873  44.571  1.00  0.00           C
ATOM   7537 1C31 POPEp 193      16.163  65.573  45.761  1.00  0.00           C
ATOM   7540 2C31 POPEp 193      16.313  64.653  46.971  1.00  0.00           C
ATOM   7543 3C31 POPEp 193      17.063  65.343  48.101  1.00  0.00           C
ATOM   7546 4C31 POPEp 193      17.183  64.483  49.361  1.00  0.00           C
ATOM   7549 5C31 POPEp 193      17.993  65.183  50.451  1.00  0.00           C
ATOM   7552 6C31 POPEp 193      17.873  64.533  51.821  1.00  0.00           C
ATOM   7556  NH3 POPEq 194      62.613 129.633  70.971  1.00  0.00           N
ATOM   7560  C12 POPEq 194      62.983 129.223  72.371  1.00  0.00           C
ATOM   7563  C11 POPEq 194      63.513 127.773  72.401  1.00  0.00           C
ATOM   7566  P   POPEq 194      62.983 126.263  70.331  1.00  0.00           P
ATOM   7567  O13 POPEq 194      61.763 126.333  69.501  1.00  0.00           O
ATOM   7568  O14 POPEq 194      63.633 124.953  70.561  1.00  0.00           O
ATOM   7569  O11 POPEq 194      64.063 127.263  69.771  1.00  0.00           O
ATOM   7570  O12 POPEq 194      62.623 126.873  71.741  1.00  0.00           O
ATOM   7571  C1  POPEq 194      64.473 127.223  68.391  1.00  0.00           C
ATOM   7574  C2  POPEq 194      63.983 128.513  67.691  1.00  0.00           C
ATOM   7576  O21 POPEq 194      62.543 128.633  67.551  1.00  0.00           O
ATOM   7577  C21 POPEq 194      61.943 127.823  66.691  1.00  0.00           C
ATOM   7578  O22 POPEq 194      62.383 126.773  66.241  1.00  0.00           O
ATOM   7579  C22 POPEq 194      60.563 128.393  66.331  1.00  0.00           C
ATOM   7582  C3  POPEq 194      64.783 128.993  66.431  1.00  0.00           C
ATOM   7585  O31 POPEq 194      64.393 128.373  65.191  1.00  0.00           O
ATOM   7586  C31 POPEq 194      64.453 129.163  64.131  1.00  0.00           C
ATOM   7587  O32 POPEq 194      64.683 130.353  64.141  1.00  0.00           O
ATOM   7588  C32 POPEq 194      64.203 128.333  62.871  1.00  0.00           C
ATOM   7591  C23 POPEq 194      60.343 128.523  64.811  1.00  0.00           C
ATOM   7594  C24 POPEq 194      59.633 129.823  64.411  1.00  0.00           C
ATOM   7597  C25 POPEq 194      59.773 130.033  62.911  1.00  0.00           C
ATOM   7600  C26 POPEq 194      59.333 131.413  62.401  1.00  0.00           C
ATOM   7603  C27 POPEq 194      60.003 131.683  61.051  1.00  0.00           C
ATOM   7606  C28 POPEq 194      59.653 133.053  60.451  1.00  0.00           C
ATOM   7609  C29 POPEq 194      60.493 133.333  59.221  1.00  0.00           C
ATOM   7611 0C21 POPEq 194      60.183 133.013  57.951  1.00  0.00           C
ATOM   7613 1C21 POPEq 194      58.933 132.303  57.521  1.00  0.00           C
ATOM   7616 2C21 POPEq 194      57.843 133.303  57.121  1.00  0.00           C
ATOM   7619 3C21 POPEq 194      56.523 132.583  56.851  1.00  0.00           C
ATOM   7622 4C21 POPEq 194      55.353 133.533  56.571  1.00  0.00           C
ATOM   7625 5C21 POPEq 194      54.043 132.763  56.321  1.00  0.00           C
ATOM   7628 6C21 POPEq 194      53.953 132.123  54.931  1.00  0.00           C
ATOM   7631 7C21 POPEq 194      52.773 131.163  54.791  1.00  0.00           C
ATOM   7634 8C21 POPEq 194      52.473 130.763  53.351  1.00  0.00           C
ATOM   7638  C33 POPEq 194      64.063 129.223  61.611  1.00  0.00           C
ATOM   7641  C34 POPEq 194      64.563 128.533  60.341  1.00  0.00           C
ATOM   7644  C35 POPEq 194      64.903 129.523  59.211  1.00  0.00           C
ATOM   7647  C36 POPEq 194      66.083 130.443  59.551  1.00  0.00           C
ATOM   7650  C37 POPEq 194      66.543 131.323  58.381  1.00  0.00           C
ATOM   7653  C38 POPEq 194      67.713 132.223  58.791  1.00  0.00           C
ATOM   7656  C39 POPEq 194      68.033 133.313  57.771  1.00  0.00           C
ATOM   7659 0C31 POPEq 194      68.373 132.823  56.361  1.00  0.00           C
ATOM   7662 1C31 POPEq 194      68.763 134.003  55.451  1.00  0.00           C
ATOM   7665 2C31 POPEq 194      68.833 133.603  53.981  1.00  0.00           C
ATOM   7668 3C31 POPEq 194      69.113 134.783  53.041  1.00  0.00           C
ATOM   7671 4C31 POPEq 194      68.943 134.393  51.571  1.00  0.00           C
ATOM   7674 5C31 POPEq 194      69.103 135.573  50.601  1.00  0.00           C
ATOM   7677 6C31 POPEq 194      68.653 135.243  49.181  1.00  0.00           C
ATOM   7681  NH3 POPEr 195      60.983  13.333  30.971  1.00  0.00           N
ATOM   7685  C12 POPEr 195      59.903  13.703  29.981  1.00  0.00           C
ATOM   7688  C11 POPEr 195      59.563  12.493  29.081  1.00  0.00           C
ATOM   7691  P   POPEr 195      56.983  12.323  28.661  1.00  0.00           P
ATOM   7692  O13 POPEr 195      55.993  12.863  27.711  1.00  0.00           O
ATOM   7693  O14 POPEr 195      56.913  10.873  28.961  1.00  0.00           O
ATOM   7694  O11 POPEr 195      56.823  13.093  30.031  1.00  0.00           O
ATOM   7695  O12 POPEr 195      58.443  12.723  28.231  1.00  0.00           O
ATOM   7696  C1  POPEr 195      55.573  13.093  30.711  1.00  0.00           C
ATOM   7699  C2  POPEr 195      55.693  12.233  31.991  1.00  0.00           C
ATOM   7701  O21 POPEr 195      54.433  11.753  32.511  1.00  0.00           O
ATOM   7702  C21 POPEr 195      53.483  12.653  32.761  1.00  0.00           C
ATOM   7703  O22 POPEr 195      53.253  13.663  32.131  1.00  0.00           O
ATOM   7704  C22 POPEr 195      52.833  12.293  34.091  1.00  0.00           C
ATOM   7707  C3  POPEr 195      56.493  12.983  33.111  1.00  0.00           C
ATOM   7710  O31 POPEr 195      55.643  13.983  33.691  1.00  0.00           O
ATOM   7711  C31 POPEr 195      56.203  15.023  34.281  1.00  0.00           C
ATOM   7712  O32 POPEr 195      57.383  15.103  34.611  1.00  0.00           O
ATOM   7713  C32 POPEr 195      55.103  16.073  34.441  1.00  0.00           C
ATOM   7716  C23 POPEr 195      51.963  13.463  34.581  1.00  0.00           C
ATOM   7719  C24 POPEr 195      51.453  13.263  36.011  1.00  0.00           C
ATOM   7722  C25 POPEr 195      50.573  12.013  36.181  1.00  0.00           C
ATOM   7725  C26 POPEr 195      49.493  12.213  37.241  1.00  0.00           C
ATOM   7728  C27 POPEr 195      50.033  12.393  38.671  1.00  0.00           C
ATOM   7731  C28 POPEr 195      48.923  12.653  39.701  1.00  0.00           C
ATOM   7734  C29 POPEr 195      48.163  13.913  39.391  1.00  0.00           C
ATOM   7736 0C21 POPEr 195      46.913  14.223  39.751  1.00  0.00           C
ATOM   7738 1C21 POPEr 195      45.993  13.373  40.571  1.00  0.00           C
ATOM   7741 2C21 POPEr 195      45.873  13.903  42.011  1.00  0.00           C
ATOM   7744 3C21 POPEr 195      44.923  13.073  42.881  1.00  0.00           C
ATOM   7747 4C21 POPEr 195      44.333  13.863  44.051  1.00  0.00           C
ATOM   7750 5C21 POPEr 195      45.393  14.443  45.011  1.00  0.00           C
ATOM   7753 6C21 POPEr 195      44.883  15.643  45.821  1.00  0.00           C
ATOM   7756 7C21 POPEr 195      44.913  15.413  47.341  1.00  0.00           C
ATOM   7759 8C21 POPEr 195      44.923  16.713  48.141  1.00  0.00           C
ATOM   7763  C33 POPEr 195      55.463  17.283  35.331  1.00  0.00           C
ATOM   7766  C34 POPEr 195      54.273  18.263  35.451  1.00  0.00           C
ATOM   7769  C35 POPEr 195      52.983  17.663  36.031  1.00  0.00           C
ATOM   7772  C36 POPEr 195      53.183  17.033  37.421  1.00  0.00           C
ATOM   7775  C37 POPEr 195      51.873  16.683  38.131  1.00  0.00           C
ATOM   7778  C38 POPEr 195      52.113  16.243  39.581  1.00  0.00           C
ATOM   7781  C39 POPEr 195      50.793  15.973  40.311  1.00  0.00           C
ATOM   7784 0C31 POPEr 195      50.843  16.003  41.841  1.00  0.00           C
ATOM   7787 1C31 POPEr 195      49.423  15.893  42.421  1.00  0.00           C
ATOM   7790 2C31 POPEr 195      49.323  15.833  43.951  1.00  0.00           C
ATOM   7793 3C31 POPEr 195      50.103  16.943  44.671  1.00  0.00           C
ATOM   7796 4C31 POPEr 195      49.863  16.933  46.181  1.00  0.00           C
ATOM   7799 5C31 POPEr 195      50.703  17.973  46.921  1.00  0.00           C
ATOM   7802 6C31 POPEr 195      50.523  17.933  48.441  1.00  0.00           C
ATOM   7806  NH3 POPEs 196      72.953  73.693  31.601  1.00  0.00           N
ATOM   7810  C12 POPEs 196      73.633  75.003  31.271  1.00  0.00           C
ATOM   7813  C11 POPEs 196      73.083  76.203  32.081  1.00  0.00           C
ATOM   7816  P   POPEs 196      73.263  78.533  30.691  1.00  0.00           P
ATOM   7817  O13 POPEs 196      74.433  78.223  29.851  1.00  0.00           O
ATOM   7818  O14 POPEs 196      72.163  79.263  29.991  1.00  0.00           O
ATOM   7819  O11 POPEs 196      73.783  79.333  31.941  1.00  0.00           O
ATOM   7820  O12 POPEs 196      72.593  77.193  31.211  1.00  0.00           O
ATOM   7821  C1  POPEs 196      74.953  78.983  32.681  1.00  0.00           C
ATOM   7824  C2  POPEs 196      74.593  78.913  34.191  1.00  0.00           C
ATOM   7826  O21 POPEs 196      74.313  80.243  34.641  1.00  0.00           O
ATOM   7827  C21 POPEs 196      73.423  80.323  35.601  1.00  0.00           C
ATOM   7828  O22 POPEs 196      72.823  79.383  36.111  1.00  0.00           O
ATOM   7829  C22 POPEs 196      73.253  81.783  35.981  1.00  0.00           C
ATOM   7832  C3  POPEs 196      75.683  78.233  35.071  1.00  0.00           C
ATOM   7835  O31 POPEs 196      75.053  77.293  35.961  1.00  0.00           O
ATOM   7836  C31 POPEs 196      75.543  77.103  37.171  1.00  0.00           C
ATOM   7837  O32 POPEs 196      76.593  77.543  37.611  1.00  0.00           O
ATOM   7838  C32 POPEs 196      74.553  76.203  37.921  1.00  0.00           C
ATOM   7841  C23 POPEs 196      72.163  81.983  37.051  1.00  0.00           C
ATOM   7844  C24 POPEs 196      72.413  83.223  37.901  1.00  0.00           C
ATOM   7847  C25 POPEs 196      73.593  83.043  38.881  1.00  0.00           C
ATOM   7850  C26 POPEs 196      73.243  83.613  40.251  1.00  0.00           C
ATOM   7853  C27 POPEs 196      74.423  83.793  41.201  1.00  0.00           C
ATOM   7856  C28 POPEs 196      73.983  84.623  42.411  1.00  0.00           C
ATOM   7859  C29 POPEs 196      75.123  85.033  43.311  1.00  0.00           C
ATOM   7861 0C21 POPEs 196      75.363  84.593  44.551  1.00  0.00           C
ATOM   7863 1C21 POPEs 196      74.573  83.593  45.351  1.00  0.00           C
ATOM   7866 2C21 POPEs 196      73.903  84.263  46.571  1.00  0.00           C
ATOM   7869 3C21 POPEs 196      73.523  83.243  47.661  1.00  0.00           C
ATOM   7872 4C21 POPEs 196      73.313  83.903  49.031  1.00  0.00           C
ATOM   7875 5C21 POPEs 196      73.063  82.853  50.121  1.00  0.00           C
ATOM   7878 6C21 POPEs 196      73.113  83.423  51.531  1.00  0.00           C
ATOM   7881 7C21 POPEs 196      72.553  82.433  52.561  1.00  0.00           C
ATOM   7884 8C21 POPEs 196      72.783  82.863  54.011  1.00  0.00           C
ATOM   7888  C33 POPEs 196      74.683  76.223  39.451  1.00  0.00           C
ATOM   7891  C34 POPEs 196      73.633  75.303  40.101  1.00  0.00           C
ATOM   7894  C35 POPEs 196      73.543  75.513  41.611  1.00  0.00           C
ATOM   7897  C36 POPEs 196      72.583  74.543  42.311  1.00  0.00           C
ATOM   7900  C37 POPEs 196      72.423  74.903  43.801  1.00  0.00           C
ATOM   7903  C38 POPEs 196      71.353  74.073  44.511  1.00  0.00           C
ATOM   7906  C39 POPEs 196      71.123  74.543  45.961  1.00  0.00           C
ATOM   7909 0C31 POPEs 196      69.873  73.913  46.581  1.00  0.00           C
ATOM   7912 1C31 POPEs 196      69.843  74.023  48.111  1.00  0.00           C
ATOM   7915 2C31 POPEs 196      68.613  73.373  48.761  1.00  0.00           C
ATOM   7918 3C31 POPEs 196      68.443  71.873  48.441  1.00  0.00           C
ATOM   7921 4C31 POPEs 196      69.553  70.973  49.001  1.00  0.00           C
ATOM   7924 5C31 POPEs 196      70.573  70.523  47.941  1.00  0.00           C
ATOM   7927 6C31 POPEs 196      71.603  69.533  48.481  1.00  0.00           C
ATOM   7931  NH3 POPEt 197      25.693  19.193  71.691  1.00  0.00           N
ATOM   7935  C12 POPEt 197      26.643  20.253  71.131  1.00  0.00           C
ATOM   7938  C11 POPEt 197      27.993  19.653  70.661  1.00  0.00           C
ATOM   7941  P   POPEt 197      30.123  19.713  72.151  1.00  0.00           P
ATOM   7942  O13 POPEt 197      30.973  20.723  72.811  1.00  0.00           O
ATOM   7943  O14 POPEt 197      29.303  18.863  73.051  1.00  0.00           O
ATOM   7944  O11 POPEt 197      31.093  18.813  71.281  1.00  0.00           O
ATOM   7945  O12 POPEt 197      29.163  20.403  71.091  1.00  0.00           O
ATOM   7946  C1  POPEt 197      30.693  17.753  70.411  1.00  0.00           C
ATOM   7949  C2  POPEt 197      30.913  18.063  68.891  1.00  0.00           C
ATOM   7951  O21 POPEt 197      30.243  19.283  68.511  1.00  0.00           O
ATOM   7952  C21 POPEt 197      30.673  19.823  67.381  1.00  0.00           C
ATOM   7953  O22 POPEt 197      31.703  19.483  66.801  1.00  0.00           O
ATOM   7954  C22 POPEt 197      29.703  20.933  66.921  1.00  0.00           C
ATOM   7957  C3  POPEt 197      30.413  16.873  68.001  1.00  0.00           C
ATOM   7960  O31 POPEt 197      31.223  16.693  66.811  1.00  0.00           O
ATOM   7961  C31 POPEt 197      30.603  16.923  65.641  1.00  0.00           C
ATOM   7962  O32 POPEt 197      29.403  17.093  65.521  1.00  0.00           O
ATOM   7963  C32 POPEt 197      31.603  16.843  64.481  1.00  0.00           C
ATOM   7966  C23 POPEt 197      28.873  20.573  65.641  1.00  0.00           C
ATOM   7969  C24 POPEt 197      28.643  21.733  64.651  1.00  0.00           C
ATOM   7972  C25 POPEt 197      28.003  21.303  63.321  1.00  0.00           C
ATOM   7975  C26 POPEt 197      28.303  22.253  62.151  1.00  0.00           C
ATOM   7978  C27 POPEt 197      27.753  21.763  60.791  1.00  0.00           C
ATOM   7981  C28 POPEt 197      28.083  22.693  59.601  1.00  0.00           C
ATOM   7984  C29 POPEt 197      27.323  22.333  58.351  1.00  0.00           C
ATOM   7986 0C21 POPEt 197      27.833  21.823  57.211  1.00  0.00           C
ATOM   7988 1C21 POPEt 197      29.273  21.463  56.981  1.00  0.00           C
ATOM   7991 2C21 POPEt 197      29.553  20.703  55.661  1.00  0.00           C
ATOM   7994 3C21 POPEt 197      29.543  21.603  54.421  1.00  0.00           C
ATOM   7997 4C21 POPEt 197      30.123  20.943  53.161  1.00  0.00           C
ATOM   8000 5C21 POPEt 197      29.183  19.943  52.481  1.00  0.00           C
ATOM   8003 6C21 POPEt 197      29.703  19.463  51.111  1.00  0.00           C
ATOM   8006 7C21 POPEt 197      28.663  18.663  50.331  1.00  0.00           C
ATOM   8009 8C21 POPEt 197      29.203  18.073  49.021  1.00  0.00           C
ATOM   8013  C33 POPEt 197      31.493  18.033  63.491  1.00  0.00           C
ATOM   8016  C34 POPEt 197      32.353  17.853  62.231  1.00  0.00           C
ATOM   8019  C35 POPEt 197      31.723  16.913  61.191  1.00  0.00           C
ATOM   8022  C36 POPEt 197      32.703  16.413  60.121  1.00  0.00           C
ATOM   8025  C37 POPEt 197      33.193  17.493  59.141  1.00  0.00           C
ATOM   8028  C38 POPEt 197      32.183  17.873  58.051  1.00  0.00           C
ATOM   8031  C39 POPEt 197      31.953  16.743  57.031  1.00  0.00           C
ATOM   8034 0C31 POPEt 197      31.483  17.243  55.661  1.00  0.00           C
ATOM   8037 1C31 POPEt 197      31.693  16.203  54.551  1.00  0.00           C
ATOM   8040 2C31 POPEt 197      31.713  16.843  53.151  1.00  0.00           C
ATOM   8043 3C31 POPEt 197      31.963  15.833  52.021  1.00  0.00           C
ATOM   8046 4C31 POPEt 197      33.413  15.333  51.961  1.00  0.00           C
ATOM   8049 5C31 POPEt 197      33.653  14.363  50.791  1.00  0.00           C
ATOM   8052 6C31 POPEt 197      35.123  14.243  50.401  1.00  0.00           C
ATOM   8056  NH3 POPEu 198     131.473  63.343  73.631  1.00  0.00           N
ATOM   8060  C12 POPEu 198     130.763  63.153  74.941  1.00  0.00           C
ATOM   8063  C11 POPEu 198     129.633  64.173  75.001  1.00  0.00           C
ATOM   8066  P   POPEu 198     129.173  66.643  74.371  1.00  0.00           P
ATOM   8067  O13 POPEu 198     128.113  66.653  75.391  1.00  0.00           O
ATOM   8068  O14 POPEu 198     129.943  67.883  74.141  1.00  0.00           O
ATOM   8069  O11 POPEu 198     128.413  66.303  73.021  1.00  0.00           O
ATOM   8070  O12 POPEu 198     130.153  65.443  74.611  1.00  0.00           O
ATOM   8071  C1  POPEu 198     129.053  65.603  71.951  1.00  0.00           C
ATOM   8074  C2  POPEu 198     129.113  66.503  70.691  1.00  0.00           C
ATOM   8076  O21 POPEu 198     129.783  65.843  69.611  1.00  0.00           O
ATOM   8077  C21 POPEu 198     131.093  65.813  69.681  1.00  0.00           C
ATOM   8078  O22 POPEu 198     131.763  65.463  70.641  1.00  0.00           O
ATOM   8079  C22 POPEu 198     131.623  66.453  68.421  1.00  0.00           C
ATOM   8082  C3  POPEu 198     129.713  67.933  70.941  1.00  0.00           C
ATOM   8085  O31 POPEu 198     129.503  68.803  69.801  1.00  0.00           O
ATOM   8086  C31 POPEu 198     128.273  69.333  69.781  1.00  0.00           C
ATOM   8087  O32 POPEu 198     127.413  69.133  70.631  1.00  0.00           O
ATOM   8088  C32 POPEu 198     128.133  70.263  68.581  1.00  0.00           C
ATOM   8091  C23 POPEu 198     133.063  66.973  68.581  1.00  0.00           C
ATOM   8094  C24 POPEu 198     133.293  68.223  67.731  1.00  0.00           C
ATOM   8097  C25 POPEu 198     132.783  68.113  66.291  1.00  0.00           C
ATOM   8100  C26 POPEu 198     133.373  66.943  65.501  1.00  0.00           C
ATOM   8103  C27 POPEu 198     132.783  66.953  64.091  1.00  0.00           C
ATOM   8106  C28 POPEu 198     133.073  65.693  63.261  1.00  0.00           C
ATOM   8109  C29 POPEu 198     134.543  65.483  62.991  1.00  0.00           C
ATOM   8111 0C21 POPEu 198     135.203  65.823  61.871  1.00  0.00           C
ATOM   8113 1C21 POPEu 198     134.623  66.533  60.671  1.00  0.00           C
ATOM   8116 2C21 POPEu 198     134.223  67.983  60.981  1.00  0.00           C
ATOM   8119 3C21 POPEu 198     134.813  69.043  60.041  1.00  0.00           C
ATOM   8122 4C21 POPEu 198     134.753  70.423  60.721  1.00  0.00           C
ATOM   8125 5C21 POPEu 198     135.033  71.613  59.791  1.00  0.00           C
ATOM   8128 6C21 POPEu 198     136.463  71.633  59.241  1.00  0.00           C
ATOM   8131 7C21 POPEu 198     136.703  72.883  58.381  1.00  0.00           C
ATOM   8134 8C21 POPEu 198     138.159  73.023  57.931  1.00  0.00           C
ATOM   8138  C33 POPEu 198     127.713  69.573  67.261  1.00  0.00           C
ATOM   8141  C34 POPEu 198     127.493  70.613  66.141  1.00  0.00           C
ATOM   8144  C35 POPEu 198     126.833  70.033  64.881  1.00  0.00           C
ATOM   8147  C36 POPEu 198     126.453  71.143  63.891  1.00  0.00           C
ATOM   8150  C37 POPEu 198     125.613  70.663  62.691  1.00  0.00           C
ATOM   8153  C38 POPEu 198     125.133  71.833  61.821  1.00  0.00           C
ATOM   8156  C39 POPEu 198     124.643  71.433  60.431  1.00  0.00           C
ATOM   8159 0C31 POPEu 198     123.133  71.183  60.311  1.00  0.00           C
ATOM   8162 1C31 POPEu 198     122.753  70.853  58.861  1.00  0.00           C
ATOM   8165 2C31 POPEu 198     121.253  70.593  58.611  1.00  0.00           C
ATOM   8168 3C31 POPEu 198     120.723  69.323  59.281  1.00  0.00           C
ATOM   8171 4C31 POPEu 198     119.303  68.963  58.821  1.00  0.00           C
ATOM   8174 5C31 POPEu 198     118.713  67.833  59.671  1.00  0.00           C
ATOM   8177 6C31 POPEu 198     117.463  67.173  59.101  1.00  0.00           C
ATOM   8181  NH3 POPEv 199     122.883  33.623  26.741  1.00  0.00           N
ATOM   8185  C12 POPEv 199     123.823  32.633  27.351  1.00  0.00           C
ATOM   8188  C11 POPEv 199     123.163  31.263  27.501  1.00  0.00           C
ATOM   8191  P   POPEv 199     123.663  29.203  29.081  1.00  0.00           P
ATOM   8192  O13 POPEv 199     124.143  28.233  28.071  1.00  0.00           O
ATOM   8193  O14 POPEv 199     124.423  29.193  30.351  1.00  0.00           O
ATOM   8194  O11 POPEv 199     122.103  29.053  29.331  1.00  0.00           O
ATOM   8195  O12 POPEv 199     123.913  30.613  28.491  1.00  0.00           O
ATOM   8196  C1  POPEv 199     121.623  27.873  30.011  1.00  0.00           C
ATOM   8199  C2  POPEv 199     120.273  28.173  30.721  1.00  0.00           C
ATOM   8201  O21 POPEv 199     119.973  27.283  31.811  1.00  0.00           O
ATOM   8202  C21 POPEv 199     120.663  27.383  32.921  1.00  0.00           C
ATOM   8203  O22 POPEv 199     121.793  27.823  33.051  1.00  0.00           O
ATOM   8204  C22 POPEv 199     119.773  26.943  34.081  1.00  0.00           C
ATOM   8207  C3  POPEv 199     119.063  28.113  29.741  1.00  0.00           C
ATOM   8210  O31 POPEv 199     117.803  28.063  30.431  1.00  0.00           O
ATOM   8211  C31 POPEv 199     117.353  29.223  30.891  1.00  0.00           C
ATOM   8212  O32 POPEv 199     117.873  30.303  30.711  1.00  0.00           O
ATOM   8213  C32 POPEv 199     116.023  28.983  31.611  1.00  0.00           C
ATOM   8216  C23 POPEv 199     120.103  27.703  35.391  1.00  0.00           C
ATOM   8219  C24 POPEv 199     119.193  27.353  36.571  1.00  0.00           C
ATOM   8222  C25 POPEv 199     117.743  27.773  36.321  1.00  0.00           C
ATOM   8225  C26 POPEv 199     116.983  28.123  37.611  1.00  0.00           C
ATOM   8228  C27 POPEv 199     115.753  28.993  37.311  1.00  0.00           C
ATOM   8231  C28 POPEv 199     115.023  29.493  38.571  1.00  0.00           C
ATOM   8234  C29 POPEv 199     115.923  30.353  39.431  1.00  0.00           C
ATOM   8236 0C21 POPEv 199     115.933  30.363  40.781  1.00  0.00           C
ATOM   8238 1C21 POPEv 199     114.983  29.613  41.681  1.00  0.00           C
ATOM   8241 2C21 POPEv 199     114.463  30.503  42.821  1.00  0.00           C
ATOM   8244 3C21 POPEv 199     115.483  30.673  43.961  1.00  0.00           C
ATOM   8247 4C21 POPEv 199     115.073  31.703  45.021  1.00  0.00           C
ATOM   8250 5C21 POPEv 199     113.643  31.503  45.561  1.00  0.00           C
ATOM   8253 6C21 POPEv 199     113.403  32.203  46.901  1.00  0.00           C
ATOM   8256 7C21 POPEv 199     111.933  32.593  47.101  1.00  0.00           C
ATOM   8259 8C21 POPEv 199     111.543  32.873  48.551  1.00  0.00           C
ATOM   8263  C33 POPEv 199     115.743  29.983  32.761  1.00  0.00           C
ATOM   8266  C34 POPEv 199     114.323  30.563  32.681  1.00  0.00           C
ATOM   8269  C35 POPEv 199     113.663  30.823  34.051  1.00  0.00           C
ATOM   8272  C36 POPEv 199     114.173  32.043  34.821  1.00  0.00           C
ATOM   8275  C37 POPEv 199     113.353  32.243  36.101  1.00  0.00           C
ATOM   8278  C38 POPEv 199     113.853  33.363  37.021  1.00  0.00           C
ATOM   8281  C39 POPEv 199     113.063  33.403  38.341  1.00  0.00           C
ATOM   8284 0C31 POPEv 199     113.543  34.503  39.281  1.00  0.00           C
ATOM   8287 1C31 POPEv 199     112.943  34.393  40.691  1.00  0.00           C
ATOM   8290 2C31 POPEv 199     113.453  35.483  41.641  1.00  0.00           C
ATOM   8293 3C31 POPEv 199     112.963  35.263  43.071  1.00  0.00           C
ATOM   8296 4C31 POPEv 199     113.443  36.353  44.051  1.00  0.00           C
ATOM   8299 5C31 POPEv 199     112.993  36.093  45.491  1.00  0.00           C
ATOM   8302 6C31 POPEv 199     113.543  37.093  46.511  1.00  0.00           C
ATOM   8306  NH3 POPEw 200     126.863  29.103  29.071  1.00  0.00           N
ATOM   8310  C12 POPEw 200     128.113  29.823  28.711  1.00  0.00           C
ATOM   8313  C11 POPEw 200     129.153  28.813  28.241  1.00  0.00           C
ATOM   8316  P   POPEw 200     131.653  29.463  28.711  1.00  0.00           P
ATOM   8317  O13 POPEw 200     132.393  28.283  28.241  1.00  0.00           O
ATOM   8318  O14 POPEw 200     132.353  30.773  28.721  1.00  0.00           O
ATOM   8319  O11 POPEw 200     131.143  29.103  30.171  1.00  0.00           O
ATOM   8320  O12 POPEw 200     130.323  29.523  27.871  1.00  0.00           O
ATOM   8321  C1  POPEw 200     131.943  29.413  31.321  1.00  0.00           C
ATOM   8324  C2  POPEw 200     131.073  29.413  32.611  1.00  0.00           C
ATOM   8326  O21 POPEw 200     131.873  29.853  33.721  1.00  0.00           O
ATOM   8327  C21 POPEw 200     132.623  28.993  34.371  1.00  0.00           C
ATOM   8328  O22 POPEw 200     132.823  27.833  34.101  1.00  0.00           O
ATOM   8329  C22 POPEw 200     133.193  29.713  35.601  1.00  0.00           C
ATOM   8332  C3  POPEw 200     130.293  28.083  32.851  1.00  0.00           C
ATOM   8335  O31 POPEw 200     129.803  27.993  34.221  1.00  0.00           O
ATOM   8336  C31 POPEw 200     129.923  26.793  34.781  1.00  0.00           C
ATOM   8337  O32 POPEw 200     130.253  25.773  34.211  1.00  0.00           O
ATOM   8338  C32 POPEw 200     129.553  26.863  36.251  1.00  0.00           C
ATOM   8341  C23 POPEw 200     133.303  28.793  36.831  1.00  0.00           C
ATOM   8344  C24 POPEw 200     133.153  29.553  38.151  1.00  0.00           C
ATOM   8347  C25 POPEw 200     133.213  28.633  39.381  1.00  0.00           C
ATOM   8350  C26 POPEw 200     132.743  29.303  40.671  1.00  0.00           C
ATOM   8353  C27 POPEw 200     132.843  28.353  41.891  1.00  0.00           C
ATOM   8356  C28 POPEw 200     132.213  28.923  43.171  1.00  0.00           C
ATOM   8359  C29 POPEw 200     130.723  29.093  43.011  1.00  0.00           C
ATOM   8361 0C21 POPEw 200     129.873  29.623  43.911  1.00  0.00           C
ATOM   8363 1C21 POPEw 200     130.243  30.183  45.251  1.00  0.00           C
ATOM   8366 2C21 POPEw 200     130.423  29.113  46.341  1.00  0.00           C
ATOM   8369 3C21 POPEw 200     130.683  29.753  47.711  1.00  0.00           C
ATOM   8372 4C21 POPEw 200     131.333  28.803  48.721  1.00  0.00           C
ATOM   8375 5C21 POPEw 200     130.393  27.703  49.221  1.00  0.00           C
ATOM   8378 6C21 POPEw 200     131.053  26.893  50.341  1.00  0.00           C
ATOM   8381 7C21 POPEw 200     130.143  25.823  50.941  1.00  0.00           C
ATOM   8384 8C21 POPEw 200     130.813  25.053  52.081  1.00  0.00           C
ATOM   8388  C33 POPEw 200     130.103  25.633  37.021  1.00  0.00           C
ATOM   8391  C34 POPEw 200     130.343  25.923  38.501  1.00  0.00           C
ATOM   8394  C35 POPEw 200     129.123  25.673  39.391  1.00  0.00           C
ATOM   8397  C36 POPEw 200     129.373  26.153  40.821  1.00  0.00           C
ATOM   8400  C37 POPEw 200     128.303  25.693  41.811  1.00  0.00           C
ATOM   8403  C38 POPEw 200     128.373  26.453  43.151  1.00  0.00           C
ATOM   8406  C39 POPEw 200     127.513  25.813  44.241  1.00  0.00           C
ATOM   8409 0C31 POPEw 200     128.253  24.703  45.011  1.00  0.00           C
ATOM   8412 1C31 POPEw 200     127.303  23.643  45.571  1.00  0.00           C
ATOM   8415 2C31 POPEw 200     128.003  22.663  46.521  1.00  0.00           C
ATOM   8418 3C31 POPEw 200     127.113  21.473  46.931  1.00  0.00           C
ATOM   8421 4C31 POPEw 200     126.033  21.843  47.961  1.00  0.00           C
ATOM   8424 5C31 POPEw 200     125.223  20.613  48.411  1.00  0.00           C
ATOM   8427 6C31 POPEw 200     124.143  20.963  49.431  1.00  0.00           C
ATOM   8431  NH3 POPEx 201      79.843 135.789  66.381  1.00  0.00           N
ATOM   8435  C12 POPEx 201      80.343 134.403  66.041  1.00  0.00           C
ATOM   8438  C11 POPEx 201      79.613 133.293  66.821  1.00  0.00           C
ATOM   8441  P   POPEx 201      80.963 131.123  66.121  1.00  0.00           P
ATOM   8442  O13 POPEx 201      82.253 130.543  66.551  1.00  0.00           O
ATOM   8443  O14 POPEx 201      79.923 130.103  65.901  1.00  0.00           O
ATOM   8444  O11 POPEx 201      81.233 131.923  64.791  1.00  0.00           O
ATOM   8445  O12 POPEx 201      80.513 132.233  67.131  1.00  0.00           O
ATOM   8446  C1  POPEx 201      81.413 131.213  63.571  1.00  0.00           C
ATOM   8449  C2  POPEx 201      82.343 132.033  62.651  1.00  0.00           C
ATOM   8451  O21 POPEx 201      81.993 131.863  61.271  1.00  0.00           O
ATOM   8452  C21 POPEx 201      82.523 130.863  60.631  1.00  0.00           C
ATOM   8453  O22 POPEx 201      82.693 129.713  61.031  1.00  0.00           O
ATOM   8454  C22 POPEx 201      82.973 131.413  59.291  1.00  0.00           C
ATOM   8457  C3  POPEx 201      83.863 131.813  62.961  1.00  0.00           C
ATOM   8460  O31 POPEx 201      84.783 132.233  61.931  1.00  0.00           O
ATOM   8461  C31 POPEx 201      84.763 133.553  61.721  1.00  0.00           C
ATOM   8462  O32 POPEx 201      83.983 134.333  62.221  1.00  0.00           O
ATOM   8463  C32 POPEx 201      85.833 133.933  60.711  1.00  0.00           C
ATOM   8466  C23 POPEx 201      83.343 130.323  58.271  1.00  0.00           C
ATOM   8469  C24 POPEx 201      83.823 130.973  56.971  1.00  0.00           C
ATOM   8472  C25 POPEx 201      83.803 130.003  55.791  1.00  0.00           C
ATOM   8475  C26 POPEx 201      82.383 129.683  55.301  1.00  0.00           C
ATOM   8478  C27 POPEx 201      82.343 128.593  54.221  1.00  0.00           C
ATOM   8481  C28 POPEx 201      83.143 128.933  52.961  1.00  0.00           C
ATOM   8484  C29 POPEx 201      84.573 128.433  52.971  1.00  0.00           C
ATOM   8486 0C21 POPEx 201      85.033 127.343  52.331  1.00  0.00           C
ATOM   8488 1C21 POPEx 201      84.233 126.423  51.431  1.00  0.00           C
ATOM   8491 2C21 POPEx 201      85.063 125.873  50.251  1.00  0.00           C
ATOM   8494 3C21 POPEx 201      85.643 126.943  49.301  1.00  0.00           C
ATOM   8497 4C21 POPEx 201      86.483 126.303  48.181  1.00  0.00           C
ATOM   8500 5C21 POPEx 201      85.953 126.543  46.751  1.00  0.00           C
ATOM   8503 6C21 POPEx 201      86.393 127.883  46.161  1.00  0.00           C
ATOM   8506 7C21 POPEx 201      86.353 127.913  44.621  1.00  0.00           C
ATOM   8509 8C21 POPEx 201      86.693 129.283  44.031  1.00  0.00           C
ATOM   8513  C33 POPEx 201      85.213 134.503  59.421  1.00  0.00           C
ATOM   8516  C34 POPEx 201      86.033 135.643  58.821  1.00  0.00           C
ATOM   8519  C35 POPEx 201      86.423 135.333  57.371  1.00  0.00           C
ATOM   8522  C36 POPEx 201      87.283 136.429  56.741  1.00  0.00           C
ATOM   8525  C37 POPEx 201      87.873 135.939  55.411  1.00  0.00           C
ATOM   8528  C38 POPEx 201      88.753 136.969  54.711  1.00  0.00           C
ATOM   8531  C39 POPEx 201      88.003 138.219  54.261  1.00  0.00           C
ATOM   8534 0C31 POPEx 201      88.763 138.999  53.181  1.00  0.00           C
ATOM   8537 1C31 POPEx 201      87.913 140.139  52.611  1.00  0.00           C
ATOM   8540 2C31 POPEx 201      88.343 140.589  51.201  1.00  0.00           C
ATOM   8543 3C31 POPEx 201      88.983 141.979  51.141  1.00  0.00           C
ATOM   8546 4C31 POPEx 201      89.003 142.509  49.701  1.00  0.00           C
ATOM   8549 5C31 POPEx 201      90.333 143.139  49.291  1.00  0.00           C
ATOM   8552 6C31 POPEx 201      90.323 143.639  47.841  1.00  0.00           C
ATOM   8556  NH3 POPEy 202     100.453  14.213  65.551  1.00  0.00           N
ATOM   8560  C12 POPEy 202      99.533  13.033  65.341  1.00  0.00           C
ATOM   8563  C11 POPEy 202      99.753  11.913  66.361  1.00  0.00           C
ATOM   8566  P   POPEy 202      99.343   9.323  66.501  1.00  0.00           P
ATOM   8567  O13 POPEy 202     100.023   9.413  67.811  1.00  0.00           O
ATOM   8568  O14 POPEy 202      98.203   8.373  66.391  1.00  0.00           O
ATOM   8569  O11 POPEy 202     100.433   8.773  65.501  1.00  0.00           O
ATOM   8570  O12 POPEy 202      98.993  10.773  65.941  1.00  0.00           O
ATOM   8571  C1  POPEy 202     100.913   9.533  64.401  1.00  0.00           C
ATOM   8574  C2  POPEy 202     102.073   8.763  63.741  1.00  0.00           C
ATOM   8576  O21 POPEy 202     102.433   9.423  62.511  1.00  0.00           O
ATOM   8577  C21 POPEy 202     101.943   8.883  61.411  1.00  0.00           C
ATOM   8578  O22 POPEy 202     100.793   8.503  61.261  1.00  0.00           O
ATOM   8579  C22 POPEy 202     103.113   8.663  60.441  1.00  0.00           C
ATOM   8582  C3  POPEy 202     101.783   7.233  63.631  1.00  0.00           C
ATOM   8585  O31 POPEy 202     102.833   6.553  62.921  1.00  0.00           O
ATOM   8586  C31 POPEy 202     102.483   5.393  62.371  1.00  0.00           C
ATOM   8587  O32 POPEy 202     101.373   4.913  62.401  1.00  0.00           O
ATOM   8588  C32 POPEy 202     103.763   4.743  61.811  1.00  0.00           C
ATOM   8591  C23 POPEy 202     102.803   7.673  59.291  1.00  0.00           C
ATOM   8594  C24 POPEy 202     101.913   8.243  58.181  1.00  0.00           C
ATOM   8597  C25 POPEy 202     102.653   9.203  57.241  1.00  0.00           C
ATOM   8600  C26 POPEy 202     102.823   8.653  55.821  1.00  0.00           C
ATOM   8603  C27 POPEy 202     101.553   8.803  54.971  1.00  0.00           C
ATOM   8606  C28 POPEy 202     101.443   7.733  53.871  1.00  0.00           C
ATOM   8609  C29 POPEy 202     100.733   8.183  52.621  1.00  0.00           C
ATOM   8611 0C21 POPEy 202     101.363   8.423  51.461  1.00  0.00           C
ATOM   8613 1C21 POPEy 202     102.843   8.283  51.271  1.00  0.00           C
ATOM   8616 2C21 POPEy 202     103.343   8.723  49.891  1.00  0.00           C
ATOM   8619 3C21 POPEy 202     104.873   8.673  49.811  1.00  0.00           C
ATOM   8622 4C21 POPEy 202     105.443   9.153  48.481  1.00  0.00           C
ATOM   8625 5C21 POPEy 202     105.313  10.663  48.261  1.00  0.00           C
ATOM   8628 6C21 POPEy 202     106.133  11.133  47.051  1.00  0.00           C
ATOM   8631 7C21 POPEy 202     106.073  12.643  46.831  1.00  0.00           C
ATOM   8634 8C21 POPEy 202     106.973  13.093  45.671  1.00  0.00           C
ATOM   8638  C33 POPEy 202     103.553   3.953  60.491  1.00  0.00           C
ATOM   8641  C34 POPEy 202     104.513   4.413  59.391  1.00  0.00           C
ATOM   8644  C35 POPEy 202     104.063   4.023  57.971  1.00  0.00           C
ATOM   8647  C36 POPEy 202     104.313   2.563  57.601  1.00  0.00           C
ATOM   8650  C37 POPEy 202     104.123   2.283  56.101  1.00  0.00           C
ATOM   8653  C38 POPEy 202     104.573   0.863  55.721  1.00  0.00           C
ATOM   8656  C39 POPEy 202     104.813   0.643  54.221  1.00  0.00           C
ATOM   8659 0C31 POPEy 202     103.533   0.503  53.391  1.00  0.00           C
ATOM   8662 1C31 POPEy 202     103.753  -0.387  52.151  1.00  0.00           C
ATOM   8665 2C31 POPEy 202     102.523  -0.517  51.241  1.00  0.00           C
ATOM   8668 3C31 POPEy 202     102.133   0.783  50.531  1.00  0.00           C
ATOM   8671 4C31 POPEy 202     103.063   1.163  49.381  1.00  0.00           C
ATOM   8674 5C31 POPEy 202     102.683   2.523  48.771  1.00  0.00           C
ATOM   8677 6C31 POPEy 202     103.473   2.893  47.521  1.00  0.00           C
ATOM   8681  NH3 POPEz 203      72.383 139.429  66.461  1.00  0.00           N
ATOM   8685  C12 POPEz 203      73.603 138.559  66.331  1.00  0.00           C
ATOM   8688  C11 POPEz 203      74.813 139.189  67.061  1.00  0.00           C
ATOM   8691  P   POPEz 203      76.443 137.059  67.151  1.00  0.00           P
ATOM   8692  O13 POPEz 203      77.333 137.049  68.321  1.00  0.00           O
ATOM   8693  O14 POPEz 203      75.253 136.189  67.171  1.00  0.00           O
ATOM   8694  O11 POPEz 203      77.373 136.669  65.931  1.00  0.00           O
ATOM   8695  O12 POPEz 203      76.043 138.539  66.771  1.00  0.00           O
ATOM   8696  C1  POPEz 203      77.153 137.349  64.691  1.00  0.00           C
ATOM   8699  C2  POPEz 203      77.313 136.349  63.541  1.00  0.00           C
ATOM   8701  O21 POPEz 203      77.013 136.999  62.301  1.00  0.00           O
ATOM   8702  C21 POPEz 203      75.773 137.409  62.071  1.00  0.00           C
ATOM   8703  O22 POPEz 203      74.783 137.229  62.751  1.00  0.00           O
ATOM   8704  C22 POPEz 203      75.813 138.299  60.831  1.00  0.00           C
ATOM   8707  C3  POPEz 203      76.573 134.993  63.761  1.00  0.00           C
ATOM   8710  O31 POPEz 203      77.283 133.973  63.051  1.00  0.00           O
ATOM   8711  C31 POPEz 203      76.783 133.623  61.871  1.00  0.00           C
ATOM   8712  O32 POPEz 203      75.763 134.043  61.361  1.00  0.00           O
ATOM   8713  C32 POPEz 203      77.763 132.623  61.251  1.00  0.00           C
ATOM   8716  C23 POPEz 203      74.983 137.729  59.671  1.00  0.00           C
ATOM   8719  C24 POPEz 203      74.923 138.729  58.511  1.00  0.00           C
ATOM   8722  C25 POPEz 203      73.823 138.399  57.521  1.00  0.00           C
ATOM   8725  C26 POPEz 203      74.033 137.069  56.781  1.00  0.00           C
ATOM   8728  C27 POPEz 203      72.833 136.709  55.891  1.00  0.00           C
ATOM   8731  C28 POPEz 203      72.973 135.373  55.151  1.00  0.00           C
ATOM   8734  C29 POPEz 203      74.253 135.343  54.371  1.00  0.00           C
ATOM   8736 0C21 POPEz 203      74.423 135.643  53.071  1.00  0.00           C
ATOM   8738 1C21 POPEz 203      73.363 136.069  52.071  1.00  0.00           C
ATOM   8741 2C21 POPEz 203      72.923 134.903  51.161  1.00  0.00           C
ATOM   8744 3C21 POPEz 203      74.083 134.013  50.691  1.00  0.00           C
ATOM   8747 4C21 POPEz 203      73.733 132.933  49.671  1.00  0.00           C
ATOM   8750 5C21 POPEz 203      74.953 132.033  49.411  1.00  0.00           C
ATOM   8753 6C21 POPEz 203      74.603 130.693  48.761  1.00  0.00           C
ATOM   8756 7C21 POPEz 203      75.833 129.803  48.551  1.00  0.00           C
ATOM   8759 8C21 POPEz 203      75.483 128.373  48.131  1.00  0.00           C
ATOM   8763  C33 POPEz 203      77.663 132.443  59.721  1.00  0.00           C
ATOM   8766  C34 POPEz 203      79.043 132.433  59.051  1.00  0.00           C
ATOM   8769  C35 POPEz 203      79.043 131.923  57.601  1.00  0.00           C
ATOM   8772  C36 POPEz 203      78.073 132.693  56.701  1.00  0.00           C
ATOM   8775  C37 POPEz 203      78.053 132.223  55.251  1.00  0.00           C
ATOM   8778  C38 POPEz 203      77.033 133.043  54.461  1.00  0.00           C
ATOM   8781  C39 POPEz 203      77.193 132.973  52.941  1.00  0.00           C
ATOM   8784 0C31 POPEz 203      78.343 133.833  52.421  1.00  0.00           C
ATOM   8787 1C31 POPEz 203      78.203 134.113  50.921  1.00  0.00           C
ATOM   8790 2C31 POPEz 203      79.433 134.823  50.331  1.00  0.00           C
ATOM   8793 3C31 POPEz 203      79.563 134.603  48.821  1.00  0.00           C
ATOM   8796 4C31 POPEz 203      79.933 133.153  48.451  1.00  0.00           C
ATOM   8799 5C31 POPEz 203      78.983 132.563  47.411  1.00  0.00           C
ATOM   8802 6C31 POPEz 203      79.353 131.143  47.011  1.00  0.00           C
ATOM   8806  NH3 POPE0 204      46.493  16.213  31.001  1.00  0.00           N
ATOM   8810  C12 POPE0 204      45.533  17.153  31.671  1.00  0.00           C
ATOM   8813  C11 POPE0 204      45.163  18.273  30.691  1.00  0.00           C
ATOM   8816  P   POPE0 204      44.093  20.623  30.711  1.00  0.00           P
ATOM   8817  O13 POPE0 204      44.303  20.593  29.251  1.00  0.00           O
ATOM   8818  O14 POPE0 204      42.853  21.303  31.171  1.00  0.00           O
ATOM   8819  O11 POPE0 204      45.303  21.373  31.361  1.00  0.00           O
ATOM   8820  O12 POPE0 204      44.163  19.123  31.261  1.00  0.00           O
ATOM   8821  C1  POPE0 204      45.993  20.983  32.551  1.00  0.00           C
ATOM   8824  C2  POPE0 204      45.173  21.183  33.871  1.00  0.00           C
ATOM   8826  O21 POPE0 204      44.493  19.943  34.181  1.00  0.00           O
ATOM   8827  C21 POPE0 204      44.183  19.803  35.461  1.00  0.00           C
ATOM   8828  O22 POPE0 204      44.503  20.573  36.351  1.00  0.00           O
ATOM   8829  C22 POPE0 204      43.363  18.513  35.651  1.00  0.00           C
ATOM   8832  C3  POPE0 204      44.163  22.353  33.761  1.00  0.00           C
ATOM   8835  O31 POPE0 204      44.173  23.243  34.901  1.00  0.00           O
ATOM   8836  C31 POPE0 204      44.813  24.393  34.691  1.00  0.00           C
ATOM   8837  O32 POPE0 204      45.513  24.663  33.731  1.00  0.00           O
ATOM   8838  C32 POPE0 204      44.483  25.323  35.871  1.00  0.00           C
ATOM   8841  C23 POPE0 204      43.593  17.863  37.041  1.00  0.00           C
ATOM   8844  C24 POPE0 204      42.603  16.733  37.331  1.00  0.00           C
ATOM   8847  C25 POPE0 204      42.833  16.063  38.701  1.00  0.00           C
ATOM   8850  C26 POPE0 204      42.343  16.903  39.891  1.00  0.00           C
ATOM   8853  C27 POPE0 204      42.363  16.123  41.211  1.00  0.00           C
ATOM   8856  C28 POPE0 204      41.803  16.893  42.421  1.00  0.00           C
ATOM   8859  C29 POPE0 204      40.323  17.183  42.341  1.00  0.00           C
ATOM   8861 0C21 POPE0 204      39.513  17.443  43.381  1.00  0.00           C
ATOM   8863 1C21 POPE0 204      39.933  17.503  44.831  1.00  0.00           C
ATOM   8866 2C21 POPE0 204      40.103  18.953  45.321  1.00  0.00           C
ATOM   8869 3C21 POPE0 204      40.743  19.043  46.711  1.00  0.00           C
ATOM   8872 4C21 POPE0 204      40.883  20.493  47.201  1.00  0.00           C
ATOM   8875 5C21 POPE0 204      41.833  20.633  48.401  1.00  0.00           C
ATOM   8878 6C21 POPE0 204      41.733  21.993  49.101  1.00  0.00           C
ATOM   8881 7C21 POPE0 204      42.703  22.133  50.281  1.00  0.00           C
ATOM   8884 8C21 POPE0 204      42.733  23.533  50.901  1.00  0.00           C
ATOM   8888  C33 POPE0 204      43.983  26.733  35.481  1.00  0.00           C
ATOM   8891  C34 POPE0 204      43.543  27.553  36.711  1.00  0.00           C
ATOM   8894  C35 POPE0 204      42.243  27.093  37.391  1.00  0.00           C
ATOM   8897  C36 POPE0 204      42.103  27.553  38.851  1.00  0.00           C
ATOM   8900  C37 POPE0 204      40.863  26.983  39.551  1.00  0.00           C
ATOM   8903  C38 POPE0 204      40.833  27.333  41.051  1.00  0.00           C
ATOM   8906  C39 POPE0 204      39.713  26.613  41.821  1.00  0.00           C
ATOM   8909 0C31 POPE0 204      39.653  26.983  43.311  1.00  0.00           C
ATOM   8912 1C31 POPE0 204      39.063  28.383  43.571  1.00  0.00           C
ATOM   8915 2C31 POPE0 204      38.883  28.713  45.061  1.00  0.00           C
ATOM   8918 3C31 POPE0 204      40.193  28.763  45.851  1.00  0.00           C
ATOM   8921 4C31 POPE0 204      39.963  29.113  47.331  1.00  0.00           C
ATOM   8924 5C31 POPE0 204      41.223  28.973  48.191  1.00  0.00           C
ATOM   8927 6C31 POPE0 204      40.933  29.053  49.691  1.00  0.00           C
ATOM   8931  NH3 POPE1 205      18.903  48.553  70.771  1.00  0.00           N
ATOM   8935  C12 POPE1 205      18.153  48.153  72.011  1.00  0.00           C
ATOM   8938  C11 POPE1 205      18.123  49.283  73.051  1.00  0.00           C
ATOM   8941  P   POPE1 205      16.343  50.903  72.011  1.00  0.00           P
ATOM   8942  O13 POPE1 205      16.223  52.383  71.981  1.00  0.00           O
ATOM   8943  O14 POPE1 205      15.333  50.133  72.751  1.00  0.00           O
ATOM   8944  O11 POPE1 205      16.363  50.363  70.531  1.00  0.00           O
ATOM   8945  O12 POPE1 205      17.793  50.543  72.471  1.00  0.00           O
ATOM   8946  C1  POPE1 205      15.443  50.823  69.541  1.00  0.00           C
ATOM   8949  C2  POPE1 205      16.203  51.053  68.211  1.00  0.00           C
ATOM   8951  O21 POPE1 205      15.273  50.863  67.131  1.00  0.00           O
ATOM   8952  C21 POPE1 205      15.523  51.583  66.031  1.00  0.00           C
ATOM   8953  O22 POPE1 205      16.443  52.373  65.891  1.00  0.00           O
ATOM   8954  C22 POPE1 205      14.403  51.293  65.031  1.00  0.00           C
ATOM   8957  C3  POPE1 205      17.373  50.023  68.161  1.00  0.00           C
ATOM   8960  O31 POPE1 205      17.943  49.853  66.851  1.00  0.00           O
ATOM   8961  C31 POPE1 205      18.993  49.013  66.881  1.00  0.00           C
ATOM   8962  O32 POPE1 205      19.653  48.773  67.871  1.00  0.00           O
ATOM   8963  C32 POPE1 205      19.113  48.403  65.501  1.00  0.00           C
ATOM   8966  C23 POPE1 205      14.433  52.163  63.751  1.00  0.00           C
ATOM   8969  C24 POPE1 205      13.193  51.943  62.871  1.00  0.00           C
ATOM   8972  C25 POPE1 205      13.253  52.683  61.531  1.00  0.00           C
ATOM   8975  C26 POPE1 205      12.153  52.233  60.561  1.00  0.00           C
ATOM   8978  C27 POPE1 205      12.153  53.053  59.261  1.00  0.00           C
ATOM   8981  C28 POPE1 205      11.253  52.523  58.131  1.00  0.00           C
ATOM   8984  C29 POPE1 205      11.753  51.233  57.501  1.00  0.00           C
ATOM   8986 0C21 POPE1 205      12.283  51.103  56.271  1.00  0.00           C
ATOM   8988 1C21 POPE1 205      12.553  52.213  55.291  1.00  0.00           C
ATOM   8991 2C21 POPE1 205      13.833  52.043  54.451  1.00  0.00           C
ATOM   8994 3C21 POPE1 205      15.113  52.033  55.301  1.00  0.00           C
ATOM   8997 4C21 POPE1 205      16.433  52.003  54.501  1.00  0.00           C
ATOM   9000 5C21 POPE1 205      16.503  50.803  53.561  1.00  0.00           C
ATOM   9003 6C21 POPE1 205      17.863  50.603  52.891  1.00  0.00           C
ATOM   9006 7C21 POPE1 205      17.923  49.273  52.111  1.00  0.00           C
ATOM   9009 8C21 POPE1 205      19.223  49.083  51.331  1.00  0.00           C
ATOM   9013  C33 POPE1 205      17.883  47.533  65.171  1.00  0.00           C
ATOM   9016  C34 POPE1 205      17.553  47.553  63.671  1.00  0.00           C
ATOM   9019  C35 POPE1 205      18.643  46.933  62.791  1.00  0.00           C
ATOM   9022  C36 POPE1 205      18.583  47.453  61.351  1.00  0.00           C
ATOM   9025  C37 POPE1 205      19.723  47.023  60.431  1.00  0.00           C
ATOM   9028  C38 POPE1 205      19.553  47.673  59.051  1.00  0.00           C
ATOM   9031  C39 POPE1 205      20.773  47.583  58.131  1.00  0.00           C
ATOM   9034 0C31 POPE1 205      21.083  46.163  57.661  1.00  0.00           C
ATOM   9037 1C31 POPE1 205      22.163  46.103  56.561  1.00  0.00           C
ATOM   9040 2C31 POPE1 205      21.713  46.773  55.261  1.00  0.00           C
ATOM   9043 3C31 POPE1 205      22.663  46.523  54.081  1.00  0.00           C
ATOM   9046 4C31 POPE1 205      21.893  46.573  52.761  1.00  0.00           C
ATOM   9049 5C31 POPE1 205      22.773  46.493  51.511  1.00  0.00           C
ATOM   9052 6C31 POPE1 205      21.943  46.343  50.231  1.00  0.00           C
ATOM   9056  NH3 POPE2 206     107.933 119.873  72.141  1.00  0.00           N
ATOM   9060  C12 POPE2 206     108.013 118.713  73.121  1.00  0.00           C
ATOM   9063  C11 POPE2 206     108.163 117.333  72.421  1.00  0.00           C
ATOM   9066  P   POPE2 206     107.683 115.453  74.271  1.00  0.00           P
ATOM   9067  O13 POPE2 206     109.133 115.473  74.531  1.00  0.00           O
ATOM   9068  O14 POPE2 206     106.833 115.953  75.381  1.00  0.00           O
ATOM   9069  O11 POPE2 206     107.293 113.963  73.931  1.00  0.00           O
ATOM   9070  O12 POPE2 206     107.343 116.313  72.981  1.00  0.00           O
ATOM   9071  C1  POPE2 206     106.973 113.473  72.621  1.00  0.00           C
ATOM   9074  C2  POPE2 206     108.213 112.963  71.831  1.00  0.00           C
ATOM   9076  O21 POPE2 206     107.993 112.473  70.501  1.00  0.00           O
ATOM   9077  C21 POPE2 206     106.813 112.303  69.921  1.00  0.00           C
ATOM   9078  O22 POPE2 206     105.703 112.443  70.411  1.00  0.00           O
ATOM   9079  C22 POPE2 206     107.063 111.803  68.491  1.00  0.00           C
ATOM   9082  C3  POPE2 206     109.023 111.893  72.631  1.00  0.00           C
ATOM   9085  O31 POPE2 206     108.923 110.553  72.081  1.00  0.00           O
ATOM   9086  C31 POPE2 206     109.893 110.213  71.231  1.00  0.00           C
ATOM   9087  O32 POPE2 206     110.843 110.903  70.881  1.00  0.00           O
ATOM   9088  C32 POPE2 206     109.643 108.753  70.831  1.00  0.00           C
ATOM   9091  C23 POPE2 206     106.343 110.473  68.161  1.00  0.00           C
ATOM   9094  C24 POPE2 206     106.553 110.033  66.701  1.00  0.00           C
ATOM   9097  C25 POPE2 206     108.003 109.643  66.401  1.00  0.00           C
ATOM   9100  C26 POPE2 206     108.223 109.123  64.971  1.00  0.00           C
ATOM   9103  C27 POPE2 206     109.683 108.733  64.721  1.00  0.00           C
ATOM   9106  C28 POPE2 206     109.873 107.683  63.621  1.00  0.00           C
ATOM   9109  C29 POPE2 206     109.453 108.163  62.261  1.00  0.00           C
ATOM   9111 0C21 POPE2 206     110.133 108.023  61.111  1.00  0.00           C
ATOM   9113 1C21 POPE2 206     111.463 107.323  60.911  1.00  0.00           C
ATOM   9116 2C21 POPE2 206     111.453 106.333  59.731  1.00  0.00           C
ATOM   9119 3C21 POPE2 206     111.063 106.973  58.391  1.00  0.00           C
ATOM   9122 4C21 POPE2 206     111.283 106.053  57.181  1.00  0.00           C
ATOM   9125 5C21 POPE2 206     110.583 106.553  55.901  1.00  0.00           C
ATOM   9128 6C21 POPE2 206     110.853 108.033  55.571  1.00  0.00           C
ATOM   9131 7C21 POPE2 206     110.803 108.333  54.071  1.00  0.00           C
ATOM   9134 8C21 POPE2 206     111.233 109.763  53.711  1.00  0.00           C
ATOM   9138  C33 POPE2 206     110.493 108.243  69.651  1.00  0.00           C
ATOM   9141  C34 POPE2 206     110.323 106.733  69.461  1.00  0.00           C
ATOM   9144  C35 POPE2 206     110.743 106.243  68.071  1.00  0.00           C
ATOM   9147  C36 POPE2 206     112.123 106.763  67.651  1.00  0.00           C
ATOM   9150  C37 POPE2 206     112.633 106.193  66.311  1.00  0.00           C
ATOM   9153  C38 POPE2 206     114.073 106.633  66.001  1.00  0.00           C
ATOM   9156  C39 POPE2 206     114.263 108.143  65.871  1.00  0.00           C
ATOM   9159 0C31 POPE2 206     113.683 108.743  64.571  1.00  0.00           C
ATOM   9162 1C31 POPE2 206     114.443 110.013  64.151  1.00  0.00           C
ATOM   9165 2C31 POPE2 206     114.363 110.293  62.651  1.00  0.00           C
ATOM   9168 3C31 POPE2 206     113.043 110.923  62.201  1.00  0.00           C
ATOM   9171 4C31 POPE2 206     113.043 111.133  60.681  1.00  0.00           C
ATOM   9174 5C31 POPE2 206     111.753 111.763  60.161  1.00  0.00           C
ATOM   9177 6C31 POPE2 206     111.673 111.793  58.631  1.00  0.00           C
ATOM   9181  NH3 POPE3 207       8.593  22.083  31.141  1.00  0.00           N
ATOM   9185  C12 POPE3 207       9.133  23.433  31.551  1.00  0.00           C
ATOM   9188  C11 POPE3 207       8.203  24.543  31.011  1.00  0.00           C
ATOM   9191  P   POPE3 207       5.633  25.093  30.981  1.00  0.00           P
ATOM   9192  O13 POPE3 207       6.073  26.013  29.911  1.00  0.00           O
ATOM   9193  O14 POPE3 207       4.693  24.023  30.591  1.00  0.00           O
ATOM   9194  O11 POPE3 207       5.073  25.953  32.191  1.00  0.00           O
ATOM   9195  O12 POPE3 207       6.903  24.393  31.581  1.00  0.00           O
ATOM   9196  C1  POPE3 207       3.823  25.653  32.841  1.00  0.00           C
ATOM   9199  C2  POPE3 207       3.373  26.813  33.781  1.00  0.00           C
ATOM   9201  O21 POPE3 207       4.383  26.983  34.801  1.00  0.00           O
ATOM   9202  C21 POPE3 207       4.853  28.213  34.921  1.00  0.00           C
ATOM   9203  O22 POPE3 207       4.403  29.203  34.361  1.00  0.00           O
ATOM   9204  C22 POPE3 207       6.093  28.223  35.801  1.00  0.00           C
ATOM   9207  C3  POPE3 207       1.983  26.553  34.451  1.00  0.00           C
ATOM   9210  O31 POPE3 207       1.583  27.683  35.261  1.00  0.00           O
ATOM   9211  C31 POPE3 207       1.673  27.583  36.571  1.00  0.00           C
ATOM   9212  O32 POPE3 207       1.843  26.553  37.201  1.00  0.00           O
ATOM   9213  C32 POPE3 207       1.623  28.993  37.161  1.00  0.00           C
ATOM   9216  C23 POPE3 207       6.193  29.413  36.781  1.00  0.00           C
ATOM   9219  C24 POPE3 207       6.343  28.923  38.221  1.00  0.00           C
ATOM   9222  C25 POPE3 207       6.773  30.043  39.161  1.00  0.00           C
ATOM   9225  C26 POPE3 207       7.193  29.523  40.531  1.00  0.00           C
ATOM   9228  C27 POPE3 207       7.503  30.663  41.501  1.00  0.00           C
ATOM   9231  C28 POPE3 207       8.413  30.253  42.661  1.00  0.00           C
ATOM   9234  C29 POPE3 207       9.843  30.103  42.231  1.00  0.00           C
ATOM   9236 0C21 POPE3 207      10.863  29.693  43.011  1.00  0.00           C
ATOM   9238 1C21 POPE3 207      10.763  29.343  44.471  1.00  0.00           C
ATOM   9241 2C21 POPE3 207      11.423  30.443  45.321  1.00  0.00           C
ATOM   9244 3C21 POPE3 207      11.333  30.183  46.831  1.00  0.00           C
ATOM   9247 4C21 POPE3 207      12.083  31.263  47.621  1.00  0.00           C
ATOM   9250 5C21 POPE3 207      12.043  31.083  49.141  1.00  0.00           C
ATOM   9253 6C21 POPE3 207      10.733  31.583  49.781  1.00  0.00           C
ATOM   9256 7C21 POPE3 207      10.823  31.723  51.301  1.00  0.00           C
ATOM   9259 8C21 POPE3 207       9.733  32.613  51.891  1.00  0.00           C
ATOM   9263  C33 POPE3 207       2.213  29.123  38.581  1.00  0.00           C
ATOM   9266  C34 POPE3 207       2.373  30.573  39.071  1.00  0.00           C
ATOM   9269  C35 POPE3 207       2.713  30.613  40.561  1.00  0.00           C
ATOM   9272  C36 POPE3 207       2.393  31.933  41.291  1.00  0.00           C
ATOM   9275  C37 POPE3 207       2.823  31.843  42.761  1.00  0.00           C
ATOM   9278  C38 POPE3 207       2.143  32.843  43.701  1.00  0.00           C
ATOM   9281  C39 POPE3 207       2.653  32.683  45.141  1.00  0.00           C
ATOM   9284 0C31 POPE3 207       1.643  33.093  46.221  1.00  0.00           C
ATOM   9287 1C31 POPE3 207       2.273  33.213  47.611  1.00  0.00           C
ATOM   9290 2C31 POPE3 207       1.973  34.553  48.291  1.00  0.00           C
ATOM   9293 3C31 POPE3 207       2.923  34.893  49.441  1.00  0.00           C
ATOM   9296 4C31 POPE3 207       2.843  33.973  50.671  1.00  0.00           C
ATOM   9299 5C31 POPE3 207       4.223  33.753  51.301  1.00  0.00           C
ATOM   9302 6C31 POPE3 207       4.193  33.073  52.661  1.00  0.00           C
ATOM   9306  NH3 POPE4 208      48.673  26.373  31.541  1.00  0.00           N
ATOM   9310  C12 POPE4 208      47.953  25.153  31.021  1.00  0.00           C
ATOM   9313  C11 POPE4 208      48.833  23.883  31.071  1.00  0.00           C
ATOM   9316  P   POPE4 208      49.213  21.793  29.521  1.00  0.00           P
ATOM   9317  O13 POPE4 208      48.493  20.503  29.341  1.00  0.00           O
ATOM   9318  O14 POPE4 208      49.913  22.373  28.361  1.00  0.00           O
ATOM   9319  O11 POPE4 208      50.343  21.593  30.611  1.00  0.00           O
ATOM   9320  O12 POPE4 208      48.293  22.893  30.201  1.00  0.00           O
ATOM   9321  C1  POPE4 208      50.943  20.303  30.741  1.00  0.00           C
ATOM   9324  C2  POPE4 208      50.403  19.583  31.991  1.00  0.00           C
ATOM   9326  O21 POPE4 208      50.703  20.403  33.121  1.00  0.00           O
ATOM   9327  C21 POPE4 208      49.753  20.493  34.011  1.00  0.00           C
ATOM   9328  O22 POPE4 208      48.713  19.853  34.041  1.00  0.00           O
ATOM   9329  C22 POPE4 208      50.173  21.533  35.051  1.00  0.00           C
ATOM   9332  C3  POPE4 208      51.073  18.193  32.171  1.00  0.00           C
ATOM   9335  O31 POPE4 208      50.723  17.553  33.411  1.00  0.00           O
ATOM   9336  C31 POPE4 208      49.543  16.963  33.451  1.00  0.00           C
ATOM   9337  O32 POPE4 208      48.723  16.933  32.541  1.00  0.00           O
ATOM   9338  C32 POPE4 208      49.333  16.343  34.821  1.00  0.00           C
ATOM   9341  C23 POPE4 208      49.163  21.643  36.221  1.00  0.00           C
ATOM   9344  C24 POPE4 208      49.833  22.003  37.551  1.00  0.00           C
ATOM   9347  C25 POPE4 208      50.693  20.863  38.091  1.00  0.00           C
ATOM   9350  C26 POPE4 208      51.343  21.143  39.461  1.00  0.00           C
ATOM   9353  C27 POPE4 208      52.223  19.943  39.861  1.00  0.00           C
ATOM   9356  C28 POPE4 208      53.073  20.173  41.111  1.00  0.00           C
ATOM   9359  C29 POPE4 208      54.053  19.033  41.251  1.00  0.00           C
ATOM   9361 0C21 POPE4 208      54.393  18.403  42.381  1.00  0.00           C
ATOM   9363 1C21 POPE4 208      53.923  18.783  43.761  1.00  0.00           C
ATOM   9366 2C21 POPE4 208      54.863  18.253  44.861  1.00  0.00           C
ATOM   9369 3C21 POPE4 208      56.253  18.923  44.871  1.00  0.00           C
ATOM   9372 4C21 POPE4 208      57.093  18.443  46.061  1.00  0.00           C
ATOM   9375 5C21 POPE4 208      58.423  19.193  46.221  1.00  0.00           C
ATOM   9378 6C21 POPE4 208      59.253  18.583  47.351  1.00  0.00           C
ATOM   9381 7C21 POPE4 208      60.673  19.153  47.461  1.00  0.00           C
ATOM   9384 8C21 POPE4 208      61.563  18.323  48.391  1.00  0.00           C
ATOM   9388  C33 POPE4 208      47.833  16.183  35.191  1.00  0.00           C
ATOM   9391  C34 POPE4 208      47.623  16.383  36.691  1.00  0.00           C
ATOM   9394  C35 POPE4 208      47.533  17.853  37.091  1.00  0.00           C
ATOM   9397  C36 POPE4 208      47.313  18.063  38.591  1.00  0.00           C
ATOM   9400  C37 POPE4 208      47.043  19.533  38.921  1.00  0.00           C
ATOM   9403  C38 POPE4 208      47.243  19.903  40.391  1.00  0.00           C
ATOM   9406  C39 POPE4 208      46.553  21.243  40.701  1.00  0.00           C
ATOM   9409 0C31 POPE4 208      46.793  21.803  42.111  1.00  0.00           C
ATOM   9412 1C31 POPE4 208      48.233  22.313  42.291  1.00  0.00           C
ATOM   9415 2C31 POPE4 208      48.373  23.583  43.141  1.00  0.00           C
ATOM   9418 3C31 POPE4 208      47.553  24.783  42.621  1.00  0.00           C
ATOM   9421 4C31 POPE4 208      48.223  26.133  42.941  1.00  0.00           C
ATOM   9424 5C31 POPE4 208      47.353  27.343  42.571  1.00  0.00           C
ATOM   9427 6C31 POPE4 208      48.183  28.623  42.401  1.00  0.00           C
ATOM   9431  NH3 POPE5 209      42.033  97.303  72.031  1.00  0.00           N
ATOM   9435  C12 POPE5 209      40.713  97.833  72.521  1.00  0.00           C
ATOM   9438  C11 POPE5 209      40.313  99.153  71.831  1.00  0.00           C
ATOM   9441  P   POPE5 209      37.973  99.983  71.071  1.00  0.00           P
ATOM   9442  O13 POPE5 209      36.643 100.263  71.651  1.00  0.00           O
ATOM   9443  O14 POPE5 209      38.613 101.103  70.351  1.00  0.00           O
ATOM   9444  O11 POPE5 209      37.823  98.713  70.151  1.00  0.00           O
ATOM   9445  O12 POPE5 209      38.963  99.463  72.181  1.00  0.00           O
ATOM   9446  C1  POPE5 209      36.643  98.363  69.411  1.00  0.00           C
ATOM   9449  C2  POPE5 209      36.933  98.083  67.911  1.00  0.00           C
ATOM   9451  O21 POPE5 209      36.193  96.923  67.481  1.00  0.00           O
ATOM   9452  C21 POPE5 209      35.113  97.133  66.721  1.00  0.00           C
ATOM   9453  O22 POPE5 209      34.573  98.213  66.541  1.00  0.00           O
ATOM   9454  C22 POPE5 209      34.633  95.763  66.221  1.00  0.00           C
ATOM   9457  C3  POPE5 209      38.433  97.773  67.711  1.00  0.00           C
ATOM   9460  O31 POPE5 209      38.663  97.603  66.301  1.00  0.00           O
ATOM   9461  C31 POPE5 209      39.253  96.473  65.941  1.00  0.00           C
ATOM   9462  O32 POPE5 209      39.683  95.613  66.691  1.00  0.00           O
ATOM   9463  C32 POPE5 209      39.253  96.443  64.411  1.00  0.00           C
ATOM   9466  C23 POPE5 209      33.653  95.763  65.031  1.00  0.00           C
ATOM   9469  C24 POPE5 209      34.143  94.953  63.811  1.00  0.00           C
ATOM   9472  C25 POPE5 209      34.983  95.783  62.821  1.00  0.00           C
ATOM   9475  C26 POPE5 209      35.163  95.113  61.441  1.00  0.00           C
ATOM   9478  C27 POPE5 209      35.213  96.123  60.281  1.00  0.00           C
ATOM   9481  C28 POPE5 209      35.483  95.463  58.921  1.00  0.00           C
ATOM   9484  C29 POPE5 209      35.703  96.493  57.831  1.00  0.00           C
ATOM   9486 0C21 POPE5 209      36.823  96.663  57.091  1.00  0.00           C
ATOM   9488 1C21 POPE5 209      38.113  95.883  57.191  1.00  0.00           C
ATOM   9491 2C21 POPE5 209      39.353  96.763  57.461  1.00  0.00           C
ATOM   9494 3C21 POPE5 209      39.843  97.523  56.231  1.00  0.00           C
ATOM   9497 4C21 POPE5 209      41.103  98.373  56.501  1.00  0.00           C
ATOM   9500 5C21 POPE5 209      40.883  99.403  57.611  1.00  0.00           C
ATOM   9503 6C21 POPE5 209      41.763 100.653  57.471  1.00  0.00           C
ATOM   9506 7C21 POPE5 209      41.093 101.873  58.121  1.00  0.00           C
ATOM   9509 8C21 POPE5 209      41.873 103.173  57.921  1.00  0.00           C
ATOM   9513  C33 POPE5 209      40.233  95.423  63.791  1.00  0.00           C
ATOM   9516  C34 POPE5 209      39.803  95.143  62.361  1.00  0.00           C
ATOM   9519  C35 POPE5 209      40.703  94.163  61.591  1.00  0.00           C
ATOM   9522  C36 POPE5 209      40.043  93.803  60.261  1.00  0.00           C
ATOM   9525  C37 POPE5 209      40.853  92.823  59.411  1.00  0.00           C
ATOM   9528  C38 POPE5 209      40.213  92.643  58.021  1.00  0.00           C
ATOM   9531  C39 POPE5 209      38.923  91.803  58.061  1.00  0.00           C
ATOM   9534 0C31 POPE5 209      37.793  92.353  57.181  1.00  0.00           C
ATOM   9537 1C31 POPE5 209      36.703  91.323  56.861  1.00  0.00           C
ATOM   9540 2C31 POPE5 209      35.373  91.963  56.441  1.00  0.00           C
ATOM   9543 3C31 POPE5 209      35.433  92.673  55.081  1.00  0.00           C
ATOM   9546 4C31 POPE5 209      34.333  93.723  54.911  1.00  0.00           C
ATOM   9549 5C31 POPE5 209      34.283  94.293  53.491  1.00  0.00           C
ATOM   9552 6C31 POPE5 209      33.183  95.343  53.271  1.00  0.00           C
ATOM   9556  NH3 POPE6 210      91.833  75.233  72.191  1.00  0.00           N
ATOM   9560  C12 POPE6 210      90.643  74.473  72.721  1.00  0.00           C
ATOM   9563  C11 POPE6 210      91.093  73.113  73.321  1.00  0.00           C
ATOM   9566  P   POPE6 210      92.283  72.143  71.201  1.00  0.00           P
ATOM   9567  O13 POPE6 210      91.813  73.233  70.311  1.00  0.00           O
ATOM   9568  O14 POPE6 210      93.623  72.353  71.801  1.00  0.00           O
ATOM   9569  O11 POPE6 210      92.193  70.753  70.491  1.00  0.00           O
ATOM   9570  O12 POPE6 210      91.193  72.053  72.361  1.00  0.00           O
ATOM   9571  C1  POPE6 210      93.473  70.163  70.141  1.00  0.00           C
ATOM   9574  C2  POPE6 210      93.303  68.723  69.591  1.00  0.00           C
ATOM   9576  O21 POPE6 210      93.983  68.583  68.331  1.00  0.00           O
ATOM   9577  C21 POPE6 210      95.303  68.623  68.401  1.00  0.00           C
ATOM   9578  O22 POPE6 210      95.963  68.663  69.421  1.00  0.00           O
ATOM   9579  C22 POPE6 210      95.883  68.613  66.990  1.00  0.00           C
ATOM   9582  C3  POPE6 210      91.793  68.373  69.431  1.00  0.00           C
ATOM   9585  O31 POPE6 210      91.563  67.213  68.601  1.00  0.00           O
ATOM   9586  C31 POPE6 210      91.263  67.483  67.321  1.00  0.00           C
ATOM   9587  O32 POPE6 210      91.273  68.583  66.801  1.00  0.00           O
ATOM   9588  C32 POPE6 210      90.833  66.183  66.641  1.00  0.00           C
ATOM   9591  C23 POPE6 210      97.383  68.233  67.001  1.00  0.00           C
ATOM   9594  C24 POPE6 210      97.943  67.843  65.631  1.00  0.00           C
ATOM   9597  C25 POPE6 210      97.273  66.573  65.071  1.00  0.00           C
ATOM   9600  C26 POPE6 210      97.793  66.113  63.701  1.00  0.00           C
ATOM   9603  C27 POPE6 210      97.283  64.693  63.411  1.00  0.00           C
ATOM   9606  C28 POPE6 210      97.373  64.273  61.931  1.00  0.00           C
ATOM   9609  C29 POPE6 210      98.783  64.323  61.401  1.00  0.00           C
ATOM   9611 0C21 POPE6 210      99.183  65.053  60.341  1.00  0.00           C
ATOM   9613 1C21 POPE6 210      98.273  65.893  59.471  1.00  0.00           C
ATOM   9616 2C21 POPE6 210      98.813  66.153  58.051  1.00  0.00           C
ATOM   9619 3C21 POPE6 210     100.163  66.883  58.031  1.00  0.00           C
ATOM   9622 4C21 POPE6 210     100.623  67.283  56.631  1.00  0.00           C
ATOM   9625 5C21 POPE6 210     102.103  67.683  56.611  1.00  0.00           C
ATOM   9628 6C21 POPE6 210     102.653  67.853  55.191  1.00  0.00           C
ATOM   9631 7C21 POPE6 210     104.123  68.253  55.141  1.00  0.00           C
ATOM   9634 8C21 POPE6 210     104.623  68.473  53.701  1.00  0.00           C
ATOM   9638  C33 POPE6 210      89.363  66.233  66.151  1.00  0.00           C
ATOM   9641  C34 POPE6 210      89.233  66.503  64.641  1.00  0.00           C
ATOM   9644  C35 POPE6 210      89.993  67.743  64.171  1.00  0.00           C
ATOM   9647  C36 POPE6 210      89.803  68.053  62.681  1.00  0.00           C
ATOM   9650  C37 POPE6 210      90.953  68.883  62.101  1.00  0.00           C
ATOM   9653  C38 POPE6 210      90.863  69.073  60.591  1.00  0.00           C
ATOM   9656  C39 POPE6 210      92.113  69.713  59.981  1.00  0.00           C
ATOM   9659 0C31 POPE6 210      92.293  71.193  60.341  1.00  0.00           C
ATOM   9662 1C31 POPE6 210      93.763  71.653  60.271  1.00  0.00           C
ATOM   9665 2C31 POPE6 210      93.943  73.153  60.571  1.00  0.00           C
ATOM   9668 3C31 POPE6 210      93.593  74.073  59.391  1.00  0.00           C
ATOM   9671 4C31 POPE6 210      94.643  74.043  58.271  1.00  0.00           C
ATOM   9674 5C31 POPE6 210      94.233  74.853  57.041  1.00  0.00           C
ATOM   9677 6C31 POPE6 210      95.273  74.793  55.921  1.00  0.00           C
ATOM   9681  NH3 POPE7 211     132.503  97.813  69.111  1.00  0.00           N
ATOM   9685  C12 POPE7 211     133.363  98.723  69.941  1.00  0.00           C
ATOM   9688  C11 POPE7 211     132.593  99.933  70.491  1.00  0.00           C
ATOM   9691  P   POPE7 211     134.383 101.823  70.861  1.00  0.00           P
ATOM   9692  O13 POPE7 211     133.913 101.973  72.261  1.00  0.00           O
ATOM   9693  O14 POPE7 211     135.603 101.023  70.631  1.00  0.00           O
ATOM   9694  O11 POPE7 211     134.473 103.243  70.171  1.00  0.00           O
ATOM   9695  O12 POPE7 211     133.213 101.133  70.021  1.00  0.00           O
ATOM   9696  C1  POPE7 211     133.653 103.593  69.041  1.00  0.00           C
ATOM   9699  C2  POPE7 211     133.523 105.133  68.911  1.00  0.00           C
ATOM   9701  O21 POPE7 211     132.303 105.523  68.211  1.00  0.00           O
ATOM   9702  C21 POPE7 211     132.293 105.413  66.901  1.00  0.00           C
ATOM   9703  O22 POPE7 211     133.083 104.813  66.201  1.00  0.00           O
ATOM   9704  C22 POPE7 211     131.153 106.273  66.331  1.00  0.00           C
ATOM   9707  C3  POPE7 211     134.813 105.783  68.341  1.00  0.00           C
ATOM   9710  O31 POPE7 211     134.523 107.073  67.751  1.00  0.00           O
ATOM   9711  C31 POPE7 211     135.403 107.423  66.821  1.00  0.00           C
ATOM   9712  O32 POPE7 211     136.453 106.863  66.571  1.00  0.00           O
ATOM   9713  C32 POPE7 211     134.873 108.583  66.001  1.00  0.00           C
ATOM   9716  C23 POPE7 211     130.583 105.723  65.001  1.00  0.00           C
ATOM   9719  C24 POPE7 211     129.523 106.663  64.371  1.00  0.00           C
ATOM   9722  C25 POPE7 211     130.103 107.743  63.441  1.00  0.00           C
ATOM   9725  C26 POPE7 211     130.383 107.223  62.021  1.00  0.00           C
ATOM   9728  C27 POPE7 211     130.803 108.333  61.051  1.00  0.00           C
ATOM   9731  C28 POPE7 211     131.123 107.813  59.631  1.00  0.00           C
ATOM   9734  C29 POPE7 211     131.543 108.943  58.721  1.00  0.00           C
ATOM   9736 0C21 POPE7 211     131.023 109.283  57.521  1.00  0.00           C
ATOM   9738 1C21 POPE7 211     129.913 108.553  56.791  1.00  0.00           C
ATOM   9741 2C21 POPE7 211     128.523 109.203  56.991  1.00  0.00           C
ATOM   9744 3C21 POPE7 211     128.303 110.513  56.221  1.00  0.00           C
ATOM   9747 4C21 POPE7 211     126.843 110.993  56.321  1.00  0.00           C
ATOM   9750 5C21 POPE7 211     125.933 110.393  55.231  1.00  0.00           C
ATOM   9753 6C21 POPE7 211     124.463 110.783  55.391  1.00  0.00           C
ATOM   9756 7C21 POPE7 211     123.563 110.153  54.321  1.00  0.00           C
ATOM   9759 8C21 POPE7 211     122.103 110.613  54.401  1.00  0.00           C
ATOM   9763  C33 POPE7 211     134.603 108.203  64.531  1.00  0.00           C
ATOM   9766  C34 POPE7 211     134.973 109.343  63.561  1.00  0.00           C
ATOM   9769  C35 POPE7 211     134.963 108.873  62.111  1.00  0.00           C
ATOM   9772  C36 POPE7 211     135.403 109.963  61.121  1.00  0.00           C
ATOM   9775  C37 POPE7 211     135.513 109.413  59.691  1.00  0.00           C
ATOM   9778  C38 POPE7 211     135.833 110.503  58.661  1.00  0.00           C
ATOM   9781  C39 POPE7 211     136.073 109.953  57.241  1.00  0.00           C
ATOM   9784 0C31 POPE7 211     134.943 109.053  56.731  1.00  0.00           C
ATOM   9787 1C31 POPE7 211     135.073 108.713  55.251  1.00  0.00           C
ATOM   9790 2C31 POPE7 211     134.053 107.663  54.791  1.00  0.00           C
ATOM   9793 3C31 POPE7 211     134.023 107.523  53.271  1.00  0.00           C
ATOM   9796 4C31 POPE7 211     132.923 106.573  52.801  1.00  0.00           C
ATOM   9799 5C31 POPE7 211     132.783 106.543  51.281  1.00  0.00           C
ATOM   9802 6C31 POPE7 211     131.633 105.653  50.821  1.00  0.00           C
ATOM   9806  NH3 POPE8 212      49.183 112.413  71.541  1.00  0.00           N
ATOM   9810  C12 POPE8 212      47.983 112.323  70.611  1.00  0.00           C
ATOM   9813  C11 POPE8 212      47.473 110.883  70.421  1.00  0.00           C
ATOM   9816  P   POPE8 212      49.413 109.133  70.511  1.00  0.00           P
ATOM   9817  O13 POPE8 212      50.673 109.013  69.771  1.00  0.00           O
ATOM   9818  O14 POPE8 212      49.473 109.723  71.881  1.00  0.00           O
ATOM   9819  O11 POPE8 212      48.633 107.773  70.521  1.00  0.00           O
ATOM   9820  O12 POPE8 212      48.423 110.063  69.711  1.00  0.00           O
ATOM   9821  C1  POPE8 212      49.283 106.513  70.301  1.00  0.00           C
ATOM   9824  C2  POPE8 212      48.553 105.703  69.201  1.00  0.00           C
ATOM   9826  O21 POPE8 212      48.453 104.343  69.641  1.00  0.00           O
ATOM   9827  C21 POPE8 212      47.453 103.533  69.241  1.00  0.00           C
ATOM   9828  O22 POPE8 212      47.623 102.343  69.021  1.00  0.00           O
ATOM   9829  C22 POPE8 212      46.073 104.213  69.301  1.00  0.00           C
ATOM   9832  C3  POPE8 212      49.323 105.803  67.851  1.00  0.00           C
ATOM   9835  O31 POPE8 212      48.613 105.083  66.821  1.00  0.00           O
ATOM   9836  C31 POPE8 212      49.003 105.403  65.591  1.00  0.00           C
ATOM   9837  O32 POPE8 212      49.983 106.073  65.311  1.00  0.00           O
ATOM   9838  C32 POPE8 212      48.003 104.823  64.601  1.00  0.00           C
ATOM   9841  C23 POPE8 212      45.403 104.543  67.941  1.00  0.00           C
ATOM   9844  C24 POPE8 212      43.963 105.063  68.131  1.00  0.00           C
ATOM   9847  C25 POPE8 212      43.083 105.113  66.871  1.00  0.00           C
ATOM   9850  C26 POPE8 212      43.273 106.343  65.961  1.00  0.00           C
ATOM   9853  C27 POPE8 212      44.383 106.163  64.921  1.00  0.00           C
ATOM   9856  C28 POPE8 212      44.583 107.393  64.011  1.00  0.00           C
ATOM   9859  C29 POPE8 212      45.633 107.213  62.941  1.00  0.00           C
ATOM   9861 0C21 POPE8 212      45.383 106.903  61.661  1.00  0.00           C
ATOM   9863 1C21 POPE8 212      44.013 106.613  61.101  1.00  0.00           C
ATOM   9866 2C21 POPE8 212      44.013 105.703  59.861  1.00  0.00           C
ATOM   9869 3C21 POPE8 212      44.583 106.393  58.611  1.00  0.00           C
ATOM   9872 4C21 POPE8 212      44.653 105.453  57.401  1.00  0.00           C
ATOM   9875 5C21 POPE8 212      45.393 106.063  56.211  1.00  0.00           C
ATOM   9878 6C21 POPE8 212      46.913 106.053  56.391  1.00  0.00           C
ATOM   9881 7C21 POPE8 212      47.633 106.783  55.251  1.00  0.00           C
ATOM   9884 8C21 POPE8 212      49.163 106.663  55.351  1.00  0.00           C
ATOM   9888  C33 POPE8 212      48.173 103.313  64.351  1.00  0.00           C
ATOM   9891  C34 POPE8 212      46.933 102.673  63.731  1.00  0.00           C
ATOM   9894  C35 POPE8 212      47.263 101.343  63.031  1.00  0.00           C
ATOM   9897  C36 POPE8 212      46.033 100.573  62.561  1.00  0.00           C
ATOM   9900  C37 POPE8 212      46.383  99.323  61.741  1.00  0.00           C
ATOM   9903  C38 POPE8 212      45.153  98.683  61.091  1.00  0.00           C
ATOM   9906  C39 POPE8 212      45.533  97.593  60.071  1.00  0.00           C
ATOM   9909 0C31 POPE8 212      44.313  96.863  59.501  1.00  0.00           C
ATOM   9912 1C31 POPE8 212      44.613  96.173  58.161  1.00  0.00           C
ATOM   9915 2C31 POPE8 212      43.433  95.343  57.651  1.00  0.00           C
ATOM   9918 3C31 POPE8 212      43.443  95.133  56.131  1.00  0.00           C
ATOM   9921 4C31 POPE8 212      44.613  94.273  55.641  1.00  0.00           C
ATOM   9924 5C31 POPE8 212      44.633  94.133  54.111  1.00  0.00           C
ATOM   9927 6C31 POPE8 212      45.903  93.453  53.591  1.00  0.00           C
ATOM   9931  NH3 POPE9 213     107.113 116.723  30.171  1.00  0.00           N
ATOM   9935  C12 POPE9 213     106.053 115.693  29.831  1.00  0.00           C
ATOM   9938  C11 POPE9 213     104.993 116.273  28.891  1.00  0.00           C
ATOM   9941  P   POPE9 213     105.673 118.223  27.191  1.00  0.00           P
ATOM   9942  O13 POPE9 213     106.833 118.823  27.881  1.00  0.00           O
ATOM   9943  O14 POPE9 213     105.743 118.013  25.731  1.00  0.00           O
ATOM   9944  O11 POPE9 213     104.303 118.853  27.641  1.00  0.00           O
ATOM   9945  O12 POPE9 213     105.623 116.743  27.711  1.00  0.00           O
ATOM   9946  C1  POPE9 213     104.123 120.123  28.281  1.00  0.00           C
ATOM   9949  C2  POPE9 213     104.423 120.063  29.801  1.00  0.00           C
ATOM   9951  O21 POPE9 213     103.323 120.503  30.611  1.00  0.00           O
ATOM   9952  C21 POPE9 213     103.133 121.773  30.831  1.00  0.00           C
ATOM   9953  O22 POPE9 213     103.673 122.713  30.271  1.00  0.00           O
ATOM   9954  C22 POPE9 213     102.093 121.893  31.951  1.00  0.00           C
ATOM   9957  C3  POPE9 213     105.793 120.683  30.241  1.00  0.00           C
ATOM   9960  O31 POPE9 213     105.893 120.793  31.671  1.00  0.00           O
ATOM   9961  C31 POPE9 213     105.863 119.643  32.321  1.00  0.00           C
ATOM   9962  O32 POPE9 213     106.003 118.523  31.841  1.00  0.00           O
ATOM   9963  C32 POPE9 213     105.593 119.933  33.781  1.00  0.00           C
ATOM   9966  C23 POPE9 213     102.233 123.223  32.731  1.00  0.00           C
ATOM   9969  C24 POPE9 213     101.293 123.343  33.951  1.00  0.00           C
ATOM   9972  C25 POPE9 213     101.633 122.373  35.081  1.00  0.00           C
ATOM   9975  C26 POPE9 213     100.833 122.643  36.371  1.00  0.00           C
ATOM   9978  C27 POPE9 213     101.293 121.743  37.531  1.00  0.00           C
ATOM   9981  C28 POPE9 213     100.503 121.993  38.831  1.00  0.00           C
ATOM   9984  C29 POPE9 213     101.163 121.353  40.021  1.00  0.00           C
ATOM   9986 0C21 POPE9 213     100.913 121.643  41.311  1.00  0.00           C
ATOM   9988 1C21 POPE9 213      99.913 122.663  41.791  1.00  0.00           C
ATOM   9991 2C21 POPE9 213      98.473 122.123  41.741  1.00  0.00           C
ATOM   9994 3C21 POPE9 213      98.073 121.203  42.911  1.00  0.00           C
ATOM   9997 4C21 POPE9 213      96.663 120.643  42.701  1.00  0.00           C
ATOM  10000 5C21 POPE9 213      96.203 119.633  43.761  1.00  0.00           C
ATOM  10003 6C21 POPE9 213      95.673 120.273  45.051  1.00  0.00           C
ATOM  10006 7C21 POPE9 213      95.143 119.203  46.011  1.00  0.00           C
ATOM  10009 8C21 POPE9 213      94.393 119.743  47.231  1.00  0.00           C
ATOM  10013  C33 POPE9 213     105.913 118.703  34.641  1.00  0.00           C
ATOM  10016  C34 POPE9 213     105.373 118.793  36.061  1.00  0.00           C
ATOM  10019  C35 POPE9 213     106.103 119.843  36.891  1.00  0.00           C
ATOM  10022  C36 POPE9 213     105.783 119.743  38.381  1.00  0.00           C
ATOM  10025  C37 POPE9 213     106.503 120.833  39.171  1.00  0.00           C
ATOM  10028  C38 POPE9 213     106.383 120.643  40.681  1.00  0.00           C
ATOM  10031  C39 POPE9 213     106.233 121.953  41.441  1.00  0.00           C
ATOM  10034 0C31 POPE9 213     107.363 122.963  41.191  1.00  0.00           C
ATOM  10037 1C31 POPE9 213     107.093 124.253  41.961  1.00  0.00           C
ATOM  10040 2C31 POPE9 213     108.043 125.403  41.601  1.00  0.00           C
ATOM  10043 3C31 POPE9 213     107.773 126.613  42.491  1.00  0.00           C
ATOM  10046 4C31 POPE9 213     108.583 127.853  42.101  1.00  0.00           C
ATOM  10049 5C31 POPE9 213     108.393 128.993  43.101  1.00  0.00           C
ATOM  10052 6C31 POPE9 213     109.383 130.133  42.931  1.00  0.00           C
ATOM  10056  NH3 POPE  214     118.903  67.343  73.081  1.00  0.00           N
ATOM  10060  C12 POPE  214     119.273  68.483  73.991  1.00  0.00           C
ATOM  10063  C11 POPE  214     119.843  69.663  73.191  1.00  0.00           C
ATOM  10066  P   POPE  214     118.243  71.663  73.811  1.00  0.00           P
ATOM  10067  O13 POPE  214     117.203  70.653  73.491  1.00  0.00           O
ATOM  10068  O14 POPE  214     118.113  72.473  75.041  1.00  0.00           O
ATOM  10069  O11 POPE  214     118.403  72.613  72.521  1.00  0.00           O
ATOM  10070  O12 POPE  214     119.663  70.913  73.861  1.00  0.00           O
ATOM  10071  C1  POPE  214     119.173  72.183  71.391  1.00  0.00           C
ATOM  10074  C2  POPE  214     119.223  73.253  70.271  1.00  0.00           C
ATOM  10076  O21 POPE  214     119.933  72.693  69.131  1.00  0.00           O
ATOM  10077  C21 POPE  214     119.233  72.723  68.001  1.00  0.00           C
ATOM  10078  O22 POPE  214     118.073  73.113  67.921  1.00  0.00           O
ATOM  10079  C22 POPE  214     120.003  72.143  66.811  1.00  0.00           C
ATOM  10082  C3  POPE  214     119.883  74.593  70.701  1.00  0.00           C
ATOM  10085  O31 POPE  214     120.063  75.533  69.611  1.00  0.00           O
ATOM  10086  C31 POPE  214     118.933  76.173  69.261  1.00  0.00           C
ATOM  10087  O32 POPE  214     117.843  75.903  69.721  1.00  0.00           O
ATOM  10088  C32 POPE  214     119.233  77.243  68.211  1.00  0.00           C
ATOM  10091  C23 POPE  214     119.253  70.943  66.191  1.00  0.00           C
ATOM  10094  C24 POPE  214     120.023  70.223  65.071  1.00  0.00           C
ATOM  10097  C25 POPE  214     120.523  71.143  63.931  1.00  0.00           C
ATOM  10100  C26 POPE  214     119.373  71.613  63.021  1.00  0.00           C
ATOM  10103  C27 POPE  214     119.703  72.903  62.261  1.00  0.00           C
ATOM  10106  C28 POPE  214     118.493  73.443  61.491  1.00  0.00           C
ATOM  10109  C29 POPE  214     118.743  74.813  60.911  1.00  0.00           C
ATOM  10111 0C21 POPE  214     119.143  75.073  59.651  1.00  0.00           C
ATOM  10113 1C21 POPE  214     119.423  74.033  58.601  1.00  0.00           C
ATOM  10116 2C21 POPE  214     119.573  74.623  57.181  1.00  0.00           C
ATOM  10119 3C21 POPE  214     120.943  75.293  56.971  1.00  0.00           C
ATOM  10122 4C21 POPE  214     121.083  76.013  55.621  1.00  0.00           C
ATOM  10125 5C21 POPE  214     120.803  77.513  55.721  1.00  0.00           C
ATOM  10128 6C21 POPE  214     121.133  78.273  54.431  1.00  0.00           C
ATOM  10131 7C21 POPE  214     120.823  79.773  54.561  1.00  0.00           C
ATOM  10134 8C21 POPE  214     121.213  80.613  53.341  1.00  0.00           C
ATOM  10138  C33 POPE  214     118.013  78.093  67.761  1.00  0.00           C
ATOM  10141  C34 POPE  214     116.933  77.243  67.091  1.00  0.00           C
ATOM  10144  C35 POPE  214     115.903  78.003  66.231  1.00  0.00           C
ATOM  10147  C36 POPE  214     116.453  78.403  64.861  1.00  0.00           C
ATOM  10150  C37 POPE  214     115.353  78.893  63.901  1.00  0.00           C
ATOM  10153  C38 POPE  214     115.913  79.223  62.511  1.00  0.00           C
ATOM  10156  C39 POPE  214     114.913  79.953  61.611  1.00  0.00           C
ATOM  10159 0C31 POPE  214     113.683  79.123  61.211  1.00  0.00           C
ATOM  10162 1C31 POPE  214     112.363  79.803  61.591  1.00  0.00           C
ATOM  10165 2C31 POPE  214     111.103  79.043  61.131  1.00  0.00           C
ATOM  10168 3C31 POPE  214     110.533  79.523  59.791  1.00  0.00           C
ATOM  10171 4C31 POPE  214     111.533  79.423  58.641  1.00  0.00           C
ATOM  10174 5C31 POPE  214     110.923  79.733  57.271  1.00  0.00           C
ATOM  10177 6C31 POPE  214     111.983  79.703  56.171  1.00  0.00           C
ATOM  10181  NH3 POPE  215      35.133 109.463  29.471  1.00  0.00           N
ATOM  10185  C12 POPE  215      36.563 109.873  29.601  1.00  0.00           C
ATOM  10188  C11 POPE  215      36.743 111.333  29.151  1.00  0.00           C
ATOM  10191  P   POPE  215      38.613 113.033  28.491  1.00  0.00           P
ATOM  10192  O13 POPE  215      39.293 112.853  27.201  1.00  0.00           O
ATOM  10193  O14 POPE  215      37.473 113.973  28.551  1.00  0.00           O
ATOM  10194  O11 POPE  215      39.643 113.343  29.661  1.00  0.00           O
ATOM  10195  O12 POPE  215      38.123 111.603  28.941  1.00  0.00           O
ATOM  10196  C1  POPE  215      39.143 113.613  30.981  1.00  0.00           C
ATOM  10199  C2  POPE  215      39.183 112.343  31.881  1.00  0.00           C
ATOM  10201  O21 POPE  215      38.293 112.383  33.011  1.00  0.00           O
ATOM  10202  C21 POPE  215      38.543 113.333  33.891  1.00  0.00           C
ATOM  10203  O22 POPE  215      39.363 114.233  33.771  1.00  0.00           O
ATOM  10204  C22 POPE  215      37.673 113.143  35.121  1.00  0.00           C
ATOM  10207  C3  POPE  215      40.623 111.983  32.291  1.00  0.00           C
ATOM  10210  O31 POPE  215      40.783 110.573  32.451  1.00  0.00           O
ATOM  10211  C31 POPE  215      40.873 110.123  33.701  1.00  0.00           C
ATOM  10212  O32 POPE  215      40.863 110.813  34.701  1.00  0.00           O
ATOM  10213  C32 POPE  215      41.043 108.603  33.671  1.00  0.00           C
ATOM  10216  C23 POPE  215      38.133 114.013  36.311  1.00  0.00           C
ATOM  10219  C24 POPE  215      37.273 113.803  37.561  1.00  0.00           C
ATOM  10222  C25 POPE  215      37.523 112.453  38.241  1.00  0.00           C
ATOM  10225  C26 POPE  215      38.523 112.473  39.401  1.00  0.00           C
ATOM  10228  C27 POPE  215      38.253 111.373  40.451  1.00  0.00           C
ATOM  10231  C28 POPE  215      39.513 110.653  40.941  1.00  0.00           C
ATOM  10234  C29 POPE  215      39.223 109.333  41.631  1.00  0.00           C
ATOM  10236 0C21 POPE  215      39.173 109.113  42.951  1.00  0.00           C
ATOM  10238 1C21 POPE  215      39.353 110.153  44.031  1.00  0.00           C
ATOM  10241 2C21 POPE  215      38.503 109.863  45.291  1.00  0.00           C
ATOM  10244 3C21 POPE  215      38.653 110.973  46.341  1.00  0.00           C
ATOM  10247 4C21 POPE  215      38.813 110.483  47.791  1.00  0.00           C
ATOM  10250 5C21 POPE  215      37.503 110.283  48.561  1.00  0.00           C
ATOM  10253 6C21 POPE  215      37.643 110.763  50.021  1.00  0.00           C
ATOM  10256 7C21 POPE  215      36.373 110.603  50.861  1.00  0.00           C
ATOM  10259 8C21 POPE  215      36.163 109.183  51.391  1.00  0.00           C
ATOM  10263  C33 POPE  215      42.523 108.213  33.771  1.00  0.00           C
ATOM  10266  C34 POPE  215      42.773 106.693  33.821  1.00  0.00           C
ATOM  10269  C35 POPE  215      42.343 106.063  35.151  1.00  0.00           C
ATOM  10272  C36 POPE  215      43.313 104.963  35.641  1.00  0.00           C
ATOM  10275  C37 POPE  215      42.913 104.453  37.021  1.00  0.00           C
ATOM  10278  C38 POPE  215      43.913 103.473  37.641  1.00  0.00           C
ATOM  10281  C39 POPE  215      43.383 102.723  38.881  1.00  0.00           C
ATOM  10284 0C31 POPE  215      43.533 103.463  40.221  1.00  0.00           C
ATOM  10287 1C31 POPE  215      42.533 104.613  40.441  1.00  0.00           C
ATOM  10290 2C31 POPE  215      42.613 105.213  41.851  1.00  0.00           C
ATOM  10293 3C31 POPE  215      41.903 104.373  42.921  1.00  0.00           C
ATOM  10296 4C31 POPE  215      42.303 104.793  44.341  1.00  0.00           C
ATOM  10299 5C31 POPE  215      41.693 103.903  45.431  1.00  0.00           C
ATOM  10302 6C31 POPE  215      42.273 104.193  46.821  1.00  0.00           C
ATOM  10306  NH3 POPE  216      74.273  54.693  30.591  1.00  0.00           N
ATOM  10310  C12 POPE  216      74.653  54.353  29.181  1.00  0.00           C
ATOM  10313  C11 POPE  216      73.533  53.503  28.561  1.00  0.00           C
ATOM  10316  P   POPE  216      71.653  55.203  27.901  1.00  0.00           P
ATOM  10317  O13 POPE  216      70.883  54.583  26.801  1.00  0.00           O
ATOM  10318  O14 POPE  216      72.673  56.213  27.561  1.00  0.00           O
ATOM  10319  O11 POPE  216      70.573  55.843  28.861  1.00  0.00           O
ATOM  10320  O12 POPE  216      72.263  54.073  28.811  1.00  0.00           O
ATOM  10321  C1  POPE  216      69.713  54.993  29.631  1.00  0.00           C
ATOM  10324  C2  POPE  216      70.263  54.823  31.071  1.00  0.00           C
ATOM  10326  O21 POPE  216      69.383  53.983  31.871  1.00  0.00           O
ATOM  10327  C21 POPE  216      70.023  53.293  32.831  1.00  0.00           C
ATOM  10328  O22 POPE  216      71.223  53.333  33.011  1.00  0.00           O
ATOM  10329  C22 POPE  216      69.013  52.493  33.651  1.00  0.00           C
ATOM  10332  C3  POPE  216      70.503  56.213  31.711  1.00  0.00           C
ATOM  10335  O31 POPE  216      71.913  56.413  31.911  1.00  0.00           O
ATOM  10336  C31 POPE  216      72.523  56.233  33.091  1.00  0.00           C
ATOM  10337  O32 POPE  216      73.723  55.983  33.161  1.00  0.00           O
ATOM  10338  C32 POPE  216      71.603  56.353  34.301  1.00  0.00           C
ATOM  10341  C23 POPE  216      69.333  50.973  33.731  1.00  0.00           C
ATOM  10344  C24 POPE  216      69.113  50.363  35.121  1.00  0.00           C
ATOM  10347  C25 POPE  216      69.613  48.913  35.221  1.00  0.00           C
ATOM  10350  C26 POPE  216      69.613  48.393  36.661  1.00  0.00           C
ATOM  10353  C27 POPE  216      70.263  47.003  36.781  1.00  0.00           C
ATOM  10356  C28 POPE  216      70.233  46.483  38.231  1.00  0.00           C
ATOM  10359  C29 POPE  216      70.723  45.053  38.301  1.00  0.00           C
ATOM  10361 0C21 POPE  216      70.103  44.033  38.931  1.00  0.00           C
ATOM  10363 1C21 POPE  216      68.853  44.143  39.771  1.00  0.00           C
ATOM  10366 2C21 POPE  216      68.913  43.243  41.011  1.00  0.00           C
ATOM  10369 3C21 POPE  216      67.693  43.403  41.931  1.00  0.00           C
ATOM  10372 4C21 POPE  216      67.733  44.693  42.761  1.00  0.00           C
ATOM  10375 5C21 POPE  216      66.643  44.713  43.841  1.00  0.00           C
ATOM  10378 6C21 POPE  216      66.853  45.833  44.871  1.00  0.00           C
ATOM  10381 7C21 POPE  216      66.643  45.343  46.311  1.00  0.00           C
ATOM  10384 8C21 POPE  216      66.893  46.433  47.361  1.00  0.00           C
ATOM  10388  C33 POPE  216      72.393  56.203  35.611  1.00  0.00           C
ATOM  10391  C34 POPE  216      71.543  56.383  36.871  1.00  0.00           C
ATOM  10394  C35 POPE  216      71.413  57.853  37.261  1.00  0.00           C
ATOM  10397  C36 POPE  216      70.623  58.063  38.551  1.00  0.00           C
ATOM  10400  C37 POPE  216      70.393  59.553  38.831  1.00  0.00           C
ATOM  10403  C38 POPE  216      69.843  59.833  40.231  1.00  0.00           C
ATOM  10406  C39 POPE  216      68.543  59.073  40.521  1.00  0.00           C
ATOM  10409 0C31 POPE  216      67.833  59.633  41.761  1.00  0.00           C
ATOM  10412 1C31 POPE  216      66.573  58.833  42.121  1.00  0.00           C
ATOM  10415 2C31 POPE  216      66.863  57.653  43.051  1.00  0.00           C
ATOM  10418 3C31 POPE  216      67.113  58.093  44.501  1.00  0.00           C
ATOM  10421 4C31 POPE  216      65.803  58.403  45.231  1.00  0.00           C
ATOM  10424 5C31 POPE  216      66.043  58.903  46.651  1.00  0.00           C
ATOM  10427 6C31 POPE  216      64.723  59.113  47.401  1.00  0.00           C
ATOM  10431  NH3 POPE  217      48.013  99.613  70.201  1.00  0.00           N
ATOM  10435  C12 POPE  217      47.763  99.873  71.661  1.00  0.00           C
ATOM  10438  C11 POPE  217      46.623 100.893  71.841  1.00  0.00           C
ATOM  10441  P   POPE  217      44.063 100.363  71.401  1.00  0.00           P
ATOM  10442  O13 POPE  217      43.913  99.243  72.361  1.00  0.00           O
ATOM  10443  O14 POPE  217      43.483 101.673  71.771  1.00  0.00           O
ATOM  10444  O11 POPE  217      43.403  99.893  70.061  1.00  0.00           O
ATOM  10445  O12 POPE  217      45.553 100.563  70.971  1.00  0.00           O
ATOM  10446  C1  POPE  217      43.883 100.423  68.821  1.00  0.00           C
ATOM  10449  C2  POPE  217      42.683 100.823  67.951  1.00  0.00           C
ATOM  10451  O21 POPE  217      43.043 101.703  66.881  1.00  0.00           O
ATOM  10452  C21 POPE  217      43.833 101.183  65.951  1.00  0.00           C
ATOM  10453  O22 POPE  217      44.793 100.453  66.111  1.00  0.00           O
ATOM  10454  C22 POPE  217      43.233 101.583  64.601  1.00  0.00           C
ATOM  10457  C3  POPE  217      41.603 101.553  68.821  1.00  0.00           C
ATOM  10460  O31 POPE  217      40.633 102.373  68.121  1.00  0.00           O
ATOM  10461  C31 POPE  217      39.843 101.703  67.281  1.00  0.00           C
ATOM  10462  O32 POPE  217      39.963 100.543  66.961  1.00  0.00           O
ATOM  10463  C32 POPE  217      38.643 102.553  66.901  1.00  0.00           C
ATOM  10466  C23 POPE  217      42.343 100.453  64.031  1.00  0.00           C
ATOM  10469  C24 POPE  217      41.533 100.933  62.811  1.00  0.00           C
ATOM  10472  C25 POPE  217      40.233 100.143  62.581  1.00  0.00           C
ATOM  10475  C26 POPE  217      39.173 100.993  61.851  1.00  0.00           C
ATOM  10478  C27 POPE  217      38.153 100.173  61.051  1.00  0.00           C
ATOM  10481  C28 POPE  217      36.973 101.013  60.521  1.00  0.00           C
ATOM  10484  C29 POPE  217      37.383 101.973  59.441  1.00  0.00           C
ATOM  10486 0C21 POPE  217      36.953 101.993  58.161  1.00  0.00           C
ATOM  10488 1C21 POPE  217      35.973 101.063  57.501  1.00  0.00           C
ATOM  10491 2C21 POPE  217      36.573 100.323  56.281  1.00  0.00           C
ATOM  10494 3C21 POPE  217      36.913 101.233  55.091  1.00  0.00           C
ATOM  10497 4C21 POPE  217      37.503 100.443  53.921  1.00  0.00           C
ATOM  10500 5C21 POPE  217      37.863 101.343  52.721  1.00  0.00           C
ATOM  10503 6C21 POPE  217      38.603 100.573  51.621  1.00  0.00           C
ATOM  10506 7C21 POPE  217      38.843 101.403  50.361  1.00  0.00           C
ATOM  10509 8C21 POPE  217      39.933 100.813  49.461  1.00  0.00           C
ATOM  10513  C33 POPE  217      37.363 101.733  67.161  1.00  0.00           C
ATOM  10516  C34 POPE  217      36.143 102.573  67.531  1.00  0.00           C
ATOM  10519  C35 POPE  217      35.053 102.593  66.461  1.00  0.00           C
ATOM  10522  C36 POPE  217      35.343 103.453  65.231  1.00  0.00           C
ATOM  10525  C37 POPE  217      34.173 103.443  64.251  1.00  0.00           C
ATOM  10528  C38 POPE  217      34.533 104.013  62.871  1.00  0.00           C
ATOM  10531  C39 POPE  217      33.333 104.053  61.911  1.00  0.00           C
ATOM  10534 0C31 POPE  217      33.773 104.053  60.451  1.00  0.00           C
ATOM  10537 1C31 POPE  217      32.603 104.343  59.501  1.00  0.00           C
ATOM  10540 2C31 POPE  217      32.943 104.033  58.031  1.00  0.00           C
ATOM  10543 3C31 POPE  217      34.063 104.913  57.461  1.00  0.00           C
ATOM  10546 4C31 POPE  217      33.723 106.413  57.491  1.00  0.00           C
ATOM  10549 5C31 POPE  217      34.713 107.263  56.691  1.00  0.00           C
ATOM  10552 6C31 POPE  217      34.373 108.753  56.731  1.00  0.00           C
ATOM  10556  NH3 POPE  218      64.983  18.783  68.911  1.00  0.00           N
ATOM  10560  C12 POPE  218      65.313  17.323  69.071  1.00  0.00           C
ATOM  10563  C11 POPE  218      64.823  16.483  67.881  1.00  0.00           C
ATOM  10566  P   POPE  218      63.543  14.503  69.061  1.00  0.00           P
ATOM  10567  O13 POPE  218      64.123  13.643  70.121  1.00  0.00           O
ATOM  10568  O14 POPE  218      62.653  15.593  69.521  1.00  0.00           O
ATOM  10569  O11 POPE  218      62.763  13.653  67.991  1.00  0.00           O
ATOM  10570  O12 POPE  218      64.733  15.113  68.240  1.00  0.00           O
ATOM  10571  C1  POPE  218      63.153  12.363  67.531  1.00  0.00           C
ATOM  10574  C2  POPE  218      64.393  12.343  66.591  1.00  0.00           C
ATOM  10576  O21 POPE  218      64.183  13.213  65.461  1.00  0.00           O
ATOM  10577  C21 POPE  218      65.263  13.653  64.851  1.00  0.00           C
ATOM  10578  O22 POPE  218      66.423  13.443  65.161  1.00  0.00           O
ATOM  10579  C22 POPE  218      64.793  14.393  63.591  1.00  0.00           C
ATOM  10582  C3  POPE  218      64.693  10.893  66.111  1.00  0.00           C
ATOM  10585  O31 POPE  218      63.703  10.373  65.181  1.00  0.00           O
ATOM  10586  C31 POPE  218      64.143  10.143  63.951  1.00  0.00           C
ATOM  10587  O32 POPE  218      65.263  10.413  63.551  1.00  0.00           O
ATOM  10588  C32 POPE  218      63.063   9.483  63.091  1.00  0.00           C
ATOM  10591  C23 POPE  218      64.593  13.413  62.411  1.00  0.00           C
ATOM  10594  C24 POPE  218      64.153  14.093  61.111  1.00  0.00           C
ATOM  10597  C25 POPE  218      64.513  13.253  59.861  1.00  0.00           C
ATOM  10600  C26 POPE  218      63.993  13.843  58.541  1.00  0.00           C
ATOM  10603  C27 POPE  218      64.713  13.253  57.311  1.00  0.00           C
ATOM  10606  C28 POPE  218      64.193  13.743  55.941  1.00  0.00           C
ATOM  10609  C29 POPE  218      64.483  15.203  55.671  1.00  0.00           C
ATOM  10611 0C21 POPE  218      64.153  15.913  54.581  1.00  0.00           C
ATOM  10613 1C21 POPE  218      63.453  15.403  53.341  1.00  0.00           C
ATOM  10616 2C21 POPE  218      61.993  15.873  53.131  1.00  0.00           C
ATOM  10619 3C21 POPE  218      61.813  17.373  52.851  1.00  0.00           C
ATOM  10622 4C21 POPE  218      60.343  17.833  52.741  1.00  0.00           C
ATOM  10625 5C21 POPE  218      59.383  16.793  52.121  1.00  0.00           C
ATOM  10628 6C21 POPE  218      57.983  17.353  51.821  1.00  0.00           C
ATOM  10631 7C21 POPE  218      56.893  16.273  51.861  1.00  0.00           C
ATOM  10634 8C21 POPE  218      55.483  16.803  51.561  1.00  0.00           C
ATOM  10638  C33 POPE  218      63.743   8.713  61.941  1.00  0.00           C
ATOM  10641  C34 POPE  218      62.793   8.303  60.801  1.00  0.00           C
ATOM  10644  C35 POPE  218      63.553   8.053  59.481  1.00  0.00           C
ATOM  10647  C36 POPE  218      64.013   9.363  58.821  1.00  0.00           C
ATOM  10650  C37 POPE  218      65.103   9.193  57.761  1.00  0.00           C
ATOM  10653  C38 POPE  218      64.573   8.853  56.361  1.00  0.00           C
ATOM  10656  C39 POPE  218      65.493   9.393  55.261  1.00  0.00           C
ATOM  10659 0C31 POPE  218      64.953   9.243  53.841  1.00  0.00           C
ATOM  10662 1C31 POPE  218      65.343  10.453  52.981  1.00  0.00           C
ATOM  10665 2C31 POPE  218      65.223  10.223  51.471  1.00  0.00           C
ATOM  10668 3C31 POPE  218      65.603  11.473  50.671  1.00  0.00           C
ATOM  10671 4C31 POPE  218      64.433  12.443  50.481  1.00  0.00           C
ATOM  10674 5C31 POPE  218      64.863  13.763  49.831  1.00  0.00           C
ATOM  10677 6C31 POPE  218      63.703  14.713  49.521  1.00  0.00           C
ATOM  10681  NH3 POPE  219      58.553 106.123  32.461  1.00  0.00           N
ATOM  10685  C12 POPE  219      58.193 107.563  32.721  1.00  0.00           C
ATOM  10688  C11 POPE  219      58.803 108.533  31.691  1.00  0.00           C
ATOM  10691  P   POPE  219      56.883 108.673  29.901  1.00  0.00           P
ATOM  10692  O13 POPE  219      57.093 107.203  29.941  1.00  0.00           O
ATOM  10693  O14 POPE  219      57.153 109.343  28.611  1.00  0.00           O
ATOM  10694  O11 POPE  219      55.423 109.033  30.381  1.00  0.00           O
ATOM  10695  O12 POPE  219      57.803 109.293  31.011  1.00  0.00           O
ATOM  10696  C1  POPE  219      54.903 108.683  31.661  1.00  0.00           C
ATOM  10699  C2  POPE  219      55.243 109.713  32.781  1.00  0.00           C
ATOM  10701  O21 POPE  219      54.433 109.423  33.951  1.00  0.00           O
ATOM  10702  C21 POPE  219      54.903 108.503  34.791  1.00  0.00           C
ATOM  10703  O22 POPE  219      56.023 108.013  34.751  1.00  0.00           O
ATOM  10704  C22 POPE  219      53.813 108.163  35.821  1.00  0.00           C
ATOM  10707  C3  POPE  219      54.933 111.143  32.281  1.00  0.00           C
ATOM  10710  O31 POPE  219      54.993 112.133  33.331  1.00  0.00           O
ATOM  10711  C31 POPE  219      53.823 112.443  33.891  1.00  0.00           C
ATOM  10712  O32 POPE  219      52.743 111.983  33.591  1.00  0.00           O
ATOM  10713  C32 POPE  219      54.093 113.413  35.031  1.00  0.00           C
ATOM  10716  C23 POPE  219      54.113 108.503  37.301  1.00  0.00           C
ATOM  10719  C24 POPE  219      52.873 108.923  38.121  1.00  0.00           C
ATOM  10722  C25 POPE  219      51.703 107.923  38.171  1.00  0.00           C
ATOM  10725  C26 POPE  219      50.603 108.363  39.161  1.00  0.00           C
ATOM  10728  C27 POPE  219      49.373 107.433  39.231  1.00  0.00           C
ATOM  10731  C28 POPE  219      48.343 107.893  40.281  1.00  0.00           C
ATOM  10734  C29 POPE  219      47.033 107.143  40.161  1.00  0.00           C
ATOM  10736 0C21 POPE  219      46.243 106.723  41.161  1.00  0.00           C
ATOM  10738 1C21 POPE  219      46.453 106.933  42.641  1.00  0.00           C
ATOM  10741 2C21 POPE  219      47.193 105.773  43.361  1.00  0.00           C
ATOM  10744 3C21 POPE  219      46.493 105.323  44.651  1.00  0.00           C
ATOM  10747 4C21 POPE  219      47.253 104.223  45.411  1.00  0.00           C
ATOM  10750 5C21 POPE  219      46.483 103.733  46.651  1.00  0.00           C
ATOM  10753 6C21 POPE  219      47.203 102.633  47.431  1.00  0.00           C
ATOM  10756 7C21 POPE  219      46.433 102.223  48.691  1.00  0.00           C
ATOM  10759 8C21 POPE  219      47.003 100.993  49.391  1.00  0.00           C
ATOM  10763  C33 POPE  219      53.313 113.033  36.311  1.00  0.00           C
ATOM  10766  C34 POPE  219      53.793 113.843  37.511  1.00  0.00           C
ATOM  10769  C35 POPE  219      52.773 113.923  38.651  1.00  0.00           C
ATOM  10772  C36 POPE  219      53.393 114.533  39.911  1.00  0.00           C
ATOM  10775  C37 POPE  219      52.443 115.493  40.641  1.00  0.00           C
ATOM  10778  C38 POPE  219      53.123 116.163  41.841  1.00  0.00           C
ATOM  10781  C39 POPE  219      52.473 117.503  42.221  1.00  0.00           C
ATOM  10784 0C31 POPE  219      51.003 117.403  42.651  1.00  0.00           C
ATOM  10787 1C31 POPE  219      50.283 118.743  42.431  1.00  0.00           C
ATOM  10790 2C31 POPE  219      48.793 118.733  42.801  1.00  0.00           C
ATOM  10793 3C31 POPE  219      48.473 118.463  44.271  1.00  0.00           C
ATOM  10796 4C31 POPE  219      49.113 119.493  45.211  1.00  0.00           C
ATOM  10799 5C31 POPE  219      48.463 119.563  46.591  1.00  0.00           C
ATOM  10802 6C31 POPE  219      49.013 120.713  47.421  1.00  0.00           C
ATOM  10806  NH3 POPE  220      24.243 123.653  76.501  1.00  0.00           N
ATOM  10810  C12 POPE  220      24.073 122.213  76.881  1.00  0.00           C
ATOM  10813  C11 POPE  220      23.433 121.463  75.721  1.00  0.00           C
ATOM  10816  P   POPE  220      24.573 122.043  73.441  1.00  0.00           P
ATOM  10817  O13 POPE  220      23.233 122.123  72.811  1.00  0.00           O
ATOM  10818  O14 POPE  220      25.193 123.303  73.911  1.00  0.00           O
ATOM  10819  O11 POPE  220      25.583 121.163  72.621  1.00  0.00           O
ATOM  10820  O12 POPE  220      24.413 121.173  74.731  1.00  0.00           O
ATOM  10821  C1  POPE  220      25.843 121.153  71.221  1.00  0.00           C
ATOM  10824  C2  POPE  220      24.973 120.133  70.441  1.00  0.00           C
ATOM  10826  O21 POPE  220      25.503 119.993  69.111  1.00  0.00           O
ATOM  10827  C21 POPE  220      25.453 118.763  68.591  1.00  0.00           C
ATOM  10828  O22 POPE  220      25.383 117.733  69.241  1.00  0.00           O
ATOM  10829  C22 POPE  220      25.423 118.823  67.061  1.00  0.00           C
ATOM  10832  C3  POPE  220      23.503 120.583  70.331  1.00  0.00           C
ATOM  10835  O31 POPE  220      22.923 120.043  69.131  1.00  0.00           O
ATOM  10836  C31 POPE  220      21.703 120.423  68.871  1.00  0.00           C
ATOM  10837  O32 POPE  220      20.993 121.103  69.601  1.00  0.00           O
ATOM  10838  C32 POPE  220      21.383 119.953  67.461  1.00  0.00           C
ATOM  10841  C23 POPE  220      25.073 120.223  66.511  1.00  0.00           C
ATOM  10844  C24 POPE  220      24.513 120.273  65.081  1.00  0.00           C
ATOM  10847  C25 POPE  220      25.233 119.373  64.091  1.00  0.00           C
ATOM  10850  C26 POPE  220      24.823 119.653  62.641  1.00  0.00           C
ATOM  10853  C27 POPE  220      25.363 118.593  61.671  1.00  0.00           C
ATOM  10856  C28 POPE  220      24.953 118.863  60.221  1.00  0.00           C
ATOM  10859  C29 POPE  220      25.493 117.813  59.291  1.00  0.00           C
ATOM  10861 0C21 POPE  220      25.683 117.963  57.961  1.00  0.00           C
ATOM  10863 1C21 POPE  220      25.313 119.203  57.181  1.00  0.00           C
ATOM  10866 2C21 POPE  220      26.463 120.223  57.121  1.00  0.00           C
ATOM  10869 3C21 POPE  220      25.963 121.563  56.561  1.00  0.00           C
ATOM  10872 4C21 POPE  220      27.013 122.693  56.581  1.00  0.00           C
ATOM  10875 5C21 POPE  220      28.063 122.573  55.471  1.00  0.00           C
ATOM  10878 6C21 POPE  220      28.953 123.823  55.401  1.00  0.00           C
ATOM  10881 7C21 POPE  220      29.343 124.213  53.971  1.00  0.00           C
ATOM  10884 8C21 POPE  220      30.083 125.553  53.901  1.00  0.00           C
ATOM  10888  C33 POPE  220      19.923 119.503  67.271  1.00  0.00           C
ATOM  10891  C34 POPE  220      19.323 120.123  66.001  1.00  0.00           C
ATOM  10894  C35 POPE  220      18.163 119.273  65.471  1.00  0.00           C
ATOM  10897  C36 POPE  220      17.953 119.453  63.971  1.00  0.00           C
ATOM  10900  C37 POPE  220      17.323 118.203  63.361  1.00  0.00           C
ATOM  10903  C38 POPE  220      17.123 118.343  61.851  1.00  0.00           C
ATOM  10906  C39 POPE  220      16.643 117.053  61.201  1.00  0.00           C
ATOM  10909 0C31 POPE  220      15.973 117.323  59.851  1.00  0.00           C
ATOM  10912 1C31 POPE  220      15.653 116.023  59.111  1.00  0.00           C
ATOM  10915 2C31 POPE  220      14.873 116.203  57.811  1.00  0.00           C
ATOM  10918 3C31 POPE  220      14.903 114.963  56.911  1.00  0.00           C
ATOM  10921 4C31 POPE  220      14.683 113.623  57.641  1.00  0.00           C
ATOM  10924 5C31 POPE  220      14.673 112.423  56.691  1.00  0.00           C
ATOM  10927 6C31 POPE  220      14.193 111.123  57.351  1.00  0.00           C
ATOM  10931  NH3 POPE  221      93.343  57.203  31.411  1.00  0.00           N
ATOM  10935  C12 POPE  221      92.573  55.953  31.091  1.00  0.00           C
ATOM  10938  C11 POPE  221      91.523  55.603  32.141  1.00  0.00           C
ATOM  10941  P   POPE  221      89.613  53.813  32.301  1.00  0.00           P
ATOM  10942  O13 POPE  221      88.673  54.913  32.011  1.00  0.00           O
ATOM  10943  O14 POPE  221      89.323  52.483  31.711  1.00  0.00           O
ATOM  10944  O11 POPE  221      89.813  53.593  33.871  1.00  0.00           O
ATOM  10945  O12 POPE  221      91.043  54.293  31.861  1.00  0.00           O
ATOM  10946  C1  POPE  221      89.813  54.673  34.811  1.00  0.00           C
ATOM  10949  C2  POPE  221      90.643  54.403  36.111  1.00  0.00           C
ATOM  10951  O21 POPE  221      90.263  55.443  37.021  1.00  0.00           O
ATOM  10952  C21 POPE  221      90.783  55.543  38.251  1.00  0.00           C
ATOM  10953  O22 POPE  221      91.083  56.603  38.761  1.00  0.00           O
ATOM  10954  C22 POPE  221      90.783  54.213  39.031  1.00  0.00           C
ATOM  10957  C3  POPE  221      92.203  54.323  35.901  1.00  0.00           C
ATOM  10960  O31 POPE  221      92.973  54.243  37.131  1.00  0.00           O
ATOM  10961  C31 POPE  221      94.253  54.673  37.031  1.00  0.00           C
ATOM  10962  O32 POPE  221      94.783  55.003  35.991  1.00  0.00           O
ATOM  10963  C32 POPE  221      94.933  54.683  38.431  1.00  0.00           C
ATOM  10966  C23 POPE  221      91.883  54.093  40.111  1.00  0.00           C
ATOM  10969  C24 POPE  221      91.303  53.893  41.521  1.00  0.00           C
ATOM  10972  C25 POPE  221      92.233  53.103  42.451  1.00  0.00           C
ATOM  10975  C26 POPE  221      93.283  53.963  43.151  1.00  0.00           C
ATOM  10978  C27 POPE  221      94.243  53.133  44.031  1.00  0.00           C
ATOM  10981  C28 POPE  221      94.433  53.693  45.451  1.00  0.00           C
ATOM  10984  C29 POPE  221      94.933  55.123  45.441  1.00  0.00           C
ATOM  10986 0C21 POPE  221      94.423  56.163  46.121  1.00  0.00           C
ATOM  10988 1C21 POPE  221      93.263  56.123  47.091  1.00  0.00           C
ATOM  10991 2C21 POPE  221      91.943  56.673  46.521  1.00  0.00           C
ATOM  10994 3C21 POPE  221      92.033  58.133  46.061  1.00  0.00           C
ATOM  10997 4C21 POPE  221      90.663  58.843  45.971  1.00  0.00           C
ATOM  11000 5C21 POPE  221      89.693  58.163  45.001  1.00  0.00           C
ATOM  11003 6C21 POPE  221      88.443  59.013  44.731  1.00  0.00           C
ATOM  11006 7C21 POPE  221      87.483  58.373  43.731  1.00  0.00           C
ATOM  11009 8C21 POPE  221      86.303  59.283  43.361  1.00  0.00           C
ATOM  11013  C33 POPE  221      96.433  54.243  38.481  1.00  0.00           C
ATOM  11016  C34 POPE  221      97.073  54.493  39.871  1.00  0.00           C
ATOM  11019  C35 POPE  221      98.433  53.783  40.081  1.00  0.00           C
ATOM  11022  C36 POPE  221      99.253  54.403  41.231  1.00  0.00           C
ATOM  11025  C37 POPE  221     100.233  53.433  41.911  1.00  0.00           C
ATOM  11028  C38 POPE  221     101.093  54.113  42.991  1.00  0.00           C
ATOM  11031  C39 POPE  221     102.093  53.183  43.701  1.00  0.00           C
ATOM  11034 0C31 POPE  221     101.433  52.123  44.581  1.00  0.00           C
ATOM  11037 1C31 POPE  221     102.473  51.273  45.321  1.00  0.00           C
ATOM  11040 2C31 POPE  221     101.833  50.133  46.121  1.00  0.00           C
ATOM  11043 3C31 POPE  221     102.223  50.103  47.601  1.00  0.00           C
ATOM  11046 4C31 POPE  221     101.563  48.963  48.391  1.00  0.00           C
ATOM  11049 5C31 POPE  221     102.033  47.573  47.971  1.00  0.00           C
ATOM  11052 6C31 POPE  221     101.353  46.443  48.741  1.00  0.00           C
ATOM  11056  NH3 POPE  222      20.533 100.353  23.821  1.00  0.00           N
ATOM  11060  C12 POPE  222      20.333  99.793  22.441  1.00  0.00           C
ATOM  11063  C11 POPE  222      18.953  99.133  22.261  1.00  0.00           C
ATOM  11066  P   POPE  222      18.183  97.723  24.331  1.00  0.00           P
ATOM  11067  O13 POPE  222      18.843  98.683  25.251  1.00  0.00           O
ATOM  11068  O14 POPE  222      16.723  97.813  24.161  1.00  0.00           O
ATOM  11069  O11 POPE  222      18.583  96.243  24.681  1.00  0.00           O
ATOM  11070  O12 POPE  222      18.883  97.873  22.941  1.00  0.00           O
ATOM  11071  C1  POPE  222      18.463  95.803  26.031  1.00  0.00           C
ATOM  11074  C2  POPE  222      19.803  95.203  26.541  1.00  0.00           C
ATOM  11076  O21 POPE  222      19.833  95.303  27.981  1.00  0.00           O
ATOM  11077  C21 POPE  222      18.863  94.643  28.601  1.00  0.00           C
ATOM  11078  O22 POPE  222      18.103  93.843  28.101  1.00  0.00           O
ATOM  11079  C22 POPE  222      18.793  95.183  30.031  1.00  0.00           C
ATOM  11082  C3  POPE  222      21.063  95.953  26.021  1.00  0.00           C
ATOM  11085  O31 POPE  222      22.253  95.143  26.031  1.00  0.00           O
ATOM  11086  C31 POPE  222      22.653  94.773  27.241  1.00  0.00           C
ATOM  11087  O32 POPE  222      22.303  93.743  27.801  1.00  0.00           O
ATOM  11088  C32 POPE  222      23.683  95.793  27.731  1.00  0.00           C
ATOM  11091  C23 POPE  222      19.183  94.143  31.091  1.00  0.00           C
ATOM  11094  C24 POPE  222      19.673  94.873  32.351  1.00  0.00           C
ATOM  11097  C25 POPE  222      20.053  93.933  33.481  1.00  0.00           C
ATOM  11100  C26 POPE  222      20.663  94.683  34.661  1.00  0.00           C
ATOM  11103  C27 POPE  222      21.003  93.763  35.841  1.00  0.00           C
ATOM  11106  C28 POPE  222      21.313  94.593  37.101  1.00  0.00           C
ATOM  11109  C29 POPE  222      21.743  93.723  38.251  1.00  0.00           C
ATOM  11111 0C21 POPE  222      22.933  93.753  38.891  1.00  0.00           C
ATOM  11113 1C21 POPE  222      24.093  94.663  38.591  1.00  0.00           C
ATOM  11116 2C21 POPE  222      24.563  95.453  39.831  1.00  0.00           C
ATOM  11119 3C21 POPE  222      25.263  94.583  40.891  1.00  0.00           C
ATOM  11122 4C21 POPE  222      25.653  95.353  42.151  1.00  0.00           C
ATOM  11125 5C21 POPE  222      24.453  95.613  43.081  1.00  0.00           C
ATOM  11128 6C21 POPE  222      24.873  96.153  44.451  1.00  0.00           C
ATOM  11131 7C21 POPE  222      23.683  96.283  45.421  1.00  0.00           C
ATOM  11134 8C21 POPE  222      24.083  96.833  46.801  1.00  0.00           C
ATOM  11138  C33 POPE  222      23.993  95.733  29.251  1.00  0.00           C
ATOM  11141  C34 POPE  222      23.033  96.583  30.091  1.00  0.00           C
ATOM  11144  C35 POPE  222      23.213  96.393  31.601  1.00  0.00           C
ATOM  11147  C36 POPE  222      24.643  96.653  32.091  1.00  0.00           C
ATOM  11150  C37 POPE  222      24.773  96.533  33.611  1.00  0.00           C
ATOM  11153  C38 POPE  222      26.243  96.463  34.071  1.00  0.00           C
ATOM  11156  C39 POPE  222      26.763  97.753  34.701  1.00  0.00           C
ATOM  11159 0C31 POPE  222      26.213  97.973  36.121  1.00  0.00           C
ATOM  11162 1C31 POPE  222      26.583  99.353  36.671  1.00  0.00           C
ATOM  11165 2C31 POPE  222      25.843  99.723  37.961  1.00  0.00           C
ATOM  11168 3C31 POPE  222      26.453  99.123  39.241  1.00  0.00           C
ATOM  11171 4C31 POPE  222      27.283 100.133  40.041  1.00  0.00           C
ATOM  11174 5C31 POPE  222      27.443  99.763  41.521  1.00  0.00           C
ATOM  11177 6C31 POPE  222      28.303 100.753  42.301  1.00  0.00           C
ATOM  11181  NH3 POPE  223      24.363  32.253  70.131  1.00  0.00           N
ATOM  11185  C12 POPE  223      25.823  32.183  70.521  1.00  0.00           C
ATOM  11188  C11 POPE  223      26.783  32.543  69.371  1.00  0.00           C
ATOM  11191  P   POPE  223      29.073  31.303  69.761  1.00  0.00           P
ATOM  11192  O13 POPE  223      30.373  31.613  70.361  1.00  0.00           O
ATOM  11193  O14 POPE  223      28.323  30.193  70.391  1.00  0.00           O
ATOM  11194  O11 POPE  223      29.193  31.083  68.191  1.00  0.00           O
ATOM  11195  O12 POPE  223      28.133  32.573  69.851  1.00  0.00           O
ATOM  11196  C1  POPE  223      29.323  32.173  67.261  1.00  0.00           C
ATOM  11199  C2  POPE  223      30.443  31.923  66.201  1.00  0.00           C
ATOM  11201  O21 POPE  223      29.903  31.833  64.851  1.00  0.00           O
ATOM  11202  C21 POPE  223      29.813  33.043  64.281  1.00  0.00           C
ATOM  11203  O22 POPE  223      30.143  34.083  64.821  1.00  0.00           O
ATOM  11204  C22 POPE  223      29.323  32.963  62.831  1.00  0.00           C
ATOM  11207  C3  POPE  223      31.303  30.683  66.541  1.00  0.00           C
ATOM  11210  O31 POPE  223      32.433  30.643  65.641  1.00  0.00           O
ATOM  11211  C31 POPE  223      32.583  29.533  64.941  1.00  0.00           C
ATOM  11212  O32 POPE  223      31.933  28.513  65.061  1.00  0.00           O
ATOM  11213  C32 POPE  223      33.663  29.753  63.891  1.00  0.00           C
ATOM  11216  C23 POPE  223      29.583  34.283  62.051  1.00  0.00           C
ATOM  11219  C24 POPE  223      29.723  34.073  60.531  1.00  0.00           C
ATOM  11222  C25 POPE  223      28.383  33.763  59.851  1.00  0.00           C
ATOM  11225  C26 POPE  223      28.523  33.343  58.381  1.00  0.00           C
ATOM  11228  C27 POPE  223      27.153  32.973  57.781  1.00  0.00           C
ATOM  11231  C28 POPE  223      27.283  32.193  56.461  1.00  0.00           C
ATOM  11234  C29 POPE  223      25.923  31.703  56.011  1.00  0.00           C
ATOM  11236 0C21 POPE  223      25.283  31.993  54.861  1.00  0.00           C
ATOM  11238 1C21 POPE  223      25.783  32.883  53.751  1.00  0.00           C
ATOM  11241 2C21 POPE  223      26.173  32.093  52.481  1.00  0.00           C
ATOM  11244 3C21 POPE  223      26.703  33.043  51.391  1.00  0.00           C
ATOM  11247 4C21 POPE  223      27.523  32.383  50.281  1.00  0.00           C
ATOM  11250 5C21 POPE  223      26.763  31.383  49.411  1.00  0.00           C
ATOM  11253 6C21 POPE  223      27.553  30.973  48.151  1.00  0.00           C
ATOM  11256 7C21 POPE  223      27.103  29.643  47.551  1.00  0.00           C
ATOM  11259 8C21 POPE  223      27.723  29.343  46.181  1.00  0.00           C
ATOM  11263  C33 POPE  223      33.073  30.153  62.521  1.00  0.00           C
ATOM  11266  C34 POPE  223      34.133  30.403  61.441  1.00  0.00           C
ATOM  11269  C35 POPE  223      35.143  29.253  61.291  1.00  0.00           C
ATOM  11272  C36 POPE  223      35.943  29.363  59.991  1.00  0.00           C
ATOM  11275  C37 POPE  223      37.203  28.503  60.001  1.00  0.00           C
ATOM  11278  C38 POPE  223      37.893  28.443  58.631  1.00  0.00           C
ATOM  11281  C39 POPE  223      37.453  27.223  57.821  1.00  0.00           C
ATOM  11284 0C31 POPE  223      38.133  25.943  58.321  1.00  0.00           C
ATOM  11287 1C31 POPE  223      37.583  24.673  57.661  1.00  0.00           C
ATOM  11290 2C31 POPE  223      38.443  23.453  57.981  1.00  0.00           C
ATOM  11293 3C31 POPE  223      38.173  22.243  57.071  1.00  0.00           C
ATOM  11296 4C31 POPE  223      38.233  22.633  55.581  1.00  0.00           C
ATOM  11299 5C31 POPE  223      38.703  21.493  54.681  1.00  0.00           C
ATOM  11302 6C31 POPE  223      38.753  21.903  53.201  1.00  0.00           C
ATOM  11306  NH3 POPE  224     128.363 115.833  70.821  1.00  0.00           N
ATOM  11310  C12 POPE  224     127.983 117.153  71.451  1.00  0.00           C
ATOM  11313  C11 POPE  224     126.533 117.583  71.161  1.00  0.00           C
ATOM  11316  P   POPE  224     125.993 120.123  70.751  1.00  0.00           P
ATOM  11317  O13 POPE  224     124.543 120.163  70.491  1.00  0.00           O
ATOM  11318  O14 POPE  224     126.633 121.303  71.361  1.00  0.00           O
ATOM  11319  O11 POPE  224     126.743 119.743  69.391  1.00  0.00           O
ATOM  11320  O12 POPE  224     126.293 118.893  71.691  1.00  0.00           O
ATOM  11321  C1  POPE  224     126.133 120.133  68.151  1.00  0.00           C
ATOM  11324  C2  POPE  224     127.133 119.993  66.961  1.00  0.00           C
ATOM  11326  O21 POPE  224     126.493 120.523  65.781  1.00  0.00           O
ATOM  11327  C21 POPE  224     127.333 121.023  64.891  1.00  0.00           C
ATOM  11328  O22 POPE  224     128.523 121.233  65.051  1.00  0.00           O
ATOM  11329  C22 POPE  224     126.583 121.223  63.581  1.00  0.00           C
ATOM  11332  C3  POPE  224     127.543 118.513  66.711  1.00  0.00           C
ATOM  11335  O31 POPE  224     128.833 118.383  66.071  1.00  0.00           O
ATOM  11336  C31 POPE  224     128.873 118.203  64.761  1.00  0.00           C
ATOM  11337  O32 POPE  224     127.913 118.003  64.041  1.00  0.00           O
ATOM  11338  C32 POPE  224     130.313 118.373  64.281  1.00  0.00           C
ATOM  11341  C23 POPE  224     127.353 122.193  62.651  1.00  0.00           C
ATOM  11344  C24 POPE  224     126.563 122.483  61.371  1.00  0.00           C
ATOM  11347  C25 POPE  224     126.463 121.243  60.471  1.00  0.00           C
ATOM  11350  C26 POPE  224     125.603 121.503  59.221  1.00  0.00           C
ATOM  11353  C27 POPE  224     125.313 120.213  58.461  1.00  0.00           C
ATOM  11356  C28 POPE  224     124.483 120.443  57.191  1.00  0.00           C
ATOM  11359  C29 POPE  224     124.503 119.193  56.351  1.00  0.00           C
ATOM  11361 0C21 POPE  224     125.063 119.053  55.141  1.00  0.00           C
ATOM  11363 1C21 POPE  224     125.713 120.143  54.321  1.00  0.00           C
ATOM  11366 2C21 POPE  224     125.483 119.923  52.811  1.00  0.00           C
ATOM  11369 3C21 POPE  224     126.363 118.823  52.231  1.00  0.00           C
ATOM  11372 4C21 POPE  224     125.983 118.443  50.791  1.00  0.00           C
ATOM  11375 5C21 POPE  224     127.013 117.503  50.161  1.00  0.00           C
ATOM  11378 6C21 POPE  224     126.623 117.033  48.761  1.00  0.00           C
ATOM  11381 7C21 POPE  224     127.733 116.213  48.101  1.00  0.00           C
ATOM  11384 8C21 POPE  224     127.363 115.713  46.701  1.00  0.00           C
ATOM  11388  C33 POPE  224     130.593 117.803  62.861  1.00  0.00           C
ATOM  11391  C34 POPE  224     131.353 118.793  61.971  1.00  0.00           C
ATOM  11394  C35 POPE  224     131.493 118.323  60.521  1.00  0.00           C
ATOM  11397  C36 POPE  224     132.053 119.423  59.601  1.00  0.00           C
ATOM  11400  C37 POPE  224     132.143 118.983  58.131  1.00  0.00           C
ATOM  11403  C38 POPE  224     132.693 120.073  57.191  1.00  0.00           C
ATOM  11406  C39 POPE  224     131.933 121.403  57.241  1.00  0.00           C
ATOM  11409 0C31 POPE  224     132.393 122.393  56.161  1.00  0.00           C
ATOM  11412 1C31 POPE  224     131.623 123.703  56.281  1.00  0.00           C
ATOM  11415 2C31 POPE  224     131.953 124.683  55.161  1.00  0.00           C
ATOM  11418 3C31 POPE  224     131.283 126.033  55.351  1.00  0.00           C
ATOM  11421 4C31 POPE  224     131.693 127.003  54.241  1.00  0.00           C
ATOM  11424 5C31 POPE  224     131.033 128.363  54.411  1.00  0.00           C
ATOM  11427 6C31 POPE  224     131.563 129.373  53.391  1.00  0.00           C
ATOM  11431  NH3 POPE  225     123.753  48.573  73.071  1.00  0.00           N
ATOM  11435  C12 POPE  225     122.673  49.573  73.381  1.00  0.00           C
ATOM  11438  C11 POPE  225     123.243  50.903  73.881  1.00  0.00           C
ATOM  11441  P   POPE  225     121.063  52.463  74.041  1.00  0.00           P
ATOM  11442  O13 POPE  225     120.683  53.463  75.061  1.00  0.00           O
ATOM  11443  O14 POPE  225     119.983  51.573  73.551  1.00  0.00           O
ATOM  11444  O11 POPE  225     121.773  53.183  72.811  1.00  0.00           O
ATOM  11445  O12 POPE  225     122.263  51.603  74.621  1.00  0.00           O
ATOM  11446  C1  POPE  225     121.653  52.623  71.491  1.00  0.00           C
ATOM  11449  C2  POPE  225     122.493  53.393  70.411  1.00  0.00           C
ATOM  11451  O21 POPE  225     121.933  53.203  69.091  1.00  0.00           O
ATOM  11452  C21 POPE  225     122.043  51.993  68.541  1.00  0.00           C
ATOM  11453  O22 POPE  225     122.413  50.973  69.101  1.00  0.00           O
ATOM  11454  C22 POPE  225     121.543  52.023  67.101  1.00  0.00           C
ATOM  11457  C3  POPE  225     124.033  53.133  70.421  1.00  0.00           C
ATOM  11460  O31 POPE  225     124.663  53.643  69.211  1.00  0.00           O
ATOM  11461  C31 POPE  225     124.873  54.953  69.221  1.00  0.00           C
ATOM  11462  O32 POPE  225     124.673  55.703  70.161  1.00  0.00           O
ATOM  11463  C32 POPE  225     125.353  55.433  67.851  1.00  0.00           C
ATOM  11466  C23 POPE  225     122.673  52.223  66.061  1.00  0.00           C
ATOM  11469  C24 POPE  225     122.173  52.063  64.621  1.00  0.00           C
ATOM  11472  C25 POPE  225     123.243  52.313  63.551  1.00  0.00           C
ATOM  11475  C26 POPE  225     124.183  51.113  63.321  1.00  0.00           C
ATOM  11478  C27 POPE  225     125.253  51.373  62.251  1.00  0.00           C
ATOM  11481  C28 POPE  225     125.723  50.073  61.571  1.00  0.00           C
ATOM  11484  C29 POPE  225     126.853  50.253  60.591  1.00  0.00           C
ATOM  11486 0C21 POPE  225     126.753  50.573  59.281  1.00  0.00           C
ATOM  11488 1C21 POPE  225     125.493  50.863  58.521  1.00  0.00           C
ATOM  11491 2C21 POPE  225     125.273  49.953  57.291  1.00  0.00           C
ATOM  11494 3C21 POPE  225     126.233  50.213  56.121  1.00  0.00           C
ATOM  11497 4C21 POPE  225     125.863  49.383  54.881  1.00  0.00           C
ATOM  11500 5C21 POPE  225     126.773  49.643  53.671  1.00  0.00           C
ATOM  11503 6C21 POPE  225     126.533  51.013  53.011  1.00  0.00           C
ATOM  11506 7C21 POPE  225     127.293  51.193  51.691  1.00  0.00           C
ATOM  11509 8C21 POPE  225     127.013  52.533  51.001  1.00  0.00           C
ATOM  11513  C33 POPE  225     124.213  55.933  66.921  1.00  0.00           C
ATOM  11516  C34 POPE  225     124.573  55.673  65.451  1.00  0.00           C
ATOM  11519  C35 POPE  225     123.623  56.273  64.401  1.00  0.00           C
ATOM  11522  C36 POPE  225     122.133  55.953  64.621  1.00  0.00           C
ATOM  11525  C37 POPE  225     121.303  56.133  63.341  1.00  0.00           C
ATOM  11528  C38 POPE  225     119.863  55.593  63.471  1.00  0.00           C
ATOM  11531  C39 POPE  225     118.883  56.573  64.121  1.00  0.00           C
ATOM  11534 0C31 POPE  225     118.343  57.623  63.141  1.00  0.00           C
ATOM  11537 1C31 POPE  225     117.373  58.603  63.801  1.00  0.00           C
ATOM  11540 2C31 POPE  225     117.233  59.913  63.011  1.00  0.00           C
ATOM  11543 3C31 POPE  225     116.033  60.003  62.061  1.00  0.00           C
ATOM  11546 4C31 POPE  225     114.853  60.753  62.691  1.00  0.00           C
ATOM  11549 5C31 POPE  225     113.623  60.793  61.781  1.00  0.00           C
ATOM  11552 6C31 POPE  225     112.463  61.553  62.421  1.00  0.00           C
ATOM  11556  NH3 POPE  226      77.043  44.173  70.231  1.00  0.00           N
ATOM  11560  C12 POPE  226      76.343  44.963  69.161  1.00  0.00           C
ATOM  11563  C11 POPE  226      74.833  44.663  69.131  1.00  0.00           C
ATOM  11566  P   POPE  226      73.823  46.973  69.871  1.00  0.00           P
ATOM  11567  O13 POPE  226      74.903  47.063  70.871  1.00  0.00           O
ATOM  11568  O14 POPE  226      72.493  46.693  70.461  1.00  0.00           O
ATOM  11569  O11 POPE  226      73.823  48.243  68.901  1.00  0.00           O
ATOM  11570  O12 POPE  226      74.083  45.833  68.841  1.00  0.00           O
ATOM  11571  C1  POPE  226      74.693  48.243  67.741  1.00  0.00           C
ATOM  11574  C2  POPE  226      73.893  48.053  66.411  1.00  0.00           C
ATOM  11576  O21 POPE  226      74.703  47.343  65.441  1.00  0.00           O
ATOM  11577  C21 POPE  226      73.973  46.623  64.581  1.00  0.00           C
ATOM  11578  O22 POPE  226      72.763  46.523  64.651  1.00  0.00           O
ATOM  11579  C22 POPE  226      74.783  46.063  63.431  1.00  0.00           C
ATOM  11582  C3  POPE  226      73.473  49.463  65.871  1.00  0.00           C
ATOM  11585  O31 POPE  226      72.433  49.483  64.861  1.00  0.00           O
ATOM  11586  C31 POPE  226      72.853  49.533  63.591  1.00  0.00           C
ATOM  11587  O32 POPE  226      74.013  49.543  63.231  1.00  0.00           O
ATOM  11588  C32 POPE  226      71.643  49.553  62.651  1.00  0.00           C
ATOM  11591  C23 POPE  226      73.923  46.073  62.141  1.00  0.00           C
ATOM  11594  C24 POPE  226      74.573  45.373  60.941  1.00  0.00           C
ATOM  11597  C25 POPE  226      73.563  45.093  59.821  1.00  0.00           C
ATOM  11600  C26 POPE  226      73.143  46.353  59.051  1.00  0.00           C
ATOM  11603  C27 POPE  226      71.833  46.173  58.251  1.00  0.00           C
ATOM  11606  C28 POPE  226      71.983  46.203  56.721  1.00  0.00           C
ATOM  11609  C29 POPE  226      72.703  44.983  56.241  1.00  0.00           C
ATOM  11611 0C21 POPE  226      72.203  44.103  55.361  1.00  0.00           C
ATOM  11613 1C21 POPE  226      70.873  44.243  54.671  1.00  0.00           C
ATOM  11616 2C21 POPE  226      70.783  43.363  53.421  1.00  0.00           C
ATOM  11619 3C21 POPE  226      71.733  43.773  52.291  1.00  0.00           C
ATOM  11622 4C21 POPE  226      73.063  42.993  52.221  1.00  0.00           C
ATOM  11625 5C21 POPE  226      73.943  43.403  51.031  1.00  0.00           C
ATOM  11628 6C21 POPE  226      75.183  42.523  50.871  1.00  0.00           C
ATOM  11631 7C21 POPE  226      75.963  42.823  49.581  1.00  0.00           C
ATOM  11634 8C21 POPE  226      76.993  41.743  49.221  1.00  0.00           C
ATOM  11638  C33 POPE  226      71.973  50.123  61.241  1.00  0.00           C
ATOM  11641  C34 POPE  226      70.723  50.193  60.341  1.00  0.00           C
ATOM  11644  C35 POPE  226      70.863  51.123  59.121  1.00  0.00           C
ATOM  11647  C36 POPE  226      69.913  50.743  57.971  1.00  0.00           C
ATOM  11650  C37 POPE  226      70.293  51.413  56.651  1.00  0.00           C
ATOM  11653  C38 POPE  226      69.153  51.333  55.631  1.00  0.00           C
ATOM  11656  C39 POPE  226      69.503  51.913  54.251  1.00  0.00           C
ATOM  11659 0C31 POPE  226      68.323  51.783  53.281  1.00  0.00           C
ATOM  11662 1C31 POPE  226      68.693  52.103  51.831  1.00  0.00           C
ATOM  11665 2C31 POPE  226      67.523  51.843  50.861  1.00  0.00           C
ATOM  11668 3C31 POPE  226      67.993  51.773  49.401  1.00  0.00           C
ATOM  11671 4C31 POPE  226      66.933  51.183  48.461  1.00  0.00           C
ATOM  11674 5C31 POPE  226      67.543  50.783  47.111  1.00  0.00           C
ATOM  11677 6C31 POPE  226      66.533  50.163  46.151  1.00  0.00           C
ATOM  11681  NH3 POPE  227     118.393  15.883  28.681  1.00  0.00           N
ATOM  11685  C12 POPE  227     119.333  15.613  29.831  1.00  0.00           C
ATOM  11688  C11 POPE  227     120.013  16.833  30.471  1.00  0.00           C
ATOM  11691  P   POPE  227     121.843  17.803  28.871  1.00  0.00           P
ATOM  11692  O13 POPE  227     122.173  16.873  27.751  1.00  0.00           O
ATOM  11693  O14 POPE  227     120.803  18.823  28.661  1.00  0.00           O
ATOM  11694  O11 POPE  227     123.203  18.443  29.361  1.00  0.00           O
ATOM  11695  O12 POPE  227     121.403  16.893  30.091  1.00  0.00           O
ATOM  11696  C1  POPE  227     124.373  17.633  29.441  1.00  0.00           C
ATOM  11699  C2  POPE  227     125.373  18.203  30.481  1.00  0.00           C
ATOM  11701  O21 POPE  227     124.693  18.213  31.751  1.00  0.00           O
ATOM  11702  C21 POPE  227     125.363  17.663  32.741  1.00  0.00           C
ATOM  11703  O22 POPE  227     126.543  17.343  32.711  1.00  0.00           O
ATOM  11704  C22 POPE  227     124.423  17.273  33.871  1.00  0.00           C
ATOM  11707  C3  POPE  227     125.893  19.613  30.091  1.00  0.00           C
ATOM  11710  O31 POPE  227     126.683  20.233  31.131  1.00  0.00           O
ATOM  11711  C31 POPE  227     126.113  20.883  32.151  1.00  0.00           C
ATOM  11712  O32 POPE  227     126.673  21.113  33.211  1.00  0.00           O
ATOM  11713  C32 POPE  227     124.703  21.383  31.861  1.00  0.00           C
ATOM  11716  C23 POPE  227     123.913  18.393  34.821  1.00  0.00           C
ATOM  11719  C24 POPE  227     123.773  17.813  36.231  1.00  0.00           C
ATOM  11722  C25 POPE  227     123.033  18.683  37.251  1.00  0.00           C
ATOM  11725  C26 POPE  227     123.193  18.043  38.641  1.00  0.00           C
ATOM  11728  C27 POPE  227     122.343  18.673  39.751  1.00  0.00           C
ATOM  11731  C28 POPE  227     122.903  18.383  41.161  1.00  0.00           C
ATOM  11734  C29 POPE  227     123.103  16.913  41.451  1.00  0.00           C
ATOM  11736 0C21 POPE  227     122.823  16.283  42.601  1.00  0.00           C
ATOM  11738 1C21 POPE  227     122.243  16.913  43.831  1.00  0.00           C
ATOM  11741 2C21 POPE  227     121.663  15.883  44.821  1.00  0.00           C
ATOM  11744 3C21 POPE  227     122.733  15.013  45.501  1.00  0.00           C
ATOM  11747 4C21 POPE  227     122.143  14.043  46.531  1.00  0.00           C
ATOM  11750 5C21 POPE  227     121.503  12.793  45.921  1.00  0.00           C
ATOM  11753 6C21 POPE  227     122.503  11.673  45.611  1.00  0.00           C
ATOM  11756 7C21 POPE  227     121.803  10.313  45.481  1.00  0.00           C
ATOM  11759 8C21 POPE  227     122.723   9.153  45.081  1.00  0.00           C
ATOM  11763  C33 POPE  227     124.073  22.023  33.111  1.00  0.00           C
ATOM  11766  C34 POPE  227     122.683  22.613  32.801  1.00  0.00           C
ATOM  11769  C35 POPE  227     122.173  23.503  33.931  1.00  0.00           C
ATOM  11772  C36 POPE  227     121.813  22.783  35.231  1.00  0.00           C
ATOM  11775  C37 POPE  227     121.553  23.773  36.381  1.00  0.00           C
ATOM  11778  C38 POPE  227     121.193  23.113  37.721  1.00  0.00           C
ATOM  11781  C39 POPE  227     119.883  22.323  37.681  1.00  0.00           C
ATOM  11784 0C31 POPE  227     119.483  21.813  39.071  1.00  0.00           C
ATOM  11787 1C31 POPE  227     118.173  21.013  39.051  1.00  0.00           C
ATOM  11790 2C31 POPE  227     117.623  20.763  40.451  1.00  0.00           C
ATOM  11793 3C31 POPE  227     118.443  19.723  41.231  1.00  0.00           C
ATOM  11796 4C31 POPE  227     117.903  19.533  42.651  1.00  0.00           C
ATOM  11799 5C31 POPE  227     118.693  18.473  43.421  1.00  0.00           C
ATOM  11802 6C31 POPE  227     118.183  18.233  44.831  1.00  0.00           C
ATOM  11806  NH3 POPE  228     108.103  55.483  26.941  1.00  0.00           N
ATOM  11810  C12 POPE  228     106.593  55.403  26.961  1.00  0.00           C
ATOM  11813  C11 POPE  228     106.133  53.963  26.681  1.00  0.00           C
ATOM  11816  P   POPE  228     103.743  53.783  25.591  1.00  0.00           P
ATOM  11817  O13 POPE  228     103.653  55.113  24.971  1.00  0.00           O
ATOM  11818  O14 POPE  228     104.173  52.623  24.771  1.00  0.00           O
ATOM  11819  O11 POPE  228     102.383  53.413  26.311  1.00  0.00           O
ATOM  11820  O12 POPE  228     104.723  53.883  26.821  1.00  0.00           O
ATOM  11821  C1  POPE  228     102.033  54.013  27.561  1.00  0.00           C
ATOM  11824  C2  POPE  228     102.153  53.063  28.781  1.00  0.00           C
ATOM  11826  O21 POPE  228     102.633  53.833  29.891  1.00  0.00           O
ATOM  11827  C21 POPE  228     101.663  54.363  30.621  1.00  0.00           C
ATOM  11828  O22 POPE  228     100.473  54.113  30.521  1.00  0.00           O
ATOM  11829  C22 POPE  228     102.243  55.203  31.741  1.00  0.00           C
ATOM  11832  C3  POPE  228     103.083  51.843  28.571  1.00  0.00           C
ATOM  11835  O31 POPE  228     103.363  51.143  29.811  1.00  0.00           O
ATOM  11836  C31 POPE  228     104.303  50.223  29.671  1.00  0.00           C
ATOM  11837  O32 POPE  228     104.853  49.933  28.621  1.00  0.00           O
ATOM  11838  C32 POPE  228     104.693  49.593  31.021  1.00  0.00           C
ATOM  11841  C23 POPE  228     102.043  54.453  33.081  1.00  0.00           C
ATOM  11844  C24 POPE  228     102.783  55.133  34.251  1.00  0.00           C
ATOM  11847  C25 POPE  228     102.123  56.423  34.701  1.00  0.00           C
ATOM  11850  C26 POPE  228     100.643  56.203  35.011  1.00  0.00           C
ATOM  11853  C27 POPE  228     100.083  57.243  35.971  1.00  0.00           C
ATOM  11856  C28 POPE  228      98.803  56.763  36.671  1.00  0.00           C
ATOM  11859  C29 POPE  228      97.613  56.843  35.761  1.00  0.00           C
ATOM  11861 0C21 POPE  228      96.483  57.533  36.021  1.00  0.00           C
ATOM  11863 1C21 POPE  228      96.213  58.353  37.261  1.00  0.00           C
ATOM  11866 2C21 POPE  228      96.673  59.803  37.081  1.00  0.00           C
ATOM  11869 3C21 POPE  228      96.103  60.743  38.151  1.00  0.00           C
ATOM  11872 4C21 POPE  228      96.673  62.173  38.031  1.00  0.00           C
ATOM  11875 5C21 POPE  228      95.893  63.213  38.831  1.00  0.00           C
ATOM  11878 6C21 POPE  228      95.703  62.843  40.311  1.00  0.00           C
ATOM  11881 7C21 POPE  228      94.983  63.943  41.101  1.00  0.00           C
ATOM  11884 8C21 POPE  228      94.563  63.503  42.501  1.00  0.00           C
ATOM  11888  C33 POPE  228     103.793  49.923  32.241  1.00  0.00           C
ATOM  11891  C34 POPE  228     104.583  49.713  33.551  1.00  0.00           C
ATOM  11894  C35 POPE  228     103.793  49.033  34.681  1.00  0.00           C
ATOM  11897  C36 POPE  228     104.653  48.913  35.941  1.00  0.00           C
ATOM  11900  C37 POPE  228     104.023  48.123  37.091  1.00  0.00           C
ATOM  11903  C38 POPE  228     105.073  47.773  38.141  1.00  0.00           C
ATOM  11906  C39 POPE  228     104.513  47.063  39.381  1.00  0.00           C
ATOM  11909 0C31 POPE  228     103.913  48.033  40.411  1.00  0.00           C
ATOM  11912 1C31 POPE  228     103.933  47.433  41.811  1.00  0.00           C
ATOM  11915 2C31 POPE  228     103.633  48.443  42.921  1.00  0.00           C
ATOM  11918 3C31 POPE  228     104.463  48.173  44.191  1.00  0.00           C
ATOM  11921 4C31 POPE  228     104.243  46.783  44.791  1.00  0.00           C
ATOM  11924 5C31 POPE  228     105.073  46.573  46.061  1.00  0.00           C
ATOM  11927 6C31 POPE  228     104.813  45.213  46.721  1.00  0.00           C
ATOM  11931  NH3 POPE  229     116.763  97.683  29.461  1.00  0.00           N
ATOM  11935  C12 POPE  229     116.703  98.373  28.131  1.00  0.00           C
ATOM  11938  C11 POPE  229     115.283  98.853  27.821  1.00  0.00           C
ATOM  11941  P   POPE  229     115.343 101.413  27.501  1.00  0.00           P
ATOM  11942  O13 POPE  229     115.673 102.413  26.461  1.00  0.00           O
ATOM  11943  O14 POPE  229     114.083 101.653  28.241  1.00  0.00           O
ATOM  11944  O11 POPE  229     116.483 101.373  28.591  1.00  0.00           O
ATOM  11945  O12 POPE  229     115.353  99.953  26.901  1.00  0.00           O
ATOM  11946  C1  POPE  229     116.813 102.633  29.191  1.00  0.00           C
ATOM  11949  C2  POPE  229     117.393 102.433  30.611  1.00  0.00           C
ATOM  11951  O21 POPE  229     116.393 101.953  31.521  1.00  0.00           O
ATOM  11952  C21 POPE  229     116.493 100.673  31.851  1.00  0.00           C
ATOM  11953  O22 POPE  229     117.003  99.803  31.171  1.00  0.00           O
ATOM  11954  C22 POPE  229     116.123 100.493  33.341  1.00  0.00           C
ATOM  11957  C3  POPE  229     117.903 103.763  31.211  1.00  0.00           C
ATOM  11960  O31 POPE  229     118.523 103.463  32.481  1.00  0.00           O
ATOM  11961  C31 POPE  229     118.003 104.113  33.531  1.00  0.00           C
ATOM  11962  O32 POPE  229     117.213 105.033  33.451  1.00  0.00           O
ATOM  11963  C32 POPE  229     118.533 103.493  34.821  1.00  0.00           C
ATOM  11966  C23 POPE  229     116.643  99.183  33.981  1.00  0.00           C
ATOM  11969  C24 POPE  229     116.843  99.263  35.511  1.00  0.00           C
ATOM  11972  C25 POPE  229     116.873  97.883  36.211  1.00  0.00           C
ATOM  11975  C26 POPE  229     117.573  97.893  37.581  1.00  0.00           C
ATOM  11978  C27 POPE  229     117.603  96.513  38.261  1.00  0.00           C
ATOM  11981  C28 POPE  229     117.983  96.613  39.751  1.00  0.00           C
ATOM  11984  C29 POPE  229     118.103  95.263  40.431  1.00  0.00           C
ATOM  11986 0C21 POPE  229     118.883  95.033  41.501  1.00  0.00           C
ATOM  11988 1C21 POPE  229     119.683  96.103  42.201  1.00  0.00           C
ATOM  11991 2C21 POPE  229     119.973  95.803  43.681  1.00  0.00           C
ATOM  11994 3C21 POPE  229     120.943  94.643  43.901  1.00  0.00           C
ATOM  11997 4C21 POPE  229     121.223  94.383  45.381  1.00  0.00           C
ATOM  12000 5C21 POPE  229     121.993  93.073  45.611  1.00  0.00           C
ATOM  12003 6C21 POPE  229     121.123  91.823  45.461  1.00  0.00           C
ATOM  12006 7C21 POPE  229     121.843  90.693  44.721  1.00  0.00           C
ATOM  12009 8C21 POPE  229     121.223  89.313  44.951  1.00  0.00           C
ATOM  12013  C33 POPE  229     117.743 103.933  36.081  1.00  0.00           C
ATOM  12016  C34 POPE  229     118.293 103.293  37.371  1.00  0.00           C
ATOM  12019  C35 POPE  229     118.103 104.153  38.631  1.00  0.00           C
ATOM  12022  C36 POPE  229     116.813 103.903  39.431  1.00  0.00           C
ATOM  12025  C37 POPE  229     116.793 104.623  40.791  1.00  0.00           C
ATOM  12028  C38 POPE  229     115.453 104.513  41.541  1.00  0.00           C
ATOM  12031  C39 POPE  229     114.943 103.073  41.781  1.00  0.00           C
ATOM  12034 0C31 POPE  229     115.833 102.203  42.681  1.00  0.00           C
ATOM  12037 1C31 POPE  229     115.463 102.273  44.171  1.00  0.00           C
ATOM  12040 2C31 POPE  229     116.273 101.253  44.991  1.00  0.00           C
ATOM  12043 3C31 POPE  229     115.843 101.143  46.461  1.00  0.00           C
ATOM  12046 4C31 POPE  229     116.603 100.033  47.181  1.00  0.00           C
ATOM  12049 5C31 POPE  229     116.093  99.763  48.601  1.00  0.00           C
ATOM  12052 6C31 POPE  229     116.963  98.773  49.381  1.00  0.00           C
ATOM  12056  NH3 POPE  230      58.113  17.793  70.861  1.00  0.00           N
ATOM  12060  C12 POPE  230      59.493  18.213  70.451  1.00  0.00           C
ATOM  12063  C11 POPE  230      60.323  18.853  71.581  1.00  0.00           C
ATOM  12066  P   POPE  230      61.963  20.253  70.091  1.00  0.00           P
ATOM  12067  O13 POPE  230      60.773  21.133  70.011  1.00  0.00           O
ATOM  12068  O14 POPE  230      63.263  20.893  70.391  1.00  0.00           O
ATOM  12069  O11 POPE  230      62.173  19.443  68.711  1.00  0.00           O
ATOM  12070  O12 POPE  230      61.663  19.113  71.131  1.00  0.00           O
ATOM  12071  C1  POPE  230      61.413  19.823  67.541  1.00  0.00           C
ATOM  12074  C2  POPE  230      61.223  18.623  66.561  1.00  0.00           C
ATOM  12076  O21 POPE  230      60.263  18.953  65.531  1.00  0.00           O
ATOM  12077  C21 POPE  230      58.973  18.893  65.831  1.00  0.00           C
ATOM  12078  O22 POPE  230      58.493  18.833  66.951  1.00  0.00           O
ATOM  12079  C22 POPE  230      58.153  18.893  64.551  1.00  0.00           C
ATOM  12082  C3  POPE  230      60.873  17.313  67.331  1.00  0.00           C
ATOM  12085  O31 POPE  230      60.113  16.323  66.611  1.00  0.00           O
ATOM  12086  C31 POPE  230      60.823  15.543  65.821  1.00  0.00           C
ATOM  12087  O32 POPE  230      61.983  15.753  65.491  1.00  0.00           O
ATOM  12088  C32 POPE  230      59.953  14.373  65.371  1.00  0.00           C
ATOM  12091  C23 POPE  230      57.513  20.263  64.241  1.00  0.00           C
ATOM  12094  C24 POPE  230      56.373  20.143  63.221  1.00  0.00           C
ATOM  12097  C25 POPE  230      56.763  19.353  61.961  1.00  0.00           C
ATOM  12100  C26 POPE  230      55.623  19.213  60.941  1.00  0.00           C
ATOM  12103  C27 POPE  230      56.053  18.303  59.781  1.00  0.00           C
ATOM  12106  C28 POPE  230      54.933  17.933  58.801  1.00  0.00           C
ATOM  12109  C29 POPE  230      55.483  16.923  57.821  1.00  0.00           C
ATOM  12111 0C21 POPE  230      55.583  17.063  56.481  1.00  0.00           C
ATOM  12113 1C21 POPE  230      55.153  18.233  55.641  1.00  0.00           C
ATOM  12116 2C21 POPE  230      56.353  18.973  55.031  1.00  0.00           C
ATOM  12119 3C21 POPE  230      57.093  19.903  56.001  1.00  0.00           C
ATOM  12122 4C21 POPE  230      58.433  20.413  55.451  1.00  0.00           C
ATOM  12125 5C21 POPE  230      58.353  21.043  54.051  1.00  0.00           C
ATOM  12128 6C21 POPE  230      57.583  22.373  54.011  1.00  0.00           C
ATOM  12131 7C21 POPE  230      57.653  23.043  52.631  1.00  0.00           C
ATOM  12134 8C21 POPE  230      57.073  24.453  52.611  1.00  0.00           C
ATOM  12138  C33 POPE  230      60.133  14.073  63.871  1.00  0.00           C
ATOM  12141  C34 POPE  230      59.823  15.283  62.981  1.00  0.00           C
ATOM  12144  C35 POPE  230      60.053  14.973  61.501  1.00  0.00           C
ATOM  12147  C36 POPE  230      58.943  14.103  60.911  1.00  0.00           C
ATOM  12150  C37 POPE  230      59.533  12.783  60.421  1.00  0.00           C
ATOM  12153  C38 POPE  230      58.493  11.673  60.251  1.00  0.00           C
ATOM  12156  C39 POPE  230      59.163  10.363  59.841  1.00  0.00           C
ATOM  12159 0C31 POPE  230      59.883  10.453  58.491  1.00  0.00           C
ATOM  12162 1C31 POPE  230      60.153   9.073  57.901  1.00  0.00           C
ATOM  12165 2C31 POPE  230      58.873   8.473  57.301  1.00  0.00           C
ATOM  12168 3C31 POPE  230      58.803   6.943  57.421  1.00  0.00           C
ATOM  12171 4C31 POPE  230      57.463   6.443  56.901  1.00  0.00           C
ATOM  12174 5C31 POPE  230      57.313   4.923  56.931  1.00  0.00           C
ATOM  12177 6C31 POPE  230      55.993   4.503  56.291  1.00  0.00           C
ATOM  12181  NH3 POPE  231       6.153  18.373  29.011  1.00  0.00           N
ATOM  12185  C12 POPE  231       7.483  19.083  28.991  1.00  0.00           C
ATOM  12188  C11 POPE  231       7.493  20.273  28.021  1.00  0.00           C
ATOM  12191  P   POPE  231      10.033  21.043  27.851  1.00  0.00           P
ATOM  12192  O13 POPE  231      10.123  19.913  26.911  1.00  0.00           O
ATOM  12193  O14 POPE  231      10.413  22.393  27.361  1.00  0.00           O
ATOM  12194  O11 POPE  231      10.673  20.733  29.251  1.00  0.00           O
ATOM  12195  O12 POPE  231       8.533  21.203  28.341  1.00  0.00           O
ATOM  12196  C1  POPE  231      11.423  19.543  29.501  1.00  0.00           C
ATOM  12199  C2  POPE  231      12.063  19.553  30.931  1.00  0.00           C
ATOM  12201  O21 POPE  231      11.453  18.563  31.791  1.00  0.00           O
ATOM  12202  C21 POPE  231      10.323  18.853  32.381  1.00  0.00           C
ATOM  12203  O22 POPE  231       9.543  19.753  32.061  1.00  0.00           O
ATOM  12204  C22 POPE  231      10.133  17.983  33.631  1.00  0.00           C
ATOM  12207  C3  POPE  231      12.123  20.983  31.551  1.00  0.00           C
ATOM  12210  O31 POPE  231      12.053  21.013  32.991  1.00  0.00           O
ATOM  12211  C31 POPE  231      13.203  21.123  33.621  1.00  0.00           C
[truncated: 1,973,274 more chars]
